# Supplementary material for: ProteinHistorian: Tools for the Comparative Analysis of Eukaryote Protein Origin
Source: PLoS Comput Biol. 2012 Jun 28;8(6):e1002567. doi: 10.1371/journal.pcbi.1002567 (PMC3386163; doi:10.1371/journal.pcbi.1002567)
Supplement: Dataset S1 — ProteinHistorian source code and examples. This archive contains the python source code for the command line version of ProteinHistorian. Installation instructions and several example analyses are given in the README file. (ZIP) [file pcbi.1002567.s001.zip]

Archive with 23 entries (19 files):
- ProteinHistorian/
- ProteinHistorian/age_enrichment_analysis.py
- ProteinHistorian/age_feature_analysis.py
- ProteinHistorian/age_proteins.py
- ProteinHistorian/COPYING
- ProteinHistorian/example/
- ProteinHistorian/example/ages/
- ProteinHistorian/example/ages/human_age-depth_dollo.txt
- ProteinHistorian/example/ages/human_age-depth_wagner1.txt
- ProteinHistorian/example/ages/human_age-label_dollo.txt
- ProteinHistorian/example/ages/human_age-label_wagner1.txt
- ProteinHistorian/example/ages/human_age-time_dollo.txt
- ProteinHistorian/example/ages/human_age-time_wagner1.txt
- ProteinHistorian/example/families/
- ProteinHistorian/example/families/PPODv4_PTHR7-OrthoMCL.tree
- ProteinHistorian/example/families/PPODv4_PTHR7-OrthoMCL_families.txt
- ProteinHistorian/example/human_high_expr.txt
- ProteinHistorian/example/human_lens.txt
- ProteinHistorian/example/human_low_expr.txt
- ProteinHistorian/example/human_quickgo_bio_reg.txt
- ProteinHistorian/example/human_quickgo_cat_act.txt
- ProteinHistorian/example/time_tree_dates.txt
- ProteinHistorian/README.ProteinHistorian
