# Supplementary material for: ProteinHistorian: Tools for the Comparative Analysis of Eukaryote Protein Origin
Source: PLoS Comput Biol. 2012 Jun 28;8(6):e1002567. doi: 10.1371/journal.pcbi.1002567 (PMC3386163; doi:10.1371/journal.pcbi.1002567)
Supplement: Dataset S1 — ProteinHistorian source code and examples. This archive contains the python source code for the command line version of ProteinHistorian. Installation instructions and several example analyses are given in the README file. (ZIP) [file pcbi.1002567.s001.zip › ProteinHistorian/example/ages/human_age-depth_dollo.txt]

# ./age_proteins.py -s HUMAN -o example/ages/ -t example/time_tree_dates.txt example/families/PPODv4_PTHR7-OrthoMCL_families.txt example/families/PPODv4_PTHR7-OrthoMCL.tree 2012-04-16 17:01:09.077246
#
# FAMILY_FILE = example/families/PPODv4_PTHR7-OrthoMCL_families.txt
# TREE_FILE = example/families/PPODv4_PTHR7-OrthoMCL.tree
# RECONSTRUCTION_ALGO = dollo
# GAIN_PENALTY = 1
# OUTPUT_NAME = PPODv4_PTHR7-OrthoMCL_dollo
# OUTPUT_DIR = example/ages/
# OUTPUT_FORMATS = ['depth', 'label', 'time', 'profile']
# TIME_FILE = example/time_tree_dates.txt
# ADDITIONAL_ID_FILE = None
#
ENSG00000000003	O43657	9
ENSG00000000005	Q9H2S6	9
ENSG00000000419	O60762	15
ENSG00000000457	Q8IZE3	12
ENSG00000000460	Q9NSG2	11
ENSG00000000938	P09769	12
ENSG00000000971	P08603	12
ENSG00000001036	Q9BTY2	15
ENSG00000001084	P48506	14
ENSG00000001167	P23511	9
ENSG00000001460	Q5TH74	14
ENSG00000001461	Q6P499	9
ENSG00000001497	Q9Y4W2	14
ENSG00000001561	Q9Y6X5	15
ENSG00000001617	Q13275	9
ENSG00000001626	P13569	15
ENSG00000001629	Q9P2G1	14
ENSG00000001630	Q16850	15
ENSG00000001631	O00522	12
ENSG00000002016	P43351	14
ENSG00000002330	Q92934	9
ENSG00000002549	P28838	15
ENSG00000002586	P14209	6
ENSG00000002587	O14792	15
ENSG00000002726	P19801	14
ENSG00000002745	Q9UBV4	12
ENSG00000002746	Q76N89	12
ENSG00000002822	Q9Y6D9	14
ENSG00000002834	Q14847	12
ENSG00000002919	Q9Y5W9	9
ENSG00000002933	Q96HP8	4
ENSG00000003056	P20645	13
ENSG00000003096	Q9P2N7	15
ENSG00000003137	Q9NR63	14
ENSG00000003147	Q05084	12
ENSG00000003249	Q9H9R9	9
ENSG00000003393	Q96Q42	12
ENSG00000003400	Q92851	11
ENSG00000003402	O15519	9
ENSG00000003436	P10646	14
ENSG00000003509	Q7L592	15
ENSG00000003756	P52756	14
ENSG00000003987	Q9Y216	14
ENSG00000003989	P52569	15
ENSG00000004059	P84085	14
ENSG00000004139	Q6SZW1	12
ENSG00000004142	Q9Y2S7	15
ENSG00000004399	Q9Y4D7	12
ENSG00000004455	P54819	15
ENSG00000004468	P28907	11
ENSG00000004478	Q02790	14
ENSG00000004487	O60341	15
ENSG00000004534	P78332	9
ENSG00000004660	Q8N5S9	14
ENSG00000004700	P46063	15
ENSG00000004766	Q96JG6	14
ENSG00000004776	O14558	5
ENSG00000004777	O14559	12
ENSG00000004779	O14561	15
ENSG00000004799	Q16654	14
ENSG00000004809	Q86VW1	9
ENSG00000004838	O75800	14
ENSG00000004846	Q2M3G0	15
ENSG00000004848	Q96QS3	12
ENSG00000004864	Q9UJS0	14
ENSG00000004866	Q9NRC1	12
ENSG00000004897	P30260	15
ENSG00000004939	P02730	14
ENSG00000004948	P30988	12
ENSG00000004961	P53701	14
ENSG00000004975	O14641	12
ENSG00000005001	Q9GZN4	6
ENSG00000005007	Q92900	14
ENSG00000005020	O75563	11
ENSG00000005022	P05141	14
ENSG00000005059	Q9NWR8	0
ENSG00000005073	P31270	9
ENSG00000005075	P52435	15
ENSG00000005100	Q9H6R0	14
ENSG00000005102	P50221	9
ENSG00000005108	Q9UPZ6	11
ENSG00000005156	P49916	14
ENSG00000005175	Q9H6T3	14
ENSG00000005187	Q53FZ2	15
ENSG00000005189	Q96IC2	14
ENSG00000005194	Q6FI81	14
ENSG00000005206	Q8TCT7	14
ENSG00000005238	Q7L5A3	9
ENSG00000005243	Q9P299	9
ENSG00000005249	P31323	15
ENSG00000005302	Q8N5Y2	13
ENSG00000005339	Q92793	14
ENSG00000005379	O95153	10
ENSG00000005381	P05164	10
ENSG00000005421	P27169	13
ENSG00000005436	P16383	9
ENSG00000005448	Q9H977	14
ENSG00000005469	Q9UKG9	12
ENSG00000005471	P21439	15
ENSG00000005483	Q8IZD2	13
ENSG00000005486	Q6NTF9	8
ENSG00000005513	P57073	9
ENSG00000005700	Q9P2D0	14
ENSG00000005801	O14628	2
ENSG00000005810	O75592	14
ENSG00000005812	Q9UKT7	9
ENSG00000005844	P20701	9
ENSG00000005882	Q15119	14
ENSG00000005884	P26006	12
ENSG00000005889	P17010	9
ENSG00000005893	P13473	10
ENSG00000005955	Q9H3C7	14
ENSG00000005961	P08514	12
ENSG00000005981	Q9Y574	9
ENSG00000006007	Q9NZC3	15
ENSG00000006015	Q96EN9	14
ENSG00000006016	O75462	9
ENSG00000006025	Q9BZF2	14
ENSG00000006042	Q9Y2Y6	11
ENSG00000006047	Q9Y2T7	5
ENSG00000006059	O76009	6
ENSG00000006062	Q99558	9
ENSG00000006071	Q09428	15
ENSG00000006074	P55774	2
ENSG00000006075	P10147	9
ENSG00000006114	Q9UMZ2	11
ENSG00000006116	O60359	9
ENSG00000006118	Q24JP5	6
ENSG00000006125	P63010	14
ENSG00000006128	P20366	9
ENSG00000006194	O14978	6
ENSG00000006210	P78423	6
ENSG00000006282	Q8TB22	15
ENSG00000006283	O43497	14
ENSG00000006327	Q9NP84	8
ENSG00000006377	P56179	10
ENSG00000006432	P80192	15
ENSG00000006451	P11233	14
ENSG00000006453	Q9UHR4	9
ENSG00000006459	Q6ZMT4	13
ENSG00000006468	P50549	9
ENSG00000006530	Q53H12	12
ENSG00000006534	P43353	15
ENSG00000006555	Q5TAA0	10
ENSG00000006576	Q8N3S3	12
ENSG00000006606	Q9Y258	5
ENSG00000006607	O94887	12
ENSG00000006611	Q9Y6N9	12
ENSG00000006625	O75223	15
ENSG00000006634	Q9UBU7	12
ENSG00000006638	P21731	9
ENSG00000006652	O00458	14
ENSG00000006659	Q8TCE9	2
ENSG00000006695	Q12887	15
ENSG00000006704	Q9UHL9	11
ENSG00000006712	Q8N7H5	14
ENSG00000006715	P49754	14
ENSG00000006740	Q17R89	12
ENSG00000006744	Q9BQ52	15
ENSG00000006747	Q9Y6U3	14
ENSG00000006756	P51689	15
ENSG00000006757	P41247	14
ENSG00000006788	Q9UKX3	14
ENSG00000006831	Q86V24	14
ENSG00000006837	Q8IVW4	6
ENSG00000007001	O95045	12
ENSG00000007038	Q9Y6M0	5
ENSG00000007047	Q96L34	14
ENSG00000007062	O43490	12
ENSG00000007080	Q96CT7	14
ENSG00000007129	Q3KPI0	3
ENSG00000007168	P43034	14
ENSG00000007171	P35228	15
ENSG00000007174	Q9NYC9	14
ENSG00000007202	Q14667	12
ENSG00000007216	Q13183	14
ENSG00000007237	O60861	10
ENSG00000007255	O75865	14
ENSG00000007264	P42679	9
ENSG00000007306	Q14002	0
ENSG00000007312	P40259	7
ENSG00000007314	P35499	14
ENSG00000007341	Q8TDW4	12
ENSG00000007350	P51854	15
ENSG00000007372	P26367	12
ENSG00000007376	Q9UJJ7	15
ENSG00000007384	Q96CC6	15
ENSG00000007392	Q9NQ29	14
ENSG00000007402	Q9NY47	9
ENSG00000007516	O94812	12
ENSG00000007520	Q9UJK0	15
ENSG00000007541	Q9BRB3	14
ENSG00000007545	Q96RY5	12
ENSG00000007816	O15213	14
ENSG00000007866	Q99594	12
ENSG00000007908	P16581	7
ENSG00000007923	Q9NVH1	14
ENSG00000007933	P31513	15
ENSG00000007944	Q8WY64	14
ENSG00000007952	Q9Y5S8	14
ENSG00000007968	Q14209	14
ENSG00000008018	P20618	14
ENSG00000008056	P17600	12
ENSG00000008083	Q92833	12
ENSG00000008086	O76039	14
ENSG00000008118	Q96NX5	15
ENSG00000008128	P21127	14
ENSG00000008130	O95544	15
ENSG00000008196	Q92481	11
ENSG00000008197	Q7Z6R9	9
ENSG00000008226	Q9Y238	14
ENSG00000008256	O43739	14
ENSG00000008277	Q9P0K1	12
ENSG00000008282	Q16563	12
ENSG00000008283	P49447	14
ENSG00000008294	O60271	12
ENSG00000008300	Q9NYQ7	15
ENSG00000008311	Q9UDR5	14
ENSG00000008323	Q3KR16	5
ENSG00000008324	Q9UHA2	0
ENSG00000008382	Q8N594	14
ENSG00000008394	P10620	15
ENSG00000008405	Q16526	15
ENSG00000008438	O75594	15
ENSG00000008441	Q14938	9
ENSG00000008513	Q11201	14
ENSG00000008516	Q9NPA2	12
ENSG00000008517	P24001	1
ENSG00000008710	P98161	10
ENSG00000008735	Q13387	9
ENSG00000008838	O75448	12
ENSG00000008853	Q9BYZ6	12
ENSG00000008869	Q9P2D3	14
ENSG00000008952	Q99442	14
ENSG00000008988	P60866	15
ENSG00000009307	O75534	12
ENSG00000009335	Q15386	14
ENSG00000009413	O60673	14
ENSG00000009694	Q9UKZ4	12
ENSG00000009709	P23759	12
ENSG00000009724	O00187	9
ENSG00000009765	Q6PHW0	15
ENSG00000009780	Q8TAV0	12
ENSG00000009790	Q9Y228	7
ENSG00000009830	Q9UKY4	13
ENSG00000009844	Q9NP79	14
ENSG00000009950	Q9NP71	12
ENSG00000009954	Q9UIG0	11
ENSG00000010017	Q96S59	14
ENSG00000010030	Q9Y603	12
ENSG00000010072	Q9H040	14
ENSG00000010165	Q8N6R0	14
ENSG00000010219	Q9NR20	14
ENSG00000010244	O43670	14
ENSG00000010256	P31930	9
ENSG00000010270	O95772	9
ENSG00000010278	P21926	10
ENSG00000010282	Q9HCP6	9
ENSG00000010292	Q15021	14
ENSG00000010295	Q0D2I5	9
ENSG00000010310	P48546	9
ENSG00000010318	Q9BWX1	12
ENSG00000010319	Q9NS98	9
ENSG00000010322	Q9Y2I1	14
ENSG00000010327	Q9NY15	11
ENSG00000010361	Q9BT04	12
ENSG00000010379	Q9NSD5	14
ENSG00000010404	P22304	15
ENSG00000010438	P35030	15
ENSG00000010539	P98182	5
ENSG00000010610	P01730	9
ENSG00000010626	Q53EV4	14
ENSG00000010671	Q06187	12
ENSG00000010704	Q30201	5
ENSG00000010803	Q96GD3	11
ENSG00000010810	P06241	12
ENSG00000010818	P31629	9
ENSG00000010932	Q01740	15
ENSG00000011007	Q14241	14
ENSG00000011009	O95372	15
ENSG00000011021	P51797	14
ENSG00000011028	Q9UBG0	12
ENSG00000011052	P15531	15
ENSG00000011083	Q99884	8
ENSG00000011105	O75954	12
ENSG00000011114	Q9P203	12
ENSG00000011132	O96018	7
ENSG00000011143	Q9NXB0	14
ENSG00000011177	O95050	12
ENSG00000011198	Q8WTS1	9
ENSG00000011201	P23352	12
ENSG00000011243	Q9ULX6	9
ENSG00000011258	Q05BQ5	12
ENSG00000011260	Q9Y5J1	14
ENSG00000011275	Q9NWF9	11
ENSG00000011295	Q6DKK2	12
ENSG00000011304	P26599	14
ENSG00000011332	Q92782	9
ENSG00000011347	O43581	12
ENSG00000011376	Q15031	15
ENSG00000011405	O00443	14
ENSG00000011422	Q03405	4
ENSG00000011426	Q9NQW6	11
ENSG00000011451	O95785	9
ENSG00000011454	Q9Y3P9	12
ENSG00000011465	P07585	9
ENSG00000011478	Q9NXS2	15
ENSG00000011485	P53041	14
ENSG00000011523	Q76N32	9
ENSG00000011566	Q8IVH8	12
ENSG00000011590	Q9Y2Y4	4
ENSG00000011600	O43914	6
ENSG00000011638	Q96B96	8
ENSG00000011677	P34903	9
ENSG00000012048	P38398	10
ENSG00000012061	P07992	14
ENSG00000012124	P20273	12
ENSG00000012171	Q13214	9
ENSG00000012174	O43462	15
ENSG00000012211	O43900	11
ENSG00000012223	P02788	9
ENSG00000012232	O43909	12
ENSG00000012504	Q96RI1	9
ENSG00000012660	Q9NYP7	14
ENSG00000012779	P09917	15
ENSG00000012817	Q9BY66	14
ENSG00000012822	Q9P1Z2	9
ENSG00000012963	Q8N806	14
ENSG00000012983	Q9Y4K4	12
ENSG00000013016	Q9NZN3	14
ENSG00000013275	P43686	14
ENSG00000013288	Q9Y2E5	11
ENSG00000013293	Q8TBB6	15
ENSG00000013297	O75508	9
ENSG00000013306	Q9BZJ4	14
ENSG00000013364	Q14764	14
ENSG00000013374	Q9Y5A7	14
ENSG00000013375	O95394	14
ENSG00000013392	Q9UIY3	12
ENSG00000013441	P49759	14
ENSG00000013455	Q92747	14
ENSG00000013503	Q9NW08	15
ENSG00000013523	Q9UNK9	14
ENSG00000013561	Q9UBS8	14
ENSG00000013563	P49184	5
ENSG00000013573	Q96FC9	14
ENSG00000013583	Q9NRV9	11
ENSG00000013588	Q8NFJ5	8
ENSG00000013619	Q13495	9
ENSG00000013725	P30203	6
ENSG00000013810	Q9Y6A5	0
ENSG00000014123	O94874	14
ENSG00000014138	Q14181	14
ENSG00000014164	Q8IXZ2	14
ENSG00000014216	P07384	14
ENSG00000014257	P15309	14
ENSG00000014641	P40925	15
ENSG00000014824	Q6PML9	15
ENSG00000014914	A4FU01	9
ENSG00000014919	Q7KZN9	15
ENSG00000015133	Q9P219	12
ENSG00000015153	Q8IY57	12
ENSG00000015171	Q15326	12
ENSG00000015285	P42768	12
ENSG00000015413	P16444	15
ENSG00000015475	P55957	8
ENSG00000015479	P43243	9
ENSG00000015520	Q9UHC9	14
ENSG00000015532	Q9H1B5	14
ENSG00000015568	Q99666	10
ENSG00000015592	Q9H169	9
ENSG00000015676	Q8IVD9	14
ENSG00000016082	P61371	12
ENSG00000016391	Q8NE62	15
ENSG00000016402	Q9UHF4	10
ENSG00000016490	A8K7I4	12
ENSG00000016602	Q14CN2	12
ENSG00000016864	Q68CQ7	15
ENSG00000017260	P98194	15
ENSG00000017373	Q9C0H9	9
ENSG00000017427	P05019	10
ENSG00000017483	Q8WUX1	5
ENSG00000017621	Q9H6Y5	4
ENSG00000017797	Q15311	12
ENSG00000018189	Q7L099	12
ENSG00000018236	Q12860	12
ENSG00000018280	P49279	15
ENSG00000018408	Q9GZV5	9
ENSG00000018510	O00116	15
ENSG00000018607	Q9UK13	12
ENSG00000018610	Q9H5V9	14
ENSG00000018625	P50993	15
ENSG00000018699	Q6P3X3	14
ENSG00000018869	Q96NG8	14
ENSG00000019102	Q96IQ7	8
ENSG00000019144	Q86UU1	9
ENSG00000019169	Q9UEW3	9
ENSG00000019186	Q07973	13
ENSG00000019485	Q9NQV5	7
ENSG00000019505	Q7L8C5	9
ENSG00000019549	O43623	12
ENSG00000019582	P04233	9
ENSG00000019991	P14210	9
ENSG00000019995	Q9UGI0	12
ENSG00000020129	Q9UBB6	14
ENSG00000020181	Q96PE1	12
ENSG00000020219	A6NM43	5
ENSG00000020256	Q9NPA5	9
ENSG00000020426	P51948	14
ENSG00000020577	Q9UPU9	10
ENSG00000020633	Q13761	9
ENSG00000020922	P49959	14
ENSG00000021300	Q9UF11	9
ENSG00000021355	P30740	15
ENSG00000021461	Q9HB55	14
ENSG00000021488	P82251	15
ENSG00000021574	Q9UBP0	14
ENSG00000021645	Q9Y4C0	12
ENSG00000021762	Q9H0X9	14
ENSG00000021776	O60306	14
ENSG00000021826	P31327	15
ENSG00000021852	P07358	8
ENSG00000022267	Q13642	9
ENSG00000022277	Q9BY42	14
ENSG00000022355	P14867	9
ENSG00000022556	Q9NX02	4
ENSG00000022567	Q5BKX6	9
ENSG00000022840	Q8N5U6	14
ENSG00000022976	A8K0R7	9
ENSG00000023041	Q9H6R6	14
ENSG00000023171	Q3KR37	14
ENSG00000023191	P13489	14
ENSG00000023228	P28331	15
ENSG00000023287	Q8TDY2	12
ENSG00000023318	Q9BS26	12
ENSG00000023330	P13196	15
ENSG00000023445	Q13489	12
ENSG00000023516	Q9UKA4	9
ENSG00000023572	Q9NS18	15
ENSG00000023608	Q16533	14
ENSG00000023697	Q9Y315	15
ENSG00000023734	Q9Y3F4	14
ENSG00000023839	Q92887	15
ENSG00000023843	Q9NY37	10
ENSG00000023892	Q9H4E7	9
ENSG00000023902	Q53GL0	9
ENSG00000023909	P48507	13
ENSG00000024048	Q8IWV8	13
ENSG00000024422	Q9NZN4	14
ENSG00000024526	Q5TB30	9
ENSG00000024862	Q8IWP9	9
ENSG00000025039	Q9NQL2	14
ENSG00000025156	Q03933	14
ENSG00000025293	Q9BVI0	9
ENSG00000025423	O14756	15
ENSG00000025434	Q13133	12
ENSG00000025708	P19971	15
ENSG00000025770	Q6IBW4	14
ENSG00000025772	Q15785	14
ENSG00000025796	Q9UGP8	14
ENSG00000025800	O60684	14
ENSG00000026025	P08670	10
ENSG00000026036	Q9NZ71	14
ENSG00000026103	P25445	9
ENSG00000026297	O00584	15
ENSG00000026508	P16070	8
ENSG00000026559	Q9UIX4	9
ENSG00000026652	Q9NRZ5	15
ENSG00000026751	Q9NQ25	6
ENSG00000026950	O00481	4
ENSG00000027001	Q99797	14
ENSG00000027075	P24723	13
ENSG00000027644	P14616	12
ENSG00000027697	P15260	7
ENSG00000027847	Q9UBV7	12
ENSG00000027869	Q9NP31	7
ENSG00000028116	Q86Y07	9
ENSG00000028137	P20333	9
ENSG00000028203	Q9HBM0	10
ENSG00000028277	P09086	9
ENSG00000028310	Q9H8M2	9
ENSG00000028528	Q13596	13
ENSG00000028839	P62380	14
ENSG00000029153	Q8WYA1	12
ENSG00000029363	Q9NYF8	7
ENSG00000029364	Q9NUM3	13
ENSG00000029534	P16157	15
ENSG00000029559	P21815	6
ENSG00000029639	Q8WVM0	15
ENSG00000029725	Q15276	12
ENSG00000029993	O15347	14
ENSG00000030066	Q12769	14
ENSG00000030110	Q16611	11
ENSG00000030304	O15146	12
ENSG00000030419	Q9UKS7	9
ENSG00000030582	P28799	14
ENSG00000031003	Q9NYF5	9
ENSG00000031081	Q2M1Z3	9
ENSG00000031544	Q9Y5X4	12
ENSG00000031691	Q7L2Z9	7
ENSG00000031698	P49591	15
ENSG00000031823	Q9H6Z4	12
ENSG00000032219	P29374	9
ENSG00000032389	Q53HC9	14
ENSG00000032444	Q8IY17	15
ENSG00000032514	Q03468	14
ENSG00000032742	Q13099	14
ENSG00000033011	Q9BT22	11
ENSG00000033030	Q6NZY4	11
ENSG00000033050	Q9UG63	15
ENSG00000033100	Q9P2E5	12
ENSG00000033122	Q96NW7	10
ENSG00000033170	Q9BYC5	12
ENSG00000033178	A0AVT1	14
ENSG00000033327	Q9UQC2	9
ENSG00000033627	Q93050	14
ENSG00000033800	O75925	13
ENSG00000033867	Q9Y6M7	14
ENSG00000034053	Q99767	12
ENSG00000034063	Q96T88	15
ENSG00000034152	P46734	13
ENSG00000034239	Q9HAE3	12
ENSG00000034510	P63313	11
ENSG00000034533	Q2TB18	13
ENSG00000034677	Q9NV58	14
ENSG00000034693	P56589	14
ENSG00000034713	P60520	14
ENSG00000034971	Q99972	9
ENSG00000035115	Q96HL8	15
ENSG00000035141	Q96C01	14
ENSG00000035403	P18206	12
ENSG00000035499	Q8WUY9	10
ENSG00000035664	Q9UIK4	9
ENSG00000035681	Q92636	14
ENSG00000035687	P30520	15
ENSG00000035720	Q9ULZ2	11
ENSG00000035862	P16035	12
ENSG00000035928	P35251	15
ENSG00000036054	Q9NUY8	14
ENSG00000036257	Q13618	14
ENSG00000036448	P54296	10
ENSG00000036473	P00480	15
ENSG00000036530	Q9Y6A2	14
ENSG00000036549	Q8IYH5	12
ENSG00000036565	P54219	15
ENSG00000036672	O75604	14
ENSG00000036828	P41180	11
ENSG00000037042	Q9NRH3	14
ENSG00000037241	Q9UNX3	15
ENSG00000037280	P35916	11
ENSG00000037474	Q08J23	14
ENSG00000037637	Q6P3S6	14
ENSG00000037749	P55082	8
ENSG00000037757	Q9BV20	15
ENSG00000037897	Q9UBP6	15
ENSG00000037965	P31273	9
ENSG00000038002	P20933	14
ENSG00000038102	Q8N1W1	9
ENSG00000038210	Q8TCG2	14
ENSG00000038219	Q8NFC6	9
ENSG00000038274	Q9NZL9	15
ENSG00000038295	O43897	12
ENSG00000038358	Q6P2E9	14
ENSG00000038382	O75962	12
ENSG00000038427	P13611	9
ENSG00000038532	Q2KHT3	14
ENSG00000038945	P21757	6
ENSG00000039068	P12830	10
ENSG00000039123	P42285	15
ENSG00000039139	Q8TE73	14
ENSG00000039319	Q7Z3T8	12
ENSG00000039523	Q6ZS17	10
ENSG00000039537	P13671	10
ENSG00000039560	Q9P0K7	9
ENSG00000039600	O94993	8
ENSG00000039650	Q96T60	14
ENSG00000039987	Q8NFU1	12
ENSG00000040199	Q6ZVD8	14
ENSG00000040275	Q96EA4	11
ENSG00000040341	Q9NUL3	12
ENSG00000040487	Q6ZP29	14
ENSG00000040531	O60931	14
ENSG00000040608	Q9BZR6	9
ENSG00000040633	Q9BUL5	5
ENSG00000040731	Q9Y6N8	10
ENSG00000040933	Q96PE3	12
ENSG00000041353	O00194	9
ENSG00000041357	P25789	15
ENSG00000041515	Q9Y6X6	11
ENSG00000041802	Q9H089	14
ENSG00000041880	Q9Y6F1	11
ENSG00000041982	P24821	12
ENSG00000041988	Q8WTV1	9
ENSG00000042022	Q9BUJ0	15
ENSG00000042062	Q96MK2	9
ENSG00000042088	Q9NUW8	14
ENSG00000042286	Q9BRQ8	15
ENSG00000042304	Q53S99	1
ENSG00000042317	Q9P0W8	11
ENSG00000042429	Q9NVC6	12
ENSG00000042445	Q6NUM9	15
ENSG00000042493	P40121	9
ENSG00000042753	P53680	14
ENSG00000042781	O75445	11
ENSG00000042813	Q9BS86	7
ENSG00000042832	P01266	9
ENSG00000042980	Q9UKQ2	9
ENSG00000043039	Q9UMQ3	9
ENSG00000043093	Q96GG9	14
ENSG00000043143	Q9NQC1	12
ENSG00000043355	O95409	12
ENSG00000043462	Q13094	9
ENSG00000043514	Q9H3H1	15
ENSG00000043591	P08588	9
ENSG00000043822	Q9BTU6	14
ENSG00000044012	Q16661	5
ENSG00000044090	Q14999	9
ENSG00000044115	P35221	12
ENSG00000044446	P46019	12
ENSG00000044459	Q9NXG0	11
ENSG00000044524	P29320	14
ENSG00000044574	P11021	14
ENSG00000046604	Q14126	9
ENSG00000046647	Q9NWZ8	12
ENSG00000046651	O75665	14
ENSG00000046653	Q13491	10
ENSG00000046774	Q9UBF1	2
ENSG00000046889	Q70Z35	15
ENSG00000047056	Q9Y2I8	14
ENSG00000047188	Q9H6S0	14
ENSG00000047230	Q9NRF8	15
ENSG00000047249	Q9UI12	14
ENSG00000047315	P30876	15
ENSG00000047346	Q32MH5	13
ENSG00000047365	Q8WZ64	11
ENSG00000047410	P12270	14
ENSG00000047457	P00450	14
ENSG00000047578	O60303	14
ENSG00000047579	Q96EV8	12
ENSG00000047597	P51811	9
ENSG00000047617	Q9NQ90	14
ENSG00000047621	Q9NQ89	14
ENSG00000047634	Q9UN30	4
ENSG00000047644	Q9ULE0	12
ENSG00000047648	O43182	12
ENSG00000047662	Q9ULE4	0
ENSG00000047849	P27816	9
ENSG00000047932	Q9HD26	12
ENSG00000047936	P08922	12
ENSG00000048028	Q96RU2	14
ENSG00000048052	Q9UKV0	15
ENSG00000048140	Q96FV3	12
ENSG00000048162	Q9Y3C1	12
ENSG00000048342	Q9P2K1	14
ENSG00000048392	Q7LG56	15
ENSG00000048405	Q2TB10	9
ENSG00000048462	Q02223	6
ENSG00000048471	Q8TEQ0	12
ENSG00000048540	Q8TAP4	9
ENSG00000048544	P82664	12
ENSG00000048545	P43080	9
ENSG00000048649	Q96T23	12
ENSG00000048707	Q5THJ4	14
ENSG00000048740	O95319	14
ENSG00000048828	Q9NZB2	11
ENSG00000048991	Q15032	11
ENSG00000049089	Q14055	9
ENSG00000049130	P21583	9
ENSG00000049167	Q13216	14
ENSG00000049192	Q9UKP5	12
ENSG00000049239	O95479	11
ENSG00000049245	Q15836	9
ENSG00000049246	P56645	9
ENSG00000049247	O95399	7
ENSG00000049249	Q07011	9
ENSG00000049283	Q9H201	9
ENSG00000049319	P31213	15
ENSG00000049323	Q14766	9
ENSG00000049449	Q15293	9
ENSG00000049540	P15502	4
ENSG00000049541	P35250	15
ENSG00000049618	Q8NFD5	12
ENSG00000049656	Q96KA5	14
ENSG00000049759	Q96PU5	13
ENSG00000049768	Q9BZS1	6
ENSG00000049769	Q6ZSY5	6
ENSG00000049860	P07686	15
ENSG00000049883	Q8WV60	12
ENSG00000050030	Q5QGS0	9
ENSG00000050130	Q9P055	12
ENSG00000050165	Q9UBP4	9
ENSG00000050327	Q12774	8
ENSG00000050344	Q9Y4A8	8
ENSG00000050393	Q96AQ8	14
ENSG00000050405	Q9UHB6	9
ENSG00000050426	Q6P1Q0	12
ENSG00000050438	Q2Y0W8	14
ENSG00000050555	Q9Y6N6	12
ENSG00000050628	P43115	9
ENSG00000050730	Q96KP6	7
ENSG00000050748	P45984	14
ENSG00000050767	Q86Y22	9
ENSG00000050820	P56945	12
ENSG00000051009	Q8N612	12
ENSG00000051108	Q15011	10
ENSG00000051128	Q9NSC5	9
ENSG00000051180	Q06609	15
ENSG00000051341	O75417	15
ENSG00000051382	P42338	14
ENSG00000051415	P04745	15
ENSG00000051523	P13498	14
ENSG00000051596	Q96J01	14
ENSG00000051620	Q9Y5Z4	14
ENSG00000051825	Q99550	9
ENSG00000052126	Q9HAU0	9
ENSG00000052344	Q16651	9
ENSG00000052723	Q9BRV8	9
ENSG00000052749	Q5JTH9	14
ENSG00000052795	Q9P278	11
ENSG00000052802	Q15800	14
ENSG00000052841	Q96AE7	12
ENSG00000052850	Q9H161	11
ENSG00000053108	Q6MZW2	11
ENSG00000053254	O00409	11
ENSG00000053328	Q5JXM2	10
ENSG00000053371	O43488	15
ENSG00000053372	Q9UKD2	14
ENSG00000053438	Q16517	4
ENSG00000053501	Q9NZ43	12
ENSG00000053524	Q86YR7	12
ENSG00000053702	Q9BQI9	9
ENSG00000053747	Q16787	14
ENSG00000053770	Q9H0R1	14
ENSG00000053900	Q9UJX5	14
ENSG00000053918	P51787	12
ENSG00000054116	O43617	14
ENSG00000054118	Q9Y2W1	9
ENSG00000054148	Q9NRX4	14
ENSG00000054179	Q9Y5L3	9
ENSG00000054219	O60449	12
ENSG00000054267	Q4LE39	12
ENSG00000054277	Q9H1Y3	9
ENSG00000054282	Q86SQ7	12
ENSG00000054356	Q16849	12
ENSG00000054392	Q5VTY9	14
ENSG00000054523	O60333	14
ENSG00000054598	Q12948	9
ENSG00000054611	Q8WUA7	14
ENSG00000054654	Q8WXH0	12
ENSG00000054690	Q9ULM0	12
ENSG00000054793	O75110	14
ENSG00000054796	Q9Y5K1	15
ENSG00000054803	Q9NTU7	9
ENSG00000054938	Q6WN34	9
ENSG00000054965	Q92567	9
ENSG00000054967	Q969Z4	9
ENSG00000054983	P54803	12
ENSG00000055044	Q9Y2X3	15
ENSG00000055070	Q7Z422	12
ENSG00000055118	Q12809	14
ENSG00000055130	Q13616	14
ENSG00000055147	Q9NRY5	12
ENSG00000055163	Q96F07	14
ENSG00000055208	Q9NYJ8	10
ENSG00000055211	Q9NU53	9
ENSG00000055332	P19525	14
ENSG00000055483	Q9P275	14
ENSG00000055609	Q8NEZ4	15
ENSG00000055732	Q8TDD5	14
ENSG00000055813	Q96PX6	12
ENSG00000055917	Q8TB72	14
ENSG00000055950	Q8N983	14
ENSG00000055955	Q14624	15
ENSG00000055957	P19827	15
ENSG00000056050	Q9NWY4	12
ENSG00000056097	Q96KR1	12
ENSG00000056277	Q8ND82	9
ENSG00000056291	Q9Y5X5	12
ENSG00000056345	P05106	12
ENSG00000056487	Q96EK2	8
ENSG00000056558	Q13077	9
ENSG00000056586	Q9HBD1	12
ENSG00000056661	P35227	8
ENSG00000056678	Q9BW19	14
ENSG00000056736	Q9NRM6	5
ENSG00000056972	O43734	10
ENSG00000056998	O15488	13
ENSG00000057019	Q96PD2	9
ENSG00000057149	P48594	15
ENSG00000057252	P35610	14
ENSG00000057294	Q99959	9
ENSG00000057468	O15457	14
ENSG00000057593	P08709	11
ENSG00000057608	P50395	14
ENSG00000057657	O75626	12
ENSG00000057663	Q9H1Y0	14
ENSG00000057704	Q9ULS5	9
ENSG00000057757	Q9GZP4	14
ENSG00000057935	Q9BTC8	12
ENSG00000058056	Q92995	14
ENSG00000058063	Q9Y2G3	14
ENSG00000058085	Q13753	12
ENSG00000058091	O94921	12
ENSG00000058262	P61619	15
ENSG00000058272	O14974	11
ENSG00000058335	Q13972	14
ENSG00000058404	Q13554	14
ENSG00000058453	Q5TZA2	12
ENSG00000058600	Q9NVU0	14
ENSG00000058668	P23634	15
ENSG00000058673	O75152	9
ENSG00000058729	Q9BVS4	4
ENSG00000058799	Q9Y548	14
ENSG00000058804	Q9BTX1	12
ENSG00000058866	P49619	14
ENSG00000059122	Q4VC44	4
ENSG00000059145	Q9H9P5	6
ENSG00000059377	P24557	14
ENSG00000059378	Q9H0J9	9
ENSG00000059573	P54886	15
ENSG00000059588	Q13395	15
ENSG00000059691	O75879	15
ENSG00000059728	Q05195	9
ENSG00000059758	Q00537	12
ENSG00000059769	Q9H1X3	14
ENSG00000059804	P11169	15
ENSG00000059915	A5PKW4	10
ENSG00000060069	Q9Y5B0	14
ENSG00000060138	P16989	15
ENSG00000060140	Q6J9G0	9
ENSG00000060237	Q9H4A3	14
ENSG00000060339	Q8IX12	12
ENSG00000060491	Q9NZT2	14
ENSG00000060558	P30679	9
ENSG00000060566	Q68CJ9	11
ENSG00000060642	Q9NUD9	14
ENSG00000060656	Q92729	11
ENSG00000060688	Q96DI7	14
ENSG00000060709	O15034	12
ENSG00000060718	P12107	12
ENSG00000060749	Q2KHR3	9
ENSG00000060762	Q9Y5U8	14
ENSG00000060971	P09110	15
ENSG00000060982	P54687	15
ENSG00000061273	Q8WUI4	15
ENSG00000061337	Q9Y250	9
ENSG00000061455	Q9NQX0	9
ENSG00000061492	Q9H1J5	11
ENSG00000061656	Q9NPE6	7
ENSG00000061676	Q9Y2A7	14
ENSG00000061794	P82673	12
ENSG00000061918	Q02153	14
ENSG00000061936	Q12872	12
ENSG00000061938	Q07912	12
ENSG00000061987	Q7Z3U7	14
ENSG00000062038	P22223	10
ENSG00000062096	P54793	15
ENSG00000062194	Q86WP2	11
ENSG00000062282	Q96PD7	9
ENSG00000062370	Q9UJU3	12
ENSG00000062485	O75390	15
ENSG00000062524	P29376	12
ENSG00000062582	Q96EL2	12
ENSG00000062598	Q96JJ3	14
ENSG00000062650	Q7Z5K2	12
ENSG00000062716	Q96GC9	14
ENSG00000062725	Q92624	12
ENSG00000062822	P28340	15
ENSG00000063015	Q53EL9	9
ENSG00000063046	P23588	12
ENSG00000063127	Q9GZN6	4
ENSG00000063169	Q9NZM4	9
ENSG00000063176	Q9NRA0	14
ENSG00000063177	Q07020	14
ENSG00000063180	O75493	5
ENSG00000063241	Q96AB3	15
ENSG00000063244	P26368	14
ENSG00000063245	Q9Y6I3	13
ENSG00000063322	Q9NX70	12
ENSG00000063438	A9YTQ3	9
ENSG00000063515	O15499	7
ENSG00000063587	Q9NSD4	5
ENSG00000063601	Q13613	14
ENSG00000063660	P35052	9
ENSG00000063761	Q86TW2	15
ENSG00000063854	Q16775	15
ENSG00000063978	P78317	12
ENSG00000064012	Q14790	11
ENSG00000064042	Q9UPQ0	9
ENSG00000064102	Q9NVM9	12
ENSG00000064115	Q9NS93	11
ENSG00000064195	O60479	9
ENSG00000064199	Q15506	10
ENSG00000064201	Q96QS1	7
ENSG00000064205	O76076	9
ENSG00000064218	Q9NQL9	9
ENSG00000064225	Q9Y274	8
ENSG00000064270	O75185	15
ENSG00000064300	P08138	11
ENSG00000064309	Q4KMG0	9
ENSG00000064313	Q6P1X5	14
ENSG00000064393	Q9H2X6	12
ENSG00000064419	Q9Y5L0	14
ENSG00000064489	Q02080	6
ENSG00000064490	O14593	12
ENSG00000064545	Q9NX61	9
ENSG00000064547	Q9HBW0	9
ENSG00000064601	P10619	14
ENSG00000064607	Q8IX01	7
ENSG00000064651	P55011	15
ENSG00000064652	Q9Y343	14
ENSG00000064655	O00167	14
ENSG00000064666	Q99439	9
ENSG00000064687	Q8IZY2	15
ENSG00000064692	Q9Y6H5	9
ENSG00000064703	Q9UHI6	14
ENSG00000064726	Q9H0C5	12
ENSG00000064763	Q96K12	15
ENSG00000064787	O75363	7
ENSG00000064835	P28069	9
ENSG00000064886	Q15782	5
ENSG00000064932	Q9Y2G9	15
ENSG00000064933	P54277	11
ENSG00000064961	Q9P0W2	9
ENSG00000064989	Q16602	12
ENSG00000064995	Q15544	14
ENSG00000064999	Q92625	11
ENSG00000065000	O14617	14
ENSG00000065029	P36508	11
ENSG00000065054	Q15599	9
ENSG00000065057	P78549	15
ENSG00000065060	Q6BDS2	14
ENSG00000065135	P08754	14
ENSG00000065150	O00410	14
ENSG00000065154	P04181	15
ENSG00000065183	Q9UNX4	14
ENSG00000065243	Q16513	12
ENSG00000065268	Q9BV38	14
ENSG00000065308	Q15035	9
ENSG00000065320	O95631	12
ENSG00000065325	O95838	9
ENSG00000065328	Q7L590	14
ENSG00000065357	P23743	14
ENSG00000065361	P21860	12
ENSG00000065371	Q9HAT0	6
ENSG00000065413	Q8N8A2	15
ENSG00000065427	Q15046	15
ENSG00000065457	Q9BUB4	14
ENSG00000065485	Q14554	12
ENSG00000065491	Q9NU19	14
ENSG00000065518	O95168	12
ENSG00000065526	Q96T58	12
ENSG00000065534	Q15746	12
ENSG00000065548	Q8WU90	14
ENSG00000065559	P45985	12
ENSG00000065600	Q9H813	9
ENSG00000065609	O60641	13
ENSG00000065613	Q9H2G2	12
ENSG00000065615	Q7L1T6	14
ENSG00000065618	Q9UMD9	9
ENSG00000065621	Q9H4Y5	15
ENSG00000065665	Q9H9S3	15
ENSG00000065675	Q04759	12
ENSG00000065717	Q04725	12
ENSG00000065802	Q9Y576	9
ENSG00000065809	Q9H098	12
ENSG00000065833	P48163	15
ENSG00000065882	Q86TI0	12
ENSG00000065883	Q14004	14
ENSG00000065911	P13995	15
ENSG00000065923	Q96T83	15
ENSG00000065970	Q9P0K8	9
ENSG00000065978	P67809	15
ENSG00000065989	P27815	14
ENSG00000066027	Q15172	14
ENSG00000066032	P26232	12
ENSG00000066044	Q15717	15
ENSG00000066056	P35590	11
ENSG00000066084	Q9P265	15
ENSG00000066117	Q96GM5	14
ENSG00000066135	O75164	14
ENSG00000066136	Q13952	14
ENSG00000066185	Q9H0C1	14
ENSG00000066230	P48764	9
ENSG00000066248	Q8N5V2	12
ENSG00000066279	Q8IZT6	14
ENSG00000066294	Q9UIB8	9
ENSG00000066322	Q9BW60	9
ENSG00000066336	P17947	9
ENSG00000066379	Q9P1U0	15
ENSG00000066382	Q15777	14
ENSG00000066405	P56856	8
ENSG00000066422	O95625	9
ENSG00000066427	P54252	14
ENSG00000066455	Q8TBA6	12
ENSG00000066468	P21802	12
ENSG00000066557	Q9H9A6	14
ENSG00000066583	Q96CN7	15
ENSG00000066629	O00423	14
ENSG00000066651	Q7Z4G4	14
ENSG00000066654	Q9NXG2	14
ENSG00000066697	Q8IYR6	9
ENSG00000066735	Q9ULI4	11
ENSG00000066739	Q96BY7	14
ENSG00000066777	Q9Y6D6	14
ENSG00000066813	Q08AH3	15
ENSG00000066827	Q9P243	9
ENSG00000066855	Q15390	9
ENSG00000066923	Q9UJ98	14
ENSG00000066926	P22830	15
ENSG00000066933	B2RTY4	12
ENSG00000067048	O15523	15
ENSG00000067057	Q01813	15
ENSG00000067064	Q13907	15
ENSG00000067066	P23497	4
ENSG00000067082	Q99612	11
ENSG00000067113	O14494	14
ENSG00000067141	Q92859	12
ENSG00000067167	Q15629	12
ENSG00000067177	P46020	12
ENSG00000067182	P19438	14
ENSG00000067191	Q02641	12
ENSG00000067208	O60447	14
ENSG00000067221	Q9UBI4	12
ENSG00000067225	P14618	15
ENSG00000067248	Q7Z478	14
ENSG00000067334	Q5QJE6	14
ENSG00000067365	Q9BUU2	14
ENSG00000067369	Q12888	14
ENSG00000067445	Q12816	11
ENSG00000067533	Q9Y3B9	14
ENSG00000067560	P61586	13
ENSG00000067596	Q14562	15
ENSG00000067606	Q05513	15
ENSG00000067646	P08048	9
ENSG00000067704	Q9NSE4	15
ENSG00000067715	P21579	12
ENSG00000067798	Q8IVL0	12
ENSG00000067829	P51553	14
ENSG00000067836	Q9GZN7	12
ENSG00000067840	Q76G19	12
ENSG00000067842	Q16720	15
ENSG00000067900	Q13464	12
ENSG00000067955	Q13951	12
ENSG00000067992	Q15120	13
ENSG00000068001	Q12891	9
ENSG00000068024	P56524	15
ENSG00000068028	Q9NS23	12
ENSG00000068078	P22607	12
ENSG00000068079	P80217	9
ENSG00000068097	Q6AI08	14
ENSG00000068120	Q13057	15
ENSG00000068137	Q7Z736	9
ENSG00000068305	Q02078	12
ENSG00000068308	Q96G74	14
ENSG00000068323	P19532	10
ENSG00000068354	Q3MII6	12
ENSG00000068366	O60488	14
ENSG00000068383	Q14642	12
ENSG00000068394	Q92917	14
ENSG00000068400	Q4V328	11
ENSG00000068438	Q9UET6	14
ENSG00000068489	Q96HE9	10
ENSG00000068615	Q9H902	14
ENSG00000068650	P98196	14
ENSG00000068654	O95602	14
ENSG00000068697	Q15012	12
ENSG00000068724	Q9ULT0	15
ENSG00000068745	Q9UHH9	12
ENSG00000068781	Q9Y6Q2	9
ENSG00000068784	Q8N5C6	15
ENSG00000068793	Q7L576	14
ENSG00000068796	O00139	14
ENSG00000068831	Q7LDG7	9
ENSG00000068878	Q14997	14
ENSG00000068885	Q9P2H3	14
ENSG00000068903	Q8IXJ6	15
ENSG00000068912	Q96DZ1	12
ENSG00000068971	Q15173	14
ENSG00000068976	P11217	15
ENSG00000068985	O75459	1
ENSG00000068990	Q13067	2
ENSG00000069011	P78337	9
ENSG00000069018	Q9HCX4	12
ENSG00000069020	O15021	14
ENSG00000069122	Q8IZF2	9
ENSG00000069188	Q58EX2	12
ENSG00000069206	Q9H2U9	6
ENSG00000069248	Q8WUM0	12
ENSG00000069275	Q9H1E3	9
ENSG00000069329	Q96QK1	14
ENSG00000069345	O60884	14
ENSG00000069399	P20749	11
ENSG00000069424	Q13303	15
ENSG00000069431	O60706	15
ENSG00000069482	P22466	8
ENSG00000069493	Q9UHP7	11
ENSG00000069509	Q8IVP5	15
ENSG00000069535	P27338	15
ENSG00000069667	P35398	12
ENSG00000069696	P21917	9
ENSG00000069702	Q03167	9
ENSG00000069712	Q9UPP5	9
ENSG00000069764	O15496	9
ENSG00000069812	Q9Y543	9
ENSG00000069849	P54709	9
ENSG00000069869	P46934	13
ENSG00000069943	Q92521	14
ENSG00000069956	Q16659	9
ENSG00000069966	O14775	12
ENSG00000069974	P51159	12
ENSG00000069998	Q9BXW7	14
ENSG00000070010	Q92890	14
ENSG00000070018	O75581	12
ENSG00000070019	P25092	9
ENSG00000070031	P09683	3
ENSG00000070047	Q9P1Y6	14
ENSG00000070061	O95163	14
ENSG00000070081	P80303	12
ENSG00000070087	P35080	9
ENSG00000070159	P26045	12
ENSG00000070182	P11277	12
ENSG00000070190	Q9UN19	9
ENSG00000070193	O15520	9
ENSG00000070214	Q8WWI5	12
ENSG00000070269	Q9NX78	15
ENSG00000070366	Q86US8	12
ENSG00000070367	O00471	14
ENSG00000070371	P53675	14
ENSG00000070388	Q9HCT0	9
ENSG00000070404	O95633	9
ENSG00000070413	P98153	11
ENSG00000070423	Q9BV68	14
ENSG00000070444	Q99583	12
ENSG00000070476	Q2QGD7	11
ENSG00000070495	Q6NYC1	14
ENSG00000070501	P06746	15
ENSG00000070526	Q9NSC7	11
ENSG00000070540	Q5MNZ9	14
ENSG00000070601	Q5SYB0	11
ENSG00000070610	Q9HCG7	15
ENSG00000070614	P52848	12
ENSG00000070669	P08243	15
ENSG00000070718	P53677	14
ENSG00000070729	Q14028	12
ENSG00000070731	Q9UJ37	11
ENSG00000070748	P28329	12
ENSG00000070756	P11940	15
ENSG00000070759	Q96S53	12
ENSG00000070761	Q9Y6A4	14
ENSG00000070770	P19784	14
ENSG00000070778	Q16825	12
ENSG00000070785	Q9NR50	14
ENSG00000070808	Q9UQM7	14
ENSG00000070814	Q13428	4
ENSG00000070831	P60953	13
ENSG00000070882	Q9H4L5	14
ENSG00000070886	P29322	14
ENSG00000070915	P55017	15
ENSG00000070950	Q9NS91	13
ENSG00000070961	P20020	15
ENSG00000070985	Q9NZQ8	11
ENSG00000071051	O43639	12
ENSG00000071054	O95819	12
ENSG00000071073	Q9UM21	12
ENSG00000071082	P62899	15
ENSG00000071127	O75083	14
ENSG00000071189	Q9Y5W8	12
ENSG00000071203	Q9NXJ0	7
ENSG00000071205	A1A4S6	12
ENSG00000071242	Q15349	15
ENSG00000071243	Q9NXR8	12
ENSG00000071246	Q7L8A9	14
ENSG00000071282	Q9NZU5	9
ENSG00000071462	O43709	14
ENSG00000071537	Q9UBV2	15
ENSG00000071539	Q15645	14
ENSG00000071553	Q15904	12
ENSG00000071564	P15923	9
ENSG00000071575	Q92519	12
ENSG00000071626	Q96EP5	14
ENSG00000071655	O95983	9
ENSG00000071677	P81277	7
ENSG00000071794	Q14527	14
ENSG00000071859	Q14320	14
ENSG00000071889	P98173	9
ENSG00000071894	Q10570	14
ENSG00000071909	Q8WXR4	12
ENSG00000071967	Q53TN4	14
ENSG00000071991	Q9H159	10
ENSG00000071994	Q16342	14
ENSG00000072041	Q9H2J7	12
ENSG00000072042	Q8TC12	15
ENSG00000072062	P17612	15
ENSG00000072071	O94910	12
ENSG00000072080	Q13103	7
ENSG00000072110	P12814	14
ENSG00000072121	Q68DK2	14
ENSG00000072133	Q9UK32	15
ENSG00000072134	O95208	13
ENSG00000072135	Q99952	10
ENSG00000072163	Q7Z4I7	14
ENSG00000072182	Q96FT7	12
ENSG00000072195	Q15772	12
ENSG00000072201	Q8TBB1	11
ENSG00000072210	P51648	15
ENSG00000072274	P02786	9
ENSG00000072310	P36956	12
ENSG00000072315	Q9UL62	14
ENSG00000072364	Q9UHB7	9
ENSG00000072401	P51668	14
ENSG00000072415	Q8N3R9	12
ENSG00000072422	O94844	12
ENSG00000072444	P0C7U2	15
ENSG00000072501	Q14683	14
ENSG00000072506	Q99714	15
ENSG00000072518	Q7KZI7	14
ENSG00000072571	O75330	10
ENSG00000072609	Q96EP1	14
ENSG00000072657	Q9UKU6	9
ENSG00000072682	O15460	14
ENSG00000072694	P31994	6
ENSG00000072736	Q12968	9
ENSG00000072756	Q96Q11	15
ENSG00000072778	P49748	15
ENSG00000072786	O94804	12
ENSG00000072803	Q9UKB1	13
ENSG00000072818	Q15027	14
ENSG00000072832	Q14194	15
ENSG00000072840	P57679	9
ENSG00000072849	Q9GZP9	14
ENSG00000072858	Q9NXL6	14
ENSG00000072864	Q9NXR1	13
ENSG00000072952	Q9Y6F6	9
ENSG00000072954	Q9H6F2	12
ENSG00000072958	Q9BXS5	14
ENSG00000073008	P15151	4
ENSG00000073009	Q9Y6K9	9
ENSG00000073050	P18887	14
ENSG00000073060	Q8WTV0	9
ENSG00000073067	Q8TAV3	7
ENSG00000073111	P49736	15
ENSG00000073146	Q9BXT6	15
ENSG00000073150	Q96RD6	9
ENSG00000073169	Q9BVL4	15
ENSG00000073282	Q9H3D4	12
ENSG00000073331	Q96QP1	9
ENSG00000073350	Q6P1M3	14
ENSG00000073417	O60658	13
ENSG00000073464	P51793	15
ENSG00000073536	Q9NVX2	14
ENSG00000073578	P31040	15
ENSG00000073584	Q969G3	12
ENSG00000073598	Q8TC99	4
ENSG00000073605	Q8TAX9	5
ENSG00000073614	P29375	14
ENSG00000073670	O75078	12
ENSG00000073711	Q06190	14
ENSG00000073712	Q96AC1	12
ENSG00000073734	O95342	15
ENSG00000073737	Q9BPW9	8
ENSG00000073754	O43866	8
ENSG00000073756	P35354	13
ENSG00000073792	Q9Y6M1	12
ENSG00000073803	O43283	12
ENSG00000073849	P15907	9
ENSG00000073861	Q9UL17	6
ENSG00000073910	Q5TBA9	14
ENSG00000073921	Q13492	14
ENSG00000073969	P46459	14
ENSG00000074047	P10070	11
ENSG00000074054	Q7Z460	12
ENSG00000074071	P82930	14
ENSG00000074181	Q9UM47	12
ENSG00000074201	P54105	14
ENSG00000074211	Q9Y2T4	14
ENSG00000074219	Q15562	4
ENSG00000074266	O75530	14
ENSG00000074276	Q9BYE9	9
ENSG00000074317	Q16143	9
ENSG00000074319	Q99816	14
ENSG00000074356	Q53F19	9
ENSG00000074370	Q93084	15
ENSG00000074410	O43570	9
ENSG00000074416	Q99685	15
ENSG00000074527	Q9HB63	10
ENSG00000074582	Q9Y276	14
ENSG00000074590	O60285	12
ENSG00000074603	Q6V1X1	15
ENSG00000074621	O60721	4
ENSG00000074657	Q9HCE3	10
ENSG00000074660	Q14162	9
ENSG00000074695	P49257	12
ENSG00000074696	Q9P035	12
ENSG00000074706	Q8WWN9	9
ENSG00000074755	O43149	11
ENSG00000074771	Q9HBY0	14
ENSG00000074800	P06733	15
ENSG00000074803	Q13621	15
ENSG00000074842	Q969H8	11
ENSG00000074855	Q9HCE9	12
ENSG00000074935	Q9UJT0	14
ENSG00000074964	Q9HCE6	12
ENSG00000074966	P42681	12
ENSG00000075035	Q2TBF2	12
ENSG00000075043	O43526	15
ENSG00000075073	P21452	11
ENSG00000075089	Q9GZN1	14
ENSG00000075131	Q9BVW5	14
ENSG00000075142	P30626	14
ENSG00000075151	O43432	14
ENSG00000075188	Q8NFH4	13
ENSG00000075213	Q14563	9
ENSG00000075218	Q9NYZ3	8
ENSG00000075223	Q99985	9
ENSG00000075234	Q5R3I4	15
ENSG00000075239	P24752	15
ENSG00000075240	Q6IC98	9
ENSG00000075275	Q9NYQ6	15
ENSG00000075290	Q93098	9
ENSG00000075292	Q14966	8
ENSG00000075303	Q8TBP6	14
ENSG00000075336	Q9BVV7	14
ENSG00000075340	P35612	15
ENSG00000075388	P08620	9
ENSG00000075391	Q9UJF2	12
ENSG00000075399	Q9Y2B5	11
ENSG00000075407	P17032	2
ENSG00000075413	P27448	14
ENSG00000075415	Q00325	14
ENSG00000075420	Q53EP0	14
ENSG00000075426	P15408	9
ENSG00000075429	Q9UF02	9
ENSG00000075461	Q9UBN1	9
ENSG00000075539	O94915	14
ENSG00000075568	Q92545	12
ENSG00000075618	Q16658	12
ENSG00000075624	P60709	14
ENSG00000075643	Q96EN8	15
ENSG00000075651	Q13393	14
ENSG00000075673	P54707	15
ENSG00000075702	O43379	14
ENSG00000075711	Q12959	12
ENSG00000075785	P51149	14
ENSG00000075790	Q9UHQ4	14
ENSG00000075826	Q9NQW1	14
ENSG00000075856	Q15020	14
ENSG00000075884	Q53QZ3	12
ENSG00000075886	Q13748	14
ENSG00000075891	Q02962	12
ENSG00000075914	Q15024	14
ENSG00000075945	Q92845	14
ENSG00000075975	Q9H000	14
ENSG00000076003	Q14566	14
ENSG00000076043	Q9Y3B8	15
ENSG00000076053	Q9Y580	9
ENSG00000076067	Q15434	13
ENSG00000076108	Q9UIF9	12
ENSG00000076201	Q9H3S7	13
ENSG00000076242	P40692	15
ENSG00000076248	P13051	15
ENSG00000076258	P31512	7
ENSG00000076321	Q9Y2M5	14
ENSG00000076344	O94810	12
ENSG00000076351	Q96NT5	12
ENSG00000076356	O75051	12
ENSG00000076382	Q96R06	6
ENSG00000076513	Q8IZ07	14
ENSG00000076554	P55327	12
ENSG00000076555	O00763	14
ENSG00000076604	Q9BUZ4	14
ENSG00000076641	Q9NWQ8	9
ENSG00000076650	Q9BRR8	14
ENSG00000076662	P32942	4
ENSG00000076685	P49902	14
ENSG00000076706	P43121	12
ENSG00000076716	O75487	12
ENSG00000076770	Q9NUK0	14
ENSG00000076826	Q9P1Y5	12
ENSG00000076864	P47736	14
ENSG00000076924	Q9HCS7	14
ENSG00000076928	Q92888	12
ENSG00000076944	Q15833	14
ENSG00000076984	O14733	14
ENSG00000077009	Q9NPI5	14
ENSG00000077044	Q16760	14
ENSG00000077063	Q8WZ74	11
ENSG00000077080	O94805	14
ENSG00000077092	P10826	12
ENSG00000077097	Q02880	15
ENSG00000077147	Q9HD45	14
ENSG00000077150	Q00653	15
ENSG00000077152	Q9NPD8	14
ENSG00000077157	O60237	11
ENSG00000077232	Q8IXB1	14
ENSG00000077235	Q12789	12
ENSG00000077238	P24394	7
ENSG00000077254	Q8TEY7	14
ENSG00000077264	O75914	14
ENSG00000077274	Q9Y6Q1	14
ENSG00000077279	O43602	9
ENSG00000077312	P09012	14
ENSG00000077327	O75602	14
ENSG00000077348	Q9NQT4	14
ENSG00000077380	Q13409	14
ENSG00000077420	Q7Z5R6	9
ENSG00000077454	O75427	9
ENSG00000077458	Q5HYJ3	12
ENSG00000077463	Q8N6T7	15
ENSG00000077498	P14679	15
ENSG00000077514	Q15054	11
ENSG00000077522	P35609	14
ENSG00000077549	P47756	14
ENSG00000077585	O60478	14
ENSG00000077616	Q9Y3Q0	15
ENSG00000077684	Q6IE81	12
ENSG00000077713	Q8WUT9	9
ENSG00000077721	P49459	14
ENSG00000077782	P11362	12
ENSG00000077800	O75344	12
ENSG00000077809	P78347	8
ENSG00000077935	Q8NDV3	14
ENSG00000077942	P23142	12
ENSG00000077943	P53708	12
ENSG00000077984	O76096	9
ENSG00000078018	P11137	9
ENSG00000078043	O75928	14
ENSG00000078053	P49418	13
ENSG00000078061	P10398	12
ENSG00000078070	Q96RQ3	15
ENSG00000078081	Q9UQV4	7
ENSG00000078098	Q12884	15
ENSG00000078114	O76041	10
ENSG00000078124	Q9NUN7	14
ENSG00000078140	P61086	14
ENSG00000078142	Q8NEB9	14
ENSG00000078177	Q86UW6	14
ENSG00000078237	Q9NQ88	15
ENSG00000078246	O75386	8
ENSG00000078269	O15056	14
ENSG00000078295	Q08462	14
ENSG00000078304	Q13362	14
ENSG00000078319	A4D2B8	1
ENSG00000078328	Q9NWB1	10
ENSG00000078369	P62873	14
ENSG00000078399	P31269	9
ENSG00000078401	P05305	9
ENSG00000078403	P55197	9
ENSG00000078487	Q9H0M4	10
ENSG00000078549	P41586	9
ENSG00000078579	Q9NP95	9
ENSG00000078589	O00398	9
ENSG00000078596	O43736	12
ENSG00000078618	O43847	15
ENSG00000078668	Q9Y277	13
ENSG00000078674	Q15154	11
ENSG00000078687	Q9HCJ0	12
ENSG00000078699	O43439	12
ENSG00000078725	O60477	9
ENSG00000078747	Q96J02	13
ENSG00000078795	Q9NZM6	7
ENSG00000078804	Q8IXH6	0
ENSG00000078808	Q9BRK5	12
ENSG00000078814	A7E2Y1	14
ENSG00000078872	Q9Y697	15
ENSG00000078898	Q8N4F0	5
ENSG00000078900	O15350	12
ENSG00000078902	Q9H0E2	12
ENSG00000078967	Q9Y2X8	14
ENSG00000079101	Q15846	9
ENSG00000079102	Q06455	12
ENSG00000079112	Q12864	9
ENSG00000079134	Q96FV9	14
ENSG00000079150	Q9Y680	11
ENSG00000079156	Q9BZF3	14
ENSG00000079215	P43003	12
ENSG00000079246	P13010	14
ENSG00000079257	Q9BS40	9
ENSG00000079263	Q13342	9
ENSG00000079277	Q9BUB5	12
ENSG00000079308	Q9HBL0	12
ENSG00000079313	Q8N1G1	14
ENSG00000079332	Q9NR31	14
ENSG00000079335	Q9UNH5	14
ENSG00000079337	O95398	12
ENSG00000079385	P13688	9
ENSG00000079387	Q9P0U3	14
ENSG00000079393	Q9UII6	12
ENSG00000079432	Q96RK0	9
ENSG00000079435	Q05469	12
ENSG00000079459	P37268	15
ENSG00000079462	Q15102	15
ENSG00000079482	O60890	12
ENSG00000079557	P43652	6
ENSG00000079616	Q14807	14
ENSG00000079689	O76038	10
ENSG00000079691	Q5VZK9	14
ENSG00000079739	P36871	15
ENSG00000079782	O75715	12
ENSG00000079785	Q92499	14
ENSG00000079805	P50570	12
ENSG00000079819	O43491	9
ENSG00000079841	Q86UR5	12
ENSG00000079931	Q6UVY6	14
ENSG00000079950	O15400	14
ENSG00000079974	Q9UNT1	14
ENSG00000079999	Q14145	12
ENSG00000080007	Q9NXZ2	12
ENSG00000080031	Q9HD43	9
ENSG00000080166	P40126	13
ENSG00000080189	Q9NQQ7	14
ENSG00000080200	Q68DQ2	7
ENSG00000080224	Q9UF33	14
ENSG00000080293	P47872	7
ENSG00000080298	P48380	13
ENSG00000080345	Q5UIP0	11
ENSG00000080371	Q9UL25	14
ENSG00000080493	Q9Y6R1	14
ENSG00000080503	P51531	14
ENSG00000080511	Q9NYR8	15
ENSG00000080546	Q9Y6P5	14
ENSG00000080561	Q9UJV3	10
ENSG00000080572	Q9NQM4	14
ENSG00000080573	P25940	12
ENSG00000080603	Q6ZRS2	14
ENSG00000080608	Q15397	14
ENSG00000080618	Q96IY4	12
ENSG00000080644	P32297	12
ENSG00000080709	Q9H2S1	12
ENSG00000080802	O95628	10
ENSG00000080815	P49768	14
ENSG00000080819	P36551	15
ENSG00000080822	Q9NY35	9
ENSG00000080823	Q9UQ07	14
ENSG00000080824	P07900	15
ENSG00000080839	P28749	12
ENSG00000080845	Q9Y2H0	9
ENSG00000080854	Q9UPX0	12
ENSG00000080910	Q03591	6
ENSG00000080947	Q8IVE0	6
ENSG00000080986	O14777	14
ENSG00000081014	Q9UPM8	14
ENSG00000081019	Q5VWQ0	12
ENSG00000081026	Q5TCQ9	12
ENSG00000081041	P19875	6
ENSG00000081051	P02771	5
ENSG00000081052	P53420	6
ENSG00000081059	P36402	9
ENSG00000081087	Q86WC4	12
ENSG00000081138	Q9ULB5	10
ENSG00000081148	Q9BZV3	11
ENSG00000081154	Q8WW12	12
ENSG00000081177	Q9NVH0	14
ENSG00000081181	P78540	15
ENSG00000081189	Q06413	13
ENSG00000081237	P08575	14
ENSG00000081248	Q13698	14
ENSG00000081277	Q13835	9
ENSG00000081307	Q9GZZ9	14
ENSG00000081320	O94768	9
ENSG00000081377	A4D256	14
ENSG00000081386	Q9Y2H8	1
ENSG00000081479	P98164	12
ENSG00000081665	P35789	12
ENSG00000081692	Q9H9V9	14
ENSG00000081721	Q9UNI6	14
ENSG00000081760	Q86V21	15
ENSG00000081770	Q13075	4
ENSG00000081791	Q14154	13
ENSG00000081800	Q9BZW2	9
ENSG00000081803	Q86UW7	12
ENSG00000081818	Q9Y5E5	10
ENSG00000081842	Q9Y5I4	10
ENSG00000081853	Q9Y5F6	10
ENSG00000081870	Q9Y547	14
ENSG00000081913	O60346	14
ENSG00000081923	O43520	14
ENSG00000081985	Q99665	11
ENSG00000082014	Q6STE5	14
ENSG00000082068	Q9NW82	14
ENSG00000082074	O15117	9
ENSG00000082126	Q96JB8	9
ENSG00000082146	Q9C0K7	9
ENSG00000082153	Q7L1Q6	14
ENSG00000082175	P06401	9
ENSG00000082196	Q9UHK6	15
ENSG00000082212	P23368	15
ENSG00000082213	Q49AR2	12
ENSG00000082258	O60583	12
ENSG00000082269	Q9P2D6	12
ENSG00000082293	Q14993	10
ENSG00000082397	Q9Y2J2	12
ENSG00000082438	Q53SF7	9
ENSG00000082458	Q92796	12
ENSG00000082482	O95069	9
ENSG00000082497	Q9NUC0	8
ENSG00000082512	O00463	8
ENSG00000082515	Q9NWU5	14
ENSG00000082516	Q8TEQ6	12
ENSG00000082556	P41145	10
ENSG00000082641	Q14494	10
ENSG00000082684	Q9P283	12
ENSG00000082701	P49841	14
ENSG00000082781	P18084	12
ENSG00000082805	Q8IUD2	12
ENSG00000082898	O14980	14
ENSG00000082929	Q99440	1
ENSG00000082996	O43567	14
ENSG00000083067	Q9HCF6	14
ENSG00000083093	Q86YC2	7
ENSG00000083097	Q5JWR5	14
ENSG00000083099	Q9NU23	12
ENSG00000083123	P21953	15
ENSG00000083168	Q92794	14
ENSG00000083223	Q5VYS8	14
ENSG00000083290	Q8IYT8	12
ENSG00000083307	Q6ISB3	12
ENSG00000083312	Q92973	14
ENSG00000083444	Q02809	12
ENSG00000083454	Q93086	9
ENSG00000083457	P38570	9
ENSG00000083520	Q9Y2L1	15
ENSG00000083535	Q8WXW3	14
ENSG00000083544	Q9H7E2	12
ENSG00000083622	Q9NX45	6
ENSG00000083635	Q9UHK0	12
ENSG00000083642	Q9NTI5	14
ENSG00000083720	P55809	15
ENSG00000083750	Q5VZM2	14
ENSG00000083782	Q99645	9
ENSG00000083799	Q9NQC7	12
ENSG00000083807	Q9Y2P5	6
ENSG00000083812	O75467	4
ENSG00000083814	Q8TAW3	2
ENSG00000083817	Q9BWM5	4
ENSG00000083828	Q9NXT0	0
ENSG00000083838	Q9NWS9	4
ENSG00000083842	P17098	3
ENSG00000083844	O43296	12
ENSG00000083845	P46782	15
ENSG00000083857	Q14517	15
ENSG00000083896	Q96MU7	14
ENSG00000083937	Q9UQN3	14
ENSG00000084070	Q8WU79	14
ENSG00000084072	Q9UNP9	14
ENSG00000084073	O75844	15
ENSG00000084090	Q9NQZ5	13
ENSG00000084092	Q8NC60	15
ENSG00000084093	Q13127	9
ENSG00000084110	P42357	15
ENSG00000084112	Q8WYL5	14
ENSG00000084207	P09211	14
ENSG00000084234	Q06481	12
ENSG00000084444	A2RU67	9
ENSG00000084453	P46721	7
ENSG00000084463	Q9Y2W2	9
ENSG00000084623	Q13347	14
ENSG00000084628	Q4KMZ8	12
ENSG00000084636	Q07092	7
ENSG00000084652	P40222	14
ENSG00000084674	P04114	9
ENSG00000084676	Q15788	9
ENSG00000084693	Q8NDL9	14
ENSG00000084710	Q9Y2G0	14
ENSG00000084731	O14782	14
ENSG00000084733	P61026	14
ENSG00000084734	Q14397	14
ENSG00000084754	P40939	15
ENSG00000084764	Q9UPY8	14
ENSG00000084774	P27708	15
ENSG00000085063	P13987	9
ENSG00000085117	P27701	12
ENSG00000085185	Q5H9F3	9
ENSG00000085224	P46100	14
ENSG00000085231	Q16594	14
ENSG00000085265	O00602	12
ENSG00000085274	Q9NPC7	9
ENSG00000085276	Q03112	11
ENSG00000085365	O15126	14
ENSG00000085377	P48147	15
ENSG00000085382	Q8IYU2	14
ENSG00000085415	Q96EE3	14
ENSG00000085433	O94967	14
ENSG00000085449	Q8IWB7	9
ENSG00000085465	Q12889	6
ENSG00000085491	Q6NUK1	14
ENSG00000085511	Q9Y6R4	13
ENSG00000085514	Q9UKJ1	4
ENSG00000085552	Q9P2J2	12
ENSG00000085563	P08183	15
ENSG00000085644	O14771	4
ENSG00000085662	P15121	15
ENSG00000085719	O75131	14
ENSG00000085721	Q9NYV6	14
ENSG00000085733	Q14247	12
ENSG00000085741	O96014	9
ENSG00000085760	P46199	15
ENSG00000085788	O94830	14
ENSG00000085831	Q5SRH9	14
ENSG00000085832	P42566	15
ENSG00000085840	Q13415	14
ENSG00000085871	Q99735	15
ENSG00000085872	Q8IWX8	12
ENSG00000085978	Q676U5	14
ENSG00000085982	Q9NVE5	14
ENSG00000085998	Q8WZA1	11
ENSG00000085999	Q92698	14
ENSG00000086015	Q6P0Q8	14
ENSG00000086061	P31689	14
ENSG00000086062	P15291	12
ENSG00000086065	Q9NZZ3	14
ENSG00000086102	Q12986	14
ENSG00000086159	Q13520	4
ENSG00000086189	Q9UNQ2	15
ENSG00000086200	Q9UI26	14
ENSG00000086205	Q04609	15
ENSG00000086232	Q9BQI3	14
ENSG00000086288	Q8N427	11
ENSG00000086289	Q9UM22	9
ENSG00000086300	Q9Y5X0	9
ENSG00000086475	P49903	15
ENSG00000086504	Q13084	14
ENSG00000086506	P09105	4
ENSG00000086544	Q96DU7	12
ENSG00000086548	P40199	6
ENSG00000086570	Q9NYQ8	15
ENSG00000086589	Q9NW64	14
ENSG00000086598	Q15363	14
ENSG00000086619	Q86YB8	14
ENSG00000086666	Q6FIF0	14
ENSG00000086696	P37059	13
ENSG00000086712	Q9NUQ3	9
ENSG00000086717	O14829	14
ENSG00000086730	Q9GZY6	7
ENSG00000086758	Q7Z6Z7	14
ENSG00000086827	O43264	14
ENSG00000086848	Q9H6U8	14
ENSG00000086967	Q14324	12
ENSG00000086991	Q9NPH5	13
ENSG00000087008	O15254	15
ENSG00000087053	Q13614	14
ENSG00000087074	O75807	4
ENSG00000087076	Q9BPX1	15
ENSG00000087077	Q15654	9
ENSG00000087085	P22303	15
ENSG00000087086	P02792	5
ENSG00000087087	Q9BXP5	14
ENSG00000087088	Q07812	11
ENSG00000087095	Q9UBE8	12
ENSG00000087111	Q96S52	14
ENSG00000087116	O95450	9
ENSG00000087128	Q9UL52	7
ENSG00000087152	Q14CW9	14
ENSG00000087157	Q32NB8	15
ENSG00000087191	P62195	14
ENSG00000087206	Q96RL1	7
ENSG00000087237	P11597	9
ENSG00000087245	P08253	10
ENSG00000087250	P25713	4
ENSG00000087253	Q7L5N7	14
ENSG00000087258	P09471	14
ENSG00000087263	Q8N543	13
ENSG00000087266	P78314	9
ENSG00000087269	P78316	14
ENSG00000087274	P35611	15
ENSG00000087299	Q9H9P8	15
ENSG00000087301	Q9P2K2	11
ENSG00000087302	Q9Y224	14
ENSG00000087303	Q14112	12
ENSG00000087338	Q8NEA9	13
ENSG00000087365	Q13435	14
ENSG00000087448	Q9P2K6	9
ENSG00000087460	Q5JWF2	12
ENSG00000087470	O00429	14
ENSG00000087494	P12272	9
ENSG00000087495	Q96KR7	12
ENSG00000087502	Q96RQ1	13
ENSG00000087510	Q92754	12
ENSG00000087586	O14965	15
ENSG00000087589	Q9NQ75	9
ENSG00000087842	O00625	15
ENSG00000087884	Q9H7C9	9
ENSG00000087903	P48378	13
ENSG00000087916	Q9UN76	12
ENSG00000087995	Q96IZ6	14
ENSG00000088002	O00204	9
ENSG00000088035	Q9Y672	14
ENSG00000088038	O75175	14
ENSG00000088053	Q9HCN6	7
ENSG00000088179	P29074	12
ENSG00000088205	Q9NVP1	14
ENSG00000088247	Q92945	9
ENSG00000088256	P29992	12
ENSG00000088280	Q8TDY4	14
ENSG00000088298	Q9BV94	14
ENSG00000088305	Q9UBC3	11
ENSG00000088320	O75628	9
ENSG00000088325	Q9ULW0	14
ENSG00000088340	A9Z1Z3	14
ENSG00000088356	Q9NUG6	14
ENSG00000088367	Q9H4G0	12
ENSG00000088386	P46059	15
ENSG00000088387	Q9BZ29	14
ENSG00000088448	Q9NXR5	11
ENSG00000088451	O95455	15
ENSG00000088538	Q8IZD9	14
ENSG00000088543	Q9UK00	9
ENSG00000088682	O75208	14
ENSG00000088726	Q8WWA1	5
ENSG00000088727	Q9HAQ2	14
ENSG00000088756	Q9P2N2	9
ENSG00000088766	Q9UJA2	15
ENSG00000088782	Q9H1M4	4
ENSG00000088808	Q96KQ4	11
ENSG00000088812	O75882	14
ENSG00000088826	Q9NWM0	14
ENSG00000088827	Q9BZZ2	8
ENSG00000088832	P62942	15
ENSG00000088833	Q9UNZ2	14
ENSG00000088836	Q8NBS3	14
ENSG00000088854	Q5TEA3	14
ENSG00000088876	Q6P1L6	0
ENSG00000088881	Q9BQW3	12
ENSG00000088882	Q96SM3	9
ENSG00000088888	Q7Z434	4
ENSG00000088899	O60299	12
ENSG00000088926	P03951	8
ENSG00000088930	Q9H0D6	14
ENSG00000088970	Q2M2Z5	11
ENSG00000088986	P63167	14
ENSG00000088992	Q96BS2	9
ENSG00000089006	Q9Y5X3	9
ENSG00000089009	Q02878	14
ENSG00000089012	Q9P1W8	0
ENSG00000089022	Q8IW41	11
ENSG00000089041	Q99572	9
ENSG00000089048	Q9H501	14
ENSG00000089050	O75884	15
ENSG00000089053	Q9UJX4	14
ENSG00000089057	Q9UGH3	15
ENSG00000089060	Q6J4K2	14
ENSG00000089063	Q96A57	14
ENSG00000089091	Q9NVP4	11
ENSG00000089094	Q8NHM5	13
ENSG00000089101	Q8NHU2	14
ENSG00000089116	Q9H2C1	12
ENSG00000089123	Q9H6P5	14
ENSG00000089127	P00973	7
ENSG00000089154	Q92616	14
ENSG00000089157	P05388	15
ENSG00000089159	P49023	14
ENSG00000089163	Q9Y6E7	15
ENSG00000089169	Q9Y2J0	12
ENSG00000089177	Q96L93	12
ENSG00000089195	Q9UJA5	14
ENSG00000089199	P05060	7
ENSG00000089220	P30086	14
ENSG00000089225	Q99593	9
ENSG00000089234	Q7Z569	14
ENSG00000089248	P30040	14
ENSG00000089250	P29475	15
ENSG00000089280	P35637	6
ENSG00000089289	P78318	14
ENSG00000089327	Q96DB9	4
ENSG00000089335	Q9NR11	2
ENSG00000089336	O94927	9
ENSG00000089351	Q96CP6	14
ENSG00000089356	Q14802	9
ENSG00000089472	Q9BQS7	14
ENSG00000089486	Q9H305	12
ENSG00000089505	Q8IZ96	5
ENSG00000089558	Q9UQ05	12
ENSG00000089597	Q14697	15
ENSG00000089639	Q9P107	9
ENSG00000089682	Q96IZ5	9
ENSG00000089685	O15392	13
ENSG00000089692	P18627	7
ENSG00000089693	Q15773	0
ENSG00000089723	Q96DC9	8
ENSG00000089737	Q9GZR7	14
ENSG00000089775	P24278	9
ENSG00000089818	Q8NC96	14
ENSG00000089820	P98171	12
ENSG00000089847	Q8TF21	10
ENSG00000089876	Q7L7V1	10
ENSG00000089902	Q9UKL0	9
ENSG00000089916	Q9NWQ4	9
ENSG00000090006	Q8N2S1	9
ENSG00000090013	P30043	15
ENSG00000090020	P19634	15
ENSG00000090054	O15269	14
ENSG00000090060	P51003	14
ENSG00000090061	O75909	14
ENSG00000090097	P57723	14
ENSG00000090104	Q08116	8
ENSG00000090238	P61236	14
ENSG00000090263	Q9Y291	12
ENSG00000090266	O95178	12
ENSG00000090269	Q9NY25	5
ENSG00000090273	Q9Y266	14
ENSG00000090316	Q7L5Y9	14
ENSG00000090339	P05362	4
ENSG00000090372	Q9NRL3	14
ENSG00000090376	Q9Y616	9
ENSG00000090382	P61626	12
ENSG00000090402	P14410	15
ENSG00000090432	Q969V5	14
ENSG00000090447	Q01664	12
ENSG00000090470	Q8N8D1	11
ENSG00000090487	Q9NZD8	14
ENSG00000090512	Q9UGM5	9
ENSG00000090520	Q9UBS4	14
ENSG00000090530	Q8IVL5	10
ENSG00000090534	P40225	7
ENSG00000090539	Q9H2X0	12
ENSG00000090554	P49771	6
ENSG00000090565	O75154	11
ENSG00000090581	Q9UJJ9	10
ENSG00000090612	P21506	4
ENSG00000090615	Q08378	11
ENSG00000090621	Q13310	15
ENSG00000090659	Q9NNX6	9
ENSG00000090661	Q9HA82	14
ENSG00000090674	Q9GZU1	14
ENSG00000090686	Q86UV5	14
ENSG00000090776	P98172	12
ENSG00000090857	Q8NCN5	15
ENSG00000090861	P49588	15
ENSG00000090863	Q92896	15
ENSG00000090889	Q2VIQ3	14
ENSG00000090905	Q8NDV7	12
ENSG00000090920	Q9Y6R7	12
ENSG00000090924	Q9H7P9	9
ENSG00000090932	Q9NYJ7	5
ENSG00000090971	Q8WUY8	8
ENSG00000090975	Q9BZ72	14
ENSG00000090989	Q9NV70	14
ENSG00000091009	Q9P2N5	10
ENSG00000091010	Q15319	12
ENSG00000091039	Q9BZF1	14
ENSG00000091073	Q86UW9	14
ENSG00000091106	Q9NPP4	8
ENSG00000091127	Q96PZ0	15
ENSG00000091128	A4D0S4	14
ENSG00000091129	Q92823	12
ENSG00000091136	P07942	14
ENSG00000091137	O43511	11
ENSG00000091138	P40879	11
ENSG00000091140	P09622	15
ENSG00000091157	Q9Y4E6	14
ENSG00000091164	O43396	14
ENSG00000091181	Q01344	7
ENSG00000091262	O95255	15
ENSG00000091317	Q9NX76	9
ENSG00000091409	P23229	12
ENSG00000091428	Q8WZA2	12
ENSG00000091436	Q9NYL2	14
ENSG00000091482	Q9UHP9	9
ENSG00000091483	P07954	15
ENSG00000091490	Q68CR1	11
ENSG00000091513	P02787	9
ENSG00000091527	Q9UKY7	11
ENSG00000091536	Q9UKN7	14
ENSG00000091542	Q6P6C2	14
ENSG00000091583	P02749	9
ENSG00000091592	Q9C000	8
ENSG00000091622	Q9BZ71	14
ENSG00000091640	O75391	12
ENSG00000091651	Q9Y5N6	14
ENSG00000091656	Q86UP3	12
ENSG00000091664	Q9P2U8	15
ENSG00000091704	P15085	15
ENSG00000091732	Q86WB0	13
ENSG00000091831	P03372	9
ENSG00000091844	Q9UGC6	12
ENSG00000091879	O15123	10
ENSG00000091947	Q96IK0	11
ENSG00000091972	P41217	8
ENSG00000091986	Q76M96	9
ENSG00000092009	P23946	5
ENSG00000092010	Q06323	9
ENSG00000092020	Q969Q6	14
ENSG00000092036	Q9H6D7	14
ENSG00000092051	Q96JJ6	5
ENSG00000092054	P12883	14
ENSG00000092067	Q15744	6
ENSG00000092068	Q9UHI5	13
ENSG00000092094	Q9NPF4	15
ENSG00000092096	Q8WUG5	9
ENSG00000092098	Q96EP0	12
ENSG00000092108	Q8WVM8	14
ENSG00000092140	Q7L622	12
ENSG00000092148	Q9ULT8	12
ENSG00000092199	P07910	12
ENSG00000092200	Q96KN7	10
ENSG00000092201	Q9Y5B9	14
ENSG00000092203	O94842	12
ENSG00000092208	O14893	14
ENSG00000092295	P22735	12
ENSG00000092330	Q9BSI4	9
ENSG00000092345	Q92904	9
ENSG00000092377	Q9BQ87	14
ENSG00000092421	Q9H2E6	12
ENSG00000092439	Q96QT4	14
ENSG00000092445	Q06418	10
ENSG00000092470	Q9H967	14
ENSG00000092529	P20807	14
ENSG00000092531	O00161	9
ENSG00000092607	Q96SF7	9
ENSG00000092621	O43175	15
ENSG00000092758	Q14050	9
ENSG00000092820	P15311	12
ENSG00000092841	P60660	12
ENSG00000092847	Q9UL18	14
ENSG00000092850	Q9UIF3	12
ENSG00000092853	Q9HAW4	12
ENSG00000092871	Q8WZ73	12
ENSG00000092929	Q70J99	7
ENSG00000092931	O43934	14
ENSG00000092964	Q16555	15
ENSG00000092969	P61812	11
ENSG00000092978	Q9NW75	11
ENSG00000093000	Q9UKX7	12
ENSG00000093009	O75419	14
ENSG00000093010	P21964	15
ENSG00000093072	Q9NZK5	14
ENSG00000093100	Q7RTP6	12
ENSG00000093134	Q9NY84	12
ENSG00000093144	Q9NTX5	12
ENSG00000093167	Q9Y608	12
ENSG00000093183	Q9BRL7	9
ENSG00000093217	O75191	14
ENSG00000094631	Q9UBN7	15
ENSG00000094661	O60431	5
ENSG00000094755	O00591	10
ENSG00000094796	Q15323	6
ENSG00000094804	Q99741	15
ENSG00000094841	Q96BW1	13
ENSG00000094880	Q9UJX2	14
ENSG00000094914	Q9NRG9	14
ENSG00000094916	P45973	14
ENSG00000094963	Q99518	15
ENSG00000094975	Q9UBS9	12
ENSG00000095002	P43246	15
ENSG00000095015	Q13233	11
ENSG00000095059	P49366	15
ENSG00000095066	Q96ED9	14
ENSG00000095110	Q8N323	10
ENSG00000095139	P48444	14
ENSG00000095203	Q9H329	9
ENSG00000095209	Q9NVV0	14
ENSG00000095261	Q16401	14
ENSG00000095303	P23219	13
ENSG00000095319	Q5SRE5	14
ENSG00000095321	P43155	13
ENSG00000095370	Q8N5H7	12
ENSG00000095380	Q9NR45	15
ENSG00000095383	Q9BYX2	14
ENSG00000095397	Q9P202	12
ENSG00000095464	P51160	9
ENSG00000095485	Q69YN2	14
ENSG00000095539	Q9NTN9	9
ENSG00000095564	O14981	15
ENSG00000095574	Q9H5V7	10
ENSG00000095585	Q8WV28	11
ENSG00000095587	Q9Y6L7	12
ENSG00000095596	O43174	15
ENSG00000095627	Q9BXT4	12
ENSG00000095637	Q9BX66	12
ENSG00000095713	Q9NQ79	15
ENSG00000095739	Q13145	9
ENSG00000095752	P20809	9
ENSG00000095777	Q8NEV4	12
ENSG00000095787	Q9BTA9	12
ENSG00000095794	Q03060	6
ENSG00000095906	Q9Y5Y2	15
ENSG00000095917	Q9BZJ3	0
ENSG00000095932	O75264	4
ENSG00000095951	P15822	9
ENSG00000095970	Q9NZC2	7
ENSG00000095981	Q96T55	8
ENSG00000096006	P54108	13
ENSG00000096060	Q13451	14
ENSG00000096063	Q96SB4	14
ENSG00000096070	Q9ULD4	14
ENSG00000096080	Q9NVS2	12
ENSG00000096087	P09210	14
ENSG00000096088	P20142	13
ENSG00000096092	Q9Y6G1	9
ENSG00000096093	Q5JVL4	14
ENSG00000096141	Q5SQ64	6
ENSG00000096148	O95866	5
ENSG00000096150	P62269	15
ENSG00000096155	P46379	14
ENSG00000096171	P26640	15
ENSG00000096238	O00299	14
ENSG00000096264	O95944	4
ENSG00000096384	P08238	15
ENSG00000096395	P12872	7
ENSG00000096401	Q99459	14
ENSG00000096433	Q14573	14
ENSG00000096467	O95870	12
ENSG00000096474	O43196	14
ENSG00000096654	Q99676	12
ENSG00000096696	P15924	12
ENSG00000096717	Q96EB6	15
ENSG00000096746	P31942	8
ENSG00000096872	Q96LB3	14
ENSG00000096968	O60674	12
ENSG00000096996	P42701	7
ENSG00000097007	P00519	12
ENSG00000097021	O00154	15
ENSG00000097033	Q9Y371	12
ENSG00000097046	O00311	14
ENSG00000097096	Q5VT97	12
ENSG00000099139	Q92824	13
ENSG00000099194	O00767	15
ENSG00000099203	Q13445	9
ENSG00000099204	O14639	12
ENSG00000099219	Q7Z2K6	14
ENSG00000099246	Q9NP72	14
ENSG00000099250	O14786	9
ENSG00000099256	Q9NRG1	8
ENSG00000099260	Q9NP74	9
ENSG00000099282	O95858	11
ENSG00000099284	Q9P0M6	9
ENSG00000099290	Q641Q2	14
ENSG00000099308	O60307	14
ENSG00000099326	P28698	4
ENSG00000099330	Q9H607	9
ENSG00000099331	Q13459	12
ENSG00000099337	Q9Y257	9
ENSG00000099338	Q6ZRH7	11
ENSG00000099341	P48556	14
ENSG00000099364	Q6PCT2	9
ENSG00000099365	P61266	14
ENSG00000099377	Q9H2F3	15
ENSG00000099381	O15047	14
ENSG00000099385	Q8WUZ0	8
ENSG00000099389	Q9H4R4	1
ENSG00000099399	O15479	2
ENSG00000099617	O43921	9
ENSG00000099622	Q14011	15
ENSG00000099624	P30049	15
ENSG00000099625	Q8N350	9
ENSG00000099715	Q9BZA8	11
ENSG00000099721	Q99218	8
ENSG00000099725	O43930	0
ENSG00000099749	Q9BZA5	0
ENSG00000099769	P35858	14
ENSG00000099783	P52272	9
ENSG00000099785	Q9P0N8	14
ENSG00000099795	P17568	14
ENSG00000099797	Q9NZ01	14
ENSG00000099800	Q9Y5L4	14
ENSG00000099804	P49427	14
ENSG00000099810	Q13126	15
ENSG00000099812	Q8IVT2	8
ENSG00000099814	Q9Y4F5	9
ENSG00000099817	P19388	15
ENSG00000099821	O00411	14
ENSG00000099822	Q9UL51	14
ENSG00000099834	Q9HBB8	10
ENSG00000099840	Q1ZYL8	4
ENSG00000099849	Q02833	9
ENSG00000099860	O75293	12
ENSG00000099864	O75781	9
ENSG00000099866	Q13477	5
ENSG00000099869	Q6U949	1
ENSG00000099875	Q9HBH9	12
ENSG00000099882	Q9BYB0	9
ENSG00000099889	O00192	10
ENSG00000099899	Q8IZ69	15
ENSG00000099901	P43487	14
ENSG00000099904	Q9ULC8	12
ENSG00000099910	Q96GP6	9
ENSG00000099917	Q96RN5	12
ENSG00000099937	P05546	9
ENSG00000099940	O95721	12
ENSG00000099942	P46109	12
ENSG00000099949	Q8N653	14
ENSG00000099953	P24347	9
ENSG00000099954	Q9BXF3	14
ENSG00000099956	Q12824	14
ENSG00000099957	O15547	9
ENSG00000099958	Q96Q80	7
ENSG00000099960	O43246	15
ENSG00000099964	P14174	14
ENSG00000099968	Q9BXK5	9
ENSG00000099972	O94909	12
ENSG00000099974	A6NHG4	2
ENSG00000099977	P30046	12
ENSG00000099985	P13725	4
ENSG00000099991	Q9Y6J0	12
ENSG00000099992	Q9BXI6	14
ENSG00000099994	Q9UGT4	12
ENSG00000099995	Q15459	14
ENSG00000099998	P36269	9
ENSG00000099999	Q9Y6U7	11
ENSG00000100003	O76054	14
ENSG00000100010	Q9UDX5	12
ENSG00000100012	Q9UDX4	14
ENSG00000100014	Q69YQ0	12
ENSG00000100023	Q13356	14
ENSG00000100024	Q9UBR1	15
ENSG00000100027	O60688	14
ENSG00000100028	P62318	14
ENSG00000100029	O00541	14
ENSG00000100030	P28482	14
ENSG00000100031	P19440	15
ENSG00000100033	O43272	14
ENSG00000100034	P49593	9
ENSG00000100036	Q6ICL7	14
ENSG00000100038	O95985	15
ENSG00000100053	P26998	9
ENSG00000100055	Q9UIA0	7
ENSG00000100056	Q96DF8	14
ENSG00000100058	P43320	9
ENSG00000100060	O00587	9
ENSG00000100065	Q9BWT7	7
ENSG00000100068	A4QPB2	1
ENSG00000100075	P53007	14
ENSG00000100077	P35626	12
ENSG00000100078	Q9NZ20	12
ENSG00000100079	P05162	9
ENSG00000100083	Q9UJY5	12
ENSG00000100084	P54198	14
ENSG00000100092	Q9Y3L3	7
ENSG00000100095	Q9BYH1	9
ENSG00000100097	P09382	9
ENSG00000100099	Q9NQG7	9
ENSG00000100100	Q96FE7	9
ENSG00000100101	Q9UGY1	12
ENSG00000100104	Q9UH36	14
ENSG00000100105	Q9HBE1	9
ENSG00000100106	Q9H2D6	9
ENSG00000100109	Q9UBB9	14
ENSG00000100116	O75600	15
ENSG00000100118	Q9UGV6	0
ENSG00000100121	Q14390	0
ENSG00000100122	P53674	9
ENSG00000100124	Q6NXT1	12
ENSG00000100129	Q9Y262	14
ENSG00000100138	P55769	15
ENSG00000100139	Q8N3F8	9
ENSG00000100141	Q9UG56	15
ENSG00000100142	P61218	15
ENSG00000100146	P56693	9
ENSG00000100147	Q9H6E4	12
ENSG00000100150	O75140	14
ENSG00000100151	Q9NRD5	12
ENSG00000100154	Q96AY4	15
ENSG00000100156	O95907	9
ENSG00000100162	Q9NSP4	11
ENSG00000100167	Q9UH03	13
ENSG00000100170	P13866	15
ENSG00000100191	Q9NY91	15
ENSG00000100196	O43731	9
ENSG00000100197	P10635	12
ENSG00000100201	Q92841	15
ENSG00000100206	Q14565	14
ENSG00000100207	Q9UGU0	12
ENSG00000100209	Q8IWL3	15
ENSG00000100211	Q9Y3M2	12
ENSG00000100216	Q9NS69	12
ENSG00000100218	Q9UHP6	14
ENSG00000100219	P17861	12
ENSG00000100220	Q9Y3I0	15
ENSG00000100221	Q15040	14
ENSG00000100225	Q9Y3I1	11
ENSG00000100226	O00178	15
ENSG00000100227	Q9BY77	11
ENSG00000100228	O95755	12
ENSG00000100234	P35625	12
ENSG00000100239	O75170	14
ENSG00000100241	O95248	14
ENSG00000100242	Q9UH99	6
ENSG00000100243	P00387	15
ENSG00000100246	O96015	14
ENSG00000100249	O95567	5
ENSG00000100253	Q9UGB7	14
ENSG00000100258	Q9BU23	14
ENSG00000100262	Q9NP61	14
ENSG00000100263	Q9Y3P4	8
ENSG00000100266	Q9UNF0	12
ENSG00000100271	O95922	14
ENSG00000100276	Q92737	6
ENSG00000100280	Q10567	14
ENSG00000100281	Q9UGU5	9
ENSG00000100284	O60784	14
ENSG00000100285	P12036	9
ENSG00000100288	Q9Y259	14
ENSG00000100290	Q13323	4
ENSG00000100292	P09601	14
ENSG00000100294	Q8IVS2	15
ENSG00000100296	Q13769	14
ENSG00000100297	P33992	14
ENSG00000100298	Q6NTF7	4
ENSG00000100299	P15289	15
ENSG00000100300	P30536	15
ENSG00000100302	Q96D21	12
ENSG00000100304	Q14166	14
ENSG00000100307	O95931	9
ENSG00000100311	P01127	9
ENSG00000100312	P10323	9
ENSG00000100314	Q86V35	9
ENSG00000100316	P39023	15
ENSG00000100319	Q9UDW3	14
ENSG00000100320	O43251	9
ENSG00000100321	O43759	9
ENSG00000100324	Q15750	12
ENSG00000100325	Q9H1I8	14
ENSG00000100330	Q13615	14
ENSG00000100335	Q9NQG6	9
ENSG00000100336	Q9BPW4	2
ENSG00000100341	Q7Z6Z6	6
ENSG00000100342	O14791	0
ENSG00000100344	Q9NST1	8
ENSG00000100345	P35579	14
ENSG00000100346	Q9P0X4	14
ENSG00000100347	Q9Y512	14
ENSG00000100348	Q99757	15
ENSG00000100350	Q8IWF2	11
ENSG00000100351	O75791	12
ENSG00000100353	O15371	14
ENSG00000100354	Q9UPQ9	12
ENSG00000100357	P30566	15
ENSG00000100359	Q96HU1	12
ENSG00000100360	Q9BW83	14
ENSG00000100362	P20472	9
ENSG00000100364	Q6ICG6	14
ENSG00000100365	Q15080	9
ENSG00000100368	P32927	9
ENSG00000100372	O43808	14
ENSG00000100373	O75631	8
ENSG00000100376	Q9NWS6	6
ENSG00000100379	Q8N5Z5	9
ENSG00000100380	P50502	14
ENSG00000100385	P14784	9
ENSG00000100387	P62877	14
ENSG00000100393	Q09472	14
ENSG00000100395	Q969R5	12
ENSG00000100399	Q6NUI6	10
ENSG00000100401	P46060	14
ENSG00000100403	Q9UGR2	10
ENSG00000100410	Q7RTV0	14
ENSG00000100412	Q99798	15
ENSG00000100413	Q9Y535	15
ENSG00000100416	O75648	15
ENSG00000100417	Q92871	14
ENSG00000100418	Q6ICB0	14
ENSG00000100422	Q8TCT0	14
ENSG00000100425	O95696	14
ENSG00000100426	O75132	14
ENSG00000100427	Q15049	9
ENSG00000100429	Q969S8	9
ENSG00000100433	P57789	11
ENSG00000100439	Q8TB40	15
ENSG00000100441	O15037	9
ENSG00000100442	Q00688	15
ENSG00000100445	Q9NRG7	15
ENSG00000100448	P08311	9
ENSG00000100450	P20718	4
ENSG00000100453	P10144	9
ENSG00000100461	Q86U06	8
ENSG00000100462	O14744	14
ENSG00000100473	O43405	9
ENSG00000100478	Q9Y587	14
ENSG00000100479	P56282	14
ENSG00000100483	Q9H867	14
ENSG00000100485	Q07890	14
ENSG00000100490	Q00532	14
ENSG00000100503	Q8N4C6	11
ENSG00000100504	P06737	15
ENSG00000100505	Q9C026	12
ENSG00000100519	P62333	15
ENSG00000100522	Q96EK6	14
ENSG00000100523	Q8NEL9	14
ENSG00000100526	Q16667	15
ENSG00000100528	O95406	14
ENSG00000100532	Q99675	12
ENSG00000100554	Q9Y5K8	15
ENSG00000100557	Q9NVL8	7
ENSG00000100558	Q9NYT0	10
ENSG00000100564	Q14442	14
ENSG00000100565	Q0VAA2	14
ENSG00000100567	P25788	14
ENSG00000100568	Q9UEU0	11
ENSG00000100575	Q9Y5J7	14
ENSG00000100577	O43708	15
ENSG00000100578	Q9BVV6	8
ENSG00000100580	Q6PL24	12
ENSG00000100583	Q9P1V8	12
ENSG00000100591	O95433	14
ENSG00000100592	Q9Y4D1	14
ENSG00000100593	Q6H9L7	9
ENSG00000100596	O15270	15
ENSG00000100599	Q8TB24	9
ENSG00000100600	Q99538	14
ENSG00000100601	Q13686	15
ENSG00000100603	Q13573	14
ENSG00000100604	P10645	8
ENSG00000100605	Q13572	14
ENSG00000100612	Q9Y394	15
ENSG00000100614	P35813	14
ENSG00000100625	Q9UIU6	12
ENSG00000100626	Q8N428	9
ENSG00000100628	Q96Q27	9
ENSG00000100629	Q6ZU80	11
ENSG00000100632	P84090	14
ENSG00000100644	Q16665	12
ENSG00000100647	Q92537	9
ENSG00000100650	Q13243	14
ENSG00000100652	Q14973	12
ENSG00000100664	P55010	14
ENSG00000100665	P29622	12
ENSG00000100678	P57103	14
ENSG00000100697	Q9UPY3	15
ENSG00000100711	Q9BQ24	14
ENSG00000100714	P11586	15
ENSG00000100721	P56279	4
ENSG00000100722	Q6PJT7	14
ENSG00000100726	Q9Y4R8	14
ENSG00000100731	Q96RV3	12
ENSG00000100739	P46663	9
ENSG00000100744	Q9P0R6	12
ENSG00000100749	Q99986	12
ENSG00000100764	P62191	15
ENSG00000100767	O95428	12
ENSG00000100784	O75582	12
ENSG00000100796	Q6IN85	14
ENSG00000100802	Q9H972	8
ENSG00000100804	P28074	15
ENSG00000100811	P25490	12
ENSG00000100813	Q9UKV3	9
ENSG00000100814	Q9NPC3	14
ENSG00000100815	Q15643	12
ENSG00000100823	P27695	15
ENSG00000100829	Q9H7J1	12
ENSG00000100836	Q86U42	14
ENSG00000100842	O43281	9
ENSG00000100852	Q13017	12
ENSG00000100865	Q9BW66	11
ENSG00000100867	Q13268	15
ENSG00000100883	P61011	15
ENSG00000100884	O95741	9
ENSG00000100888	Q9HCK8	14
ENSG00000100889	Q16822	15
ENSG00000100890	O15091	14
ENSG00000100897	Q8TEB1	14
ENSG00000100902	P60900	14
ENSG00000100906	P25963	12
ENSG00000100908	Q9Y3B6	14
ENSG00000100911	Q9UL46	9
ENSG00000100916	Q5PSV4	14
ENSG00000100918	O95072	9
ENSG00000100926	O15321	14
ENSG00000100931	Q9BY43	5
ENSG00000100934	Q15436	14
ENSG00000100938	Q9P2T1	15
ENSG00000100941	Q9H307	13
ENSG00000100949	Q92696	14
ENSG00000100968	Q14934	9
ENSG00000100979	P55058	9
ENSG00000100982	Q9H4Z3	14
ENSG00000100983	P48637	14
ENSG00000100985	P14780	10
ENSG00000100987	Q9NZR4	9
ENSG00000100991	Q8TEL6	14
ENSG00000100994	P11216	15
ENSG00000100997	Q8N2K0	15
ENSG00000101000	Q9UNN8	7
ENSG00000101003	Q14691	14
ENSG00000101004	Q9Y2I6	9
ENSG00000101017	P25942	9
ENSG00000101019	Q9NVA1	15
ENSG00000101040	Q9ULU4	10
ENSG00000101049	Q9HBY8	14
ENSG00000101052	Q9Y366	14
ENSG00000101057	P10244	14
ENSG00000101074	Q9H3Y0	14
ENSG00000101076	P41235	12
ENSG00000101079	Q9UGV2	12
ENSG00000101082	Q9H6Q3	9
ENSG00000101084	Q9BUV8	14
ENSG00000101096	Q13469	9
ENSG00000101098	Q9H426	9
ENSG00000101104	Q4VXU2	15
ENSG00000101109	Q13043	14
ENSG00000101115	Q9UJQ4	12
ENSG00000101126	Q9H2P0	9
ENSG00000101132	Q9NQP4	14
ENSG00000101134	Q9P104	8
ENSG00000101138	Q05048	14
ENSG00000101144	P18075	12
ENSG00000101146	P78406	14
ENSG00000101150	O43399	12
ENSG00000101152	Q9H3Z4	14
ENSG00000101158	Q8IXH7	14
ENSG00000101160	Q9UBR2	14
ENSG00000101161	O94906	14
ENSG00000101162	Q9H4B7	14
ENSG00000101166	Q9Y3B1	14
ENSG00000101180	Q9Y5N1	9
ENSG00000101181	Q9H4K7	15
ENSG00000101182	O14818	15
ENSG00000101187	Q96BD0	12
ENSG00000101188	P30989	9
ENSG00000101189	Q9NV56	13
ENSG00000101190	Q9UL49	7
ENSG00000101191	Q9BTC0	9
ENSG00000101193	Q9NWU2	14
ENSG00000101194	Q9BYT1	15
ENSG00000101197	Q96CA5	12
ENSG00000101198	Q8IVV8	10
ENSG00000101199	Q8N6T3	14
ENSG00000101200	P01185	9
ENSG00000101203	Q9P218	9
ENSG00000101204	P43681	12
ENSG00000101210	Q05639	15
ENSG00000101213	Q13882	9
ENSG00000101216	Q9UKD1	10
ENSG00000101220	Q9GZN8	12
ENSG00000101222	Q9Y4P9	14
ENSG00000101224	P30305	12
ENSG00000101230	B1AKI9	9
ENSG00000101236	Q9Y225	14
ENSG00000101246	Q13795	14
ENSG00000101247	Q5TEU4	15
ENSG00000101251	Q5TEA6	15
ENSG00000101255	Q96RU7	9
ENSG00000101265	P50749	12
ENSG00000101266	P68400	14
ENSG00000101276	Q9NQ40	12
ENSG00000101278	Q9NQ39	14
ENSG00000101280	Q9Y264	5
ENSG00000101282	Q2I0M5	14
ENSG00000101290	O95674	14
ENSG00000101292	Q8NFJ6	11
ENSG00000101294	Q8TCT9	14
ENSG00000101298	O15079	9
ENSG00000101306	Q9H1R3	7
ENSG00000101307	O00241	7
ENSG00000101310	Q15437	14
ENSG00000101311	Q9BQL6	12
ENSG00000101321	Q5GH72	9
ENSG00000101323	Q9UJM8	15
ENSG00000101327	P01213	9
ENSG00000101331	Q9NUG4	9
ENSG00000101333	Q15147	13
ENSG00000101335	P24844	12
ENSG00000101336	P08631	12
ENSG00000101337	Q92544	14
ENSG00000101342	A0PJX2	14
ENSG00000101343	Q9BZJ0	14
ENSG00000101346	Q9H488	12
ENSG00000101347	Q9Y3Z3	15
ENSG00000101349	Q9P286	12
ENSG00000101350	O15066	14
ENSG00000101353	Q9H579	6
ENSG00000101361	O00567	15
ENSG00000101363	Q9NQG1	9
ENSG00000101365	O43837	14
ENSG00000101367	Q15691	14
ENSG00000101384	P78504	12
ENSG00000101391	Q96SZ6	15
ENSG00000101400	Q13424	9
ENSG00000101405	P01178	11
ENSG00000101407	O43156	12
ENSG00000101412	Q01094	9
ENSG00000101413	Q9NQG5	14
ENSG00000101417	Q9Y6I8	14
ENSG00000101421	Q9H444	14
ENSG00000101425	P17213	3
ENSG00000101435	Q9H4G1	4
ENSG00000101438	Q9H598	14
ENSG00000101439	P01034	9
ENSG00000101440	P42127	9
ENSG00000101441	P01036	2
ENSG00000101442	Q9H9F9	14
ENSG00000101443	Q14508	6
ENSG00000101444	P23526	15
ENSG00000101445	Q96T49	12
ENSG00000101446	P49223	3
ENSG00000101447	Q9H4H8	9
ENSG00000101448	O95925	12
ENSG00000101452	Q9H5Z1	15
ENSG00000101457	Q9H147	12
ENSG00000101460	Q9H492	12
ENSG00000101463	Q9H7V2	9
ENSG00000101464	Q9H490	14
ENSG00000101470	P02585	10
ENSG00000101473	O14734	15
ENSG00000101474	Q9HDC9	15
ENSG00000101489	Q9BZC1	14
ENSG00000101493	Q92618	9
ENSG00000101542	Q9HBT6	10
ENSG00000101544	Q6IQ32	9
ENSG00000101546	Q8N0V3	12
ENSG00000101557	P54578	14
ENSG00000101558	Q9P0L0	14
ENSG00000101574	Q8N3J2	14
ENSG00000101577	Q92539	14
ENSG00000101596	A6NHR9	11
ENSG00000101605	P52179	10
ENSG00000101608	P19105	12
ENSG00000101624	Q8TAP6	14
ENSG00000101638	O15466	9
ENSG00000101639	Q8TEP8	11
ENSG00000101654	O43148	14
ENSG00000101665	O15105	10
ENSG00000101670	Q9Y5X9	9
ENSG00000101680	P25391	15
ENSG00000101695	Q96EQ8	5
ENSG00000101745	Q6UB98	12
ENSG00000101746	O94818	12
ENSG00000101751	Q9UNA4	14
ENSG00000101752	Q86YT6	12
ENSG00000101773	Q99708	14
ENSG00000101782	O14730	12
ENSG00000101811	P33240	14
ENSG00000101812	P0C1H6	0
ENSG00000101825	Q9NR99	9
ENSG00000101842	Q86XK7	7
ENSG00000101843	O75832	15
ENSG00000101844	Q8WYN0	14
ENSG00000101846	P08842	15
ENSG00000101849	O60907	14
ENSG00000101850	P51810	12
ENSG00000101856	O00264	14
ENSG00000101868	P09884	14
ENSG00000101871	O15344	10
ENSG00000101882	Q8N5F7	0
ENSG00000101883	Q8NHV9	4
ENSG00000101888	Q9NPJ8	14
ENSG00000101890	P51841	14
ENSG00000101892	Q9UN42	9
ENSG00000101898	Q9ULC4	15
ENSG00000101901	Q9H5U8	9
ENSG00000101911	P11908	15
ENSG00000101916	Q9NR97	14
ENSG00000101928	Q9UJG1	12
ENSG00000101935	Q9Y4X0	15
ENSG00000101938	Q9BU40	11
ENSG00000101940	Q9H1Z4	14
ENSG00000101945	O43463	15
ENSG00000101951	O60829	4
ENSG00000101955	P78539	9
ENSG00000101958	P23416	12
ENSG00000101966	P98170	10
ENSG00000101972	Q8N3U4	14
ENSG00000101974	Q8NB49	14
ENSG00000101977	P10911	12
ENSG00000101981	P00740	11
ENSG00000101986	P33897	14
ENSG00000101997	O60826	14
ENSG00000102001	O60840	14
ENSG00000102003	P08247	11
ENSG00000102007	Q04941	9
ENSG00000102010	P51813	12
ENSG00000102021	Q9P127	4
ENSG00000102024	P13797	14
ENSG00000102030	P41227	15
ENSG00000102032	P51606	15
ENSG00000102034	Q99607	9
ENSG00000102038	P28370	15
ENSG00000102043	Q96EF0	14
ENSG00000102048	Q96DX5	9
ENSG00000102050	O60831	9
ENSG00000102053	Q5HYM0	9
ENSG00000102054	Q16576	14
ENSG00000102055	O14990	4
ENSG00000102057	Q9NSA2	15
ENSG00000102069	Q5JXB2	1
ENSG00000102076	P04000	9
ENSG00000102078	O95258	14
ENSG00000102080	O15482	6
ENSG00000102081	Q06787	12
ENSG00000102096	Q9P1W9	5
ENSG00000102098	Q9UQR0	11
ENSG00000102100	P78381	14
ENSG00000102103	O60828	14
ENSG00000102104	O15537	9
ENSG00000102109	Q9UHG2	4
ENSG00000102119	P50402	6
ENSG00000102125	Q16635	14
ENSG00000102128	P0C0E4	12
ENSG00000102144	P00558	15
ENSG00000102145	P15976	8
ENSG00000102158	Q9H0U3	14
ENSG00000102172	P52788	12
ENSG00000102174	P78562	10
ENSG00000102178	P11441	12
ENSG00000102181	Q8TCZ2	9
ENSG00000102189	Q15075	12
ENSG00000102195	Q13585	4
ENSG00000102218	O75695	14
ENSG00000102221	Q92613	12
ENSG00000102225	Q00536	12
ENSG00000102226	P51784	14
ENSG00000102230	Q9Y5K3	14
ENSG00000102239	P32247	12
ENSG00000102241	O43719	14
ENSG00000102243	Q99990	8
ENSG00000102245	P29965	8
ENSG00000102265	P01033	6
ENSG00000102271	Q9C0H6	15
ENSG00000102287	P78334	4
ENSG00000102290	Q9BZA7	11
ENSG00000102302	P98174	12
ENSG00000102309	Q9Y237	15
ENSG00000102312	Q9H237	12
ENSG00000102313	Q6UXX5	9
ENSG00000102316	Q9UNF1	14
ENSG00000102317	P98179	14
ENSG00000102349	O95600	12
ENSG00000102359	O60687	9
ENSG00000102362	Q96C24	12
ENSG00000102383	Q96MV8	14
ENSG00000102384	Q92674	13
ENSG00000102385	Q13474	12
ENSG00000102387	Q5H9L4	14
ENSG00000102390	Q9BVG4	13
ENSG00000102391	P83881	15
ENSG00000102393	P06280	15
ENSG00000102401	Q9UH62	4
ENSG00000102409	Q9NWD9	4
ENSG00000102445	Q9H714	14
ENSG00000102452	Q8IZF0	13
ENSG00000102466	Q92915	9
ENSG00000102468	P28223	9
ENSG00000102471	Q9NV92	12
ENSG00000102524	Q9Y275	9
ENSG00000102531	Q9Y2H6	14
ENSG00000102539	O43193	9
ENSG00000102543	Q9BWV3	9
ENSG00000102547	Q9H9S4	14
ENSG00000102554	Q13887	9
ENSG00000102572	Q9Y6E0	15
ENSG00000102575	P13686	15
ENSG00000102580	Q13217	15
ENSG00000102595	Q9NYU1	14
ENSG00000102606	Q14155	12
ENSG00000102678	P31371	10
ENSG00000102683	Q13326	9
ENSG00000102699	Q9UKK3	15
ENSG00000102710	Q8NEM7	12
ENSG00000102738	Q92665	12
ENSG00000102743	Q9Y619	14
ENSG00000102753	O00505	12
ENSG00000102755	P17948	11
ENSG00000102760	Q9H4X1	9
ENSG00000102763	A3KMH1	15
ENSG00000102780	Q86XP1	14
ENSG00000102781	Q9BW62	14
ENSG00000102786	Q9UL03	14
ENSG00000102794	A6NK06	15
ENSG00000102796	A0PJE2	14
ENSG00000102802	Q5VYS4	9
ENSG00000102804	Q15714	9
ENSG00000102805	O75503	9
ENSG00000102837	Q6UX06	6
ENSG00000102854	Q13421	7
ENSG00000102858	O60291	14
ENSG00000102870	Q9UEG4	8
ENSG00000102871	Q15628	9
ENSG00000102878	Q9ULV5	14
ENSG00000102879	P31146	14
ENSG00000102882	P27361	14
ENSG00000102886	Q7L5L3	9
ENSG00000102890	Q96BJ8	14
ENSG00000102891	P47944	7
ENSG00000102893	Q93100	12
ENSG00000102897	O43325	14
ENSG00000102898	P61970	14
ENSG00000102900	Q8N1F7	14
ENSG00000102901	Q96BT3	7
ENSG00000102904	Q2TAA8	11
ENSG00000102908	O94916	11
ENSG00000102910	Q86WA8	15
ENSG00000102921	O75113	10
ENSG00000102924	P23435	10
ENSG00000102931	Q9Y2Y0	14
ENSG00000102934	Q9Y342	9
ENSG00000102935	Q2M1K9	12
ENSG00000102962	O00626	9
ENSG00000102967	Q02127	15
ENSG00000102970	Q92583	7
ENSG00000102974	P49711	9
ENSG00000102977	Q96AP0	8
ENSG00000102978	P19387	15
ENSG00000102981	Q9NPB6	12
ENSG00000102984	O75541	9
ENSG00000102996	P51511	15
ENSG00000103005	Q9BQ65	14
ENSG00000103018	O43169	14
ENSG00000103021	Q9H0I3	14
ENSG00000103023	Q6PEW0	6
ENSG00000103024	Q13232	15
ENSG00000103034	Q9ULP0	9
ENSG00000103035	P51665	14
ENSG00000103037	Q8TBK2	14
ENSG00000103042	Q9NVC3	14
ENSG00000103043	Q08AM6	14
ENSG00000103044	O00219	15
ENSG00000103047	Q9C0B7	14
ENSG00000103051	Q9H9E3	14
ENSG00000103056	Q9NY59	11
ENSG00000103061	Q96CW6	11
ENSG00000103064	Q92536	13
ENSG00000103066	Q8NCC3	14
ENSG00000103067	Q9H6T0	14
ENSG00000103089	Q7L5A8	14
ENSG00000103091	Q6PJI9	14
ENSG00000103111	Q7L1V2	14
ENSG00000103121	Q9NRP2	14
ENSG00000103126	O15169	12
ENSG00000103145	Q9NWW0	5
ENSG00000103148	Q12980	14
ENSG00000103150	O95822	15
ENSG00000103152	P29372	15
ENSG00000103154	Q7Z6G3	9
ENSG00000103160	Q3SXM5	15
ENSG00000103168	Q15572	7
ENSG00000103174	Q9UK23	15
ENSG00000103175	Q9HC57	11
ENSG00000103184	O43304	14
ENSG00000103187	Q14019	14
ENSG00000103194	Q14694	14
ENSG00000103196	Q9H0B8	12
ENSG00000103197	P49815	14
ENSG00000103199	O60304	5
ENSG00000103200	O00746	9
ENSG00000103202	Q9NUI1	15
ENSG00000103222	P33527	15
ENSG00000103226	P69849	14
ENSG00000103227	Q96S06	15
ENSG00000103241	Q12946	11
ENSG00000103245	Q9H6Q4	15
ENSG00000103248	Q2M296	15
ENSG00000103249	P51798	15
ENSG00000103253	Q6PII5	8
ENSG00000103254	Q9BQD7	15
ENSG00000103257	Q01650	12
ENSG00000103260	Q9UJH8	0
ENSG00000103264	Q5XUX0	11
ENSG00000103266	Q9UNE7	14
ENSG00000103269	O75783	10
ENSG00000103274	P53384	15
ENSG00000103275	P63279	14
ENSG00000103310	Q05996	8
ENSG00000103313	O15553	5
ENSG00000103316	Q14894	15
ENSG00000103319	O00418	14
ENSG00000103326	O75808	14
ENSG00000103335	Q92508	14
ENSG00000103342	P15170	14
ENSG00000103343	Q15697	5
ENSG00000103351	Q96AJ1	14
ENSG00000103353	O14562	14
ENSG00000103355	Q8NF86	9
ENSG00000103356	Q5JPH6	15
ENSG00000103363	Q15370	12
ENSG00000103365	Q9UJY4	9
ENSG00000103375	O94778	15
ENSG00000103381	Q9BRF8	15
ENSG00000103404	Q70CQ4	14
ENSG00000103415	P30519	15
ENSG00000103423	Q96EY1	15
ENSG00000103426	P57737	14
ENSG00000103429	Q9NZS9	14
ENSG00000103449	Q9NSC2	12
ENSG00000103460	O15405	9
ENSG00000103479	Q08999	12
ENSG00000103485	Q15274	15
ENSG00000103489	Q86Y38	14
ENSG00000103490	Q9ULZ3	9
ENSG00000103494	Q68CZ1	11
ENSG00000103495	P56270	9
ENSG00000103496	Q12846	9
ENSG00000103502	O14735	14
ENSG00000103507	O14874	13
ENSG00000103510	Q9H7Z6	14
ENSG00000103512	Q15155	14
ENSG00000103522	Q9HBE5	9
ENSG00000103528	Q9BSW7	11
ENSG00000103534	Q6UXY8	12
ENSG00000103540	O43303	12
ENSG00000103544	Q7Z3J2	14
ENSG00000103546	P23975	15
ENSG00000103549	O75150	12
ENSG00000103550	Q1ED39	10
ENSG00000103569	O43315	15
ENSG00000103591	Q6PD74	12
ENSG00000103599	Q86VS3	14
ENSG00000103642	P83111	15
ENSG00000103647	Q9UQ03	12
ENSG00000103653	P41240	12
ENSG00000103657	Q15751	14
ENSG00000103671	Q15650	14
ENSG00000103707	Q96DP5	15
ENSG00000103710	Q9NYN1	12
ENSG00000103723	Q13367	14
ENSG00000103740	Q96GR2	15
ENSG00000103742	Q8TDY8	11
ENSG00000103769	P62491	14
ENSG00000103811	P09668	14
ENSG00000103852	Q5W5X9	11
ENSG00000103855	Q5ZPR3	9
ENSG00000103876	P16930	15
ENSG00000103888	Q8WUJ3	14
ENSG00000103932	Q9BWH6	12
ENSG00000103942	Q9NSB8	12
ENSG00000103966	Q9H223	14
ENSG00000103978	Q8NBN3	14
ENSG00000103994	Q9H2Y7	9
ENSG00000103995	O94986	11
ENSG00000104043	Q8TF62	14
ENSG00000104044	Q04671	15
ENSG00000104047	Q8N5C7	14
ENSG00000104055	O43548	8
ENSG00000104059	O60320	9
ENSG00000104064	Q06547	15
ENSG00000104067	Q07157	12
ENSG00000104081	Q96LC9	9
ENSG00000104093	Q8TDJ6	14
ENSG00000104112	Q8WXD2	9
ENSG00000104129	Q9NVM6	14
ENSG00000104131	O75822	14
ENSG00000104133	Q96JI7	12
ENSG00000104140	Q96L33	9
ENSG00000104142	Q9P253	14
ENSG00000104147	O43482	7
ENSG00000104154	O14863	9
ENSG00000104164	Q9UL45	14
ENSG00000104177	Q9P2K5	14
ENSG00000104205	Q96BR1	11
ENSG00000104213	Q15198	9
ENSG00000104218	Q1MSJ5	10
ENSG00000104219	Q9UIJ5	14
ENSG00000104221	Q9HAW0	11
ENSG00000104228	Q9UPQ4	14
ENSG00000104231	Q8TCF1	14
ENSG00000104237	P56715	12
ENSG00000104267	P00918	15
ENSG00000104290	Q9NPG1	10
ENSG00000104299	Q9NV88	14
ENSG00000104312	O43353	14
ENSG00000104313	Q99502	14
ENSG00000104320	O60934	14
ENSG00000104321	O75762	12
ENSG00000104324	Q9Y646	14
ENSG00000104325	Q16698	15
ENSG00000104327	P05937	9
ENSG00000104331	Q9NX62	12
ENSG00000104332	Q8N474	9
ENSG00000104341	Q86VI4	9
ENSG00000104343	Q96B02	14
ENSG00000104356	Q99575	14
ENSG00000104361	Q9H841	13
ENSG00000104365	O14920	12
ENSG00000104368	P00750	9
ENSG00000104369	Q9HDC5	9
ENSG00000104371	Q9UBT3	6
ENSG00000104375	Q13188	14
ENSG00000104381	Q8TB36	14
ENSG00000104388	P61019	14
ENSG00000104408	P60228	14
ENSG00000104412	Q15006	14
ENSG00000104413	Q6NXG1	14
ENSG00000104415	O95388	10
ENSG00000104419	Q92597	14
ENSG00000104427	Q96GY0	11
ENSG00000104432	P13232	7
ENSG00000104435	Q93045	9
ENSG00000104442	Q9NVT9	14
ENSG00000104447	Q9UHF7	9
ENSG00000104450	Q07617	15
ENSG00000104472	Q9NRG0	14
ENSG00000104490	P61601	14
ENSG00000104497	P57768	12
ENSG00000104499	Q99445	4
ENSG00000104517	O95071	12
ENSG00000104518	P57764	5
ENSG00000104522	Q13630	15
ENSG00000104524	Q53H96	15
ENSG00000104529	P29692	14
ENSG00000104537	P27216	14
ENSG00000104549	Q14534	15
ENSG00000104611	Q9H788	9
ENSG00000104613	Q9NVR2	12
ENSG00000104626	Q8IV48	15
ENSG00000104635	Q15043	12
ENSG00000104637	Q96BK5	14
ENSG00000104643	Q96QG7	12
ENSG00000104660	O95214	14
ENSG00000104671	O00399	14
ENSG00000104679	Q9Y3T6	9
ENSG00000104687	P00390	15
ENSG00000104689	O00220	6
ENSG00000104691	O00124	11
ENSG00000104695	P62714	14
ENSG00000104714	Q86X53	7
ENSG00000104722	P07197	9
ENSG00000104723	Q13454	14
ENSG00000104725	P07196	9
ENSG00000104728	O15013	12
ENSG00000104731	Q8TBB5	14
ENSG00000104738	P33991	15
ENSG00000104755	Q99965	6
ENSG00000104756	Q7L273	15
ENSG00000104760	Q08830	9
ENSG00000104763	Q13510	14
ENSG00000104765	O60238	9
ENSG00000104774	O00754	14
ENSG00000104777	Q03938	1
ENSG00000104783	O15554	6
ENSG00000104804	O00295	6
ENSG00000104805	Q02818	12
ENSG00000104808	Q9UQ10	15
ENSG00000104812	P13807	15
ENSG00000104814	Q92918	12
ENSG00000104818	Q6NT52	9
ENSG00000104823	Q13011	15
ENSG00000104824	P14866	14
ENSG00000104825	Q15653	9
ENSG00000104826	P01229	9
ENSG00000104827	P01233	0
ENSG00000104833	P04350	14
ENSG00000104835	Q9NP81	14
ENSG00000104848	Q96RP8	5
ENSG00000104852	P08621	14
ENSG00000104853	O96005	14
ENSG00000104856	Q01201	7
ENSG00000104859	Q8N2M8	12
ENSG00000104863	Q9HAP6	12
ENSG00000104866	O75864	12
ENSG00000104870	P55899	5
ENSG00000104872	Q9NWS0	14
ENSG00000104879	P06732	14
ENSG00000104880	Q6ZSZ5	10
ENSG00000104881	Q8WUF5	9
ENSG00000104883	Q96HA9	12
ENSG00000104884	P18074	15
ENSG00000104885	Q8TEK3	13
ENSG00000104886	Q9NW61	12
ENSG00000104888	Q9P2U7	15
ENSG00000104889	O75792	15
ENSG00000104892	Q6P597	4
ENSG00000104894	P11049	8
ENSG00000104897	Q15428	14
ENSG00000104899	P03971	9
ENSG00000104901	Q9UK85	4
ENSG00000104903	P12980	9
ENSG00000104904	P54368	12
ENSG00000104907	Q9NXH9	15
ENSG00000104915	O60499	14
ENSG00000104918	Q9HD89	0
ENSG00000104921	P06734	12
ENSG00000104936	Q09013	5
ENSG00000104938	Q9H2X3	9
ENSG00000104941	Q9H0K4	14
ENSG00000104946	Q9HA65	14
ENSG00000104951	Q96RQ9	9
ENSG00000104953	Q9H808	4
ENSG00000104957	P13994	14
ENSG00000104960	Q86YD1	12
ENSG00000104964	Q08117	9
ENSG00000104967	Q9UNW9	14
ENSG00000104969	O43765	15
ENSG00000104970	Q9H7L2	5
ENSG00000104972	Q8NHL6	5
ENSG00000104973	Q71SY5	11
ENSG00000104974	O75019	5
ENSG00000104976	Q13487	9
ENSG00000104979	Q9UNZ5	11
ENSG00000104980	O43615	15
ENSG00000104983	Q9Y6R9	14
ENSG00000104998	Q6UWB1	4
ENSG00000105011	Q9NVP2	0
ENSG00000105048	P13805	9
ENSG00000105053	Q8IV63	9
ENSG00000105058	Q9Y421	14
ENSG00000105063	Q9UPN7	14
ENSG00000105072	Q9H6X5	9
ENSG00000105085	O95402	9
ENSG00000105088	O95897	11
ENSG00000105122	Q86YV0	6
ENSG00000105127	O43823	7
ENSG00000105131	Q9H6B9	5
ENSG00000105132	Q7Z398	4
ENSG00000105135	A1L0T0	15
ENSG00000105136	Q96HQ0	4
ENSG00000105137	Q6ZW31	9
ENSG00000105141	P31944	6
ENSG00000105143	P48664	12
ENSG00000105146	Q9UQB9	15
ENSG00000105171	O95707	14
ENSG00000105173	P24864	14
ENSG00000105176	O94763	14
ENSG00000105185	O14737	15
ENSG00000105186	Q96NW4	12
ENSG00000105193	P62249	15
ENSG00000105197	Q3ZCQ8	14
ENSG00000105198	Q9UHV8	2
ENSG00000105202	P22087	15
ENSG00000105204	Q9Y463	14
ENSG00000105205	Q05315	5
ENSG00000105216	Q8ND56	14
ENSG00000105219	Q9H8S5	2
ENSG00000105220	P06744	15
ENSG00000105221	P31751	15
ENSG00000105223	Q8IV08	14
ENSG00000105227	Q9BXM0	14
ENSG00000105229	Q8N2W9	13
ENSG00000105245	Q9Y6R0	12
ENSG00000105246	Q14213	9
ENSG00000105248	Q9BW85	14
ENSG00000105251	Q96IW2	9
ENSG00000105254	Q99426	14
ENSG00000105255	Q9BTV5	10
ENSG00000105258	P36954	15
ENSG00000105261	O00110	5
ENSG00000105270	Q96DZ5	9
ENSG00000105278	Q9UPR6	12
ENSG00000105281	Q15758	15
ENSG00000105287	Q9BZL6	12
ENSG00000105289	O95049	12
ENSG00000105290	P51693	11
ENSG00000105298	Q8WUQ7	14
ENSG00000105321	Q9Y3X0	10
ENSG00000105323	Q9BUJ2	14
ENSG00000105325	Q9UM11	14
ENSG00000105327	Q9BXH1	5
ENSG00000105329	P01137	9
ENSG00000105339	A2RUS2	11
ENSG00000105341	Q9NW81	12
ENSG00000105352	O75871	3
ENSG00000105355	O60664	9
ENSG00000105357	Q7Z406	14
ENSG00000105364	Q9BYD3	15
ENSG00000105366	Q9NYZ4	0
ENSG00000105369	P11912	4
ENSG00000105370	P55344	10
ENSG00000105371	Q14773	4
ENSG00000105372	P39019	15
ENSG00000105373	Q9NZM5	14
ENSG00000105374	Q16617	4
ENSG00000105376	Q9UMF0	7
ENSG00000105379	P38117	15
ENSG00000105383	P20138	9
ENSG00000105388	P06731	9
ENSG00000105392	O43186	9
ENSG00000105393	Q9NWV8	14
ENSG00000105397	P29597	12
ENSG00000105398	Q06520	9
ENSG00000105401	Q16543	12
ENSG00000105402	P54920	14
ENSG00000105404	Q9UI14	14
ENSG00000105409	P13637	15
ENSG00000105426	Q13332	14
ENSG00000105427	Q9BYD5	11
ENSG00000105428	Q8WWF5	6
ENSG00000105429	Q7Z7M0	12
ENSG00000105438	P24390	14
ENSG00000105443	Q99418	14
ENSG00000105447	Q9BQ67	14
ENSG00000105464	O15399	12
ENSG00000105467	O95473	5
ENSG00000105472	Q9Y240	9
ENSG00000105479	Q96M63	10
ENSG00000105483	Q9Y2G2	2
ENSG00000105486	P18858	15
ENSG00000105492	O43699	5
ENSG00000105497	Q9Y473	12
ENSG00000105499	Q9UP65	9
ENSG00000105501	O15389	6
ENSG00000105507	Q9NP86	9
ENSG00000105509	Q92839	15
ENSG00000105514	O95716	9
ENSG00000105516	Q10586	8
ENSG00000105518	Q6UW68	14
ENSG00000105519	Q13938	14
ENSG00000105520	Q96GM1	9
ENSG00000105523	Q2M2I3	6
ENSG00000105538	Q5U651	9
ENSG00000105549	Q9P2T0	11
ENSG00000105550	Q9NSA1	9
ENSG00000105552	O15382	15
ENSG00000105556	Q8N344	7
ENSG00000105559	Q9H4M7	9
ENSG00000105568	P30153	14
ENSG00000105576	O14787	14
ENSG00000105583	Q9Y284	14
ENSG00000105605	P62955	9
ENSG00000105607	Q92947	15
ENSG00000105609	O75023	5
ENSG00000105610	Q13351	5
ENSG00000105612	O00115	14
ENSG00000105613	Q9Y2H9	14
ENSG00000105617	Q96BZ8	12
ENSG00000105618	Q8WWY3	14
ENSG00000105619	P0C1Z6	12
ENSG00000105639	P52333	12
ENSG00000105640	Q02543	14
ENSG00000105641	Q92911	15
ENSG00000105642	Q92952	12
ENSG00000105643	Q8TBH0	13
ENSG00000105647	O00459	12
ENSG00000105649	P20336	12
ENSG00000105650	Q08493	14
ENSG00000105655	Q9NPH2	15
ENSG00000105656	P55199	9
ENSG00000105662	Q6UUV9	12
ENSG00000105663	Q9UMN6	11
ENSG00000105664	P49747	12
ENSG00000105668	O00322	9
ENSG00000105669	O14579	14
ENSG00000105671	Q9Y6V7	15
ENSG00000105672	O00321	4
ENSG00000105675	P20648	15
ENSG00000105676	Q6NXE6	14
ENSG00000105677	Q9BVK8	14
ENSG00000105679	O14556	15
ENSG00000105695	P20916	9
ENSG00000105696	Q9UK28	9
ENSG00000105697	P81172	5
ENSG00000105698	Q15853	11
ENSG00000105699	Q86X29	9
ENSG00000105700	Q9BQD3	14
ENSG00000105701	Q14318	12
ENSG00000105705	Q8IWZ8	14
ENSG00000105707	P05981	12
ENSG00000105708	P17017	12
ENSG00000105711	Q07699	9
ENSG00000105717	Q9BYU1	5
ENSG00000105722	P50548	11
ENSG00000105723	P49840	14
ENSG00000105726	Q9HD20	14
ENSG00000105732	Q6ZN55	9
ENSG00000105737	Q16478	14
ENSG00000105738	O60292	12
ENSG00000105750	Q03923	12
ENSG00000105755	O95571	15
ENSG00000105767	Q8NFZ8	9
ENSG00000105771	Q9H0W8	14
ENSG00000105778	Q8NBF6	14
ENSG00000105784	Q96NL0	11
ENSG00000105792	A5D8W1	14
ENSG00000105793	A4D1E9	15
ENSG00000105808	O43374	9
ENSG00000105810	Q00534	12
ENSG00000105819	O75439	15
ENSG00000105821	Q99543	14
ENSG00000105825	P48307	9
ENSG00000105829	O15155	14
ENSG00000105835	P43490	15
ENSG00000105849	Q3B726	14
ENSG00000105851	P48736	9
ENSG00000105852	Q15166	15
ENSG00000105854	Q15165	13
ENSG00000105855	P26012	9
ENSG00000105856	O60381	11
ENSG00000105865	O95620	15
ENSG00000105866	Q02446	9
ENSG00000105875	A4D1P6	14
ENSG00000105877	Q96DT5	14
ENSG00000105879	Q75N03	9
ENSG00000105880	P56178	9
ENSG00000105887	P58546	15
ENSG00000105889	Q6NZ63	1
ENSG00000105894	P21246	9
ENSG00000105926	Q9NZW5	12
ENSG00000105928	O60443	9
ENSG00000105929	Q9HBG4	14
ENSG00000105939	Q7Z2W4	5
ENSG00000105948	A0AVF1	14
ENSG00000105953	Q02218	15
ENSG00000105954	Q9HCQ7	7
ENSG00000105963	O75689	12
ENSG00000105967	O14948	9
ENSG00000105968	Q71UI9	14
ENSG00000105971	P51636	12
ENSG00000105972	Q7L5D6	14
ENSG00000105974	Q03135	12
ENSG00000105976	P08581	12
ENSG00000105982	Q9H0A6	14
ENSG00000105983	Q8WVP7	14
ENSG00000105989	P09544	7
ENSG00000105991	P49639	9
ENSG00000105993	O75190	14
ENSG00000105996	O43364	12
ENSG00000105997	O43365	9
ENSG00000106003	Q8NES3	12
ENSG00000106004	P20719	9
ENSG00000106006	P31267	7
ENSG00000106009	Q6PJG6	9
ENSG00000106012	Q6IPM2	10
ENSG00000106013	Q92527	14
ENSG00000106018	P41587	9
ENSG00000106025	O95859	10
ENSG00000106028	Q04837	15
ENSG00000106031	P31271	9
ENSG00000106034	A4D0V7	11
ENSG00000106038	P49640	11
ENSG00000106049	P31937	15
ENSG00000106052	Q86VP1	11
ENSG00000106066	Q9H3G5	14
ENSG00000106069	P52757	12
ENSG00000106070	Q13322	10
ENSG00000106077	Q8NFV4	15
ENSG00000106078	O75128	9
ENSG00000106080	Q9NWM8	14
ENSG00000106086	Q96JA3	14
ENSG00000106089	Q16623	14
ENSG00000106100	Q9Y239	9
ENSG00000106105	P41250	15
ENSG00000106113	Q13324	12
ENSG00000106121	Q4G0A6	14
ENSG00000106123	O15197	14
ENSG00000106125	P29972	14
ENSG00000106128	Q02643	9
ENSG00000106133	Q63ZY6	0
ENSG00000106144	P42575	10
ENSG00000106153	Q9Y6H1	13
ENSG00000106178	O00175	5
ENSG00000106211	P04792	10
ENSG00000106236	P47972	9
ENSG00000106244	Q13442	14
ENSG00000106245	P41223	14
ENSG00000106246	O75127	14
ENSG00000106258	P20815	14
ENSG00000106261	P17029	5
ENSG00000106263	P55884	14
ENSG00000106266	Q9Y5X2	13
ENSG00000106268	P36639	15
ENSG00000106278	P23471	14
ENSG00000106290	P49848	14
ENSG00000106299	O00401	14
ENSG00000106302	Q2M3T9	9
ENSG00000106304	P38567	9
ENSG00000106305	Q13155	12
ENSG00000106327	Q9UP52	5
ENSG00000106328	Q9NQT6	6
ENSG00000106330	O75425	4
ENSG00000106331	O43316	6
ENSG00000106333	Q15113	10
ENSG00000106336	O75426	10
ENSG00000106341	O96001	8
ENSG00000106344	Q9NW13	14
ENSG00000106346	Q9H9J4	14
ENSG00000106348	P20839	15
ENSG00000106351	O95081	5
ENSG00000106355	Q9Y4Y9	15
ENSG00000106366	P05121	12
ENSG00000106367	P61966	14
ENSG00000106384	Q86VF5	6
ENSG00000106392	Q9NS00	12
ENSG00000106397	O60568	12
ENSG00000106399	P35244	11
ENSG00000106400	O43257	14
ENSG00000106404	P56746	9
ENSG00000106410	O60393	7
ENSG00000106415	Q86VQ1	9
ENSG00000106436	Q9BUA6	8
ENSG00000106443	O94880	12
ENSG00000106459	Q16656	12
ENSG00000106460	Q9NUM4	9
ENSG00000106462	Q15910	14
ENSG00000106477	Q9BYV8	12
ENSG00000106479	O60290	14
ENSG00000106483	Q6FHJ7	7
ENSG00000106484	Q5EB52	15
ENSG00000106511	P50222	12
ENSG00000106524	Q8IV38	12
ENSG00000106526	Q9C0K3	0
ENSG00000106536	P78424	12
ENSG00000106537	O95857	9
ENSG00000106538	Q99969	7
ENSG00000106540	Q9NRH1	14
ENSG00000106541	O95994	9
ENSG00000106546	P35869	12
ENSG00000106554	Q9NX63	12
ENSG00000106560	Q9UG22	9
ENSG00000106565	Q3YBM2	6
ENSG00000106571	P10071	11
ENSG00000106588	P25787	14
ENSG00000106591	Q9BYC8	12
ENSG00000106603	Q9GZY4	9
ENSG00000106605	P53004	15
ENSG00000106608	Q8TCY9	9
ENSG00000106609	Q9NWD8	11
ENSG00000106610	Q8TBR4	2
ENSG00000106615	Q15382	14
ENSG00000106617	Q9UGJ0	15
ENSG00000106624	Q8IUX7	9
ENSG00000106628	P49005	15
ENSG00000106631	Q01449	10
ENSG00000106633	P35557	13
ENSG00000106635	Q9BQE9	10
ENSG00000106636	O15498	14
ENSG00000106638	Q9Y4P3	14
ENSG00000106648	Q7Z4T8	4
ENSG00000106665	Q9UDT6	13
ENSG00000106682	Q15056	13
ENSG00000106683	P53667	12
ENSG00000106686	Q8N4H0	12
ENSG00000106688	P43005	15
ENSG00000106689	P50458	12
ENSG00000106692	O75072	12
ENSG00000106701	Q9BXM9	9
ENSG00000106714	Q9BZ76	12
ENSG00000106723	Q9Y657	9
ENSG00000106733	Q9NWW6	14
ENSG00000106771	Q9H330	12
ENSG00000106772	Q58A63	12
ENSG00000106780	Q9H1U4	9
ENSG00000106785	Q14142	8
ENSG00000106789	Q92828	12
ENSG00000106799	P36897	12
ENSG00000106803	P60468	14
ENSG00000106804	P01031	11
ENSG00000106809	P20774	9
ENSG00000106819	Q9BXN1	8
ENSG00000106823	O94769	14
ENSG00000106829	Q04727	12
ENSG00000106852	Q9UPM6	12
ENSG00000106853	Q14914	15
ENSG00000106868	Q6UWL2	9
ENSG00000106927	P02760	9
ENSG00000106948	Q7Z591	6
ENSG00000106952	P32971	7
ENSG00000106976	Q05193	12
ENSG00000106991	P17813	7
ENSG00000106992	P00568	14
ENSG00000106993	Q7L3B6	9
ENSG00000107014	P04090	4
ENSG00000107018	P04808	1
ENSG00000107020	Q9HBL7	12
ENSG00000107021	Q9NVG8	14
ENSG00000107036	Q4ADV7	14
ENSG00000107077	Q9H3R0	14
ENSG00000107099	Q8NF50	14
ENSG00000107104	Q14678	12
ENSG00000107105	Q12926	14
ENSG00000107130	P62166	14
ENSG00000107140	Q15569	6
ENSG00000107147	Q5JUK3	12
ENSG00000107159	Q16790	14
ENSG00000107164	Q96I24	14
ENSG00000107165	P17643	13
ENSG00000107175	O43889	8
ENSG00000107185	Q92546	14
ENSG00000107186	O75970	12
ENSG00000107187	Q9UBR4	12
ENSG00000107201	O95786	13
ENSG00000107223	O60869	14
ENSG00000107242	O14986	14
ENSG00000107249	Q8NEA6	12
ENSG00000107262	Q99933	12
ENSG00000107263	Q13905	12
ENSG00000107281	Q9NQX5	12
ENSG00000107282	Q02410	12
ENSG00000107290	Q7Z333	14
ENSG00000107295	Q99962	9
ENSG00000107317	P41222	9
ENSG00000107331	Q9BZC7	15
ENSG00000107338	Q15464	12
ENSG00000107341	Q712K3	14
ENSG00000107362	Q5VST6	14
ENSG00000107371	Q9NQT5	14
ENSG00000107372	O76080	14
ENSG00000107404	O14640	12
ENSG00000107438	O00151	9
ENSG00000107443	Q5T5M9	12
ENSG00000107447	P04053	11
ENSG00000107485	P23771	12
ENSG00000107518	Q5VV63	14
ENSG00000107521	Q92902	12
ENSG00000107537	O14832	12
ENSG00000107551	Q9H2L5	9
ENSG00000107554	Q6XZF7	13
ENSG00000107560	Q7L804	11
ENSG00000107562	P48061	9
ENSG00000107566	O75477	14
ENSG00000107581	Q14152	14
ENSG00000107593	Q9P0L9	14
ENSG00000107611	O60494	12
ENSG00000107614	O14717	15
ENSG00000107618	P10745	15
ENSG00000107623	P55107	9
ENSG00000107625	Q9BQ39	15
ENSG00000107643	P45983	14
ENSG00000107651	Q9Y6Y8	14
ENSG00000107669	O95260	15
ENSG00000107672	Q9NXX6	14
ENSG00000107679	Q9HB21	14
ENSG00000107719	Q9ULE6	14
ENSG00000107731	Q8IZJ1	12
ENSG00000107736	Q9H251	15
ENSG00000107738	Q9H7M9	9
ENSG00000107742	Q92563	9
ENSG00000107745	Q9BPX6	14
ENSG00000107758	P16298	14
ENSG00000107771	Q9H7U1	9
ENSG00000107779	P36894	12
ENSG00000107789	Q9UNW1	15
ENSG00000107796	P62736	14
ENSG00000107798	P38571	14
ENSG00000107807	P31314	10
ENSG00000107815	Q96RR1	14
ENSG00000107816	Q9BRK4	9
ENSG00000107819	Q9BWM7	9
ENSG00000107821	Q96I82	10
ENSG00000107829	P57775	12
ENSG00000107831	P55075	9
ENSG00000107833	O75607	9
ENSG00000107854	Q9H2K2	15
ENSG00000107859	O75364	9
ENSG00000107862	Q92538	14
ENSG00000107863	Q5T5U3	9
ENSG00000107864	Q8NE35	12
ENSG00000107872	Q9H469	12
ENSG00000107874	Q9H467	12
ENSG00000107882	Q9UMX1	12
ENSG00000107890	Q9UPS8	7
ENSG00000107897	Q5T8D3	14
ENSG00000107902	Q9H008	12
ENSG00000107929	Q92615	9
ENSG00000107937	Q9BZE4	15
ENSG00000107938	Q3B7T1	12
ENSG00000107949	Q9P287	14
ENSG00000107951	Q9NVV4	12
ENSG00000107954	O76050	12
ENSG00000107957	Q5TCZ1	9
ENSG00000107959	Q5JRX3	15
ENSG00000107960	Q9H668	14
ENSG00000107968	P41279	9
ENSG00000107984	O94907	9
ENSG00000108001	Q9H4W6	12
ENSG00000108010	O76003	14
ENSG00000108018	Q8WY21	9
ENSG00000108021	Q5VWN6	7
ENSG00000108039	Q9NQW7	15
ENSG00000108046	Q8IYW2	10
ENSG00000108055	Q9UQE7	15
ENSG00000108061	Q9UQ13	15
ENSG00000108064	Q00059	14
ENSG00000108091	Q16204	14
ENSG00000108094	Q13617	12
ENSG00000108100	Q8ND76	14
ENSG00000108106	Q16763	14
ENSG00000108107	P46779	14
ENSG00000108175	Q9ULJ6	11
ENSG00000108176	Q9UKB3	12
ENSG00000108179	P30405	15
ENSG00000108187	P30039	15
ENSG00000108219	Q8NG11	9
ENSG00000108231	O95970	9
ENSG00000108239	O60347	14
ENSG00000108242	P33260	14
ENSG00000108244	Q9C075	7
ENSG00000108255	P05813	9
ENSG00000108256	Q7Z417	9
ENSG00000108262	Q9Y2X7	12
ENSG00000108264	O75478	14
ENSG00000108270	Q9NY61	14
ENSG00000108272	Q6UWP2	15
ENSG00000108278	Q15649	14
ENSG00000108292	P55198	11
ENSG00000108294	P49720	14
ENSG00000108296	Q9NXE8	14
ENSG00000108298	P84098	15
ENSG00000108306	Q96IG2	14
ENSG00000108309	Q59EK9	9
ENSG00000108312	P17480	14
ENSG00000108342	P09919	8
ENSG00000108344	O43242	14
ENSG00000108349	O15234	9
ENSG00000108352	Q9UHV5	9
ENSG00000108370	O75916	12
ENSG00000108375	Q68DV7	14
ENSG00000108379	P56703	11
ENSG00000108381	P45381	9
ENSG00000108384	O43502	14
ENSG00000108387	O43236	12
ENSG00000108389	Q9NYA4	14
ENSG00000108395	O94972	14
ENSG00000108405	P51575	9
ENSG00000108406	Q8IX18	11
ENSG00000108417	O76014	6
ENSG00000108423	Q9UJT1	14
ENSG00000108424	Q14974	14
ENSG00000108433	O14653	14
ENSG00000108439	Q9NVS9	15
ENSG00000108442	Q96ET8	0
ENSG00000108443	P23443	14
ENSG00000108448	O95361	9
ENSG00000108465	Q96JB5	14
ENSG00000108468	P83916	9
ENSG00000108469	O94762	15
ENSG00000108474	Q9Y2B2	15
ENSG00000108479	P51570	15
ENSG00000108504	Q00526	14
ENSG00000108506	Q9H0H0	14
ENSG00000108509	O94983	12
ENSG00000108510	Q9UHV7	12
ENSG00000108511	P17509	9
ENSG00000108515	P13929	15
ENSG00000108516	O14836	7
ENSG00000108518	P07737	5
ENSG00000108523	Q9H6Y7	14
ENSG00000108528	Q02978	14
ENSG00000108551	Q9Y272	12
ENSG00000108556	Q04844	9
ENSG00000108557	Q7Z5J4	9
ENSG00000108559	Q99567	12
ENSG00000108561	Q07021	12
ENSG00000108576	P31645	15
ENSG00000108578	Q13867	15
ENSG00000108582	O75976	14
ENSG00000108587	O95249	14
ENSG00000108588	Q96A33	14
ENSG00000108590	Q9Y3C7	14
ENSG00000108591	P55039	15
ENSG00000108592	Q8IY81	15
ENSG00000108599	O43572	12
ENSG00000108602	P30838	15
ENSG00000108604	Q92925	14
ENSG00000108622	P13598	5
ENSG00000108639	O43760	12
ENSG00000108641	Q9UPM9	14
ENSG00000108651	Q9NYH9	14
ENSG00000108654	P17844	15
ENSG00000108666	Q9HAS0	11
ENSG00000108669	Q15438	14
ENSG00000108671	O00231	14
ENSG00000108679	Q08380	14
ENSG00000108684	Q16515	12
ENSG00000108688	P80098	4
ENSG00000108691	P13500	7
ENSG00000108700	P80075	5
ENSG00000108702	P22362	7
ENSG00000108733	O00623	14
ENSG00000108753	P35680	11
ENSG00000108759	Q14532	6
ENSG00000108771	Q96C10	14
ENSG00000108773	Q92830	14
ENSG00000108774	P51148	14
ENSG00000108784	P54802	15
ENSG00000108786	P14061	14
ENSG00000108788	Q9UH92	12
ENSG00000108797	P78357	12
ENSG00000108798	Q9P2A4	5
ENSG00000108799	Q92800	14
ENSG00000108813	Q92988	5
ENSG00000108819	Q96SB3	9
ENSG00000108821	P02452	12
ENSG00000108823	Q16586	6
ENSG00000108825	Q9BTE6	15
ENSG00000108826	Q9P0M9	15
ENSG00000108828	Q99536	15
ENSG00000108829	Q96AG4	12
ENSG00000108830	P52198	9
ENSG00000108839	P18054	9
ENSG00000108840	Q9UQL6	15
ENSG00000108846	O15438	15
ENSG00000108848	O95232	14
ENSG00000108849	P01298	5
ENSG00000108852	Q14168	12
ENSG00000108854	Q9HAU4	14
ENSG00000108861	P51452	14
ENSG00000108878	Q06432	9
ENSG00000108883	Q15029	15
ENSG00000108924	Q16534	12
ENSG00000108932	O15403	9
ENSG00000108946	P10644	15
ENSG00000108947	Q15768	9
ENSG00000108950	Q96MK3	8
ENSG00000108953	P62258	14
ENSG00000108960	Q15546	15
ENSG00000108961	Q9HD47	14
ENSG00000108963	Q9BZG8	15
ENSG00000108984	P52564	13
ENSG00000109016	Q6IAN0	15
ENSG00000109046	Q9Y6I7	10
ENSG00000109047	P35243	9
ENSG00000109061	P12882	14
ENSG00000109062	O14745	12
ENSG00000109063	P11055	14
ENSG00000109065	Q9BTE0	14
ENSG00000109066	Q8NE00	14
ENSG00000109072	P04004	10
ENSG00000109079	Q13829	9
ENSG00000109083	Q8IY31	14
ENSG00000109084	Q5BJF2	14
ENSG00000109089	Q86X02	11
ENSG00000109099	Q01453	9
ENSG00000109101	O15353	9
ENSG00000109103	Q13432	14
ENSG00000109107	P09972	15
ENSG00000109111	Q7KZ85	14
ENSG00000109113	Q9BZG1	12
ENSG00000109118	Q96QT6	12
ENSG00000109132	Q99453	12
ENSG00000109133	P57088	12
ENSG00000109158	P48169	9
ENSG00000109163	P30968	12
ENSG00000109171	Q9P270	9
ENSG00000109180	Q9NX40	12
ENSG00000109181	P36537	12
ENSG00000109182	Q9H720	14
ENSG00000109184	Q92564	14
ENSG00000109189	P62068	14
ENSG00000109193	P49888	8
ENSG00000109205	A1E959	4
ENSG00000109208	Q99954	0
ENSG00000109220	Q9UKJ5	12
ENSG00000109238	O60397	4
ENSG00000109255	P48645	9
ENSG00000109265	Q6ZU35	9
ENSG00000109270	Q9UHA4	14
ENSG00000109272	P10720	2
ENSG00000109320	P19838	11
ENSG00000109321	P15514	7
ENSG00000109323	O00462	15
ENSG00000109332	P61077	14
ENSG00000109339	P53779	14
ENSG00000109381	Q15723	9
ENSG00000109390	O43677	7
ENSG00000109424	P25874	4
ENSG00000109436	Q6ZT07	15
ENSG00000109445	Q9Y3S2	12
ENSG00000109452	O15327	12
ENSG00000109458	Q13480	9
ENSG00000109466	O95198	14
ENSG00000109471	P60568	4
ENSG00000109472	P16870	12
ENSG00000109475	P49207	15
ENSG00000109501	O76024	12
ENSG00000109511	Q9UJ72	7
ENSG00000109519	Q9HAV7	15
ENSG00000109534	Q9NY12	14
ENSG00000109536	Q14331	12
ENSG00000109572	P51790	15
ENSG00000109576	Q8N5Z0	15
ENSG00000109586	Q86SF2	12
ENSG00000109606	O43143	15
ENSG00000109610	P08294	8
ENSG00000109618	Q9HD40	14
ENSG00000109625	Q66K79	9
ENSG00000109654	Q9C040	15
ENSG00000109667	Q9NRM0	9
ENSG00000109670	Q969H0	14
ENSG00000109674	Q8TAT5	15
ENSG00000109680	Q8N5T2	14
ENSG00000109684	Q7Z7G1	9
ENSG00000109685	O96028	12
ENSG00000109686	Q5HYK7	12
ENSG00000109689	Q9P246	9
ENSG00000109705	P78367	9
ENSG00000109736	Q14728	15
ENSG00000109738	P48167	9
ENSG00000109743	Q10588	11
ENSG00000109756	Q9Y4G8	12
ENSG00000109758	Q04756	10
ENSG00000109762	Q9H3E2	12
ENSG00000109771	Q9P2M1	11
ENSG00000109775	Q9NUQ7	12
ENSG00000109787	P57682	9
ENSG00000109790	Q96PQ7	15
ENSG00000109794	A5PLN7	11
ENSG00000109805	Q9BPX3	14
ENSG00000109814	O60701	15
ENSG00000109819	Q9UBK2	9
ENSG00000109832	Q9UHL0	14
ENSG00000109846	P02511	12
ENSG00000109851	A6NMT0	11
ENSG00000109854	Q9BUP3	15
ENSG00000109861	P53634	14
ENSG00000109881	Q96HJ3	9
ENSG00000109906	Q05516	9
ENSG00000109911	Q96EB1	14
ENSG00000109917	O75312	15
ENSG00000109919	Q9Y6C9	12
ENSG00000109920	Q8N3X1	9
ENSG00000109927	O75443	12
ENSG00000109929	O75845	15
ENSG00000109943	O95727	9
ENSG00000109944	Q6NUN7	9
ENSG00000109956	Q9P2W7	9
ENSG00000109971	P11142	14
ENSG00000109991	P56373	9
ENSG00000110002	O00534	14
ENSG00000110011	Q9NNZ3	12
ENSG00000110013	Q9HAT2	15
ENSG00000110025	Q9NRS6	9
ENSG00000110031	O60711	14
ENSG00000110042	Q9Y2E6	12
ENSG00000110046	Q2TAZ0	14
ENSG00000110047	Q9H4M9	14
ENSG00000110048	P22059	14
ENSG00000110057	Q9H1C4	9
ENSG00000110060	Q9BZE2	15
ENSG00000110063	Q96C86	14
ENSG00000110066	Q4FZB7	13
ENSG00000110074	Q96CU9	12
ENSG00000110075	Q5H9R7	14
ENSG00000110076	Q9P2S2	12
ENSG00000110077	Q9H2W1	4
ENSG00000110079	Q96JQ5	9
ENSG00000110080	Q11206	9
ENSG00000110090	P50416	14
ENSG00000110092	P24385	9
ENSG00000110104	Q9H6F5	14
ENSG00000110107	Q9UMS4	14
ENSG00000110108	Q9BVC6	6
ENSG00000110148	P32239	8
ENSG00000110169	P02790	9
ENSG00000110171	O75382	15
ENSG00000110172	Q9UHD1	14
ENSG00000110195	P15328	11
ENSG00000110200	P60006	9
ENSG00000110203	P41439	11
ENSG00000110218	Q96RD7	9
ENSG00000110237	Q96PE2	12
ENSG00000110243	Q6Q788	7
ENSG00000110245	P02656	5
ENSG00000110274	Q9UPV0	14
ENSG00000110315	Q8WVD5	12
ENSG00000110318	Q9P2H0	11
ENSG00000110321	P78344	14
ENSG00000110324	Q13651	7
ENSG00000110328	Q6P9A2	9
ENSG00000110330	Q13490	12
ENSG00000110344	Q14139	14
ENSG00000110347	P39900	5
ENSG00000110367	P26196	14
ENSG00000110375	O00526	5
ENSG00000110395	P22681	12
ENSG00000110400	Q15223	9
ENSG00000110422	Q9H422	12
ENSG00000110427	Q6ZVL6	9
ENSG00000110429	Q9UK99	15
ENSG00000110435	O00330	15
ENSG00000110436	P43004	15
ENSG00000110442	Q9P000	14
ENSG00000110446	Q8IY34	5
ENSG00000110448	P06127	7
ENSG00000110455	Q96QU6	14
ENSG00000110484	Q13296	4
ENSG00000110492	P21741	9
ENSG00000110497	Q9C0C7	12
ENSG00000110514	Q8WXG6	12
ENSG00000110536	Q8WUK0	15
ENSG00000110583	Q86UY6	14
ENSG00000110619	P49589	15
ENSG00000110628	Q96BI1	15
ENSG00000110651	P60033	12
ENSG00000110660	Q8IXU6	14
ENSG00000110665	Q9P2W6	1
ENSG00000110675	Q8N336	9
ENSG00000110680	P01258	9
ENSG00000110693	P35712	12
ENSG00000110696	O00193	9
ENSG00000110697	O00562	14
ENSG00000110700	P62277	15
ENSG00000110711	O00170	14
ENSG00000110713	P52948	14
ENSG00000110717	O00217	15
ENSG00000110719	Q13488	14
ENSG00000110721	P35790	13
ENSG00000110723	Q8NEV8	7
ENSG00000110756	Q9UPZ3	12
ENSG00000110768	P32780	14
ENSG00000110777	Q16633	9
ENSG00000110786	P54829	9
ENSG00000110799	P04275	12
ENSG00000110801	O00233	14
ENSG00000110811	Q8IVL6	9
ENSG00000110841	Q86W92	12
ENSG00000110844	Q6NWY9	14
ENSG00000110848	Q07108	11
ENSG00000110851	Q9UKN5	9
ENSG00000110852	Q92478	11
ENSG00000110871	Q5HYK3	15
ENSG00000110876	Q14242	4
ENSG00000110880	Q9ULV4	14
ENSG00000110881	P78348	12
ENSG00000110887	P14920	15
ENSG00000110888	Q6IMN6	9
ENSG00000110900	A1L157	12
ENSG00000110906	Q9H3F6	12
ENSG00000110911	P49281	15
ENSG00000110917	Q14165	14
ENSG00000110921	Q03426	15
ENSG00000110925	Q9H175	12
ENSG00000110931	Q96RR4	14
ENSG00000110934	Q9UBW5	9
ENSG00000110944	Q9NPF7	6
ENSG00000110955	P06576	15
ENSG00000110958	Q15185	14
ENSG00000110975	Q6XYQ8	9
ENSG00000110987	Q4VC05	9
ENSG00000111011	Q7L4I2	11
ENSG00000111012	O15528	9
ENSG00000111046	P23409	9
ENSG00000111049	P13349	12
ENSG00000111052	O14910	9
ENSG00000111057	P05783	9
ENSG00000111058	Q9H6R3	15
ENSG00000111077	Q63HR2	9
ENSG00000111087	P08151	11
ENSG00000111110	Q9ULR3	12
ENSG00000111142	P50579	15
ENSG00000111144	P09960	14
ENSG00000111145	P41970	9
ENSG00000111181	P48065	14
ENSG00000111186	Q9H1J7	12
ENSG00000111196	Q96A72	14
ENSG00000111199	Q9HBA0	9
ENSG00000111203	Q969R8	14
ENSG00000111206	Q08050	11
ENSG00000111215	Q16378	2
ENSG00000111218	Q9NR22	14
ENSG00000111224	Q9NR21	9
ENSG00000111229	O15145	14
ENSG00000111231	Q9UHW5	14
ENSG00000111237	Q9UBQ0	15
ENSG00000111241	P10767	9
ENSG00000111245	P10916	9
ENSG00000111247	Q96B01	9
ENSG00000111249	O14529	14
ENSG00000111252	Q9UQQ2	9
ENSG00000111254	O75969	5
ENSG00000111261	Q9H8J5	6
ENSG00000111262	Q09470	14
ENSG00000111266	Q9BY84	14
ENSG00000111269	O60519	12
ENSG00000111271	Q6JQN1	15
ENSG00000111275	P05091	15
ENSG00000111276	P46527	10
ENSG00000111291	Q9NZD1	6
ENSG00000111300	Q14CX7	14
ENSG00000111305	Q2KHT4	9
ENSG00000111319	P37088	8
ENSG00000111321	P36941	5
ENSG00000111325	Q6N063	14
ENSG00000111328	O14519	12
ENSG00000111331	Q9Y6K5	5
ENSG00000111332	Q9BTM1	14
ENSG00000111335	P29728	5
ENSG00000111339	Q93070	7
ENSG00000111341	P08493	9
ENSG00000111344	O95294	9
ENSG00000111348	P52566	9
ENSG00000111358	Q13889	14
ENSG00000111361	Q14232	15
ENSG00000111364	Q8NHQ9	14
ENSG00000111371	Q9H2H9	14
ENSG00000111404	Q9H628	9
ENSG00000111405	P21128	15
ENSG00000111412	Q9H741	14
ENSG00000111424	P11473	9
ENSG00000111432	Q9ULW2	11
ENSG00000111445	P40937	15
ENSG00000111450	P32856	9
ENSG00000111452	Q6QNK2	10
ENSG00000111481	P61923	14
ENSG00000111490	Q9Y2I9	12
ENSG00000111530	Q86VP6	14
ENSG00000111536	Q9NPH9	6
ENSG00000111537	P01579	7
ENSG00000111540	P61020	14
ENSG00000111554	Q8TC05	11
ENSG00000111581	P57740	14
ENSG00000111596	Q9NZN8	14
ENSG00000111602	Q9UNS1	14
ENSG00000111605	Q16630	12
ENSG00000111615	Q13601	14
ENSG00000111639	Q4U2R6	12
ENSG00000111640	P04406	15
ENSG00000111641	P46087	15
ENSG00000111642	Q14839	14
ENSG00000111644	Q8NEB7	5
ENSG00000111647	A0JNW5	14
ENSG00000111652	Q9UBW8	14
ENSG00000111653	Q9UNL4	14
ENSG00000111664	P16520	14
ENSG00000111665	Q99618	7
ENSG00000111666	Q8WUD6	8
ENSG00000111667	P45974	14
ENSG00000111669	P60174	15
ENSG00000111670	Q3T906	14
ENSG00000111671	Q99619	4
ENSG00000111674	P09104	15
ENSG00000111676	P54259	9
ENSG00000111678	Q99622	12
ENSG00000111679	P29350	12
ENSG00000111684	Q6P1A2	14
ENSG00000111696	Q86UY8	14
ENSG00000111700	Q9NPD5	11
ENSG00000111701	P41238	5
ENSG00000111704	Q9H9S0	9
ENSG00000111707	Q9H7L9	12
ENSG00000111711	Q9Y3E0	14
ENSG00000111713	P54840	15
ENSG00000111716	P07195	15
ENSG00000111725	Q9Y478	13
ENSG00000111726	Q8NFW8	15
ENSG00000111727	Q9Y5Z7	14
ENSG00000111728	Q92185	9
ENSG00000111729	Q9UMR7	4
ENSG00000111731	Q86YS7	14
ENSG00000111732	Q9GZX7	9
ENSG00000111737	Q15286	14
ENSG00000111752	P78364	9
ENSG00000111775	P12074	14
ENSG00000111780	O43716	12
ENSG00000111783	Q33E94	9
ENSG00000111785	Q9NVN3	9
ENSG00000111786	Q13242	14
ENSG00000111788	A8MPP1	14
ENSG00000111790	Q9NVK5	12
ENSG00000111796	Q12918	6
ENSG00000111799	Q99715	9
ENSG00000111801	O00478	4
ENSG00000111802	O95551	14
ENSG00000111816	P42685	14
ENSG00000111817	Q9UL01	15
ENSG00000111832	Q9H446	14
ENSG00000111834	Q5TD94	14
ENSG00000111837	P20794	14
ENSG00000111843	Q9P0S9	14
ENSG00000111845	Q9NWT1	14
ENSG00000111846	Q06430	14
ENSG00000111850	Q96KF7	12
ENSG00000111859	Q14511	12
ENSG00000111860	Q5SZL2	9
ENSG00000111863	Q96IZ2	9
ENSG00000111875	Q9Y294	14
ENSG00000111877	Q9NXL9	14
ENSG00000111879	Q8NB25	14
ENSG00000111880	O60942	14
ENSG00000111885	P33908	14
ENSG00000111886	P28476	9
ENSG00000111897	Q9NRX5	14
ENSG00000111906	Q7Z4H3	15
ENSG00000111907	Q16890	9
ENSG00000111911	Q9NQE9	14
ENSG00000111912	Q8NI08	13
ENSG00000111913	Q9Y4F9	12
ENSG00000111961	O94885	9
ENSG00000111962	Q9Y2C2	11
ENSG00000111971	Q5SRR4	4
ENSG00000111975	O95867	5
ENSG00000111980	O95865	9
ENSG00000111981	Q9BZM6	4
ENSG00000111985	Q9Y334	9
ENSG00000111987	Q9Y333	14
ENSG00000112029	Q9UKT4	9
ENSG00000112031	Q9UGC7	15
ENSG00000112033	Q03181	10
ENSG00000112038	P35372	9
ENSG00000112039	Q9HB96	11
ENSG00000112041	O00294	9
ENSG00000112053	Q96RN1	7
ENSG00000112062	Q16539	14
ENSG00000112077	Q02094	15
ENSG00000112078	Q7Z5Y7	10
ENSG00000112079	Q15208	14
ENSG00000112081	P84103	14
ENSG00000112090	Q7Z6P3	12
ENSG00000112096	P04179	15
ENSG00000112110	Q9H0U6	12
ENSG00000112115	Q16552	9
ENSG00000112116	Q96PD4	9
ENSG00000112118	P25205	14
ENSG00000112130	O76064	9
ENSG00000112137	Q9C0D0	9
ENSG00000112139	Q8NFP4	10
ENSG00000112144	Q9UPZ9	14
ENSG00000112146	Q9UK97	14
ENSG00000112149	Q01151	9
ENSG00000112159	Q9NU22	15
ENSG00000112164	P43220	9
ENSG00000112167	Q9NPB0	12
ENSG00000112175	P22003	12
ENSG00000112182	Q9BYV9	9
ENSG00000112183	Q9BX46	14
ENSG00000112186	P40123	14
ENSG00000112195	Q5T2D2	6
ENSG00000112200	Q9Y4E5	9
ENSG00000112208	O95816	12
ENSG00000112210	Q9ULC3	14
ENSG00000112212	Q5TGU0	5
ENSG00000112214	Q5TD97	7
ENSG00000112218	Q9BZJ6	11
ENSG00000112232	Q5VWX1	11
ENSG00000112234	Q9UKA2	12
ENSG00000112237	P24863	14
ENSG00000112238	Q9H4Q3	12
ENSG00000112242	O00716	14
ENSG00000112245	Q93096	14
ENSG00000112246	P81133	12
ENSG00000112249	Q8N3C0	15
ENSG00000112273	Q5TGJ6	4
ENSG00000112276	Q8NE79	12
ENSG00000112280	P20849	11
ENSG00000112282	Q9ULK4	12
ENSG00000112290	Q92558	12
ENSG00000112293	P80108	15
ENSG00000112294	P51649	15
ENSG00000112297	Q9Y4K1	9
ENSG00000112299	O95497	12
ENSG00000112303	O95498	12
ENSG00000112304	Q9NPJ3	15
ENSG00000112305	Q8IYB5	12
ENSG00000112306	P25398	14
ENSG00000112308	Q9GZU0	10
ENSG00000112309	Q9NPZ5	14
ENSG00000112312	O75496	11
ENSG00000112319	O95677	14
ENSG00000112320	A7XYQ1	9
ENSG00000112333	Q9Y466	12
ENSG00000112335	O60493	14
ENSG00000112337	O00624	5
ENSG00000112339	Q9Y450	15
ENSG00000112343	O00635	4
ENSG00000112357	O00628	14
ENSG00000112365	O43167	10
ENSG00000112367	Q92562	14
ENSG00000112378	Q96FX8	9
ENSG00000112379	Q5TH69	12
ENSG00000112394	Q8TF71	13
ENSG00000112406	Q9UBI9	12
ENSG00000112414	Q86SQ4	12
ENSG00000112419	O75167	12
ENSG00000112425	O95278	14
ENSG00000112448	P14373	14
ENSG00000112459	Q9UGF5	7
ENSG00000112461	Q9UGF6	8
ENSG00000112462	Q9UGF6	8
ENSG00000112473	Q92504	14
ENSG00000112474	Q92506	15
ENSG00000112478	Q8N1B4	14
ENSG00000112486	P51684	9
ENSG00000112494	Q86WB7	14
ENSG00000112498	O60927	14
ENSG00000112499	O15244	9
ENSG00000112511	O43189	8
ENSG00000112514	O60888	15
ENSG00000112526	P25440	13
ENSG00000112530	Q96M98	14
ENSG00000112531	Q96PU8	12
ENSG00000112539	Q5T5N4	10
ENSG00000112541	Q9Y233	15
ENSG00000112559	Q99750	9
ENSG00000112561	P19484	9
ENSG00000112562	Q9H3U7	9
ENSG00000112576	P30281	12
ENSG00000112578	Q13895	14
ENSG00000112584	Q96EK7	9
ENSG00000112592	P20226	15
ENSG00000112599	Q9UMX6	9
ENSG00000112619	P23942	11
ENSG00000112624	Q6AI39	9
ENSG00000112640	Q14738	14
ENSG00000112651	Q5T653	15
ENSG00000112655	Q13308	12
ENSG00000112658	P11831	12
ENSG00000112659	Q8IWT3	9
ENSG00000112664	O95989	14
ENSG00000112667	O43598	15
ENSG00000112679	Q9NRW4	14
ENSG00000112685	Q96KP1	14
ENSG00000112695	P14406	11
ENSG00000112697	Q9NV96	14
ENSG00000112699	O60547	15
ENSG00000112701	Q9GZR1	14
ENSG00000112706	Q17R60	9
ENSG00000112715	P15692	9
ENSG00000112727	P68431	14
ENSG00000112739	Q13523	14
ENSG00000112742	P33981	14
ENSG00000112759	Q99808	14
ENSG00000112761	O95389	9
ENSG00000112763	Q7KYR7	8
ENSG00000112769	Q16363	14
ENSG00000112773	Q96IP4	9
ENSG00000112782	Q9NZA1	9
ENSG00000112787	Q9HCM7	9
ENSG00000112796	Q9UJA9	9
ENSG00000112799	O95711	9
ENSG00000112812	Q9NQE7	14
ENSG00000112818	Q16819	12
ENSG00000112837	O95935	9
ENSG00000112851	Q96RT1	10
ENSG00000112852	Q9Y5E7	10
ENSG00000112855	P49590	15
ENSG00000112874	Q9BQG2	15
ENSG00000112877	Q9P209	11
ENSG00000112893	Q16706	14
ENSG00000112902	Q13591	12
ENSG00000112936	P10643	9
ENSG00000112941	Q5XG87	14
ENSG00000112964	P10912	9
ENSG00000112972	Q01581	15
ENSG00000112977	P51397	12
ENSG00000112981	P56597	14
ENSG00000112983	Q9H0E9	12
ENSG00000112984	O95235	14
ENSG00000112992	Q13423	15
ENSG00000112996	Q9NP92	12
ENSG00000113013	P38646	15
ENSG00000113048	Q92552	11
ENSG00000113068	O60925	14
ENSG00000113070	Q99075	9
ENSG00000113073	Q96Q91	14
ENSG00000113083	P28300	15
ENSG00000113088	P49863	9
ENSG00000113100	Q9ULB4	10
ENSG00000113108	O95704	9
ENSG00000113119	Q96DC7	9
ENSG00000113140	P09486	12
ENSG00000113141	Q13123	14
ENSG00000113161	P04035	15
ENSG00000113163	Q9Y5P4	12
ENSG00000113194	Q96CS3	14
ENSG00000113196	O96004	10
ENSG00000113205	Q9Y5E6	10
ENSG00000113209	Q9Y5E4	10
ENSG00000113211	Q9Y5E3	10
ENSG00000113212	Q9Y5E2	10
ENSG00000113231	O95263	13
ENSG00000113240	Q9HAZ1	14
ENSG00000113248	Q9Y5E8	10
ENSG00000113249	Q96D42	9
ENSG00000113262	O15303	12
ENSG00000113263	Q08881	12
ENSG00000113269	Q86XS8	9
ENSG00000113272	Q9NWX6	14
ENSG00000113273	P15848	15
ENSG00000113282	Q14677	14
ENSG00000113296	P35443	12
ENSG00000113300	Q9ULM6	14
ENSG00000113302	P29460	9
ENSG00000113303	Q6UX41	5
ENSG00000113312	Q99614	14
ENSG00000113318	P20585	15
ENSG00000113319	O14827	14
ENSG00000113327	P18507	12
ENSG00000113328	P51959	9
ENSG00000113356	O15318	12
ENSG00000113360	Q9NRR4	15
ENSG00000113361	P55285	10
ENSG00000113368	P20700	14
ENSG00000113369	Q96B67	12
ENSG00000113384	Q9H4A6	14
ENSG00000113387	P53999	15
ENSG00000113389	P17342	10
ENSG00000113391	Q8WUF8	14
ENSG00000113396	Q9Y2P4	15
ENSG00000113407	P26639	15
ENSG00000113430	P78413	9
ENSG00000113441	Q9UIQ6	12
ENSG00000113448	Q08499	14
ENSG00000113456	O60671	14
ENSG00000113460	Q8TDN6	14
ENSG00000113492	Q9BYV1	15
ENSG00000113494	P16471	9
ENSG00000113504	Q9Y666	14
ENSG00000113520	P05112	4
ENSG00000113522	Q92878	14
ENSG00000113525	P05113	7
ENSG00000113532	Q92187	9
ENSG00000113552	P46926	15
ENSG00000113555	Q9NPG4	10
ENSG00000113558	P63208	14
ENSG00000113569	O75694	14
ENSG00000113575	P67775	14
ENSG00000113578	P05230	9
ENSG00000113580	P04150	9
ENSG00000113583	Q8NC54	8
ENSG00000113593	Q96BP3	15
ENSG00000113594	P42702	9
ENSG00000113595	P36406	12
ENSG00000113597	A5PLN9	14
ENSG00000113600	P02748	9
ENSG00000113615	O95486	14
ENSG00000113621	Q96J42	12
ENSG00000113638	Q6PID6	14
ENSG00000113643	P54136	15
ENSG00000113645	Q8IX03	12
ENSG00000113648	O75367	11
ENSG00000113649	O14776	14
ENSG00000113657	Q14195	15
ENSG00000113658	Q99717	12
ENSG00000113712	P48729	14
ENSG00000113716	Q12766	9
ENSG00000113719	Q969X5	14
ENSG00000113721	P09619	12
ENSG00000113722	P47902	12
ENSG00000113732	O15342	14
ENSG00000113734	Q12981	14
ENSG00000113739	O76061	9
ENSG00000113742	Q17RY0	12
ENSG00000113749	P25021	11
ENSG00000113758	Q16643	9
ENSG00000113761	Q9UL40	14
ENSG00000113763	Q6ZN44	12
ENSG00000113790	Q08426	15
ENSG00000113805	Q9P232	12
ENSG00000113810	Q9NTJ3	15
ENSG00000113811	Q9Y6D0	11
ENSG00000113812	Q9H981	14
ENSG00000113838	Q9NVR7	14
ENSG00000113845	Q9NPL8	12
ENSG00000113851	Q96SW2	14
ENSG00000113889	P01042	9
ENSG00000113905	P04196	7
ENSG00000113916	P41182	9
ENSG00000113924	Q93099	15
ENSG00000113946	Q9Y5I7	8
ENSG00000113966	Q9H0F7	14
ENSG00000113971	Q7Z494	15
ENSG00000114013	P42081	8
ENSG00000114019	Q9Y2J4	9
ENSG00000114021	Q9NQR4	15
ENSG00000114023	Q96A26	12
ENSG00000114026	O15527	15
ENSG00000114030	P52294	14
ENSG00000114054	P05166	15
ENSG00000114062	Q05086	14
ENSG00000114098	Q8IUR7	14
ENSG00000114107	Q8NHQ1	9
ENSG00000114113	P50120	11
ENSG00000114115	P09455	11
ENSG00000114120	Q96CQ1	14
ENSG00000114124	Q8WTQ7	9
ENSG00000114125	Q9UBF6	12
ENSG00000114126	Q14188	9
ENSG00000114127	Q8IZH2	14
ENSG00000114166	Q92831	14
ENSG00000114200	P06276	15
ENSG00000114204	O75830	8
ENSG00000114209	Q9BUL8	12
ENSG00000114248	Q6UY01	14
ENSG00000114251	P41221	12
ENSG00000114268	Q16877	15
ENSG00000114270	Q02388	9
ENSG00000114279	P61328	9
ENSG00000114302	P13861	15
ENSG00000114315	Q14469	12
ENSG00000114316	Q13107	14
ENSG00000114331	Q15057	14
ENSG00000114346	Q9H8V3	14
ENSG00000114349	P11488	9
ENSG00000114353	P04899	14
ENSG00000114354	Q92734	11
ENSG00000114374	O00507	12
ENSG00000114378	Q12794	12
ENSG00000114383	O75896	12
ENSG00000114388	Q8WTW4	14
ENSG00000114391	P83731	14
ENSG00000114395	O14569	14
ENSG00000114405	Q9HBI5	11
ENSG00000114416	P51114	12
ENSG00000114423	Q13191	12
ENSG00000114439	Q8WY36	9
ENSG00000114446	Q9NWB7	14
ENSG00000114450	Q9HAV0	14
ENSG00000114455	Q9UM44	9
ENSG00000114473	Q9H095	14
ENSG00000114480	Q04446	15
ENSG00000114487	Q86VD1	12
ENSG00000114491	P11172	15
ENSG00000114503	P52298	14
ENSG00000114520	O95219	11
ENSG00000114529	Q5BVD1	7
ENSG00000114541	Q9Y2L6	11
ENSG00000114544	Q96GZ6	9
ENSG00000114547	Q9BZX4	6
ENSG00000114554	Q9UIW2	12
ENSG00000114573	P38606	15
ENSG00000114626	Q969K4	14
ENSG00000114631	Q9NZ53	9
ENSG00000114638	O75841	8
ENSG00000114646	O95196	9
ENSG00000114648	O94889	12
ENSG00000114650	Q12770	12
ENSG00000114654	Q9HA90	8
ENSG00000114656	Q9ULG3	10
ENSG00000114670	Q8NG66	11
ENSG00000114686	P09001	15
ENSG00000114698	Q9NRQ2	4
ENSG00000114735	Q9Y5R4	15
ENSG00000114737	Q9NSE2	9
ENSG00000114738	Q16644	15
ENSG00000114739	Q13705	12
ENSG00000114742	Q8TAF3	14
ENSG00000114744	Q86X83	14
ENSG00000114745	Q9BQQ3	13
ENSG00000114757	Q8IYB4	9
ENSG00000114767	O43818	14
ENSG00000114770	O15440	15
ENSG00000114771	P22760	15
ENSG00000114779	Q96IU4	14
ENSG00000114784	O60739	14
ENSG00000114786	Q03154	15
ENSG00000114790	Q96DR7	9
ENSG00000114796	Q6TFL4	10
ENSG00000114805	Q4KWH8	14
ENSG00000114812	P32241	9
ENSG00000114841	Q9P2D7	14
ENSG00000114850	Q9UNL2	12
ENSG00000114853	Q9UFB7	9
ENSG00000114854	P63316	10
ENSG00000114857	P30414	15
ENSG00000114859	P51788	14
ENSG00000114861	Q9H334	12
ENSG00000114867	Q04637	14
ENSG00000114902	Q9Y6A9	14
ENSG00000114904	P51957	14
ENSG00000114923	P48751	14
ENSG00000114933	Q53TQ3	11
ENSG00000114942	P24534	14
ENSG00000114948	O75077	12
ENSG00000114956	Q16854	15
ENSG00000114978	Q9H8S9	14
ENSG00000114982	Q9P2N6	14
ENSG00000114988	Q9H0V9	14
ENSG00000114993	Q9BST9	11
ENSG00000114999	Q8NG68	14
ENSG00000115008	P01583	5
ENSG00000115009	P78556	7
ENSG00000115020	Q9Y2I7	14
ENSG00000115041	Q9Y2W7	10
ENSG00000115042	Q96GK7	15
ENSG00000115053	P19338	14
ENSG00000115073	P42025	14
ENSG00000115084	Q8WV83	14
ENSG00000115085	P43403	12
ENSG00000115091	P61158	14
ENSG00000115107	Q658P3	15
ENSG00000115109	Q9HCM4	12
ENSG00000115112	Q9NZI6	12
ENSG00000115128	Q9Y3B4	14
ENSG00000115129	Q53FA7	15
ENSG00000115137	Q9NZQ0	14
ENSG00000115138	P01189	9
ENSG00000115145	O75886	13
ENSG00000115155	Q9HC10	14
ENSG00000115159	P43304	15
ENSG00000115163	P49450	8
ENSG00000115165	O60759	9
ENSG00000115170	Q04771	12
ENSG00000115183	Q9C0D5	13
ENSG00000115194	Q99726	15
ENSG00000115204	P39210	14
ENSG00000115207	Q8WUA4	12
ENSG00000115211	Q9UI10	14
ENSG00000115216	Q9UHY1	9
ENSG00000115221	P18564	12
ENSG00000115226	Q9H6D8	9
ENSG00000115232	P13612	11
ENSG00000115233	O00487	14
ENSG00000115234	Q15036	14
ENSG00000115239	Q9Y575	11
ENSG00000115241	O15355	14
ENSG00000115252	P54750	14
ENSG00000115254	Q9HCN4	15
ENSG00000115255	Q96HR9	9
ENSG00000115257	Q6UW60	13
ENSG00000115263	P01275	9
ENSG00000115266	O95996	12
ENSG00000115267	Q9BYX4	13
ENSG00000115268	P62841	15
ENSG00000115271	P28676	9
ENSG00000115274	Q9C086	12
ENSG00000115275	Q13724	14
ENSG00000115282	Q49AM3	4
ENSG00000115286	O75251	15
ENSG00000115289	Q9BSM1	11
ENSG00000115290	Q14449	11
ENSG00000115295	Q8N3C7	9
ENSG00000115297	O43763	5
ENSG00000115306	Q01082	12
ENSG00000115307	Q9Y679	14
ENSG00000115310	Q9NQC3	14
ENSG00000115317	O43464	15
ENSG00000115318	P58215	12
ENSG00000115325	Q99704	9
ENSG00000115339	Q14435	10
ENSG00000115350	Q9NR33	14
ENSG00000115353	P25103	11
ENSG00000115355	Q3V6T2	12
ENSG00000115361	P28330	15
ENSG00000115363	Q9H8M9	9
ENSG00000115364	P49406	12
ENSG00000115365	O43813	14
ENSG00000115368	Q8IWA0	14
ENSG00000115380	Q12805	9
ENSG00000115386	P05451	3
ENSG00000115392	Q9NW38	14
ENSG00000115414	P02751	11
ENSG00000115415	P42224	9
ENSG00000115419	O94925	15
ENSG00000115421	Q9BWT3	14
ENSG00000115423	Q9C0G6	14
ENSG00000115425	Q9BY49	15
ENSG00000115446	Q53HI1	14
ENSG00000115457	P18065	9
ENSG00000115459	Q96FG2	14
ENSG00000115461	P24593	10
ENSG00000115464	Q70CQ2	14
ENSG00000115468	Q9BUP0	12
ENSG00000115474	O60928	9
ENSG00000115484	P50991	14
ENSG00000115486	P38435	15
ENSG00000115488	Q9Y3R4	7
ENSG00000115504	Q8NDI1	10
ENSG00000115507	P32242	9
ENSG00000115514	O14530	14
ENSG00000115520	Q9H8M1	15
ENSG00000115523	P22749	6
ENSG00000115524	O75533	14
ENSG00000115525	Q9UNP4	9
ENSG00000115526	O43529	9
ENSG00000115539	Q9H2J4	14
ENSG00000115540	Q9Y3A3	14
ENSG00000115541	P61604	15
ENSG00000115548	Q9Y4C1	14
ENSG00000115556	Q9BRC7	14
ENSG00000115561	Q9Y3E7	14
ENSG00000115568	P52746	9
ENSG00000115590	P27930	8
ENSG00000115592	Q9UGI9	15
ENSG00000115593	Q8NB12	14
ENSG00000115594	P14778	9
ENSG00000115596	Q9Y6F9	12
ENSG00000115598	Q9HB29	9
ENSG00000115602	Q01638	7
ENSG00000115604	Q13478	7
ENSG00000115607	O95256	9
ENSG00000115616	Q9UBY0	15
ENSG00000115641	Q14192	12
ENSG00000115648	Q9BV36	9
ENSG00000115649	Q9BV87	14
ENSG00000115652	Q8NBZ7	15
ENSG00000115657	Q9NP58	15
ENSG00000115661	O75716	14
ENSG00000115665	Q9GZV3	15
ENSG00000115677	Q00341	13
ENSG00000115685	Q15435	14
ENSG00000115687	Q96RG2	13
ENSG00000115694	O00506	15
ENSG00000115705	P07202	10
ENSG00000115718	P04070	12
ENSG00000115738	Q02363	11
ENSG00000115750	Q53T94	10
ENSG00000115756	P37235	12
ENSG00000115758	P11926	15
ENSG00000115760	Q9NR09	14
ENSG00000115761	Q9BSC4	14
ENSG00000115762	Q96CS7	11
ENSG00000115806	Q9H8Y8	14
ENSG00000115808	O43815	14
ENSG00000115816	Q03701	14
ENSG00000115825	O94806	12
ENSG00000115827	Q5H9S7	11
ENSG00000115828	Q16769	15
ENSG00000115839	Q15042	14
ENSG00000115840	O75746	14
ENSG00000115841	Q96LZ7	9
ENSG00000115844	Q07687	9
ENSG00000115850	P09848	15
ENSG00000115866	P14868	15
ENSG00000115875	Q16629	14
ENSG00000115884	P18827	7
ENSG00000115896	Q15111	13
ENSG00000115902	P43007	15
ENSG00000115904	Q07889	14
ENSG00000115919	Q16719	15
ENSG00000115934	Q9H2H8	15
ENSG00000115935	O43516	9
ENSG00000115942	Q13416	14
ENSG00000115944	O14548	9
ENSG00000115946	Q9NRX1	15
ENSG00000115947	O43929	14
ENSG00000115953	Q96MX6	14
ENSG00000115956	P08567	11
ENSG00000115963	P61587	9
ENSG00000115966	P15336	14
ENSG00000115970	Q6YHU6	14
ENSG00000115977	Q2M2I8	14
ENSG00000115993	O60296	12
ENSG00000115998	Q9NWW7	12
ENSG00000116001	P31483	14
ENSG00000116005	Q9UHG3	15
ENSG00000116014	Q969F8	11
ENSG00000116016	Q99814	12
ENSG00000116017	Q99856	12
ENSG00000116030	P63165	14
ENSG00000116031	Q9UJ71	5
ENSG00000116032	O60391	12
ENSG00000116035	Q9UIW0	9
ENSG00000116039	P15313	15
ENSG00000116044	Q16236	11
ENSG00000116062	P52701	15
ENSG00000116095	Q9HB20	14
ENSG00000116096	P35270	15
ENSG00000116106	P54764	14
ENSG00000116117	Q8TEW8	9
ENSG00000116120	Q9NSD9	15
ENSG00000116127	Q8TCU4	10
ENSG00000116128	O00512	9
ENSG00000116132	P54821	12
ENSG00000116133	Q15392	14
ENSG00000116138	Q9Y2G8	14
ENSG00000116141	Q9P0L2	14
ENSG00000116147	Q92752	12
ENSG00000116151	Q5T089	14
ENSG00000116157	Q96SL4	15
ENSG00000116161	Q9HB71	14
ENSG00000116171	P22307	15
ENSG00000116176	Q9NRR2	3
ENSG00000116183	Q9BXP8	11
ENSG00000116191	Q86X27	12
ENSG00000116194	O95841	9
ENSG00000116198	O60308	14
ENSG00000116199	O75063	12
ENSG00000116205	Q96MN5	9
ENSG00000116209	Q9BXS4	11
ENSG00000116212	Q9Y546	9
ENSG00000116213	Q9P2S5	14
ENSG00000116218	Q9NP85	9
ENSG00000116221	Q9BZE1	12
ENSG00000116237	O60725	15
ENSG00000116251	P35268	14
ENSG00000116254	Q8TDI0	14
ENSG00000116260	O00391	12
ENSG00000116266	O00186	9
ENSG00000116273	Q86YI8	9
ENSG00000116285	Q9UJM3	9
ENSG00000116288	Q99497	15
ENSG00000116299	Q6UXG2	14
ENSG00000116329	P41143	9
ENSG00000116337	Q01433	14
ENSG00000116350	Q08170	13
ENSG00000116353	Q9BV79	15
ENSG00000116396	Q03721	12
ENSG00000116406	Q9BZQ6	12
ENSG00000116455	Q9BQA1	14
ENSG00000116459	P24539	12
ENSG00000116473	P62834	7
ENSG00000116478	Q13547	15
ENSG00000116489	P52907	14
ENSG00000116497	Q96BU1	9
ENSG00000116514	Q6ZMZ0	14
ENSG00000116521	O14828	9
ENSG00000116525	Q9BVG3	9
ENSG00000116539	Q9NR48	12
ENSG00000116544	O95886	9
ENSG00000116560	P23246	12
ENSG00000116574	Q7L0Q8	11
ENSG00000116580	Q3T8J9	9
ENSG00000116584	Q92974	9
ENSG00000116586	Q9Y2Q5	12
ENSG00000116604	Q14814	9
ENSG00000116641	Q96N67	14
ENSG00000116649	P19623	15
ENSG00000116652	O43262	2
ENSG00000116661	Q9UK22	8
ENSG00000116663	Q9NRD1	9
ENSG00000116667	Q9H246	9
ENSG00000116668	Q5T5J6	13
ENSG00000116670	Q9UI95	14
ENSG00000116675	O75061	14
ENSG00000116678	P48357	9
ENSG00000116679	Q9Y6Y0	15
ENSG00000116685	Q8IYS2	12
ENSG00000116688	O95140	12
ENSG00000116690	Q92954	9
ENSG00000116691	Q5JXC2	7
ENSG00000116698	Q92540	14
ENSG00000116701	P19878	11
ENSG00000116703	P20941	9
ENSG00000116704	Q9NTN3	14
ENSG00000116708	O60810	4
ENSG00000116711	P47712	10
ENSG00000116717	P24522	9
ENSG00000116721	O95521	2
ENSG00000116726	O95522	4
ENSG00000116729	Q5T9L3	12
ENSG00000116731	Q13029	9
ENSG00000116741	P41220	8
ENSG00000116745	Q16518	12
ENSG00000116747	P10155	15
ENSG00000116748	P23109	14
ENSG00000116750	Q9Y5K5	14
ENSG00000116752	O75934	14
ENSG00000116754	Q05519	11
ENSG00000116761	P32929	15
ENSG00000116771	Q9BSE5	15
ENSG00000116774	Q9NRN5	9
ENSG00000116783	Q59H18	14
ENSG00000116785	Q02985	6
ENSG00000116786	Q8IWE5	12
ENSG00000116791	Q08257	15
ENSG00000116793	Q9UMS5	12
ENSG00000116809	Q13105	9
ENSG00000116815	P19256	5
ENSG00000116819	Q6VUC0	9
ENSG00000116824	P06729	9
ENSG00000116830	Q9UNY4	14
ENSG00000116833	O00482	12
ENSG00000116852	O75037	14
ENSG00000116857	Q9P0T7	12
ENSG00000116863	Q9NX46	15
ENSG00000116871	Q3KQU3	10
ENSG00000116874	Q9UGM6	15
ENSG00000116882	Q9NYQ3	15
ENSG00000116883	Q6XCG6	1
ENSG00000116885	Q8WVF1	14
ENSG00000116898	P82914	15
ENSG00000116903	Q8IYI6	13
ENSG00000116906	O15228	15
ENSG00000116918	Q99598	14
ENSG00000116922	Q9NX04	9
ENSG00000116954	Q9HB90	14
ENSG00000116957	Q15813	14
ENSG00000116962	P14543	12
ENSG00000116977	O00214	11
ENSG00000116981	Q9BXI3	10
ENSG00000116983	Q9UM19	10
ENSG00000116984	Q99707	15
ENSG00000116985	P34820	9
ENSG00000116990	P12524	9
ENSG00000116991	Q9P2F8	12
ENSG00000116996	Q12836	9
ENSG00000117000	Q13129	9
ENSG00000117009	O15229	15
ENSG00000117010	Q5T5D7	4
ENSG00000117013	P56696	15
ENSG00000117016	Q9UJD0	9
ENSG00000117020	Q9Y243	15
ENSG00000117036	P41162	8
ENSG00000117054	P11310	15
ENSG00000117069	Q9BVH7	11
ENSG00000117090	Q13291	7
ENSG00000117091	P09326	6
ENSG00000117114	O95490	12
ENSG00000117115	Q9Y2J8	9
ENSG00000117118	P21912	15
ENSG00000117122	P55001	9
ENSG00000117133	Q9H9Y2	14
ENSG00000117139	Q9UGL1	14
ENSG00000117143	Q16222	15
ENSG00000117148	Q9H568	4
ENSG00000117151	Q01459	15
ENSG00000117152	P49798	9
ENSG00000117153	Q53G59	14
ENSG00000117154	Q96ID5	9
ENSG00000117155	Q9Y2D8	14
ENSG00000117174	Q9NWK9	14
ENSG00000117215	Q9UNK4	11
ENSG00000117222	Q15291	14
ENSG00000117226	Q9H0R5	14
ENSG00000117228	P32455	14
ENSG00000117242	P39656	14
ENSG00000117245	Q9P2E2	14
ENSG00000117262	Q9Y302	14
ENSG00000117266	Q07002	12
ENSG00000117280	O14966	11
ENSG00000117281	O95971	4
ENSG00000117289	Q9H3M7	9
ENSG00000117298	P42892	15
ENSG00000117305	P35914	15
ENSG00000117308	Q14376	15
ENSG00000117318	Q02535	9
ENSG00000117322	P20023	10
ENSG00000117335	P15529	8
ENSG00000117360	O43395	14
ENSG00000117362	Q96BI3	14
ENSG00000117385	Q32P28	10
ENSG00000117394	P11166	15
ENSG00000117395	Q99848	14
ENSG00000117399	Q12834	14
ENSG00000117400	P40238	9
ENSG00000117407	Q5T4W7	9
ENSG00000117408	O94829	14
ENSG00000117410	Q99437	14
ENSG00000117411	O60909	12
ENSG00000117419	O43414	14
ENSG00000117425	Q9Y6C5	14
ENSG00000117448	P14550	15
ENSG00000117450	Q06830	15
ENSG00000117461	Q92569	12
ENSG00000117472	O60635	9
ENSG00000117475	Q9H2G9	12
ENSG00000117477	Q5TID7	11
ENSG00000117479	O60779	12
ENSG00000117480	O00519	14
ENSG00000117481	Q96CB9	14
ENSG00000117500	Q9Y3A6	13
ENSG00000117501	Q5TGP6	6
ENSG00000117505	Q01658	14
ENSG00000117507	O60774	15
ENSG00000117519	Q15417	10
ENSG00000117523	Q9Y520	11
ENSG00000117525	P13726	9
ENSG00000117528	P28288	15
ENSG00000117533	O75379	14
ENSG00000117543	Q9H2P9	15
ENSG00000117560	P48023	9
ENSG00000117569	Q9UKA9	14
ENSG00000117586	P23510	7
ENSG00000117592	P30041	15
ENSG00000117593	Q6PI48	15
ENSG00000117594	P28845	14
ENSG00000117595	O14896	9
ENSG00000117597	Q68CQ4	14
ENSG00000117598	Q32ZL2	12
ENSG00000117600	Q7Z2D5	9
ENSG00000117601	P01008	12
ENSG00000117602	Q9UKA8	9
ENSG00000117614	O95926	14
ENSG00000117616	Q9BUV0	7
ENSG00000117620	Q9Y2D2	14
ENSG00000117625	Q9P2K3	12
ENSG00000117632	P16949	11
ENSG00000117640	Q9H019	9
ENSG00000117643	Q9NR34	14
ENSG00000117650	P51955	14
ENSG00000117676	Q15418	15
ENSG00000117682	Q86SQ9	15
ENSG00000117691	Q9UMX5	14
ENSG00000117697	Q96IY1	11
ENSG00000117707	Q92786	11
ENSG00000117713	O14497	12
ENSG00000117724	P49454	11
ENSG00000117748	P15927	14
ENSG00000117751	Q12972	14
ENSG00000117758	Q86Y82	14
ENSG00000117791	Q969Z3	15
ENSG00000117834	Q2M3M2	15
ENSG00000117859	Q96SU4	12
ENSG00000117862	O95881	14
ENSG00000117868	A0FGR8	14
ENSG00000117877	O15446	11
ENSG00000117899	Q14696	12
ENSG00000117906	Q14257	14
ENSG00000117971	P30926	10
ENSG00000117983	Q9HC84	12
ENSG00000117984	P07339	14
ENSG00000118004	Q9BWP8	11
ENSG00000118007	Q8WVM7	14
ENSG00000118017	Q9UNA3	8
ENSG00000118046	Q15831	14
ENSG00000118050	Q9BVV8	1
ENSG00000118058	Q03164	11
ENSG00000118094	O43280	15
ENSG00000118096	Q9NQC8	14
ENSG00000118113	P22894	5
ENSG00000118137	P02647	8
ENSG00000118156	Q9H0D2	9
ENSG00000118160	Q9UPR5	14
ENSG00000118162	Q9Y664	14
ENSG00000118168	P57730	0
ENSG00000118181	P62851	14
ENSG00000118193	Q15058	12
ENSG00000118194	P45379	9
ENSG00000118197	Q5T1V6	14
ENSG00000118200	Q08AD1	12
ENSG00000118217	P18850	12
ENSG00000118231	P07320	9
ENSG00000118242	Q8N565	9
ENSG00000118245	P09430	5
ENSG00000118246	Q9NYY8	12
ENSG00000118257	O60462	9
ENSG00000118260	P16220	14
ENSG00000118263	O75840	12
ENSG00000118267	Q14591	12
ENSG00000118271	P02766	9
ENSG00000118276	Q9UBX8	11
ENSG00000118292	Q8WWF1	5
ENSG00000118298	Q9ULX7	14
ENSG00000118307	Q6TDU7	14
ENSG00000118308	Q12912	9
ENSG00000118322	O94823	14
ENSG00000118363	Q15005	14
ENSG00000118369	Q9P2H5	14
ENSG00000118402	Q9GZR5	14
ENSG00000118407	Q7Z7B0	10
ENSG00000118412	Q9UKL3	9
ENSG00000118418	Q15651	8
ENSG00000118420	Q7Z6J8	14
ENSG00000118432	P21554	10
ENSG00000118434	Q9HBV2	7
ENSG00000118454	Q8N6S4	14
ENSG00000118473	Q9BQI5	9
ENSG00000118479	Q5T1H1	11
ENSG00000118482	Q92576	13
ENSG00000118487	Q5T1H1	11
ENSG00000118491	Q5TFG8	12
ENSG00000118492	Q8N7X0	14
ENSG00000118495	Q9UM63	7
ENSG00000118496	Q8TB52	9
ENSG00000118503	P21580	11
ENSG00000118507	Q9P0M2	14
ENSG00000118508	Q13637	14
ENSG00000118513	P10242	14
ENSG00000118514	Q9H2A2	15
ENSG00000118515	O00141	14
ENSG00000118518	Q9NTX7	12
ENSG00000118520	P05089	15
ENSG00000118523	P29279	12
ENSG00000118526	O43680	12
ENSG00000118557	Q8TBY8	7
ENSG00000118564	Q9UKA1	11
ENSG00000118579	Q9H204	12
ENSG00000118596	O60669	15
ENSG00000118600	Q9Y2B1	11
ENSG00000118620	Q9H8G1	12
ENSG00000118639	O00237	11
ENSG00000118640	Q9BV40	12
ENSG00000118655	Q9H816	14
ENSG00000118680	O14950	12
ENSG00000118689	O43524	12
ENSG00000118690	Q8NEN0	14
ENSG00000118702	P01286	9
ENSG00000118705	P04844	14
ENSG00000118707	Q9GZN2	8
ENSG00000118729	O14958	10
ENSG00000118733	Q96PB7	11
ENSG00000118762	Q13563	14
ENSG00000118777	Q9UNQ0	15
ENSG00000118785	P10451	7
ENSG00000118804	O95210	7
ENSG00000118816	Q14094	13
ENSG00000118849	P49788	8
ENSG00000118855	Q9H3U5	15
ENSG00000118873	Q9H2M9	14
ENSG00000118894	Q96G04	14
ENSG00000118898	O60437	9
ENSG00000118900	Q9NPG3	8
ENSG00000118903	Q13890	1
ENSG00000118922	Q9Y4X4	11
ENSG00000118939	P15374	14
ENSG00000118946	O14917	10
ENSG00000118960	Q53T59	11
ENSG00000118961	Q9H6V9	14
ENSG00000118965	Q9P2L0	14
ENSG00000118971	P30279	12
ENSG00000118972	Q9GZV9	9
ENSG00000118976	Q7RTX8	11
ENSG00000118985	O00472	12
ENSG00000118990	A6NLA2	1
ENSG00000118997	Q8WXX0	14
ENSG00000119004	Q6UW02	11
ENSG00000119013	O43676	12
ENSG00000119041	Q9Y5Q9	14
ENSG00000119042	Q9UPW6	9
ENSG00000119048	P63146	14
ENSG00000119121	Q9BX84	14
ENSG00000119125	Q9Y2T3	15
ENSG00000119138	Q13886	8
ENSG00000119139	Q9UDY2	12
ENSG00000119147	Q9H1Z8	9
ENSG00000119185	O14713	12
ENSG00000119203	Q9UKF6	15
ENSG00000119227	Q86VD9	14
ENSG00000119231	Q96HI0	14
ENSG00000119242	Q53HC0	11
ENSG00000119280	Q9H425	9
ENSG00000119283	Q6ZTA4	12
ENSG00000119285	Q9H583	14
ENSG00000119314	O95758	14
ENSG00000119318	P54727	14
ENSG00000119321	Q5T1M5	14
ENSG00000119326	Q9UBT7	12
ENSG00000119328	Q9NX38	14
ENSG00000119333	Q96EX3	14
ENSG00000119335	Q01105	14
ENSG00000119383	Q15257	14
ENSG00000119392	Q53GS7	14
ENSG00000119396	P61106	14
ENSG00000119397	Q7Z7A1	14
ENSG00000119401	Q13049	8
ENSG00000119402	Q9UKT8	11
ENSG00000119403	Q5T6S3	9
ENSG00000119408	Q9HC98	15
ENSG00000119411	Q5W0U4	9
ENSG00000119414	O00743	14
ENSG00000119421	P51970	14
ENSG00000119431	Q9BSH5	15
ENSG00000119440	Q5VSP4	0
ENSG00000119446	Q96H35	12
ENSG00000119457	Q9BY10	9
ENSG00000119471	Q6YN16	15
ENSG00000119487	Q9BPZ7	12
ENSG00000119508	Q92570	9
ENSG00000119509	Q9Y283	14
ENSG00000119514	Q8IXK2	9
ENSG00000119522	Q8TEH3	12
ENSG00000119523	Q9H553	15
ENSG00000119535	Q99062	9
ENSG00000119537	Q06136	15
ENSG00000119541	O75351	15
ENSG00000119547	O95948	12
ENSG00000119559	Q9UFG5	10
ENSG00000119574	Q96K62	8
ENSG00000119596	P49750	14
ENSG00000119599	Q8WV16	14
ENSG00000119608	Q3B8N5	0
ENSG00000119614	P58304	11
ENSG00000119616	Q9Y324	14
ENSG00000119630	P49763	9
ENSG00000119632	Q9H2X8	4
ENSG00000119636	Q8ND07	14
ENSG00000119638	Q8TD19	11
ENSG00000119640	P07311	15
ENSG00000119650	Q96FT9	14
ENSG00000119655	P61916	12
ENSG00000119661	Q4LDG9	14
ENSG00000119669	Q9H1B7	11
ENSG00000119673	P49753	12
ENSG00000119681	Q14767	9
ENSG00000119682	O15033	12
ENSG00000119684	Q9UHC1	14
ENSG00000119685	Q6EMB2	14
ENSG00000119686	Q9UPI3	14
ENSG00000119688	O14678	12
ENSG00000119689	P36957	15
ENSG00000119698	Q6NUP7	14
ENSG00000119699	P10600	9
ENSG00000119703	Q53FD0	0
ENSG00000119705	Q9GZT3	14
ENSG00000119707	P49756	14
ENSG00000119711	Q02252	15
ENSG00000119714	Q15743	9
ENSG00000119715	O95718	12
ENSG00000119718	P49770	14
ENSG00000119720	Q9H7Z3	14
ENSG00000119723	Q9Y2Z9	15
ENSG00000119725	Q86VK4	11
ENSG00000119729	P17081	9
ENSG00000119737	O95800	9
ENSG00000119760	O94864	10
ENSG00000119771	Q96CT2	9
ENSG00000119772	Q9Y6K1	11
ENSG00000119777	Q6NUQ4	12
ENSG00000119778	Q9ULI0	14
ENSG00000119782	P68106	15
ENSG00000119787	Q8NHH9	12
ENSG00000119801	P62699	14
ENSG00000119812	Q8NCA5	12
ENSG00000119820	Q9BSR8	12
ENSG00000119844	Q6ULP2	10
ENSG00000119862	Q3ZCW2	9
ENSG00000119865	Q96F85	12
ENSG00000119866	Q9H165	11
ENSG00000119878	Q9P021	14
ENSG00000119888	P16422	9
ENSG00000119899	Q9NRA2	15
ENSG00000119900	Q5TC84	9
ENSG00000119906	Q8IX21	9
ENSG00000119912	P14735	15
ENSG00000119913	Q96PL2	9
ENSG00000119915	Q9HB03	6
ENSG00000119916	Q9H354	0
ENSG00000119917	O14879	4
ENSG00000119919	Q8TAU0	9
ENSG00000119922	P09913	4
ENSG00000119927	Q9HCL2	12
ENSG00000119929	Q9NTM9	15
ENSG00000119938	Q9UQK1	12
ENSG00000119943	Q8N2H3	15
ENSG00000119946	Q9NRU3	15
ENSG00000119950	P50539	10
ENSG00000119953	O75940	14
ENSG00000119965	Q9H8K7	11
ENSG00000119969	Q9NRZ9	14
ENSG00000119973	P49683	9
ENSG00000119977	Q6NUS6	14
ENSG00000119979	Q8TCE6	14
ENSG00000119986	Q5T686	8
ENSG00000120008	Q9BZH6	14
ENSG00000120029	Q5T2E6	14
ENSG00000120049	Q9NS61	14
ENSG00000120051	Q5T655	14
ENSG00000120053	P17174	15
ENSG00000120054	P15169	9
ENSG00000120055	Q9H7T3	1
ENSG00000120057	Q5T4F7	12
ENSG00000120063	Q14344	12
ENSG00000120068	P17481	9
ENSG00000120071	Q7Z3B3	9
ENSG00000120075	P09067	9
ENSG00000120087	P09629	9
ENSG00000120088	P34998	12
ENSG00000120093	P14651	9
ENSG00000120094	P14653	10
ENSG00000120129	P28562	15
ENSG00000120137	Q9H999	9
ENSG00000120149	P35548	10
ENSG00000120156	Q02763	11
ENSG00000120158	Q9Y2P8	14
ENSG00000120159	Q9H8G2	9
ENSG00000120160	Q9NQ60	4
ENSG00000120162	Q86TA1	14
ENSG00000120210	Q9Y581	4
ENSG00000120211	Q14641	2
ENSG00000120215	Q16655	8
ENSG00000120217	Q9NZQ7	9
ENSG00000120235	P05013	1
ENSG00000120242	P32881	2
ENSG00000120251	P42262	14
ENSG00000120253	Q8NFH3	14
ENSG00000120254	Q6UB35	15
ENSG00000120256	Q86VZ4	9
ENSG00000120262	Q8IYT3	12
ENSG00000120265	P22061	15
ENSG00000120278	Q9ULL1	14
ENSG00000120279	Q8N699	9
ENSG00000120280	Q9HAI6	8
ENSG00000120289	O15481	4
ENSG00000120306	Q9H1C7	2
ENSG00000120314	Q9H6Y2	14
ENSG00000120318	Q8WWN8	11
ENSG00000120322	Q9UN66	10
ENSG00000120324	Q9UN67	10
ENSG00000120327	Q9Y5E9	10
ENSG00000120328	Q9Y5F1	10
ENSG00000120329	Q9BXI2	14
ENSG00000120332	Q9UQP3	12
ENSG00000120333	O60783	15
ENSG00000120334	Q8N0S6	11
ENSG00000120337	Q9UNG2	6
ENSG00000120341	Q96JE7	7
ENSG00000120370	Q5T7V8	12
ENSG00000120436	O00270	5
ENSG00000120437	Q9BWD1	15
ENSG00000120438	P17987	14
ENSG00000120440	Q9BWV7	14
ENSG00000120451	Q92543	10
ENSG00000120457	P48544	10
ENSG00000120458	Q6P1R3	9
ENSG00000120471	Q9HCN2	1
ENSG00000120498	Q8IYF3	14
ENSG00000120500	P36575	8
ENSG00000120509	Q5EBL8	11
ENSG00000120519	Q0GE19	15
ENSG00000120526	Q96RS6	14
ENSG00000120533	Q9NPA8	14
ENSG00000120539	Q96GX5	9
ENSG00000120549	Q5T5P2	9
ENSG00000120563	Q6UWQ5	12
ENSG00000120586	P22897	12
ENSG00000120594	Q6UX71	12
ENSG00000120616	Q9H2F5	14
ENSG00000120645	Q9UPP2	9
ENSG00000120647	Q9BR77	14
ENSG00000120656	Q16514	14
ENSG00000120658	Q8TC92	12
ENSG00000120659	O14788	8
ENSG00000120662	O75570	9
ENSG00000120669	A6NNP5	10
ENSG00000120675	Q9Y5T4	15
ENSG00000120685	Q86XN7	9
ENSG00000120686	P61960	14
ENSG00000120688	O75554	14
ENSG00000120690	P32519	8
ENSG00000120693	O15198	12
ENSG00000120694	Q92598	14
ENSG00000120696	Q8WVZ9	9
ENSG00000120697	Q9Y673	15
ENSG00000120699	Q96B26	14
ENSG00000120705	P62495	15
ENSG00000120708	Q15582	15
ENSG00000120709	Q9NYF3	9
ENSG00000120725	Q9H173	14
ENSG00000120727	Q9BPZ3	7
ENSG00000120729	Q9UBF9	9
ENSG00000120733	Q7LBC6	14
ENSG00000120738	P18146	9
ENSG00000120742	Q9Y6X1	14
ENSG00000120756	Q14651	14
ENSG00000120784	Q9Y2G7	12
ENSG00000120798	P13056	12
ENSG00000120800	O75691	14
ENSG00000120802	P42166	5
ENSG00000120805	P40616	14
ENSG00000120820	Q9H1C3	14
ENSG00000120832	Q49AM1	9
ENSG00000120833	O14508	11
ENSG00000120837	P25208	14
ENSG00000120853	Q9HBQ8	1
ENSG00000120860	Q9Y3C0	12
ENSG00000120868	O14727	15
ENSG00000120875	Q13115	14
ENSG00000120885	P10909	9
ENSG00000120889	O14763	9
ENSG00000120896	O60504	12
ENSG00000120899	Q14289	12
ENSG00000120903	Q15822	12
ENSG00000120907	P35348	9
ENSG00000120910	P48454	14
ENSG00000120913	Q96JY6	9
ENSG00000120915	P34913	15
ENSG00000120925	Q96K19	14
ENSG00000120937	P16860	2
ENSG00000120942	Q9Y5Z9	15
ENSG00000120948	Q13148	14
ENSG00000120949	P28908	7
ENSG00000120952	O60811	2
ENSG00000120963	Q9Y5V0	12
ENSG00000120992	O75608	15
ENSG00000121005	Q9H336	12
ENSG00000121022	Q92905	14
ENSG00000121031	P78527	14
ENSG00000121039	Q8IZV5	15
ENSG00000121053	P11678	10
ENSG00000121057	Q92667	12
ENSG00000121058	P38432	9
ENSG00000121060	Q14258	14
ENSG00000121064	Q9HB40	14
ENSG00000121067	O43791	14
ENSG00000121068	Q13207	12
ENSG00000121073	P78383	14
ENSG00000121075	P57082	9
ENSG00000121083	Q96FJ2	14
ENSG00000121101	Q8IWB6	7
ENSG00000121104	Q9C073	9
ENSG00000121152	Q15003	14
ENSG00000121207	O95237	9
ENSG00000121210	A2VDJ0	9
ENSG00000121211	Q9BWT6	14
ENSG00000121236	Q9C030	12
ENSG00000121270	Q96J66	15
ENSG00000121274	Q8NDF8	14
ENSG00000121281	P51828	14
ENSG00000121289	Q96ST8	11
ENSG00000121297	Q63HK5	9
ENSG00000121310	Q86YB7	15
ENSG00000121314	Q9NYW2	2
ENSG00000121316	Q6P4A8	14
ENSG00000121318	Q9NYW0	5
ENSG00000121335	P02812	0
ENSG00000121350	Q8WU10	14
ENSG00000121351	P10997	9
ENSG00000121361	Q15842	9
ENSG00000121377	Q9NYW3	8
ENSG00000121380	Q9BZR8	8
ENSG00000121381	Q9NYW1	2
ENSG00000121388	Q9H521	2
ENSG00000121390	Q8WXF1	14
ENSG00000121406	Q6P9A3	2
ENSG00000121410	P04217	4
ENSG00000121413	Q8TBC5	4
ENSG00000121417	Q13398	4
ENSG00000121440	Q9UPQ7	12
ENSG00000121446	A5PLK6	10
ENSG00000121454	Q969G2	12
ENSG00000121481	Q99496	12
ENSG00000121486	Q7Z2T5	11
ENSG00000121542	Q96IW7	11
ENSG00000121552	P01040	6
ENSG00000121570	Q7L190	5
ENSG00000121577	Q9HBU9	9
ENSG00000121578	O60513	9
ENSG00000121579	Q9GZZ1	14
ENSG00000121594	P33681	7
ENSG00000121621	Q8NI77	14
ENSG00000121634	P48165	9
ENSG00000121644	Q9BSY9	14
ENSG00000121653	Q9UQF2	12
ENSG00000121671	Q49AN0	15
ENSG00000121680	Q9Y5Y5	14
ENSG00000121690	Q96QD5	11
ENSG00000121691	P04040	15
ENSG00000121716	Q9UKJ0	4
ENSG00000121741	Q9UBW7	12
ENSG00000121742	O95452	9
ENSG00000121743	Q9Y6H8	9
ENSG00000121749	Q8TC07	14
ENSG00000121753	O60241	9
ENSG00000121764	O43613	6
ENSG00000121766	Q9NP64	11
ENSG00000121769	P05413	12
ENSG00000121774	Q07666	9
ENSG00000121775	Q9GZU3	0
ENSG00000121797	O00421	6
ENSG00000121807	P41597	8
ENSG00000121848	Q9Y4L5	14
ENSG00000121851	Q9BT43	11
ENSG00000121853	Q92847	10
ENSG00000121858	P50591	9
ENSG00000121864	Q9UID6	8
ENSG00000121871	O94933	9
ENSG00000121879	P42336	14
ENSG00000121892	Q29RF7	14
ENSG00000121895	Q8N614	7
ENSG00000121897	O43766	15
ENSG00000121898	Q8N436	9
ENSG00000121900	Q969K7	9
ENSG00000121903	P17040	6
ENSG00000121904	Q7Z408	12
ENSG00000121905	P84074	14
ENSG00000121931	Q5T3J3	9
ENSG00000121933	P33765	12
ENSG00000121940	Q96S66	11
ENSG00000121957	P81274	12
ENSG00000121964	Q4AE62	15
ENSG00000121966	P61073	10
ENSG00000121988	Q5FWF4	15
ENSG00000121989	P27037	12
ENSG00000122008	Q9UBT6	15
ENSG00000122012	Q496J9	14
ENSG00000122025	P36888	9
ENSG00000122026	P46778	15
ENSG00000122033	Q9H2K0	11
ENSG00000122034	Q92664	14
ENSG00000122035	Q6T310	9
ENSG00000122042	O95164	12
ENSG00000122068	Q96QD9	9
ENSG00000122085	Q7Z6M4	12
ENSG00000122121	O43895	15
ENSG00000122122	O75995	9
ENSG00000122126	Q01968	14
ENSG00000122133	P09466	4
ENSG00000122136	Q9NY56	4
ENSG00000122140	Q9Y399	15
ENSG00000122145	Q9Y458	9
ENSG00000122176	Q06828	9
ENSG00000122180	P15173	9
ENSG00000122188	Q8IWV1	6
ENSG00000122194	P00747	12
ENSG00000122203	Q96A73	9
ENSG00000122218	P53621	14
ENSG00000122223	Q9BZW8	7
ENSG00000122224	Q9HBG7	8
ENSG00000122254	Q9Y278	9
ENSG00000122257	Q7Z6E9	14
ENSG00000122299	Q8IWR0	10
ENSG00000122304	P04554	2
ENSG00000122335	Q96JX3	15
ENSG00000122339	Q9NWH2	12
ENSG00000122359	P50995	14
ENSG00000122367	O75112	10
ENSG00000122375	Q9UHM6	12
ENSG00000122378	Q9BRX8	14
ENSG00000122386	O95201	5
ENSG00000122390	Q9H7X0	14
ENSG00000122406	P46777	15
ENSG00000122417	Q9ULJ1	8
ENSG00000122420	P43088	9
ENSG00000122432	Q5VX52	10
ENSG00000122435	Q9NUP7	14
ENSG00000122477	Q96DD0	9
ENSG00000122481	Q9Y3V2	14
ENSG00000122482	Q9H582	9
ENSG00000122483	Q5T9S5	11
ENSG00000122484	Q8IXW5	14
ENSG00000122490	Q8N2U9	14
ENSG00000122497	Q5TI25	2
ENSG00000122507	Q3SYG4	14
ENSG00000122512	P54278	14
ENSG00000122515	Q8NF64	11
ENSG00000122543	P32930	9
ENSG00000122545	Q16181	14
ENSG00000122547	Q7L9B9	15
ENSG00000122548	Q14695	1
ENSG00000122550	Q8IXQ5	9
ENSG00000122557	Q9BSE4	12
ENSG00000122565	Q13185	14
ENSG00000122566	P22626	12
ENSG00000122574	A6NGB9	4
ENSG00000122584	P58417	9
ENSG00000122585	P01303	9
ENSG00000122591	Q9BYI3	12
ENSG00000122592	P31268	8
ENSG00000122641	P08476	12
ENSG00000122642	O95302	15
ENSG00000122643	Q9H0P0	14
ENSG00000122644	P40617	12
ENSG00000122674	O95766	14
ENSG00000122678	Q9NP87	13
ENSG00000122679	O60896	9
ENSG00000122687	Q9UI43	15
ENSG00000122691	Q15672	12
ENSG00000122692	Q2TAY7	14
ENSG00000122694	Q9H4G4	14
ENSG00000122696	Q9H1U9	12
ENSG00000122705	P09496	13
ENSG00000122707	O95980	12
ENSG00000122711	O60575	7
ENSG00000122718	Q9NQN1	5
ENSG00000122728	Q8IZX4	14
ENSG00000122729	P21399	15
ENSG00000122733	Q9UPV7	9
ENSG00000122735	Q9UI46	14
ENSG00000122741	Q5QP82	12
ENSG00000122756	P26992	9
ENSG00000122778	Q9HCM3	9
ENSG00000122779	O15164	12
ENSG00000122783	Q9BWK5	5
ENSG00000122786	Q05682	9
ENSG00000122787	P51857	15
ENSG00000122824	Q8NFP7	13
ENSG00000122852	Q8IWL2	10
ENSG00000122854	Q8IWL1	10
ENSG00000122859	Q9Y4Z2	12
ENSG00000122861	P00749	9
ENSG00000122862	P10124	7
ENSG00000122863	Q7LGC8	9
ENSG00000122870	Q9H694	12
ENSG00000122873	Q9NZ45	14
ENSG00000122877	P11161	9
ENSG00000122882	O95905	14
ENSG00000122884	P13674	14
ENSG00000122912	P16260	14
ENSG00000122952	O95229	4
ENSG00000122958	O75436	14
ENSG00000122965	Q9Y4C8	14
ENSG00000122966	O14578	12
ENSG00000122970	Q8WYA0	14
ENSG00000122971	P16219	15
ENSG00000122986	Q96D96	11
ENSG00000123009	O60361	1
ENSG00000123064	Q8TDD1	14
ENSG00000123066	Q71F56	12
ENSG00000123080	P42773	9
ENSG00000123091	Q9Y3C5	12
ENSG00000123094	Q8NHQ8	12
ENSG00000123095	Q9C0J9	9
ENSG00000123096	Q14714	9
ENSG00000123104	Q14571	14
ENSG00000123106	Q7Z6B0	11
ENSG00000123119	Q8N987	11
ENSG00000123124	Q9H0M0	13
ENSG00000123130	Q9Y305	14
ENSG00000123131	Q13162	15
ENSG00000123136	O00148	14
ENSG00000123143	Q16512	12
ENSG00000123144	Q9BQ61	12
ENSG00000123146	P48960	9
ENSG00000123154	Q9BRX9	14
ENSG00000123159	O14908	12
ENSG00000123165	Q8TDG2	6
ENSG00000123171	Q6NSX1	6
ENSG00000123178	Q5W111	12
ENSG00000123179	Q9BY08	14
ENSG00000123191	P35670	15
ENSG00000123200	Q5T200	9
ENSG00000123201	O75343	12
ENSG00000123213	Q9BYT8	15
ENSG00000123219	Q9BS16	11
ENSG00000123240	Q96CV9	11
ENSG00000123243	Q86UX2	9
ENSG00000123268	P18846	14
ENSG00000123297	P43897	15
ENSG00000123307	Q9HD90	9
ENSG00000123329	Q9BRR9	9
ENSG00000123338	P55160	14
ENSG00000123342	Q99542	11
ENSG00000123349	Q99471	14
ENSG00000123352	Q86XZ4	9
ENSG00000123353	Q53FV1	9
ENSG00000123358	P22736	12
ENSG00000123360	Q01064	14
ENSG00000123364	P31276	9
ENSG00000123374	P24941	14
ENSG00000123384	Q07954	12
ENSG00000123388	O43248	9
ENSG00000123395	Q9BSB4	14
ENSG00000123405	Q16621	8
ENSG00000123407	P31275	10
ENSG00000123411	Q9H2S9	9
ENSG00000123415	Q53HV7	12
ENSG00000123416	P68363	14
ENSG00000123427	Q96AZ1	14
ENSG00000123444	Q9NVX7	9
ENSG00000123453	Q9UL12	15
ENSG00000123454	P09172	12
ENSG00000123472	Q5TC12	14
ENSG00000123473	Q15468	11
ENSG00000123485	Q8NCD3	4
ENSG00000123496	Q14627	9
ENSG00000123500	Q03692	6
ENSG00000123505	P17707	14
ENSG00000123545	Q9P032	12
ENSG00000123552	Q70EL2	13
ENSG00000123560	P60201	8
ENSG00000123561	P05543	6
ENSG00000123562	Q15014	4
ENSG00000123569	Q7Z2G1	4
ENSG00000123570	Q9NP90	12
ENSG00000123572	Q7Z2Y5	3
ENSG00000123575	Q6PEV8	10
ENSG00000123576	Q8N693	4
ENSG00000123584	P43362	2
ENSG00000123594	Q9H3M9	2
ENSG00000123595	P51151	11
ENSG00000123600	Q9H825	9
ENSG00000123607	Q7Z4L5	14
ENSG00000123609	Q13287	9
ENSG00000123610	P98066	9
ENSG00000123612	Q8NER5	12
ENSG00000123636	Q9UIF8	12
ENSG00000123643	Q7Z2H8	14
ENSG00000123684	Q92604	12
ENSG00000123685	Q9NR55	9
ENSG00000123689	P27469	7
ENSG00000123700	P63252	14
ENSG00000123728	Q9Y3L5	12
ENSG00000123737	Q06265	15
ENSG00000123739	Q9BZM1	12
ENSG00000123810	Q9BPU9	14
ENSG00000123815	Q96D53	15
ENSG00000123836	O60825	15
ENSG00000123838	P04003	8
ENSG00000123843	P20851	5
ENSG00000123870	P52743	0
ENSG00000123892	P57729	14
ENSG00000123901	Q9NYM4	11
ENSG00000123908	Q9UKV8	14
ENSG00000123933	Q14582	11
ENSG00000123965	A8MQ11	0
ENSG00000123975	P33552	14
ENSG00000123977	Q8N136	15
ENSG00000123983	O95573	14
ENSG00000123989	Q8IZ52	12
ENSG00000123992	Q9ULA0	15
ENSG00000123999	P05111	9
ENSG00000124003	Q96PD6	14
ENSG00000124006	O75147	15
ENSG00000124019	Q9H5Z6	0
ENSG00000124067	Q9UP95	14
ENSG00000124074	Q9H0I2	14
ENSG00000124089	P41968	9
ENSG00000124091	Q6ZNI0	9
ENSG00000124092	Q8NI51	12
ENSG00000124098	Q96KR6	14
ENSG00000124102	P19957	4
ENSG00000124103	Q5JX71	6
ENSG00000124104	Q969T3	12
ENSG00000124107	P03973	6
ENSG00000124116	Q8IUB2	11
ENSG00000124120	Q9BTX7	14
ENSG00000124126	Q8TCU6	15
ENSG00000124134	Q96KK3	9
ENSG00000124140	Q9H2X9	14
ENSG00000124143	Q5TG30	9
ENSG00000124145	P31431	11
ENSG00000124151	Q9Y6Q9	9
ENSG00000124155	Q969N2	14
ENSG00000124157	Q02383	2
ENSG00000124159	O95460	9
ENSG00000124160	Q9HCD5	12
ENSG00000124164	O95292	14
ENSG00000124171	Q9BYG5	12
ENSG00000124172	P56381	14
ENSG00000124177	Q8TD26	14
ENSG00000124181	P19174	12
ENSG00000124191	Q96NM4	9
ENSG00000124193	Q13247	13
ENSG00000124194	Q96MZ0	9
ENSG00000124196	Q9H1H1	12
ENSG00000124198	Q9Y6D5	14
ENSG00000124201	Q9P2E3	14
ENSG00000124203	Q5JPB2	13
ENSG00000124205	P14138	0
ENSG00000124207	P55060	14
ENSG00000124208	A5PLL7	15
ENSG00000124209	Q9UL26	14
ENSG00000124212	Q16647	9
ENSG00000124214	O95793	12
ENSG00000124215	Q8IXH8	9
ENSG00000124216	O95863	4
ENSG00000124217	O95396	15
ENSG00000124222	O14662	14
ENSG00000124225	Q969W9	8
ENSG00000124226	Q9Y508	9
ENSG00000124227	Q9BZ19	11
ENSG00000124228	Q96GQ7	15
ENSG00000124232	Q9UBG7	13
ENSG00000124233	P04279	2
ENSG00000124237	Q9H1P6	11
ENSG00000124243	Q8TDM0	5
ENSG00000124249	Q9H427	5
ENSG00000124251	Q9Y2B4	7
ENSG00000124253	P35558	15
ENSG00000124256	Q9H171	4
ENSG00000124257	Q9BR09	12
ENSG00000124260	P43363	4
ENSG00000124275	Q9UBK8	14
ENSG00000124279	Q14CZ7	12
ENSG00000124299	P12955	15
ENSG00000124302	Q9H2A9	9
ENSG00000124313	Q5JU85	12
ENSG00000124333	P51809	14
ENSG00000124334	Q01113	7
ENSG00000124343	P55808	5
ENSG00000124356	O95630	14
ENSG00000124357	Q9UJ70	15
ENSG00000124370	Q96PE7	15
ENSG00000124374	Q9ULR5	12
ENSG00000124380	Q8WVK2	14
ENSG00000124383	O00566	14
ENSG00000124391	Q9P0M4	10
ENSG00000124406	Q9Y2Q0	14
ENSG00000124422	Q9UPT9	14
ENSG00000124429	Q8WVV4	9
ENSG00000124435	P11465	2
ENSG00000124440	Q9Y2N7	9
ENSG00000124444	Q9H609	4
ENSG00000124449	Q6NXR0	9
ENSG00000124455	A6NC86	8
ENSG00000124459	Q02386	12
ENSG00000124466	O95274	6
ENSG00000124467	Q9UQ74	9
ENSG00000124469	P31997	2
ENSG00000124479	Q00604	9
ENSG00000124486	Q93008	12
ENSG00000124490	P16562	13
ENSG00000124491	P00488	9
ENSG00000124493	Q14833	12
ENSG00000124496	Q96PN7	8
ENSG00000124507	Q9BY11	12
ENSG00000124508	Q8WVV5	8
ENSG00000124523	Q9NXA8	15
ENSG00000124529	P62805	14
ENSG00000124532	Q9HD23	14
ENSG00000124535	Q96S55	15
ENSG00000124541	Q96EU6	14
ENSG00000124549	Q96KV6	8
ENSG00000124557	Q13410	9
ENSG00000124562	P09234	14
ENSG00000124564	O00476	11
ENSG00000124568	Q14916	4
ENSG00000124570	P35237	15
ENSG00000124571	Q9HAV4	14
ENSG00000124574	Q5T3U5	15
ENSG00000124575	P16402	9
ENSG00000124578	Q99525	1
ENSG00000124587	Q13608	14
ENSG00000124588	P16083	15
ENSG00000124593	Q2TBC4	5
ENSG00000124596	Q9Y530	15
ENSG00000124601	Q5JNZ3	4
ENSG00000124602	Q8IV45	11
ENSG00000124608	Q5JTZ9	15
ENSG00000124610	Q02539	4
ENSG00000124613	Q9UJN7	4
ENSG00000124614	P46783	14
ENSG00000124615	Q9NZB8	15
ENSG00000124635	P06899	14
ENSG00000124641	Q9H944	12
ENSG00000124657	P58173	4
ENSG00000124659	Q15814	14
ENSG00000124664	O95238	12
ENSG00000124678	Q8WWU5	14
ENSG00000124688	Q15013	11
ENSG00000124693	P68431	14
ENSG00000124701	Q9Y235	9
ENSG00000124702	Q9BQ90	15
ENSG00000124713	Q14749	15
ENSG00000124721	Q96JB1	14
ENSG00000124731	Q9NP99	5
ENSG00000124732	Q9Y3N9	5
ENSG00000124733	Q16626	9
ENSG00000124743	Q9H511	9
ENSG00000124749	Q96P44	9
ENSG00000124762	P38936	9
ENSG00000124766	Q06945	11
ENSG00000124767	Q04760	15
ENSG00000124772	Q9HCH3	14
ENSG00000124780	Q96T54	9
ENSG00000124782	Q92766	11
ENSG00000124783	P43307	14
ENSG00000124784	Q9BRS2	15
ENSG00000124785	Q9NPD7	9
ENSG00000124786	Q9H1N7	14
ENSG00000124787	O75818	14
ENSG00000124788	P54253	12
ENSG00000124789	P49790	10
ENSG00000124795	P35659	14
ENSG00000124802	O43324	12
ENSG00000124812	P54107	6
ENSG00000124813	Q13950	11
ENSG00000124818	Q6U736	11
ENSG00000124827	O75603	12
ENSG00000124831	Q32MZ4	5
ENSG00000124839	Q9H0T7	9
ENSG00000124875	P80162	5
ENSG00000124882	O14944	8
ENSG00000124900	Q9BSJ1	2
ENSG00000124920	Q9Y2G1	14
ENSG00000124935	O95969	6
ENSG00000124939	O75556	4
ENSG00000124942	Q09666	11
ENSG00000125037	Q9P0I2	14
ENSG00000125046	Q9Y2M2	14
ENSG00000125084	P04628	12
ENSG00000125089	Q8TE82	9
ENSG00000125107	A5YKK6	14
ENSG00000125122	Q8WV35	12
ENSG00000125124	Q9BXC9	14
ENSG00000125144	P13640	1
ENSG00000125148	P02795	6
ENSG00000125149	Q9BSU1	14
ENSG00000125166	P00505	15
ENSG00000125170	Q8TEW6	6
ENSG00000125207	Q96J94	14
ENSG00000125245	Q14330	9
ENSG00000125246	Q8N0X4	15
ENSG00000125247	Q5T4D3	15
ENSG00000125249	P10114	12
ENSG00000125255	Q12908	15
ENSG00000125257	O15439	15
ENSG00000125266	P52799	9
ENSG00000125285	Q9Y651	12
ENSG00000125304	Q99805	14
ENSG00000125319	Q8N3J3	14
ENSG00000125337	Q9UIL4	11
ENSG00000125347	P10914	9
ENSG00000125351	Q9BZI7	14
ENSG00000125352	O15541	14
ENSG00000125354	Q14141	12
ENSG00000125355	Q5JRV8	9
ENSG00000125356	O15239	12
ENSG00000125363	Q99217	8
ENSG00000125375	Q99766	12
ENSG00000125378	P12644	9
ENSG00000125384	P43116	9
ENSG00000125386	P78312	11
ENSG00000125388	P32298	12
ENSG00000125398	P48436	12
ENSG00000125409	Q9BXF9	14
ENSG00000125414	Q9UKX2	14
ENSG00000125430	Q9Y662	15
ENSG00000125434	Q3KQZ1	14
ENSG00000125445	Q9Y2R9	15
ENSG00000125447	Q9NZ52	10
ENSG00000125449	Q9H6L4	14
ENSG00000125450	Q9BW27	14
ENSG00000125454	Q9HC21	14
ENSG00000125457	A9UHW6	12
ENSG00000125458	Q8TCD5	5
ENSG00000125459	Q9BUK6	14
ENSG00000125462	Q13536	2
ENSG00000125482	Q15361	9
ENSG00000125484	Q9UKN8	10
ENSG00000125485	Q9H8H2	14
ENSG00000125492	Q9BZE3	11
ENSG00000125498	P43626	0
ENSG00000125503	Q9BZL4	12
ENSG00000125505	Q96N66	12
ENSG00000125508	Q9H3Y6	9
ENSG00000125510	P41146	9
ENSG00000125514	Q9H493	1
ENSG00000125520	Q9NR83	4
ENSG00000125522	P48146	9
ENSG00000125531	Q9BVV2	7
ENSG00000125533	Q8NDY6	12
ENSG00000125534	Q9H3Y8	9
ENSG00000125538	P01584	9
ENSG00000125551	Q02325	0
ENSG00000125571	Q9NZH6	4
ENSG00000125611	Q9BSY4	8
ENSG00000125618	Q06710	9
ENSG00000125629	Q9Y5U4	13
ENSG00000125630	Q9H9Y6	14
ENSG00000125633	Q567U6	14
ENSG00000125637	Q8NDX1	9
ENSG00000125648	Q9BV35	14
ENSG00000125650	O60542	9
ENSG00000125651	P35269	12
ENSG00000125652	Q9BT30	14
ENSG00000125656	Q16740	15
ENSG00000125657	P41273	6
ENSG00000125675	P42263	14
ENSG00000125676	Q8NI27	14
ENSG00000125686	Q15648	12
ENSG00000125691	P62829	15
ENSG00000125695	Q7RTN6	12
ENSG00000125703	Q96DT6	14
ENSG00000125726	P32970	5
ENSG00000125730	P01024	11
ENSG00000125731	Q9BRG2	9
ENSG00000125733	Q15642	9
ENSG00000125734	Q9NPR9	14
ENSG00000125735	O43557	6
ENSG00000125740	P53539	9
ENSG00000125741	Q9H6K4	14
ENSG00000125743	P62316	14
ENSG00000125744	O75298	5
ENSG00000125746	O95834	14
ENSG00000125753	P50552	1
ENSG00000125755	Q92797	14
ENSG00000125772	Q9NPB8	14
ENSG00000125775	Q9H190	5
ENSG00000125779	Q9BZ23	14
ENSG00000125780	Q08188	8
ENSG00000125787	O43555	4
ENSG00000125788	Q9BYW3	4
ENSG00000125798	Q9Y261	12
ENSG00000125804	Q5T1J6	0
ENSG00000125810	Q9NPY3	7
ENSG00000125812	Q9H116	9
ENSG00000125813	P15863	11
ENSG00000125814	Q9H115	14
ENSG00000125815	O60676	4
ENSG00000125816	Q9H2Z4	9
ENSG00000125817	P07199	14
ENSG00000125818	Q92530	14
ENSG00000125820	O95096	12
ENSG00000125821	Q8TEA8	15
ENSG00000125823	Q9H114	4
ENSG00000125826	Q9BYM8	12
ENSG00000125827	Q9H1E5	9
ENSG00000125831	Q9H112	4
ENSG00000125834	Q8TDR2	10
ENSG00000125835	P14678	14
ENSG00000125841	Q9GZP1	7
ENSG00000125843	Q9NUS5	14
ENSG00000125844	Q9P2E9	10
ENSG00000125845	P12643	12
ENSG00000125846	P52736	4
ENSG00000125848	Q9NZU0	9
ENSG00000125850	Q9BRP0	8
ENSG00000125851	P16519	12
ENSG00000125861	Q9GZZ7	4
ENSG00000125863	Q9NPJ1	11
ENSG00000125864	Q12934	9
ENSG00000125868	P60981	14
ENSG00000125869	Q9UJQ1	11
ENSG00000125870	P08579	14
ENSG00000125871	Q9BQP7	12
ENSG00000125872	Q8WUT4	8
ENSG00000125875	Q96BZ9	14
ENSG00000125877	Q9BY32	15
ENSG00000125878	Q12870	9
ENSG00000125879	Q9NRC9	9
ENSG00000125885	Q9UJA3	14
ENSG00000125888	Q9H503	5
ENSG00000125895	Q9NUR3	5
ENSG00000125898	Q9BQ89	9
ENSG00000125899	Q9UGB4	2
ENSG00000125900	Q9H106	9
ENSG00000125901	Q9BYN8	11
ENSG00000125903	Q9H1M3	4
ENSG00000125910	O95977	9
ENSG00000125912	Q969V3	14
ENSG00000125931	Q99966	6
ENSG00000125944	O43390	14
ENSG00000125945	Q9C0F3	8
ENSG00000125952	P61244	13
ENSG00000125954	P49356	14
ENSG00000125962	Q6P1M9	4
ENSG00000125965	P43026	9
ENSG00000125966	Q9Y5R2	15
ENSG00000125967	Q96P71	0
ENSG00000125968	P41134	9
ENSG00000125970	Q9UKM9	9
ENSG00000125971	Q9NP97	14
ENSG00000125975	Q96LM9	4
ENSG00000125977	P20042	15
ENSG00000125979	Q9H489	3
ENSG00000125991	Q9Y282	14
ENSG00000125995	P60602	13
ENSG00000125998	Q9BQN1	9
ENSG00000125999	Q8TDL5	6
ENSG00000126001	Q9BV73	7
ENSG00000126003	Q9UPG8	9
ENSG00000126005	P56537	15
ENSG00000126010	P30550	9
ENSG00000126012	P41229	14
ENSG00000126016	Q4VCS5	10
ENSG00000126062	Q12893	14
ENSG00000126067	P49721	14
ENSG00000126070	Q9H9G7	14
ENSG00000126088	P06132	15
ENSG00000126091	Q11203	11
ENSG00000126106	Q6P2H8	14
ENSG00000126107	Q5T447	14
ENSG00000126214	Q07866	15
ENSG00000126215	O43542	14
ENSG00000126216	Q96CW5	14
ENSG00000126217	O15068	12
ENSG00000126218	P00742	12
ENSG00000126226	Q5JVF3	14
ENSG00000126231	P22891	10
ENSG00000126233	P55000	5
ENSG00000126243	Q9BTN0	11
ENSG00000126246	Q9H665	5
ENSG00000126247	P04632	12
ENSG00000126249	Q9BRP1	14
ENSG00000126251	O15529	9
ENSG00000126254	Q9BTD8	14
ENSG00000126258	O00168	8
ENSG00000126259	Q6UWL6	6
ENSG00000126261	Q9UBT2	14
ENSG00000126262	O15552	9
ENSG00000126264	Q9UBK5	4
ENSG00000126266	O14842	5
ENSG00000126267	P14854	14
ENSG00000126337	O76013	6
ENSG00000126351	P10827	11
ENSG00000126353	P32248	9
ENSG00000126368	P20393	9
ENSG00000126391	Q9BZ68	14
ENSG00000126432	P30044	15
ENSG00000126453	Q9HB09	4
ENSG00000126456	Q14653	9
ENSG00000126457	Q99873	14
ENSG00000126458	P10301	9
ENSG00000126460	O14669	8
ENSG00000126461	Q9H7N4	9
ENSG00000126464	Q9ULL5	8
ENSG00000126467	Q9UJT2	5
ENSG00000126500	Q9NZU1	9
ENSG00000126522	O75575	14
ENSG00000126524	Q9Y3A5	15
ENSG00000126545	P47710	4
ENSG00000126549	P02808	1
ENSG00000126550	P15515	1
ENSG00000126561	P42229	12
ENSG00000126562	Q96J92	14
ENSG00000126581	Q14457	14
ENSG00000126583	P05129	13
ENSG00000126602	Q12931	15
ENSG00000126603	Q9BZE0	9
ENSG00000126653	Q9H0G5	14
ENSG00000126656	Q9HB31	9
ENSG00000126657	Q9NRI7	0
ENSG00000126698	O75937	14
ENSG00000126705	Q5TGY3	8
ENSG00000126709	P09912	6
ENSG00000126733	Q96NX9	9
ENSG00000126746	Q8TF68	9
ENSG00000126749	Q92979	15
ENSG00000126752	Q16384	4
ENSG00000126756	Q9UBK9	14
ENSG00000126759	P27918	9
ENSG00000126767	P19419	9
ENSG00000126768	O60830	14
ENSG00000126773	Q63HM2	11
ENSG00000126775	Q6ZNE5	12
ENSG00000126777	Q86UP2	9
ENSG00000126778	Q15475	12
ENSG00000126785	Q9H4E5	9
ENSG00000126787	Q15398	11
ENSG00000126790	Q96EM0	15
ENSG00000126803	P54652	14
ENSG00000126804	Q9Y2K1	9
ENSG00000126814	Q32P41	15
ENSG00000126821	Q9BX95	12
ENSG00000126822	A1L390	9
ENSG00000126838	P20742	11
ENSG00000126858	Q8IXI2	14
ENSG00000126860	P22794	8
ENSG00000126861	P23515	9
ENSG00000126870	Q8WVS4	14
ENSG00000126878	Q9BQI0	9
ENSG00000126882	Q5JUQ0	11
ENSG00000126883	P35658	13
ENSG00000126890	O75638	0
ENSG00000126895	P30518	9
ENSG00000126903	P09131	15
ENSG00000126934	P36507	14
ENSG00000126945	P55795	14
ENSG00000126947	Q9P291	4
ENSG00000126950	Q53FP2	12
ENSG00000126952	Q9H1B4	0
ENSG00000126953	O60220	14
ENSG00000126970	Q9NQZ6	12
ENSG00000127022	P27824	14
ENSG00000127054	Q5TA45	15
ENSG00000127074	O14921	13
ENSG00000127080	Q9H8X2	14
ENSG00000127081	Q5JVG2	12
ENSG00000127083	Q99983	14
ENSG00000127084	Q5JSP0	12
ENSG00000127098	Q9H560	5
ENSG00000127124	Q5T1R4	9
ENSG00000127125	Q9HAB8	14
ENSG00000127129	P20800	9
ENSG00000127150	Q96IL0	12
ENSG00000127152	Q9C0K0	11
ENSG00000127184	P15954	12
ENSG00000127191	Q12933	9
ENSG00000127220	Q96I13	15
ENSG00000127226	Q567V2	14
ENSG00000127241	P48740	10
ENSG00000127249	Q4VNC1	14
ENSG00000127252	Q9HDD0	9
ENSG00000127311	Q8NG08	11
ENSG00000127314	P61224	14
ENSG00000127318	Q9GZX6	7
ENSG00000127324	P19075	9
ENSG00000127325	Q8N1M1	12
ENSG00000127328	Q96QF0	9
ENSG00000127329	P23467	12
ENSG00000127334	Q92630	14
ENSG00000127337	O95619	14
ENSG00000127359	A4D1U4	13
ENSG00000127362	Q9NYW6	5
ENSG00000127364	Q9NYW5	4
ENSG00000127366	Q9NYW4	4
ENSG00000127377	Q8WXF5	10
ENSG00000127399	Q9BV99	14
ENSG00000127412	Q9NQA5	12
ENSG00000127415	P35475	12
ENSG00000127418	Q8N441	12
ENSG00000127419	Q9BSA9	15
ENSG00000127423	Q9H7T9	5
ENSG00000127445	Q13526	15
ENSG00000127452	Q9NXK8	10
ENSG00000127463	Q8N766	14
ENSG00000127472	P39877	7
ENSG00000127481	Q5T4S7	14
ENSG00000127483	Q5SSJ5	9
ENSG00000127507	Q9UHX3	9
ENSG00000127511	O75182	14
ENSG00000127515	O76100	6
ENSG00000127526	Q96K37	14
ENSG00000127527	Q9UBC2	15
ENSG00000127528	Q9Y5W3	11
ENSG00000127529	O60412	4
ENSG00000127530	O76099	6
ENSG00000127533	Q96RI0	8
ENSG00000127540	O14957	7
ENSG00000127554	P55789	14
ENSG00000127561	O43761	9
ENSG00000127564	Q99640	14
ENSG00000127578	Q96NZ8	12
ENSG00000127580	Q96S15	14
ENSG00000127585	Q8N461	14
ENSG00000127586	Q8WVB6	14
ENSG00000127588	Q9P2W3	12
ENSG00000127589	Q99867	14
ENSG00000127603	Q96PK2	12
ENSG00000127616	P51532	14
ENSG00000127663	O94953	14
ENSG00000127666	Q8IUC6	9
ENSG00000127688	Q9H2C0	9
ENSG00000127720	Q8N6Q8	14
ENSG00000127743	Q9UHF5	8
ENSG00000127774	Q9BV81	14
ENSG00000127780	P47887	9
ENSG00000127804	Q86W50	15
ENSG00000127824	P68366	14
ENSG00000127831	P09327	14
ENSG00000127837	Q13685	14
ENSG00000127838	Q8N490	15
ENSG00000127863	Q9NS68	9
ENSG00000127870	Q9Y252	9
ENSG00000127884	P30084	15
ENSG00000127903	Q9Y2P0	2
ENSG00000127914	Q99996	9
ENSG00000127920	P61952	7
ENSG00000127922	P60896	12
ENSG00000127928	P63211	9
ENSG00000127946	O00291	14
ENSG00000127947	Q05209	12
ENSG00000127948	P16435	15
ENSG00000127951	Q14314	10
ENSG00000127952	Q9Y6J8	11
ENSG00000127954	Q687X5	15
ENSG00000127955	P63096	14
ENSG00000127957	Q13401	0
ENSG00000127980	O43933	14
ENSG00000127989	Q99551	11
ENSG00000127990	O43556	12
ENSG00000127993	Q5RL73	14
ENSG00000127995	Q96PB1	14
ENSG00000128000	Q9Y6R6	12
ENSG00000128011	Q9P244	11
ENSG00000128016	P26651	8
ENSG00000128039	Q9H8P0	14
ENSG00000128040	P20155	12
ENSG00000128045	Q9BPW5	12
ENSG00000128050	P22234	15
ENSG00000128052	P35968	11
ENSG00000128059	Q06203	15
ENSG00000128159	Q96RT7	12
ENSG00000128165	Q7Z4H4	5
ENSG00000128185	Q9BY27	12
ENSG00000128191	Q8WYQ5	12
ENSG00000128203	Q6ICH7	14
ENSG00000128218	Q9UKI3	7
ENSG00000128228	Q9HCN8	14
ENSG00000128242	Q99999	11
ENSG00000128245	Q04917	8
ENSG00000128250	O75677	0
ENSG00000128253	O75678	2
ENSG00000128254	Q9Y442	2
ENSG00000128266	P19086	9
ENSG00000128268	Q09327	14
ENSG00000128271	P29274	12
ENSG00000128272	P18848	9
ENSG00000128274	Q9NPC4	14
ENSG00000128276	O75679	6
ENSG00000128283	Q00587	9
ENSG00000128284	O95236	9
ENSG00000128285	Q99705	9
ENSG00000128294	O60704	12
ENSG00000128298	Q6UXY1	9
ENSG00000128309	P25325	15
ENSG00000128310	O60755	8
ENSG00000128311	Q16762	15
ENSG00000128313	Q9BWW9	4
ENSG00000128322	P15814	9
ENSG00000128335	Q9BQE5	3
ENSG00000128340	P15153	14
ENSG00000128342	P15018	8
ENSG00000128346	Q9BZE7	12
ENSG00000128383	P31941	4
ENSG00000128389	Q9H0A3	0
ENSG00000128394	Q9HC16	2
ENSG00000128408	Q9H4K1	14
ENSG00000128463	Q5J8M3	14
ENSG00000128482	Q9ULX5	8
ENSG00000128487	Q5M775	12
ENSG00000128510	Q9UI42	14
ENSG00000128512	Q8N1I0	14
ENSG00000128513	Q9NUX5	11
ENSG00000128519	Q9NYV7	5
ENSG00000128524	Q16864	14
ENSG00000128534	O95777	14
ENSG00000128536	Q6ZTQ4	15
ENSG00000128563	Q9H875	13
ENSG00000128564	O15240	5
ENSG00000128567	O00592	9
ENSG00000128573	O15409	9
ENSG00000128578	Q9ULQ0	12
ENSG00000128581	Q9H7X7	14
ENSG00000128585	Q9UL63	13
ENSG00000128590	Q9UBS3	11
ENSG00000128591	Q14315	14
ENSG00000128594	Q9HBW1	12
ENSG00000128595	O43852	14
ENSG00000128596	Q96JN2	9
ENSG00000128602	Q99835	12
ENSG00000128604	Q13568	9
ENSG00000128606	Q8N6Y2	9
ENSG00000128607	Q6PID8	14
ENSG00000128609	Q16718	14
ENSG00000128610	A0PJY2	9
ENSG00000128617	P03999	9
ENSG00000128626	O15235	15
ENSG00000128641	O43795	14
ENSG00000128645	Q9GZZ0	12
ENSG00000128652	P31249	10
ENSG00000128654	O75431	14
ENSG00000128655	Q9HCR9	15
ENSG00000128656	P15882	12
ENSG00000128683	Q99259	15
ENSG00000128692	A6NK07	15
ENSG00000128694	Q9H4B0	15
ENSG00000128699	Q9P0S3	14
ENSG00000128708	O14929	14
ENSG00000128709	P28356	9
ENSG00000128710	P28358	9
ENSG00000128713	P31277	9
ENSG00000128714	P35453	8
ENSG00000128731	O95714	14
ENSG00000128739	P63162	14
ENSG00000128789	Q969U7	14
ENSG00000128791	Q9GZX9	12
ENSG00000128802	Q9UK05	8
ENSG00000128805	Q7Z5H3	11
ENSG00000128815	Q6ZS81	14
ENSG00000128829	Q9P2K8	14
ENSG00000128833	Q9NQX4	14
ENSG00000128845	Q8WXU2	14
ENSG00000128849	Q0VF96	9
ENSG00000128872	Q9NZR1	7
ENSG00000128881	Q6IQ55	14
ENSG00000128886	Q9HB65	6
ENSG00000128891	Q9BV29	8
ENSG00000128908	Q9ULG1	14
ENSG00000128915	Q659A1	9
ENSG00000128917	Q9NR61	12
ENSG00000128918	O94788	15
ENSG00000128923	Q8NBR6	13
ENSG00000128928	P26440	15
ENSG00000128944	Q9Y448	7
ENSG00000128951	P33316	15
ENSG00000128965	Q9BUX1	15
ENSG00000128973	Q9NWW5	9
ENSG00000128989	P56211	13
ENSG00000129003	Q709C8	14
ENSG00000129007	Q96GE6	9
ENSG00000129009	O14498	6
ENSG00000129028	Q9P2Z0	10
ENSG00000129038	Q08397	9
ENSG00000129048	Q9NPB9	9
ENSG00000129055	Q9BS18	11
ENSG00000129071	O95243	14
ENSG00000129083	P53618	14
ENSG00000129084	P25786	14
ENSG00000129103	Q8NBJ7	11
ENSG00000129116	Q8WX93	11
ENSG00000129128	P61009	14
ENSG00000129151	O75936	15
ENSG00000129152	P15172	9
ENSG00000129158	Q9UGK8	14
ENSG00000129159	P48547	12
ENSG00000129167	P17752	15
ENSG00000129170	P50461	14
ENSG00000129173	A0AVK6	9
ENSG00000129187	P32321	15
ENSG00000129194	O60248	4
ENSG00000129195	Q9BSJ6	9
ENSG00000129197	Q86UA6	11
ENSG00000129204	P35125	14
ENSG00000129214	P04278	9
ENSG00000129219	O14939	14
ENSG00000129221	Q9NZN9	9
ENSG00000129226	P34810	8
ENSG00000129235	Q9BRA2	14
ENSG00000129244	P14415	12
ENSG00000129245	P51116	12
ENSG00000129250	O43896	14
ENSG00000129255	O75352	14
ENSG00000129270	Q9H239	9
ENSG00000129277	P13236	9
ENSG00000129282	Q6IN84	15
ENSG00000129292	A8MW92	10
ENSG00000129295	Q86X45	14
ENSG00000129315	O60563	12
ENSG00000129317	Q9H0K6	14
ENSG00000129347	Q8N9T8	14
ENSG00000129351	Q12906	9
ENSG00000129353	Q8IWA5	14
ENSG00000129354	Q9Y6Q5	14
ENSG00000129355	P55273	9
ENSG00000129422	Q9ULD2	9
ENSG00000129437	Q9P0G3	6
ENSG00000129450	Q9Y336	6
ENSG00000129451	O43240	6
ENSG00000129455	O60259	4
ENSG00000129460	Q8NEJ9	14
ENSG00000129465	Q9Y572	10
ENSG00000129467	Q8NFM4	14
ENSG00000129472	Q8WUD1	14
ENSG00000129473	Q92843	8
ENSG00000129474	Q96IF1	9
ENSG00000129480	Q96FN9	14
ENSG00000129484	Q9UGN5	14
ENSG00000129493	Q86XA9	14
ENSG00000129514	P55317	11
ENSG00000129515	Q9UNH7	12
ENSG00000129518	Q56P03	14
ENSG00000129521	Q9H6Z9	15
ENSG00000129534	Q6P0N0	11
ENSG00000129535	P54845	8
ENSG00000129538	P07998	5
ENSG00000129543	A5LHX3	15
ENSG00000129559	Q15843	14
ENSG00000129562	P61803	14
ENSG00000129566	Q99973	14
ENSG00000129586	Q49AG3	10
ENSG00000129595	Q9HCS5	12
ENSG00000129596	Q16878	15
ENSG00000129625	Q00765	14
ENSG00000129636	Q8TB96	14
ENSG00000129646	Q9H0J4	10
ENSG00000129654	Q92949	11
ENSG00000129657	Q92503	14
ENSG00000129667	Q6PJF5	15
ENSG00000129673	Q16613	13
ENSG00000129675	Q15052	12
ENSG00000129680	Q8IWC1	4
ENSG00000129682	Q92913	10
ENSG00000129691	Q9UBL3	14
ENSG00000129696	Q6NXR4	11
ENSG00000129699	Q9HAU6	0
ENSG00000129744	P52961	9
ENSG00000129749	Q9GZZ6	11
ENSG00000129757	P49918	9
ENSG00000129810	Q5FBB7	9
ENSG00000129816	O14605	0
ENSG00000129824	P22090	15
ENSG00000129845	O14605	0
ENSG00000129862	O14598	2
ENSG00000129864	O14598	2
ENSG00000129873	Q9Y6F7	15
ENSG00000129910	P55291	9
ENSG00000129911	Q9BXK1	3
ENSG00000129925	Q9HCN3	9
ENSG00000129932	Q9BU89	15
ENSG00000129933	Q9Y6X3	12
ENSG00000129946	P98077	9
ENSG00000129951	Q6T4P5	9
ENSG00000129965	P01308	9
ENSG00000129968	Q96GS6	14
ENSG00000129988	P18428	14
ENSG00000129990	O00445	4
ENSG00000129991	P19429	8
ENSG00000129993	O75081	12
ENSG00000130005	Q14353	14
ENSG00000130021	Q08623	15
ENSG00000130023	Q5T6L9	14
ENSG00000130024	Q8WUB8	12
ENSG00000130032	Q9BZD7	9
ENSG00000130035	Q9NY28	9
ENSG00000130037	P22460	14
ENSG00000130038	Q9BSW2	11
ENSG00000130045	Q5VZ03	14
ENSG00000130052	Q92502	12
ENSG00000130054	O75949	0
ENSG00000130055	Q9HCC8	9
ENSG00000130066	P21673	15
ENSG00000130119	Q9NVN8	15
ENSG00000130147	Q9P0V3	10
ENSG00000130150	Q8NHP6	14
ENSG00000130158	Q96HP0	14
ENSG00000130159	Q9BQ95	12
ENSG00000130164	P01130	12
ENSG00000130165	P60002	14
ENSG00000130167	Q9UKR8	4
ENSG00000130173	Q6UXH0	6
ENSG00000130175	P14314	14
ENSG00000130176	P51911	14
ENSG00000130177	Q13042	14
ENSG00000130182	Q96SZ4	6
ENSG00000130193	Q8WUY1	12
ENSG00000130201	Q2M3D2	9
ENSG00000130202	Q92692	9
ENSG00000130203	P02649	9
ENSG00000130204	O96008	14
ENSG00000130207	P55056	4
ENSG00000130208	P02654	5
ENSG00000130222	O95257	12
ENSG00000130224	Q5VUJ6	10
ENSG00000130225	P0C6E6	14
ENSG00000130226	P42658	12
ENSG00000130227	Q9UIA9	14
ENSG00000130234	Q9BYF1	11
ENSG00000130244	Q17RN3	0
ENSG00000130254	Q14151	9
ENSG00000130255	Q9Y3U8	14
ENSG00000130270	O60423	14
ENSG00000130283	P27539	5
ENSG00000130287	O14594	9
ENSG00000130288	Q9P0J0	14
ENSG00000130294	Q12756	14
ENSG00000130299	Q969Y2	15
ENSG00000130300	Q9BX97	6
ENSG00000130303	Q10589	4
ENSG00000130304	Q6PCB7	15
ENSG00000130305	Q96P11	15
ENSG00000130307	Q8N6Y0	6
ENSG00000130309	Q8NBJ5	14
ENSG00000130311	Q9BW61	14
ENSG00000130312	Q9BQ48	13
ENSG00000130313	O95336	15
ENSG00000130332	Q9UK45	14
ENSG00000130338	Q9NRJ4	12
ENSG00000130340	Q9Y5X1	12
ENSG00000130347	Q8WWV3	15
ENSG00000130348	Q9H0R6	15
ENSG00000130349	Q9P0P8	12
ENSG00000130363	Q86UC2	14
ENSG00000130368	P04201	8
ENSG00000130377	Q5FVE4	15
ENSG00000130382	Q03111	11
ENSG00000130383	Q11128	12
ENSG00000130385	O95972	9
ENSG00000130396	P55196	12
ENSG00000130402	O43707	14
ENSG00000130413	Q9BYT3	11
ENSG00000130414	O95299	15
ENSG00000130427	P01588	9
ENSG00000130429	O15143	14
ENSG00000130433	Q9BXT2	9
ENSG00000130449	Q9HCJ5	12
ENSG00000130475	O14526	12
ENSG00000130477	Q9UPW8	12
ENSG00000130479	Q66K74	11
ENSG00000130487	Q96G42	6
ENSG00000130489	O43819	15
ENSG00000130508	Q92626	12
ENSG00000130511	Q9BWG4	9
ENSG00000130513	Q99988	9
ENSG00000130517	Q9NXJ5	15
ENSG00000130518	Q9H0B3	4
ENSG00000130520	Q9Y4Z0	14
ENSG00000130522	P17535	13
ENSG00000130528	P23327	9
ENSG00000130529	Q8TD43	11
ENSG00000130538	Q8NG94	4
ENSG00000130540	Q9BR01	11
ENSG00000130544	Q8N988	2
ENSG00000130545	Q9BUF7	4
ENSG00000130558	Q99784	11
ENSG00000130559	Q5T5Y3	12
ENSG00000130560	Q9BSL1	14
ENSG00000130561	P10523	9
ENSG00000130584	Q86UZ6	9
ENSG00000130589	Q9BYK8	11
ENSG00000130590	Q9BYL1	12
ENSG00000130592	P33241	8
ENSG00000130595	P45378	10
ENSG00000130598	P48788	12
ENSG00000130612	Q6ZSU1	6
ENSG00000130635	P20908	12
ENSG00000130638	Q9UBB4	14
ENSG00000130640	Q9BSJ2	14
ENSG00000130643	Q9NYX4	4
ENSG00000130649	P05181	13
ENSG00000130653	Q6ZV29	15
ENSG00000130656	P02008	9
ENSG00000130669	O96013	12
ENSG00000130675	P50219	9
ENSG00000130684	Q9Y3M9	12
ENSG00000130695	Q6P2H3	10
ENSG00000130699	O00268	12
ENSG00000130700	Q9BWX5	9
ENSG00000130701	Q8NC74	8
ENSG00000130702	O15230	14
ENSG00000130703	Q9H1P3	14
ENSG00000130706	Q16186	14
ENSG00000130707	P00966	15
ENSG00000130711	Q9H4Q4	11
ENSG00000130713	Q13868	15
ENSG00000130714	Q9Y6A1	13
ENSG00000130717	Q9HA47	15
ENSG00000130720	Q8N539	12
ENSG00000130723	Q5JSZ5	9
ENSG00000130724	O43633	14
ENSG00000130725	P61081	14
ENSG00000130726	Q13263	8
ENSG00000130731	Q96S19	15
ENSG00000130733	Q9BWQ6	14
ENSG00000130734	Q86TL0	14
ENSG00000130741	P41091	15
ENSG00000130748	Q9NX00	9
ENSG00000130749	Q9UPT8	6
ENSG00000130751	Q99742	11
ENSG00000130755	O60234	14
ENSG00000130758	Q02779	15
ENSG00000130762	Q5VV41	9
ENSG00000130764	Q8N1G4	12
ENSG00000130766	P58004	12
ENSG00000130768	Q92485	14
ENSG00000130770	Q9UII2	12
ENSG00000130772	Q9BUE0	14
ENSG00000130775	Q5TEJ8	9
ENSG00000130779	P30622	13
ENSG00000130783	Q6P9F0	11
ENSG00000130787	O75146	14
ENSG00000130803	Q96PQ6	4
ENSG00000130810	Q9NQ55	14
ENSG00000130811	O75821	14
ENSG00000130812	Q8NI99	5
ENSG00000130813	Q9NUL5	9
ENSG00000130816	P26358	15
ENSG00000130818	Q9BUY5	3
ENSG00000130821	P48029	14
ENSG00000130822	Q6P2M8	15
ENSG00000130826	O60832	15
ENSG00000130827	P51805	12
ENSG00000130829	Q99956	8
ENSG00000130830	Q00013	9
ENSG00000130844	Q9NQX6	4
ENSG00000130856	Q9UL36	10
ENSG00000130876	Q9NS82	13
ENSG00000130881	O75074	9
ENSG00000130921	Q9H3J6	15
ENSG00000130935	Q9H8H0	11
ENSG00000130939	O95155	14
ENSG00000130940	Q86V15	12
ENSG00000130943	Q9NTG1	11
ENSG00000130948	P37058	14
ENSG00000130950	A1L443	4
ENSG00000130956	Q5JVS0	9
ENSG00000130957	O00757	15
ENSG00000130958	Q76EJ3	14
ENSG00000130962	O14668	9
ENSG00000130985	P22314	14
ENSG00000130988	Q15493	15
ENSG00000130997	Q7Z5Q5	15
ENSG00000131002	Q9BZA4	0
ENSG00000131007	Q9BZA1	1
ENSG00000131009	Q9BZA1	1
ENSG00000131013	Q8WUA2	14
ENSG00000131015	Q9BZM5	4
ENSG00000131016	Q02952	9
ENSG00000131018	Q8NF91	12
ENSG00000131019	Q9BZM4	4
ENSG00000131023	O95835	14
ENSG00000131037	Q8TE68	12
ENSG00000131042	Q8N423	5
ENSG00000131043	Q9Y312	14
ENSG00000131044	Q3SXZ7	14
ENSG00000131050	Q96DR5	4
ENSG00000131051	Q14498	15
ENSG00000131055	Q96KJ9	0
ENSG00000131059	Q9BQP9	4
ENSG00000131061	Q9BYN7	10
ENSG00000131062	A6NEQ9	3
ENSG00000131067	Q9UJ14	11
ENSG00000131068	Q96PH6	4
ENSG00000131069	Q9NR19	15
ENSG00000131080	Q9HAV5	7
ENSG00000131089	O43307	14
ENSG00000131094	O75973	9
ENSG00000131095	P14136	10
ENSG00000131096	P10082	9
ENSG00000131097	Q9P298	8
ENSG00000131100	P36543	15
ENSG00000131115	Q86WZ6	12
ENSG00000131116	Q96B54	5
ENSG00000131126	Q9BY14	4
ENSG00000131127	Q15928	12
ENSG00000131142	O15444	9
ENSG00000131143	P13073	12
ENSG00000131148	O43402	14
ENSG00000131149	Q14687	9
ENSG00000131153	Q9Y248	14
ENSG00000131165	Q9HD42	14
ENSG00000131171	O75368	9
ENSG00000131174	P24311	8
ENSG00000131183	Q06495	12
ENSG00000131187	P00748	6
ENSG00000131188	Q8TB68	9
ENSG00000131196	O95644	9
ENSG00000131203	P14902	14
ENSG00000131233	P57773	9
ENSG00000131236	Q01518	14
ENSG00000131238	P50897	14
ENSG00000131242	Q86YS3	12
ENSG00000131263	Q9NVW2	14
ENSG00000131264	O14627	9
ENSG00000131269	O75027	15
ENSG00000131323	Q13114	11
ENSG00000131351	Q9BT25	7
ENSG00000131355	Q9BY15	5
ENSG00000131368	P82663	12
ENSG00000131370	O60239	12
ENSG00000131373	Q9UJ83	15
ENSG00000131374	Q92609	14
ENSG00000131375	Q9Y6W3	14
ENSG00000131378	Q14699	9
ENSG00000131379	Q8ND61	10
ENSG00000131381	Q9H1K0	12
ENSG00000131386	Q8N3T1	9
ENSG00000131389	P31641	14
ENSG00000131398	Q14003	12
ENSG00000131400	O96009	14
ENSG00000131408	P55055	12
ENSG00000131409	Q9NT99	12
ENSG00000131435	P50479	9
ENSG00000131437	Q9Y496	14
ENSG00000131446	P26572	14
ENSG00000131459	O94808	15
ENSG00000131462	P23258	14
ENSG00000131467	P61289	14
ENSG00000131469	P61353	14
ENSG00000131470	Q9P2W1	14
ENSG00000131471	Q16853	14
ENSG00000131473	P53396	15
ENSG00000131475	Q9BRG1	14
ENSG00000131477	O60895	9
ENSG00000131480	O75106	14
ENSG00000131482	P35575	12
ENSG00000131495	O43678	14
ENSG00000131503	Q8IWZ3	14
ENSG00000131504	O60610	14
ENSG00000131507	Q9BT67	12
ENSG00000131508	P62837	14
ENSG00000131538	Q9BXH5	1
ENSG00000131548	Q9BXH5	1
ENSG00000131558	Q96A65	14
ENSG00000131584	Q96P50	14
ENSG00000131586	Q9BYC9	15
ENSG00000131591	Q96HA4	9
ENSG00000131620	Q5XXA6	14
ENSG00000131626	Q13136	12
ENSG00000131634	Q9BSN7	9
ENSG00000131650	Q8NCW0	8
ENSG00000131652	Q86W42	14
ENSG00000131653	Q6Q0C0	14
ENSG00000131668	Q9HBU1	11
ENSG00000131669	Q92982	12
ENSG00000131686	P23280	9
ENSG00000131697	O75161	14
ENSG00000131711	P46821	12
ENSG00000131721	Q9BQY4	2
ENSG00000131724	P78552	8
ENSG00000131725	Q5JSH3	14
ENSG00000131730	P17540	15
ENSG00000131732	Q8N567	14
ENSG00000131737	O76011	6
ENSG00000131738	Q14525	6
ENSG00000131746	Q8IZW8	6
ENSG00000131747	P11388	15
ENSG00000131748	Q14849	12
ENSG00000131759	P10276	12
ENSG00000131771	Q9UD71	9
ENSG00000131773	O75525	12
ENSG00000131778	Q86WJ1	15
ENSG00000131779	O96011	12
ENSG00000131781	P49326	15
ENSG00000131788	Q9Y6X2	13
ENSG00000131791	O43741	14
ENSG00000131795	Q9Y5S9	14
ENSG00000131797	Q96NS8	2
ENSG00000131808	P01225	9
ENSG00000131828	P08559	15
ENSG00000131831	Q9Y5P3	8
ENSG00000131844	Q9HCC0	15
ENSG00000131845	Q9HCX3	12
ENSG00000131848	Q9BUG6	4
ENSG00000131849	P52740	12
ENSG00000131864	Q9HBJ7	9
ENSG00000131871	Q9BQE4	11
ENSG00000131873	Q86X52	12
ENSG00000131876	P09661	14
ENSG00000131899	Q15334	14
ENSG00000131910	Q15466	9
ENSG00000131914	Q9H9Z2	12
ENSG00000131931	Q9NVV9	10
ENSG00000131941	Q8IUC4	12
ENSG00000131943	Q9NSK7	12
ENSG00000131944	Q9BTP7	11
ENSG00000131951	Q6ZRR7	14
ENSG00000131966	Q9NZ32	14
ENSG00000131969	Q7Z5M8	15
ENSG00000131979	P30793	15
ENSG00000131981	P17931	9
ENSG00000132000	Q6PEZ8	14
ENSG00000132002	P25685	14
ENSG00000132003	Q9H7M6	12
ENSG00000132004	Q5XUX1	12
ENSG00000132005	P22670	13
ENSG00000132010	P17024	12
ENSG00000132016	Q0VDD7	4
ENSG00000132017	Q66K64	10
ENSG00000132024	Q6P1N0	14
ENSG00000132026	Q9BSG5	6
ENSG00000132031	O15232	9
ENSG00000132109	P19474	4
ENSG00000132122	Q9NWH7	10
ENSG00000132128	Q15345	8
ENSG00000132130	P48742	12
ENSG00000132139	Q8NHY3	8
ENSG00000132141	Q92526	14
ENSG00000132142	Q13085	14
ENSG00000132153	Q7L2E3	11
ENSG00000132155	P04049	12
ENSG00000132164	P48066	14
ENSG00000132170	P37231	12
ENSG00000132182	Q8TEM1	14
ENSG00000132185	Q7L513	4
ENSG00000132196	P56937	13
ENSG00000132199	Q7L5Y1	15
ENSG00000132204	Q9BZP3	0
ENSG00000132205	Q9BXX0	9
ENSG00000132207	Q9BQ83	14
ENSG00000132249	Q8TEE6	9
ENSG00000132254	P53365	12
ENSG00000132256	Q9C035	4
ENSG00000132259	Q8IV77	9
ENSG00000132274	Q8IYM9	4
ENSG00000132275	O43159	14
ENSG00000132283	Q96M86	9
ENSG00000132286	Q9Y5J6	12
ENSG00000132294	Q14156	14
ENSG00000132297	Q02509	9
ENSG00000132300	Q96EY7	12
ENSG00000132305	Q16891	12
ENSG00000132313	Q9NZE8	12
ENSG00000132321	Q86XH1	14
ENSG00000132323	Q9H0C8	14
ENSG00000132326	O15055	9
ENSG00000132329	O60894	9
ENSG00000132330	Q96I15	14
ENSG00000132334	P23469	14
ENSG00000132341	P62826	14
ENSG00000132356	Q13131	14
ENSG00000132357	Q9BX69	5
ENSG00000132359	Q684P5	14
ENSG00000132361	O75153	14
ENSG00000132376	Q9BT40	9
ENSG00000132382	Q9BQG0	14
ENSG00000132383	P27694	14
ENSG00000132386	P36955	9
ENSG00000132388	P62253	14
ENSG00000132394	P57772	14
ENSG00000132405	Q9P2M4	14
ENSG00000132406	Q5BJH2	14
ENSG00000132423	Q9NZJ6	15
ENSG00000132424	Q8TF01	9
ENSG00000132429	Q9HBV1	10
ENSG00000132432	P60059	14
ENSG00000132434	Q9NS86	14
ENSG00000132436	Q6PIW4	14
ENSG00000132437	P20711	15
ENSG00000132446	Q9BXU8	2
ENSG00000132463	Q12849	9
ENSG00000132464	Q9NRM1	6
ENSG00000132465	P01591	7
ENSG00000132466	O75179	14
ENSG00000132467	Q9NQZ2	14
ENSG00000132470	P16144	10
ENSG00000132471	Q969T9	13
ENSG00000132475	P84243	14
ENSG00000132478	Q9C0B0	12
ENSG00000132481	Q96LD4	6
ENSG00000132485	O95218	12
ENSG00000132498	Q5VUR7	4
ENSG00000132507	Q6IS14	15
ENSG00000132510	O15054	14
ENSG00000132514	Q8IUN9	9
ENSG00000132517	Q9NWF4	9
ENSG00000132518	Q02846	14
ENSG00000132522	Q13227	11
ENSG00000132530	Q6GPH4	14
ENSG00000132535	P78352	12
ENSG00000132541	P52758	15
ENSG00000132549	Q7Z7G8	12
ENSG00000132554	Q8NE09	11
ENSG00000132561	O00339	14
ENSG00000132563	Q9BRK0	12
ENSG00000132570	Q9H0N5	15
ENSG00000132581	Q99470	14
ENSG00000132589	Q14254	12
ENSG00000132591	O75616	15
ENSG00000132600	Q9NVM4	14
ENSG00000132603	Q9Y221	14
ENSG00000132604	Q15554	9
ENSG00000132612	Q9UN37	15
ENSG00000132613	Q765P7	11
ENSG00000132622	Q96MM6	14
ENSG00000132623	Q9NU02	11
ENSG00000132631	Q9UJQ7	6
ENSG00000132635	Q9H1Q7	11
ENSG00000132639	P60880	14
ENSG00000132640	Q9Y2F9	12
ENSG00000132646	P12004	15
ENSG00000132661	Q9UKK6	14
ENSG00000132664	Q9H1D9	14
ENSG00000132669	Q8WYP3	12
ENSG00000132670	P18433	14
ENSG00000132671	P31391	9
ENSG00000132676	P51398	14
ENSG00000132677	Q9H310	15
ENSG00000132680	Q7Z7F0	14
ENSG00000132681	Q13733	15
ENSG00000132688	P48681	9
ENSG00000132692	Q96GW7	9
ENSG00000132693	P02741	9
ENSG00000132694	O15085	9
ENSG00000132698	P57735	9
ENSG00000132702	Q9GZV7	9
ENSG00000132703	P02743	9
ENSG00000132704	Q96LA5	8
ENSG00000132716	Q5TAQ9	14
ENSG00000132718	Q9BT88	12
ENSG00000132740	P38935	15
ENSG00000132744	Q96HD9	10
ENSG00000132746	P48448	15
ENSG00000132749	Q9Y4I5	14
ENSG00000132763	Q9Y4U1	12
ENSG00000132768	Q9BQC3	14
ENSG00000132773	Q96GM8	14
ENSG00000132780	P49321	14
ENSG00000132781	Q9UIF7	15
ENSG00000132792	Q8WYA6	14
ENSG00000132793	Q9BQK8	14
ENSG00000132801	Q96MP5	7
ENSG00000132819	Q9H0Z9	14
ENSG00000132821	Q96N03	9
ENSG00000132823	Q9NX31	9
ENSG00000132824	Q13530	14
ENSG00000132825	O95685	12
ENSG00000132837	Q9UI17	15
ENSG00000132840	Q9H2M3	15
ENSG00000132842	O00203	14
ENSG00000132846	Q96IU2	1
ENSG00000132849	Q8NI35	12
ENSG00000132854	Q5T7N3	8
ENSG00000132855	Q9Y5C1	9
ENSG00000132872	Q9H2B2	12
ENSG00000132874	Q15849	14
ENSG00000132879	Q9H4M3	9
ENSG00000132881	Q9BU20	11
ENSG00000132906	P55211	11
ENSG00000132911	Q9GZQ4	12
ENSG00000132912	Q9UJW0	14
ENSG00000132915	P16499	9
ENSG00000132932	Q9NTI2	14
ENSG00000132938	Q5JR59	11
ENSG00000132950	Q9UJ78	8
ENSG00000132952	Q5W0Q7	10
ENSG00000132953	Q9C0E2	14
ENSG00000132958	Q6XPS3	14
ENSG00000132963	Q9Y244	14
ENSG00000132964	P49336	14
ENSG00000132965	P20292	9
ENSG00000132970	Q9UPY6	12
ENSG00000132972	Q9BXT8	12
ENSG00000132975	P47775	9
ENSG00000133019	P20309	12
ENSG00000133020	P13535	14
ENSG00000133026	P35580	14
ENSG00000133027	Q9UBM1	14
ENSG00000133028	O75880	15
ENSG00000133030	Q6WCQ1	10
ENSG00000133048	P36222	6
ENSG00000133055	Q13203	9
ENSG00000133056	O00750	14
ENSG00000133059	Q6XUX3	11
ENSG00000133063	Q13231	15
ENSG00000133065	Q8IVJ1	15
ENSG00000133067	Q9HBX8	12
ENSG00000133069	O75069	12
ENSG00000133083	O15075	13
ENSG00000133101	P78396	14
ENSG00000133103	Q9Y2V7	14
ENSG00000133104	Q8N0X7	14
ENSG00000133105	Q8WXD0	12
ENSG00000133106	Q96J88	11
ENSG00000133107	Q9UBN4	14
ENSG00000133110	Q15063	15
ENSG00000133111	O00287	11
ENSG00000133112	P13693	14
ENSG00000133114	Q8IXQ4	14
ENSG00000133115	Q8TAV4	15
ENSG00000133116	Q9UEF7	15
ENSG00000133119	P40938	14
ENSG00000133121	Q9Y3M8	12
ENSG00000133124	O14654	0
ENSG00000133131	Q8TE76	14
ENSG00000133134	Q9BXY8	4
ENSG00000133135	Q8TEB7	9
ENSG00000133138	Q0IIM8	15
ENSG00000133142	Q96EI5	4
ENSG00000133149	Q9BXU3	4
ENSG00000133169	Q9HBH7	4
ENSG00000133193	Q969W3	7
ENSG00000133195	Q8N1S5	15
ENSG00000133216	P29323	14
ENSG00000133226	Q8IYB3	14
ENSG00000133243	Q9BX70	12
ENSG00000133246	Q96QH2	7
ENSG00000133247	Q86Y97	13
ENSG00000133250	Q96IQ9	9
ENSG00000133256	P35913	9
ENSG00000133265	Q9NZL4	14
ENSG00000133275	P78368	13
ENSG00000133302	Q9BQI6	14
ENSG00000133313	Q96KP4	15
ENSG00000133315	Q9BQ69	15
ENSG00000133316	Q6RFH5	14
ENSG00000133317	Q96DT0	6
ENSG00000133318	O95197	14
ENSG00000133321	Q9UL19	9
ENSG00000133328	Q9NWW9	2
ENSG00000133392	P35749	14
ENSG00000133393	Q96NB1	14
ENSG00000133398	Q9BTT4	14
ENSG00000133401	O15018	9
ENSG00000133422	Q9Y6X9	14
ENSG00000133424	O95461	14
ENSG00000133433	P30712	15
ENSG00000133454	Q8IUG5	12
ENSG00000133460	Q9BYW1	9
ENSG00000133466	Q9BXI9	10
ENSG00000133475	P36268	15
ENSG00000133477	Q8NEG4	9
ENSG00000133488	Q9UDX3	14
ENSG00000133511	P42356	14
ENSG00000133519	Q3KR32	0
ENSG00000133561	Q6P9H5	4
ENSG00000133574	Q9NUV9	14
ENSG00000133597	Q7Z695	15
ENSG00000133606	Q9UHC7	14
ENSG00000133612	Q96P47	12
ENSG00000133619	A5PL33	4
ENSG00000133624	Q75MW2	1
ENSG00000133627	Q9P1U1	14
ENSG00000133636	P30990	9
ENSG00000133639	P62324	11
ENSG00000133640	Q96JM4	14
ENSG00000133641	Q8N999	9
ENSG00000133657	Q9H7F0	14
ENSG00000133661	P35247	10
ENSG00000133665	Q96IM9	14
ENSG00000133678	Q8TBM7	11
ENSG00000133687	Q8IUR5	15
ENSG00000133703	P01116	14
ENSG00000133704	O15397	14
ENSG00000133706	Q9P2J5	15
ENSG00000133710	Q9NQ38	7
ENSG00000133731	P29218	15
ENSG00000133739	Q9C099	11
ENSG00000133740	Q15329	11
ENSG00000133742	P00915	14
ENSG00000133773	Q9P031	11
ENSG00000133789	Q9UH65	12
ENSG00000133794	O00327	12
ENSG00000133800	Q9Y5Y7	8
ENSG00000133805	Q01432	14
ENSG00000133808	Q6ZW33	8
ENSG00000133812	Q86WG5	14
ENSG00000133816	O94851	12
ENSG00000133818	P62070	14
ENSG00000133835	P51659	15
ENSG00000133858	O60293	10
ENSG00000133863	Q9BXT5	6
ENSG00000133872	Q96BY9	14
ENSG00000133874	Q9H9V4	14
ENSG00000133878	Q9BV47	14
ENSG00000133884	Q92785	12
ENSG00000133895	O00255	12
ENSG00000133935	Q9UKR5	14
ENSG00000133937	P56915	12
ENSG00000133943	Q7Z3D6	15
ENSG00000133958	Q9P2D8	12
ENSG00000133961	P49757	12
ENSG00000133962	Q9H7T0	6
ENSG00000133980	Q9H8Y1	9
ENSG00000133983	Q9P0S2	12
ENSG00000133985	Q92623	9
ENSG00000133997	O75586	14
ENSG00000134001	P05198	15
ENSG00000134007	O43506	7
ENSG00000134013	Q9Y4K0	12
ENSG00000134014	Q9H9T3	15
ENSG00000134020	Q96S96	14
ENSG00000134025	Q9HAK2	12
ENSG00000134028	O15204	10
ENSG00000134030	O43310	9
ENSG00000134042	Q9BYG7	6
ENSG00000134046	Q9UBB5	12
ENSG00000134049	Q9Y5U9	14
ENSG00000134056	P82909	11
ENSG00000134057	P14635	14
ENSG00000134058	P50613	14
ENSG00000134061	Q99467	9
ENSG00000134070	O43187	8
ENSG00000134072	Q14012	14
ENSG00000134075	Q8WUW1	14
ENSG00000134077	Q9BV44	15
ENSG00000134086	P40337	14
ENSG00000134107	O14503	9
ENSG00000134108	Q9NVJ2	14
ENSG00000134109	Q92611	14
ENSG00000134115	Q9UQ52	12
ENSG00000134121	O00533	12
ENSG00000134138	O14770	12
ENSG00000134146	Q7L8W6	15
ENSG00000134152	Q9H079	10
ENSG00000134153	Q9NPA0	14
ENSG00000134160	Q7Z4N2	14
ENSG00000134183	P19087	9
ENSG00000134184	P09488	14
ENSG00000134186	Q5VTL8	14
ENSG00000134193	Q9BYZ8	8
ENSG00000134198	O60636	9
ENSG00000134200	P01222	9
ENSG00000134201	P46439	14
ENSG00000134202	P21266	14
ENSG00000134207	Q5T7P8	9
ENSG00000134215	Q9UKW4	12
ENSG00000134216	Q9BZP6	15
ENSG00000134222	Q6PGN9	6
ENSG00000134240	P54868	15
ENSG00000134242	Q9Y2R2	8
ENSG00000134243	Q99523	13
ENSG00000134245	Q93097	10
ENSG00000134247	Q9P2B2	9
ENSG00000134248	O43504	14
ENSG00000134249	Q9UKF2	6
ENSG00000134250	Q04721	12
ENSG00000134253	Q9H8W5	12
ENSG00000134255	Q9Y6K0	14
ENSG00000134256	Q93033	9
ENSG00000134258	Q7Z7D3	9
ENSG00000134259	P01138	9
ENSG00000134262	Q9Y6B7	14
ENSG00000134265	Q99747	14
ENSG00000134278	Q08AE8	10
ENSG00000134283	Q8NEY8	9
ENSG00000134285	Q9NYL4	9
ENSG00000134287	P61204	14
ENSG00000134291	Q9BVX2	9
ENSG00000134294	Q96QD8	9
ENSG00000134297	O95397	14
ENSG00000134308	P27348	7
ENSG00000134313	Q9ULH0	14
ENSG00000134317	Q9NZI5	12
ENSG00000134318	O75116	12
ENSG00000134321	Q8WXG1	14
ENSG00000134323	P04198	13
ENSG00000134324	Q14693	14
ENSG00000134326	Q5EBM0	14
ENSG00000134330	Q2TAA2	14
ENSG00000134333	P00338	15
ENSG00000134343	Q9BYT9	14
ENSG00000134352	P40189	9
ENSG00000134363	P19883	12
ENSG00000134365	Q92496	6
ENSG00000134369	Q8NEY1	12
ENSG00000134371	Q6P1J9	14
ENSG00000134375	Q99595	14
ENSG00000134376	P82279	12
ENSG00000134389	Q9BXR6	12
ENSG00000134391	P36980	6
ENSG00000134398	Q76MJ5	14
ENSG00000134419	P62244	15
ENSG00000134438	Q9Y2V3	12
ENSG00000134440	O43776	15
ENSG00000134443	P07492	8
ENSG00000134444	Q9P260	14
ENSG00000134452	Q8NFZ0	15
ENSG00000134453	Q96I25	14
ENSG00000134460	P01589	7
ENSG00000134461	Q6P6B7	15
ENSG00000134463	Q96DC8	15
ENSG00000134470	Q13261	7
ENSG00000134480	P51946	14
ENSG00000134489	Q9H3N8	7
ENSG00000134490	Q24JQ0	13
ENSG00000134504	Q719H9	9
ENSG00000134508	Q8TDN4	14
ENSG00000134516	Q92608	14
ENSG00000134531	P54849	8
ENSG00000134532	P35711	12
ENSG00000134533	Q96A58	12
ENSG00000134538	Q9Y6L6	11
ENSG00000134539	Q13241	9
ENSG00000134545	P26715	9
ENSG00000134548	Q9BT56	9
ENSG00000134551	P02810	0
ENSG00000134569	O75096	12
ENSG00000134571	Q14896	12
ENSG00000134574	Q92466	14
ENSG00000134575	P11117	14
ENSG00000134588	Q9BXU7	9
ENSG00000134590	O15255	1
ENSG00000134594	Q14088	9
ENSG00000134595	P41225	9
ENSG00000134597	Q9Y388	14
ENSG00000134602	Q9P289	9
ENSG00000134612	Q9HBA9	15
ENSG00000134627	Q7Z3Z4	14
ENSG00000134640	P49286	11
ENSG00000134644	Q14671	14
ENSG00000134668	Q6ZMY3	6
ENSG00000134684	P54577	15
ENSG00000134686	Q8IXK0	12
ENSG00000134690	Q53HL2	9
ENSG00000134697	Q13823	15
ENSG00000134698	Q9HCK5	14
ENSG00000134709	Q9UJC3	14
ENSG00000134716	P51589	14
ENSG00000134717	Q96K17	14
ENSG00000134744	Q5TAX3	14
ENSG00000134748	Q8NAV1	14
ENSG00000134755	Q02487	9
ENSG00000134757	P32926	7
ENSG00000134758	Q8WVD3	8
ENSG00000134759	Q6IA86	14
ENSG00000134760	Q02413	7
ENSG00000134762	Q14574	9
ENSG00000134765	Q08554	9
ENSG00000134769	Q9Y4J8	12
ENSG00000134775	Q2V2M9	12
ENSG00000134779	Q68CL5	12
ENSG00000134780	Q9Y4D2	14
ENSG00000134802	Q8NBI5	14
ENSG00000134809	P62072	14
ENSG00000134812	P27352	8
ENSG00000134815	Q14147	14
ENSG00000134817	P35414	9
ENSG00000134824	O95864	15
ENSG00000134825	P61165	14
ENSG00000134827	P20061	10
ENSG00000134830	Q9P296	5
ENSG00000134851	Q9HC07	15
ENSG00000134852	O15516	11
ENSG00000134853	P16234	12
ENSG00000134864	Q9BVM4	15
ENSG00000134871	P08572	12
ENSG00000134873	P78369	9
ENSG00000134874	Q86YF9	14
ENSG00000134882	Q8NBM4	14
ENSG00000134884	Q9NWB6	14
ENSG00000134897	Q86UB2	14
ENSG00000134899	P28715	14
ENSG00000134900	P29144	15
ENSG00000134901	Q6UW63	14
ENSG00000134905	Q9HA77	15
ENSG00000134909	A7KAX9	12
ENSG00000134910	P46977	15
ENSG00000134917	Q9UP79	12
ENSG00000134940	P26436	6
ENSG00000134954	P14921	12
ENSG00000134955	Q8TED4	14
ENSG00000134962	Q86Z14	15
ENSG00000134970	Q86XR7	0
ENSG00000134982	P25054	12
ENSG00000134986	Q16612	7
ENSG00000134987	Q8NI36	14
ENSG00000134996	Q92882	14
ENSG00000135002	Q969G6	15
ENSG00000135018	Q9UMX0	14
ENSG00000135040	Q5VZE5	14
ENSG00000135045	Q8IXQ3	7
ENSG00000135046	P04083	9
ENSG00000135047	P07711	14
ENSG00000135048	Q9UHN6	14
ENSG00000135049	Q9UPW5	11
ENSG00000135052	Q8NBJ4	9
ENSG00000135063	Q15884	9
ENSG00000135069	Q9Y617	15
ENSG00000135070	Q9BUE6	15
ENSG00000135074	Q9H013	12
ENSG00000135077	Q8TDQ0	6
ENSG00000135083	Q8IV13	9
ENSG00000135090	Q9H2K8	12
ENSG00000135093	Q70CQ3	14
ENSG00000135094	P20132	15
ENSG00000135097	O43347	14
ENSG00000135100	P20823	11
ENSG00000135108	O94952	15
ENSG00000135111	O15119	9
ENSG00000135114	Q15646	4
ENSG00000135116	O00198	5
ENSG00000135119	Q96EX2	14
ENSG00000135124	Q99571	11
ENSG00000135127	Q6ZP65	12
ENSG00000135144	Q86Y01	12
ENSG00000135148	O14545	14
ENSG00000135164	Q9Y222	11
ENSG00000135180	Q9BT76	7
ENSG00000135185	Q9BU79	11
ENSG00000135205	Q8IYE0	14
ENSG00000135211	Q9H2L4	12
ENSG00000135213	A8CG34	9
ENSG00000135218	P16671	14
ENSG00000135220	Q6UWM9	12
ENSG00000135222	P05814	4
ENSG00000135226	Q9BY64	12
ENSG00000135241	Q9NP80	14
ENSG00000135245	Q9Y5L2	4
ENSG00000135248	Q96KD3	5
ENSG00000135249	Q6NUQ1	14
ENSG00000135250	P78362	14
ENSG00000135253	Q6ZWJ8	14
ENSG00000135269	Q9UGI8	12
ENSG00000135272	Q9P1T7	9
ENSG00000135297	Q9Y2Z2	15
ENSG00000135298	O60242	9
ENSG00000135299	Q9Y2G4	12
ENSG00000135312	P28222	9
ENSG00000135314	Q4VXA5	3
ENSG00000135315	Q5TB80	11
ENSG00000135316	O60506	14
ENSG00000135317	Q9Y5W7	12
ENSG00000135318	P21589	15
ENSG00000135324	Q96G30	9
ENSG00000135333	Q15375	14
ENSG00000135334	Q53H80	12
ENSG00000135336	Q9UBD5	14
ENSG00000135338	Q86VQ0	9
ENSG00000135341	O43318	12
ENSG00000135346	P01215	9
ENSG00000135355	Q969M2	10
ENSG00000135362	Q6MZQ0	9
ENSG00000135363	P25791	9
ENSG00000135365	Q96BD5	9
ENSG00000135372	Q9H0A0	15
ENSG00000135373	Q9NZC4	9
ENSG00000135374	Q9UKW6	8
ENSG00000135378	Q9BZD6	9
ENSG00000135387	Q14444	11
ENSG00000135390	Q06055	14
ENSG00000135392	Q6Y2X3	12
ENSG00000135404	P08962	12
ENSG00000135406	P41219	9
ENSG00000135407	O75366	14
ENSG00000135409	Q16671	9
ENSG00000135413	Q9GZZ8	2
ENSG00000135414	O95390	12
ENSG00000135423	Q9UI32	15
ENSG00000135424	Q13683	12
ENSG00000135426	A2RU30	9
ENSG00000135436	Q8IYM0	6
ENSG00000135437	Q92781	9
ENSG00000135439	Q99490	12
ENSG00000135441	P78537	14
ENSG00000135443	P78386	6
ENSG00000135446	P11802	12
ENSG00000135447	Q13522	9
ENSG00000135451	Q12815	6
ENSG00000135452	Q12999	12
ENSG00000135454	Q00973	9
ENSG00000135457	Q12800	12
ENSG00000135469	Q96MF6	15
ENSG00000135472	Q9BWQ8	12
ENSG00000135473	Q504Q3	14
ENSG00000135476	Q14674	11
ENSG00000135477	A6NCN2	6
ENSG00000135480	P08729	8
ENSG00000135482	Q96K80	11
ENSG00000135486	P09651	12
ENSG00000135502	Q86VW2	9
ENSG00000135503	P36896	12
ENSG00000135506	Q13438	14
ENSG00000135517	P30301	14
ENSG00000135519	Q9ULD8	12
ENSG00000135521	Q96GA3	12
ENSG00000135525	Q14244	9
ENSG00000135535	Q04900	9
ENSG00000135537	Q8WV93	15
ENSG00000135540	Q5SYE7	9
ENSG00000135541	Q8N157	14
ENSG00000135547	Q9UBP5	10
ENSG00000135549	Q9C010	12
ENSG00000135569	O14804	7
ENSG00000135577	P28336	12
ENSG00000135587	O60906	14
ENSG00000135596	Q8TDZ2	12
ENSG00000135597	Q96D71	9
ENSG00000135604	O75558	14
ENSG00000135605	P42680	12
ENSG00000135617	Q9BSG0	12
ENSG00000135622	O95754	9
ENSG00000135624	Q99832	14
ENSG00000135625	Q05215	8
ENSG00000135631	Q9BXF6	9
ENSG00000135632	Q6GMV2	14
ENSG00000135636	O75923	14
ENSG00000135637	Q17RM4	10
ENSG00000135638	Q04741	11
ENSG00000135643	Q86W47	9
ENSG00000135655	Q9Y4E8	14
ENSG00000135677	P15586	15
ENSG00000135678	P14384	12
ENSG00000135679	Q00987	9
ENSG00000135686	Q8N4N3	9
ENSG00000135697	Q9HAY6	14
ENSG00000135698	Q99547	13
ENSG00000135702	Q9GZS9	9
ENSG00000135709	O60268	12
ENSG00000135720	O43237	14
ENSG00000135722	Q96CD0	11
ENSG00000135723	Q9Y613	12
ENSG00000135736	Q96A19	12
ENSG00000135740	Q14940	9
ENSG00000135744	P01019	9
ENSG00000135747	Q9BS34	2
ENSG00000135749	A6NKB5	12
ENSG00000135750	O00180	12
ENSG00000135763	Q14146	11
ENSG00000135766	Q9GZT9	14
ENSG00000135773	O14815	14
ENSG00000135775	Q14746	14
ENSG00000135776	Q9NRK6	15
ENSG00000135778	Q9BSD7	15
ENSG00000135801	O75529	10
ENSG00000135821	P15104	15
ENSG00000135823	O43752	14
ENSG00000135824	P57771	10
ENSG00000135828	Q05823	7
ENSG00000135829	Q08211	14
ENSG00000135835	Q5VZ46	10
ENSG00000135837	Q5VT06	11
ENSG00000135838	Q9BXD5	15
ENSG00000135842	Q9BZQ8	9
ENSG00000135845	Q92535	14
ENSG00000135847	Q9BR61	14
ENSG00000135862	P11047	12
ENSG00000135870	Q5TC82	12
ENSG00000135898	Q9Y2T6	9
ENSG00000135899	Q9HB58	4
ENSG00000135900	Q9H9J2	12
ENSG00000135902	Q07001	9
ENSG00000135903	P23760	12
ENSG00000135905	Q96BY6	14
ENSG00000135912	Q14679	14
ENSG00000135913	Q86T82	9
ENSG00000135914	P41595	12
ENSG00000135916	Q9NQX7	9
ENSG00000135917	Q9BZV2	12
ENSG00000135919	P07093	9
ENSG00000135924	P25686	12
ENSG00000135925	Q9GZT5	12
ENSG00000135926	Q969X1	13
ENSG00000135929	Q02318	12
ENSG00000135930	O60573	14
ENSG00000135931	Q7Z3E5	14
ENSG00000135932	Q9Y376	14
ENSG00000135940	P10606	14
ENSG00000135945	Q9UBZ9	15
ENSG00000135951	Q9BZW7	7
ENSG00000135953	Q8NBP5	13
ENSG00000135956	O75204	11
ENSG00000135960	Q9UNE0	10
ENSG00000135966	Q8WUH2	14
ENSG00000135968	Q8IWJ2	12
ENSG00000135972	P82933	15
ENSG00000135973	Q9Y5Y3	9
ENSG00000135974	Q9BVC5	9
ENSG00000135999	Q52LR7	14
ENSG00000136002	Q9NR80	14
ENSG00000136003	Q9H1K1	15
ENSG00000136010	Q3SY69	15
ENSG00000136011	Q8WWQ8	11
ENSG00000136014	Q9H0E7	14
ENSG00000136021	Q6P3W7	14
ENSG00000136026	Q07065	9
ENSG00000136040	O60486	9
ENSG00000136044	Q8NEU8	11
ENSG00000136045	Q13610	14
ENSG00000136048	Q8N682	10
ENSG00000136051	Q2M389	14
ENSG00000136052	Q96JW4	15
ENSG00000136059	O15195	14
ENSG00000136068	O75369	14
ENSG00000136098	P51956	9
ENSG00000136099	O95206	10
ENSG00000136100	Q86VN1	14
ENSG00000136104	Q5TBB1	14
ENSG00000136108	Q8WWK9	10
ENSG00000136110	O75829	9
ENSG00000136111	O60343	12
ENSG00000136112	Q2TAA5	15
ENSG00000136114	Q9NS62	9
ENSG00000136122	Q6PGQ7	9
ENSG00000136141	Q9Y2L9	9
ENSG00000136143	Q9P2R7	15
ENSG00000136144	Q8NDN9	14
ENSG00000136146	Q9NPJ6	12
ENSG00000136147	Q9UIL8	9
ENSG00000136152	Q96JB2	14
ENSG00000136153	Q8WWI1	14
ENSG00000136155	O95171	9
ENSG00000136156	Q9Y287	11
ENSG00000136158	O43597	9
ENSG00000136159	Q9NV35	15
ENSG00000136160	P24530	9
ENSG00000136161	O95199	14
ENSG00000136167	P13796	14
ENSG00000136169	Q96T68	9
ENSG00000136193	Q12765	12
ENSG00000136197	Q9BPX7	14
ENSG00000136205	Q68CZ2	12
ENSG00000136206	Q8NFV5	6
ENSG00000136213	Q9NRB3	9
ENSG00000136231	O00425	12
ENSG00000136235	Q14956	9
ENSG00000136237	Q92565	9
ENSG00000136238	P63000	14
ENSG00000136240	P33947	14
ENSG00000136243	O15504	13
ENSG00000136244	P05231	9
ENSG00000136247	Q9NPG8	14
ENSG00000136250	P28039	14
ENSG00000136261	Q9Y6E2	14
ENSG00000136267	Q9Y6T7	14
ENSG00000136270	Q969Z0	12
ENSG00000136271	Q9NY93	14
ENSG00000136273	O60921	14
ENSG00000136274	O15069	14
ENSG00000136275	Q9H7B7	1
ENSG00000136279	Q9UJU6	14
ENSG00000136280	Q9BSQ5	11
ENSG00000136286	B0I1T2	14
ENSG00000136295	Q9C0H2	12
ENSG00000136297	Q8IY49	15
ENSG00000136305	Q9UHD4	9
ENSG00000136319	Q8N0Z6	14
ENSG00000136327	O15522	9
ENSG00000136352	P43699	12
ENSG00000136367	Q9C0A1	8
ENSG00000136371	P49914	15
ENSG00000136378	Q9UKP4	12
ENSG00000136379	Q6PCB6	14
ENSG00000136381	P48200	15
ENSG00000136383	Q96L96	9
ENSG00000136404	Q9BZW5	11
ENSG00000136425	O75838	12
ENSG00000136436	Q13137	8
ENSG00000136444	Q9HA92	15
ENSG00000136447	Q8IVW1	1
ENSG00000136448	P30419	14
ENSG00000136449	Q8TBZ2	11
ENSG00000136450	Q07955	14
ENSG00000136451	Q14119	9
ENSG00000136457	O15335	9
ENSG00000136463	Q9BSH4	15
ENSG00000136478	Q8IWB9	12
ENSG00000136480	Q9UHN1	12
ENSG00000136485	P61962	14
ENSG00000136487	P01242	1
ENSG00000136488	P01243	1
ENSG00000136490	Q9BT23	14
ENSG00000136492	Q9BX63	15
ENSG00000136504	O95251	13
ENSG00000136514	Q96DX8	10
ENSG00000136518	O96019	14
ENSG00000136521	O43674	12
ENSG00000136522	Q9HD33	14
ENSG00000136527	P62995	14
ENSG00000136531	Q99250	14
ENSG00000136535	Q16650	9
ENSG00000136536	Q9H992	14
ENSG00000136539	Q8IX05	9
ENSG00000136541	Q8TAM6	7
ENSG00000136542	Q7Z7M9	9
ENSG00000136546	Q01118	14
ENSG00000136560	Q92844	9
ENSG00000136573	P51451	12
ENSG00000136574	P43694	13
ENSG00000136603	P12757	9
ENSG00000136628	P07814	15
ENSG00000136630	Q14774	9
ENSG00000136631	Q9NRW7	14
ENSG00000136634	P22301	9
ENSG00000136636	Q9Y597	12
ENSG00000136643	Q96S38	12
ENSG00000136653	Q8WWW0	10
ENSG00000136682	Q8IUF1	15
ENSG00000136688	Q9NZH8	9
ENSG00000136689	P18510	6
ENSG00000136694	Q9UHA7	5
ENSG00000136695	Q9UBH0	6
ENSG00000136696	Q9NZH7	9
ENSG00000136697	Q8WWZ1	6
ENSG00000136698	Q9GZR3	8
ENSG00000136699	Q9NXE4	12
ENSG00000136709	Q9C0J8	14
ENSG00000136710	Q96NT0	14
ENSG00000136715	Q9H0E3	9
ENSG00000136717	O00499	12
ENSG00000136718	Q96G21	14
ENSG00000136720	O60243	12
ENSG00000136728	A6NE03	0
ENSG00000136731	Q9NYU2	14
ENSG00000136732	P04921	9
ENSG00000136738	Q92783	13
ENSG00000136750	Q05329	15
ENSG00000136754	Q8IZP0	12
ENSG00000136758	Q96TA2	14
ENSG00000136770	Q96KC8	12
ENSG00000136783	Q9UFN0	15
ENSG00000136802	Q8IWT6	14
ENSG00000136805	Q9P0K9	9
ENSG00000136807	P50750	14
ENSG00000136810	P10599	15
ENSG00000136811	Q5BJF6	11
ENSG00000136813	Q5VYK3	14
ENSG00000136816	O14657	8
ENSG00000136819	Q9NZ63	14
ENSG00000136824	O95347	15
ENSG00000136826	O43474	9
ENSG00000136827	O14656	15
ENSG00000136828	Q5JS13	12
ENSG00000136830	Q96TA1	14
ENSG00000136834	Q8NGS3	4
ENSG00000136839	Q8NGT0	0
ENSG00000136840	Q9H4F1	11
ENSG00000136842	P28289	12
ENSG00000136848	Q5VWQ8	12
ENSG00000136854	P61764	14
ENSG00000136856	Q9NY64	14
ENSG00000136859	Q9UKU9	9
ENSG00000136861	Q96SN8	10
ENSG00000136866	Q9Y6Q3	4
ENSG00000136867	O15432	9
ENSG00000136868	O15431	14
ENSG00000136869	O00206	9
ENSG00000136870	O75820	12
ENSG00000136872	P05062	15
ENSG00000136874	P56962	12
ENSG00000136875	O43172	14
ENSG00000136877	Q05932	15
ENSG00000136878	Q9Y2K6	14
ENSG00000136881	Q14032	12
ENSG00000136883	Q96FN5	14
ENSG00000136888	O75348	14
ENSG00000136891	Q9NXF1	14
ENSG00000136895	Q5VVW2	14
ENSG00000136897	Q8N5N7	7
ENSG00000136908	O94777	14
ENSG00000136918	Q5JTN6	10
ENSG00000136925	Q5T7W7	15
ENSG00000136928	O75899	14
ENSG00000136929	Q9BXL5	10
ENSG00000136930	Q99436	15
ENSG00000136931	Q13285	12
ENSG00000136932	Q9BU70	15
ENSG00000136933	Q7Z6M1	14
ENSG00000136935	Q92805	12
ENSG00000136936	P23025	14
ENSG00000136937	Q09161	14
ENSG00000136938	Q92688	14
ENSG00000136939	Q8NGR5	1
ENSG00000136940	Q13371	13
ENSG00000136942	P42766	14
ENSG00000136943	O60911	14
ENSG00000136944	O60663	12
ENSG00000136950	Q9BPX5	14
ENSG00000136960	Q13822	14
ENSG00000136982	Q9BVC3	14
ENSG00000136986	Q9BUN8	14
ENSG00000136997	P01106	12
ENSG00000136999	P48745	12
ENSG00000137033	O95760	4
ENSG00000137038	Q96GE9	5
ENSG00000137040	O60518	14
ENSG00000137054	Q9GZS1	14
ENSG00000137055	Q9Y263	14
ENSG00000137070	Q14626	9
ENSG00000137073	Q5T6F2	12
ENSG00000137074	Q7Z2E3	14
ENSG00000137075	Q9H0F5	9
ENSG00000137076	Q9Y490	14
ENSG00000137077	O00585	9
ENSG00000137078	Q9Y3P8	6
ENSG00000137080	P01568	2
ENSG00000137090	Q9Y5R6	9
ENSG00000137094	O75953	15
ENSG00000137098	Q99932	11
ENSG00000137100	O75935	14
ENSG00000137101	P21854	7
ENSG00000137103	A6NDV4	14
ENSG00000137106	Q9UBQ7	15
ENSG00000137124	P30837	15
ENSG00000137133	Q9BX68	15
ENSG00000137135	Q8N4T4	9
ENSG00000137142	Q8WX77	8
ENSG00000137145	Q5VZ89	14
ENSG00000137154	P62753	15
ENSG00000137156	Q9H2S5	6
ENSG00000137161	Q9BT09	9
ENSG00000137166	Q8IVH2	12
ENSG00000137168	Q9Y3C6	15
ENSG00000137171	Q9NSK0	15
ENSG00000137177	Q9H1H9	14
ENSG00000137185	O15535	4
ENSG00000137193	P11309	12
ENSG00000137198	P36959	15
ENSG00000137200	Q8N1G2	14
ENSG00000137203	P05549	12
ENSG00000137204	Q9Y694	9
ENSG00000137207	Q9GZM5	12
ENSG00000137210	Q9NUH8	2
ENSG00000137216	Q5T3F8	14
ENSG00000137218	O43559	9
ENSG00000137221	Q5JTD0	9
ENSG00000137225	Q9UMQ6	14
ENSG00000137251	Q9UJW2	14
ENSG00000137252	O43614	11
ENSG00000137259	P04908	14
ENSG00000137261	Q5VV43	12
ENSG00000137265	Q15306	11
ENSG00000137266	A1A5C7	9
ENSG00000137267	Q13885	14
ENSG00000137269	Q9BTT6	12
ENSG00000137270	Q9NP62	8
ENSG00000137273	Q12947	9
ENSG00000137274	Q86WA6	15
ENSG00000137275	Q13546	10
ENSG00000137285	Q9BVA1	14
ENSG00000137288	Q9BRT2	11
ENSG00000137309	P17096	9
ENSG00000137310	Q9Y242	9
ENSG00000137311	Q9UIG4	5
ENSG00000137312	O75955	15
ENSG00000137313	Q12899	5
ENSG00000137315	Q29980	4
ENSG00000137321	Q9H633	15
ENSG00000137324	Q96KQ7	12
ENSG00000137330	Q9Y676	12
ENSG00000137332	Q08345	12
ENSG00000137336	Q9UIG5	1
ENSG00000137337	Q14676	5
ENSG00000137338	Q96JS3	14
ENSG00000137343	Q5SQI0	14
ENSG00000137345	Q16653	7
ENSG00000137364	P51580	15
ENSG00000137379	P07437	14
ENSG00000137384	Q9C019	6
ENSG00000137392	P04118	10
ENSG00000137393	Q7Z419	9
ENSG00000137394	Q9UDY6	6
ENSG00000137397	Q9BZY9	4
ENSG00000137404	Q8IXM6	15
ENSG00000137409	Q9NZJ7	7
ENSG00000137413	Q7Z7C8	14
ENSG00000137414	Q9UBU6	12
ENSG00000137420	Q9UMY1	9
ENSG00000137434	Q5T4I8	2
ENSG00000137440	Q14512	9
ENSG00000137441	Q9BYJ0	9
ENSG00000137449	Q7Z5Q1	12
ENSG00000137460	Q9C0D6	14
ENSG00000137462	O60603	10
ENSG00000137463	Q8TDB4	7
ENSG00000137473	Q8NA56	14
ENSG00000137474	Q13402	14
ENSG00000137478	O94868	12
ENSG00000137486	P49407	12
ENSG00000137491	O94956	9
ENSG00000137492	O43422	10
ENSG00000137494	Q8N9B4	14
ENSG00000137496	O95998	6
ENSG00000137497	Q14980	11
ENSG00000137500	Q9GZT6	14
ENSG00000137501	Q9HCH5	9
ENSG00000137502	Q15771	12
ENSG00000137504	Q9NS37	7
ENSG00000137507	Q14392	9
ENSG00000137509	P42785	14
ENSG00000137513	Q96I59	15
ENSG00000137522	Q9H920	14
ENSG00000137547	Q9P015	15
ENSG00000137558	O43692	12
ENSG00000137561	P49638	9
ENSG00000137563	Q92820	14
ENSG00000137571	Q9H2Y9	12
ENSG00000137573	Q8IWU6	15
ENSG00000137574	Q96RS0	14
ENSG00000137575	O00560	12
ENSG00000137601	Q96PY6	14
ENSG00000137628	Q8IY21	14
ENSG00000137634	Q6UWF7	10
ENSG00000137642	Q92673	14
ENSG00000137648	Q9NRS4	14
ENSG00000137656	Q9BRD0	14
ENSG00000137672	Q9Y210	12
ENSG00000137673	P09237	7
ENSG00000137674	O60882	14
ENSG00000137675	Q9H306	7
ENSG00000137691	Q9BRQ4	14
ENSG00000137692	Q9BTE7	14
ENSG00000137693	P46937	12
ENSG00000137699	Q14134	8
ENSG00000137700	O43826	15
ENSG00000137702	Q9BRP7	11
ENSG00000137707	Q9NY30	11
ENSG00000137709	Q9UKI9	11
ENSG00000137710	P35241	12
ENSG00000137713	P30154	14
ENSG00000137714	P10109	15
ENSG00000137720	Q9H5F2	11
ENSG00000137726	Q9H0Q3	9
ENSG00000137727	Q9P2F6	11
ENSG00000137731	P54710	6
ENSG00000137745	P45452	9
ENSG00000137747	Q9BYE2	9
ENSG00000137752	P29466	9
ENSG00000137757	P51878	4
ENSG00000137760	Q96BT7	15
ENSG00000137764	Q13163	14
ENSG00000137766	Q8NB66	12
ENSG00000137767	Q9Y6N5	15
ENSG00000137770	Q05D32	14
ENSG00000137776	Q9NWH9	9
ENSG00000137801	P07996	12
ENSG00000137802	O60336	14
ENSG00000137804	Q9BXS6	11
ENSG00000137806	Q9Y375	14
ENSG00000137807	Q02241	12
ENSG00000137808	Q96PH1	14
ENSG00000137809	Q9UKX5	10
ENSG00000137812	Q8NG31	9
ENSG00000137814	Q9NVX0	9
ENSG00000137815	Q92541	14
ENSG00000137817	Q2NL67	11
ENSG00000137818	P05386	14
ENSG00000137819	Q9NXK6	11
ENSG00000137821	Q8IUZ0	14
ENSG00000137822	Q9UGJ1	14
ENSG00000137824	Q96TC7	11
ENSG00000137825	P23677	9
ENSG00000137831	Q9BZF9	9
ENSG00000137834	O43541	12
ENSG00000137841	Q00722	13
ENSG00000137842	Q0P6H9	14
ENSG00000137843	Q9NQU5	9
ENSG00000137845	O14672	12
ENSG00000137857	Q9NRD9	14
ENSG00000137860	O43868	15
ENSG00000137868	Q9BX79	9
ENSG00000137869	P11511	9
ENSG00000137871	Q6N043	9
ENSG00000137872	Q8NFY4	12
ENSG00000137875	Q9HD36	9
ENSG00000137876	Q9UHA3	15
ENSG00000137877	Q9NRC6	12
ENSG00000137878	Q6K051	9
ENSG00000137880	P30047	12
ENSG00000137936	O75815	9
ENSG00000137941	Q6ZT98	11
ENSG00000137942	Q5T0N5	14
ENSG00000137944	Q6YP21	15
ENSG00000137947	Q00403	15
ENSG00000137948	Q58F21	13
ENSG00000137955	P53611	14
ENSG00000137959	Q53G44	10
ENSG00000137960	Q8TF65	5
ENSG00000137962	Q52LW3	12
ENSG00000137965	Q8TCB0	4
ENSG00000137968	Q8NCS7	14
ENSG00000137975	Q9UQC9	12
ENSG00000137976	Q8WZ79	14
ENSG00000137992	P11182	15
ENSG00000137996	O00442	15
ENSG00000138002	Q9UG01	14
ENSG00000138018	Q9C0D9	14
ENSG00000138028	Q99674	8
ENSG00000138029	P55084	15
ENSG00000138030	P50053	15
ENSG00000138031	O60266	14
ENSG00000138032	O75688	14
ENSG00000138035	Q8TCS8	15
ENSG00000138036	Q8TCX1	14
ENSG00000138039	P22888	12
ENSG00000138041	Q5MIZ7	14
ENSG00000138050	Q9BTF0	15
ENSG00000138061	Q16678	14
ENSG00000138068	Q6IMI4	9
ENSG00000138069	P62820	14
ENSG00000138071	P61160	14
ENSG00000138073	Q9HCU5	14
ENSG00000138074	Q9Y289	15
ENSG00000138075	Q9H222	9
ENSG00000138078	Q4J6C6	15
ENSG00000138079	Q07837	15
ENSG00000138080	Q9Y6C2	9
ENSG00000138081	Q86XK2	14
ENSG00000138083	O95343	12
ENSG00000138085	Q6UW56	10
ENSG00000138092	Q9BU64	11
ENSG00000138095	P42704	14
ENSG00000138100	Q9BYV2	14
ENSG00000138101	O60941	12
ENSG00000138107	P61163	14
ENSG00000138109	P11712	14
ENSG00000138111	Q14CX5	12
ENSG00000138115	P10632	14
ENSG00000138119	Q9NZM1	14
ENSG00000138131	Q96JB6	12
ENSG00000138134	Q96FJ0	14
ENSG00000138135	O95992	12
ENSG00000138136	P52954	12
ENSG00000138138	Q8NBU5	14
ENSG00000138152	Q32M84	11
ENSG00000138160	P52732	14
ENSG00000138161	Q86UP6	9
ENSG00000138162	O95359	12
ENSG00000138166	Q16690	9
ENSG00000138171	A6NLB4	9
ENSG00000138172	Q9HA72	12
ENSG00000138175	P36405	14
ENSG00000138180	Q53EZ4	9
ENSG00000138182	Q96Q89	9
ENSG00000138185	P49961	14
ENSG00000138190	Q8TAG9	14
ENSG00000138193	Q9P212	12
ENSG00000138207	P02753	9
ENSG00000138231	Q9UK59	14
ENSG00000138246	O75165	14
ENSG00000138271	Q9BY21	7
ENSG00000138279	P20073	14
ENSG00000138286	Q96BN6	9
ENSG00000138293	Q13772	11
ENSG00000138294	P08118	8
ENSG00000138297	Q5SRD1	14
ENSG00000138303	Q8N9N2	14
ENSG00000138308	Q9BX93	12
ENSG00000138311	Q70YC5	10
ENSG00000138315	Q8WWZ8	11
ENSG00000138316	Q8WXS8	9
ENSG00000138326	P62847	14
ENSG00000138336	Q8NFU7	9
ENSG00000138346	P51530	14
ENSG00000138347	Q86TC9	11
ENSG00000138356	Q06278	15
ENSG00000138363	P31939	15
ENSG00000138375	Q9NZC9	15
ENSG00000138376	Q99728	14
ENSG00000138378	Q14765	9
ENSG00000138379	O14793	12
ENSG00000138380	Q8N187	9
ENSG00000138381	Q9NWL6	14
ENSG00000138382	Q9NRN9	15
ENSG00000138385	P05455	14
ENSG00000138386	Q13506	12
ENSG00000138395	Q96Q40	8
ENSG00000138398	Q13427	12
ENSG00000138399	Q53R41	11
ENSG00000138400	Q5I0G3	11
ENSG00000138411	Q9P2P5	12
ENSG00000138413	O75874	15
ENSG00000138430	Q9NTK5	15
ENSG00000138433	Q86X95	14
ENSG00000138434	P28290	9
ENSG00000138435	P02708	9
ENSG00000138439	Q6P1L5	12
ENSG00000138442	Q9GZL7	14
ENSG00000138443	Q9NYB9	6
ENSG00000138448	P06756	12
ENSG00000138449	Q9NP59	14
ENSG00000138459	Q9BS91	11
ENSG00000138463	Q96SL1	14
ENSG00000138468	Q9BQF6	14
ENSG00000138472	O95843	8
ENSG00000138483	Q8NEL0	6
ENSG00000138495	Q14061	14
ENSG00000138496	Q8IXQ6	15
ENSG00000138587	Q8NEH6	14
ENSG00000138592	P40818	14
ENSG00000138593	Q93073	12
ENSG00000138594	Q9NYL9	9
ENSG00000138600	Q8TCT8	9
ENSG00000138604	O94923	12
ENSG00000138606	Q7M4L6	9
ENSG00000138613	Q8WW43	4
ENSG00000138614	Q96SY0	12
ENSG00000138615	O75339	10
ENSG00000138617	Q8N5Y8	14
ENSG00000138621	Q96CD2	15
ENSG00000138622	Q9Y3Q4	14
ENSG00000138623	O75326	9
ENSG00000138629	Q96S82	12
ENSG00000138639	Q8N264	11
ENSG00000138640	O94988	12
ENSG00000138641	Q15034	15
ENSG00000138642	Q8IVU3	15
ENSG00000138646	Q9UII4	15
ENSG00000138650	Q9P2E7	10
ENSG00000138653	Q9H3R1	12
ENSG00000138658	Q86YA3	5
ENSG00000138660	Q63HQ0	9
ENSG00000138663	Q9BT78	14
ENSG00000138668	Q14103	12
ENSG00000138669	Q13237	14
ENSG00000138670	Q0VAM2	12
ENSG00000138674	O94979	14
ENSG00000138675	P12034	10
ENSG00000138678	Q53EU6	14
ENSG00000138684	Q9HBE4	7
ENSG00000138685	P09038	9
ENSG00000138686	Q8IWZ6	14
ENSG00000138688	Q2LD37	12
ENSG00000138696	O00238	12
ENSG00000138698	P52306	12
ENSG00000138709	Q659C4	14
ENSG00000138722	Q13201	8
ENSG00000138735	O76074	15
ENSG00000138738	Q9NQX1	9
ENSG00000138741	Q13507	12
ENSG00000138744	Q02083	14
ENSG00000138750	Q7Z3B4	14
ENSG00000138755	Q07325	5
ENSG00000138756	Q9NSY1	9
ENSG00000138757	Q9UN86	14
ENSG00000138758	Q9NVA2	12
ENSG00000138759	Q86XX4	14
ENSG00000138760	Q14108	12
ENSG00000138764	Q16589	12
ENSG00000138767	Q96LI5	14
ENSG00000138768	O60763	14
ENSG00000138769	Q92772	14
ENSG00000138771	Q8TF72	11
ENSG00000138772	P12429	9
ENSG00000138777	Q9H2U2	14
ENSG00000138778	Q02224	14
ENSG00000138780	Q8NEC7	12
ENSG00000138784	Q9NXL2	8
ENSG00000138785	Q96CB8	12
ENSG00000138792	Q07075	14
ENSG00000138794	P55212	11
ENSG00000138795	Q9UJU2	12
ENSG00000138796	Q16836	15
ENSG00000138798	P01133	9
ENSG00000138801	O43252	15
ENSG00000138802	O95487	14
ENSG00000138813	Q53FE4	7
ENSG00000138814	Q08209	14
ENSG00000138821	Q9C0K1	9
ENSG00000138823	P55157	12
ENSG00000138829	P35556	14
ENSG00000138834	Q9UPT6	12
ENSG00000138835	P49796	11
ENSG00000138867	Q96NT3	14
ENSG00000138869	Q8WYQ3	8
ENSG00000138942	Q96GF1	14
ENSG00000138944	Q3SXP7	9
ENSG00000138964	Q9HBI0	9
ENSG00000139044	Q6L9W6	9
ENSG00000139053	Q13956	8
ENSG00000139055	Q96DN0	9
ENSG00000139083	P41212	12
ENSG00000139112	Q9BY60	14
ENSG00000139116	Q7Z4S6	14
ENSG00000139117	Q86YQ8	14
ENSG00000139131	Q9Y2Z4	15
ENSG00000139132	Q96M96	12
ENSG00000139133	Q5BKT4	14
ENSG00000139144	O75747	14
ENSG00000139146	Q9NP50	12
ENSG00000139151	Q86YW0	7
ENSG00000139154	Q6ZN18	12
ENSG00000139155	Q9NYB5	11
ENSG00000139160	Q8IXQ9	15
ENSG00000139163	Q9HBU6	14
ENSG00000139168	Q8TBF4	14
ENSG00000139173	Q9H0C3	9
ENSG00000139174	Q96MT3	12
ENSG00000139178	Q9NZP8	8
ENSG00000139180	Q16795	15
ENSG00000139182	Q9BQT9	12
ENSG00000139187	Q96E93	4
ENSG00000139190	P23763	14
ENSG00000139192	Q9BX59	9
ENSG00000139193	P26842	5
ENSG00000139194	P82980	8
ENSG00000139197	P50542	14
ENSG00000139200	Q8IYJ0	7
ENSG00000139209	Q969I6	9
ENSG00000139211	Q86SJ2	7
ENSG00000139218	Q99590	9
ENSG00000139219	P02458	12
ENSG00000139220	O75334	12
ENSG00000139223	O95626	0
ENSG00000139233	Q9BRT6	11
ENSG00000139263	Q6UXM1	12
ENSG00000139266	Q86YJ5	9
ENSG00000139269	P58166	4
ENSG00000139278	P48060	11
ENSG00000139287	Q8IWU9	15
ENSG00000139289	Q8WV24	9
ENSG00000139291	Q96HH6	15
ENSG00000139292	O75473	12
ENSG00000139304	Q9UMZ3	14
ENSG00000139318	Q16828	12
ENSG00000139323	Q8TC44	14
ENSG00000139324	Q6ZXV5	12
ENSG00000139329	P51884	13
ENSG00000139330	O60938	9
ENSG00000139343	P62306	14
ENSG00000139344	Q96NU7	15
ENSG00000139350	Q8NHV4	14
ENSG00000139351	Q8IZU3	11
ENSG00000139352	P50553	12
ENSG00000139354	Q86XJ1	9
ENSG00000139357	Q8N695	15
ENSG00000139364	Q14DG7	12
ENSG00000139370	Q8N697	15
ENSG00000139372	Q13569	15
ENSG00000139405	Q96K30	10
ENSG00000139410	Q96GA7	15
ENSG00000139428	Q96EY8	15
ENSG00000139433	Q9NZD2	12
ENSG00000139436	Q14161	12
ENSG00000139437	Q9BT92	11
ENSG00000139438	Q5U5X8	9
ENSG00000139445	Q96NZ1	9
ENSG00000139496	Q9BVL2	12
ENSG00000139505	Q9Y217	14
ENSG00000139508	Q7Z3Q1	9
ENSG00000139514	P30825	15
ENSG00000139515	P52945	10
ENSG00000139517	Q8N448	11
ENSG00000139531	P51687	15
ENSG00000139537	Q8IXS2	14
ENSG00000139540	Q6ZMH5	6
ENSG00000139546	Q15633	9
ENSG00000139547	O75452	15
ENSG00000139549	O43323	12
ENSG00000139567	P37023	4
ENSG00000139572	Q9NQS5	12
ENSG00000139574	O15130	9
ENSG00000139579	Q9BQ15	15
ENSG00000139597	Q5TBK1	15
ENSG00000139610	Q9UNI1	9
ENSG00000139613	Q8TAQ2	14
ENSG00000139617	Q92802	7
ENSG00000139618	P51587	14
ENSG00000139620	Q9H9L4	12
ENSG00000139624	Q8N5B7	14
ENSG00000139625	Q12852	12
ENSG00000139626	P26010	12
ENSG00000139629	Q8NCL4	10
ENSG00000139631	Q9Y600	15
ENSG00000139636	Q6UX01	14
ENSG00000139637	Q9HB07	15
ENSG00000139641	Q9BSJ8	14
ENSG00000139644	P55061	15
ENSG00000139645	Q8NB46	15
ENSG00000139648	Q3SY84	6
ENSG00000139651	Q8NDX6	13
ENSG00000139656	Q9BVW6	2
ENSG00000139668	Q96P53	12
ENSG00000139675	Q32P51	0
ENSG00000139679	P43657	9
ENSG00000139684	P10768	15
ENSG00000139687	P06400	14
ENSG00000139697	A3KN83	15
ENSG00000139714	Q6PF18	14
ENSG00000139718	Q9UPS6	10
ENSG00000139719	Q96AX1	14
ENSG00000139722	Q9H9H4	12
ENSG00000139725	Q9HBH0	10
ENSG00000139726	O43583	14
ENSG00000139734	Q9NSV4	14
ENSG00000139737	Q8ND83	8
ENSG00000139746	Q5T8P6	12
ENSG00000139767	A7MD48	8
ENSG00000139780	Q5VZV1	14
ENSG00000139793	Q5VZF2	12
ENSG00000139797	Q8IZP6	14
ENSG00000139800	Q96T25	9
ENSG00000139826	Q7L211	15
ENSG00000139832	Q9NX57	11
ENSG00000139835	Q5TC63	14
ENSG00000139842	Q13619	14
ENSG00000139865	Q86TZ1	15
ENSG00000139874	P30872	9
ENSG00000139880	Q86UP0	10
ENSG00000139890	Q8IYK8	8
ENSG00000139899	Q6UW01	5
ENSG00000139908	Q6SA08	12
ENSG00000139910	P51513	14
ENSG00000139914	A5D6W6	9
ENSG00000139915	Q7Z553	10
ENSG00000139921	Q9H3N1	14
ENSG00000139926	Q96NE9	12
ENSG00000139946	Q9HAT8	12
ENSG00000139970	Q16799	14
ENSG00000139971	Q86TY3	7
ENSG00000139973	Q17RD7	12
ENSG00000139974	Q8IZM9	9
ENSG00000139977	Q147X3	15
ENSG00000139985	Q9UKJ8	7
ENSG00000139988	Q96NR8	15
ENSG00000139990	Q96JK2	12
ENSG00000139998	P59190	11
ENSG00000140006	Q96FK6	14
ENSG00000140009	Q92731	9
ENSG00000140015	Q8NCM2	14
ENSG00000140022	Q8WXE9	12
ENSG00000140025	Q9BUY7	11
ENSG00000140030	Q8IYL9	7
ENSG00000140043	Q8N8N7	15
ENSG00000140044	Q8WYK2	9
ENSG00000140057	Q96M32	14
ENSG00000140067	Q8N9Y4	7
ENSG00000140090	Q8NFF2	12
ENSG00000140092	Q9UBX5	10
ENSG00000140093	Q9UK55	9
ENSG00000140104	Q96F83	7
ENSG00000140105	P23381	15
ENSG00000140107	Q6Q0C1	14
ENSG00000140153	Q8TBZ3	14
ENSG00000140157	Q8N8Q9	14
ENSG00000140199	Q9UHW9	14
ENSG00000140254	Q1HG43	12
ENSG00000140259	P55081	14
ENSG00000140262	Q99081	12
ENSG00000140263	Q00796	15
ENSG00000140264	Q9NX55	14
ENSG00000140265	Q8IWY8	6
ENSG00000140274	Q1HG44	12
ENSG00000140279	Q9NRD8	14
ENSG00000140280	Q8IV50	12
ENSG00000140284	O14975	15
ENSG00000140285	P21781	9
ENSG00000140287	P19113	15
ENSG00000140297	O95395	12
ENSG00000140299	Q12982	11
ENSG00000140307	P52657	14
ENSG00000140319	P37108	14
ENSG00000140320	Q8TBE0	12
ENSG00000140323	A7MBM2	12
ENSG00000140326	Q8IWY9	12
ENSG00000140332	Q04726	12
ENSG00000140350	P39687	10
ENSG00000140365	Q9H0A8	14
ENSG00000140367	Q8WVN8	12
ENSG00000140368	O43586	13
ENSG00000140374	P13804	15
ENSG00000140379	Q16548	7
ENSG00000140382	Q9NP66	12
ENSG00000140386	Q9BY12	12
ENSG00000140391	O60637	11
ENSG00000140395	Q9GZS3	15
ENSG00000140396	Q15596	9
ENSG00000140398	Q96FI4	9
ENSG00000140400	Q9NTJ4	15
ENSG00000140403	Q8WW22	14
ENSG00000140406	Q9H1K6	11
ENSG00000140416	P09493	12
ENSG00000140443	P08069	12
ENSG00000140450	Q8NCT1	8
ENSG00000140451	Q9H611	15
ENSG00000140455	Q9Y6I4	12
ENSG00000140459	P05108	10
ENSG00000140463	Q96RK4	14
ENSG00000140464	P29590	7
ENSG00000140465	P04798	14
ENSG00000140470	Q8TE56	8
ENSG00000140471	Q8NG48	9
ENSG00000140474	Q6PHR2	14
ENSG00000140478	A6NDN3	2
ENSG00000140479	P29122	13
ENSG00000140481	Q8N5R6	11
ENSG00000140488	Q96J87	14
ENSG00000140497	O15127	9
ENSG00000140505	P05177	14
ENSG00000140506	Q9HAT1	6
ENSG00000140511	Q96S86	9
ENSG00000140519	Q9UBD6	15
ENSG00000140521	P54098	13
ENSG00000140522	P12271	14
ENSG00000140525	Q9NVI1	14
ENSG00000140526	P08910	14
ENSG00000140527	Q6P2C0	8
ENSG00000140534	Q7Z2Z1	11
ENSG00000140538	Q16288	9
ENSG00000140543	Q7L5Y6	14
ENSG00000140545	Q08431	11
ENSG00000140548	Q8N1W2	13
ENSG00000140553	Q9H3U1	14
ENSG00000140557	Q92186	9
ENSG00000140563	Q6DN12	12
ENSG00000140564	P09958	13
ENSG00000140575	P46940	14
ENSG00000140577	Q6UUV7	9
ENSG00000140598	Q7Z2Z2	14
ENSG00000140600	Q99963	13
ENSG00000140612	P67812	15
ENSG00000140623	Q8IYM1	9
ENSG00000140632	Q49A26	15
ENSG00000140650	O15305	14
ENSG00000140660	Q9HA26	12
ENSG00000140675	P31639	15
ENSG00000140678	P20702	9
ENSG00000140682	O43294	14
ENSG00000140688	Q96GQ5	14
ENSG00000140691	Q96C12	9
ENSG00000140694	O95453	14
ENSG00000140718	Q9C0B1	9
ENSG00000140740	P22695	14
ENSG00000140743	Q01850	9
ENSG00000140749	O95976	7
ENSG00000140750	Q68EM7	12
ENSG00000140795	Q32MK0	12
ENSG00000140798	Q96J65	15
ENSG00000140807	Q969G9	9
ENSG00000140829	Q92620	15
ENSG00000140830	Q9NX01	14
ENSG00000140832	Q96A59	9
ENSG00000140835	Q8NCG5	7
ENSG00000140836	Q15911	12
ENSG00000140839	Q6UXF7	9
ENSG00000140848	Q96FN4	14
ENSG00000140853	Q86WI3	9
ENSG00000140854	Q9BVA0	14
ENSG00000140859	Q9BVG8	14
ENSG00000140873	Q8TE60	12
ENSG00000140876	P0C024	15
ENSG00000140905	P23434	15
ENSG00000140931	Q96MX0	9
ENSG00000140932	Q8TAZ6	4
ENSG00000140937	P55287	10
ENSG00000140939	O60936	6
ENSG00000140941	Q9GZQ8	11
ENSG00000140943	Q14703	15
ENSG00000140945	P55290	9
ENSG00000140948	Q8WYQ9	9
ENSG00000140950	Q6P9B6	14
ENSG00000140955	Q8NCV1	9
ENSG00000140961	Q9UJX0	11
ENSG00000140968	Q02556	9
ENSG00000140983	Q8IXI1	14
ENSG00000140986	Q92901	15
ENSG00000140987	Q9NX65	2
ENSG00000140988	P15880	15
ENSG00000140990	O96000	12
ENSG00000140992	O15530	14
ENSG00000140993	Q6NT04	6
ENSG00000140995	Q6ZN54	14
ENSG00000141002	Q9BQ70	14
ENSG00000141012	P34059	11
ENSG00000141013	O95995	14
ENSG00000141026	Q9NWA0	12
ENSG00000141027	O75376	13
ENSG00000141028	Q96T59	2
ENSG00000141030	Q9UNS2	14
ENSG00000141034	Q8IVV7	14
ENSG00000141040	Q9HBT7	5
ENSG00000141048	Q9Y623	14
ENSG00000141052	Q8IZQ8	9
ENSG00000141068	Q8IVT5	12
ENSG00000141076	Q969X6	14
ENSG00000141084	Q6VN20	14
ENSG00000141086	P40313	9
ENSG00000141096	Q9H4B8	15
ENSG00000141098	Q3B7J2	15
ENSG00000141101	Q9ULX3	14
ENSG00000141127	O60256	12
ENSG00000141140	Q96H55	9
ENSG00000141141	Q9Y2R4	14
ENSG00000141150	Q96S79	12
ENSG00000141161	Q8IWX7	14
ENSG00000141179	Q9UKL6	11
ENSG00000141194	Q15615	6
ENSG00000141198	O75674	8
ENSG00000141200	Q8N4N8	14
ENSG00000141219	Q9BSJ5	6
ENSG00000141232	P50616	9
ENSG00000141252	Q5VIR6	14
ENSG00000141255	Q8NHS9	7
ENSG00000141258	O43147	12
ENSG00000141279	P55786	15
ENSG00000141293	Q86WV1	9
ENSG00000141294	Q96FV0	14
ENSG00000141295	Q96FV2	15
ENSG00000141298	Q76I76	14
ENSG00000141314	P58872	12
ENSG00000141316	Q8IXA5	4
ENSG00000141325	Q96GE4	10
ENSG00000141337	Q96EG1	10
ENSG00000141338	O94911	15
ENSG00000141342	Q9Y4G2	12
ENSG00000141349	Q9BUM1	9
ENSG00000141367	Q00610	14
ENSG00000141371	Q86WR6	7
ENSG00000141376	Q9H6U6	12
ENSG00000141378	Q9Y3E5	15
ENSG00000141380	Q15532	9
ENSG00000141384	Q92750	14
ENSG00000141385	Q9Y4W6	15
ENSG00000141391	Q96N28	9
ENSG00000141401	O14732	15
ENSG00000141404	P38405	12
ENSG00000141424	Q13433	9
ENSG00000141425	Q96P16	14
ENSG00000141428	Q32NC0	10
ENSG00000141429	Q10472	12
ENSG00000141431	Q9C0F0	12
ENSG00000141433	P18509	9
ENSG00000141434	Q16820	12
ENSG00000141437	Q3SY17	1
ENSG00000141441	Q9H706	10
ENSG00000141446	Q5FWF5	14
ENSG00000141447	Q9BXW6	14
ENSG00000141448	Q92908	9
ENSG00000141449	Q9C091	11
ENSG00000141452	Q96DM3	14
ENSG00000141456	Q8IZL8	12
ENSG00000141458	O15118	14
ENSG00000141469	Q13336	4
ENSG00000141480	P32121	12
ENSG00000141485	Q86YT5	14
ENSG00000141497	Q9H091	14
ENSG00000141499	Q9BUR4	14
ENSG00000141503	Q8N4C8	12
ENSG00000141504	Q96F10	15
ENSG00000141505	P07306	8
ENSG00000141506	Q8WYR1	10
ENSG00000141510	P04637	12
ENSG00000141519	Q4G0X9	14
ENSG00000141522	P52565	14
ENSG00000141524	Q7Z403	9
ENSG00000141526	O15427	13
ENSG00000141527	Q9BXL6	9
ENSG00000141540	Q9BSA4	12
ENSG00000141542	Q12829	12
ENSG00000141543	P38919	15
ENSG00000141551	P48730	14
ENSG00000141552	Q9NYG5	14
ENSG00000141556	Q9BTW9	14
ENSG00000141560	Q9HA64	15
ENSG00000141562	Q9UHQ1	15
ENSG00000141564	Q8N122	14
ENSG00000141568	Q01167	12
ENSG00000141569	Q6PJ69	9
ENSG00000141570	Q9HC52	9
ENSG00000141574	Q8WVN6	4
ENSG00000141576	Q96PX1	14
ENSG00000141577	Q9UPN4	14
ENSG00000141579	Q32MQ0	9
ENSG00000141580	Q5MNZ6	14
ENSG00000141582	O00257	9
ENSG00000141622	Q6ZSG1	9
ENSG00000141627	Q7RTS9	14
ENSG00000141639	P31152	11
ENSG00000141642	Q9H777	15
ENSG00000141644	Q9UIS9	9
ENSG00000141646	Q13485	12
ENSG00000141655	Q9Y6Q6	7
ENSG00000141664	Q9C0B9	12
ENSG00000141665	Q8NCQ5	11
ENSG00000141668	Q8IUK8	9
ENSG00000141682	Q13794	7
ENSG00000141696	Q92791	9
ENSG00000141698	Q969T7	14
ENSG00000141699	Q86VR2	11
ENSG00000141720	P78356	12
ENSG00000141736	P04626	12
ENSG00000141738	Q14451	8
ENSG00000141741	Q9BRT3	12
ENSG00000141744	P11086	9
ENSG00000141748	A6NH57	9
ENSG00000141750	Q6ZMT1	9
ENSG00000141753	P22692	9
ENSG00000141756	Q96AY3	15
ENSG00000141759	P83876	14
ENSG00000141837	O00555	14
ENSG00000141854	Q96FF7	6
ENSG00000141858	Q6SPF0	12
ENSG00000141867	O60885	12
ENSG00000141873	Q9BRY0	14
ENSG00000141905	P08651	12
ENSG00000141933	Q6ZTW0	11
ENSG00000141934	O43688	9
ENSG00000141946	Q96PE6	2
ENSG00000141956	P57071	9
ENSG00000141959	P17858	15
ENSG00000141965	Q9BSK4	12
ENSG00000141968	P15498	12
ENSG00000141971	Q96EY5	9
ENSG00000141977	Q96Q77	9
ENSG00000141979	Q96L12	6
ENSG00000141985	Q99961	13
ENSG00000141994	Q96G46	15
ENSG00000142002	Q86TI2	15
ENSG00000142025	Q8IXT2	6
ENSG00000142039	Q96F63	14
ENSG00000142046	P12694	15
ENSG00000142065	Q9HCL3	12
ENSG00000142082	Q9NTG7	15
ENSG00000142089	Q01628	11
ENSG00000142102	Q32M88	15
ENSG00000142149	P57058	15
ENSG00000142156	P12109	9
ENSG00000142166	P17181	9
ENSG00000142168	P00441	15
ENSG00000142173	P12110	9
ENSG00000142178	P57059	14
ENSG00000142182	Q9UJW3	5
ENSG00000142185	O94759	11
ENSG00000142186	Q96KG9	14
ENSG00000142188	P56557	14
ENSG00000142192	P05067	12
ENSG00000142197	Q9Y3R5	14
ENSG00000142207	O60287	12
ENSG00000142208	P31749	15
ENSG00000142224	Q9UHD0	5
ENSG00000142227	P54852	10
ENSG00000142230	Q9UBE0	14
ENSG00000142233	Q8WTR8	6
ENSG00000142235	Q96Q04	9
ENSG00000142252	Q9H840	12
ENSG00000142273	Q9ULV8	0
ENSG00000142279	A6NIX2	12
ENSG00000142303	Q9H324	12
ENSG00000142319	Q01959	15
ENSG00000142327	Q9HAU8	9
ENSG00000142330	Q9HC96	9
ENSG00000142347	O00160	14
ENSG00000142396	Q9H963	0
ENSG00000142405	P59046	14
ENSG00000142408	Q8WXS5	9
ENSG00000142409	Q6DD87	4
ENSG00000142444	Q9BSF4	12
ENSG00000142449	Q75N90	14
ENSG00000142453	Q86X55	14
ENSG00000142459	Q96CN4	14
ENSG00000142484	O14894	9
ENSG00000142494	Q96FL8	15
ENSG00000142507	P28072	14
ENSG00000142511	O75388	4
ENSG00000142512	Q96LC7	5
ENSG00000142513	Q9BZG2	9
ENSG00000142515	P07288	12
ENSG00000142528	Q8WTR7	4
ENSG00000142530	Q6IPT2	6
ENSG00000142534	P62280	15
ENSG00000142538	Q96A98	4
ENSG00000142539	Q01892	9
ENSG00000142541	P40429	15
ENSG00000142544	Q7Z7A3	15
ENSG00000142546	Q9Y314	14
ENSG00000142549	A6NGN9	11
ENSG00000142552	Q96D15	14
ENSG00000142556	O94892	12
ENSG00000142583	P22732	13
ENSG00000142599	Q9P2R6	11
ENSG00000142606	Q495T6	12
ENSG00000142609	Q9C0B2	14
ENSG00000142611	Q9HAZ2	11
ENSG00000142615	P08217	8
ENSG00000142619	Q9ULW8	9
ENSG00000142621	B1AJZ9	11
ENSG00000142623	Q9ULC6	9
ENSG00000142627	P29317	14
ENSG00000142632	Q8IW93	11
ENSG00000142634	Q96C19	12
ENSG00000142655	O75381	13
ENSG00000142657	P52209	15
ENSG00000142661	Q5VTT5	10
ENSG00000142669	Q9H299	11
ENSG00000142675	Q969H4	9
ENSG00000142676	P62913	15
ENSG00000142677	Q8N6P7	7
ENSG00000142684	O00488	14
ENSG00000142686	Q8TAB5	8
ENSG00000142687	Q8IZA0	12
ENSG00000142694	Q9NVM1	9
ENSG00000142698	Q6P1W5	7
ENSG00000142700	Q96SC8	11
ENSG00000142731	O00444	14
ENSG00000142733	O95382	12
ENSG00000142748	O75636	5
ENSG00000142751	Q9H9Y4	14
ENSG00000142765	Q8IYJ3	9
ENSG00000142784	Q8N5D0	14
ENSG00000142789	P09093	0
ENSG00000142794	Q9H094	2
ENSG00000142798	P98160	12
ENSG00000142856	Q13352	7
ENSG00000142864	Q8NC51	10
ENSG00000142867	O95999	9
ENSG00000142871	O00622	10
ENSG00000142875	P22694	15
ENSG00000142892	Q92643	14
ENSG00000142910	Q9GZM7	14
ENSG00000142920	Q96A70	7
ENSG00000142937	P62241	15
ENSG00000142945	Q99661	14
ENSG00000142949	P10586	14
ENSG00000142959	Q8NFU0	8
ENSG00000142961	Q70IA8	9
ENSG00000142973	P13584	14
ENSG00000143001	Q8N0U2	7
ENSG00000143006	Q96MA1	7
ENSG00000143013	P61968	12
ENSG00000143028	Q5VXT5	8
ENSG00000143032	Q9NY43	9
ENSG00000143033	Q9Y483	12
ENSG00000143036	Q8N4M1	7
ENSG00000143061	O75054	9
ENSG00000143079	Q9P2B4	12
ENSG00000143093	Q5VSL9	12
ENSG00000143105	Q16322	9
ENSG00000143106	P28066	15
ENSG00000143107	Q5VTL7	9
ENSG00000143110	Q8NEQ5	4
ENSG00000143119	P19397	9
ENSG00000143125	P58294	9
ENSG00000143126	Q9HCU4	15
ENSG00000143127	O75578	10
ENSG00000143140	P36382	9
ENSG00000143147	Q8N6U8	11
ENSG00000143149	P49189	15
ENSG00000143153	P05026	12
ENSG00000143155	O75663	14
ENSG00000143156	Q9Y5B8	14
ENSG00000143157	Q9P215	14
ENSG00000143158	O95563	14
ENSG00000143162	O75629	12
ENSG00000143164	Q58WW2	12
ENSG00000143167	Q99795	9
ENSG00000143171	P48443	12
ENSG00000143178	O60806	12
ENSG00000143179	Q9BZX2	15
ENSG00000143183	Q9UM00	14
ENSG00000143184	P47992	7
ENSG00000143185	Q9UBD3	7
ENSG00000143190	P14859	9
ENSG00000143194	Q96JY0	12
ENSG00000143195	Q71H61	9
ENSG00000143196	Q07507	9
ENSG00000143198	O14880	14
ENSG00000143199	Q96PN6	15
ENSG00000143207	Q8NHY2	14
ENSG00000143217	Q96NY8	9
ENSG00000143222	Q9Y3C8	14
ENSG00000143224	P50336	15
ENSG00000143226	P12318	3
ENSG00000143228	Q9BZD4	11
ENSG00000143248	O15539	10
ENSG00000143252	Q99643	15
ENSG00000143256	Q9UHV9	14
ENSG00000143257	Q14994	7
ENSG00000143258	Q9UK80	14
ENSG00000143278	P05160	11
ENSG00000143294	Q92733	11
ENSG00000143297	Q96RD9	9
ENSG00000143303	Q96FB5	15
ENSG00000143314	Q96A35	15
ENSG00000143315	Q9H3S5	14
ENSG00000143318	P31415	12
ENSG00000143319	Q9H9L3	9
ENSG00000143320	P29373	9
ENSG00000143321	P51858	9
ENSG00000143322	P42684	12
ENSG00000143324	Q9UBH6	14
ENSG00000143333	O15492	9
ENSG00000143337	Q5JTV8	10
ENSG00000143340	Q96GL9	9
ENSG00000143341	Q96RW7	15
ENSG00000143344	Q9NZL6	12
ENSG00000143353	Q5VWZ2	12
ENSG00000143355	Q9NQ69	12
ENSG00000143363	Q86TP1	14
ENSG00000143365	P51449	5
ENSG00000143367	Q9NNX1	9
ENSG00000143368	Q15427	14
ENSG00000143369	Q16610	9
ENSG00000143373	Q8N1G0	10
ENSG00000143374	Q9BW92	15
ENSG00000143375	Q9P2M7	9
ENSG00000143376	Q96L92	12
ENSG00000143379	Q15047	12
ENSG00000143382	Q6UY14	14
ENSG00000143384	Q07820	11
ENSG00000143387	P43235	15
ENSG00000143390	P48382	9
ENSG00000143393	Q9UBF8	14
ENSG00000143398	Q99755	14
ENSG00000143401	Q9BTT0	14
ENSG00000143409	Q8N5J2	14
ENSG00000143412	O76027	5
ENSG00000143416	Q13228	15
ENSG00000143418	Q96G23	14
ENSG00000143420	O43768	12
ENSG00000143434	Q9H3T2	12
ENSG00000143436	Q9BYD2	12
ENSG00000143437	P27540	12
ENSG00000143442	Q7Z3K3	12
ENSG00000143443	Q9BUN1	4
ENSG00000143450	Q9UMX2	0
ENSG00000143452	Q86X24	14
ENSG00000143457	Q9H4A5	14
ENSG00000143458	Q8TAK5	9
ENSG00000143466	Q14164	12
ENSG00000143469	Q8NB59	11
ENSG00000143473	O95259	14
ENSG00000143476	Q9NZJ0	14
ENSG00000143479	O43781	14
ENSG00000143486	P41214	14
ENSG00000143493	Q9NVH2	12
ENSG00000143494	Q86V25	11
ENSG00000143498	Q15573	10
ENSG00000143499	Q9NRG4	14
ENSG00000143502	Q5VX71	9
ENSG00000143507	Q9Y6W6	11
ENSG00000143512	Q6UWX4	15
ENSG00000143514	Q13625	11
ENSG00000143515	P98198	14
ENSG00000143520	Q5D862	6
ENSG00000143536	Q9UBG3	7
ENSG00000143537	Q13444	12
ENSG00000143543	O76095	12
ENSG00000143545	P51153	9
ENSG00000143546	P05109	6
ENSG00000143549	P06753	12
ENSG00000143552	Q5VU65	14
ENSG00000143553	O95295	14
ENSG00000143554	Q5K4L6	5
ENSG00000143556	P31151	4
ENSG00000143569	Q14157	9
ENSG00000143570	Q9NY26	14
ENSG00000143575	O00165	11
ENSG00000143578	Q8TEY5	9
ENSG00000143590	P52797	9
ENSG00000143595	Q96PS8	15
ENSG00000143603	Q9UGI6	12
ENSG00000143612	Q9BWL3	12
ENSG00000143614	Q8WXI9	0
ENSG00000143620	P52798	8
ENSG00000143621	Q12905	12
ENSG00000143622	Q92963	12
ENSG00000143624	Q68E01	14
ENSG00000143627	P30613	15
ENSG00000143630	Q9P1Z3	14
ENSG00000143631	P20930	4
ENSG00000143632	P68133	14
ENSG00000143633	Q8NDD1	12
ENSG00000143641	Q10471	12
ENSG00000143643	Q8NBP0	15
ENSG00000143653	Q8NBX0	15
ENSG00000143669	Q99698	14
ENSG00000143674	Q5TCX8	15
ENSG00000143702	Q5SW79	9
ENSG00000143727	P24666	15
ENSG00000143740	Q5SQN1	11
ENSG00000143742	P49458	14
ENSG00000143748	O15381	15
ENSG00000143751	Q6IQ49	14
ENSG00000143753	O15121	14
ENSG00000143756	Q9NVF7	12
ENSG00000143761	P84077	14
ENSG00000143768	O00292	11
ENSG00000143771	Q9P003	14
ENSG00000143772	P27987	12
ENSG00000143774	Q16774	15
ENSG00000143776	Q5VT25	12
ENSG00000143786	Q8TBE1	9
ENSG00000143787	O75610	11
ENSG00000143793	Q9BU76	14
ENSG00000143797	Q6ZWT7	14
ENSG00000143799	P09874	14
ENSG00000143801	P49810	14
ENSG00000143811	Q96C36	15
ENSG00000143815	Q14739	14
ENSG00000143816	O14904	11
ENSG00000143819	P07099	15
ENSG00000143839	P00797	12
ENSG00000143842	Q9UN79	9
ENSG00000143845	Q9NVF9	14
ENSG00000143847	O75335	12
ENSG00000143850	Q9Y2H5	9
ENSG00000143851	P35236	7
ENSG00000143858	Q8N9I0	6
ENSG00000143862	Q96BM9	14
ENSG00000143867	Q8TAX0	9
ENSG00000143869	Q7Z4P5	3
ENSG00000143870	Q15084	15
ENSG00000143878	P62745	13
ENSG00000143882	Q8NEY4	8
ENSG00000143889	Q8WVV9	14
ENSG00000143891	Q96C23	15
ENSG00000143919	Q7Z624	14
ENSG00000143921	Q9H221	14
ENSG00000143924	Q9HC35	14
ENSG00000143933	P62158	14
ENSG00000143940	Q6ZMW3	14
ENSG00000143942	Q8WUX2	15
ENSG00000143947	P62979	15
ENSG00000143951	O95876	12
ENSG00000143952	Q9P1Q0	14
ENSG00000143954	Q6UW15	4
ENSG00000143970	Q76L83	8
ENSG00000143971	Q9NY74	8
ENSG00000143977	A8MWD9	14
ENSG00000143994	Q96SE0	15
ENSG00000143995	O00470	12
ENSG00000144010	A6NCK2	4
ENSG00000144015	Q96BQ3	4
ENSG00000144021	O76071	14
ENSG00000144026	Q96K75	4
ENSG00000144028	O75643	15
ENSG00000144029	P82675	15
ENSG00000144031	Q8N9V6	4
ENSG00000144034	Q9Y3C4	14
ENSG00000144035	Q9UHE5	15
ENSG00000144036	Q9Y2D4	14
ENSG00000144040	Q8TD22	14
ENSG00000144043	Q6UWH6	14
ENSG00000144045	Q8TE96	9
ENSG00000144048	O75319	12
ENSG00000144057	Q96JF0	12
ENSG00000144061	O15259	12
ENSG00000144063	Q13021	7
ENSG00000144115	Q86YJ6	15
ENSG00000144118	P11234	9
ENSG00000144119	Q7Z5L3	9
ENSG00000144120	Q53S58	12
ENSG00000144130	Q86YG4	14
ENSG00000144134	Q9UBK7	14
ENSG00000144136	Q8WUM9	15
ENSG00000144140	Q9NU38	0
ENSG00000144152	Q53RD9	9
ENSG00000144161	Q8N5P1	4
ENSG00000144182	Q9Y234	15
ENSG00000144188	A6NMD1	4
ENSG00000144191	Q16281	14
ENSG00000144199	Q6P2I3	15
ENSG00000144214	Q8N1E2	4
ENSG00000144218	P51826	9
ENSG00000144224	Q92575	14
ENSG00000144227	O95156	9
ENSG00000144228	Q6IQ16	14
ENSG00000144229	Q9C0I4	11
ENSG00000144230	Q13304	9
ENSG00000144231	O15514	14
ENSG00000144233	Q6DCA0	15
ENSG00000144278	Q8IUC8	12
ENSG00000144283	Q99569	12
ENSG00000144285	P35498	14
ENSG00000144290	Q6U841	14
ENSG00000144306	Q0VDG4	15
ENSG00000144320	Q9C0E8	14
ENSG00000144331	Q569K4	14
ENSG00000144339	Q9UIK5	10
ENSG00000144354	Q9BWT1	10
ENSG00000144355	P56177	12
ENSG00000144357	Q6ZT12	14
ENSG00000144362	Q8TCD6	14
ENSG00000144366	Q9UBP9	12
ENSG00000144369	Q6P995	9
ENSG00000144381	P10809	15
ENSG00000144395	Q8NCX0	11
ENSG00000144401	Q8WXB1	14
ENSG00000144406	Q96JI4	12
ENSG00000144407	P49190	9
ENSG00000144410	Q8IVL8	9
ENSG00000144426	Q6ZS30	14
ENSG00000144445	A0AUZ9	8
ENSG00000144451	Q8N0X2	14
ENSG00000144452	Q86UK0	15
ENSG00000144455	Q8NBK3	15
ENSG00000144460	Q9P242	9
ENSG00000144468	Q8TEB9	14
ENSG00000144476	P25106	9
ENSG00000144481	Q7Z2W7	11
ENSG00000144485	Q96HZ4	9
ENSG00000144488	Q6ZVH7	14
ENSG00000144504	Q9P2S6	11
ENSG00000144524	Q9H9Q2	14
ENSG00000144535	Q8IYB7	14
ENSG00000144550	Q8IYJ1	14
ENSG00000144554	Q9BXW9	14
ENSG00000144559	Q96BW9	14
ENSG00000144560	Q14135	11
ENSG00000144566	P20339	14
ENSG00000144567	Q8NC44	9
ENSG00000144579	Q9GZU7	14
ENSG00000144580	Q92600	14
ENSG00000144583	Q9P2E8	10
ENSG00000144589	Q8N1F8	9
ENSG00000144591	Q96IJ6	14
ENSG00000144596	Q9C0E4	12
ENSG00000144597	Q96JC9	12
ENSG00000144619	Q8IWV2	12
ENSG00000144635	Q9Y6G9	14
ENSG00000144642	Q6XE24	13
ENSG00000144644	Q6ZQY3	15
ENSG00000144645	Q9BXB5	11
ENSG00000144647	Q8NAT1	11
ENSG00000144648	O00590	7
ENSG00000144649	Q9UFP1	9
ENSG00000144655	Q96S65	9
ENSG00000144659	Q96DW6	14
ENSG00000144668	Q13797	11
ENSG00000144671	Q9Y267	13
ENSG00000144674	Q13439	10
ENSG00000144677	O15194	14
ENSG00000144681	Q99469	9
ENSG00000144711	Q6DN90	12
ENSG00000144712	O75155	14
ENSG00000144713	P62910	15
ENSG00000144724	P23470	14
ENSG00000144730	Q8NFM7	9
ENSG00000144736	Q6PI26	14
ENSG00000144741	Q70HW3	14
ENSG00000144744	Q8TBC4	14
ENSG00000144746	O75915	12
ENSG00000144747	P82094	14
ENSG00000144749	Q96JA1	12
ENSG00000144771	Q9HBL6	9
ENSG00000144785	Q9Y2B0	14
ENSG00000144791	Q9UGP4	11
ENSG00000144792	Q6AZW8	4
ENSG00000144802	Q9BYH8	9
ENSG00000144810	P27658	9
ENSG00000144815	Q969Y0	11
ENSG00000144820	Q96K78	10
ENSG00000144821	Q9Y2K3	14
ENSG00000144824	Q86SQ0	12
ENSG00000144827	Q9NUJ1	15
ENSG00000144834	Q9UI15	12
ENSG00000144837	Q53H76	9
ENSG00000144840	Q5HYI8	14
ENSG00000144843	P54922	14
ENSG00000144847	Q5DX21	9
ENSG00000144848	Q9NT62	14
ENSG00000144852	O75469	9
ENSG00000144857	Q9BWV1	9
ENSG00000144867	Q9Y5M8	14
ENSG00000144868	Q6UXF1	7
ENSG00000144891	P30556	9
ENSG00000144893	Q86YW9	12
ENSG00000144895	Q9BY44	14
ENSG00000144908	O75891	15
ENSG00000144909	Q9BXB4	11
ENSG00000144935	P48995	14
ENSG00000144959	Q6PIU2	15
ENSG00000144962	Q9BXB7	7
ENSG00000145012	Q93052	12
ENSG00000145014	Q2T9K0	9
ENSG00000145016	Q92622	12
ENSG00000145020	P48728	15
ENSG00000145022	P57738	9
ENSG00000145029	Q9BSH3	10
ENSG00000145040	Q96RP3	4
ENSG00000145041	Q9Y4B6	14
ENSG00000145050	P55145	12
ENSG00000145063	Q8N2B8	1
ENSG00000145075	Q9UFE4	14
ENSG00000145087	Q9Y2K9	12
ENSG00000145088	Q96CJ1	9
ENSG00000145103	Q86SU0	9
ENSG00000145107	Q96DZ7	9
ENSG00000145113	Q99102	10
ENSG00000145147	O94813	12
ENSG00000145191	Q13144	15
ENSG00000145192	P02765	9
ENSG00000145194	O60344	15
ENSG00000145198	Q8N398	9
ENSG00000145214	P52824	12
ENSG00000145216	Q6UN15	9
ENSG00000145217	Q9H2B4	12
ENSG00000145220	Q9NX58	14
ENSG00000145241	Q03188	5
ENSG00000145242	P54756	14
ENSG00000145244	Q9Y5Q5	12
ENSG00000145246	Q9P241	14
ENSG00000145247	Q56VL3	12
ENSG00000145248	Q96EP9	10
ENSG00000145283	Q3KNW5	15
ENSG00000145284	Q86SK9	15
ENSG00000145287	Q9NZF1	14
ENSG00000145293	Q9UHY7	15
ENSG00000145309	Q96KC9	4
ENSG00000145321	P02774	9
ENSG00000145331	Q8TBZ6	14
ENSG00000145332	Q9P2G9	14
ENSG00000145335	P37840	9
ENSG00000145337	Q96I23	15
ENSG00000145348	Q8TEA7	14
ENSG00000145349	Q13557	14
ENSG00000145354	Q8N5K1	0
ENSG00000145358	Q96D03	12
ENSG00000145362	Q01484	15
ENSG00000145365	Q96CG3	9
ENSG00000145375	Q8NB90	15
ENSG00000145384	P12104	10
ENSG00000145386	P20248	14
ENSG00000145388	Q9HCE5	14
ENSG00000145390	Q70EK8	9
ENSG00000145391	Q8WTS6	14
ENSG00000145414	Q96HR8	14
ENSG00000145416	Q8TCQ1	9
ENSG00000145423	Q96HF1	10
ENSG00000145425	P61247	15
ENSG00000145428	Q8N4F7	14
ENSG00000145431	Q9NRA1	9
ENSG00000145439	Q8N4T8	15
ENSG00000145451	O75311	12
ENSG00000145476	Q6ZWL3	15
ENSG00000145491	Q96C74	14
ENSG00000145494	O75380	14
ENSG00000145495	O60337	14
ENSG00000145506	Q969F2	0
ENSG00000145526	Q13634	10
ENSG00000145536	Q8TE57	12
ENSG00000145545	P18405	15
ENSG00000145555	Q9HD67	14
ENSG00000145569	Q9NUU6	8
ENSG00000145592	P61927	15
ENSG00000145604	Q13309	12
ENSG00000145623	Q99650	7
ENSG00000145626	Q6NUS8	12
ENSG00000145632	Q9NYY3	14
ENSG00000145642	A6NKW6	0
ENSG00000145649	P12544	9
ENSG00000145675	P27986	12
ENSG00000145681	P10915	9
ENSG00000145685	Q6ZUX7	12
ENSG00000145687	P81877	9
ENSG00000145692	Q93088	15
ENSG00000145700	Q8N7Z5	7
ENSG00000145703	Q13576	14
ENSG00000145708	P24387	12
ENSG00000145715	P20936	12
ENSG00000145721	Q8N485	12
ENSG00000145723	Q9NXP7	14
ENSG00000145725	O43314	14
ENSG00000145730	P19021	15
ENSG00000145734	A6H8Y1	9
ENSG00000145736	Q13888	14
ENSG00000145740	Q8TAD4	14
ENSG00000145741	P20290	14
ENSG00000145743	Q9UF56	10
ENSG00000145757	Q9BWV2	5
ENSG00000145777	Q969D9	3
ENSG00000145779	O95379	12
ENSG00000145780	Q96JP0	12
ENSG00000145781	Q9Y6G5	14
ENSG00000145782	O94817	14
ENSG00000145794	Q96KG7	14
ENSG00000145808	Q8TE59	8
ENSG00000145817	Q969M3	14
ENSG00000145819	Q9UNA1	12
ENSG00000145824	O95715	9
ENSG00000145826	O14960	9
ENSG00000145832	Q6ZT89	10
ENSG00000145833	Q7L014	15
ENSG00000145835	Q96HQ2	12
ENSG00000145839	P15248	7
ENSG00000145850	Q96H15	9
ENSG00000145860	Q96MT1	12
ENSG00000145861	Q9BXJ5	9
ENSG00000145863	Q16445	10
ENSG00000145864	P47870	12
ENSG00000145868	Q6PIJ6	11
ENSG00000145879	P58062	6
ENSG00000145882	Q8NBM8	9
ENSG00000145888	P23415	12
ENSG00000145901	Q15025	10
ENSG00000145907	Q13283	14
ENSG00000145908	Q96RE9	4
ENSG00000145911	O15049	9
ENSG00000145912	Q9NX24	14
ENSG00000145916	Q96G75	14
ENSG00000145919	Q96IK1	12
ENSG00000145920	Q6PUV4	12
ENSG00000145934	Q9NT68	12
ENSG00000145936	Q16558	7
ENSG00000145945	Q9Y247	0
ENSG00000145949	Q86YV6	9
ENSG00000145965	Q9HD87	1
ENSG00000145975	Q8IXS0	5
ENSG00000145979	Q9P0N9	14
ENSG00000145982	O95363	14
ENSG00000145990	Q9NXC2	15
ENSG00000145996	Q5VV42	15
ENSG00000146001	Q96TA0	10
ENSG00000146005	Q9BQI7	12
ENSG00000146006	O43300	9
ENSG00000146007	Q96NC0	14
ENSG00000146013	O60609	5
ENSG00000146021	Q9UH77	14
ENSG00000146038	Q9UHG0	10
ENSG00000146039	Q9Y2C5	9
ENSG00000146047	Q96A08	4
ENSG00000146049	Q9UBP8	2
ENSG00000146054	Q9C029	9
ENSG00000146063	Q8WV44	7
ENSG00000146066	Q9BW72	14
ENSG00000146067	Q96PV7	9
ENSG00000146070	Q13093	14
ENSG00000146072	O75509	9
ENSG00000146083	Q7L0R7	9
ENSG00000146085	P22033	15
ENSG00000146090	Q8N431	12
ENSG00000146094	Q7L591	9
ENSG00000146109	Q9ULW3	14
ENSG00000146112	Q6NYC8	5
ENSG00000146122	Q86T65	14
ENSG00000146143	P49643	14
ENSG00000146147	Q5VWP3	7
ENSG00000146151	Q8TB92	15
ENSG00000146166	Q5TDP6	15
ENSG00000146192	Q7Z6J4	12
ENSG00000146197	Q8IX30	11
ENSG00000146205	Q6IWH7	12
ENSG00000146215	Q6Q6R5	9
ENSG00000146216	Q5TCY1	14
ENSG00000146221	Q5JU00	14
ENSG00000146223	Q6DKI1	13
ENSG00000146232	O00221	11
ENSG00000146233	Q9NYL5	9
ENSG00000146242	Q13641	9
ENSG00000146243	Q5VVH5	11
ENSG00000146247	Q8WWQ0	14
ENSG00000146250	Q8N3Z0	10
ENSG00000146263	Q6ZRQ5	11
ENSG00000146267	Q5TGI0	15
ENSG00000146276	P24046	9
ENSG00000146278	Q12796	9
ENSG00000146281	Q8IYS1	15
ENSG00000146282	Q5T160	15
ENSG00000146285	Q8N228	9
ENSG00000146350	Q96NH3	11
ENSG00000146352	Q5SYC1	12
ENSG00000146360	P46095	9
ENSG00000146373	Q8TC41	9
ENSG00000146374	Q9BXY4	11
ENSG00000146376	Q8N392	14
ENSG00000146378	Q9P1P5	9
ENSG00000146383	Q96RI8	5
ENSG00000146385	Q969N4	5
ENSG00000146386	Q9P1F3	14
ENSG00000146399	Q96RJ0	9
ENSG00000146409	Q6NT16	14
ENSG00000146410	Q6P444	10
ENSG00000146411	Q8TD20	9
ENSG00000146414	Q149N8	14
ENSG00000146416	Q9NVV5	14
ENSG00000146425	P63172	14
ENSG00000146426	Q8IVF5	12
ENSG00000146433	Q9P2C4	14
ENSG00000146453	Q8NA58	14
ENSG00000146457	Q15007	14
ENSG00000146463	Q5VZL5	12
ENSG00000146469	P01282	9
ENSG00000146476	Q9H993	15
ENSG00000146477	O75751	14
ENSG00000146521	Q9Y6Z2	1
ENSG00000146535	Q03113	12
ENSG00000146540	Q9BRJ6	14
ENSG00000146555	Q7Z5N4	12
ENSG00000146574	O95766	14
ENSG00000146576	Q96N11	12
ENSG00000146587	Q9NYW8	12
ENSG00000146592	Q02930	9
ENSG00000146618	Q96RJ6	12
ENSG00000146648	P00533	12
ENSG00000146670	Q96FF9	9
ENSG00000146674	P17936	9
ENSG00000146676	Q96QR8	9
ENSG00000146678	P08833	9
ENSG00000146700	Q8WTU2	14
ENSG00000146701	P40926	15
ENSG00000146707	Q6PJE2	0
ENSG00000146722	Q8WW08	0
ENSG00000146729	O75323	14
ENSG00000146731	P40227	14
ENSG00000146733	P78330	15
ENSG00000146755	Q86XT4	14
ENSG00000146757	Q03936	12
ENSG00000146776	Q9ULK2	9
ENSG00000146802	Q9H0V1	11
ENSG00000146809	Q8WXK1	9
ENSG00000146826	Q8WVR3	9
ENSG00000146828	Q9BXP2	13
ENSG00000146830	O75420	12
ENSG00000146833	Q9C037	4
ENSG00000146834	Q7L2J0	14
ENSG00000146839	Q9Y493	12
ENSG00000146842	Q96SK2	12
ENSG00000146856	Q8NEM8	15
ENSG00000146857	Q7Z7C7	8
ENSG00000146858	Q96H79	6
ENSG00000146859	Q9NV12	7
ENSG00000146872	Q86UE8	14
ENSG00000146904	P21709	14
ENSG00000146909	Q5C9Z4	14
ENSG00000146910	Q3B7I2	6
ENSG00000146918	Q86XI2	14
ENSG00000146926	Q8WXI3	9
ENSG00000146938	Q8N0W4	15
ENSG00000146950	Q13796	9
ENSG00000146955	A4D1S5	12
ENSG00000146963	Q9Y383	14
ENSG00000146966	Q9ULE3	14
ENSG00000147003	Q9HBJ8	9
ENSG00000147010	Q96B97	9
ENSG00000147027	Q9BQJ4	12
ENSG00000147036	Q6ZV70	12
ENSG00000147041	Q8TDW5	10
ENSG00000147044	O14936	12
ENSG00000147050	O15550	14
ENSG00000147059	Q99865	4
ENSG00000147065	P26038	12
ENSG00000147081	Q5JQC9	6
ENSG00000147082	Q8WWL7	14
ENSG00000147099	Q9BY41	15
ENSG00000147100	P36021	9
ENSG00000147113	Q9H7Y0	10
ENSG00000147117	P51786	4
ENSG00000147118	Q2M218	4
ENSG00000147119	Q9NS84	9
ENSG00000147121	Q5JUW0	4
ENSG00000147123	Q9NX14	12
ENSG00000147124	P51814	12
ENSG00000147127	Q5JT25	2
ENSG00000147130	Q14202	12
ENSG00000147133	P21675	14
ENSG00000147138	Q9BXC1	9
ENSG00000147140	Q15233	11
ENSG00000147144	Q96HB5	9
ENSG00000147145	Q99677	9
ENSG00000147155	Q15125	14
ENSG00000147160	Q6E213	5
ENSG00000147162	O15294	15
ENSG00000147164	Q9UMY4	14
ENSG00000147166	Q9UKP3	5
ENSG00000147168	P31785	9
ENSG00000147174	Q96QF7	14
ENSG00000147180	Q9Y462	9
ENSG00000147183	Q8N123	3
ENSG00000147202	O60879	14
ENSG00000147206	Q9H4D5	4
ENSG00000147223	Q0D2K3	3
ENSG00000147224	P21108	15
ENSG00000147231	Q6NSI4	9
ENSG00000147234	Q5JV73	9
ENSG00000147246	P28335	12
ENSG00000147251	Q5JSL3	14
ENSG00000147255	Q8N6C5	7
ENSG00000147256	Q6ZRI8	4
ENSG00000147257	P51654	10
ENSG00000147262	Q8TDV5	9
ENSG00000147274	P38159	9
ENSG00000147316	Q8NEM0	14
ENSG00000147324	Q9Y4C4	15
ENSG00000147364	Q8TCJ0	9
ENSG00000147378	Q969F0	7
ENSG00000147380	P04001	9
ENSG00000147381	P43358	2
ENSG00000147382	Q8N1B3	14
ENSG00000147383	Q15738	15
ENSG00000147394	O15231	9
ENSG00000147400	P41208	14
ENSG00000147402	Q9UN88	4
ENSG00000147403	P27635	15
ENSG00000147408	Q8TDX6	12
ENSG00000147416	P21281	15
ENSG00000147419	Q86WR0	14
ENSG00000147421	Q6NT76	12
ENSG00000147432	Q05901	9
ENSG00000147434	Q15825	12
ENSG00000147437	P01148	8
ENSG00000147439	Q9NQY0	10
ENSG00000147443	O60496	12
ENSG00000147454	Q9NYZ2	14
ENSG00000147457	Q8WUX9	14
ENSG00000147459	Q9H7D0	14
ENSG00000147465	P49675	12
ENSG00000147471	O94903	15
ENSG00000147475	O94905	14
ENSG00000147481	Q9NSN8	12
ENSG00000147485	A1KZ92	12
ENSG00000147488	O60284	12
ENSG00000147507	P07948	12
ENSG00000147509	O76081	12
ENSG00000147526	O75410	9
ENSG00000147533	Q7Z5G4	14
ENSG00000147535	Q8NEB5	14
ENSG00000147536	Q9BRT9	14
ENSG00000147548	Q9BZ95	12
ENSG00000147570	Q9UF47	9
ENSG00000147571	P06850	9
ENSG00000147573	Q9BYV6	9
ENSG00000147576	Q8IWW8	15
ENSG00000147586	Q9Y2Q9	12
ENSG00000147588	P02689	8
ENSG00000147592	Q53H82	15
ENSG00000147596	Q9GZV8	11
ENSG00000147601	P54274	9
ENSG00000147604	P18124	15
ENSG00000147606	Q8TE54	8
ENSG00000147613	Q96QS6	12
ENSG00000147614	Q8N8Y2	14
ENSG00000147642	Q9NX95	9
ENSG00000147647	Q14117	15
ENSG00000147649	Q86UE4	9
ENSG00000147650	Q9Y561	11
ENSG00000147654	O00559	12
ENSG00000147655	Q6UXX9	9
ENSG00000147669	P53803	14
ENSG00000147676	Q969L2	9
ENSG00000147677	O15372	14
ENSG00000147679	Q9BRU9	14
ENSG00000147684	Q9Y6M9	14
ENSG00000147687	Q6P1N9	15
ENSG00000147689	Q86UY5	9
ENSG00000147697	Q9BYG8	5
ENSG00000147724	Q49AJ0	14
ENSG00000147789	P17097	4
ENSG00000147799	Q9C0H5	14
ENSG00000147804	Q6P5W5	9
ENSG00000147813	Q6XQN6	15
ENSG00000147852	P98155	12
ENSG00000147853	Q9UIJ7	14
ENSG00000147854	Q96PU4	15
ENSG00000147862	O00712	9
ENSG00000147869	O95813	9
ENSG00000147872	Q99541	11
ENSG00000147873	P01569	9
ENSG00000147874	Q7Z4H7	10
ENSG00000147877	P05014	9
ENSG00000147883	P42772	9
ENSG00000147885	P05015	9
ENSG00000147889	Q8N726	4
ENSG00000147894	Q96LT7	14
ENSG00000147896	Q9P0W0	5
ENSG00000147905	Q8N3Z6	9
ENSG00000147912	Q9UK96	9
ENSG00000147926	Q5VYP0	4
ENSG00000147955	Q99720	14
ENSG00000147996	Q9BRT8	15
ENSG00000148019	Q5JTW2	12
ENSG00000148053	Q16620	9
ENSG00000148057	Q5T6J7	15
ENSG00000148082	Q92529	5
ENSG00000148090	Q13825	15
ENSG00000148110	Q5SR56	15
ENSG00000148120	Q8N6M6	11
ENSG00000148123	Q8TBJ4	11
ENSG00000148136	Q8NGS5	5
ENSG00000148143	Q96JM2	9
ENSG00000148153	Q9NRY2	11
ENSG00000148154	Q16739	15
ENSG00000148156	Q9Y614	5
ENSG00000148158	Q5VWJ9	13
ENSG00000148175	P27105	15
ENSG00000148180	P06396	14
ENSG00000148187	Q96E11	15
ENSG00000148200	Q15406	12
ENSG00000148204	Q5IJ48	12
ENSG00000148215	Q8NGR4	5
ENSG00000148218	P13716	15
ENSG00000148219	O75129	9
ENSG00000148225	Q8NA23	14
ENSG00000148229	Q9NRF9	14
ENSG00000148248	O15260	13
ENSG00000148288	Q8N5D6	9
ENSG00000148290	Q15526	15
ENSG00000148291	Q15527	10
ENSG00000148296	O75683	11
ENSG00000148297	Q15528	14
ENSG00000148300	Q9GZR2	14
ENSG00000148303	P62424	14
ENSG00000148308	Q9Y5Q8	14
ENSG00000148331	Q9NWX5	9
ENSG00000148334	Q9H7Z7	14
ENSG00000148335	Q9BV86	14
ENSG00000148337	Q9ULV3	12
ENSG00000148339	Q6KCM7	14
ENSG00000148341	Q9NR46	9
ENSG00000148343	Q7L4E1	12
ENSG00000148344	O14684	9
ENSG00000148346	P80188	5
ENSG00000148356	Q6UWE0	12
ENSG00000148358	Q5VW38	14
ENSG00000148362	Q9BUH6	11
ENSG00000148377	Q9BXS1	5
ENSG00000148384	Q9NRR6	12
ENSG00000148386	Q8WX39	4
ENSG00000148396	O15027	13
ENSG00000148399	Q9BTV6	14
ENSG00000148400	P46531	12
ENSG00000148408	Q00975	14
ENSG00000148411	Q96BF6	9
ENSG00000148426	Q86WR7	9
ENSG00000148429	Q92738	14
ENSG00000148444	Q9UBI1	14
ENSG00000148450	Q9Y3D2	14
ENSG00000148459	Q5T2R2	15
ENSG00000148468	Q5VUB5	9
ENSG00000148481	Q9H8M7	14
ENSG00000148482	Q504Y0	12
ENSG00000148483	Q5W0B7	10
ENSG00000148484	Q15404	14
ENSG00000148488	P61647	9
ENSG00000148498	Q8TEW0	11
ENSG00000148513	Q9BXX3	2
ENSG00000148516	P37275	11
ENSG00000148541	Q8NE31	8
ENSG00000148572	Q96F24	10
ENSG00000148584	Q9NQ94	14
ENSG00000148600	Q96JP9	9
ENSG00000148602	Q9P2V4	9
ENSG00000148604	P47804	10
ENSG00000148606	O14802	15
ENSG00000148634	Q5GLZ8	15
ENSG00000148655	Q9H2I8	14
ENSG00000148660	Q13555	14
ENSG00000148671	Q15847	5
ENSG00000148672	P00367	15
ENSG00000148677	Q15327	9
ENSG00000148680	P34969	12
ENSG00000148688	P78346	14
ENSG00000148690	Q70Z53	14
ENSG00000148700	Q9UEY8	15
ENSG00000148702	Q14520	15
ENSG00000148704	Q5SQQ9	12
ENSG00000148719	Q9NXW2	14
ENSG00000148730	Q13542	14
ENSG00000148734	Q9GZQ6	9
ENSG00000148735	Q5SXH7	7
ENSG00000148737	Q9NQB0	12
ENSG00000148773	P46013	12
ENSG00000148795	P05093	14
ENSG00000148798	Q16352	9
ENSG00000148803	A2VDF0	15
ENSG00000148805	Q4G0T1	5
ENSG00000148814	Q9C0I9	4
ENSG00000148824	Q9BT17	15
ENSG00000148826	Q9C056	11
ENSG00000148828	Q96QU4	4
ENSG00000148832	Q6QHF9	14
ENSG00000148834	P78417	15
ENSG00000148835	Q15542	14
ENSG00000148840	Q5VV67	9
ENSG00000148841	Q8IWB1	9
ENSG00000148842	Q9H8M5	15
ENSG00000148843	Q14690	15
ENSG00000148848	O43184	12
ENSG00000148908	O43665	8
ENSG00000148925	Q9BSF8	12
ENSG00000148926	P35318	9
ENSG00000148935	O43903	14
ENSG00000148942	Q1EHB4	15
ENSG00000148943	Q9NUP9	12
ENSG00000148948	Q9HCJ2	12
ENSG00000148950	Q96LU5	15
ENSG00000148965	P35542	0
ENSG00000148985	Q9UHJ9	12
ENSG00000149016	Q9H6E5	11
ENSG00000149021	P11684	6
ENSG00000149043	Q8NBV8	0
ENSG00000149050	Q9UL59	4
ENSG00000149054	Q9UL58	4
ENSG00000149084	Q53GQ0	15
ENSG00000149089	Q96GX9	15
ENSG00000149090	Q6UXH9	10
ENSG00000149091	Q13574	12
ENSG00000149100	Q7L2H7	14
ENSG00000149115	Q9C0C2	7
ENSG00000149124	Q6IB77	9
ENSG00000149131	P05155	9
ENSG00000149133	O95221	5
ENSG00000149136	Q08945	14
ENSG00000149150	O75387	11
ENSG00000149177	Q12913	14
ENSG00000149179	Q9H6J7	11
ENSG00000149182	Q8N6H7	14
ENSG00000149187	Q92879	14
ENSG00000149196	Q53FT3	14
ENSG00000149201	Q6ZN84	11
ENSG00000149212	P58005	14
ENSG00000149218	O94919	9
ENSG00000149231	Q8N4S0	13
ENSG00000149243	Q6PF15	15
ENSG00000149256	Q6N022	12
ENSG00000149257	P50454	9
ENSG00000149260	O15484	14
ENSG00000149262	Q96HW7	14
ENSG00000149269	Q13153	14
ENSG00000149273	P23396	15
ENSG00000149289	Q9C0D7	9
ENSG00000149292	Q9H892	14
ENSG00000149294	P13591	12
ENSG00000149295	P14416	12
ENSG00000149300	Q96A22	7
ENSG00000149305	O95264	9
ENSG00000149308	Q14207	9
ENSG00000149311	Q13315	14
ENSG00000149313	Q9NRN7	15
ENSG00000149328	Q8IW92	15
ENSG00000149346	Q5VYV7	9
ENSG00000149357	Q6IAA8	12
ENSG00000149380	Q7Z4N8	9
ENSG00000149397	P08397	15
ENSG00000149403	Q16099	14
ENSG00000149418	Q9Y5Y6	9
ENSG00000149428	Q9Y4L1	14
ENSG00000149435	Q9BX51	11
ENSG00000149443	Q9BR46	1
ENSG00000149451	Q9BZ11	12
ENSG00000149452	Q8TCC7	13
ENSG00000149474	Q9H8E8	12
ENSG00000149476	Q3LXA3	15
ENSG00000149480	O94776	12
ENSG00000149483	Q9NPI0	12
ENSG00000149485	Q9Y5Q0	15
ENSG00000149488	Q8TDI7	12
ENSG00000149489	Q03395	5
ENSG00000149499	Q32P44	14
ENSG00000149503	Q9NQS7	9
ENSG00000149506	P60852	7
ENSG00000149507	Q86WS3	3
ENSG00000149516	Q96HJ5	5
ENSG00000149527	O75038	14
ENSG00000149531	Q9BZ01	1
ENSG00000149532	Q8N684	9
ENSG00000149534	Q01362	10
ENSG00000149541	O94766	12
ENSG00000149547	O14681	14
ENSG00000149548	Q0P6D6	10
ENSG00000149554	O14757	13
ENSG00000149557	Q99689	12
ENSG00000149564	Q96AP7	9
ENSG00000149571	Q8IZU9	12
ENSG00000149573	O60487	9
ENSG00000149575	O60939	9
ENSG00000149577	Q8NBJ9	14
ENSG00000149582	Q86YD3	9
ENSG00000149591	Q01995	14
ENSG00000149596	Q9BR39	9
ENSG00000149599	Q9H1R2	14
ENSG00000149600	Q86VX2	14
ENSG00000149609	Q9BQM9	5
ENSG00000149633	Q5JYT7	9
ENSG00000149634	Q9BR10	5
ENSG00000149635	Q9BR26	9
ENSG00000149636	Q9H410	8
ENSG00000149639	O94964	9
ENSG00000149646	Q96M20	15
ENSG00000149651	Q6UDR6	4
ENSG00000149654	Q9UJ99	10
ENSG00000149656	Q0VF47	1
ENSG00000149657	Q9BX40	13
ENSG00000149658	Q9BYJ9	14
ENSG00000149679	Q9BTV7	14
ENSG00000149716	Q8WV07	14
ENSG00000149735	Q96T91	9
ENSG00000149742	Q8IVM8	5
ENSG00000149743	Q86TN4	15
ENSG00000149761	Q9BRQ3	14
ENSG00000149781	Q86UX7	12
ENSG00000149782	Q01970	13
ENSG00000149792	Q13405	14
ENSG00000149798	O14613	9
ENSG00000149806	P35544	15
ENSG00000149809	O76062	14
ENSG00000149823	Q9UID3	14
ENSG00000149922	O95947	9
ENSG00000149923	P60510	14
ENSG00000149925	P04075	15
ENSG00000149926	Q71RH2	12
ENSG00000149927	Q14183	9
ENSG00000149929	Q9BW71	9
ENSG00000149930	Q9UL54	12
ENSG00000149932	Q86XT9	6
ENSG00000149948	P52926	11
ENSG00000149968	P08254	8
ENSG00000149970	Q8WXI2	12
ENSG00000149972	O94779	12
ENSG00000150045	Q9NZS2	6
ENSG00000150048	Q8NC01	5
ENSG00000150051	Q8IYA7	12
ENSG00000150054	Q5T2T1	12
ENSG00000150076	Q9H943	4
ENSG00000150086	Q13224	12
ENSG00000150093	P05556	12
ENSG00000150165	Q5T2P8	7
ENSG00000150175	Q6IN97	11
ENSG00000150201	P59646	1
ENSG00000150244	Q8IWZ4	4
ENSG00000150261	Q8NGG5	5
ENSG00000150269	Q8NGP3	5
ENSG00000150275	Q96QU1	12
ENSG00000150281	Q16619	6
ENSG00000150316	Q9P013	14
ENSG00000150337	P12314	9
ENSG00000150347	Q14865	12
ENSG00000150361	Q9NR64	15
ENSG00000150394	P55286	10
ENSG00000150401	Q6PH85	14
ENSG00000150403	Q6UWJ1	15
ENSG00000150433	A2RU14	10
ENSG00000150455	P58753	9
ENSG00000150456	Q8WVE0	14
ENSG00000150457	Q9NRM7	14
ENSG00000150459	O00422	14
ENSG00000150471	Q9HAR2	12
ENSG00000150477	Q86T90	9
ENSG00000150510	Q86V42	11
ENSG00000150526	Q96PC5	8
ENSG00000150527	O15320	11
ENSG00000150540	P50135	11
ENSG00000150551	Q8N2G4	9
ENSG00000150556	Q8NI32	9
ENSG00000150593	Q53EL6	14
ENSG00000150594	P08913	12
ENSG00000150625	P51674	12
ENSG00000150627	Q8IZU2	14
ENSG00000150628	Q8NEY3	14
ENSG00000150630	P49767	10
ENSG00000150636	Q68D86	5
ENSG00000150637	Q15762	9
ENSG00000150656	Q96KN2	15
ENSG00000150667	Q8NA03	11
ENSG00000150672	Q15700	12
ENSG00000150676	Q8IWF9	11
ENSG00000150681	Q9NS28	9
ENSG00000150687	O95084	11
ENSG00000150712	Q9C0I1	10
ENSG00000150722	Q8WVI7	9
ENSG00000150750	Q8IXP5	9
ENSG00000150753	P48643	15
ENSG00000150756	Q6P4H8	14
ENSG00000150760	Q14185	14
ENSG00000150764	Q155Q3	11
ENSG00000150768	P10515	15
ENSG00000150773	Q8WWB5	14
ENSG00000150776	Q6ZUT1	11
ENSG00000150779	Q9Y5J9	14
ENSG00000150782	Q14116	7
ENSG00000150783	Q9BXU0	5
ENSG00000150787	Q03393	15
ENSG00000150867	P48426	12
ENSG00000150873	Q96LR7	11
ENSG00000150893	Q5SZK8	14
ENSG00000150907	Q12778	9
ENSG00000150938	Q9NZV1	12
ENSG00000150961	O94855	14
ENSG00000150967	Q9NP78	15
ENSG00000150977	Q969X0	9
ENSG00000150990	Q8IY37	14
ENSG00000150991	P62988	14
ENSG00000150995	Q14643	14
ENSG00000151005	Q9H0I9	15
ENSG00000151006	Q2L4Q9	8
ENSG00000151012	Q9UPY5	15
ENSG00000151014	Q9UK39	14
ENSG00000151023	Q8TC29	14
ENSG00000151025	Q5T848	12
ENSG00000151033	Q7Z4W2	12
ENSG00000151062	Q7Z3S7	12
ENSG00000151065	Q8IZD4	14
ENSG00000151067	Q13936	14
ENSG00000151079	P17658	14
ENSG00000151090	P10828	11
ENSG00000151092	Q96IV0	14
ENSG00000151093	Q9NWU1	15
ENSG00000151116	Q8IX04	9
ENSG00000151117	Q8N2M4	15
ENSG00000151131	Q8N5I9	9
ENSG00000151135	Q8WUH6	9
ENSG00000151136	A6QL63	12
ENSG00000151148	Q7Z3V4	14
ENSG00000151150	Q12955	15
ENSG00000151151	Q8NFU5	14
ENSG00000151164	Q6WBX8	0
ENSG00000151176	Q8NHP8	14
ENSG00000151208	Q8TDM6	14
ENSG00000151224	Q00266	15
ENSG00000151229	Q96QE2	15
ENSG00000151233	Q4G148	12
ENSG00000151239	Q12792	14
ENSG00000151240	Q9Y2E4	15
ENSG00000151247	P06730	14
ENSG00000151276	Q96QZ7	12
ENSG00000151287	Q5JUR7	15
ENSG00000151292	Q9Y6M4	13
ENSG00000151303	Q8TF27	12
ENSG00000151304	Q8NEF9	11
ENSG00000151320	Q13023	9
ENSG00000151322	Q8IXF0	12
ENSG00000151327	Q8N128	12
ENSG00000151332	Q9NS73	14
ENSG00000151338	Q8TD10	11
ENSG00000151348	Q93063	14
ENSG00000151353	Q96B42	14
ENSG00000151360	Q8N6M5	15
ENSG00000151364	Q9BQ13	9
ENSG00000151365	Q92748	5
ENSG00000151366	O95298	12
ENSG00000151376	Q16798	15
ENSG00000151379	A6NI15	9
ENSG00000151388	P58397	12
ENSG00000151413	Q8TB37	15
ENSG00000151414	Q8TDX7	15
ENSG00000151418	Q96LB4	8
ENSG00000151422	P16591	12
ENSG00000151445	Q9H9C1	14
ENSG00000151458	Q9ULJ7	14
ENSG00000151461	Q9HAU5	14
ENSG00000151465	O75794	14
ENSG00000151466	Q96NL6	11
ENSG00000151468	Q9BQI4	9
ENSG00000151470	Q8N1A6	12
ENSG00000151474	Q9P2Q2	11
ENSG00000151475	Q9H0C2	14
ENSG00000151490	Q16827	13
ENSG00000151491	Q12929	12
ENSG00000151498	Q9UKU7	15
ENSG00000151500	Q9P016	15
ENSG00000151502	Q4G0F5	14
ENSG00000151503	P42695	14
ENSG00000151514	Q9BXA9	12
ENSG00000151532	Q96AJ9	14
ENSG00000151539	A6NL58	14
ENSG00000151552	P09417	14
ENSG00000151553	Q5W0V3	12
ENSG00000151572	Q32M45	14
ENSG00000151575	Q8N6V9	14
ENSG00000151576	Q9H974	14
ENSG00000151577	P35462	12
ENSG00000151611	Q8IVH4	15
ENSG00000151612	Q17R98	9
ENSG00000151615	Q12837	9
ENSG00000151617	P25101	9
ENSG00000151623	P08235	9
ENSG00000151631	Q9P2A3	0
ENSG00000151632	P52895	14
ENSG00000151640	O14531	15
ENSG00000151650	O95231	14
ENSG00000151651	P78325	12
ENSG00000151655	P19823	15
ENSG00000151657	O60870	14
ENSG00000151665	Q07326	14
ENSG00000151687	Q7Z5J8	11
ENSG00000151689	P49441	14
ENSG00000151690	Q6ZSS7	12
ENSG00000151692	P50876	14
ENSG00000151693	O43150	14
ENSG00000151694	P78536	12
ENSG00000151702	Q01543	12
ENSG00000151704	P48048	9
ENSG00000151715	Q96B21	14
ENSG00000151718	Q6AWC2	12
ENSG00000151725	Q71F23	7
ENSG00000151726	P33121	15
ENSG00000151729	P12235	14
ENSG00000151743	Q8IY45	11
ENSG00000151746	Q96G01	12
ENSG00000151748	Q9H4B6	12
ENSG00000151773	Q5T0U0	8
ENSG00000151778	Q8N6R1	14
ENSG00000151779	A2RRP1	14
ENSG00000151789	Q9H6B1	14
ENSG00000151790	P48775	15
ENSG00000151792	P43234	11
ENSG00000151806	Q8N442	15
ENSG00000151812	A4IF30	12
ENSG00000151834	P47869	9
ENSG00000151835	Q9NZJ4	14
ENSG00000151838	P0C221	11
ENSG00000151846	Q9H361	15
ENSG00000151849	Q9HC77	14
ENSG00000151876	Q9UKT5	11
ENSG00000151881	Q0VDI3	12
ENSG00000151882	Q9NRJ3	9
ENSG00000151883	Q8N3A8	11
ENSG00000151892	P56159	9
ENSG00000151893	Q86Y37	11
ENSG00000151914	O94833	12
ENSG00000151917	Q5SZJ8	7
ENSG00000151923	Q01085	14
ENSG00000151929	O95817	10
ENSG00000151948	Q96MS3	15
ENSG00000151952	Q14C87	12
ENSG00000151962	Q8TBY0	9
ENSG00000151963	Q14587	12
ENSG00000151967	Q9P0W5	12
ENSG00000151989	Q8N2C7	11
ENSG00000152022	Q8IVB5	12
ENSG00000152034	Q969V1	9
ENSG00000152042	Q3BBV2	2
ENSG00000152049	Q8WWG9	9
ENSG00000152056	Q96PC3	14
ENSG00000152061	Q5R372	12
ENSG00000152076	Q96LY2	11
ENSG00000152078	Q96MV1	14
ENSG00000152082	Q6NZ67	11
ENSG00000152086	Q6PEY2	14
ENSG00000152092	O14525	9
ENSG00000152102	A1KXE4	9
ENSG00000152104	Q15678	12
ENSG00000152117	Q6ZWB7	1
ENSG00000152127	Q09328	12
ENSG00000152128	Q8TC26	10
ENSG00000152133	Q8N954	14
ENSG00000152137	Q9UJY1	9
ENSG00000152147	Q8WXD5	9
ENSG00000152154	Q8NBL3	9
ENSG00000152192	Q01851	12
ENSG00000152193	Q5W0B1	10
ENSG00000152207	Q9NS75	9
ENSG00000152208	O43424	14
ENSG00000152213	Q969Q4	15
ENSG00000152214	Q99578	12
ENSG00000152217	Q9Y6X0	9
ENSG00000152219	Q8N8R7	12
ENSG00000152223	Q9HCE0	12
ENSG00000152229	Q9H939	9
ENSG00000152234	P25705	15
ENSG00000152240	Q96CS2	14
ENSG00000152242	Q96B23	9
ENSG00000152253	Q9HBM1	14
ENSG00000152254	Q9NQR9	12
ENSG00000152256	Q15118	12
ENSG00000152266	P01270	9
ENSG00000152268	Q9HCB6	12
ENSG00000152270	Q13370	12
ENSG00000152284	Q9HCS4	9
ENSG00000152291	O43493	9
ENSG00000152292	Q7Z4S9	6
ENSG00000152315	Q9HB14	12
ENSG00000152332	Q8TAS1	9
ENSG00000152348	Q9H0Y0	14
ENSG00000152359	Q8NA72	14
ENSG00000152377	Q08629	9
ENSG00000152380	Q6UXP7	12
ENSG00000152382	Q96BN2	12
ENSG00000152402	P33402	12
ENSG00000152404	Q2TBE0	14
ENSG00000152409	Q8N9B5	9
ENSG00000152413	Q86YM7	9
ENSG00000152422	Q13426	14
ENSG00000152428	Q96GW9	15
ENSG00000152430	Q8N9W6	12
ENSG00000152433	Q8IVP9	2
ENSG00000152439	Q6PK81	4
ENSG00000152443	Q68DI1	2
ENSG00000152454	Q9Y2P7	4
ENSG00000152455	Q9H5I1	15
ENSG00000152457	Q96SD1	12
ENSG00000152463	Q9NV23	15
ENSG00000152464	P78345	14
ENSG00000152465	O60551	14
ENSG00000152467	Q8NBB4	2
ENSG00000152475	Q96EG3	4
ENSG00000152484	O75317	14
ENSG00000152487	Q8TEA1	15
ENSG00000152492	Q8IVM0	10
ENSG00000152495	Q16566	14
ENSG00000152503	Q9NQ86	12
ENSG00000152518	P47974	9
ENSG00000152520	Q58A45	14
ENSG00000152527	Q8IVE3	12
ENSG00000152556	P08237	15
ENSG00000152558	Q8N131	7
ENSG00000152578	P48058	14
ENSG00000152580	Q6WRI0	9
ENSG00000152582	Q9C093	14
ENSG00000152583	Q14515	12
ENSG00000152591	Q9NZW4	5
ENSG00000152592	Q13316	6
ENSG00000152595	Q9NQ76	5
ENSG00000152601	Q9NR56	12
ENSG00000152611	Q8WWF8	14
ENSG00000152620	Q4G0N4	14
ENSG00000152642	Q8N335	15
ENSG00000152661	P17302	9
ENSG00000152669	P22674	9
ENSG00000152670	Q9NQI0	15
ENSG00000152672	Q8N1N0	5
ENSG00000152683	Q6NXT4	14
ENSG00000152684	Q9BRX2	15
ENSG00000152689	Q8IV61	12
ENSG00000152700	Q9Y6B6	14
ENSG00000152705	Q86XQ3	11
ENSG00000152726	Q5SNT6	14
ENSG00000152749	Q86V85	14
ENSG00000152760	Q8N7M0	11
ENSG00000152763	Q5VTH9	14
ENSG00000152766	Q5VYY1	9
ENSG00000152767	Q9Y4F1	12
ENSG00000152778	Q13325	9
ENSG00000152779	Q6ZSM3	15
ENSG00000152782	Q8TE04	14
ENSG00000152784	Q9NQV8	9
ENSG00000152785	P12645	11
ENSG00000152795	O14979	14
ENSG00000152804	Q03014	11
ENSG00000152818	P46939	12
ENSG00000152822	Q13255	12
ENSG00000152894	Q15262	11
ENSG00000152904	O95749	15
ENSG00000152910	Q9C0A0	12
ENSG00000152926	Q03924	2
ENSG00000152931	Q9NPD0	2
ENSG00000152932	Q96E17	12
ENSG00000152936	Q8N9Z9	5
ENSG00000152939	Q8N4S9	9
ENSG00000152942	O75943	14
ENSG00000152944	Q13503	12
ENSG00000152952	O00469	12
ENSG00000152953	Q9NY57	12
ENSG00000152954	Q8IZ57	9
ENSG00000152969	Q96N16	11
ENSG00000152977	Q15915	11
ENSG00000152990	Q8IWK6	12
ENSG00000153002	P15086	13
ENSG00000153006	Q8N9Q2	7
ENSG00000153012	Q8N0V4	9
ENSG00000153015	Q6UX04	14
ENSG00000153029	Q95460	9
ENSG00000153037	P09132	15
ENSG00000153044	Q9H3R5	7
ENSG00000153046	Q9Y232	15
ENSG00000153048	Q9Y2V2	12
ENSG00000153060	Q96M29	7
ENSG00000153064	Q8NDB2	8
ENSG00000153066	Q6PKC3	12
ENSG00000153071	P98082	12
ENSG00000153081	A6NHP6	14
ENSG00000153086	Q8TDX5	15
ENSG00000153093	Q9NUZ1	9
ENSG00000153094	O43521	6
ENSG00000153107	Q9H1A4	14
ENSG00000153113	P20810	9
ENSG00000153130	Q9UIL1	12
ENSG00000153132	O14967	14
ENSG00000153140	O15182	14
ENSG00000153143	P06028	0
ENSG00000153147	O60264	15
ENSG00000153157	Q5T4T6	8
ENSG00000153162	P22004	10
ENSG00000153165	A6NKT7	10
ENSG00000153179	Q86WH2	9
ENSG00000153187	Q00839	12
ENSG00000153201	P49792	10
ENSG00000153207	Q8WYP5	12
ENSG00000153208	Q12866	10
ENSG00000153214	Q96K49	14
ENSG00000153230	Q8NGZ2	2
ENSG00000153233	Q15256	11
ENSG00000153234	P43354	12
ENSG00000153237	Q8NFR7	10
ENSG00000153246	Q13018	12
ENSG00000153250	P29558	9
ENSG00000153253	Q9NY46	14
ENSG00000153266	Q8TBJ5	12
ENSG00000153283	P40200	5
ENSG00000153291	O95847	14
ENSG00000153292	Q5T601	6
ENSG00000153294	Q8IZF3	9
ENSG00000153303	Q8N878	7
ENSG00000153310	Q9NUQ9	14
ENSG00000153317	Q9ULH1	14
ENSG00000153339	Q9Y2L5	14
ENSG00000153347	Q96LP2	0
ENSG00000153363	Q9BRT7	2
ENSG00000153391	Q6PI98	14
ENSG00000153395	Q8NF37	14
ENSG00000153404	Q96PX9	12
ENSG00000153406	Q9HBL8	15
ENSG00000153443	Q8TB05	11
ENSG00000153446	Q6UX73	12
ENSG00000153485	Q8N6I4	11
ENSG00000153487	Q9UK53	13
ENSG00000153495	Q8N6K0	4
ENSG00000153498	Q96KW9	3
ENSG00000153531	Q8NDY3	9
ENSG00000153551	Q96FZ5	10
ENSG00000153558	Q9UKC9	14
ENSG00000153560	Q9NZI7	12
ENSG00000153561	Q9H871	14
ENSG00000153563	P01732	8
ENSG00000153574	P49247	15
ENSG00000153575	Q96RT8	14
ENSG00000153666	A6NC78	2
ENSG00000153684	Q08AF8	2
ENSG00000153707	P23468	14
ENSG00000153714	Q8IV03	9
ENSG00000153721	Q6P9H4	9
ENSG00000153767	P29083	14
ENSG00000153774	Q9UEE9	13
ENSG00000153779	Q8IUE1	4
ENSG00000153786	Q9NXF8	9
ENSG00000153789	Q6ZTR7	8
ENSG00000153790	Q8N865	11
ENSG00000153802	O60235	6
ENSG00000153807	P31260	9
ENSG00000153814	Q86VZ6	12
ENSG00000153815	Q8IY22	11
ENSG00000153820	Q2M3C7	9
ENSG00000153822	Q9NPI9	9
ENSG00000153823	Q7Z2X4	9
ENSG00000153827	Q14669	14
ENSG00000153832	Q8NEA4	11
ENSG00000153879	P53567	12
ENSG00000153885	Q96SI1	12
ENSG00000153896	Q96NL3	12
ENSG00000153898	Q8IZK6	14
ENSG00000153902	Q8N135	6
ENSG00000153904	O94760	15
ENSG00000153914	Q8WXA9	14
ENSG00000153922	O14646	14
ENSG00000153923	Q9Y6N3	0
ENSG00000153930	Q8N957	12
ENSG00000153933	P52429	12
ENSG00000153936	Q7LGA3	12
ENSG00000153944	Q96DH6	14
ENSG00000153951	P58180	6
ENSG00000153956	P54289	9
ENSG00000153975	Q96AP4	14
ENSG00000153976	Q9Y663	15
ENSG00000153982	Q8N9F7	15
ENSG00000153989	Q96E22	14
ENSG00000153993	O95025	9
ENSG00000154001	Q16537	14
ENSG00000154007	Q8WXJ9	6
ENSG00000154016	Q13588	8
ENSG00000154025	A0PJK1	15
ENSG00000154027	Q9Y6K8	9
ENSG00000154035	Q8N6N6	15
ENSG00000154040	O75952	5
ENSG00000154059	Q9P2X3	14
ENSG00000154065	Q8N6D5	12
ENSG00000154079	Q5VUM1	15
ENSG00000154080	Q7L1S5	10
ENSG00000154096	P04216	9
ENSG00000154099	Q8NEP3	14
ENSG00000154102	Q96GX8	6
ENSG00000154114	Q5QJ74	14
ENSG00000154118	Q8WXH2	12
ENSG00000154122	Q9HCJ1	9
ENSG00000154124	Q96BN8	8
ENSG00000154127	Q8TF42	12
ENSG00000154133	Q8WZ75	9
ENSG00000154134	Q96MS0	12
ENSG00000154143	Q96QZ0	9
ENSG00000154144	Q3YBR2	14
ENSG00000154146	Q92686	5
ENSG00000154153	Q9H6L5	9
ENSG00000154162	P55289	10
ENSG00000154165	P49685	7
ENSG00000154174	O94826	15
ENSG00000154175	Q7Z7G0	11
ENSG00000154188	Q15389	9
ENSG00000154198	Q8N1L4	5
ENSG00000154217	Q9UKF7	14
ENSG00000154222	Q5T0F9	14
ENSG00000154227	Q8IU89	9
ENSG00000154229	P17252	13
ENSG00000154237	Q38SD2	14
ENSG00000154240	Q8N8E3	14
ENSG00000154251	A6NN04	2
ENSG00000154252	Q9H3Q3	10
ENSG00000154258	Q8IUA7	15
ENSG00000154262	Q8N139	15
ENSG00000154263	Q8WWZ4	15
ENSG00000154265	Q8WWZ7	15
ENSG00000154269	O14638	14
ENSG00000154274	Q8IY42	5
ENSG00000154277	P09936	14
ENSG00000154305	Q5JRA6	11
ENSG00000154309	Q96F81	12
ENSG00000154310	Q9UKE5	12
ENSG00000154316	Q8IZJ6	15
ENSG00000154319	Q96KS9	10
ENSG00000154328	Q969S2	8
ENSG00000154330	Q15124	15
ENSG00000154342	P56704	11
ENSG00000154358	Q5VST9	15
ENSG00000154359	Q17RB8	14
ENSG00000154370	Q96F44	9
ENSG00000154380	Q8N8S7	12
ENSG00000154415	Q16821	9
ENSG00000154429	Q6IQ19	9
ENSG00000154438	Q8WWH4	11
ENSG00000154447	Q7Z6J0	12
ENSG00000154451	Q96PP8	14
ENSG00000154473	O43684	14
ENSG00000154474	O60662	10
ENSG00000154478	Q8NDV2	9
ENSG00000154479	Q0VFZ6	11
ENSG00000154485	Q8N119	9
ENSG00000154493	Q96M02	7
ENSG00000154511	Q5T7M9	12
ENSG00000154518	P48201	14
ENSG00000154529	Q96NU0	12
ENSG00000154537	Q5VT28	1
ENSG00000154545	Q96JG8	4
ENSG00000154548	Q8WXF0	8
ENSG00000154553	Q53GG5	12
ENSG00000154556	O94875	9
ENSG00000154582	Q15369	14
ENSG00000154589	Q9Y6Y9	7
ENSG00000154608	Q96L14	9
ENSG00000154611	Q8TAA3	15
ENSG00000154620	O14604	0
ENSG00000154639	P78310	9
ENSG00000154640	Q14201	9
ENSG00000154642	Q9NYK6	9
ENSG00000154645	Q9H9P2	9
ENSG00000154646	P98073	10
ENSG00000154654	O15394	12
ENSG00000154655	Q8NA19	12
ENSG00000154678	Q14123	14
ENSG00000154710	Q9UJ41	14
ENSG00000154719	Q9NYK5	12
ENSG00000154721	P57087	9
ENSG00000154723	P18859	12
ENSG00000154727	Q06546	12
ENSG00000154734	Q9UHI8	12
ENSG00000154736	Q9UNA0	12
ENSG00000154743	Q8NCE0	14
ENSG00000154760	Q68D06	5
ENSG00000154764	O00755	9
ENSG00000154767	Q01831	14
ENSG00000154768	Q8WW18	3
ENSG00000154781	Q6PII3	12
ENSG00000154783	Q6ZNL6	9
ENSG00000154803	Q8NFG4	14
ENSG00000154813	Q96FX2	14
ENSG00000154814	Q96HP4	13
ENSG00000154822	Q9UPR0	13
ENSG00000154832	Q9P0U4	12
ENSG00000154839	Q96BD8	14
ENSG00000154845	Q8TF05	14
ENSG00000154856	Q8J025	11
ENSG00000154864	Q9H5I5	14
ENSG00000154874	Q3MJ40	7
ENSG00000154889	Q53F39	14
ENSG00000154898	Q8IYA2	7
ENSG00000154914	Q70EL4	14
ENSG00000154917	Q9NRW1	14
ENSG00000154920	Q96AY2	14
ENSG00000154928	P54762	14
ENSG00000154930	Q9NUB1	15
ENSG00000154945	Q6AI12	11
ENSG00000154957	P17022	6
ENSG00000154975	Q9NS85	14
ENSG00000154997	Q6ZU15	12
ENSG00000154999	Q9Y2R5	12
ENSG00000155008	Q6UXV4	12
ENSG00000155011	Q9UBU2	11
ENSG00000155016	Q7Z449	14
ENSG00000155026	P0C881	15
ENSG00000155034	Q96ME1	9
ENSG00000155052	Q8WYK1	12
ENSG00000155066	Q8N271	8
ENSG00000155070	A6NGZ7	0
ENSG00000155085	Q5TCS8	11
ENSG00000155087	Q14990	7
ENSG00000155090	Q13118	10
ENSG00000155093	Q92932	12
ENSG00000155096	O14977	9
ENSG00000155097	P21283	14
ENSG00000155099	Q8N4L2	9
ENSG00000155100	Q8N6M0	14
ENSG00000155111	Q9BWU1	14
ENSG00000155115	Q969F1	11
ENSG00000155130	P29966	9
ENSG00000155158	Q5VTQ0	14
ENSG00000155189	Q9NUQ2	12
ENSG00000155229	Q96T76	14
ENSG00000155249	Q8NGD4	5
ENSG00000155252	Q86XE5	15
ENSG00000155254	Q9BSK0	9
ENSG00000155256	Q5T4F4	9
ENSG00000155265	Q2TAP0	14
ENSG00000155269	Q96P69	2
ENSG00000155275	Q8IYL2	12
ENSG00000155287	Q96A46	14
ENSG00000155304	P48723	12
ENSG00000155307	Q9NSI8	9
ENSG00000155313	Q9UHP3	14
ENSG00000155319	Q6NSI1	2
ENSG00000155324	Q96HH9	9
ENSG00000155329	Q8TBK6	9
ENSG00000155330	Q6PH81	9
ENSG00000155352	Q6VEQ5	0
ENSG00000155363	Q9HCE1	15
ENSG00000155366	P08134	9
ENSG00000155367	Q5JR12	12
ENSG00000155368	P07108	15
ENSG00000155380	P53985	15
ENSG00000155393	Q7Z4Q2	14
ENSG00000155428	Q86UV6	14
ENSG00000155438	Q9BYG3	14
ENSG00000155463	Q15070	14
ENSG00000155465	Q9UM01	13
ENSG00000155495	O60732	2
ENSG00000155506	Q6PKG0	14
ENSG00000155508	Q9UFF9	14
ENSG00000155511	P42261	14
ENSG00000155530	Q96M69	14
ENSG00000155542	Q8NE22	11
ENSG00000155545	Q7Z3K6	9
ENSG00000155561	Q92621	14
ENSG00000155592	Q63HK3	6
ENSG00000155621	Q96MD7	14
ENSG00000155622	Q96GT9	2
ENSG00000155629	Q6ZUJ8	9
ENSG00000155636	Q8IUH3	14
ENSG00000155640	Q8N655	7
ENSG00000155657	Q8WZ42	15
ENSG00000155659	Q9Y279	7
ENSG00000155660	P13667	15
ENSG00000155666	Q8N371	14
ENSG00000155714	Q8IXQ8	6
ENSG00000155719	Q7RTW8	10
ENSG00000155729	Q6PI47	7
ENSG00000155744	Q8IXS8	9
ENSG00000155749	Q96Q35	11
ENSG00000155754	Q53TS8	6
ENSG00000155755	Q96Q45	11
ENSG00000155760	O75084	12
ENSG00000155761	Q6Q759	14
ENSG00000155792	Q8TB45	14
ENSG00000155816	Q9NZ56	14
ENSG00000155827	Q5VTR2	12
ENSG00000155833	Q14093	0
ENSG00000155846	Q86YN6	8
ENSG00000155849	Q92556	14
ENSG00000155850	P50443	12
ENSG00000155858	P83369	14
ENSG00000155868	O43513	14
ENSG00000155875	Q8IYX7	12
ENSG00000155876	Q7L523	14
ENSG00000155886	Q9UI40	12
ENSG00000155890	Q8IWZ5	7
ENSG00000155893	Q8TE99	14
ENSG00000155897	P40145	14
ENSG00000155903	Q15283	12
ENSG00000155906	Q9NWS8	15
ENSG00000155918	Q5VY80	4
ENSG00000155926	Q13239	9
ENSG00000155957	Q9HC24	15
ENSG00000155959	P61758	14
ENSG00000155961	Q96DA2	12
ENSG00000155962	O15247	14
ENSG00000155966	P51816	9
ENSG00000155970	Q86XE3	12
ENSG00000155974	Q9Y3R0	12
ENSG00000155975	Q8NEZ2	12
ENSG00000155980	Q12840	14
ENSG00000155984	Q8NFB2	12
ENSG00000156006	P11245	0
ENSG00000156009	P43361	2
ENSG00000156011	Q9NYI0	12
ENSG00000156017	Q8N4J0	14
ENSG00000156026	Q8NE86	14
ENSG00000156030	Q6PJG2	9
ENSG00000156035	Q8WUY3	8
ENSG00000156042	Q5T0N1	14
ENSG00000156049	O95837	9
ENSG00000156050	Q96MY7	14
ENSG00000156052	P50148	12
ENSG00000156076	Q9Y5W5	12
ENSG00000156096	P06133	12
ENSG00000156097	Q9BZJ8	11
ENSG00000156103	P51512	15
ENSG00000156110	P55263	15
ENSG00000156113	Q12791	15
ENSG00000156127	Q16520	9
ENSG00000156136	P27707	14
ENSG00000156140	O15072	9
ENSG00000156150	O95076	9
ENSG00000156162	Q7Z388	9
ENSG00000156170	Q330K2	15
ENSG00000156171	Q6UX65	12
ENSG00000156172	Q96NL8	14
ENSG00000156194	O14830	14
ENSG00000156206	Q6P656	14
ENSG00000156218	P82987	10
ENSG00000156219	Q13508	5
ENSG00000156222	O00337	15
ENSG00000156232	Q8TF30	11
ENSG00000156234	O43927	7
ENSG00000156239	Q9Y5N5	15
ENSG00000156253	P57060	0
ENSG00000156256	Q9Y5T5	14
ENSG00000156261	P50990	14
ENSG00000156265	P57077	11
ENSG00000156269	Q9BSU3	15
ENSG00000156273	O14867	9
ENSG00000156282	P56750	7
ENSG00000156284	P56748	9
ENSG00000156298	P41732	12
ENSG00000156299	Q13009	12
ENSG00000156304	O95104	9
ENSG00000156313	Q92834	14
ENSG00000156345	Q8IZL9	14
ENSG00000156363	A6NFL8	0
ENSG00000156374	Q9BYE7	9
ENSG00000156381	Q96BM1	9
ENSG00000156384	Q86XK3	11
ENSG00000156395	Q9UPU3	9
ENSG00000156398	Q96NB2	12
ENSG00000156411	P56378	7
ENSG00000156413	P51993	12
ENSG00000156414	Q8NDG6	14
ENSG00000156427	O76093	10
ENSG00000156453	Q08174	11
ENSG00000156463	Q8TEC5	8
ENSG00000156466	Q6KF10	9
ENSG00000156467	P14927	14
ENSG00000156469	Q96E29	14
ENSG00000156471	P48651	12
ENSG00000156475	Q00005	14
ENSG00000156482	P62888	15
ENSG00000156486	Q9ULS6	9
ENSG00000156500	Q6P4D5	0
ENSG00000156502	Q8IYB8	15
ENSG00000156504	Q7Z309	8
ENSG00000156508	P68104	15
ENSG00000156509	Q4G163	9
ENSG00000156510	Q2TB90	15
ENSG00000156515	P19367	15
ENSG00000156521	Q2T9J0	14
ENSG00000156531	Q8IWS0	9
ENSG00000156535	Q6YHK3	12
ENSG00000156564	Q9ULH4	11
ENSG00000156574	Q96S42	9
ENSG00000156575	Q9Y2Y8	7
ENSG00000156587	O14933	4
ENSG00000156599	Q9C0B5	9
ENSG00000156603	A0JLT2	12
ENSG00000156639	Q9H8U3	9
ENSG00000156642	Q9Y639	9
ENSG00000156650	Q8WYB5	14
ENSG00000156671	Q96LT4	14
ENSG00000156675	Q6WKZ4	9
ENSG00000156687	Q6UXZ4	12
ENSG00000156689	Q8WU03	9
ENSG00000156697	Q9BVJ6	14
ENSG00000156709	O95831	14
ENSG00000156711	O15264	9
ENSG00000156735	O95429	9
ENSG00000156738	P11836	6
ENSG00000156787	Q96DN5	14
ENSG00000156795	Q96HA8	14
ENSG00000156802	Q6PL18	14
ENSG00000156804	Q969P5	12
ENSG00000156831	Q96MF7	14
ENSG00000156853	Q96CS4	4
ENSG00000156858	Q9BWN1	8
ENSG00000156860	Q9HAH7	8
ENSG00000156869	Q6ZNA5	12
ENSG00000156873	P15735	12
ENSG00000156875	Q96MC6	15
ENSG00000156876	Q6UVJ0	14
ENSG00000156885	Q02221	0
ENSG00000156886	Q13349	9
ENSG00000156920	Q8IZF6	7
ENSG00000156925	O60481	9
ENSG00000156928	Q96EH3	15
ENSG00000156931	Q8N3P4	14
ENSG00000156958	Q01415	14
ENSG00000156959	Q7Z7J7	9
ENSG00000156966	Q8NFL0	9
ENSG00000156968	Q2QL34	14
ENSG00000156970	O60566	14
ENSG00000156973	O43924	14
ENSG00000156976	Q14240	14
ENSG00000156983	P55201	14
ENSG00000156990	Q6P087	11
ENSG00000157005	P61278	9
ENSG00000157014	Q93075	15
ENSG00000157017	Q9UBU3	7
ENSG00000157020	P55735	14
ENSG00000157021	A6NJH2	12
ENSG00000157036	Q9Y2C4	15
ENSG00000157045	Q96AB6	14
ENSG00000157060	Q9BZQ2	10
ENSG00000157064	Q9BZQ4	10
ENSG00000157077	O95405	12
ENSG00000157087	Q01814	15
ENSG00000157093	Q96KX0	6
ENSG00000157103	P30531	14
ENSG00000157106	Q96Q15	14
ENSG00000157107	Q0JRZ9	12
ENSG00000157110	Q93062	12
ENSG00000157111	Q8WVE6	8
ENSG00000157119	Q2TBA0	10
ENSG00000157131	P07357	9
ENSG00000157150	Q99727	10
ENSG00000157152	Q92777	14
ENSG00000157168	Q02297	9
ENSG00000157181	Q5SWX8	14
ENSG00000157184	P23786	14
ENSG00000157191	Q9NVZ3	14
ENSG00000157193	Q14114	12
ENSG00000157211	Q5VXM1	9
ENSG00000157212	Q6ZW49	14
ENSG00000157214	Q8NFT2	15
ENSG00000157216	Q9BWW4	12
ENSG00000157219	P47898	9
ENSG00000157224	P56749	9
ENSG00000157227	P50281	15
ENSG00000157240	Q9UP38	12
ENSG00000157259	Q8WUU5	12
ENSG00000157303	Q96L08	9
ENSG00000157306	Q9BU02	11
ENSG00000157312	Q9HBH1	15
ENSG00000157315	Q8WW62	12
ENSG00000157322	A5D8T8	9
ENSG00000157326	Q9BTZ2	15
ENSG00000157330	Q8N1D5	11
ENSG00000157335	Q8NCF0	9
ENSG00000157343	Q5T9G4	6
ENSG00000157344	Q5RKV6	14
ENSG00000157349	Q9UMR2	14
ENSG00000157350	Q16842	11
ENSG00000157353	Q8N0W3	14
ENSG00000157358	Q5VWM5	4
ENSG00000157368	Q6ZMJ4	9
ENSG00000157379	Q96LJ7	15
ENSG00000157388	Q01668	14
ENSG00000157399	P51690	15
ENSG00000157404	P10721	9
ENSG00000157423	Q4G0P3	14
ENSG00000157426	Q4L235	15
ENSG00000157429	P17023	4
ENSG00000157445	Q8IZS8	12
ENSG00000157450	Q6ZNA4	9
ENSG00000157456	O95067	14
ENSG00000157470	Q8TBF8	11
ENSG00000157483	Q12965	14
ENSG00000157500	Q9UKG1	11
ENSG00000157502	Q5H9M0	8
ENSG00000157510	Q8TED9	9
ENSG00000157514	Q99576	12
ENSG00000157538	O14972	14
ENSG00000157540	Q13627	14
ENSG00000157542	P48051	9
ENSG00000157551	Q99712	9
ENSG00000157554	P11308	11
ENSG00000157557	P15036	12
ENSG00000157570	Q96SJ8	11
ENSG00000157578	O95447	7
ENSG00000157593	Q8TB61	14
ENSG00000157600	Q5U3C3	14
ENSG00000157601	P20591	14
ENSG00000157606	Q496A3	11
ENSG00000157613	Q96BA8	11
ENSG00000157617	Q9Y426	9
ENSG00000157625	Q8N5C8	0
ENSG00000157637	Q9HBR0	12
ENSG00000157653	Q8TAL5	4
ENSG00000157654	Q9Y2D5	10
ENSG00000157657	Q5T7W0	9
ENSG00000157680	O75912	12
ENSG00000157693	Q5VZI3	8
ENSG00000157703	Q8N434	9
ENSG00000157734	Q96L94	9
ENSG00000157741	Q6ZU65	11
ENSG00000157764	P15056	12
ENSG00000157765	O95436	12
ENSG00000157766	P16112	12
ENSG00000157778	Q9BT73	14
ENSG00000157782	Q9NZU7	9
ENSG00000157796	Q8NEZ3	14
ENSG00000157800	Q8NCC5	15
ENSG00000157823	P59780	14
ENSG00000157827	Q96PY5	14
ENSG00000157828	Q8TD47	15
ENSG00000157833	Q75VX8	0
ENSG00000157837	Q8TCT6	14
ENSG00000157851	Q9BPU6	13
ENSG00000157856	Q96MC2	14
ENSG00000157869	P51157	14
ENSG00000157870	Q8TBF2	14
ENSG00000157873	Q92956	11
ENSG00000157881	Q9NVE7	14
ENSG00000157884	A0PJX0	6
ENSG00000157890	A6BM72	14
ENSG00000157895	Q96C57	10
ENSG00000157911	O60683	14
ENSG00000157916	O15258	14
ENSG00000157927	Q96JH8	11
ENSG00000157933	P12755	12
ENSG00000157950	Q16385	2
ENSG00000157954	Q9Y4P8	14
ENSG00000157965	Q7RTT4	3
ENSG00000157978	Q5SW96	12
ENSG00000157985	Q9UPQ3	12
ENSG00000157992	Q53RY4	9
ENSG00000157999	A6NGH8	6
ENSG00000158006	Q99487	14
ENSG00000158008	Q92935	5
ENSG00000158014	Q9BRI3	15
ENSG00000158019	Q9NXR7	14
ENSG00000158022	Q969Q1	8
ENSG00000158023	Q8TBY9	14
ENSG00000158042	Q9NRX2	15
ENSG00000158050	Q05923	9
ENSG00000158055	Q8TE85	9
ENSG00000158062	Q5T124	14
ENSG00000158077	Q86W24	14
ENSG00000158079	A2A3K4	14
ENSG00000158089	Q96FL9	9
ENSG00000158092	P16333	12
ENSG00000158104	P32754	15
ENSG00000158106	Q8TCX5	12
ENSG00000158109	Q5T0D9	11
ENSG00000158113	Q8N309	14
ENSG00000158122	Q7RTV5	14
ENSG00000158125	P47989	15
ENSG00000158156	Q9H6D3	14
ENSG00000158158	Q6P4Q7	15
ENSG00000158161	Q99504	9
ENSG00000158163	Q8IYY4	11
ENSG00000158164	Q99406	6
ENSG00000158169	Q00597	9
ENSG00000158186	O14807	12
ENSG00000158195	Q9Y6W5	9
ENSG00000158201	Q8WU67	15
ENSG00000158220	A0FGR9	14
ENSG00000158234	Q9NVQ4	12
ENSG00000158246	Q96A09	5
ENSG00000158258	Q9H4D0	12
ENSG00000158270	Q5KU26	12
ENSG00000158286	Q6ZRF8	12
ENSG00000158290	Q13620	14
ENSG00000158292	Q6NV75	9
ENSG00000158296	Q8WWT9	14
ENSG00000158301	Q96D09	4
ENSG00000158315	Q9NX52	14
ENSG00000158321	Q8WXX7	9
ENSG00000158352	Q9ULL8	9
ENSG00000158373	P58876	14
ENSG00000158402	P30307	12
ENSG00000158406	P62805	14
ENSG00000158411	Q8WV92	12
ENSG00000158417	O60841	15
ENSG00000158423	Q8N443	14
ENSG00000158427	Q99406	6
ENSG00000158428	Q7Z7H3	11
ENSG00000158435	Q9UKZ1	14
ENSG00000158445	Q14721	15
ENSG00000158457	Q86UF1	12
ENSG00000158458	O14511	12
ENSG00000158467	Q96HN2	12
ENSG00000158470	O43286	11
ENSG00000158473	P15813	7
ENSG00000158477	P06126	4
ENSG00000158480	Q9UM82	12
ENSG00000158481	P29017	4
ENSG00000158482	A6NJ09	12
ENSG00000158483	Q9NVL1	1
ENSG00000158485	P29016	4
ENSG00000158486	Q8TD57	14
ENSG00000158488	P15812	4
ENSG00000158497	O97980	2
ENSG00000158516	P48052	15
ENSG00000158525	Q8WXQ8	12
ENSG00000158526	Q969E8	14
ENSG00000158527	Q9H8C5	11
ENSG00000158528	Q9ULJ8	12
ENSG00000158545	Q86VM9	9
ENSG00000158552	Q8WV99	14
ENSG00000158553	Q96KW2	4
ENSG00000158555	Q8WTR4	11
ENSG00000158560	O14576	14
ENSG00000158571	P16118	15
ENSG00000158578	P22557	15
ENSG00000158604	Q7Z7H5	14
ENSG00000158615	Q5SWA1	3
ENSG00000158623	Q9UBF2	14
ENSG00000158636	Q7Z589	9
ENSG00000158639	Q96GU1	2
ENSG00000158669	Q86UL3	14
ENSG00000158683	Q8TDX9	11
ENSG00000158691	O43309	4
ENSG00000158710	Q9UL16	14
ENSG00000158711	P28324	9
ENSG00000158714	Q9P0V8	8
ENSG00000158715	Q96JT2	11
ENSG00000158716	Q9BVJ7	15
ENSG00000158717	Q96A37	11
ENSG00000158731	Q8NGY7	4
ENSG00000158747	P41271	12
ENSG00000158748	P50406	9
ENSG00000158764	Q8WWU7	10
ENSG00000158769	Q9Y624	9
ENSG00000158773	P22415	9
ENSG00000158786	Q9BZM2	6
ENSG00000158792	Q8IUW3	6
ENSG00000158793	Q86X76	15
ENSG00000158796	O75618	11
ENSG00000158805	Q8N554	9
ENSG00000158806	Q86SE8	9
ENSG00000158813	Q92838	5
ENSG00000158815	O60258	9
ENSG00000158816	Q5TIE3	11
ENSG00000158825	P32320	15
ENSG00000158828	Q9BXM7	12
ENSG00000158850	O60512	12
ENSG00000158856	Q08495	9
ENSG00000158859	O75173	12
ENSG00000158863	Q86V87	12
ENSG00000158864	O75306	15
ENSG00000158865	Q8WWX8	15
ENSG00000158869	P30273	7
ENSG00000158874	P02652	5
ENSG00000158882	Q969M1	9
ENSG00000158887	P25189	9
ENSG00000158901	Q8IUA0	12
ENSG00000158927	Q8NAV2	5
ENSG00000158941	Q8N163	12
ENSG00000158955	O14905	12
ENSG00000158966	Q5VU97	12
ENSG00000158985	Q9NRR3	8
ENSG00000158987	Q8TEU7	12
ENSG00000159023	P11171	9
ENSG00000159055	Q9NYP9	13
ENSG00000159063	Q9BVK2	11
ENSG00000159069	Q969U6	12
ENSG00000159079	P57076	14
ENSG00000159082	O43426	14
ENSG00000159086	Q9Y5B6	14
ENSG00000159110	P48551	9
ENSG00000159111	Q7Z7H8	12
ENSG00000159113	Q08334	9
ENSG00000159123	Q5HYR2	3
ENSG00000159128	P38484	9
ENSG00000159131	P22102	15
ENSG00000159140	P18583	12
ENSG00000159147	Q9NYP3	14
ENSG00000159164	Q7L0J3	14
ENSG00000159166	O00515	6
ENSG00000159167	P52823	10
ENSG00000159173	P19237	9
ENSG00000159176	P21291	9
ENSG00000159182	Q96KF2	2
ENSG00000159184	Q92826	9
ENSG00000159186	P48047	15
ENSG00000159189	P02747	9
ENSG00000159197	Q9Y6J6	7
ENSG00000159199	P05496	14
ENSG00000159200	P53805	12
ENSG00000159202	Q9H832	14
ENSG00000159208	Q8N365	9
ENSG00000159210	Q96H20	14
ENSG00000159212	Q96NY7	10
ENSG00000159214	Q8N4L8	11
ENSG00000159216	Q01196	12
ENSG00000159217	Q9NZI8	12
ENSG00000159224	P09681	9
ENSG00000159228	P16152	15
ENSG00000159231	O75828	15
ENSG00000159239	A6NN90	5
ENSG00000159247	A6NKZ8	14
ENSG00000159248	Q9UKL4	9
ENSG00000159251	P68032	14
ENSG00000159256	Q14149	14
ENSG00000159259	Q13112	14
ENSG00000159261	O95500	10
ENSG00000159263	Q14190	12
ENSG00000159266	Q69YJ1	12
ENSG00000159267	P50747	15
ENSG00000159279	Q99463	7
ENSG00000159289	Q9NYA3	2
ENSG00000159307	Q8IWY4	11
ENSG00000159322	Q9BRR6	15
ENSG00000159335	P20962	4
ENSG00000159337	Q86XP0	9
ENSG00000159339	Q9UM07	9
ENSG00000159346	Q96A54	14
ENSG00000159348	Q9UHQ9	15
ENSG00000159352	P55036	14
ENSG00000159363	Q9NQ11	14
ENSG00000159374	Q8TC57	10
ENSG00000159377	P28070	14
ENSG00000159387	P78412	11
ENSG00000159388	P78543	9
ENSG00000159398	Q6NT32	10
ENSG00000159399	P52789	15
ENSG00000159403	P00736	8
ENSG00000159409	Q5SZQ8	14
ENSG00000159423	P30038	15
ENSG00000159433	Q9P2P6	9
ENSG00000159445	Q5T1C6	15
ENSG00000159450	Q07283	4
ENSG00000159455	O14633	0
ENSG00000159459	Q8IWV7	13
ENSG00000159461	Q9UKV5	14
ENSG00000159479	Q96G25	12
ENSG00000159495	Q96PF1	8
ENSG00000159496	Q8IZJ4	2
ENSG00000159516	Q9BYE4	0
ENSG00000159527	Q96LB9	12
ENSG00000159556	Q96A47	14
ENSG00000159579	Q96DX4	12
ENSG00000159588	Q96LX7	8
ENSG00000159592	Q9HC44	9
ENSG00000159593	Q13564	14
ENSG00000159596	Q5SWH9	11
ENSG00000159618	Q8IZF4	6
ENSG00000159625	Q8IY82	14
ENSG00000159640	P12821	15
ENSG00000159648	Q6URK8	11
ENSG00000159650	Q96N76	15
ENSG00000159658	O75071	12
ENSG00000159674	Q9BUD6	12
ENSG00000159685	Q9BRQ6	9
ENSG00000159692	Q13363	15
ENSG00000159708	Q1X8D7	6
ENSG00000159712	A2A2Z9	2
ENSG00000159713	Q9BW30	9
ENSG00000159714	Q8WTX9	14
ENSG00000159720	P61421	14
ENSG00000159723	O00253	9
ENSG00000159733	Q9HCC9	12
ENSG00000159753	Q6F5E8	14
ENSG00000159761	Q6ZW13	1
ENSG00000159763	P12273	6
ENSG00000159784	Q86XD5	9
ENSG00000159788	O14924	12
ENSG00000159792	P11801	14
ENSG00000159797	Q63HN1	5
ENSG00000159840	Q15942	7
ENSG00000159842	Q12979	12
ENSG00000159871	Q6UWN5	5
ENSG00000159873	Q8IWD4	8
ENSG00000159882	Q9UIE0	2
ENSG00000159884	Q8WV48	4
ENSG00000159885	Q9UK12	2
ENSG00000159899	P20594	14
ENSG00000159904	Q9UK10	12
ENSG00000159905	Q14588	12
ENSG00000159915	A6NK53	12
ENSG00000159917	Q14590	12
ENSG00000159921	Q9Y223	15
ENSG00000159958	Q96RJ3	4
ENSG00000159961	P47888	2
ENSG00000160007	Q9NRY4	12
ENSG00000160013	P43119	9
ENSG00000160014	P62158	14
ENSG00000160049	O00273	9
ENSG00000160050	Q9BUN5	12
ENSG00000160051	Q4KMZ1	7
ENSG00000160055	Q8WY98	14
ENSG00000160058	Q9NW68	14
ENSG00000160072	Q5T9A4	14
ENSG00000160075	Q9NP77	14
ENSG00000160087	Q8N2K1	14
ENSG00000160094	Q5T0B9	11
ENSG00000160097	Q8NAU1	9
ENSG00000160111	Q8IZJ3	11
ENSG00000160113	P10588	9
ENSG00000160117	Q8NAG6	12
ENSG00000160124	Q4VC31	12
ENSG00000160131	Q3ZAQ7	12
ENSG00000160145	O60229	12
ENSG00000160161	Q8IUL8	10
ENSG00000160179	P45844	15
ENSG00000160180	Q07654	8
ENSG00000160181	Q03403	10
ENSG00000160182	P04155	8
ENSG00000160183	P57727	10
ENSG00000160185	P57075	7
ENSG00000160188	Q8WYR4	15
ENSG00000160190	P57057	14
ENSG00000160191	O76083	14
ENSG00000160193	P57081	14
ENSG00000160194	P56181	9
ENSG00000160199	P55347	9
ENSG00000160200	P35520	15
ENSG00000160201	Q01081	14
ENSG00000160202	P02489	9
ENSG00000160207	O75031	9
ENSG00000160208	Q14684	14
ENSG00000160209	O00764	15
ENSG00000160211	P11413	15
ENSG00000160213	P04080	14
ENSG00000160214	P56182	0
ENSG00000160216	Q9NRZ7	15
ENSG00000160218	P48553	14
ENSG00000160219	Q8WWW8	9
ENSG00000160220	Q15269	14
ENSG00000160221	P30042	15
ENSG00000160223	O75144	7
ENSG00000160224	O43918	9
ENSG00000160226	O43822	14
ENSG00000160229	Q96H40	1
ENSG00000160233	Q9BY71	9
ENSG00000160255	P05107	12
ENSG00000160256	Q9NSI2	12
ENSG00000160271	Q12967	12
ENSG00000160282	O95954	15
ENSG00000160284	Q9H0A9	9
ENSG00000160285	P48449	15
ENSG00000160293	P52735	12
ENSG00000160294	O60318	14
ENSG00000160296	Q96PQ1	9
ENSG00000160298	P58505	9
ENSG00000160299	O95613	11
ENSG00000160305	Q14689	15
ENSG00000160307	P04271	9
ENSG00000160310	P55345	14
ENSG00000160318	Q8NHS1	6
ENSG00000160321	O43345	12
ENSG00000160323	Q76LX8	9
ENSG00000160325	Q9UGQ2	12
ENSG00000160326	Q9UGQ3	12
ENSG00000160336	Q86XN6	12
ENSG00000160339	Q15485	8
ENSG00000160345	Q5BN46	14
ENSG00000160349	P31025	6
ENSG00000160352	Q96N38	12
ENSG00000160360	Q86YR5	12
ENSG00000160392	Q8N9M1	12
ENSG00000160396	Q8NE63	6
ENSG00000160401	Q5JU67	14
ENSG00000160404	Q5JU69	9
ENSG00000160408	Q969X2	9
ENSG00000160410	Q8TBC3	12
ENSG00000160439	Q8NBN7	15
ENSG00000160445	Q7Z7L7	12
ENSG00000160446	Q96GR4	14
ENSG00000160447	Q6P5Z2	12
ENSG00000160460	Q9H254	12
ENSG00000160469	Q8TDC3	15
ENSG00000160471	Q6YFQ2	14
ENSG00000160472	Q8WZ59	5
ENSG00000160505	Q96MN2	14
ENSG00000160539	Q8NBV4	12
ENSG00000160551	Q7L7X3	12
ENSG00000160563	Q6P2C8	12
ENSG00000160570	Q8WXF8	9
ENSG00000160584	Q9Y2K2	12
ENSG00000160588	Q6UWV2	9
ENSG00000160593	Q86YT9	7
ENSG00000160602	Q86SG6	14
ENSG00000160606	Q96CP7	12
ENSG00000160613	Q16549	13
ENSG00000160629	Q8N511	12
ENSG00000160633	Q15424	9
ENSG00000160654	P09693	9
ENSG00000160678	P23297	9
ENSG00000160679	Q9Y3Y2	10
ENSG00000160683	P32302	9
ENSG00000160685	O15156	9
ENSG00000160688	Q8NFF5	15
ENSG00000160691	P29353	12
ENSG00000160695	Q9H270	14
ENSG00000160703	Q86UT6	9
ENSG00000160710	P55265	11
ENSG00000160712	P08887	9
ENSG00000160714	Q7Z7E8	12
ENSG00000160716	P17787	10
ENSG00000160741	Q53ET0	5
ENSG00000160746	Q9NW15	14
ENSG00000160752	P14324	15
ENSG00000160753	Q9BVN2	7
ENSG00000160767	P81408	9
ENSG00000160781	Q6TCH4	9
ENSG00000160783	Q6P1K2	11
ENSG00000160785	Q96H78	14
ENSG00000160789	P02545	9
ENSG00000160791	P51681	8
ENSG00000160796	Q6ZNJ1	14
ENSG00000160799	Q8WUD4	14
ENSG00000160801	Q03431	10
ENSG00000160803	Q9NRR5	14
ENSG00000160808	P08590	7
ENSG00000160813	Q8TAP8	9
ENSG00000160818	Q5T3I0	14
ENSG00000160828	Q6NXR2	0
ENSG00000160838	Q8N4P6	11
ENSG00000160844	Q8NAP1	9
ENSG00000160856	Q96P31	7
ENSG00000160862	P25311	5
ENSG00000160867	P22455	12
ENSG00000160868	P08684	14
ENSG00000160870	P24462	14
ENSG00000160877	Q96RE7	9
ENSG00000160882	P15538	10
ENSG00000160883	P52790	15
ENSG00000160886	Q17RY6	4
ENSG00000160888	Q9BTL4	9
ENSG00000160908	Q53GI3	4
ENSG00000160916	P56134	12
ENSG00000160917	O95639	14
ENSG00000160932	Q16553	7
ENSG00000160948	Q9UK41	14
ENSG00000160949	Q96HA7	12
ENSG00000160951	P34995	9
ENSG00000160953	Q2TAK8	10
ENSG00000160957	O94761	14
ENSG00000160959	Q15048	9
ENSG00000160961	Q96JL9	4
ENSG00000160963	Q96A83	8
ENSG00000160967	P39880	14
ENSG00000160972	Q96I34	12
ENSG00000160973	O75593	9
ENSG00000160991	Q96SN7	12
ENSG00000160993	Q9NXW9	14
ENSG00000160994	Q8IYK2	11
ENSG00000160999	O14492	12
ENSG00000161010	Q6NTE8	4
ENSG00000161011	Q13501	11
ENSG00000161013	Q9UQ53	12
ENSG00000161016	P62917	15
ENSG00000161021	Q92585	8
ENSG00000161031	Q96PD5	12
ENSG00000161036	Q9UFC0	11
ENSG00000161040	Q8NEE6	14
ENSG00000161047	O60384	1
ENSG00000161048	Q6IQ20	15
ENSG00000161055	Q96QR1	5
ENSG00000161057	P35998	14
ENSG00000161082	Q8N6W0	14
ENSG00000161091	Q6NUT3	14
ENSG00000161103	Q5BKY6	2
ENSG00000161132	Q9BYA7	1
ENSG00000161133	Q3LFD5	9
ENSG00000161179	A8MPS7	15
ENSG00000161180	Q8IYX3	5
ENSG00000161202	Q92997	12
ENSG00000161203	Q96CW1	14
ENSG00000161204	Q9NUQ8	15
ENSG00000161217	P49585	14
ENSG00000161241	Q96EF6	8
ENSG00000161243	Q8NI29	4
ENSG00000161249	Q6E0U4	5
ENSG00000161265	Q8WU68	14
ENSG00000161267	Q02338	14
ENSG00000161270	O60500	12
ENSG00000161277	Q8NA92	4
ENSG00000161281	P24310	12
ENSG00000161298	Q96SR6	4
ENSG00000161326	O95147	14
ENSG00000161328	Q8IYG6	14
ENSG00000161381	Q8IUK5	9
ENSG00000161395	Q96FM1	14
ENSG00000161405	Q9UKT9	7
ENSG00000161509	Q14957	12
ENSG00000161513	P22570	15
ENSG00000161526	Q9UHR5	14
ENSG00000161533	Q15067	14
ENSG00000161542	Q14558	12
ENSG00000161544	Q8WWM9	12
ENSG00000161547	Q01130	15
ENSG00000161551	Q9BSK1	2
ENSG00000161558	Q96AN5	14
ENSG00000161570	P13501	7
ENSG00000161572	O75951	6
ENSG00000161573	O15467	4
ENSG00000161574	Q16663	1
ENSG00000161583	Q6IPX1	14
ENSG00000161594	Q6JEL2	12
ENSG00000161609	Q8N6L0	7
ENSG00000161610	O43612	9
ENSG00000161618	Q8IZ83	11
ENSG00000161634	P81605	3
ENSG00000161638	P08648	12
ENSG00000161640	Q96RL6	5
ENSG00000161642	Q96PM9	9
ENSG00000161643	A6NMB1	5
ENSG00000161647	Q13368	12
ENSG00000161649	Q6UXG3	6
ENSG00000161652	Q6UXV1	4
ENSG00000161653	Q8N159	15
ENSG00000161654	Q3MHD2	14
ENSG00000161664	Q96NS5	9
ENSG00000161671	Q5UCC4	14
ENSG00000161677	Q8TAC2	14
ENSG00000161681	Q9Y566	14
ENSG00000161682	A8MVW0	9
ENSG00000161692	Q8NFT6	12
ENSG00000161714	Q8N3E9	14
ENSG00000161791	Q8IVF7	14
ENSG00000161798	P55064	15
ENSG00000161800	Q9H0H5	12
ENSG00000161807	Q8NGA0	4
ENSG00000161813	Q71RC2	12
ENSG00000161835	Q7Z6J2	12
ENSG00000161847	Q8IY67	14
ENSG00000161849	Q9NSB2	4
ENSG00000161850	Q9NSB4	6
ENSG00000161853	Q9Y330	9
ENSG00000161860	Q6PIF2	9
ENSG00000161888	Q8NBT2	9
ENSG00000161896	Q96PC2	14
ENSG00000161904	Q8NC56	7
ENSG00000161905	P16050	9
ENSG00000161911	Q86YW5	6
ENSG00000161912	A7E1Y8	0
ENSG00000161914	Q96CK0	9
ENSG00000161920	Q9P086	12
ENSG00000161921	Q9H2A7	6
ENSG00000161929	Q6UWF3	5
ENSG00000161939	Q8IXM2	12
ENSG00000161940	Q8N143	10
ENSG00000161944	P07307	5
ENSG00000161955	O75888	9
ENSG00000161956	Q9H4L4	9
ENSG00000161958	Q92914	9
ENSG00000161960	P60842	14
ENSG00000161970	P61254	15
ENSG00000161973	Q96M95	14
ENSG00000161980	Q9Y2Y1	14
ENSG00000161981	Q9BV90	14
ENSG00000161992	Q96S23	9
ENSG00000161996	Q96KV7	14
ENSG00000161999	Q96S16	14
ENSG00000162004	A2IDD5	11
ENSG00000162006	Q96KJ4	9
ENSG00000162009	P35346	9
ENSG00000162032	Q6PJ21	12
ENSG00000162039	Q8N635	12
ENSG00000162040	Q96QI5	14
ENSG00000162062	Q7L2K0	9
ENSG00000162063	P41002	11
ENSG00000162065	Q9ULP9	14
ENSG00000162066	Q9Y303	15
ENSG00000162068	O00634	12
ENSG00000162069	A1A5D9	9
ENSG00000162073	Q8N4S7	12
ENSG00000162076	Q96CP2	4
ENSG00000162078	Q96DA0	4
ENSG00000162086	Q96N20	4
ENSG00000162104	O60503	12
ENSG00000162105	Q9UPX8	14
ENSG00000162129	Q9H078	15
ENSG00000162139	Q9UQ49	11
ENSG00000162144	Q8NBI2	14
ENSG00000162148	Q7Z5V6	11
ENSG00000162174	Q7L266	15
ENSG00000162188	P63215	9
ENSG00000162191	Q04323	14
ENSG00000162194	Q9BQE6	3
ENSG00000162222	Q8N5M4	14
ENSG00000162227	Q9Y6J9	11
ENSG00000162231	Q9UBU9	14
ENSG00000162236	Q13190	14
ENSG00000162241	Q8N413	9
ENSG00000162244	P47914	14
ENSG00000162267	Q06033	15
ENSG00000162290	Q9NPI6	13
ENSG00000162298	Q86TM6	14
ENSG00000162300	O95159	14
ENSG00000162302	O75676	12
ENSG00000162337	O75197	12
ENSG00000162341	Q8NHX9	14
ENSG00000162344	O95750	9
ENSG00000162365	Q5TCH4	14
ENSG00000162366	Q13113	9
ENSG00000162367	P17542	9
ENSG00000162368	P30085	14
ENSG00000162373	Q7L4P6	9
ENSG00000162374	P26378	14
ENSG00000162377	Q96BR5	12
ENSG00000162378	Q9C0D3	12
ENSG00000162383	O00341	9
ENSG00000162384	Q9NWV4	14
ENSG00000162385	P61326	14
ENSG00000162390	Q8WXI4	15
ENSG00000162391	Q8WW52	9
ENSG00000162396	Q7L3T8	15
ENSG00000162398	Q3ZCV2	10
ENSG00000162399	Q8WZ55	8
ENSG00000162402	Q9UPU5	12
ENSG00000162407	O14495	12
ENSG00000162408	Q5SY16	14
ENSG00000162409	P54646	14
ENSG00000162413	Q9UJP4	9
ENSG00000162415	Q9P217	12
ENSG00000162419	Q9Y692	12
ENSG00000162426	Q9Y2W3	12
ENSG00000162430	Q9NZV5	11
ENSG00000162433	P27144	13
ENSG00000162434	P23458	12
ENSG00000162437	Q9HCJ3	9
ENSG00000162438	Q99895	12
ENSG00000162441	Q8WZA0	14
ENSG00000162444	Q96R05	9
ENSG00000162456	A6PVL3	4
ENSG00000162458	Q8WUP2	9
ENSG00000162460	A0PJX8	9
ENSG00000162461	Q6PIV7	14
ENSG00000162482	O95154	3
ENSG00000162490	Q8NBI3	9
ENSG00000162493	Q86YL7	7
ENSG00000162494	Q5VT99	9
ENSG00000162496	O75911	9
ENSG00000162510	P21941	14
ENSG00000162511	Q13571	8
ENSG00000162512	O75056	9
ENSG00000162517	Q9UBV8	14
ENSG00000162520	Q9H7C4	9
ENSG00000162521	Q09028	14
ENSG00000162522	Q9P206	9
ENSG00000162526	Q96PN8	12
ENSG00000162542	Q5TGY1	14
ENSG00000162543	Q96LJ8	9
ENSG00000162545	Q7Z7J9	4
ENSG00000162551	P05186	15
ENSG00000162552	P56705	12
ENSG00000162571	Q6ZVT0	14
ENSG00000162572	P51172	8
ENSG00000162576	Q9BRK3	9
ENSG00000162585	Q6NZ36	4
ENSG00000162591	O75095	14
ENSG00000162592	Q2M243	11
ENSG00000162594	Q5VWK5	9
ENSG00000162595	O95661	2
ENSG00000162598	Q8N0U7	5
ENSG00000162599	Q12857	11
ENSG00000162600	Q96E52	15
ENSG00000162601	Q5VVJ2	9
ENSG00000162604	Q9BX74	12
ENSG00000162606	Q5T7N2	4
ENSG00000162607	O94782	11
ENSG00000162613	Q96AE4	14
ENSG00000162614	Q0ZGT2	10
ENSG00000162616	Q9UDY4	15
ENSG00000162618	Q9HBW9	9
ENSG00000162620	A6PVS8	14
ENSG00000162621	A6NM62	6
ENSG00000162623	Q6IPR3	15
ENSG00000162624	Q68G74	12
ENSG00000162627	Q9UNH6	14
ENSG00000162630	O43825	9
ENSG00000162631	Q9Y2I2	9
ENSG00000162636	Q5T8I3	13
ENSG00000162639	Q5T8I9	15
ENSG00000162641	Q5T1N1	8
ENSG00000162642	Q8N6N3	9
ENSG00000162643	Q8IWG1	14
ENSG00000162645	P32456	14
ENSG00000162647	Q9NRX6	12
ENSG00000162650	Q5T6C5	9
ENSG00000162654	Q96PP9	14
ENSG00000162664	Q5BKZ1	9
ENSG00000162669	A2PYH4	14
ENSG00000162670	Q76B58	9
ENSG00000162676	Q99684	12
ENSG00000162687	Q6UVM3	12
ENSG00000162688	P35573	15
ENSG00000162692	P19320	9
ENSG00000162694	Q9UBQ6	14
ENSG00000162695	Q8NEW0	14
ENSG00000162701	Q6P3S1	9
ENSG00000162702	Q9Y2X9	9
ENSG00000162704	O15511	14
ENSG00000162706	Q8N126	10
ENSG00000162711	Q96P20	14
ENSG00000162714	Q96IT1	5
ENSG00000162722	Q8NG06	8
ENSG00000162723	Q96A28	8
ENSG00000162727	A3KFT3	1
ENSG00000162728	Q92806	9
ENSG00000162729	Q969P0	9
ENSG00000162733	Q16832	12
ENSG00000162734	Q15121	11
ENSG00000162735	P40855	14
ENSG00000162736	Q92542	14
ENSG00000162738	Q9ULK5	12
ENSG00000162739	Q96DU3	4
ENSG00000162745	Q68BL8	10
ENSG00000162746	Q6BAA4	6
ENSG00000162747	O75015	5
ENSG00000162753	Q5TAH2	15
ENSG00000162755	Q8NEP7	8
ENSG00000162757	Q96LT6	9
ENSG00000162761	Q8TE12	9
ENSG00000162763	Q8N7C0	9
ENSG00000162769	Q9Y5Y0	14
ENSG00000162771	Q8IYT1	7
ENSG00000162772	P18847	12
ENSG00000162775	Q96T37	12
ENSG00000162777	Q9H6A0	14
ENSG00000162779	Q5T1B0	11
ENSG00000162782	Q8NAT2	12
ENSG00000162783	Q5VY09	9
ENSG00000162804	Q8TER0	9
ENSG00000162813	O95861	14
ENSG00000162814	Q96L03	14
ENSG00000162817	Q9H7X2	7
ENSG00000162819	Q5VW32	14
ENSG00000162836	Q9NPH0	14
ENSG00000162843	B1ANS9	11
ENSG00000162849	Q2KJY2	11
ENSG00000162851	Q9H5Q4	11
ENSG00000162852	Q6PJW8	9
ENSG00000162864	Q8N801	11
ENSG00000162869	Q6ZMI0	12
ENSG00000162873	Q8IYD2	10
ENSG00000162877	Q6GTS8	15
ENSG00000162878	Q504Y2	11
ENSG00000162881	Q8TDS5	5
ENSG00000162882	P46952	14
ENSG00000162885	Q8NCR0	11
ENSG00000162888	Q96MC9	1
ENSG00000162889	P49137	15
ENSG00000162891	Q9NYY1	9
ENSG00000162892	Q13007	6
ENSG00000162894	O60667	5
ENSG00000162896	P01833	8
ENSG00000162897	Q8WWV6	6
ENSG00000162909	P17655	14
ENSG00000162910	Q7Z7F7	12
ENSG00000162913	Q96MR7	2
ENSG00000162923	Q9H7D7	14
ENSG00000162924	Q04864	12
ENSG00000162927	Q3MIT2	15
ENSG00000162928	Q92968	14
ENSG00000162929	Q6NSI8	12
ENSG00000162931	Q9Y577	4
ENSG00000162944	Q52LD8	0
ENSG00000162946	Q9NRI5	9
ENSG00000162949	Q6MZZ7	14
ENSG00000162951	Q86UE6	15
ENSG00000162959	Q9Y316	15
ENSG00000162961	Q9C005	14
ENSG00000162971	A2RUC4	14
ENSG00000162972	Q8WWC4	12
ENSG00000162975	Q9H3M0	15
ENSG00000162976	Q8N755	12
ENSG00000162980	Q9Y689	14
ENSG00000162981	Q96KN4	9
ENSG00000162989	P48549	9
ENSG00000162992	Q13562	12
ENSG00000162994	Q8NHS4	11
ENSG00000162997	A6NEY8	15
ENSG00000162998	Q92765	11
ENSG00000162999	Q8WTR2	14
ENSG00000163001	Q96G28	14
ENSG00000163002	Q8NFH5	14
ENSG00000163006	Q96M89	11
ENSG00000163009	Q96LS8	0
ENSG00000163012	Q8NEG5	11
ENSG00000163013	Q8TF61	9
ENSG00000163016	Q96L16	10
ENSG00000163017	P63267	14
ENSG00000163026	Q9H6R7	9
ENSG00000163029	Q96SB8	14
ENSG00000163032	P62760	10
ENSG00000163040	Q96AQ1	11
ENSG00000163041	P84243	14
ENSG00000163046	A6NMZ6	1
ENSG00000163050	Q8NI60	15
ENSG00000163053	Q7RTX9	12
ENSG00000163060	Q8WW24	11
ENSG00000163064	Q05925	9
ENSG00000163067	Q9BSG1	4
ENSG00000163069	Q16585	12
ENSG00000163071	Q8TC71	11
ENSG00000163072	Q8IVI9	12
ENSG00000163074	Q9H9K5	2
ENSG00000163075	Q4G0U5	11
ENSG00000163081	Q96MF4	1
ENSG00000163082	Q8IWX5	14
ENSG00000163083	P09529	12
ENSG00000163092	A4UGR9	9
ENSG00000163093	Q8N3I7	14
ENSG00000163104	Q9H4L7	15
ENSG00000163106	O60760	14
ENSG00000163110	Q96HC4	12
ENSG00000163113	Q6GQQ9	12
ENSG00000163114	P29803	15
ENSG00000163116	Q8N412	14
ENSG00000163121	Q96EH8	9
ENSG00000163125	Q5VT52	12
ENSG00000163126	Q86SG2	4
ENSG00000163131	P25774	14
ENSG00000163132	P28360	12
ENSG00000163138	Q8N7B6	14
ENSG00000163141	Q7Z465	9
ENSG00000163145	Q9BXJ2	9
ENSG00000163154	Q6P589	9
ENSG00000163155	Q96S90	9
ENSG00000163156	Q9BWG6	14
ENSG00000163157	Q9NZQ9	9
ENSG00000163159	Q15906	14
ENSG00000163161	P19447	15
ENSG00000163162	Q8NC42	8
ENSG00000163166	Q96ST2	14
ENSG00000163170	Q53S33	14
ENSG00000163171	Q9UKI2	9
ENSG00000163191	P31949	8
ENSG00000163202	Q9BYE3	0
ENSG00000163206	P49901	2
ENSG00000163207	P07476	4
ENSG00000163209	Q9UBC9	8
ENSG00000163214	Q6P158	14
ENSG00000163216	P22532	0
ENSG00000163217	O95393	9
ENSG00000163218	Q96LB8	12
ENSG00000163219	P42331	14
ENSG00000163220	P06702	7
ENSG00000163221	P80511	4
ENSG00000163235	P01135	9
ENSG00000163239	Q5VZ19	8
ENSG00000163249	Q8N7R7	14
ENSG00000163251	Q13467	12
ENSG00000163254	P07315	4
ENSG00000163257	Q9NXF7	4
ENSG00000163263	Q5VU69	5
ENSG00000163273	P23582	9
ENSG00000163281	Q8TDQ7	15
ENSG00000163283	P05187	15
ENSG00000163285	Q8N1C3	12
ENSG00000163286	P10696	15
ENSG00000163288	P18505	12
ENSG00000163291	Q6TCH7	12
ENSG00000163293	Q6NVV3	8
ENSG00000163295	P09923	15
ENSG00000163297	P58335	9
ENSG00000163312	Q8TDG4	15
ENSG00000163319	Q9Y3D5	15
ENSG00000163320	Q9UFW8	7
ENSG00000163322	Q6UWZ7	9
ENSG00000163328	Q7Z3F1	15
ENSG00000163331	A0PJW8	9
ENSG00000163344	Q15126	12
ENSG00000163346	Q96AQ6	6
ENSG00000163347	O95832	10
ENSG00000163348	Q9BRQ0	0
ENSG00000163349	Q86Z02	12
ENSG00000163352	Q9Y5L5	4
ENSG00000163354	Q5T1A1	12
ENSG00000163357	Q5T197	12
ENSG00000163359	P12111	9
ENSG00000163362	Q3KP66	9
ENSG00000163374	Q9H869	9
ENSG00000163376	Q8NFY9	11
ENSG00000163377	Q96LR4	9
ENSG00000163378	Q5NDL2	12
ENSG00000163380	Q0VAK6	9
ENSG00000163382	Q8NCW5	14
ENSG00000163386	Q3BBW0	2
ENSG00000163389	Q8NBL1	14
ENSG00000163393	Q8IZD6	10
ENSG00000163394	P32238	12
ENSG00000163395	Q86VF2	9
ENSG00000163399	P05023	15
ENSG00000163406	Q16348	15
ENSG00000163412	Q8N5X7	14
ENSG00000163421	Q9HC23	0
ENSG00000163424	Q96M34	4
ENSG00000163428	Q96CX6	14
ENSG00000163430	Q12841	9
ENSG00000163431	P29536	9
ENSG00000163435	P78545	9
ENSG00000163440	Q8N4E4	14
ENSG00000163444	Q1AE95	12
ENSG00000163449	Q96HH4	12
ENSG00000163453	Q16270	11
ENSG00000163462	Q7Z4K8	12
ENSG00000163463	Q8N6L1	14
ENSG00000163464	P25024	9
ENSG00000163466	O15144	14
ENSG00000163467	Q96A04	5
ENSG00000163468	P49368	15
ENSG00000163472	Q9BSE2	9
ENSG00000163479	P43308	14
ENSG00000163481	Q96BH1	14
ENSG00000163482	Q9NRP7	14
ENSG00000163485	P30542	9
ENSG00000163486	O75044	12
ENSG00000163491	Q6ZWH5	14
ENSG00000163492	Q6ZP82	9
ENSG00000163497	Q99581	12
ENSG00000163499	P53672	9
ENSG00000163501	Q14623	12
ENSG00000163507	Q8TCG1	12
ENSG00000163508	O95936	9
ENSG00000163510	Q9HCG8	14
ENSG00000163512	Q9H6S1	9
ENSG00000163513	P37173	11
ENSG00000163515	Q9BQ08	5
ENSG00000163516	Q9H8Y5	14
ENSG00000163517	Q96DB2	15
ENSG00000163518	Q96PJ5	9
ENSG00000163519	Q6PIZ9	7
ENSG00000163520	P98095	12
ENSG00000163521	Q6UWU2	15
ENSG00000163526	Q9H853	1
ENSG00000163527	Q8TCJ2	15
ENSG00000163528	Q8N4Q1	14
ENSG00000163530	Q7Z7J5	4
ENSG00000163531	O94856	12
ENSG00000163534	Q96LA6	4
ENSG00000163535	Q562F6	5
ENSG00000163536	Q99574	15
ENSG00000163539	O75122	12
ENSG00000163541	P53597	15
ENSG00000163545	Q9H093	9
ENSG00000163554	P02549	12
ENSG00000163558	P41743	15
ENSG00000163563	P41218	4
ENSG00000163564	Q6K0P9	0
ENSG00000163565	Q16666	4
ENSG00000163568	O14862	3
ENSG00000163576	Q8N7U6	14
ENSG00000163577	Q9GZV4	15
ENSG00000163581	P11168	9
ENSG00000163584	Q6P5R6	14
ENSG00000163586	P07148	9
ENSG00000163590	Q5SGD2	14
ENSG00000163596	Q8NDH6	12
ENSG00000163597	Q6ZP36	14
ENSG00000163599	P16410	9
ENSG00000163600	Q9Y6W8	7
ENSG00000163602	Q8N488	9
ENSG00000163605	Q9NY27	14
ENSG00000163606	Q8TD46	7
ENSG00000163607	Q8N3Z3	15
ENSG00000163608	Q6NW34	9
ENSG00000163611	Q8N0Z3	9
ENSG00000163612	A6NMZ4	0
ENSG00000163617	Q8NCU4	11
ENSG00000163618	Q9ULU8	12
ENSG00000163623	P78426	12
ENSG00000163624	Q92903	14
ENSG00000163625	Q8IZQ1	14
ENSG00000163626	Q8N8Q8	14
ENSG00000163629	Q12923	11
ENSG00000163630	Q8TBG9	9
ENSG00000163631	P02768	8
ENSG00000163632	Q96BT1	8
ENSG00000163633	Q96KX1	5
ENSG00000163634	Q6I9Y2	14
ENSG00000163635	O15265	11
ENSG00000163636	Q15008	14
ENSG00000163637	Q7Z3G6	12
ENSG00000163638	Q9P2N4	12
ENSG00000163644	Q8N3J5	11
ENSG00000163645	Q7L0X2	14
ENSG00000163646	P58418	9
ENSG00000163655	P49915	15
ENSG00000163659	Q7Z3E1	14
ENSG00000163660	Q9UK58	14
ENSG00000163661	P26022	9
ENSG00000163666	Q9UBX0	13
ENSG00000163669	Q6ZR08	14
ENSG00000163673	Q9C098	14
ENSG00000163681	Q14BN4	13
ENSG00000163682	P32969	15
ENSG00000163683	Q96QK8	12
ENSG00000163684	O95059	9
ENSG00000163686	Q9BV23	15
ENSG00000163687	Q13609	10
ENSG00000163689	Q6ZVT6	14
ENSG00000163694	A0AV96	9
ENSG00000163697	Q92870	12
ENSG00000163701	Q8NFR9	8
ENSG00000163702	Q8NAC3	9
ENSG00000163703	Q96HD1	12
ENSG00000163704	Q5FWE3	5
ENSG00000163705	Q96PS1	8
ENSG00000163710	Q9UKZ9	9
ENSG00000163714	O15042	14
ENSG00000163719	Q8NCE2	14
ENSG00000163728	Q96N46	12
ENSG00000163734	P19876	1
ENSG00000163735	P42830	5
ENSG00000163736	P02775	4
ENSG00000163737	P02776	4
ENSG00000163738	Q9H903	15
ENSG00000163739	P09341	6
ENSG00000163743	Q96PM5	14
ENSG00000163746	Q9NRY7	0
ENSG00000163749	Q5M9N0	11
ENSG00000163751	P15088	5
ENSG00000163754	P46976	13
ENSG00000163755	Q969F9	11
ENSG00000163762	Q96CE8	7
ENSG00000163781	Q92547	14
ENSG00000163785	P34925	12
ENSG00000163788	Q9NRH2	14
ENSG00000163792	Q7RTU1	9
ENSG00000163793	Q8N7S2	4
ENSG00000163794	P55089	5
ENSG00000163795	Q8N8E2	9
ENSG00000163797	O75394	15
ENSG00000163798	Q9BWU0	14
ENSG00000163800	Q68DN1	4
ENSG00000163803	Q6P1J6	12
ENSG00000163806	Q5MJ70	11
ENSG00000163807	Q96AT1	12
ENSG00000163808	Q9NS87	14
ENSG00000163810	P49221	12
ENSG00000163811	Q15061	14
ENSG00000163812	Q9NYG2	14
ENSG00000163814	Q9H5V8	9
ENSG00000163815	P05452	9
ENSG00000163817	Q9NP91	9
ENSG00000163818	Q9NQ48	14
ENSG00000163820	Q9BQS8	11
ENSG00000163823	P32246	4
ENSG00000163825	Q9BQQ7	9
ENSG00000163827	Q9BYS8	14
ENSG00000163828	P13385	11
ENSG00000163832	Q0PNE2	14
ENSG00000163833	Q9UH90	9
ENSG00000163840	Q8TDB6	7
ENSG00000163848	Q9UQR1	9
ENSG00000163864	Q96T66	14
ENSG00000163866	Q96EX1	2
ENSG00000163867	O95789	12
ENSG00000163870	Q86W33	12
ENSG00000163872	Q9ULM3	12
ENSG00000163873	Q13003	14
ENSG00000163874	Q5D1E8	12
ENSG00000163875	Q9HAF1	14
ENSG00000163877	Q8TAD8	14
ENSG00000163879	O14645	14
ENSG00000163882	P52434	14
ENSG00000163884	Q9UIH9	10
ENSG00000163885	Q494V2	14
ENSG00000163888	Q96S95	0
ENSG00000163898	Q8WWY8	9
ENSG00000163900	Q96HV5	12
ENSG00000163902	P04843	14
ENSG00000163904	Q9HC62	14
ENSG00000163909	Q9NQ87	9
ENSG00000163913	Q9HBG6	14
ENSG00000163914	P08100	12
ENSG00000163915	Q96M15	2
ENSG00000163918	P35249	15
ENSG00000163923	Q96EH5	2
ENSG00000163930	Q92560	13
ENSG00000163931	P29401	15
ENSG00000163932	Q05655	12
ENSG00000163933	Q96AA3	14
ENSG00000163935	Q9UHJ3	11
ENSG00000163938	Q9BVP2	9
ENSG00000163939	Q86U86	13
ENSG00000163945	Q2YD98	14
ENSG00000163946	Q9UK61	11
ENSG00000163947	Q9NR81	13
ENSG00000163950	Q14493	11
ENSG00000163956	P30533	12
ENSG00000163958	Q8WVZ1	5
ENSG00000163959	Q86UW1	12
ENSG00000163960	O94888	14
ENSG00000163961	Q8IYW5	12
ENSG00000163964	Q8TBF5	14
ENSG00000163975	P08582	12
ENSG00000163982	Q7RTM1	9
ENSG00000163993	P25815	5
ENSG00000163995	Q6H8Q1	12
ENSG00000164002	Q9H790	14
ENSG00000164007	Q8N6F1	10
ENSG00000164008	Q9BV19	12
ENSG00000164010	Q96PL5	6
ENSG00000164011	Q5VV52	4
ENSG00000164012	Q96MR6	14
ENSG00000164022	Q12904	15
ENSG00000164023	Q8NHU3	14
ENSG00000164024	P53582	15
ENSG00000164031	Q8TBM8	14
ENSG00000164032	P0C0S5	14
ENSG00000164035	Q9ULC0	7
ENSG00000164037	Q4ZJI4	4
ENSG00000164038	Q86UD5	14
ENSG00000164039	Q9BUT1	15
ENSG00000164040	O15173	14
ENSG00000164045	P30304	12
ENSG00000164047	P49913	7
ENSG00000164048	Q86UQ0	2
ENSG00000164049	Q6X9E4	4
ENSG00000164050	O43157	12
ENSG00000164051	Q96ER9	12
ENSG00000164053	Q8WXE1	11
ENSG00000164054	Q8N114	9
ENSG00000164056	O43609	9
ENSG00000164061	Q9UPA5	9
ENSG00000164062	P13798	14
ENSG00000164066	Q9ULD6	12
ENSG00000164068	Q5XPI4	14
ENSG00000164070	O95757	14
ENSG00000164073	Q8NHS3	14
ENSG00000164074	Q0P651	14
ENSG00000164076	Q8NCB2	9
ENSG00000164077	Q86VX9	14
ENSG00000164078	Q04912	12
ENSG00000164080	Q9Y4B4	14
ENSG00000164081	Q9Y6I9	15
ENSG00000164082	Q14416	12
ENSG00000164086	Q16829	12
ENSG00000164087	Q8NBT0	14
ENSG00000164088	Q96MI6	7
ENSG00000164089	Q8TBG4	15
ENSG00000164091	Q6UXN9	14
ENSG00000164093	Q99697	12
ENSG00000164096	Q8WVX3	4
ENSG00000164099	P56730	14
ENSG00000164100	O95803	12
ENSG00000164104	P26583	9
ENSG00000164105	O75446	8
ENSG00000164106	O75711	8
ENSG00000164107	P61296	12
ENSG00000164109	Q13257	14
ENSG00000164111	P08758	9
ENSG00000164112	Q4W5P6	2
ENSG00000164113	Q96M93	9
ENSG00000164114	Q49MG5	9
ENSG00000164116	Q02108	12
ENSG00000164117	Q9NRD0	11
ENSG00000164118	Q9C0F1	14
ENSG00000164120	P15428	13
ENSG00000164122	Q8WWX0	11
ENSG00000164123	Q96LM5	11
ENSG00000164124	Q7Z5S9	14
ENSG00000164125	Q6UWH4	9
ENSG00000164128	P25929	12
ENSG00000164129	Q15761	8
ENSG00000164134	Q9BXJ9	14
ENSG00000164136	P40933	7
ENSG00000164144	P53367	12
ENSG00000164151	Q9Y2F5	9
ENSG00000164161	Q96QV1	9
ENSG00000164162	Q9UM13	14
ENSG00000164163	P61221	15
ENSG00000164164	Q01804	11
ENSG00000164167	P62312	15
ENSG00000164168	Q9NVA4	14
ENSG00000164169	Q6P2P2	15
ENSG00000164171	P17301	10
ENSG00000164172	O96007	15
ENSG00000164175	Q9UMX9	14
ENSG00000164176	O43854	14
ENSG00000164180	Q8NDZ6	14
ENSG00000164181	A1L3X0	12
ENSG00000164182	Q8N183	14
ENSG00000164185	Q6S9Z5	14
ENSG00000164187	Q68DH5	14
ENSG00000164188	Q86VV4	7
ENSG00000164190	Q6KC79	14
ENSG00000164197	Q86T96	10
ENSG00000164199	Q8WXG9	15
ENSG00000164209	Q96AG3	12
ENSG00000164211	Q96DR4	14
ENSG00000164219	P53609	14
ENSG00000164220	O00254	9
ENSG00000164221	Q8NEF3	14
ENSG00000164236	A6NCL7	12
ENSG00000164237	Q96DG6	15
ENSG00000164241	A6NC05	14
ENSG00000164244	Q96M27	12
ENSG00000164251	P55085	9
ENSG00000164252	Q8N302	12
ENSG00000164253	Q9HAD4	11
ENSG00000164256	Q9NQV7	12
ENSG00000164258	O43181	15
ENSG00000164265	Q96PL1	6
ENSG00000164266	P00995	6
ENSG00000164270	Q13639	12
ENSG00000164283	Q9NQ30	9
ENSG00000164284	Q8TAA5	14
ENSG00000164287	Q86Y33	7
ENSG00000164291	Q6UWY0	15
ENSG00000164292	O94955	9
ENSG00000164294	Q8TED1	15
ENSG00000164296	Q17RP2	13
ENSG00000164299	Q9BXG8	4
ENSG00000164300	Q86VE9	10
ENSG00000164303	Q6UWR7	12
ENSG00000164304	Q8TC20	6
ENSG00000164305	P42574	12
ENSG00000164306	Q96LW4	14
ENSG00000164307	Q9NZ08	12
ENSG00000164308	Q6P179	12
ENSG00000164309	Q8N3K9	9
ENSG00000164318	Q63HQ2	12
ENSG00000164323	Q9P2B7	10
ENSG00000164325	Q8WUU8	9
ENSG00000164326	Q16568	9
ENSG00000164327	Q6R327	14
ENSG00000164329	Q6PIY7	14
ENSG00000164330	Q9UH73	12
ENSG00000164331	Q9H9E1	11
ENSG00000164332	Q8WVY7	14
ENSG00000164334	A1A519	5
ENSG00000164338	Q8TED0	14
ENSG00000164342	O15455	11
ENSG00000164344	P03952	8
ENSG00000164346	O95478	14
ENSG00000164347	Q969S9	15
ENSG00000164362	O14746	14
ENSG00000164363	Q96N87	10
ENSG00000164366	Q96BQ5	9
ENSG00000164379	Q9C009	10
ENSG00000164385	Q96MT4	1
ENSG00000164393	Q8IZF7	9
ENSG00000164398	Q9UKU0	15
ENSG00000164399	P08700	4
ENSG00000164400	P04141	4
ENSG00000164402	Q92599	12
ENSG00000164403	Q2M3G4	4
ENSG00000164404	O60383	9
ENSG00000164405	O14949	12
ENSG00000164406	Q969E1	7
ENSG00000164411	Q6PEY0	10
ENSG00000164414	P78382	14
ENSG00000164418	Q13002	14
ENSG00000164430	Q8N884	9
ENSG00000164434	O15540	10
ENSG00000164438	O43711	12
ENSG00000164440	Q8N3L3	9
ENSG00000164442	Q99967	9
ENSG00000164451	Q5JW98	7
ENSG00000164458	O15178	12
ENSG00000164463	Q8IUR6	12
ENSG00000164465	Q8N8Z6	12
ENSG00000164466	Q9H9B4	12
ENSG00000164483	Q8N6K7	11
ENSG00000164484	Q86VY9	9
ENSG00000164485	Q969J5	9
ENSG00000164488	Q5SW24	9
ENSG00000164494	Q86YH6	12
ENSG00000164500	A4D263	11
ENSG00000164506	Q5T5C0	12
ENSG00000164508	Q96QV6	14
ENSG00000164509	Q8NI17	7
ENSG00000164512	Q3KP44	11
ENSG00000164520	Q8TD07	4
ENSG00000164530	Q6UXB8	14
ENSG00000164532	Q9UMR3	12
ENSG00000164535	Q8NCG7	14
ENSG00000164542	Q8NCT3	11
ENSG00000164543	Q9UEE5	12
ENSG00000164548	Q13595	9
ENSG00000164556	Q6ZVS7	0
ENSG00000164574	Q86SR1	12
ENSG00000164576	Q9HAJ7	14
ENSG00000164587	P62263	15
ENSG00000164588	O60741	14
ENSG00000164591	Q8TDC0	9
ENSG00000164597	Q9UP83	14
ENSG00000164600	Q96NK8	9
ENSG00000164603	Q1RMZ1	14
ENSG00000164604	P60893	11
ENSG00000164608	Q8IZ13	4
ENSG00000164609	O95391	14
ENSG00000164610	Q8TA86	14
ENSG00000164611	O95997	8
ENSG00000164615	P49069	9
ENSG00000164616	Q9UKT6	9
ENSG00000164619	Q8N8U9	12
ENSG00000164620	Q8NC24	9
ENSG00000164621	Q9Y6J3	0
ENSG00000164626	O95279	11
ENSG00000164627	Q6ZMV9	14
ENSG00000164631	P17014	12
ENSG00000164638	Q7RTT9	14
ENSG00000164645	Q8TBZ9	11
ENSG00000164647	Q9UHE8	7
ENSG00000164649	Q96GN5	11
ENSG00000164651	Q8IXZ3	12
ENSG00000164654	Q9NXC5	14
ENSG00000164659	A8MWY0	14
ENSG00000164663	Q70CQ1	14
ENSG00000164669	Q2T9F4	14
ENSG00000164674	Q4VX76	12
ENSG00000164675	Q8NA54	14
ENSG00000164683	Q9Y5J3	12
ENSG00000164684	Q6ZNC4	11
ENSG00000164687	Q01469	7
ENSG00000164690	Q15465	12
ENSG00000164691	Q8N103	14
ENSG00000164692	P08123	12
ENSG00000164694	Q4ZHG4	9
ENSG00000164695	Q96CF2	14
ENSG00000164707	Q9UKG4	10
ENSG00000164708	P15259	15
ENSG00000164713	O95415	12
ENSG00000164715	Q8IWU2	11
ENSG00000164729	Q8N808	4
ENSG00000164733	P07858	14
ENSG00000164736	Q9H6I2	9
ENSG00000164741	Q96QB1	12
ENSG00000164742	Q08828	14
ENSG00000164743	Q96LL4	5
ENSG00000164744	Q8TAQ9	14
ENSG00000164746	Q8NEG2	10
ENSG00000164749	Q14541	12
ENSG00000164751	P28328	14
ENSG00000164754	O60216	12
ENSG00000164756	Q8IWU4	15
ENSG00000164758	Q96HR3	12
ENSG00000164761	O00300	9
ENSG00000164764	Q8IVN8	12
ENSG00000164776	Q16816	11
ENSG00000164778	P19622	12
ENSG00000164794	Q6PIU1	9
ENSG00000164796	Q7Z407	12
ENSG00000164808	Q14159	9
ENSG00000164815	O43913	14
ENSG00000164816	Q01523	3
ENSG00000164818	Q86Y56	14
ENSG00000164821	P12838	0
ENSG00000164822	Q01524	2
ENSG00000164823	Q9Y236	11
ENSG00000164825	P60022	4
ENSG00000164828	O94901	12
ENSG00000164830	Q8N573	14
ENSG00000164841	Q96NL1	9
ENSG00000164845	A6NK25	0
ENSG00000164849	Q96CH1	9
ENSG00000164850	Q99527	9
ENSG00000164853	A6NJT0	12
ENSG00000164855	Q6ZTR0	0
ENSG00000164867	P29474	15
ENSG00000164871	Q08648	0
ENSG00000164877	Q8IY33	12
ENSG00000164879	P07451	7
ENSG00000164880	Q8N201	14
ENSG00000164885	Q00535	14
ENSG00000164889	P04920	14
ENSG00000164893	Q8TCU3	7
ENSG00000164896	Q14296	9
ENSG00000164897	Q9BVT8	9
ENSG00000164898	Q96HJ9	12
ENSG00000164900	Q14549	12
ENSG00000164902	Q9H814	12
ENSG00000164904	P49419	15
ENSG00000164916	P85037	13
ENSG00000164917	O43299	14
ENSG00000164919	P09669	12
ENSG00000164920	Q8N2R0	13
ENSG00000164924	P63104	14
ENSG00000164929	Q8WXS3	9
ENSG00000164930	O60353	10
ENSG00000164932	Q96CG8	11
ENSG00000164933	Q9H2D1	14
ENSG00000164934	Q9NV06	14
ENSG00000164935	Q9H295	9
ENSG00000164938	Q96A56	11
ENSG00000164941	Q75QN2	14
ENSG00000164944	Q69YN4	12
ENSG00000164946	Q5H8C1	14
ENSG00000164949	P55040	11
ENSG00000164951	Q9P0J1	14
ENSG00000164953	Q5HYA8	14
ENSG00000164961	Q12768	14
ENSG00000164967	Q8N5L8	14
ENSG00000164970	Q8IW50	11
ENSG00000164972	Q8NCR6	7
ENSG00000164975	Q92966	14
ENSG00000164976	Q6NSJ0	15
ENSG00000164978	P50583	15
ENSG00000164983	Q6PI78	14
ENSG00000164985	O75475	9
ENSG00000164989	Q6TFL3	11
ENSG00000165006	Q9NZ09	11
ENSG00000165023	Q96HU8	14
ENSG00000165025	P43405	12
ENSG00000165028	Q9BS92	15
ENSG00000165029	O95477	15
ENSG00000165030	Q16649	12
ENSG00000165046	Q2VYF4	7
ENSG00000165055	Q6P1Q9	14
ENSG00000165059	P22612	15
ENSG00000165060	Q16595	15
ENSG00000165061	Q9H898	12
ENSG00000165066	A6NJ46	8
ENSG00000165071	Q6P5X7	5
ENSG00000165072	Q7Z304	9
ENSG00000165076	A4D1T9	5
ENSG00000165078	Q8N4T0	15
ENSG00000165084	Q49A92	9
ENSG00000165091	Q8TDI8	12
ENSG00000165092	P00352	15
ENSG00000165097	Q8NB78	15
ENSG00000165102	Q68CP4	15
ENSG00000165105	Q8IZ41	12
ENSG00000165113	Q5VSY0	12
ENSG00000165115	Q86VH2	11
ENSG00000165118	Q5T6V5	14
ENSG00000165119	P61978	12
ENSG00000165120	Q8WWF3	6
ENSG00000165124	Q4LDE5	12
ENSG00000165125	Q9H1D0	12
ENSG00000165131	Q96L11	5
ENSG00000165138	Q68DC2	11
ENSG00000165140	P09467	15
ENSG00000165152	Q9BRR3	12
ENSG00000165156	Q9UKY1	9
ENSG00000165164	Q6ZTR5	11
ENSG00000165168	P04839	14
ENSG00000165169	P51808	14
ENSG00000165171	Q8N6F8	15
ENSG00000165175	Q9NPA3	11
ENSG00000165178	P14598	9
ENSG00000165181	Q5VXU9	5
ENSG00000165182	Q96LI9	11
ENSG00000165185	Q8N8K9	8
ENSG00000165186	Q96NR3	12
ENSG00000165188	Q96D59	8
ENSG00000165192	Q8WXH4	7
ENSG00000165194	Q8TAB3	10
ENSG00000165195	P37287	15
ENSG00000165197	O43915	9
ENSG00000165202	Q15612	5
ENSG00000165204	Q8NGR3	5
ENSG00000165209	Q96SI9	9
ENSG00000165215	O15551	9
ENSG00000165219	Q14C86	12
ENSG00000165233	Q96LW7	9
ENSG00000165238	Q9Y3S1	14
ENSG00000165240	Q04656	15
ENSG00000165244	Q7RTV3	12
ENSG00000165246	Q8NFZ3	15
ENSG00000165259	Q7Z353	9
ENSG00000165264	O95139	10
ENSG00000165269	O14520	9
ENSG00000165271	Q9H6R4	14
ENSG00000165272	Q92482	15
ENSG00000165275	Q6PF06	11
ENSG00000165280	P55072	15
ENSG00000165282	Q8TEQ8	14
ENSG00000165283	Q9UJZ1	15
ENSG00000165288	Q6RI45	14
ENSG00000165300	O94991	9
ENSG00000165304	Q14680	15
ENSG00000165309	Q5W041	11
ENSG00000165312	Q5VV17	14
ENSG00000165322	Q8IWW6	9
ENSG00000165323	Q8TDW7	15
ENSG00000165325	Q05D60	9
ENSG00000165338	Q5U5R9	14
ENSG00000165349	Q8WY07	15
ENSG00000165355	Q7Z6M2	12
ENSG00000165359	Q5JSJ4	14
ENSG00000165366	A6NDL7	9
ENSG00000165370	Q96P66	9
ENSG00000165376	P57739	10
ENSG00000165379	Q96NI6	11
ENSG00000165383	Q8N456	9
ENSG00000165388	Q96MN9	12
ENSG00000165389	Q969W0	12
ENSG00000165390	P13928	7
ENSG00000165392	Q14191	15
ENSG00000165406	Q5T0T0	14
ENSG00000165409	P16473	12
ENSG00000165410	Q9Y281	14
ENSG00000165416	Q9Y2Z0	14
ENSG00000165417	P52655	9
ENSG00000165424	Q8N2G6	14
ENSG00000165429	B1AL46	4
ENSG00000165434	Q6PCE3	15
ENSG00000165443	Q96FC7	12
ENSG00000165449	Q7RTY1	10
ENSG00000165457	P14207	11
ENSG00000165458	O15357	14
ENSG00000165462	O14813	9
ENSG00000165471	P11226	7
ENSG00000165474	P29033	9
ENSG00000165475	Q9Y2S2	15
ENSG00000165476	Q6NUK4	9
ENSG00000165478	Q14CZ8	9
ENSG00000165480	Q8IX90	9
ENSG00000165487	Q8IYU8	14
ENSG00000165490	Q8IXT1	10
ENSG00000165494	O94913	14
ENSG00000165495	Q96KN3	12
ENSG00000165496	Q96L21	15
ENSG00000165501	Q96L50	12
ENSG00000165502	Q969Q0	15
ENSG00000165506	Q9NVR5	14
ENSG00000165507	Q9NTK1	5
ENSG00000165509	Q8TD91	2
ENSG00000165511	Q5T742	1
ENSG00000165512	P17026	5
ENSG00000165516	Q9Y2U9	14
ENSG00000165521	Q05BV3	14
ENSG00000165525	O60524	15
ENSG00000165526	Q96CM3	15
ENSG00000165527	P62330	13
ENSG00000165533	Q8TAM2	15
ENSG00000165548	Q9P1W3	14
ENSG00000165553	Q9NPG2	15
ENSG00000165555	Q6NXP6	11
ENSG00000165556	Q99626	7
ENSG00000165566	Q8N7J2	9
ENSG00000165568	Q96JD6	4
ENSG00000165572	Q86V97	9
ENSG00000165583	O60225	3
ENSG00000165584	Q99909	2
ENSG00000165588	P32243	11
ENSG00000165591	Q6GMR7	15
ENSG00000165606	A6NNA5	9
ENSG00000165609	Q9UKK9	15
ENSG00000165617	Q9NYF0	9
ENSG00000165621	Q96P68	9
ENSG00000165623	Q8WVF2	9
ENSG00000165626	Q8N7W2	9
ENSG00000165629	P36542	15
ENSG00000165630	Q99633	14
ENSG00000165632	Q5VWG9	9
ENSG00000165633	Q8IW00	9
ENSG00000165637	P45880	14
ENSG00000165643	Q5JUK2	4
ENSG00000165644	Q86VU5	15
ENSG00000165646	Q05940	15
ENSG00000165650	Q8NEN9	12
ENSG00000165655	Q96F45	11
ENSG00000165659	Q9UI36	9
ENSG00000165660	Q15018	11
ENSG00000165661	Q6ZRP7	9
ENSG00000165669	Q9H8W3	10
ENSG00000165671	Q96L73	12
ENSG00000165672	P30048	15
ENSG00000165675	Q16206	12
ENSG00000165678	Q9H3K2	13
ENSG00000165682	Q9P126	6
ENSG00000165684	Q5SXM2	14
ENSG00000165685	Q4KMG9	8
ENSG00000165688	Q10713	14
ENSG00000165689	Q96C92	8
ENSG00000165694	Q6ZUT3	9
ENSG00000165695	Q96MA6	14
ENSG00000165698	Q96E40	11
ENSG00000165699	Q92574	12
ENSG00000165702	Q5VTD9	9
ENSG00000165704	P00492	15
ENSG00000165714	Q969J3	12
ENSG00000165716	Q5VUD6	9
ENSG00000165724	Q96E35	10
ENSG00000165730	Q6ZVD7	9
ENSG00000165731	P07949	12
ENSG00000165732	Q9NR30	15
ENSG00000165733	Q14692	14
ENSG00000165752	Q86UX6	12
ENSG00000165757	Q9P266	9
ENSG00000165762	Q8NGD2	5
ENSG00000165775	Q9BWH2	7
ENSG00000165782	Q86T03	12
ENSG00000165792	Q9H7H0	15
ENSG00000165794	Q9NP94	14
ENSG00000165795	Q9UN36	14
ENSG00000165799	Q9H1E1	2
ENSG00000165801	Q8TER5	11
ENSG00000165802	Q6X4W1	11
ENSG00000165804	Q9P2Y4	10
ENSG00000165805	Q8NA57	7
ENSG00000165806	P55210	12
ENSG00000165807	Q96LQ0	11
ENSG00000165810	Q6UXG8	5
ENSG00000165813	Q7Z3E2	12
ENSG00000165816	Q5GFL6	9
ENSG00000165819	Q86U44	14
ENSG00000165821	Q9Y467	8
ENSG00000165828	Q96NZ9	4
ENSG00000165832	Q8WWH5	15
ENSG00000165837	Q5W0A0	4
ENSG00000165841	P33261	14
ENSG00000165861	Q9HBF4	12
ENSG00000165862	P54317	12
ENSG00000165863	Q8WW14	6
ENSG00000165868	O43301	14
ENSG00000165874	Q86V20	9
ENSG00000165879	Q92837	9
ENSG00000165886	Q9HAC8	9
ENSG00000165887	Q9GZV1	9
ENSG00000165891	Q96AV8	14
ENSG00000165895	A6NI28	12
ENSG00000165898	Q86U28	15
ENSG00000165899	Q3ZCN5	9
ENSG00000165905	Q8N3Y3	14
ENSG00000165912	Q9UKS6	9
ENSG00000165914	Q86TV6	15
ENSG00000165915	Q96H72	12
ENSG00000165916	P17980	14
ENSG00000165917	Q13702	12
ENSG00000165923	Q5U5Z8	15
ENSG00000165929	Q8N9U0	9
ENSG00000165934	Q9P2I0	14
ENSG00000165935	A6NFE2	4
ENSG00000165943	Q96BY2	3
ENSG00000165948	Q96BM0	2
ENSG00000165949	P40305	9
ENSG00000165951	P20848	0
ENSG00000165953	Q8IW75	12
ENSG00000165959	Q96JQ2	9
ENSG00000165966	Q6ZMN7	12
ENSG00000165970	Q9Y345	12
ENSG00000165972	Q502W7	6
ENSG00000165973	Q92832	12
ENSG00000165983	Q96BW5	15
ENSG00000165985	Q5VWW1	9
ENSG00000165990	Q96N23	11
ENSG00000165995	Q08289	12
ENSG00000165996	B0YJ81	14
ENSG00000165997	Q96KC2	14
ENSG00000166002	Q9NRQ5	9
ENSG00000166004	Q9C0D2	8
ENSG00000166006	Q96PR1	12
ENSG00000166007	A6NCD1	4
ENSG00000166008	P43362	2
ENSG00000166012	Q9H5J8	8
ENSG00000166013	A6NNF0	1
ENSG00000166016	Q8N961	12
ENSG00000166024	Q7Z5L2	14
ENSG00000166025	Q8IY63	10
ENSG00000166033	Q92743	15
ENSG00000166035	P11150	9
ENSG00000166037	Q86XR8	11
ENSG00000166046	Q8N4U5	10
ENSG00000166049	Q8IV76	4
ENSG00000166068	Q7Z699	9
ENSG00000166069	Q8N6Q1	5
ENSG00000166073	Q14439	9
ENSG00000166086	Q9BX67	10
ENSG00000166090	Q9H293	10
ENSG00000166091	Q96DZ9	5
ENSG00000166104	Q8N8X6	1
ENSG00000166105	Q8NCI6	15
ENSG00000166106	Q8TE58	12
ENSG00000166111	Q8N4V2	15
ENSG00000166118	Q7Z5L4	6
ENSG00000166123	Q8TD30	15
ENSG00000166126	Q9BXJ7	12
ENSG00000166128	Q92930	14
ENSG00000166130	Q70UQ0	9
ENSG00000166133	Q8IZ73	15
ENSG00000166135	Q9NWT6	15
ENSG00000166136	O95169	12
ENSG00000166140	Q96K21	11
ENSG00000166143	Q9NXH3	9
ENSG00000166145	O43278	9
ENSG00000166147	P35555	14
ENSG00000166148	P37288	12
ENSG00000166152	Q8WTQ4	4
ENSG00000166153	Q8N2C3	6
ENSG00000166157	P56180	14
ENSG00000166159	Q8N967	9
ENSG00000166160	P04001	9
ENSG00000166164	Q9NPI1	12
ENSG00000166165	P12277	14
ENSG00000166166	Q96FX7	15
ENSG00000166167	Q9Y297	13
ENSG00000166169	Q9UGP5	14
ENSG00000166170	Q9UL15	0
ENSG00000166171	Q9BVM2	14
ENSG00000166173	Q9BRS8	14
ENSG00000166181	Q9BZZ5	14
ENSG00000166183	Q86U10	15
ENSG00000166188	Q9P2F9	9
ENSG00000166189	Q86YV9	9
ENSG00000166192	Q96LD8	14
ENSG00000166197	Q14978	14
ENSG00000166199	Q96Q83	15
ENSG00000166200	P61201	14
ENSG00000166206	P28472	12
ENSG00000166211	Q8N5J4	9
ENSG00000166220	Q96M53	11
ENSG00000166224	O95470	15
ENSG00000166225	Q8WU20	9
ENSG00000166226	P78371	14
ENSG00000166228	P61457	15
ENSG00000166233	Q9Y4X5	14
ENSG00000166246	Q8IYS4	6
ENSG00000166250	Q9H6B4	9
ENSG00000166257	Q9NY72	9
ENSG00000166260	Q9Y6N1	15
ENSG00000166261	O95125	6
ENSG00000166262	Q96M60	14
ENSG00000166263	Q6ZWJ1	10
ENSG00000166265	Q96J86	9
ENSG00000166266	Q93034	12
ENSG00000166268	Q96LU7	14
ENSG00000166272	Q9NX94	9
ENSG00000166275	Q96B45	12
ENSG00000166278	P06681	11
ENSG00000166285	P00751	10
ENSG00000166289	Q96S99	8
ENSG00000166292	Q9NV29	9
ENSG00000166295	Q96DE5	9
ENSG00000166311	P17405	14
ENSG00000166313	O00213	9
ENSG00000166317	Q9H987	9
ENSG00000166321	Q86X67	15
ENSG00000166323	Q8NCR3	14
ENSG00000166326	Q96DX7	9
ENSG00000166329	A6NF36	5
ENSG00000166333	Q13418	14
ENSG00000166337	Q12962	14
ENSG00000166340	O14773	15
ENSG00000166341	Q96JQ0	15
ENSG00000166342	Q8TDF5	9
ENSG00000166343	Q4VC12	9
ENSG00000166347	P00167	14
ENSG00000166348	Q70EL1	14
ENSG00000166349	P15918	11
ENSG00000166351	Q86YR6	2
ENSG00000166352	Q86VG3	7
ENSG00000166359	Q6ZMY6	11
ENSG00000166363	Q9H207	6
ENSG00000166368	Q9H210	5
ENSG00000166377	O43861	14
ENSG00000166387	Q8ND30	12
ENSG00000166391	Q3SYC2	14
ENSG00000166394	Q6BCY4	15
ENSG00000166396	O75635	12
ENSG00000166398	O15063	11
ENSG00000166401	P50452	4
ENSG00000166402	P50607	14
ENSG00000166404	P48595	15
ENSG00000166405	Q7Z5B4	10
ENSG00000166407	P25800	12
ENSG00000166411	P50213	15
ENSG00000166415	Q3MJ13	8
ENSG00000166426	P29762	12
ENSG00000166428	Q96BZ4	12
ENSG00000166432	Q5H9K5	4
ENSG00000166435	Q6P2D8	14
ENSG00000166436	O15016	9
ENSG00000166439	Q8NCN4	9
ENSG00000166441	P46776	15
ENSG00000166444	P78524	14
ENSG00000166446	Q8N8U2	11
ENSG00000166448	Q8N3G9	8
ENSG00000166450	Q2VWP7	11
ENSG00000166451	Q96H22	11
ENSG00000166452	Q9NQ31	11
ENSG00000166454	O43313	12
ENSG00000166455	Q6P387	6
ENSG00000166471	Q5BJD5	15
ENSG00000166473	Q7Z442	11
ENSG00000166477	Q8WVC0	14
ENSG00000166478	P52747	11
ENSG00000166479	Q96JJ7	14
ENSG00000166482	P55083	8
ENSG00000166483	P30291	14
ENSG00000166484	Q13164	14
ENSG00000166492	A6NNG1	1
ENSG00000166501	P05771	13
ENSG00000166503	Q9Y3E1	8
ENSG00000166507	P52849	12
ENSG00000166508	P33993	14
ENSG00000166509	O75596	9
ENSG00000166510	Q9H2F9	6
ENSG00000166523	Q9ULY5	9
ENSG00000166526	P17036	5
ENSG00000166527	Q8WXI8	4
ENSG00000166529	Q9Y5A6	4
ENSG00000166530	O75506	14
ENSG00000166532	Q9ULI2	15
ENSG00000166535	A8K2U0	11
ENSG00000166546	Q3B7T3	9
ENSG00000166548	O00142	15
ENSG00000166557	Q9Y3Q3	14
ENSG00000166558	A6NNN8	13
ENSG00000166562	Q9BY50	15
ENSG00000166569	Q7Z7G2	9
ENSG00000166573	P47211	12
ENSG00000166575	Q86UB9	14
ENSG00000166578	Q96DY2	14
ENSG00000166579	Q9GZM8	14
ENSG00000166582	Q7Z7K6	15
ENSG00000166589	O75309	9
ENSG00000166592	P55042	9
ENSG00000166595	Q9Y3D0	14
ENSG00000166596	Q8N1V2	14
ENSG00000166598	P14625	15
ENSG00000166603	P32245	9
ENSG00000166619	P62952	12
ENSG00000166634	Q96P63	7
ENSG00000166664	Q494W8	12
ENSG00000166667	Q495Y8	0
ENSG00000166669	Q5U623	6
ENSG00000166670	P09238	8
ENSG00000166676	A6NH52	14
ENSG00000166681	Q00994	4
ENSG00000166682	Q9H3S3	9
ENSG00000166685	Q8WTW3	14
ENSG00000166689	Q6IQ23	9
ENSG00000166704	Q8WXB4	12
ENSG00000166710	P61769	9
ENSG00000166716	Q92610	10
ENSG00000166734	Q6P4E1	9
ENSG00000166736	P46098	9
ENSG00000166741	P40261	12
ENSG00000166743	Q08AH1	15
ENSG00000166747	O43747	14
ENSG00000166748	Q96MI9	11
ENSG00000166750	Q08AF3	5
ENSG00000166762	Q96P56	11
ENSG00000166763	Q7RTU9	9
ENSG00000166780	Q96MC5	9
ENSG00000166783	Q9Y4F3	12
ENSG00000166787	P22614	11
ENSG00000166788	Q96ER3	10
ENSG00000166793	Q96NS1	13
ENSG00000166794	P23284	14
ENSG00000166796	P07864	4
ENSG00000166797	Q9H5X1	12
ENSG00000166800	Q6ZMR3	15
ENSG00000166801	Q96PZ2	9
ENSG00000166803	Q15004	10
ENSG00000166813	Q2M1P5	11
ENSG00000166816	Q86WU2	15
ENSG00000166819	O60240	12
ENSG00000166821	O75192	14
ENSG00000166822	Q8WVE7	12
ENSG00000166823	Q9BRJ9	12
ENSG00000166825	P15144	14
ENSG00000166828	P51170	12
ENSG00000166831	Q6ZRY4	14
ENSG00000166833	Q8IVL1	12
ENSG00000166839	Q495B1	14
ENSG00000166840	Q969I3	2
ENSG00000166845	Q8IYD9	9
ENSG00000166847	Q9BTE1	14
ENSG00000166848	Q9NYB0	11
ENSG00000166851	P53350	14
ENSG00000166855	O76031	15
ENSG00000166856	O15218	9
ENSG00000166860	O15060	9
ENSG00000166862	Q9Y698	9
ENSG00000166863	Q9UHF0	6
ENSG00000166866	Q9UBC5	14
ENSG00000166869	O43745	9
ENSG00000166881	O14524	14
ENSG00000166884	Q8NGJ1	5
ENSG00000166886	Q15742	0
ENSG00000166887	Q96JC1	14
ENSG00000166888	P42226	9
ENSG00000166889	Q86TB9	14
ENSG00000166896	Q9Y6H3	14
ENSG00000166897	Q5R3F8	9
ENSG00000166900	Q13277	14
ENSG00000166902	Q9NX20	15
ENSG00000166908	Q8TBX8	9
ENSG00000166912	Q9NXD2	12
ENSG00000166913	P31946	10
ENSG00000166920	Q9C002	9
ENSG00000166922	P05408	12
ENSG00000166923	O60565	12
ENSG00000166924	Q6ZVC0	9
ENSG00000166925	Q9Y3Q8	12
ENSG00000166926	Q96DS6	1
ENSG00000166927	Q9GZW8	4
ENSG00000166928	Q96JA4	4
ENSG00000166930	Q9H3V2	5
ENSG00000166938	Q8TF46	14
ENSG00000166946	O95273	11
ENSG00000166947	P16452	8
ENSG00000166948	O95932	8
ENSG00000166949	P84022	12
ENSG00000166959	Q9BY19	9
ENSG00000166960	Q5BJE1	11
ENSG00000166961	Q8N5U1	6
ENSG00000166963	P78559	12
ENSG00000166965	A6NED2	12
ENSG00000166971	Q9H8T0	14
ENSG00000166974	Q15555	14
ENSG00000166979	P58658	12
ENSG00000166984	Q8TDR4	2
ENSG00000166986	P56192	15
ENSG00000166987	Q96DN6	4
ENSG00000166997	Q8N129	12
ENSG00000166998	P12532	15
ENSG00000167004	P30101	14
ENSG00000167005	O43809	14
ENSG00000167011	Q8N8M0	9
ENSG00000167014	Q8NHR7	11
ENSG00000167034	Q99801	8
ENSG00000167037	Q2NKQ1	12
ENSG00000167065	Q8NEJ0	8
ENSG00000167074	Q10587	9
ENSG00000167077	Q5TIA1	11
ENSG00000167080	Q8NHY0	6
ENSG00000167081	P40426	12
ENSG00000167083	O14610	9
ENSG00000167085	P35232	14
ENSG00000167088	P62314	14
ENSG00000167094	Q8NEE8	11
ENSG00000167098	Q8TC36	6
ENSG00000167100	Q8IZD0	9
ENSG00000167103	Q5T9C9	10
ENSG00000167104	Q8NFQ5	7
ENSG00000167105	Q6UXU6	5
ENSG00000167106	Q5T9C2	9
ENSG00000167107	Q96CM8	15
ENSG00000167110	Q08379	12
ENSG00000167112	O95900	12
ENSG00000167113	Q9Y3A0	15
ENSG00000167114	Q6P1M0	15
ENSG00000167117	Q53H64	0
ENSG00000167118	Q9BTM9	14
ENSG00000167123	Q5T4B2	14
ENSG00000167130	Q86YN1	14
ENSG00000167131	Q8IW40	14
ENSG00000167136	Q14249	15
ENSG00000167139	Q8IYX1	6
ENSG00000167157	Q99811	8
ENSG00000167159	Q96LR1	1
ENSG00000167165	P35504	12
ENSG00000167173	Q6ZRI6	9
ENSG00000167178	Q6UXK2	9
ENSG00000167182	Q02086	9
ENSG00000167183	Q9BU68	9
ENSG00000167186	Q99807	15
ENSG00000167191	Q9NZH0	9
ENSG00000167193	P46108	12
ENSG00000167194	Q96LL3	4
ENSG00000167195	A6NDK9	2
ENSG00000167196	Q8NEZ5	11
ENSG00000167202	Q9UPU7	12
ENSG00000167207	Q9HC29	14
ENSG00000167208	Q7Z614	9
ENSG00000167210	Q8IVV2	14
ENSG00000167216	Q8IYT4	14
ENSG00000167220	Q9H0R4	15
ENSG00000167230	Q8N4C9	7
ENSG00000167232	Q05481	12
ENSG00000167236	P55773	3
ENSG00000167244	P01344	9
ENSG00000167257	Q8ND24	9
ENSG00000167258	Q9NYV4	14
ENSG00000167261	Q9H4A9	15
ENSG00000167264	Q9NX74	14
ENSG00000167272	Q969H6	14
ENSG00000167280	Q8NFI3	14
ENSG00000167281	A6NFN3	9
ENSG00000167283	O75964	12
ENSG00000167286	P04234	7
ENSG00000167291	Q8TBP0	12
ENSG00000167302	Q96N21	9
ENSG00000167306	Q9ULV0	14
ENSG00000167311	Q96L15	8
ENSG00000167315	P42765	15
ENSG00000167323	Q13586	12
ENSG00000167325	P23921	15
ENSG00000167332	Q9H255	8
ENSG00000167333	Q6AZZ1	4
ENSG00000167346	Q9NRE1	4
ENSG00000167355	Q9H339	5
ENSG00000167359	Q9H343	5
ENSG00000167360	Q8NH59	5
ENSG00000167363	Q9H479	7
ENSG00000167371	Q7Z6L0	9
ENSG00000167377	P17027	12
ENSG00000167378	Q8WZA9	4
ENSG00000167380	Q9NYT6	12
ENSG00000167383	Q9UJW7	12
ENSG00000167384	Q9UJW8	4
ENSG00000167393	Q9Y5P8	14
ENSG00000167394	Q96K58	9
ENSG00000167395	O15015	6
ENSG00000167397	Q9BQB6	14
ENSG00000167414	Q9UK08	9
ENSG00000167419	P22079	10
ENSG00000167433	Q9P227	11
ENSG00000167434	P22748	14
ENSG00000167447	Q8ND04	12
ENSG00000167459	Q96LP4	1
ENSG00000167460	P67936	12
ENSG00000167461	P61006	14
ENSG00000167468	P36969	15
ENSG00000167470	Q504T8	12
ENSG00000167475	Q969E2	9
ENSG00000167476	Q96MG2	4
ENSG00000167483	Q86XR2	6
ENSG00000167487	Q53HC5	9
ENSG00000167491	Q86YP4	11
ENSG00000167508	P53602	15
ENSG00000167513	Q9H211	14
ENSG00000167515	Q9UL33	14
ENSG00000167522	Q6UB99	12
ENSG00000167523	Q96N06	4
ENSG00000167524	Q96LW2	11
ENSG00000167525	Q8NCQ7	4
ENSG00000167526	P26373	14
ENSG00000167528	Q96N77	6
ENSG00000167531	P00709	5
ENSG00000167535	P54284	12
ENSG00000167536	Q6UX07	14
ENSG00000167543	Q8NBR0	8
ENSG00000167548	O14686	15
ENSG00000167549	Q6QEF8	14
ENSG00000167550	Q8TAI7	8
ENSG00000167552	Q71U36	14
ENSG00000167553	Q9BQE3	14
ENSG00000167554	Q8N9Z0	1
ENSG00000167555	Q3MIS6	12
ENSG00000167562	Q9NV72	12
ENSG00000167565	Q9UJW9	4
ENSG00000167566	Q9HCH0	9
ENSG00000167578	P61018	14
ENSG00000167580	P41181	14
ENSG00000167588	P21695	15
ENSG00000167595	Q2NL68	4
ENSG00000167600	Q96SQ9	5
ENSG00000167601	P30530	10
ENSG00000167604	Q8NI38	9
ENSG00000167608	Q7Z404	6
ENSG00000167612	Q7Z3H0	9
ENSG00000167613	Q6GTX8	4
ENSG00000167614	Q9H313	9
ENSG00000167615	Q96PV6	14
ENSG00000167617	Q6NZY7	9
ENSG00000167618	Q6ISS4	2
ENSG00000167619	Q8NBT3	12
ENSG00000167625	Q8TF50	5
ENSG00000167632	Q96Q05	14
ENSG00000167633	P43629	5
ENSG00000167634	Q8WX94	4
ENSG00000167635	Q15072	4
ENSG00000167637	Q14585	4
ENSG00000167641	Q96A00	9
ENSG00000167642	O43291	9
ENSG00000167644	Q9GZP8	3
ENSG00000167645	Q5BJH7	14
ENSG00000167646	Q8N9W5	14
ENSG00000167653	O43653	7
ENSG00000167654	Q86WG3	10
ENSG00000167656	Q14210	5
ENSG00000167657	O43293	9
ENSG00000167658	P13639	15
ENSG00000167664	Q96BF3	4
ENSG00000167670	Q13111	11
ENSG00000167671	Q9BZV1	14
ENSG00000167674	Q7Z4V5	7
ENSG00000167676	Q96Q06	14
ENSG00000167680	Q9H3T3	12
ENSG00000167685	Q8N0Y2	4
ENSG00000167693	Q6DKJ4	14
ENSG00000167695	Q8TBR7	12
ENSG00000167699	Q9HC38	14
ENSG00000167700	Q96ES6	11
ENSG00000167701	P24298	15
ENSG00000167702	Q96AC6	5
ENSG00000167703	Q8N370	11
ENSG00000167705	Q96NA2	9
ENSG00000167711	P08697	9
ENSG00000167716	Q562E7	14
ENSG00000167720	Q9GZT4	15
ENSG00000167721	Q2NL82	14
ENSG00000167723	Q8NET8	8
ENSG00000167733	Q7Z5J1	14
ENSG00000167740	Q8WUJ1	14
ENSG00000167741	Q6P531	8
ENSG00000167744	P34130	8
ENSG00000167747	Q6RUI8	1
ENSG00000167748	P06870	12
ENSG00000167749	Q9Y5K2	4
ENSG00000167751	P20151	12
ENSG00000167754	Q9Y337	5
ENSG00000167755	Q92876	14
ENSG00000167757	Q9UBX7	5
ENSG00000167759	Q9UKR3	5
ENSG00000167766	P51522	2
ENSG00000167767	Q6KB66	7
ENSG00000167768	P04264	3
ENSG00000167769	Q8TDN7	9
ENSG00000167770	Q96FW1	14
ENSG00000167771	Q8IZ40	12
ENSG00000167772	Q9BY76	9
ENSG00000167774	O95182	12
ENSG00000167775	Q9NPF0	4
ENSG00000167778	Q8NCJ5	11
ENSG00000167779	P24592	9
ENSG00000167780	O75908	9
ENSG00000167785	Q96NG5	4
ENSG00000167791	Q9NPB3	5
ENSG00000167792	P49821	15
ENSG00000167797	O75956	9
ENSG00000167798	Q6ZMU1	5
ENSG00000167799	Q8WV74	15
ENSG00000167800	O75333	12
ENSG00000167807	Q6P4F2	15
ENSG00000167815	P32119	15
ENSG00000167822	Q8NGG0	6
ENSG00000167825	Q13606	7
ENSG00000167840	Q9UNY5	1
ENSG00000167842	Q9H081	11
ENSG00000167850	Q08708	7
ENSG00000167851	Q9UGN4	6
ENSG00000167858	Q969V4	12
ENSG00000167861	Q8IV36	14
ENSG00000167862	Q14197	15
ENSG00000167863	O75947	13
ENSG00000167874	Q6PEY1	9
ENSG00000167880	Q92817	9
ENSG00000167881	Q9UHB9	14
ENSG00000167889	Q3V5L5	12
ENSG00000167895	Q8IU68	8
ENSG00000167900	P04183	15
ENSG00000167904	Q96MH6	15
ENSG00000167910	P22680	9
ENSG00000167914	Q96QA5	7
ENSG00000167916	Q2M2I5	8
ENSG00000167920	Q8N816	0
ENSG00000167925	Q8N2G8	14
ENSG00000167930	Q9H0X4	9
ENSG00000167941	Q9BQB4	0
ENSG00000167957	Q96A99	9
ENSG00000167962	Q86UK7	14
ENSG00000167964	Q9ULW5	12
ENSG00000167965	Q9BVC4	14
ENSG00000167967	Q66K89	9
ENSG00000167968	Q92874	11
ENSG00000167969	P42126	15
ENSG00000167971	Q8WXD9	11
ENSG00000167972	Q99758	15
ENSG00000167977	Q9NXV2	12
ENSG00000167978	Q9UQ35	14
ENSG00000167981	Q96LX8	4
ENSG00000167984	Q7RTR2	14
ENSG00000167985	Q9NX18	14
ENSG00000167986	Q16531	14
ENSG00000167987	A5D8V6	9
ENSG00000167992	Q96DN2	6
ENSG00000167994	Q8TBN0	12
ENSG00000167995	O76090	9
ENSG00000167996	P02794	15
ENSG00000168000	Q96G97	14
ENSG00000168002	P62487	14
ENSG00000168003	P08195	9
ENSG00000168004	Q96KN8	4
ENSG00000168005	Q9BUA3	6
ENSG00000168010	Q8NAA4	8
ENSG00000168014	Q4AC94	14
ENSG00000168016	O15050	14
ENSG00000168026	Q8NDW8	14
ENSG00000168028	P08865	15
ENSG00000168032	O75355	9
ENSG00000168036	P35222	14
ENSG00000168038	Q96C45	14
ENSG00000168040	Q13158	11
ENSG00000168056	Q9NS15	9
ENSG00000168060	Q9UQQ1	9
ENSG00000168061	A6NKF1	13
ENSG00000168062	Q8N1L9	6
ENSG00000168065	Q9NSA0	9
ENSG00000168066	Q15637	14
ENSG00000168067	Q12851	12
ENSG00000168070	Q3KP22	6
ENSG00000168071	A6NC98	4
ENSG00000168077	Q6AZY7	9
ENSG00000168078	Q96KB5	12
ENSG00000168079	Q6ZMJ2	9
ENSG00000168081	Q13519	9
ENSG00000168090	Q7L5N1	14
ENSG00000168092	P68402	12
ENSG00000168096	Q6ZW76	12
ENSG00000168101	Q9BRJ7	7
ENSG00000168113	Q8NHA8	5
ENSG00000168116	Q9HCI6	1
ENSG00000168118	P20338	14
ENSG00000168122	Q9NSJ1	12
ENSG00000168124	O43749	6
ENSG00000168126	Q8NHA6	5
ENSG00000168131	Q9GZK3	6
ENSG00000168135	P48050	8
ENSG00000168137	Q9C0A6	9
ENSG00000168140	Q6EMK4	10
ENSG00000168143	Q5T0W9	9
ENSG00000168148	Q16695	3
ENSG00000168152	Q9H5L6	12
ENSG00000168158	O95371	5
ENSG00000168159	Q5TA31	4
ENSG00000168172	Q86VS8	14
ENSG00000168175	Q8NDC0	7
ENSG00000168209	Q9NX09	11
ENSG00000168214	Q06330	12
ENSG00000168216	Q9NUN5	14
ENSG00000168228	Q9H5U6	12
ENSG00000168229	Q13258	4
ENSG00000168234	Q8N584	14
ENSG00000168237	Q8IVS8	15
ENSG00000168242	P62807	0
ENSG00000168243	P50150	9
ENSG00000168246	Q8WUN7	14
ENSG00000168256	Q9NYR9	11
ENSG00000168259	Q99615	14
ENSG00000168263	Q8TDN2	9
ENSG00000168264	Q7Z5L9	12
ENSG00000168267	Q7RTS3	12
ENSG00000168268	Q9H857	14
ENSG00000168269	Q12951	9
ENSG00000168273	Q8WVI0	12
ENSG00000168274	P04908	14
ENSG00000168275	Q5JTJ3	14
ENSG00000168280	O60282	14
ENSG00000168282	Q10469	14
ENSG00000168283	P35226	12
ENSG00000168286	Q96EK4	9
ENSG00000168288	Q9H3L0	15
ENSG00000168291	P11177	15
ENSG00000168297	Q7Z7A4	14
ENSG00000168298	P10412	2
ENSG00000168300	Q96MG8	12
ENSG00000168301	Q8NC69	9
ENSG00000168303	Q8TAP9	8
ENSG00000168306	Q99424	10
ENSG00000168309	O95990	9
ENSG00000168310	P14316	9
ENSG00000168314	Q13875	4
ENSG00000168329	P49238	7
ENSG00000168333	Q8WWR9	7
ENSG00000168334	Q702N8	9
ENSG00000168348	Q96T92	11
ENSG00000168350	Q6QHC5	14
ENSG00000168356	Q9UI33	14
ENSG00000168374	P18085	14
ENSG00000168383	P04440	9
ENSG00000168384	P20036	9
ENSG00000168385	Q15019	12
ENSG00000168386	Q4L180	10
ENSG00000168387	Q8WXK2	14
ENSG00000168389	Q8NA29	15
ENSG00000168393	P23919	15
ENSG00000168394	Q03518	9
ENSG00000168395	Q8WYH8	14
ENSG00000168397	Q9Y4P1	14
ENSG00000168398	P30411	9
ENSG00000168399	P13765	4
ENSG00000168404	Q8NB16	10
ENSG00000168405	Q9Y471	11
ENSG00000168411	Q6PCD5	14
ENSG00000168412	P48039	9
ENSG00000168418	Q8TDN1	9
ENSG00000168421	Q15669	9
ENSG00000168427	Q0D2K2	9
ENSG00000168434	P83436	14
ENSG00000168438	O60508	14
ENSG00000168439	P31948	14
ENSG00000168447	P51168	11
ENSG00000168452	Q9UMR5	14
ENSG00000168453	O43593	6
ENSG00000168454	Q86VQ3	14
ENSG00000168461	Q13636	11
ENSG00000168468	Q99941	14
ENSG00000168476	Q9H6H4	13
ENSG00000168477	P22105	12
ENSG00000168481	Q8N145	9
ENSG00000168482	P08686	9
ENSG00000168484	P11686	5
ENSG00000168487	P13497	12
ENSG00000168488	Q8WWM7	9
ENSG00000168490	Q92561	12
ENSG00000168491	Q8TBZ0	7
ENSG00000168495	P05423	11
ENSG00000168496	P39748	15
ENSG00000168497	O95810	9
ENSG00000168502	Q9Y4B5	9
ENSG00000168505	P52951	12
ENSG00000168509	Q6ZVN8	0
ENSG00000168515	O95968	2
ENSG00000168517	Q96MH2	5
ENSG00000168522	P49354	14
ENSG00000168528	Q96SA4	9
ENSG00000168530	P05976	12
ENSG00000168538	Q7Z392	14
ENSG00000168539	P11229	8
ENSG00000168542	P02461	7
ENSG00000168546	O00451	9
ENSG00000168556	Q9H160	12
ENSG00000168564	Q9NXV6	9
ENSG00000168566	Q6IEG0	11
ENSG00000168569	A0PJW6	12
ENSG00000168575	Q08357	15
ENSG00000168582	P11844	5
ENSG00000168589	Q8TF09	14
ENSG00000168591	Q71RG4	0
ENSG00000168593	Q9UBC1	11
ENSG00000168594	Q9UKF5	7
ENSG00000168597	Q495Z4	1
ENSG00000168610	P40763	9
ENSG00000168612	Q9BR11	8
ENSG00000168615	Q13443	9
ENSG00000168619	Q9Y3Q7	7
ENSG00000168621	P39905	9
ENSG00000168631	Q3MIW9	5
ENSG00000168634	Q8IUB5	4
ENSG00000168646	Q9Y2T1	10
ENSG00000168653	O43920	12
ENSG00000168658	Q502W6	11
ENSG00000168661	P17039	12
ENSG00000168671	Q3SY77	12
ENSG00000168672	Q96KN1	9
ENSG00000168675	O15165	9
ENSG00000168676	Q17RG1	7
ENSG00000168679	O15374	11
ENSG00000168685	P16871	9
ENSG00000168692	Q01534	4
ENSG00000168701	Q9BTX3	14
ENSG00000168702	Q9NZR2	12
ENSG00000168703	Q8WWY7	3
ENSG00000168710	O43865	12
ENSG00000168724	Q5F1R6	14
ENSG00000168734	Q9Y2B9	9
ENSG00000168738	Q8NAR6	14
ENSG00000168743	Q6UXI9	9
ENSG00000168746	Q4KN68	1
ENSG00000168748	P43166	14
ENSG00000168754	Q8IXR5	7
ENSG00000168757	A6NKD2	4
ENSG00000168758	Q9C0C4	9
ENSG00000168763	Q8NE01	8
ENSG00000168765	Q03013	14
ENSG00000168769	Q6N021	12
ENSG00000168772	Q9H2H0	9
ENSG00000168775	P12532	15
ENSG00000168778	Q96GX1	9
ENSG00000168779	O60902	9
ENSG00000168781	Q6PFW1	14
ENSG00000168785	P62079	12
ENSG00000168792	Q6UXT9	9
ENSG00000168795	O15062	9
ENSG00000168802	Q8NDH8	5
ENSG00000168803	Q6DHV7	15
ENSG00000168806	O60294	14
ENSG00000168807	Q13425	12
ENSG00000168811	P29459	9
ENSG00000168813	Q8TCN5	9
ENSG00000168818	Q9P2W9	14
ENSG00000168824	P42857	9
ENSG00000168826	Q6ZSB9	9
ENSG00000168827	Q96RP9	15
ENSG00000168828	Q8NGT2	5
ENSG00000168830	P28566	11
ENSG00000168843	Q8N475	11
ENSG00000168872	Q9NUU7	14
ENSG00000168874	Q96SQ7	12
ENSG00000168875	O95416	11
ENSG00000168876	Q8WVL7	14
ENSG00000168878	P07988	6
ENSG00000168883	Q53GS9	14
ENSG00000168884	Q8NFZ5	9
ENSG00000168887	Q2NKX9	11
ENSG00000168890	Q86TG1	10
ENSG00000168894	Q9P0P0	14
ENSG00000168899	O95183	9
ENSG00000168903	Q6UXE8	5
ENSG00000168904	Q86X40	9
ENSG00000168906	P31153	15
ENSG00000168907	Q68DD2	9
ENSG00000168913	Q6UWT2	4
ENSG00000168916	Q9ULD9	9
ENSG00000168917	Q8TBE7	10
ENSG00000168918	Q92835	14
ENSG00000168924	O95202	14
ENSG00000168925	Q6GPI1	10
ENSG00000168928	P17538	10
ENSG00000168930	Q9NS80	4
ENSG00000168936	A0AVI4	12
ENSG00000168938	P45877	14
ENSG00000168939	O43610	9
ENSG00000168944	Q8N960	14
ENSG00000168948	Q9C0G6	14
ENSG00000168952	Q8NFX7	10
ENSG00000168955	Q53R12	8
ENSG00000168958	Q9GZY8	12
ENSG00000168959	P41594	12
ENSG00000168961	O00182	12
ENSG00000168964	Q9H379	0
ENSG00000168967	Q16048	1
ENSG00000168970	P0C869	9
ENSG00000168993	O14810	12
ENSG00000168994	Q5TGL8	9
ENSG00000168995	Q9Y286	6
ENSG00000169006	O95665	4
ENSG00000169016	O75461	9
ENSG00000169018	Q9UK73	12
ENSG00000169019	Q9NX08	12
ENSG00000169020	P56385	9
ENSG00000169021	P47985	15
ENSG00000169026	Q6UXD7	13
ENSG00000169031	Q01955	12
ENSG00000169032	Q02750	14
ENSG00000169035	P49862	5
ENSG00000169040	Q9BQD1	1
ENSG00000169045	P31943	14
ENSG00000169047	P35568	9
ENSG00000169057	P51608	9
ENSG00000169059	Q9NNX9	1
ENSG00000169062	Q9H1J1	9
ENSG00000169064	A8MT70	9
ENSG00000169067	Q562R1	14
ENSG00000169071	Q01974	12
ENSG00000169083	P10275	9
ENSG00000169084	Q8N5I4	11
ENSG00000169085	Q8TAG6	7
ENSG00000169087	Q96EW2	12
ENSG00000169093	O95671	15
ENSG00000169094	Q8TD55	9
ENSG00000169100	P12236	14
ENSG00000169105	Q8NCH0	11
ENSG00000169116	Q6UWI2	5
ENSG00000169118	Q9HCP0	13
ENSG00000169122	Q8TC76	9
ENSG00000169126	Q5T2S8	14
ENSG00000169129	Q8N4X5	9
ENSG00000169131	O60765	4
ENSG00000169136	Q9Y2D1	9
ENSG00000169139	Q15819	14
ENSG00000169154	Q8NHS2	6
ENSG00000169155	O43298	9
ENSG00000169169	Q8TCG5	14
ENSG00000169174	Q8NBP7	15
ENSG00000169180	Q96QU8	14
ENSG00000169181	Q6UXU4	9
ENSG00000169184	Q10571	9
ENSG00000169188	Q9UBZ4	14
ENSG00000169189	Q8WV22	14
ENSG00000169193	Q96EE4	9
ENSG00000169194	P35225	6
ENSG00000169202	Q8NGC3	5
ENSG00000169208	Q8NGC4	6
ENSG00000169213	P20337	8
ENSG00000169214	Q8NGZ6	5
ENSG00000169217	O95400	14
ENSG00000169218	Q2MKA7	9
ENSG00000169220	O43566	9
ENSG00000169221	Q4KMP7	14
ENSG00000169223	Q12907	14
ENSG00000169224	Q5JQS6	5
ENSG00000169228	Q969Q5	14
ENSG00000169230	Q9Y255	13
ENSG00000169231	P49746	12
ENSG00000169239	Q9Y2D0	14
ENSG00000169241	Q9BRV3	14
ENSG00000169242	P20827	9
ENSG00000169245	P02778	6
ENSG00000169246	A8MRT5	14
ENSG00000169247	Q8TF17	9
ENSG00000169248	O14625	9
ENSG00000169249	Q15696	14
ENSG00000169251	Q96D46	14
ENSG00000169252	P07550	12
ENSG00000169255	O75752	7
ENSG00000169258	Q7Z2K8	8
ENSG00000169260	Q5JNZ3	4
ENSG00000169271	Q12988	9
ENSG00000169282	Q14722	15
ENSG00000169288	Q9BYD6	12
ENSG00000169291	Q5VZ18	9
ENSG00000169297	P51843	9
ENSG00000169299	Q96G03	15
ENSG00000169302	Q8WU08	12
ENSG00000169306	Q9NZN1	9
ENSG00000169313	Q9H244	9
ENSG00000169314	Q8WYQ4	10
ENSG00000169325	Q6P575	0
ENSG00000169327	Q8NGC0	4
ENSG00000169330	Q9UPX6	9
ENSG00000169340	Q8N807	9
ENSG00000169344	P07911	10
ENSG00000169347	P55259	10
ENSG00000169359	O00400	14
ENSG00000169371	O95149	14
ENSG00000169372	P78560	11
ENSG00000169375	Q96ST3	14
ENSG00000169379	Q3SXY8	14
ENSG00000169385	P10153	4
ENSG00000169393	Q96BH3	6
ENSG00000169397	P12724	4
ENSG00000169398	Q05397	12
ENSG00000169402	B2RC85	15
ENSG00000169403	P25105	9
ENSG00000169410	P43378	12
ENSG00000169413	Q93091	5
ENSG00000169418	P16066	14
ENSG00000169427	Q9NPC2	12
ENSG00000169429	P10145	9
ENSG00000169432	Q15858	14
ENSG00000169435	Q6ZTQ3	9
ENSG00000169436	Q8NFW1	9
ENSG00000169439	P34741	9
ENSG00000169442	P31358	2
ENSG00000169446	Q8N4V1	14
ENSG00000169469	P22528	2
ENSG00000169474	P35321	2
ENSG00000169484	Q8NGD5	5
ENSG00000169488	Q8NH41	5
ENSG00000169490	Q9BX73	12
ENSG00000169495	P83105	15
ENSG00000169499	Q9HB19	9
ENSG00000169504	Q9Y696	9
ENSG00000169507	Q08AI6	13
ENSG00000169508	P32249	9
ENSG00000169509	Q9UGL9	0
ENSG00000169515	Q9H0W5	4
ENSG00000169519	A6NJ78	15
ENSG00000169548	P59817	4
ENSG00000169550	Q8N387	6
ENSG00000169551	Q8WUE5	4
ENSG00000169554	O60315	11
ENSG00000169562	P08034	9
ENSG00000169564	Q15365	4
ENSG00000169567	P49773	15
ENSG00000169570	Q8NBA8	15
ENSG00000169575	P12018	6
ENSG00000169583	O95833	9
ENSG00000169592	Q8NBZ0	12
ENSG00000169594	Q01954	12
ENSG00000169598	O76075	12
ENSG00000169599	Q9UMS0	15
ENSG00000169604	Q9H6X2	11
ENSG00000169605	Q9NS71	8
ENSG00000169607	Q8IYA6	9
ENSG00000169609	Q8WUR7	15
ENSG00000169612	Q9BTL3	7
ENSG00000169618	Q8TCW9	11
ENSG00000169621	Q8IW19	11
ENSG00000169627	Q9H3K6	14
ENSG00000169629	O14715	10
ENSG00000169635	Q96JB3	9
ENSG00000169641	Q86V48	9
ENSG00000169659	Q15195	0
ENSG00000169660	Q8WVB3	12
ENSG00000169662	Q6ZV63	1
ENSG00000169664	A6NJW9	7
ENSG00000169668	Q6ZV63	1
ENSG00000169676	P21918	12
ENSG00000169679	O43683	12
ENSG00000169682	Q9H2V7	15
ENSG00000169683	Q96CN5	11
ENSG00000169684	P30532	9
ENSG00000169688	P07438	1
ENSG00000169689	A8MT69	14
ENSG00000169692	O15120	8
ENSG00000169696	Q9BZE9	14
ENSG00000169704	P14770	9
ENSG00000169710	P49327	15
ENSG00000169714	P62633	14
ENSG00000169715	P04732	6
ENSG00000169717	Q8TDY3	6
ENSG00000169718	Q6P1R4	15
ENSG00000169727	Q13098	14
ENSG00000169733	Q9Y644	9
ENSG00000169738	Q7Z4W1	15
ENSG00000169740	P17041	4
ENSG00000169744	O43679	12
ENSG00000169750	P60763	7
ENSG00000169752	Q8WWG1	7
ENSG00000169756	P48059	14
ENSG00000169758	Q2M3C6	10
ENSG00000169760	Q8N2Q7	15
ENSG00000169762	Q6NXT6	14
ENSG00000169763	O14603	1
ENSG00000169764	Q16851	15
ENSG00000169777	Q9NYW7	7
ENSG00000169783	Q96FE5	11
ENSG00000169789	O14603	1
ENSG00000169800	Q15415	1
ENSG00000169807	O14603	1
ENSG00000169811	Q15378	1
ENSG00000169813	P52597	14
ENSG00000169814	P43251	14
ENSG00000169826	Q8N6G5	12
ENSG00000169836	P29371	12
ENSG00000169840	Q9H4S2	9
ENSG00000169851	O60245	11
ENSG00000169855	Q9Y6N7	12
ENSG00000169856	Q9UBC0	9
ENSG00000169857	Q9NQS1	9
ENSG00000169860	P47900	9
ENSG00000169861	A6NJS3	1
ENSG00000169862	Q9UQB3	12
ENSG00000169871	Q9BRZ2	4
ENSG00000169876	Q685J3	13
ENSG00000169877	Q9NZD4	6
ENSG00000169884	O00744	12
ENSG00000169885	Q8TD86	10
ENSG00000169887	Q9UKN1	8
ENSG00000169891	Q8NFH8	9
ENSG00000169892	Q6ZQP7	8
ENSG00000169894	Q02505	6
ENSG00000169895	Q96A49	14
ENSG00000169896	P11215	9
ENSG00000169900	Q8WXC3	2
ENSG00000169902	O60507	15
ENSG00000169903	P48230	9
ENSG00000169905	Q8NFQ8	9
ENSG00000169906	P29377	5
ENSG00000169908	P30408	8
ENSG00000169910	P04424	15
ENSG00000169914	Q5T2D3	14
ENSG00000169918	Q8TE49	12
ENSG00000169919	P08236	15
ENSG00000169921	Q75L30	2
ENSG00000169925	Q15059	13
ENSG00000169926	Q9Y2Y9	11
ENSG00000169933	Q14CM0	12
ENSG00000169946	Q8WW38	9
ENSG00000169951	Q96H86	3
ENSG00000169953	Q96LI6	6
ENSG00000169955	Q9BV97	2
ENSG00000169957	Q9H5H4	3
ENSG00000169962	Q7RTX0	9
ENSG00000169964	Q69YG0	14
ENSG00000169967	Q9Y2U5	14
ENSG00000169972	Q8N0Z8	15
ENSG00000169976	Q9BWJ5	14
ENSG00000169981	P13682	4
ENSG00000169989	Q8IY51	12
ENSG00000169991	Q5TF58	9
ENSG00000169992	Q8NFZ4	15
ENSG00000169994	Q6PIF6	14
ENSG00000170004	Q12873	14
ENSG00000170006	Q6P9G4	7
ENSG00000170011	Q8NFW9	9
ENSG00000170017	Q13740	9
ENSG00000170027	P61981	9
ENSG00000170035	Q969T4	14
ENSG00000170037	Q8N137	12
ENSG00000170043	Q9Y5R8	14
ENSG00000170044	Q8TCW7	9
ENSG00000170049	O43448	15
ENSG00000170054	Q86WD7	4
ENSG00000170074	Q9UHL3	0
ENSG00000170075	O60883	9
ENSG00000170085	Q8NDZ2	9
ENSG00000170088	Q8IY95	12
ENSG00000170091	Q9Y328	9
ENSG00000170092	A6NIY4	6
ENSG00000170099	P08185	5
ENSG00000170100	Q96MU6	14
ENSG00000170113	Q7RTP0	9
ENSG00000170122	Q12950	1
ENSG00000170128	O00155	9
ENSG00000170142	P51965	14
ENSG00000170144	P51991	11
ENSG00000170145	Q9H0K1	11
ENSG00000170153	Q9ULK6	12
ENSG00000170160	A2RUR9	7
ENSG00000170161	Q5VV11	1
ENSG00000170162	Q8N8G2	10
ENSG00000170166	P09016	9
ENSG00000170175	P11230	9
ENSG00000170178	P35452	9
ENSG00000170180	P02724	6
ENSG00000170185	Q8NB14	14
ENSG00000170190	O15375	9
ENSG00000170191	Q8TBE9	15
ENSG00000170209	Q8NFD2	9
ENSG00000170214	P35368	11
ENSG00000170215	Q5VT28	1
ENSG00000170222	Q3LIE5	14
ENSG00000170231	P51161	10
ENSG00000170234	Q96N64	10
ENSG00000170236	Q70EL3	9
ENSG00000170242	Q96K76	14
ENSG00000170248	Q8WUM4	14
ENSG00000170255	Q96LB2	3
ENSG00000170260	Q9UDV6	5
ENSG00000170262	Q8TCY5	9
ENSG00000170264	Q3B820	8
ENSG00000170265	Q9UDV7	7
ENSG00000170266	P16278	15
ENSG00000170270	Q9BXV9	3
ENSG00000170271	Q96IV6	13
ENSG00000170275	O75718	12
ENSG00000170276	Q16082	9
ENSG00000170279	Q8WU49	1
ENSG00000170289	Q9NQW8	12
ENSG00000170290	O00631	3
ENSG00000170291	Q8TE02	11
ENSG00000170293	Q8IZV2	10
ENSG00000170296	O95166	14
ENSG00000170298	Q3B8N2	12
ENSG00000170310	Q9UNK0	14
ENSG00000170312	P06493	14
ENSG00000170315	P62988	14
ENSG00000170322	Q6P4R8	12
ENSG00000170323	P15090	12
ENSG00000170324	Q68DX3	11
ENSG00000170325	Q9NQV6	11
ENSG00000170340	Q9NY97	10
ENSG00000170345	P01100	9
ENSG00000170348	P49755	14
ENSG00000170364	Q53H47	14
ENSG00000170365	Q15797	12
ENSG00000170367	P28325	3
ENSG00000170369	P09228	0
ENSG00000170370	Q04743	9
ENSG00000170373	P01037	1
ENSG00000170374	Q8TDD2	9
ENSG00000170379	A6NFQ2	15
ENSG00000170381	O15041	9
ENSG00000170382	O75325	12
ENSG00000170385	Q9Y6M5	14
ENSG00000170390	Q8N568	13
ENSG00000170396	Q7Z570	9
ENSG00000170412	Q9NQ84	9
ENSG00000170417	Q6ZP80	9
ENSG00000170419	Q8TAG5	9
ENSG00000170421	P05787	9
ENSG00000170423	Q8N1N4	14
ENSG00000170425	P29275	11
ENSG00000170426	Q8NEX9	15
ENSG00000170430	P16455	15
ENSG00000170439	Q6UX53	15
ENSG00000170442	O43790	6
ENSG00000170445	P12081	15
ENSG00000170448	Q6ZNB6	14
ENSG00000170454	O95678	9
ENSG00000170456	Q6ZUT9	14
ENSG00000170458	P08571	7
ENSG00000170464	Q9H819	9
ENSG00000170465	P48668	9
ENSG00000170471	Q86X10	12
ENSG00000170473	Q9BRP8	14
ENSG00000170476	Q8WU39	10
ENSG00000170477	P19013	14
ENSG00000170482	Q9UHI7	15
ENSG00000170484	Q7RTS7	6
ENSG00000170485	Q99743	11
ENSG00000170486	Q14CN4	6
ENSG00000170498	Q15726	6
ENSG00000170500	Q1L5Z9	15
ENSG00000170502	Q9BW91	12
ENSG00000170509	Q7Z5P4	8
ENSG00000170515	Q9UQ80	14
ENSG00000170516	Q8TF08	1
ENSG00000170522	Q9H5J4	14
ENSG00000170523	P78385	6
ENSG00000170525	Q16875	15
ENSG00000170534	Q8WU43	2
ENSG00000170537	Q7Z402	12
ENSG00000170540	Q15041	12
ENSG00000170542	P50453	15
ENSG00000170545	Q0VAQ4	8
ENSG00000170549	P78414	9
ENSG00000170558	P19022	10
ENSG00000170561	Q9BZI1	9
ENSG00000170571	Q6PCB8	9
ENSG00000170577	Q9NPC8	9
ENSG00000170579	O14490	9
ENSG00000170581	P52630	8
ENSG00000170584	Q8WVJ2	14
ENSG00000170604	Q8IU81	9
ENSG00000170605	Q8NGE7	4
ENSG00000170606	P34932	14
ENSG00000170608	P55318	9
ENSG00000170613	Q8TC56	6
ENSG00000170615	P58743	15
ENSG00000170616	Q9BWW7	12
ENSG00000170619	Q9GZQ3	12
ENSG00000170624	Q92629	12
ENSG00000170627	Q8WW33	14
ENSG00000170629	Q6ZN68	12
ENSG00000170631	P17020	12
ENSG00000170632	Q8N2F6	9
ENSG00000170633	Q969K3	11
ENSG00000170634	P14621	15
ENSG00000170638	Q9H4I3	15
ENSG00000170647	Q9H2Q1	1
ENSG00000170653	P17544	9
ENSG00000170667	O43374	9
ENSG00000170677	O14544	9
ENSG00000170681	Q5BKX8	9
ENSG00000170683	P58181	6
ENSG00000170684	Q8WUU4	5
ENSG00000170689	P17482	11
ENSG00000170703	Q8N841	14
ENSG00000170714	Q7Z5A7	9
ENSG00000170727	Q14137	14
ENSG00000170734	Q9Y253	14
ENSG00000170743	Q86SS6	11
ENSG00000170745	Q9BQ31	9
ENSG00000170748	O75526	3
ENSG00000170759	P33176	14
ENSG00000170775	O15354	10
ENSG00000170776	Q12802	12
ENSG00000170777	Q96J77	4
ENSG00000170779	Q9BXL8	9
ENSG00000170782	Q9H209	6
ENSG00000170786	Q8N3Y7	15
ENSG00000170788	Q8WWB3	8
ENSG00000170790	Q9H208	0
ENSG00000170791	Q9BUK0	12
ENSG00000170801	P83110	15
ENSG00000170802	P32314	9
ENSG00000170803	Q9H205	5
ENSG00000170807	Q6P5Q4	9
ENSG00000170819	Q13515	9
ENSG00000170820	P23945	12
ENSG00000170832	Q8NFA0	14
ENSG00000170835	P19835	12
ENSG00000170836	O15297	14
ENSG00000170837	Q9NS67	5
ENSG00000170848	Q00889	9
ENSG00000170852	Q8IY47	9
ENSG00000170854	Q8IUF8	15
ENSG00000170855	O43715	14
ENSG00000170858	P59901	5
ENSG00000170860	P62310	15
ENSG00000170866	Q8N6C8	5
ENSG00000170871	Q92628	10
ENSG00000170873	O43312	11
ENSG00000170876	Q9BTV4	14
ENSG00000170881	Q8WU17	12
ENSG00000170889	P46781	15
ENSG00000170890	P04054	12
ENSG00000170891	Q9NRR1	9
ENSG00000170892	Q9BSV6	15
ENSG00000170893	P20396	9
ENSG00000170899	O15217	14
ENSG00000170903	Q8NCY6	11
ENSG00000170906	O95167	9
ENSG00000170909	Q8IYS5	7
ENSG00000170915	Q8TEZ7	12
ENSG00000170917	P53370	15
ENSG00000170920	Q8NG95	3
ENSG00000170921	Q9HCD6	13
ENSG00000170923	Q8NG99	3
ENSG00000170925	Q9BXU2	4
ENSG00000170927	Q8TCZ9	15
ENSG00000170929	Q8NGA1	6
ENSG00000170935	A6PVI3	2
ENSG00000170941	Q9P272	15
ENSG00000170946	Q6P3W2	14
ENSG00000170948	Q8WWY6	4
ENSG00000170949	Q9HCG1	12
ENSG00000170950	P07205	15
ENSG00000170953	Q8NGG6	4
ENSG00000170954	Q09FC8	12
ENSG00000170955	Q969G5	5
ENSG00000170956	P40198	3
ENSG00000170959	Q6ZRR9	11
ENSG00000170961	Q92819	15
ENSG00000170962	Q9GZP0	9
ENSG00000170965	Q9HBJ0	4
ENSG00000170967	Q8WTU0	14
ENSG00000170983	Q96KT6	1
ENSG00000170989	P21453	9
ENSG00000171004	Q96MM7	9
ENSG00000171014	Q8NGN0	5
ENSG00000171016	Q9Y3Y4	9
ENSG00000171017	Q6NSJ5	14
ENSG00000171032	Q9GZX5	4
ENSG00000171033	P61925	8
ENSG00000171044	Q5GH73	12
ENSG00000171045	Q96NA8	12
ENSG00000171049	P25090	5
ENSG00000171051	P21462	6
ENSG00000171053	Q8WXA2	2
ENSG00000171054	Q8NG92	6
ENSG00000171055	Q9UHY8	12
ENSG00000171056	Q9BT81	9
ENSG00000171060	Q6P047	11
ENSG00000171067	Q96F05	4
ENSG00000171084	A6NEL3	1
ENSG00000171094	Q9UM73	12
ENSG00000171097	Q16773	15
ENSG00000171100	Q13496	14
ENSG00000171102	Q9NPH6	4
ENSG00000171103	Q9BVS5	15
ENSG00000171105	P06213	12
ENSG00000171109	Q8IWA4	12
ENSG00000171115	Q8ND71	9
ENSG00000171116	Q9UBD0	4
ENSG00000171119	Q99748	9
ENSG00000171121	Q9NPA1	9
ENSG00000171124	P21217	12
ENSG00000171126	Q8TAE7	9
ENSG00000171129	Q9UBD0	4
ENSG00000171130	Q8NHE4	14
ENSG00000171132	Q02156	13
ENSG00000171133	Q8NGT1	5
ENSG00000171135	Q8N5M9	12
ENSG00000171136	Q8WXF3	9
ENSG00000171142	Q96A05	4
ENSG00000171147	Q8IYP2	4
ENSG00000171148	O75528	12
ENSG00000171150	O75159	12
ENSG00000171155	Q96EU7	12
ENSG00000171159	Q9BUW7	11
ENSG00000171160	Q8NDC4	12
ENSG00000171161	Q499Z4	5
ENSG00000171163	Q9BU19	7
ENSG00000171169	Q69YI7	9
ENSG00000171174	Q9H477	15
ENSG00000171180	Q96R27	4
ENSG00000171189	P39086	14
ENSG00000171195	Q8TAX7	2
ENSG00000171199	Q99935	2
ENSG00000171201	P02814	0
ENSG00000171202	Q9H061	11
ENSG00000171204	Q8IUX1	11
ENSG00000171206	Q9BZR9	9
ENSG00000171208	Q8NC67	12
ENSG00000171209	P07498	4
ENSG00000171217	P56880	9
ENSG00000171219	Q6DT37	12
ENSG00000171222	P57086	5
ENSG00000171223	P17275	12
ENSG00000171224	Q96D05	10
ENSG00000171227	Q8WXS4	9
ENSG00000171234	P16662	12
ENSG00000171236	P02750	9
ENSG00000171241	Q8NEM2	12
ENSG00000171243	Q6X4U4	9
ENSG00000171246	Q15818	9
ENSG00000171262	Q52LJ0	14
ENSG00000171282	Q9P281	9
ENSG00000171291	Q8NDP4	12
ENSG00000171295	Q8IYI8	12
ENSG00000171298	P10253	15
ENSG00000171302	Q8WVQ1	14
ENSG00000171303	O14649	12
ENSG00000171307	Q969W1	14
ENSG00000171310	Q9NPF2	12
ENSG00000171311	Q9Y3B2	15
ENSG00000171314	P18669	15
ENSG00000171316	Q9P2D1	14
ENSG00000171320	Q56NI9	14
ENSG00000171345	P08727	8
ENSG00000171346	P19012	7
ENSG00000171357	Q96LR2	9
ENSG00000171360	O76015	6
ENSG00000171362	Q9UL42	4
ENSG00000171365	P51795	15
ENSG00000171368	O94811	14
ENSG00000171385	Q9UK17	15
ENSG00000171388	Q9ULZ1	5
ENSG00000171396	Q9BYR3	5
ENSG00000171401	P13646	7
ENSG00000171402	Q8WTP9	2
ENSG00000171403	P35527	6
ENSG00000171405	Q8WWM1	0
ENSG00000171408	Q9NP56	13
ENSG00000171421	Q9P0J6	15
ENSG00000171425	Q9P0T4	5
ENSG00000171428	P18440	15
ENSG00000171431	P35900	14
ENSG00000171433	A6NK44	15
ENSG00000171435	Q6VAB6	12
ENSG00000171443	Q96C55	4
ENSG00000171444	P23508	12
ENSG00000171446	Q7Z3Y8	6
ENSG00000171448	Q9HCK0	9
ENSG00000171450	Q13319	0
ENSG00000171451	Q8IZU8	15
ENSG00000171453	O15160	14
ENSG00000171456	Q8IXJ9	7
ENSG00000171459	Q8NGR2	5
ENSG00000171462	Q6UY11	8
ENSG00000171466	Q6V9R5	2
ENSG00000171467	Q5VUA4	12
ENSG00000171469	Q8N587	2
ENSG00000171471	A6NCE7	0
ENSG00000171475	Q8TF74	9
ENSG00000171476	Q9BPY8	8
ENSG00000171478	Q96QH8	4
ENSG00000171481	Q8NH93	0
ENSG00000171483	Q7RTT6	4
ENSG00000171484	Q8NGR6	5
ENSG00000171487	P59047	14
ENSG00000171488	Q8TDW0	14
ENSG00000171489	Q96QH8	4
ENSG00000171490	O76021	14
ENSG00000171492	Q7L1W4	14
ENSG00000171495	Q7Z745	14
ENSG00000171496	Q8NGR8	4
ENSG00000171497	Q08752	14
ENSG00000171501	Q8NGR9	5
ENSG00000171502	Q17RW2	11
ENSG00000171503	Q16134	15
ENSG00000171505	Q8NGS0	5
ENSG00000171509	Q9HBX9	12
ENSG00000171517	Q9UBY5	9
ENSG00000171522	P35408	10
ENSG00000171530	O75347	14
ENSG00000171532	Q15784	9
ENSG00000171533	Q96JE9	9
ENSG00000171540	Q5XKR4	11
ENSG00000171551	O95672	9
ENSG00000171552	Q07817	9
ENSG00000171557	P02679	10
ENSG00000171560	P02671	9
ENSG00000171561	A6NND4	5
ENSG00000171564	P02675	9
ENSG00000171566	O43660	14
ENSG00000171567	Q96MW7	12
ENSG00000171570	Q96KS0	9
ENSG00000171574	Q6AW86	4
ENSG00000171587	O60469	12
ENSG00000171595	Q9GZS0	14
ENSG00000171596	Q9HB89	9
ENSG00000171603	O94985	12
ENSG00000171604	Q7LFL8	9
ENSG00000171606	Q96GC6	4
ENSG00000171608	O00329	14
ENSG00000171611	Q6ISU1	4
ENSG00000171612	Q9BSK2	14
ENSG00000171617	O14682	14
ENSG00000171621	Q96BD6	12
ENSG00000171631	Q15077	9
ENSG00000171634	Q12830	12
ENSG00000171643	Q8WXG8	9
ENSG00000171649	Q3SY52	3
ENSG00000171656	P41161	9
ENSG00000171657	Q96P67	6
ENSG00000171658	A6NJN3	0
ENSG00000171659	Q9UPC5	9
ENSG00000171671	Q9BTD1	1
ENSG00000171680	O94827	12
ENSG00000171681	Q6VMQ6	7
ENSG00000171695	Q8TD35	10
ENSG00000171700	P49795	9
ENSG00000171703	Q15560	9
ENSG00000171711	O15263	3
ENSG00000171714	Q75V66	14
ENSG00000171720	O15379	14
ENSG00000171722	Q5T0L3	7
ENSG00000171723	Q9NQX3	15
ENSG00000171724	Q9HCJ6	15
ENSG00000171729	Q9NW97	9
ENSG00000171735	Q9Y6Y1	9
ENSG00000171747	P56470	12
ENSG00000171757	Q8IZ02	14
ENSG00000171759	P00439	14
ENSG00000171763	Q9BVQ7	14
ENSG00000171766	P50440	15
ENSG00000171772	Q8N0S2	8
ENSG00000171773	Q96CM4	14
ENSG00000171777	Q8TDF6	5
ENSG00000171786	Q02575	12
ENSG00000171790	Q499Z3	6
ENSG00000171791	P10415	10
ENSG00000171792	Q9BSD3	8
ENSG00000171793	P17812	15
ENSG00000171794	Q5T230	4
ENSG00000171798	Q76NI1	11
ENSG00000171804	Q6ZQQ6	6
ENSG00000171806	O95568	14
ENSG00000171811	Q5SR76	14
ENSG00000171812	P25067	9
ENSG00000171813	Q6NUJ5	11
ENSG00000171815	Q9Y5F3	10
ENSG00000171817	Q8NDQ6	12
ENSG00000171819	O43827	9
ENSG00000171823	Q8N1E6	14
ENSG00000171824	Q01780	15
ENSG00000171827	Q96NI8	12
ENSG00000171840	Q9NZG7	12
ENSG00000171843	P42568	10
ENSG00000171847	Q86YD7	4
ENSG00000171848	P31350	15
ENSG00000171853	Q8WVT3	14
ENSG00000171855	P01574	6
ENSG00000171858	P63220	14
ENSG00000171860	Q16581	7
ENSG00000171861	Q9HC36	15
ENSG00000171862	P60484	14
ENSG00000171863	P62081	14
ENSG00000171864	Q9UKY0	5
ENSG00000171865	O60930	15
ENSG00000171867	P04156	8
ENSG00000171872	Q5JT82	4
ENSG00000171873	P25100	9
ENSG00000171877	Q7Z6J6	12
ENSG00000171885	P55087	15
ENSG00000171889	Q8WTY6	1
ENSG00000171903	Q9HBI6	15
ENSG00000171914	Q9Y4G6	14
ENSG00000171916	Q6DKI2	12
ENSG00000171928	Q9NYZ1	14
ENSG00000171931	Q5XX13	11
ENSG00000171936	O60404	4
ENSG00000171940	O75362	9
ENSG00000171942	O60403	6
ENSG00000171944	Q9H2C5	6
ENSG00000171951	P13521	9
ENSG00000171953	Q8N5M1	15
ENSG00000171954	Q6NT55	15
ENSG00000171956	Q99853	12
ENSG00000171960	O43447	14
ENSG00000171962	Q9H069	14
ENSG00000171970	Q68EA5	2
ENSG00000171984	Q8IYI0	5
ENSG00000171987	Q8WZ69	1
ENSG00000171988	Q15652	14
ENSG00000171989	Q9BYZ2	3
ENSG00000171992	Q8N3V7	9
ENSG00000172000	Q9HAH1	1
ENSG00000172005	P21145	9
ENSG00000172006	Q86TJ5	4
ENSG00000172007	Q9H082	12
ENSG00000172009	P52888	15
ENSG00000172014	Q4UJ75	4
ENSG00000172016	Q06141	4
ENSG00000172018	Q6ZN32	4
ENSG00000172020	P17677	9
ENSG00000172023	P48304	5
ENSG00000172031	Q8IUS5	15
ENSG00000172037	P55268	14
ENSG00000172046	O94966	14
ENSG00000172053	P47897	15
ENSG00000172057	Q8N138	14
ENSG00000172058	O75920	14
ENSG00000172059	O14901	9
ENSG00000172061	Q8TF66	12
ENSG00000172062	Q16637	12
ENSG00000172070	Q9BYN0	14
ENSG00000172071	Q9NZJ5	12
ENSG00000172073	Q96LM6	4
ENSG00000172081	Q96BX8	14
ENSG00000172086	Q9NPI7	6
ENSG00000172113	O75414	14
ENSG00000172115	P99999	15
ENSG00000172116	P10966	7
ENSG00000172123	Q8IYM2	4
ENSG00000172137	P22676	12
ENSG00000172139	Q4G0N8	6
ENSG00000172146	Q9P1Q5	4
ENSG00000172148	Q8NGA2	6
ENSG00000172150	Q9Y585	0
ENSG00000172154	Q8N0Y5	5
ENSG00000172155	Q5T752	0
ENSG00000172156	P51671	9
ENSG00000172159	A2A2Y4	12
ENSG00000172164	Q13884	12
ENSG00000172167	Q96DY7	9
ENSG00000172171	Q96QE5	12
ENSG00000172172	Q9BYD1	15
ENSG00000172175	Q9UDY8	14
ENSG00000172179	P01236	9
ENSG00000172183	Q96AZ6	6
ENSG00000172188	Q6IEV9	6
ENSG00000172197	Q6ZNC8	6
ENSG00000172199	Q8NH10	5
ENSG00000172201	P47928	9
ENSG00000172208	Q8NGF9	6
ENSG00000172209	Q99680	9
ENSG00000172215	O00574	8
ENSG00000172216	P17676	9
ENSG00000172232	P20160	2
ENSG00000172236	Q15661	10
ENSG00000172238	Q92858	12
ENSG00000172239	Q9H074	12
ENSG00000172243	Q9BXN2	6
ENSG00000172244	Q96MH7	11
ENSG00000172247	Q9BXJ3	11
ENSG00000172250	Q9NQF3	15
ENSG00000172260	Q7Z3B1	12
ENSG00000172262	P52739	9
ENSG00000172264	A1Z1Q3	9
ENSG00000172269	Q9H3H5	15
ENSG00000172270	P35613	12
ENSG00000172273	Q9BQA5	12
ENSG00000172283	O14603	1
ENSG00000172288	Q9Y6F8	15
ENSG00000172289	Q8NGI7	6
ENSG00000172292	Q6ZMG9	14
ENSG00000172296	Q9NUV7	15
ENSG00000172301	Q9NQ92	7
ENSG00000172315	Q96S44	15
ENSG00000172318	Q9Y5Z6	14
ENSG00000172320	Q8NGJ0	6
ENSG00000172322	Q2HXU8	7
ENSG00000172324	Q8NGI9	6
ENSG00000172331	P07738	9
ENSG00000172336	O75817	14
ENSG00000172339	Q96F25	15
ENSG00000172340	Q96I99	15
ENSG00000172345	Q9NSY2	11
ENSG00000172346	Q9Y534	9
ENSG00000172348	Q14206	12
ENSG00000172349	Q14005	11
ENSG00000172350	Q9H172	15
ENSG00000172352	Q9Y6F8	15
ENSG00000172354	P62879	14
ENSG00000172361	Q96M91	14
ENSG00000172362	Q96R08	5
ENSG00000172365	Q96R09	4
ENSG00000172366	Q9BUT9	10
ENSG00000172367	Q86UT5	9
ENSG00000172375	O14523	9
ENSG00000172377	Q8NGQ6	5
ENSG00000172379	Q9HBZ2	12
ENSG00000172380	Q9UBI6	12
ENSG00000172381	Q8NGQ2	5
ENSG00000172382	Q9BQR3	12
ENSG00000172399	Q9NPC6	9
ENSG00000172403	Q9UMS6	9
ENSG00000172404	Q7Z6W7	4
ENSG00000172409	Q92989	14
ENSG00000172410	Q9Y5Q6	4
ENSG00000172421	Q8N7B9	7
ENSG00000172425	A6NLP5	12
ENSG00000172426	Q9H1X1	14
ENSG00000172428	Q8WXC6	12
ENSG00000172432	Q9BX10	14
ENSG00000172456	Q96C11	15
ENSG00000172457	Q8NGQ1	5
ENSG00000172458	Q8TAD2	9
ENSG00000172459	Q8NGP9	7
ENSG00000172460	Q8IVY7	2
ENSG00000172461	Q9Y231	9
ENSG00000172464	Q8NGF4	5
ENSG00000172465	Q15170	4
ENSG00000172466	P17028	5
ENSG00000172468	Q96LI6	6
ENSG00000172469	Q5SRI9	15
ENSG00000172476	Q8WXH6	1
ENSG00000172478	Q08AI8	7
ENSG00000172482	P21549	15
ENSG00000172487	Q8NGP2	1
ENSG00000172489	Q8NGG3	6
ENSG00000172493	P51825	7
ENSG00000172497	Q8WYK0	9
ENSG00000172500	O43427	14
ENSG00000172508	A5YM72	15
ENSG00000172519	Q8NGA6	6
ENSG00000172524	Q6P9F5	5
ENSG00000172530	Q8N9N5	0
ENSG00000172531	P62136	14
ENSG00000172533	A6NIE6	0
ENSG00000172534	P51610	14
ENSG00000172538	A6NMN3	6
ENSG00000172543	P56202	8
ENSG00000172548	Q0D2K0	9
ENSG00000172551	Q96DR8	1
ENSG00000172554	Q9NY99	9
ENSG00000172568	Q8TBE3	5
ENSG00000172572	Q14432	12
ENSG00000172575	O95267	12
ENSG00000172578	Q8WZ60	10
ENSG00000172586	Q96BP2	12
ENSG00000172590	Q86TS9	12
ENSG00000172594	Q92484	14
ENSG00000172602	Q92730	9
ENSG00000172611	Q8NGC5	5
ENSG00000172613	Q99638	14
ENSG00000172638	O95967	9
ENSG00000172640	Q8NGE0	4
ENSG00000172650	A6NIR3	12
ENSG00000172653	A2RTY3	4
ENSG00000172660	Q92804	12
ENSG00000172661	Q9Y4E1	14
ENSG00000172663	Q9H6X4	12
ENSG00000172667	Q9HA38	12
ENSG00000172671	Q86XD8	12
ENSG00000172673	Q8N1K5	9
ENSG00000172678	Q8NGR1	5
ENSG00000172680	P00540	12
ENSG00000172687	Q8NE65	4
ENSG00000172689	Q96PG2	4
ENSG00000172716	Q7Z7L1	5
ENSG00000172717	Q8N9W8	4
ENSG00000172724	Q99731	9
ENSG00000172725	Q9BR76	14
ENSG00000172728	Q6P4F1	12
ENSG00000172731	Q8TCA0	12
ENSG00000172732	Q96NY9	14
ENSG00000172733	Q9UJV8	9
ENSG00000172738	Q8N7C4	4
ENSG00000172742	Q8NGE8	4
ENSG00000172748	Q8TC21	4
ENSG00000172752	A8TX70	9
ENSG00000172757	P23528	14
ENSG00000172765	O94876	12
ENSG00000172766	Q6N069	14
ENSG00000172769	Q8NH48	5
ENSG00000172771	Q6NXP0	11
ENSG00000172772	Q8NGF6	5
ENSG00000172774	Q8NH92	5
ENSG00000172775	Q9GZU8	14
ENSG00000172780	Q9ULR0	14
ENSG00000172782	Q8N9I5	9
ENSG00000172785	Q5RIA9	15
ENSG00000172789	Q00444	9
ENSG00000172794	Q96AX2	12
ENSG00000172795	Q8IU60	14
ENSG00000172803	Q86XE0	12
ENSG00000172809	P63173	14
ENSG00000172817	O75881	13
ENSG00000172818	O14753	12
ENSG00000172819	P13631	12
ENSG00000172824	Q5XG92	5
ENSG00000172828	Q6UWW8	15
ENSG00000172830	Q8TE77	9
ENSG00000172831	O00748	15
ENSG00000172840	Q9P2J9	13
ENSG00000172845	Q02447	12
ENSG00000172850	Q9Y333	14
ENSG00000172867	P35908	4
ENSG00000172869	Q9Y485	14
ENSG00000172878	Q6UB28	14
ENSG00000172886	O75690	0
ENSG00000172888	Q6ZSS3	4
ENSG00000172889	Q9UHF1	12
ENSG00000172890	Q6IA69	15
ENSG00000172893	Q9UBM7	14
ENSG00000172900	Q6ZVU0	1
ENSG00000172901	Q6Q4G3	8
ENSG00000172915	Q8NFP9	14
ENSG00000172922	Q8TDP1	14
ENSG00000172927	Q96EZ4	1
ENSG00000172932	Q6ZTN6	14
ENSG00000172935	Q96AM1	5
ENSG00000172936	Q99836	12
ENSG00000172938	Q8TDS7	6
ENSG00000172939	O95747	14
ENSG00000172940	Q9Y226	15
ENSG00000172943	Q9UPP1	13
ENSG00000172954	Q6UWP7	14
ENSG00000172955	P28332	4
ENSG00000172967	Q5GH77	1
ENSG00000172969	A6NGY1	3
ENSG00000172977	Q92993	14
ENSG00000172985	Q8TEJ3	10
ENSG00000172986	A0PJZ3	10
ENSG00000172987	Q8WWQ2	12
ENSG00000172992	Q8WVC6	15
ENSG00000172995	Q9UBL0	11
ENSG00000173011	Q86TJ2	0
ENSG00000173013	Q2M329	14
ENSG00000173020	P25098	12
ENSG00000173039	Q04206	12
ENSG00000173040	Q86UK5	9
ENSG00000173041	Q8NEM1	12
ENSG00000173064	Q9Y4D8	11
ENSG00000173065	Q8WU58	9
ENSG00000173068	Q6ZN30	12
ENSG00000173077	Q9P2X7	2
ENSG00000173080	Q8TDU9	5
ENSG00000173083	Q9Y251	15
ENSG00000173085	Q96H96	15
ENSG00000173088	A6NCD4	6
ENSG00000173093	Q8NA47	14
ENSG00000173110	P17066	14
ENSG00000173113	Q9UI30	14
ENSG00000173114	Q9H3W5	12
ENSG00000173120	Q9Y2K7	13
ENSG00000173124	Q6P461	0
ENSG00000173126	A6NKN8	4
ENSG00000173137	Q3MIX3	15
ENSG00000173141	Q9BQC6	12
ENSG00000173145	Q8WTT2	14
ENSG00000173153	P11474	12
ENSG00000173156	O00212	5
ENSG00000173157	P59510	12
ENSG00000173163	Q8N668	9
ENSG00000173166	Q70E73	11
ENSG00000173171	Q13505	14
ENSG00000173175	O95622	14
ENSG00000173193	Q460N5	10
ENSG00000173198	Q9Y271	9
ENSG00000173200	Q460N3	10
ENSG00000173207	P61024	14
ENSG00000173208	Q9UBJ2	14
ENSG00000173209	Q719I0	0
ENSG00000173210	O94929	12
ENSG00000173212	Q8N8X9	7
ENSG00000173213	A6NNZ2	14
ENSG00000173214	Q5TF39	15
ENSG00000173218	Q8TAA9	12
ENSG00000173221	P35754	15
ENSG00000173226	Q15051	11
ENSG00000173227	Q8IV01	12
ENSG00000173230	Q14789	9
ENSG00000173237	A6NJI1	6
ENSG00000173239	Q5VYY2	6
ENSG00000173250	Q8TDV0	9
ENSG00000173253	Q9Y5R5	9
ENSG00000173258	Q8TF39	3
ENSG00000173261	A1L4L8	9
ENSG00000173262	Q8TDB8	15
ENSG00000173264	Q96N19	6
ENSG00000173267	O76070	9
ENSG00000173269	Q9H8L6	7
ENSG00000173272	Q6P582	11
ENSG00000173273	O95271	15
ENSG00000173275	Q6P9G9	4
ENSG00000173276	Q9ULJ3	9
ENSG00000173280	A6NE03	0
ENSG00000173281	Q86XI6	12
ENSG00000173285	Q8NGX5	6
ENSG00000173302	Q8TDV2	9
ENSG00000173320	Q9P2F5	9
ENSG00000173327	Q16584	15
ENSG00000173334	Q96RU8	9
ENSG00000173335	Q5W186	2
ENSG00000173338	Q9Y2U2	6
ENSG00000173349	Q587I9	14
ENSG00000173366	Q9NR96	14
ENSG00000173369	P02746	8
ENSG00000173372	P02745	9
ENSG00000173376	Q8TB73	12
ENSG00000173389	Q8N6M8	4
ENSG00000173391	P78380	6
ENSG00000173401	Q6UWM5	11
ENSG00000173402	Q14118	12
ENSG00000173404	Q01101	9
ENSG00000173406	O75553	12
ENSG00000173409	Q9H2C2	14
ENSG00000173418	P61599	15
ENSG00000173419	Q0VDD8	14
ENSG00000173421	Q8IYA8	7
ENSG00000173431	Q8TDE3	5
ENSG00000173432	P02735	11
ENSG00000173436	Q5TGZ0	13
ENSG00000173442	Q8N3D4	12
ENSG00000173451	Q9H0W7	4
ENSG00000173452	Q5HYL7	9
ENSG00000173456	Q9BY78	7
ENSG00000173457	Q96C90	12
ENSG00000173464	Q8TAA1	3
ENSG00000173465	O60232	12
ENSG00000173467	Q8TD06	9
ENSG00000173473	Q92922	14
ENSG00000173480	Q8TAU3	12
ENSG00000173482	P28827	11
ENSG00000173486	P26885	15
ENSG00000173487	A6NL71	7
ENSG00000173511	P49765	6
ENSG00000173517	Q9H792	9
ENSG00000173530	Q9UBN6	2
ENSG00000173531	P26927	9
ENSG00000173535	O14798	3
ENSG00000173540	Q9Y5P6	15
ENSG00000173542	Q7L9L4	14
ENSG00000173545	Q969S3	14
ENSG00000173546	Q6UVK1	12
ENSG00000173548	Q8WV41	12
ENSG00000173557	A6NJV1	11
ENSG00000173559	Q96AH0	15
ENSG00000173566	Q6ZVK8	15
ENSG00000173567	Q8IZF5	8
ENSG00000173572	Q86W25	14
ENSG00000173575	O14647	14
ENSG00000173578	P46094	9
ENSG00000173581	Q9BWC9	9
ENSG00000173585	P51686	9
ENSG00000173588	Q9Y592	11
ENSG00000173597	O43704	15
ENSG00000173598	Q9NZJ9	9
ENSG00000173599	P11498	15
ENSG00000173610	Q9Y4X1	12
ENSG00000173611	Q8N9R8	14
ENSG00000173612	Q5T6X5	9
ENSG00000173614	Q9HAN9	14
ENSG00000173621	Q6PJG9	11
ENSG00000173626	Q5T215	14
ENSG00000173627	Q8WW27	8
ENSG00000173638	P41440	12
ENSG00000173641	Q9UBY9	9
ENSG00000173653	Q9Y256	14
ENSG00000173660	P07919	13
ENSG00000173662	Q7RTX1	9
ENSG00000173673	Q5TGS1	9
ENSG00000173674	P47813	15
ENSG00000173678	A6NHP3	0
ENSG00000173679	Q8NH94	4
ENSG00000173681	A2AJT9	6
ENSG00000173692	Q99460	14
ENSG00000173698	Q8IZP9	7
ENSG00000173699	Q8NHX4	4
ENSG00000173702	Q9H3R2	10
ENSG00000173705	O60279	9
ENSG00000173706	Q9ULI3	9
ENSG00000173714	Q8TEU8	12
ENSG00000173715	Q8N6T0	6
ENSG00000173726	Q15388	12
ENSG00000173727	A6NDN8	0
ENSG00000173728	Q5SVJ3	7
ENSG00000173744	P52594	14
ENSG00000173757	P51692	12
ENSG00000173762	P09564	7
ENSG00000173769	Q8N9V7	9
ENSG00000173786	P09543	12
ENSG00000173801	P14923	14
ENSG00000173805	P54257	4
ENSG00000173809	Q587J7	10
ENSG00000173811	Q8IYE1	14
ENSG00000173812	P41567	14
ENSG00000173818	Q8N8Q3	15
ENSG00000173821	Q63HN8	10
ENSG00000173825	Q6B0B8	4
ENSG00000173826	Q9H252	14
ENSG00000173838	Q8NA82	6
ENSG00000173846	Q9H4B4	14
ENSG00000173848	Q7Z628	13
ENSG00000173852	Q2PZI1	12
ENSG00000173867	Q9H2W6	14
ENSG00000173868	Q8TCT1	14
ENSG00000173875	Q3KP31	12
ENSG00000173876	Q3ZCM7	14
ENSG00000173889	Q8NDX5	7
ENSG00000173890	Q9UJ42	9
ENSG00000173894	Q14781	9
ENSG00000173898	O15020	12
ENSG00000173905	O00461	11
ENSG00000173908	Q7Z3Y7	6
ENSG00000173914	Q9BQ04	14
ENSG00000173915	Q96IX5	12
ENSG00000173917	P14652	10
ENSG00000173918	Q9BXJ1	9
ENSG00000173926	Q86UD3	12
ENSG00000173928	Q6NVH7	6
ENSG00000173930	Q6ZQN7	12
ENSG00000173933	Q9BWF3	14
ENSG00000173947	Q8TCI5	11
ENSG00000173950	Q8NBI6	12
ENSG00000173954	B1AK76	1
ENSG00000173959	Q96PK6	8
ENSG00000173960	P68543	9
ENSG00000173976	Q96IS3	12
ENSG00000173988	Q05C16	4
ENSG00000173991	O15273	9
ENSG00000173992	O14618	14
ENSG00000174004	Q86YC3	14
ENSG00000174007	Q96LK0	14
ENSG00000174010	Q96M94	9
ENSG00000174013	P0C2W1	12
ENSG00000174015	Q8NA61	7
ENSG00000174016	Q8NEK8	9
ENSG00000174021	P63218	9
ENSG00000174028	Q92520	9
ENSG00000174032	Q5SVS4	14
ENSG00000174038	Q5VYM1	4
ENSG00000174059	P28906	7
ENSG00000174080	Q9UBX1	14
ENSG00000174083	Q5UE93	9
ENSG00000174093	A6NEC2	15
ENSG00000174099	Q8IXL7	15
ENSG00000174100	Q9BRJ2	14
ENSG00000174106	Q9Y2U8	12
ENSG00000174111	O14512	12
ENSG00000174115	Q8IZP1	14
ENSG00000174123	Q9BXR5	12
ENSG00000174125	Q15399	12
ENSG00000174130	Q9Y2C9	12
ENSG00000174132	Q8TBP5	8
ENSG00000174136	Q6NW40	12
ENSG00000174137	Q6NSI3	8
ENSG00000174145	Q9ULI1	12
ENSG00000174151	Q8N8Q1	11
ENSG00000174156	Q16772	14
ENSG00000174165	Q6UX98	14
ENSG00000174166	Q9BTX9	5
ENSG00000174173	Q7L0Y3	12
ENSG00000174175	P16109	10
ENSG00000174177	Q2VPK5	14
ENSG00000174194	Q5SRD3	12
ENSG00000174196	Q5SRD0	0
ENSG00000174197	Q8IWI9	9
ENSG00000174206	Q96MD2	14
ENSG00000174225	Q5H913	9
ENSG00000174226	Q8N9S9	8
ENSG00000174227	Q5H8A4	15
ENSG00000174231	Q6P2Q9	14
ENSG00000174233	O43306	14
ENSG00000174236	Q6BDI9	8
ENSG00000174238	Q00169	14
ENSG00000174243	Q9BUQ8	15
ENSG00000174255	P51504	1
ENSG00000174276	Q9UHR6	14
ENSG00000174279	Q03828	9
ENSG00000174282	Q9P1Z0	9
ENSG00000174292	Q13470	8
ENSG00000174306	Q9H4I2	9
ENSG00000174307	Q9Y5J5	11
ENSG00000174325	Q969H9	1
ENSG00000174326	Q8NCK7	5
ENSG00000174327	Q7RTY0	15
ENSG00000174332	Q8NBF1	12
ENSG00000174339	Q8NGV0	5
ENSG00000174343	Q9UGM1	12
ENSG00000174348	Q7Z5L7	10
ENSG00000174353	Q6NXR2	0
ENSG00000174358	Q695T7	10
ENSG00000174365	Q7Z4R2	0
ENSG00000174368	A8MQ11	0
ENSG00000174370	Q8TAV5	1
ENSG00000174371	Q9UQ84	14
ENSG00000174373	Q6GYQ0	14
ENSG00000174374	Q96I51	12
ENSG00000174384	A8MQ11	0
ENSG00000174403	Q96NR2	1
ENSG00000174405	P49917	15
ENSG00000174407	Q9H1L0	1
ENSG00000174417	P34981	12
ENSG00000174428	Q6EKJ0	12
ENSG00000174429	Q8N0Z2	12
ENSG00000174437	P16615	15
ENSG00000174442	Q9H900	10
ENSG00000174444	P36578	15
ENSG00000174446	O75971	9
ENSG00000174448	P59095	14
ENSG00000174450	Q8N9W4	0
ENSG00000174453	B2RUY7	9
ENSG00000174456	Q8N812	2
ENSG00000174460	Q6PEW1	4
ENSG00000174469	Q9UHC6	12
ENSG00000174473	Q49A17	12
ENSG00000174482	Q7L985	11
ENSG00000174483	Q9NY33	15
ENSG00000174485	Q7Z401	14
ENSG00000174496	A1L4M7	1
ENSG00000174498	Q8IVU1	9
ENSG00000174500	Q8N6F7	4
ENSG00000174502	Q7LBE3	8
ENSG00000174514	Q8N468	9
ENSG00000174516	Q8N2H9	12
ENSG00000174521	Q8N6N2	9
ENSG00000174527	Q8N1T3	14
ENSG00000174529	Q6P7N7	9
ENSG00000174541	Q8NGK2	5
ENSG00000174547	Q9Y3B7	15
ENSG00000174562	Q9H2R5	15
ENSG00000174564	Q6UXL0	9
ENSG00000174567	Q6ZVE7	14
ENSG00000174574	Q9H9L7	9
ENSG00000174576	Q8IUM7	12
ENSG00000174579	Q9HCI7	12
ENSG00000174586	Q6ZNH5	2
ENSG00000174595	Q8TD94	4
ENSG00000174599	Q8N609	3
ENSG00000174600	Q99788	9
ENSG00000174606	Q5VTE6	14
ENSG00000174607	Q16880	12
ENSG00000174611	Q8NBH2	15
ENSG00000174622	A6NDE4	1
ENSG00000174628	Q8N0W5	11
ENSG00000174640	Q92959	12
ENSG00000174652	Q14584	1
ENSG00000174667	Q8NG98	6
ENSG00000174669	Q14542	9
ENSG00000174672	Q8IWQ3	15
ENSG00000174677	Q7Z5H5	6
ENSG00000174678	A6NHR8	10
ENSG00000174680	Q8TCZ6	1
ENSG00000174684	O43505	12
ENSG00000174695	Q8TBQ9	14
ENSG00000174697	P41159	9
ENSG00000174705	A1X283	11
ENSG00000174718	Q9HCM1	6
ENSG00000174720	Q4G0J3	12
ENSG00000174721	Q8TAT2	9
ENSG00000174738	Q14995	11
ENSG00000174740	Q96DU9	4
ENSG00000174744	Q9HCU9	9
ENSG00000174748	P61313	15
ENSG00000174749	Q8N8J7	9
ENSG00000174775	P01112	14
ENSG00000174776	Q8IV35	11
ENSG00000174780	O76094	14
ENSG00000174788	Q8IVA1	5
ENSG00000174791	Q13671	8
ENSG00000174792	Q17RF5	5
ENSG00000174796	Q8TBB0	10
ENSG00000174799	Q66GS9	14
ENSG00000174804	Q9ULV1	11
ENSG00000174807	Q9HCU0	9
ENSG00000174808	P35070	9
ENSG00000174827	Q5T2W1	12
ENSG00000174837	Q14246	9
ENSG00000174839	Q8IWF6	14
ENSG00000174840	Q6L8Q7	14
ENSG00000174842	Q92990	12
ENSG00000174844	Q6ZTR8	11
ENSG00000174851	O95070	14
ENSG00000174871	Q6PI25	9
ENSG00000174876	P04745	15
ENSG00000174885	P59044	4
ENSG00000174891	Q96IZ7	9
ENSG00000174893	Q8IX95	0
ENSG00000174898	Q86XM0	5
ENSG00000174899	A1A4F0	14
ENSG00000174903	Q92928	14
ENSG00000174914	Q8NH87	5
ENSG00000174915	Q9BVG9	14
ENSG00000174917	Q5XKP0	9
ENSG00000174928	Q6P1S2	12
ENSG00000174930	Q8NGV9	8
ENSG00000174937	Q8NGP4	5
ENSG00000174938	Q6UXD5	9
ENSG00000174939	Q5U4P2	5
ENSG00000174942	Q8NH85	5
ENSG00000174943	Q8WZ19	5
ENSG00000174944	Q15391	9
ENSG00000174945	Q400G9	7
ENSG00000174946	O14626	8
ENSG00000174948	Q86SP6	9
ENSG00000174950	Q6UWJ8	5
ENSG00000174951	P19526	5
ENSG00000174953	Q9H2U1	14
ENSG00000174957	Q8NH18	7
ENSG00000174963	Q8N9L1	13
ENSG00000174970	Q8NH19	9
ENSG00000174982	Q8NH73	6
ENSG00000174989	Q8N3Y1	9
ENSG00000174990	P35218	14
ENSG00000174991	Q13892	0
ENSG00000174996	Q9H0B6	15
ENSG00000175003	O15245	9
ENSG00000175018	Q5VZQ5	11
ENSG00000175029	P56545	15
ENSG00000175040	Q9Y4C5	11
ENSG00000175048	Q8IZN3	14
ENSG00000175054	Q13535	14
ENSG00000175061	Q8N1F1	1
ENSG00000175063	O00762	14
ENSG00000175065	Q86SJ6	7
ENSG00000175066	Q6ZS86	15
ENSG00000175073	Q96JH7	11
ENSG00000175077	P59025	6
ENSG00000175084	P17661	9
ENSG00000175087	Q8N165	9
ENSG00000175093	Q96A44	12
ENSG00000175097	P55895	9
ENSG00000175104	Q9Y4K3	14
ENSG00000175105	Q8IZM8	8
ENSG00000175106	Q8N9R6	5
ENSG00000175110	P82650	12
ENSG00000175115	Q6VY07	12
ENSG00000175121	Q8TCV5	6
ENSG00000175130	P49006	9
ENSG00000175137	Q7L8J4	12
ENSG00000175143	O43869	5
ENSG00000175147	Q8TEB6	1
ENSG00000175155	Q96QA6	14
ENSG00000175161	Q8N3J6	9
ENSG00000175164	P16442	9
ENSG00000175166	Q13200	14
ENSG00000175170	Q5T319	1
ENSG00000175175	Q8WY54	14
ENSG00000175176	Q2M3X9	4
ENSG00000175180	Q8TDU5	6
ENSG00000175182	Q6UXB0	9
ENSG00000175183	Q16527	14
ENSG00000175189	P55103	8
ENSG00000175193	Q9H300	15
ENSG00000175197	P35638	9
ENSG00000175198	P05165	15
ENSG00000175202	Q4VC39	14
ENSG00000175203	Q13561	14
ENSG00000175206	P01160	9
ENSG00000175213	Q9H9D4	9
ENSG00000175215	O14595	14
ENSG00000175216	Q14008	14
ENSG00000175220	Q07960	14
ENSG00000175221	Q9Y2X0	12
ENSG00000175224	O75143	11
ENSG00000175229	Q96A11	9
ENSG00000175262	Q8N9H9	3
ENSG00000175264	O43916	12
ENSG00000175265	A7E2F4	2
ENSG00000175267	A6NCI4	11
ENSG00000175279	Q8N2Z9	14
ENSG00000175283	Q9UPQ8	14
ENSG00000175287	Q5SRE7	15
ENSG00000175294	Q8NEC5	4
ENSG00000175305	O96020	9
ENSG00000175309	Q8IUZ5	15
ENSG00000175311	Q8N8V4	9
ENSG00000175315	Q15828	6
ENSG00000175318	Q8IUY3	9
ENSG00000175322	Q8TB69	1
ENSG00000175324	O15116	14
ENSG00000175325	O75360	4
ENSG00000175329	Q2M1V0	13
ENSG00000175334	O75531	12
ENSG00000175336	Q13790	4
ENSG00000175344	P36544	12
ENSG00000175348	Q9NQ34	12
ENSG00000175352	Q9NQ35	8
ENSG00000175354	P17706	10
ENSG00000175356	Q9NQ36	11
ENSG00000175374	Q6UW49	6
ENSG00000175376	Q8N9N8	14
ENSG00000175387	Q15796	12
ENSG00000175388	Q8N787	14
ENSG00000175390	O00303	14
ENSG00000175393	Q8NH74	6
ENSG00000175395	P17030	4
ENSG00000175398	Q8NGE3	5
ENSG00000175414	Q8N8L6	10
ENSG00000175416	P09497	14
ENSG00000175426	P29120	13
ENSG00000175445	P06858	9
ENSG00000175449	Q8TAC1	15
ENSG00000175455	Q49A88	9
ENSG00000175463	Q8IV04	9
ENSG00000175467	O43290	14
ENSG00000175470	Q66LE6	14
ENSG00000175471	Q6DN14	12
ENSG00000175482	Q9HCU8	14
ENSG00000175483	O94914	9
ENSG00000175485	Q6IF63	5
ENSG00000175486	Q96RD2	7
ENSG00000175487	Q0VDF0	1
ENSG00000175489	Q8N386	6
ENSG00000175497	Q8N608	12
ENSG00000175505	Q9UBD9	9
ENSG00000175513	Q3SY00	6
ENSG00000175514	Q8TDT2	5
ENSG00000175518	Q8IYU4	5
ENSG00000175520	Q9H347	5
ENSG00000175535	P16233	12
ENSG00000175536	A6NK58	15
ENSG00000175538	Q9Y6H6	8
ENSG00000175544	P57796	9
ENSG00000175548	Q5I7T1	14
ENSG00000175550	Q14919	14
ENSG00000175553	Q9ULL0	6
ENSG00000175556	Q496Y0	15
ENSG00000175564	P55916	14
ENSG00000175567	P55851	14
ENSG00000175573	Q9H3H3	13
ENSG00000175575	Q9BRP4	14
ENSG00000175581	Q96GC5	12
ENSG00000175582	Q9H0N0	0
ENSG00000175591	P41231	8
ENSG00000175592	P15407	9
ENSG00000175595	Q92889	14
ENSG00000175600	Q9HAC7	15
ENSG00000175602	Q15834	9
ENSG00000175604	Q96M66	1
ENSG00000175606	Q9BUB7	14
ENSG00000175609	Q8NH67	7
ENSG00000175619	Q8NGF8	6
ENSG00000175634	Q9UBS0	14
ENSG00000175643	Q96E14	14
ENSG00000175646	P04553	0
ENSG00000175662	Q6ZVM7	14
ENSG00000175664	Q8N6G2	10
ENSG00000175676	Q0D2H9	2
ENSG00000175691	Q15935	4
ENSG00000175697	Q8NFN8	8
ENSG00000175699	Q8NCU1	6
ENSG00000175701	Q8NCU8	9
ENSG00000175707	Q8NAX2	9
ENSG00000175711	Q67FW5	15
ENSG00000175718	Q8N7X1	1
ENSG00000175727	Q9HAP2	12
ENSG00000175728	Q8N8P7	1
ENSG00000175745	P10589	12
ENSG00000175746	Q8N8G6	0
ENSG00000175756	Q9NWT8	9
ENSG00000175764	Q8NHH1	12
ENSG00000175766	A6NMX2	14
ENSG00000175768	Q8N4H5	9
ENSG00000175772	Q8N952	2
ENSG00000175779	Q8NAA6	1
ENSG00000175782	Q7Z769	14
ENSG00000175785	Q86XR5	7
ENSG00000175787	Q14929	4
ENSG00000175792	Q9Y265	14
ENSG00000175793	P31947	6
ENSG00000175806	Q9UJ68	15
ENSG00000175809	Q8N7E2	2
ENSG00000175818	Q8IZT8	12
ENSG00000175820	Q8NDH2	4
ENSG00000175826	O95476	14
ENSG00000175832	P43268	9
ENSG00000175841	A6NC97	0
ENSG00000175854	Q1ZZU3	8
ENSG00000175857	Q8N292	5
ENSG00000175866	Q9UQB8	12
ENSG00000175868	P10092	9
ENSG00000175874	Q8IUH2	0
ENSG00000175877	Q6UE05	4
ENSG00000175879	P13378	8
ENSG00000175893	Q8IVQ6	9
ENSG00000175894	Q8WU66	10
ENSG00000175895	Q9H8W4	14
ENSG00000175898	O95136	9
ENSG00000175899	P01023	11
ENSG00000175906	P49703	9
ENSG00000175913	Q9BRP9	0
ENSG00000175920	Q18PE1	9
ENSG00000175928	Q6UXK5	12
ENSG00000175931	Q9C0C9	14
ENSG00000175938	Q9BRQ5	6
ENSG00000175946	Q2WGJ6	14
ENSG00000175970	A6NIH7	14
ENSG00000175984	Q68D51	14
ENSG00000175985	A6NEE1	12
ENSG00000176007	B1ANY3	6
ENSG00000176009	Q9NQ33	12
ENSG00000176014	Q9BUF5	14
ENSG00000176018	Q7Z3D4	11
ENSG00000176020	Q86WK7	9
ENSG00000176022	Q96L58	12
ENSG00000176024	Q6PF04	12
ENSG00000176029	Q9NQ32	7
ENSG00000176034	Q8N9S7	11
ENSG00000176040	Q7RTY8	9
ENSG00000176046	O60356	12
ENSG00000176049	Q96AA8	11
ENSG00000176055	Q68D91	15
ENSG00000176058	Q4KMQ1	9
ENSG00000176076	Q9UJ90	8
ENSG00000176083	Q8IZ20	4
ENSG00000176087	Q96G79	9
ENSG00000176092	Q8N1P7	9
ENSG00000176095	Q92551	13
ENSG00000176101	O43805	14
ENSG00000176102	Q12996	14
ENSG00000176105	P07947	12
ENSG00000176108	Q96FZ7	14
ENSG00000176124	O43261	1
ENSG00000176125	Q6NVU6	12
ENSG00000176127	Q96IT6	0
ENSG00000176136	P33032	9
ENSG00000176142	Q9NV64	14
ENSG00000176148	Q9NUJ3	13
ENSG00000176153	P18283	9
ENSG00000176155	Q2TAC2	11
ENSG00000176160	Q4G112	9
ENSG00000176165	P55316	12
ENSG00000176170	Q9NYA1	14
ENSG00000176171	Q12983	11
ENSG00000176177	Q8IYW4	6
ENSG00000176182	Q86VE0	8
ENSG00000176194	O60543	9
ENSG00000176198	Q8NGC9	5
ENSG00000176200	Q8NGI4	5
ENSG00000176201	Q9H227	15
ENSG00000176204	Q86VH4	9
ENSG00000176205	Q8NGI6	1
ENSG00000176208	Q96QE3	10
ENSG00000176209	Q96E16	9
ENSG00000176213	Q8NGC8	4
ENSG00000176219	Q8NGC7	4
ENSG00000176222	Q494X3	4
ENSG00000176225	Q86VV8	11
ENSG00000176230	Q8NGC6	2
ENSG00000176231	Q8NGA5	4
ENSG00000176232	Q8N7M2	12
ENSG00000176236	Q8N326	1
ENSG00000176239	Q9H340	5
ENSG00000176244	Q8N6N7	15
ENSG00000176246	Q8NH43	5
ENSG00000176248	Q9UJX6	14
ENSG00000176253	Q8NH42	5
ENSG00000176256	Q8WW32	5
ENSG00000176261	Q8IWT0	15
ENSG00000176269	O95013	4
ENSG00000176273	Q2M3R5	15
ENSG00000176274	Q5H9E4	9
ENSG00000176276	A6NIZ1	0
ENSG00000176281	Q8NGD3	4
ENSG00000176290	Q96R72	5
ENSG00000176293	P52742	12
ENSG00000176294	Q8NGD1	9
ENSG00000176299	Q8NGD0	7
ENSG00000176302	Q6PIV2	9
ENSG00000176305	Q96B33	9
ENSG00000176340	P10176	7
ENSG00000176343	A6NKH3	0
ENSG00000176358	Q86UU9	4
ENSG00000176366	Q86UF2	11
ENSG00000176371	Q7Z7L9	7
ENSG00000176381	Q8N4B5	5
ENSG00000176383	Q9C0J1	8
ENSG00000176386	Q8NHZ8	11
ENSG00000176387	P80365	13
ENSG00000176390	Q8IUI8	10
ENSG00000176393	Q9H4A4	11
ENSG00000176395	Q6UY09	9
ENSG00000176396	Q8N6I1	4
ENSG00000176399	Q5VZB9	10
ENSG00000176401	Q96D98	3
ENSG00000176402	Q8NFK1	4
ENSG00000176406	Q9UQ26	12
ENSG00000176407	Q9P0J7	12
ENSG00000176410	Q96LL9	12
ENSG00000176415	Q8N1I6	1
ENSG00000176422	Q8WW59	9
ENSG00000176424	Q8N9P0	1
ENSG00000176428	Q86XT2	9
ENSG00000176433	A6NDX4	1
ENSG00000176435	Q86T13	9
ENSG00000176438	Q6ZMZ3	9
ENSG00000176444	P49760	14
ENSG00000176454	Q643R3	9
ENSG00000176463	Q9UIG8	12
ENSG00000176472	Q86XF7	4
ENSG00000176473	Q64LD2	14
ENSG00000176476	Q96ES7	14
ENSG00000176485	P53816	6
ENSG00000176490	O95057	8
ENSG00000176495	Q8NGI8	4
ENSG00000176510	Q8NH08	7
ENSG00000176531	Q6NSJ2	8
ENSG00000176532	Q8IV56	6
ENSG00000176540	Q8NGB2	3
ENSG00000176542	Q68DE3	9
ENSG00000176547	Q8NH37	5
ENSG00000176555	Q8NGB4	5
ENSG00000176563	Q8N815	9
ENSG00000176566	Q8NA75	14
ENSG00000176567	Q8NH49	4
ENSG00000176571	Q8NA66	11
ENSG00000176581	Q8N9R9	0
ENSG00000176584	A6NE64	5
ENSG00000176595	O94819	9
ENSG00000176597	Q9BYG0	9
ENSG00000176601	Q56UN5	14
ENSG00000176605	Q52M58	2
ENSG00000176607	Q8NHA4	4
ENSG00000176619	Q03252	14
ENSG00000176623	Q96DB5	15
ENSG00000176624	Q5U5Q3	11
ENSG00000176635	Q8N7B1	0
ENSG00000176641	Q8N8N0	9
ENSG00000176654	Q8N7R0	1
ENSG00000176658	O94832	14
ENSG00000176659	Q8N268	1
ENSG00000176678	Q12952	11
ENSG00000176679	Q8IUE0	0
ENSG00000176681	A6NMS7	5
ENSG00000176692	Q99958	11
ENSG00000176695	Q8NGA8	4
ENSG00000176697	P23560	9
ENSG00000176700	Q9GZW5	2
ENSG00000176714	Q6ZUS5	6
ENSG00000176715	Q4G176	15
ENSG00000176720	Q9UMX3	12
ENSG00000176723	Q8N446	0
ENSG00000176728	Q9P144	1
ENSG00000176731	Q8N0T1	6
ENSG00000176732	Q8NHR9	14
ENSG00000176742	Q9H2C8	6
ENSG00000176746	Q8N7X4	1
ENSG00000176748	P0C646	5
ENSG00000176749	Q15078	12
ENSG00000176753	Q8N910	1
ENSG00000176754	Q3SY05	0
ENSG00000176769	Q5VWI1	8
ENSG00000176771	O14513	9
ENSG00000176774	Q96M61	4
ENSG00000176782	Q8WTQ1	2
ENSG00000176783	Q96T51	12
ENSG00000176787	Q8NGJ4	5
ENSG00000176788	P80723	8
ENSG00000176797	P81534	4
ENSG00000176798	Q8NGJ5	6
ENSG00000176809	O60309	5
ENSG00000176826	Q75LS8	0
ENSG00000176834	Q8N0Z9	9
ENSG00000176840	Q8N6C7	2
ENSG00000176842	P78411	9
ENSG00000176845	Q641Q3	11
ENSG00000176853	Q658Y4	14
ENSG00000176871	Q9NYS7	8
ENSG00000176876	Q9NR77	13
ENSG00000176879	Q8NGK1	4
ENSG00000176884	Q05586	12
ENSG00000176887	P35716	9
ENSG00000176890	P04818	15
ENSG00000176893	Q8NGK0	4
ENSG00000176894	Q96HS1	15
ENSG00000176895	Q8NH64	5
ENSG00000176896	Q8N8B7	9
ENSG00000176900	Q8NGJ9	5
ENSG00000176903	Q8ND90	8
ENSG00000176904	Q8NH63	5
ENSG00000176907	Q9NR00	9
ENSG00000176909	Q6ZN01	4
ENSG00000176912	Q8TAI1	0
ENSG00000176915	Q86XL3	12
ENSG00000176919	P07360	9
ENSG00000176920	Q10981	8
ENSG00000176922	Q8NGJ8	5
ENSG00000176925	Q8NH61	5
ENSG00000176927	A4FU69	14
ENSG00000176928	Q9P109	9
ENSG00000176937	Q8NGF1	7
ENSG00000176945	Q8N307	4
ENSG00000176946	Q8WY91	15
ENSG00000176953	Q8NCF5	9
ENSG00000176956	O94772	4
ENSG00000176971	Q8TAL6	9
ENSG00000176973	Q8N5H3	0
ENSG00000176974	P34896	15
ENSG00000176978	Q9UHL4	14
ENSG00000176979	Q495X7	3
ENSG00000176986	P53992	14
ENSG00000176988	Q8N0W7	4
ENSG00000176994	Q8TEV9	9
ENSG00000177000	P42898	15
ENSG00000177021	Q50LG9	9
ENSG00000177023	Q8WTQ1	2
ENSG00000177025	Q8NEA5	4
ENSG00000177030	O75398	12
ENSG00000177034	Q5HYI7	9
ENSG00000177042	Q96HE8	7
ENSG00000177045	Q8N196	9
ENSG00000177047	P05000	9
ENSG00000177054	Q8IUH4	15
ENSG00000177058	Q8NBW4	12
ENSG00000177076	Q5QJU3	12
ENSG00000177082	Q6P4I2	9
ENSG00000177084	Q07864	14
ENSG00000177096	Q6ICB4	13
ENSG00000177098	Q8IWT1	9
ENSG00000177103	Q8TD84	12
ENSG00000177105	P84095	9
ENSG00000177106	Q9H6S3	9
ENSG00000177108	Q8N966	9
ENSG00000177119	Q4KMQ2	14
ENSG00000177125	Q8NCN2	9
ENSG00000177138	Q8IZU0	2
ENSG00000177143	Q12798	14
ENSG00000177150	Q96ND0	12
ENSG00000177151	Q8NGX2	5
ENSG00000177156	P37837	15
ENSG00000177169	O75385	12
ENSG00000177174	Q8NHC7	5
ENSG00000177181	Q8IXN7	15
ENSG00000177182	Q8IUQ0	14
ENSG00000177186	Q8NG81	1
ENSG00000177189	P51812	15
ENSG00000177191	Q7Z7M8	5
ENSG00000177192	Q9Y606	14
ENSG00000177200	Q3L8U1	14
ENSG00000177201	Q8NG77	4
ENSG00000177202	Q8TDM5	9
ENSG00000177212	Q8NG76	4
ENSG00000177214	Q3MIS4	14
ENSG00000177225	Q8NB37	10
ENSG00000177233	Q8NG83	4
ENSG00000177234	Q8N1V8	2
ENSG00000177238	Q6ZMU5	8
ENSG00000177239	Q9UKM7	14
ENSG00000177243	P81534	4
ENSG00000177257	O15263	3
ENSG00000177272	P22001	14
ENSG00000177275	Q8NGZ0	12
ENSG00000177283	Q9H461	12
ENSG00000177291	Q96KN9	9
ENSG00000177294	Q8N4B4	11
ENSG00000177300	Q8N7P3	9
ENSG00000177301	P16389	14
ENSG00000177302	Q13472	15
ENSG00000177303	Q8WXE0	11
ENSG00000177311	Q8NAP3	9
ENSG00000177324	Q8NDZ0	9
ENSG00000177335	Q8N9H6	1
ENSG00000177338	Q8N7U9	1
ENSG00000177340	Q0VFX0	2
ENSG00000177350	Q6NVV1	0
ENSG00000177352	Q8IV32	8
ENSG00000177354	Q711Q0	7
ENSG00000177359	Q6IE36	11
ENSG00000177363	Q8ND94	8
ENSG00000177370	Q9Y584	14
ENSG00000177374	Q14526	9
ENSG00000177380	O75145	12
ENSG00000177383	Q9HAY2	4
ENSG00000177398	Q5DID0	9
ENSG00000177409	Q8IVG5	11
ENSG00000177410	Q5QHF1	0
ENSG00000177414	Q5VVX9	6
ENSG00000177425	Q96IZ0	10
ENSG00000177426	Q15583	9
ENSG00000177427	Q96C03	8
ENSG00000177432	Q96NT1	4
ENSG00000177453	Q8IY84	15
ENSG00000177455	P15391	5
ENSG00000177459	Q6P6B1	5
ENSG00000177460	Q8N1W0	11
ENSG00000177461	Q8NA31	10
ENSG00000177462	Q7Z3T1	5
ENSG00000177463	P49116	12
ENSG00000177464	P46093	9
ENSG00000177465	Q8N9L9	4
ENSG00000177468	Q7RTU3	9
ENSG00000177469	Q6NZI2	9
ENSG00000177476	Q8NGZ4	6
ENSG00000177479	O95376	14
ENSG00000177483	Q6ZP01	6
ENSG00000177485	Q86T24	9
ENSG00000177489	Q8NGZ5	4
ENSG00000177494	Q9BTP6	6
ENSG00000177504	Q9H322	0
ENSG00000177508	P78415	12
ENSG00000177511	O43173	11
ENSG00000177519	Q9NS64	9
ENSG00000177529	Q8IYS8	0
ENSG00000177535	Q5JQS5	5
ENSG00000177542	Q9H936	14
ENSG00000177548	Q9H5N1	0
ENSG00000177551	Q02577	9
ENSG00000177556	O00244	14
ENSG00000177558	Q17R55	5
ENSG00000177565	Q9BZK7	14
ENSG00000177570	Q8N8I0	12
ENSG00000177575	Q86VB7	14
ENSG00000177576	Q8TCD1	9
ENSG00000177584	P0C880	2
ENSG00000177595	Q9HB75	10
ENSG00000177599	Q8N8L2	0
ENSG00000177600	P05387	14
ENSG00000177602	Q8TF76	14
ENSG00000177606	P05412	12
ENSG00000177613	Q9H0L4	14
ENSG00000177614	Q8N414	9
ENSG00000177627	Q6X4T0	4
ENSG00000177628	P04062	15
ENSG00000177640	Q6XLA1	1
ENSG00000177646	Q9H845	15
ENSG00000177663	Q96F46	9
ENSG00000177664	Q8WXK2	14
ENSG00000177666	Q96AD5	12
ENSG00000177669	Q96T53	9
ENSG00000177673	Q53QW1	4
ENSG00000177674	Q6RW13	12
ENSG00000177675	Q9NR16	14
ENSG00000177679	A6NNA2	9
ENSG00000177683	Q7Z6K1	8
ENSG00000177684	Q30KQ6	4
ENSG00000177685	Q8N4Y2	10
ENSG00000177688	Q6EEV6	0
ENSG00000177689	Q96LZ2	4
ENSG00000177692	Q9NX36	14
ENSG00000177693	Q8NH21	4
ENSG00000177694	Q58DX5	8
ENSG00000177697	P48509	9
ENSG00000177700	P62875	15
ENSG00000177706	Q8IXL6	12
ENSG00000177707	Q9NQS3	12
ENSG00000177710	Q96KT7	0
ENSG00000177721	Q3ZCQ2	3
ENSG00000177728	Q12767	14
ENSG00000177731	Q13045	12
ENSG00000177732	O15370	5
ENSG00000177733	Q13151	9
ENSG00000177735	Q9C0G6	14
ENSG00000177752	Q8N8F6	14
ENSG00000177757	Q8N852	0
ENSG00000177764	Q9NUD5	9
ENSG00000177791	Q9NP98	9
ENSG00000177799	Q6IEY1	4
ENSG00000177800	Q5T7P6	0
ENSG00000177807	P78508	9
ENSG00000177820	Q8N9Z2	5
ENSG00000177830	Q9BWS9	15
ENSG00000177842	Q6ZNG0	2
ENSG00000177853	Q6AHZ1	9
ENSG00000177854	Q14656	11
ENSG00000177868	Q8N300	5
ENSG00000177873	Q8N2I2	4
ENSG00000177875	Q52MB2	5
ENSG00000177879	Q92572	14
ENSG00000177885	P62993	12
ENSG00000177886	Q8N819	4
ENSG00000177888	Q5SVQ8	9
ENSG00000177889	P61088	14
ENSG00000177906	Q9UIM3	11
ENSG00000177917	Q8N6S5	9
ENSG00000177932	Q86Y25	4
ENSG00000177938	Q96KX2	0
ENSG00000177943	Q6UXC1	11
ENSG00000177947	Q96PU9	14
ENSG00000177951	Q9NYM9	14
ENSG00000177954	P42677	15
ENSG00000177963	Q9NPQ8	13
ENSG00000177971	Q9NV31	14
ENSG00000177981	Q9H765	11
ENSG00000177984	Q6UWW0	7
ENSG00000177989	A8MYP8	14
ENSG00000177990	Q6NUT2	12
ENSG00000177992	Q6ZUB1	4
ENSG00000177994	Q8N5S3	11
ENSG00000178015	Q8NGU9	11
ENSG00000178021	Q8N831	2
ENSG00000178026	Q2VPJ9	9
ENSG00000178028	Q9NPF5	14
ENSG00000178031	Q8N6G6	10
ENSG00000178033	Q8N5C1	10
ENSG00000178035	P12268	15
ENSG00000178038	Q60I27	8
ENSG00000178042	Q3ZCT1	12
ENSG00000178053	P58340	9
ENSG00000178055	Q7Z5A4	12
ENSG00000178057	Q9BU61	15
ENSG00000178074	Q8N8R5	14
ENSG00000178075	Q8IYS0	14
ENSG00000178078	Q9UGK3	9
ENSG00000178081	Q0P5Q8	1
ENSG00000178084	Q8WXA8	9
ENSG00000178093	Q9BXA6	11
ENSG00000178096	Q9Y3E2	15
ENSG00000178104	Q5VU43	9
ENSG00000178105	Q13206	14
ENSG00000178115	A6NCC3	0
ENSG00000178125	Q7Z4L9	14
ENSG00000178127	P19404	15
ENSG00000178130	Q8N5T8	1
ENSG00000178149	Q5D0E6	12
ENSG00000178150	Q8NC26	4
ENSG00000178162	A6NCX1	0
ENSG00000178163	Q9C0D4	8
ENSG00000178171	Q8N944	7
ENSG00000178172	Q6UWN8	6
ENSG00000178175	Q8N895	9
ENSG00000178177	Q8N3X6	9
ENSG00000178184	Q9BYG4	12
ENSG00000178187	Q8N9F8	3
ENSG00000178188	Q9NRF2	11
ENSG00000178199	A2A288	14
ENSG00000178201	Q9GZP7	8
ENSG00000178202	Q7Z4H8	9
ENSG00000178206	Q9H0H9	0
ENSG00000178209	Q15149	12
ENSG00000178217	Q5SQS7	12
ENSG00000178222	Q495C1	6
ENSG00000178226	Q5K4E3	9
ENSG00000178229	Q08ER8	12
ENSG00000178233	Q8IW70	12
ENSG00000178234	Q8NCW6	12
ENSG00000178235	Q96PX8	10
ENSG00000178243	Q8N4C0	1
ENSG00000178248	Q8N402	2
ENSG00000178252	Q9NNW5	14
ENSG00000178257	Q9NNZ6	4
ENSG00000178279	Q05952	4
ENSG00000178287	Q6PDA7	4
ENSG00000178295	Q17RS7	14
ENSG00000178297	Q7Z410	13
ENSG00000178301	Q8NBQ7	11
ENSG00000178306	Q8NGP0	5
ENSG00000178307	P17152	12
ENSG00000178338	Q96LW1	4
ENSG00000178342	Q9UJ96	4
ENSG00000178343	A0PJX4	9
ENSG00000178358	Q8NGH3	4
ENSG00000178363	P27482	15
ENSG00000178372	Q9NZT1	4
ENSG00000178381	Q8N6M9	14
ENSG00000178385	Q6ZWE6	12
ENSG00000178386	Q9UK11	2
ENSG00000178394	P08908	12
ENSG00000178395	Q8N715	9
ENSG00000178397	Q7Z4H9	6
ENSG00000178401	Q8N4W6	12
ENSG00000178403	Q9H2A3	8
ENSG00000178409	Q5T5X7	9
ENSG00000178425	Q5TFE4	14
ENSG00000178440	A6NMP4	0
ENSG00000178445	P23378	15
ENSG00000178449	Q96I36	7
ENSG00000178457	P59092	1
ENSG00000178458	P68431	14
ENSG00000178459	Q8N2E2	9
ENSG00000178460	Q4G0Z9	12
ENSG00000178462	A6NHL2	14
ENSG00000178467	Q9NXG6	11
ENSG00000178473	Q969E3	9
ENSG00000178498	Q8N9I9	10
ENSG00000178502	Q9NVR0	11
ENSG00000178522	Q9NP70	8
ENSG00000178531	P60606	9
ENSG00000178537	O43772	14
ENSG00000178538	P35219	11
ENSG00000178550	Q8WZ71	7
ENSG00000178558	Q9Y6B2	4
ENSG00000178562	P10747	7
ENSG00000178567	Q7L775	12
ENSG00000178568	Q15303	12
ENSG00000178573	O75444	9
ENSG00000178585	Q9NSA3	9
ENSG00000178586	Q8NGW1	5
ENSG00000178591	Q8N687	4
ENSG00000178597	Q6NUJ1	14
ENSG00000178602	Q8NHW6	9
ENSG00000178604	Q6ZT77	5
ENSG00000178605	O43824	15
ENSG00000178606	A8MSP1	1
ENSG00000178607	O75460	14
ENSG00000178623	Q9HC97	8
ENSG00000178645	Q8N6V4	11
ENSG00000178662	Q8WYN3	9
ENSG00000178665	Q8N859	4
ENSG00000178685	Q53GL7	10
ENSG00000178690	Q8N1N2	13
ENSG00000178691	Q15022	12
ENSG00000178694	Q9H649	14
ENSG00000178695	Q96CX2	9
ENSG00000178700	Q86XF0	1
ENSG00000178718	Q9BUL9	9
ENSG00000178719	Q7Z429	14
ENSG00000178722	Q2M2E5	1
ENSG00000178726	P07204	9
ENSG00000178729	Q6ZW05	12
ENSG00000178732	P40197	10
ENSG00000178741	P20674	13
ENSG00000178750	Q8N4C7	9
ENSG00000178752	Q4G0M1	0
ENSG00000178761	Q5XKK7	9
ENSG00000178764	Q9Y6X8	9
ENSG00000178772	P22792	15
ENSG00000178773	Q9UBL6	9
ENSG00000178776	Q6UWT4	4
ENSG00000178789	A8K4G0	9
ENSG00000178795	Q6W3E5	11
ENSG00000178802	P34949	15
ENSG00000178804	Q8IZA3	4
ENSG00000178809	Q86UV7	14
ENSG00000178811	Q8N290	1
ENSG00000178814	O14841	15
ENSG00000178821	Q8NDY8	8
ENSG00000178826	Q8IV31	7
ENSG00000178828	Q9NXI6	5
ENSG00000178852	Q8IY85	6
ENSG00000178860	O60682	8
ENSG00000178878	Q96LR9	8
ENSG00000178882	Q6ZTI6	9
ENSG00000178896	Q9NPD3	15
ENSG00000178904	Q6ZPD9	11
ENSG00000178913	Q15545	14
ENSG00000178917	Q6ZMS4	12
ENSG00000178919	O00358	9
ENSG00000178921	O15067	15
ENSG00000178922	Q5T013	15
ENSG00000178927	Q9BQA9	11
ENSG00000178928	Q8N7U7	1
ENSG00000178934	P47929	6
ENSG00000178935	Q9H707	4
ENSG00000178947	Q86V52	8
ENSG00000178950	O14976	14
ENSG00000178951	O95365	9
ENSG00000178952	P49411	15
ENSG00000178965	Q5RHP9	11
ENSG00000178966	Q9H9A7	13
ENSG00000178971	Q2NKJ3	9
ENSG00000178974	Q9NWN3	9
ENSG00000178977	Q8NAT9	1
ENSG00000178980	P63302	14
ENSG00000178982	Q9UBQ5	14
ENSG00000178988	Q96HT8	2
ENSG00000178996	Q96RF0	12
ENSG00000178997	Q8NHP7	12
ENSG00000178999	Q96GD4	15
ENSG00000179002	Q8TE23	6
ENSG00000179008	Q8N1H7	7
ENSG00000179010	Q9Y605	4
ENSG00000179021	Q5JPI3	12
ENSG00000179023	Q5VTJ3	9
ENSG00000179028	Q8N8P6	2
ENSG00000179029	Q6UX40	14
ENSG00000179033	Q9UI54	2
ENSG00000179036	P63027	14
ENSG00000179038	Q2M238	0
ENSG00000179041	Q15050	14
ENSG00000179044	Q86VI1	9
ENSG00000179046	Q8N7C3	4
ENSG00000179051	Q9P258	14
ENSG00000179055	Q8NGV5	6
ENSG00000179057	Q8N9C0	6
ENSG00000179058	Q5SZB4	4
ENSG00000179059	Q96MM3	4
ENSG00000179071	Q8N998	11
ENSG00000179074	Q8NGS9	5
ENSG00000179082	Q8NAJ2	1
ENSG00000179083	Q8N9E0	9
ENSG00000179085	Q9P2X0	14
ENSG00000179087	O43451	15
ENSG00000179088	Q96LP6	3
ENSG00000179091	P08574	14
ENSG00000179094	O15534	9
ENSG00000179097	P30939	11
ENSG00000179104	Q8N394	14
ENSG00000179111	Q9BYE0	9
ENSG00000179115	Q9Y285	15
ENSG00000179119	Q68D10	11
ENSG00000179133	Q8IYJ2	10
ENSG00000179134	Q5PRF9	10
ENSG00000179142	P19099	10
ENSG00000179144	Q8NHV1	14
ENSG00000179148	Q9BYJ1	15
ENSG00000179151	Q96F86	13
ENSG00000179152	Q8N3R3	12
ENSG00000179163	P04066	15
ENSG00000179165	Q8NFP0	3
ENSG00000179168	Q86UU5	4
ENSG00000179172	O60812	12
ENSG00000179175	Q9UI66	0
ENSG00000179178	Q96AQ2	9
ENSG00000179195	Q8N3J9	4
ENSG00000179213	Q8N7X8	4
ENSG00000179218	P27797	14
ENSG00000179219	Q8N616	1
ENSG00000179222	Q9Y5V3	4
ENSG00000179240	Q3ZCU0	14
ENSG00000179241	Q86YD5	9
ENSG00000179242	P55283	10
ENSG00000179256	A2RU48	7
ENSG00000179257	P59534	5
ENSG00000179262	P54725	14
ENSG00000179270	A6NGG8	9
ENSG00000179271	Q8TAE8	12
ENSG00000179277	A6NDR6	12
ENSG00000179284	Q8N907	6
ENSG00000179292	Q8N4L1	12
ENSG00000179294	A6NHQ4	5
ENSG00000179295	Q06124	12
ENSG00000179299	Q8NE18	12
ENSG00000179300	Q8N8U3	4
ENSG00000179304	Q8NDB6	4
ENSG00000179314	Q658N2	12
ENSG00000179331	Q14964	12
ENSG00000179335	P49761	8
ENSG00000179344	P01919	9
ENSG00000179348	P23769	10
ENSG00000179361	Q8IVW6	12
ENSG00000179362	Q86SG4	4
ENSG00000179363	Q5JXX7	2
ENSG00000179364	Q86VP3	12
ENSG00000179378	Q13862	0
ENSG00000179387	Q8IZ81	14
ENSG00000179388	Q06889	9
ENSG00000179397	Q5SY80	12
ENSG00000179399	P78333	12
ENSG00000179403	Q6PCB0	9
ENSG00000179406	Q52M62	1
ENSG00000179407	Q8NHS0	14
ENSG00000179409	P57678	11
ENSG00000179443	Q8NH95	5
ENSG00000179454	Q9NXS3	15
ENSG00000179455	Q13064	3
ENSG00000179456	Q99592	9
ENSG00000179468	Q8NGT5	0
ENSG00000179476	Q4W4Y0	9
ENSG00000179477	O75342	15
ENSG00000179520	Q8NDX2	15
ENSG00000179526	Q9H0F6	9
ENSG00000179528	Q6XYB7	5
ENSG00000179532	Q2NKK8	9
ENSG00000179542	Q8IW52	9
ENSG00000179546	P28221	10
ENSG00000179562	Q96CN9	12
ENSG00000179564	Q8N112	6
ENSG00000179580	Q2KHN1	14
ENSG00000179582	Q8N8E1	2
ENSG00000179583	P33076	14
ENSG00000179588	Q8IX07	9
ENSG00000179593	O15296	15
ENSG00000179598	Q8N2A8	15
ENSG00000179600	Q86YW7	12
ENSG00000179603	O00222	12
ENSG00000179604	Q9H3Q1	9
ENSG00000179615	Q8NGE2	3
ENSG00000179626	Q8NGE1	8
ENSG00000179628	Q96JG9	6
ENSG00000179630	Q8IV20	15
ENSG00000179632	Q9H063	14
ENSG00000179636	P59282	14
ENSG00000179639	P12319	5
ENSG00000179673	Q8N4K4	9
ENSG00000179674	Q8N4G2	9
ENSG00000179676	Q7Z4B0	2
ENSG00000179695	Q9NZP2	5
ENSG00000179698	A6NE52	11
ENSG00000179709	Q86W28	4
ENSG00000179715	Q96HM7	12
ENSG00000179724	Q9H7F4	12
ENSG00000179740	Q8N1I8	0
ENSG00000179750	Q9UH17	4
ENSG00000179751	Q0VAF6	9
ENSG00000179755	Q8N6K4	2
ENSG00000179758	Q8NEE0	0
ENSG00000179761	Q9P0Z9	15
ENSG00000179766	Q4G129	2
ENSG00000179770	Q8N7R1	3
ENSG00000179772	O43638	7
ENSG00000179774	Q8N100	9
ENSG00000179776	P33151	9
ENSG00000179796	Q96PB8	9
ENSG00000179801	Q9BTY7	14
ENSG00000179813	Q8N7L0	4
ENSG00000179817	Q96LA9	1
ENSG00000179818	Q53RT3	8
ENSG00000179820	Q96S97	9
ENSG00000179826	Q96LB0	3
ENSG00000179832	Q8NDA8	14
ENSG00000179833	Q14140	9
ENSG00000179837	Q8NDT2	7
ENSG00000179840	Q5SR53	2
ENSG00000179841	P24588	7
ENSG00000179846	Q17RQ9	9
ENSG00000179855	Q8TF64	9
ENSG00000179859	A6NIN4	3
ENSG00000179862	Q96RK1	0
ENSG00000179869	Q86UQ4	15
ENSG00000179873	P59045	2
ENSG00000179886	Q53EQ6	8
ENSG00000179889	Q6P996	12
ENSG00000179902	Q5T5A4	12
ENSG00000179909	Q13106	4
ENSG00000179912	Q9Y2K5	12
ENSG00000179913	Q9Y2A9	12
ENSG00000179914	Q8WWA0	10
ENSG00000179915	Q9ULB1	12
ENSG00000179918	Q99611	15
ENSG00000179919	Q8NGE5	6
ENSG00000179921	Q8TDU6	9
ENSG00000179922	Q8NCA9	4
ENSG00000179930	Q5T619	4
ENSG00000179933	Q9NWQ9	12
ENSG00000179934	P51685	7
ENSG00000179938	A6NMD2	2
ENSG00000179941	Q8TAM1	9
ENSG00000179943	Q96SL8	4
ENSG00000179950	Q9UHX1	14
ENSG00000179954	A1L4H1	6
ENSG00000179958	Q9H773	15
ENSG00000179965	Q7L3S4	6
ENSG00000179979	Q8N1N5	1
ENSG00000179981	Q6ZSZ6	9
ENSG00000179988	Q8IV42	14
ENSG00000179994	Q495Y7	0
ENSG00000180008	Q8WXH5	8
ENSG00000180011	Q8N4Q0	14
ENSG00000180016	P30953	9
ENSG00000180022	Q8N8S9	0
ENSG00000180024	Q8N5Q1	5
ENSG00000180035	Q96MX3	4
ENSG00000180043	Q8ND99	5
ENSG00000180053	A6NCS4	9
ENSG00000180061	A6NC51	10
ENSG00000180066	Q5T1B1	1
ENSG00000180068	P47883	4
ENSG00000180071	Q8IVF6	2
ENSG00000180081	A8MSQ6	1
ENSG00000180083	Q8NEX6	4
ENSG00000180089	Q8N661	13
ENSG00000180090	P47881	5
ENSG00000180096	Q8WYJ6	6
ENSG00000180098	Q9NX07	14
ENSG00000180104	O60645	14
ENSG00000180113	O60522	12
ENSG00000180116	Q86WS4	6
ENSG00000180138	Q8N752	14
ENSG00000180144	Q8NH06	5
ENSG00000180152	Q96P09	1
ENSG00000180155	Q9BZG9	6
ENSG00000180176	P07101	15
ENSG00000180178	Q6ZU82	1
ENSG00000180182	O60244	12
ENSG00000180185	Q6P587	15
ENSG00000180190	Q86YL5	8
ENSG00000180198	P18754	14
ENSG00000180205	Q8NEX5	4
ENSG00000180206	Q8N0Y4	0
ENSG00000180209	Q96A32	9
ENSG00000180210	P00734	9
ENSG00000180212	Q3SYE8	12
ENSG00000180219	Q8NEG0	4
ENSG00000180228	O75569	12
ENSG00000180229	Q9BVR0	14
ENSG00000180230	Q9BZK3	14
ENSG00000180233	Q8NHG8	14
ENSG00000180245	O14718	11
ENSG00000180251	Q6AI14	15
ENSG00000180257	Q0VGE8	12
ENSG00000180259	Q86SH4	1
ENSG00000180263	Q6ZV73	14
ENSG00000180264	Q7Z7M1	9
ENSG00000180269	Q6DWJ6	9
ENSG00000180287	Q8N7P1	9
ENSG00000180304	O95190	9
ENSG00000180305	Q9H1F0	4
ENSG00000180316	Q8N8W4	7
ENSG00000180318	Q15699	9
ENSG00000180329	Q96MW1	12
ENSG00000180332	Q8WVF5	9
ENSG00000180336	A2RUB1	10
ENSG00000180340	Q14332	12
ENSG00000180346	Q4W5G0	13
ENSG00000180347	Q6ZRS4	11
ENSG00000180353	P14317	9
ENSG00000180354	Q8N3F0	9
ENSG00000180357	O15014	9
ENSG00000180359	Q2M3A8	0
ENSG00000180370	Q13177	14
ENSG00000180376	A2RUB6	11
ENSG00000180383	Q8NES8	4
ENSG00000180386	A8MTY7	4
ENSG00000180389	Q5VTU8	14
ENSG00000180393	Q9H2U6	0
ENSG00000180398	Q8NI22	12
ENSG00000180408	Q8N5G0	12
ENSG00000180422	Q8N9R0	1
ENSG00000180423	Q96MB7	14
ENSG00000180424	Q8N688	4
ENSG00000180425	Q6IPW1	4
ENSG00000180432	Q9UNU6	9
ENSG00000180433	Q8NGW6	5
ENSG00000180438	Q17RH7	0
ENSG00000180440	A2A2V5	9
ENSG00000180447	P54826	9
ENSG00000180448	Q92619	12
ENSG00000180458	Q8N3U1	1
ENSG00000180475	Q8NGQ4	5
ENSG00000180479	Q7Z3V5	12
ENSG00000180481	Q4G1C9	12
ENSG00000180483	Q8N690	4
ENSG00000180488	Q8NAN2	9
ENSG00000180509	P15382	8
ENSG00000180525	Q8N8Z3	1
ENSG00000180530	P48552	9
ENSG00000180532	Q8NAM6	4
ENSG00000180535	Q7RTS1	12
ENSG00000180537	Q8N6D2	9
ENSG00000180539	Q6ZV77	0
ENSG00000180543	Q86VY4	4
ENSG00000180549	Q11130	12
ENSG00000180561	Q6UX72	9
ENSG00000180573	Q93077	14
ENSG00000180574	Q2VIR3	15
ENSG00000180576	Q9BYR7	1
ENSG00000180581	P49458	14
ENSG00000180592	Q1XH10	9
ENSG00000180596	P62807	0
ENSG00000180598	Q9ULZ0	1
ENSG00000180610	A6NH08	1
ENSG00000180611	Q8IYB1	10
ENSG00000180613	Q9BZM3	11
ENSG00000180616	P30874	12
ENSG00000180626	Q96JF6	12
ENSG00000180628	Q86SE9	9
ENSG00000180638	Q86VL8	15
ENSG00000180644	P14222	9
ENSG00000180658	Q96R45	4
ENSG00000180660	Q13394	12
ENSG00000180667	Q5VVQ6	14
ENSG00000180694	Q6YI46	14
ENSG00000180697	Q8N5N4	4
ENSG00000180708	Q6IF99	6
ENSG00000180715	A6NHR9	11
ENSG00000180720	P08173	9
ENSG00000180730	Q6UWI4	9
ENSG00000180739	Q9H228	5
ENSG00000180745	Q8NCR9	7
ENSG00000180747	Q5BKU6	14
ENSG00000180758	Q5UAW9	9
ENSG00000180764	A2A3N6	14
ENSG00000180767	Q8NET6	12
ENSG00000180771	Q9BRL6	15
ENSG00000180772	P50052	9
ENSG00000180773	Q6YBV0	14
ENSG00000180776	Q5W0Z9	14
ENSG00000180777	Q9BXX2	2
ENSG00000180785	Q8TCB6	6
ENSG00000180787	Q96NJ6	4
ENSG00000180801	Q5FYB0	15
ENSG00000180806	P31274	9
ENSG00000180812	B1APH4	2
ENSG00000180815	Q6ZN16	12
ENSG00000180817	Q15181	14
ENSG00000180818	Q9NYD6	8
ENSG00000180822	Q5JS54	14
ENSG00000180828	Q8NFJ8	12
ENSG00000180834	Q9H9H5	9
ENSG00000180843	Q9HCF4	9
ENSG00000180846	Q8NCQ2	0
ENSG00000180855	Q9Y2A4	12
ENSG00000180861	Q495D7	1
ENSG00000180869	Q8NAE3	1
ENSG00000180871	P25025	9
ENSG00000180872	Q30KQ8	4
ENSG00000180875	Q9H772	9
ENSG00000180878	Q8N5U0	5
ENSG00000180879	P51571	12
ENSG00000180881	Q9BXY5	11
ENSG00000180884	Q3KQV3	4
ENSG00000180891	Q9NWM3	12
ENSG00000180900	Q14160	12
ENSG00000180901	Q14681	12
ENSG00000180902	Q8N465	15
ENSG00000180910	Q9BZ99	0
ENSG00000180914	P30559	9
ENSG00000180917	Q8IYT2	14
ENSG00000180919	Q8NH76	5
ENSG00000180921	Q6ZRV2	9
ENSG00000180922	Q5CZC0	6
ENSG00000180923	Q8NGH6	0
ENSG00000180929	Q9BZJ7	5
ENSG00000180934	Q8NGH5	6
ENSG00000180938	Q7Z3I7	5
ENSG00000180947	Q8NH55	5
ENSG00000180953	Q9HBF5	1
ENSG00000180957	P48739	14
ENSG00000180964	Q8IYN2	4
ENSG00000180974	Q8NGH9	6
ENSG00000180979	Q8N9N7	14
ENSG00000180988	Q8NGI0	8
ENSG00000180991	A6NNY8	14
ENSG00000180992	Q6P1L8	12
ENSG00000180998	Q8N3F9	9
ENSG00000180999	O95561	4
ENSG00000181001	Q8NH53	4
ENSG00000181004	Q6ZW61	9
ENSG00000181007	Q8N141	12
ENSG00000181009	Q8NH56	5
ENSG00000181013	Q8NEP4	6
ENSG00000181016	Q8N8F7	7
ENSG00000181017	Q8NGI1	6
ENSG00000181019	P15559	15
ENSG00000181023	Q8NGI3	6
ENSG00000181026	Q8WTP8	11
ENSG00000181027	Q9H9S5	12
ENSG00000181029	Q8IUR0	14
ENSG00000181031	Q9UNE2	11
ENSG00000181035	Q86VD7	14
ENSG00000181036	Q6DN72	4
ENSG00000181038	Q86XA0	14
ENSG00000181039	Q69YU3	8
ENSG00000181045	Q86WA9	15
ENSG00000181061	Q9Y241	12
ENSG00000181072	P08172	11
ENSG00000181074	Q8NGI2	5
ENSG00000181085	Q8TD08	14
ENSG00000181090	Q9H9B1	12
ENSG00000181092	Q15848	9
ENSG00000181104	P25116	9
ENSG00000181109	Q8NH57	6
ENSG00000181110	Q8NET4	4
ENSG00000181135	Q96C28	3
ENSG00000181143	Q8WXI7	7
ENSG00000181163	P06748	9
ENSG00000181171	Q8NA97	1
ENSG00000181191	Q8NG27	4
ENSG00000181192	Q96HY7	15
ENSG00000181195	P01210	9
ENSG00000181210	P18089	9
ENSG00000181215	Q6ZRC1	7
ENSG00000181218	Q7L7L0	14
ENSG00000181220	Q6NUN9	6
ENSG00000181222	P24928	15
ENSG00000181234	Q8N3T6	12
ENSG00000181240	Q8N5S1	5
ENSG00000181264	Q6ZRR5	14
ENSG00000181273	Q8NH90	7
ENSG00000181274	O75474	0
ENSG00000181282	Q8NH89	7
ENSG00000181284	Q8N9M5	5
ENSG00000181291	Q6IEE7	12
ENSG00000181295	Q8N9K3	0
ENSG00000181315	Q6U7Q0	4
ENSG00000181322	Q86XW9	14
ENSG00000181323	Q8N4L4	6
ENSG00000181333	Q6MZM0	14
ENSG00000181350	Q8NAA5	9
ENSG00000181355	Q8IZS5	6
ENSG00000181358	Q96RT6	11
ENSG00000181363	Q66K80	2
ENSG00000181371	Q8NGP6	5
ENSG00000181374	Q99616	9
ENSG00000181378	Q6ZU64	14
ENSG00000181381	Q5H9U9	14
ENSG00000181392	Q8N205	6
ENSG00000181396	Q6PK18	12
ENSG00000181404	A8MWX3	14
ENSG00000181408	Q9UKP6	11
ENSG00000181409	Q6ZMQ8	9
ENSG00000181418	O94850	4
ENSG00000181433	Q9NXZ1	2
ENSG00000181437	Q8NDZ9	1
ENSG00000181444	Q7Z7K2	7
ENSG00000181449	P48431	13
ENSG00000181450	Q5SXM1	1
ENSG00000181457	Q8NGN3	5
ENSG00000181458	Q9NWC5	14
ENSG00000181467	P61225	9
ENSG00000181472	Q8N680	9
ENSG00000181481	Q8IUD6	9
ENSG00000181495	Q9H7Z1	1
ENSG00000181499	Q8NGN1	5
ENSG00000181513	Q8NC06	12
ENSG00000181518	Q8NGM9	6
ENSG00000181523	P51688	15
ENSG00000181541	Q9Y586	12
ENSG00000181544	Q8NB91	9
ENSG00000181552	P56851	0
ENSG00000181555	Q9BYW2	13
ENSG00000181562	Q14507	5
ENSG00000181577	Q8N319	2
ENSG00000181585	Q8NEW7	12
ENSG00000181588	Q86XN8	7
ENSG00000181609	Q9H346	6
ENSG00000181610	Q9Y3D9	12
ENSG00000181616	Q8NGJ2	5
ENSG00000181617	Q8NFU4	3
ENSG00000181619	Q8IZ08	9
ENSG00000181625	Q9BQ83	14
ENSG00000181626	A6NC57	2
ENSG00000181631	Q9BPV8	9
ENSG00000181634	O95150	8
ENSG00000181638	P10075	4
ENSG00000181649	Q53GA4	0
ENSG00000181652	Q674R7	6
ENSG00000181656	Q9GZN0	8
ENSG00000181666	P10072	4
ENSG00000181689	Q8NH51	6
ENSG00000181690	Q6DJT9	11
ENSG00000181693	Q8NGG4	4
ENSG00000181698	Q8NG75	6
ENSG00000181704	Q96EC8	14
ENSG00000181718	Q8NGG2	4
ENSG00000181722	Q9HC78	9
ENSG00000181723	Q8NGG1	6
ENSG00000181733	Q8NG97	4
ENSG00000181744	Q8NDZ4	12
ENSG00000181751	Q96GV9	9
ENSG00000181752	Q8NH50	4
ENSG00000181754	Q86WK6	9
ENSG00000181757	Q8N1D0	0
ENSG00000181761	Q8N146	4
ENSG00000181763	Q9Y5M1	0
ENSG00000181767	Q8N162	1
ENSG00000181773	P46089	6
ENSG00000181778	Q8N6L7	8
ENSG00000181781	Q3SX64	12
ENSG00000181784	P34096	7
ENSG00000181785	Q8N127	7
ENSG00000181786	Q8TC94	5
ENSG00000181788	O43255	9
ENSG00000181789	Q9Y678	14
ENSG00000181790	O14514	9
ENSG00000181796	Q3SXR2	0
ENSG00000181798	Q8N535	1
ENSG00000181800	Q8N7Q2	1
ENSG00000181803	Q8NH40	5
ENSG00000181804	Q8IVB4	15
ENSG00000181817	Q969L4	14
ENSG00000181819	Q5JSM7	0
ENSG00000181826	Q8IUW5	9
ENSG00000181827	Q2KHR2	12
ENSG00000181828	Q8NHB8	2
ENSG00000181830	Q96A29	14
ENSG00000181847	Q495A1	5
ENSG00000181852	Q9H4P4	12
ENSG00000181856	P14672	15
ENSG00000181867	Q8N4E7	4
ENSG00000181873	Q5T440	15
ENSG00000181885	O95471	9
ENSG00000181894	Q86UD4	4
ENSG00000181896	Q8IZC7	2
ENSG00000181903	Q8NH72	5
ENSG00000181904	Q7Z6I8	9
ENSG00000181915	Q96SZ5	14
ENSG00000181924	Q9NYJ1	13
ENSG00000181927	Q8NGL7	6
ENSG00000181929	P54619	15
ENSG00000181935	Q8NGL9	6
ENSG00000181938	Q9BRX5	14
ENSG00000181939	Q8NGM1	6
ENSG00000181958	Q8NGL6	5
ENSG00000181961	Q8NH70	3
ENSG00000181963	Q8NGK3	5
ENSG00000181965	Q92886	12
ENSG00000181977	Q9NRI6	1
ENSG00000181982	Q6ZUS6	12
ENSG00000181984	A6NN73	2
ENSG00000181991	P82912	15
ENSG00000181995	Q8NCQ3	1
ENSG00000181997	A6NL99	9
ENSG00000182004	P62304	14
ENSG00000182010	Q8IZC4	12
ENSG00000182013	Q86V59	4
ENSG00000182022	Q7LFX5	14
ENSG00000182035	Q0VDE8	4
ENSG00000182040	Q495M9	12
ENSG00000182050	Q9UBM8	11
ENSG00000182053	A6NDI0	4
ENSG00000182054	P48735	15
ENSG00000182070	Q9UKL2	4
ENSG00000182077	Q3KNS1	12
ENSG00000182083	Q6IFH4	5
ENSG00000182087	Q4ZIN3	12
ENSG00000182090	Q8IY25	6
ENSG00000182093	O00258	13
ENSG00000182095	O15417	12
ENSG00000182103	A6NEQ2	0
ENSG00000182107	Q3MIR4	14
ENSG00000182108	O95424	9
ENSG00000182111	A6NP11	12
ENSG00000182112	Q6ZMV5	14
ENSG00000182117	Q9NPE3	14
ENSG00000182118	Q96GI7	12
ENSG00000182132	Q9NZI2	12
ENSG00000182134	Q9Y2W6	12
ENSG00000182141	P17019	12
ENSG00000182149	P53990	14
ENSG00000182150	Q5T890	14
ENSG00000182154	Q8IXM3	14
ENSG00000182156	Q6UWV6	15
ENSG00000182157	A6NKX4	9
ENSG00000182158	Q70SY1	9
ENSG00000182162	Q86VZ1	9
ENSG00000182165	Q9Y2A0	1
ENSG00000182168	O95185	12
ENSG00000182170	Q86SM5	4
ENSG00000182173	Q7Z6J9	9
ENSG00000182175	Q96B86	11
ENSG00000182177	Q6ZVZ8	9
ENSG00000182179	P41226	14
ENSG00000182180	Q9Y3D3	15
ENSG00000182183	Q6UWV7	7
ENSG00000182185	O15315	14
ENSG00000182187	P07316	9
ENSG00000182195	O95751	4
ENSG00000182196	Q66PJ3	12
ENSG00000182197	Q16394	14
ENSG00000182199	P34897	15
ENSG00000182208	Q70IA6	12
ENSG00000182217	P62805	14
ENSG00000182218	Q96JK4	15
ENSG00000182220	O75787	12
ENSG00000182223	Q86SH2	9
ENSG00000182224	Q6P9G0	14
ENSG00000182230	P0C7A2	2
ENSG00000182240	Q9Y5Z0	9
ENSG00000182242	O15482	6
ENSG00000182247	Q96LR5	14
ENSG00000182253	O15061	9
ENSG00000182255	P22459	14
ENSG00000182256	Q99928	12
ENSG00000182257	Q9NV39	1
ENSG00000182261	Q86W26	6
ENSG00000182263	Q5HY92	9
ENSG00000182264	Q8IYV9	6
ENSG00000182271	Q6UXZ0	9
ENSG00000182272	Q76KP1	9
ENSG00000182287	P56377	14
ENSG00000182307	Q9H7E9	14
ENSG00000182308	Q3SXM0	14
ENSG00000182310	A8MPU0	5
ENSG00000182314	Q8IWL1	10
ENSG00000182315	A6NE82	3
ENSG00000182318	P10073	5
ENSG00000182319	Q86YV5	10
ENSG00000182324	Q9UNX9	9
ENSG00000182325	Q8N531	12
ENSG00000182326	P09871	12
ENSG00000182327	A6NH11	5
ENSG00000182329	Q0VF49	4
ENSG00000182330	Q5VWM4	4
ENSG00000182333	P07098	14
ENSG00000182334	Q8WZ94	6
ENSG00000182342	P59020	2
ENSG00000182346	P59103	1
ENSG00000182348	A4D1E1	9
ENSG00000182352	Q96MU5	1
ENSG00000182359	Q8NAB2	9
ENSG00000182362	P58557	15
ENSG00000182366	P0C7U9	0
ENSG00000182368	Q5VT28	1
ENSG00000182372	Q9UBY8	9
ENSG00000182378	Q9NUJ7	14
ENSG00000182379	O95158	0
ENSG00000182389	O00305	12
ENSG00000182393	Q8IU54	6
ENSG00000182397	Q6ZS02	1
ENSG00000182400	Q86SZ2	14
ENSG00000182405	Q96DM1	14
ENSG00000182415	Q9Y6F7	15
ENSG00000182418	Q96MT0	1
ENSG00000182424	Q8TCH9	0
ENSG00000182446	Q8TAT6	14
ENSG00000182447	A6NHN0	9
ENSG00000182450	Q9NYG8	9
ENSG00000182459	Q8NA77	4
ENSG00000182463	Q9NRE2	9
ENSG00000182472	Q6ZSI9	5
ENSG00000182473	Q9UPT5	14
ENSG00000182481	P52292	14
ENSG00000182482	Q8WTX7	15
ENSG00000182484	Q9NQA3	0
ENSG00000182487	A6NI72	9
ENSG00000182489	Q6PP77	9
ENSG00000182492	P21810	9
ENSG00000182498	P62269	15
ENSG00000182500	Q96D31	12
ENSG00000182502	A6NEC5	0
ENSG00000182504	Q8IW35	12
ENSG00000182508	Q86WI0	8
ENSG00000182511	P07332	12
ENSG00000182512	Q86SX6	15
ENSG00000182518	Q5XKR9	0
ENSG00000182521	Q6SJ96	15
ENSG00000182533	P56539	9
ENSG00000182534	P84157	9
ENSG00000182541	P53671	12
ENSG00000182544	Q6N075	14
ENSG00000182545	Q5GAN6	4
ENSG00000182551	Q9BV57	15
ENSG00000182552	Q6NW29	12
ENSG00000182556	A6NNL9	14
ENSG00000182557	Q6ZMD2	9
ENSG00000182566	Q6UXB4	6
ENSG00000182568	Q01826	9
ENSG00000182572	P68431	14
ENSG00000182575	O95157	8
ENSG00000182578	P07333	9
ENSG00000182580	P54753	14
ENSG00000182583	Q9H320	1
ENSG00000182584	Q5JWF8	5
ENSG00000182585	Q6UW88	7
ENSG00000182586	P59042	1
ENSG00000182591	Q8IUC1	6
ENSG00000182600	Q6UX34	7
ENSG00000182601	Q9Y661	9
ENSG00000182606	Q9UPV9	12
ENSG00000182611	Q99878	2
ENSG00000182612	Q9H1Z9	9
ENSG00000182613	Q96R30	5
ENSG00000182621	Q9NQ66	13
ENSG00000182628	Q8WVK7	9
ENSG00000182631	Q9NSD7	10
ENSG00000182632	Q5T2Q4	2
ENSG00000182634	Q8NGN6	5
ENSG00000182636	Q99608	4
ENSG00000182645	P0C7W6	11
ENSG00000182646	Q8NDB6	4
ENSG00000182648	Q8NI28	0
ENSG00000182652	Q8NH05	5
ENSG00000182667	Q9P121	12
ENSG00000182670	P53804	10
ENSG00000182674	Q92953	15
ENSG00000182676	Q86WC6	14
ENSG00000182685	Q6PL45	9
ENSG00000182687	O43603	12
ENSG00000182698	Q5W5W9	4
ENSG00000182700	A6NJ69	4
ENSG00000182704	Q8WUA8	14
ENSG00000182707	P58550	1
ENSG00000182712	P56277	4
ENSG00000182718	P07355	9
ENSG00000182732	P49758	12
ENSG00000182742	P17483	9
ENSG00000182747	Q5M8T2	14
ENSG00000182749	Q86WK9	7
ENSG00000182752	Q13219	11
ENSG00000182754	P32969	15
ENSG00000182758	Q8N7S6	0
ENSG00000182759	Q8NHW3	9
ENSG00000182768	Q9NPE2	11
ENSG00000182771	Q9ULK0	14
ENSG00000182774	P08708	15
ENSG00000182776	Q8N8P6	2
ENSG00000182782	P49019	9
ENSG00000182783	Q8NH02	5
ENSG00000182791	Q9NVE4	11
ENSG00000182793	Q7RTV2	14
ENSG00000182795	Q9BW04	8
ENSG00000182798	A8MXT2	2
ENSG00000182805	Q6ZWI9	4
ENSG00000182809	P52943	14
ENSG00000182810	Q9NUL7	14
ENSG00000182816	Q52LG2	2
ENSG00000182827	Q9H3P7	12
ENSG00000182831	Q14CZ0	12
ENSG00000182836	Q63HM9	14
ENSG00000182841	Q9NSQ0	0
ENSG00000182851	Q8IV16	6
ENSG00000182852	Q8N0V1	0
ENSG00000182853	Q7Z5L0	14
ENSG00000182854	Q8NGB8	4
ENSG00000182858	Q9BV10	14
ENSG00000182866	P06239	12
ENSG00000182870	Q9HCQ5	9
ENSG00000182871	P39060	10
ENSG00000182872	P98175	14
ENSG00000182880	P58170	4
ENSG00000182885	Q86Y34	7
ENSG00000182890	P49448	15
ENSG00000182896	Q3KNT9	4
ENSG00000182898	Q5QJ38	5
ENSG00000182899	P18077	14
ENSG00000182901	P49802	12
ENSG00000182902	Q9H1K4	14
ENSG00000182903	Q8TF20	12
ENSG00000182909	Q96B70	11
ENSG00000182912	P59090	1
ENSG00000182916	Q9BRU2	3
ENSG00000182919	Q9H0W9	13
ENSG00000182923	Q96MT8	11
ENSG00000182931	Q8IUB3	4
ENSG00000182934	P08240	15
ENSG00000182938	Q7RTS5	7
ENSG00000182944	Q01844	9
ENSG00000182945	Q6R6M4	4
ENSG00000182950	Q8IXM7	10
ENSG00000182952	O00479	6
ENSG00000182957	Q96N96	14
ENSG00000182963	P36383	10
ENSG00000182968	O00570	9
ENSG00000182973	Q9H9A5	14
ENSG00000182974	Q8NGB6	0
ENSG00000182979	Q13330	12
ENSG00000182981	Q9P180	1
ENSG00000182983	Q6ZS27	4
ENSG00000182985	Q9BY67	9
ENSG00000182986	A2RRD8	0
ENSG00000182992	Q8IZM0	2
ENSG00000182993	Q5U649	7
ENSG00000183010	P32322	15
ENSG00000183011	Q9BRA0	14
ENSG00000183016	A6NCM1	14
ENSG00000183018	Q8IVW8	15
ENSG00000183019	Q8IX19	4
ENSG00000183020	O94973	14
ENSG00000183023	P32418	14
ENSG00000183024	P47890	5
ENSG00000183032	Q9BQT8	14
ENSG00000183034	Q7RTS6	12
ENSG00000183035	P35663	4
ENSG00000183036	P48539	9
ENSG00000183038	B5MD39	0
ENSG00000183044	P80404	14
[truncated: 109,995 more chars]
