# Supplementary material for: ProteinHistorian: Tools for the Comparative Analysis of Eukaryote Protein Origin
Source: PLoS Comput Biol. 2012 Jun 28;8(6):e1002567. doi: 10.1371/journal.pcbi.1002567 (PMC3386163; doi:10.1371/journal.pcbi.1002567)
Supplement: Dataset S1 — ProteinHistorian source code and examples. This archive contains the python source code for the command line version of ProteinHistorian. Installation instructions and several example analyses are given in the README file. (ZIP) [file pcbi.1002567.s001.zip › ProteinHistorian/example/ages/human_age-depth_wagner1.txt]

# ./age_proteins2.py -g 1 -d data/additional_ids_biomart/hg_mm_dm_ce_sc_at_additional_ids.txt -t data/time_tree_dates.txt data/processed/PPODv4_PTHR7-OrthoMCL/ 2012-04-09 17:14:32.320332
#
# FAMILY_FILE = data/processed/PPODv4_PTHR7-OrthoMCL/PPODv4_PTHR7-OrthoMCL_families.txt
# TREE_FILE = data/processed/PPODv4_PTHR7-OrthoMCL/PPODv4_PTHR7-OrthoMCL.tree
# RECONSTRUCTION_ALGO = wagner
# GAIN_PENALTY = 1
# OUTPUT_NAME = PPODv4_PTHR7-OrthoMCL_wagner1.0
# OUTPUT_DIR = results/ages2/PPODv4_PTHR7-OrthoMCL_wagner1.0/
# OUTPUT_FORMATS = ['depth', 'label', 'time', 'profile']
# TIME_FILE = data/time_tree_dates.txt
# ADDITIONAL_ID_FILE = data/additional_ids_biomart/hg_mm_dm_ce_sc_at_additional_ids.txt
#
ENSG00000000003	O43657	TSPAN6	3
ENSG00000000005	Q9H2S6	TNMD	7
ENSG00000000419	O60762	DPM1	15
ENSG00000000457	Q8IZE3	SCYL3	11
ENSG00000000460	Q9NSG2	C1orf112	11
ENSG00000000938	P09769	FGR	11
ENSG00000000971	P08603	CFH	8
ENSG00000001036	Q9BTY2	FUCA2	12
ENSG00000001084	P48506	GCLC	14
ENSG00000001167	P23511	NFYA	9
ENSG00000001460	Q5TH74	C1orf201	6
ENSG00000001461	Q6P499	NIPAL3	9
ENSG00000001497	Q9Y4W2	LAS1L	7
ENSG00000001561	Q9Y6X5	ENPP4	8
ENSG00000001617	Q13275	SEMA3F	9
ENSG00000001626	P13569	CFTR	14
ENSG00000001629	Q9P2G1	ANKIB1	7
ENSG00000001630	Q16850	CYP51A1	14
ENSG00000001631	O00522	KRIT1	11
ENSG00000002016	P43351	RAD52	9
ENSG00000002330	Q92934	BAD	4
ENSG00000002549	P28838	LAP3	15
ENSG00000002586	P14209	CD99	0
ENSG00000002587	O14792	HS3ST1	9
ENSG00000002726	P19801	ABP1	9
ENSG00000002745	Q9UBV4	WNT16	9
ENSG00000002746	Q76N89	HECW1	12
ENSG00000002822	Q9Y6D9	MAD1L1	11
ENSG00000002834	Q14847	LASP1	12
ENSG00000002919	Q9Y5W9	SNX11	9
ENSG00000002933	Q96HP8	TMEM176A	1
ENSG00000003056	P20645	M6PR	11
ENSG00000003096	Q9P2N7	KLHL13	11
ENSG00000003137	Q9NR63	CYP26B1	11
ENSG00000003147	Q05084	ICA1	12
ENSG00000003249	Q9H9R9	DBNDD1	8
ENSG00000003393	Q96Q42	ALS2	8
ENSG00000003400	Q92851	CASP10	11
ENSG00000003402	O15519	CFLAR	7
ENSG00000003436	P10646	TFPI	10
ENSG00000003509	Q7L592	C2orf56	14
ENSG00000003756	P52756	RBM5	12
ENSG00000003987	Q9Y216	MTMR7	12
ENSG00000003989	P52569	SLC7A2	11
ENSG00000004059	P84085	ARF5	14
ENSG00000004139	Q6SZW1	SARM1	12
ENSG00000004142	Q9Y2S7	POLDIP2	12
ENSG00000004399	Q9Y4D7	PLXND1	12
ENSG00000004455	P54819	AK2	15
ENSG00000004468	P28907	CD38	8
ENSG00000004478	Q02790	FKBP4	14
ENSG00000004487	O60341	KDM1A	12
ENSG00000004534	P78332	RBM6	7
ENSG00000004660	Q8N5S9	CAMKK1	14
ENSG00000004700	P46063	RECQL	15
ENSG00000004766	Q96JG6	CCDC132	12
ENSG00000004776	O14558	HSPB6	5
ENSG00000004777	O14559	ARHGAP33	10
ENSG00000004779	O14561	NDUFAB1	9
ENSG00000004799	Q16654	PDK4	12
ENSG00000004809	Q86VW1	SLC22A16	9
ENSG00000004838	O75800	ZMYND10	11
ENSG00000004846	Q2M3G0	ABCB5	15
ENSG00000004848	Q96QS3	ARX	9
ENSG00000004864	Q9UJS0	SLC25A13	12
ENSG00000004866	Q9NRC1	ST7	12
ENSG00000004897	P30260	CDC27	14
ENSG00000004939	P02730	SLC4A1	12
ENSG00000004948	P30988	CALCR	5
ENSG00000004961	P53701	HCCS	13
ENSG00000004975	O14641	DVL2	12
ENSG00000005001	Q9GZN4	PRSS22	6
ENSG00000005007	Q92900	UPF1	14
ENSG00000005020	O75563	SKAP2	11
ENSG00000005022	P05141	SLC25A5	14
ENSG00000005059	Q9NWR8	CCDC109B	0
ENSG00000005073	P31270	HOXA11	8
ENSG00000005075	P52435	POLR2J	14
ENSG00000005100	Q9H6R0	DHX33	11
ENSG00000005102	P50221	MEOX1	5
ENSG00000005108	Q9UPZ6	THSD7A	9
ENSG00000005156	P49916	LIG3	11
ENSG00000005175	Q9H6T3	RPAP3	14
ENSG00000005187	Q53FZ2	ACSM3	8
ENSG00000005189	Q96IC2	8
ENSG00000005194	Q6FI81	CIAPIN1	14
ENSG00000005206	Q8TCT7	11
ENSG00000005238	Q7L5A3	KIAA1539	5
ENSG00000005243	Q9P299	COPZ2	5
ENSG00000005249	P31323	PRKAR2B	13
ENSG00000005302	Q8N5Y2	MSL3	11
ENSG00000005339	Q92793	CREBBP	12
ENSG00000005379	O95153	BZRAP1	7
ENSG00000005381	P05164	MPO	10
ENSG00000005421	P27169	PON1	9
ENSG00000005436	P16383	C2orf3	4
ENSG00000005448	Q9H977	WDR54	5
ENSG00000005469	Q9UKG9	CROT	12
ENSG00000005471	P21439	ABCB4	15
ENSG00000005483	Q8IZD2	MLL5	0
ENSG00000005486	Q6NTF9	RHBDD2	8
ENSG00000005513	P57073	SOX8	9
ENSG00000005700	Q9P2D0	IBTK	10
ENSG00000005801	O14628	ZNF195	2
ENSG00000005810	O75592	MYCBP2	12
ENSG00000005812	Q9UKT7	FBXL3	9
ENSG00000005844	P20701	ITGAL	6
ENSG00000005882	Q15119	PDK2	12
ENSG00000005884	P26006	ITGA3	12
ENSG00000005889	P17010	ZFX	9
ENSG00000005893	P13473	LAMP2	10
ENSG00000005955	Q9H3C7	GGNBP2	11
ENSG00000005961	P08514	ITGA2B	12
ENSG00000005981	Q9Y574	ASB4	9
ENSG00000006007	Q9NZC3	GDE1	12
ENSG00000006015	Q96EN9	C19orf60	4
ENSG00000006016	O75462	CRLF1	9
ENSG00000006025	Q9BZF2	OSBPL7	9
ENSG00000006042	Q9Y2Y6	TMEM98	9
ENSG00000006047	Q9Y2T7	YBX2	5
ENSG00000006059	O76009	KRT33A	6
ENSG00000006062	Q99558	MAP3K14	9
ENSG00000006071	Q09428	ABCC8	14
ENSG00000006074	P55774	CCL18	2
ENSG00000006075	P10147	CCL3	7
ENSG00000006114	Q9UMZ2	SYNRG	11
ENSG00000006116	O60359	CACNG3	8
ENSG00000006118	Q24JP5	TMEM132A	4
ENSG00000006125	P63010	AP2B1	14
ENSG00000006128	P20366	TAC1	9
ENSG00000006194	O14978	ZNF263	6
ENSG00000006210	P78423	CX3CL1	6
ENSG00000006282	Q8TB22	SPATA20	12
ENSG00000006283	O43497	CACNA1G	12
ENSG00000006327	Q9NP84	TNFRSF12A	6
ENSG00000006377	P56179	DLX6	10
ENSG00000006432	P80192	MAP3K9	11
ENSG00000006451	P11233	RALA	12
ENSG00000006453	Q9UHR4	9
ENSG00000006459	Q6ZMT4	JHDM1D	9
ENSG00000006468	P50549	ETV1	9
ENSG00000006530	Q53H12	AGK	12
ENSG00000006534	P43353	ALDH3B1	14
ENSG00000006555	Q5TAA0	TTC22	5
ENSG00000006576	Q8N3S3	PHTF2	11
ENSG00000006606	Q9Y258	CCL26	5
ENSG00000006607	O94887	FARP2	12
ENSG00000006611	Q9Y6N9	USH1C	7
ENSG00000006625	O75223	GGCT	12
ENSG00000006634	Q9UBU7	DBF4	8
ENSG00000006638	P21731	TBXA2R	9
ENSG00000006652	O00458	IFRD1	10
ENSG00000006659	Q8TCE9	LGALS14	0
ENSG00000006695	Q12887	COX10	15
ENSG00000006704	Q9UHL9	GTF2IRD1	6
ENSG00000006712	Q8N7H5	PAF1	5
ENSG00000006715	P49754	VPS41	14
ENSG00000006740	Q17R89	ARHGAP44	12
ENSG00000006744	Q9BQ52	ELAC2	14
ENSG00000006747	Q9Y6U3	SCIN	12
ENSG00000006756	P51689	ARSD	9
ENSG00000006757	P41247	PNPLA4	9
ENSG00000006788	Q9UKX3	MYH13	13
ENSG00000006831	Q86V24	ADIPOR2	14
ENSG00000006837	Q8IVW4	CDKL3	6
ENSG00000007001	O95045	UPP2	12
ENSG00000007038	Q9Y6M0	PRSS21	5
ENSG00000007047	Q96L34	MARK4	12
ENSG00000007062	O43490	PROM1	12
ENSG00000007080	Q96CT7	CCDC124	14
ENSG00000007129	Q3KPI0	CEACAM21	0
ENSG00000007168	P43034	PAFAH1B1	12
ENSG00000007171	P35228	NOS2	11
ENSG00000007174	Q9NYC9	DNAH9	14
ENSG00000007202	Q14667	KIAA0100	12
ENSG00000007216	Q13183	SLC13A2	12
ENSG00000007237	O60861	GAS7	5
ENSG00000007255	O75865	TRAPPC6A	14
ENSG00000007264	P42679	MATK	7
ENSG00000007306	Q14002	CEACAM7	0
ENSG00000007312	P40259	CD79B	7
ENSG00000007314	P35499	SCN4A	11
ENSG00000007341	Q8TDW4	ST7L	12
ENSG00000007350	P51854	TKTL1	15
ENSG00000007372	P26367	PAX6	10
ENSG00000007376	Q9UJJ7	RPUSD1	5
ENSG00000007384	Q96CC6	RHBDF1	12
ENSG00000007392	Q9NQ29	LUC7L	13
ENSG00000007402	Q9NY47	CACNA2D2	9
ENSG00000007516	O94812	BAIAP3	12
ENSG00000007520	Q9UJK0	C16orf42	15
ENSG00000007541	Q9BRB3	PIGQ	13
ENSG00000007545	Q96RY5	CRAMP1L	10
ENSG00000007816	O15213	5
ENSG00000007866	Q99594	TEAD3	12
ENSG00000007908	P16581	SELE	7
ENSG00000007923	Q9NVH1	DNAJC11	12
ENSG00000007933	P31513	FMO3	14
ENSG00000007944	Q8WY64	MYLIP	11
ENSG00000007952	Q9Y5S8	NOX1	11
ENSG00000007968	Q14209	E2F2	6
ENSG00000008018	P20618	PSMB1	14
ENSG00000008056	P17600	SYN1	5
ENSG00000008083	Q92833	JARID2	9
ENSG00000008086	O76039	CDKL5	11
ENSG00000008118	Q96NX5	CAMK1G	9
ENSG00000008128	P21127	CDK11A	0
ENSG00000008130	O95544	NADK	15
ENSG00000008196	Q92481	TFAP2B	8
ENSG00000008197	Q7Z6R9	TFAP2D	7
ENSG00000008226	Q9Y238	DLEC1	11
ENSG00000008256	O43739	CYTH3	12
ENSG00000008277	Q9P0K1	ADAM22	9
ENSG00000008282	Q16563	SYPL1	9
ENSG00000008283	P49447	CYB561	5
ENSG00000008294	O60271	SPAG9	12
ENSG00000008300	Q9NYQ7	CELSR3	14
ENSG00000008311	Q9UDR5	AASS	13
ENSG00000008323	Q3KR16	PLEKHG6	5
ENSG00000008324	Q9UHA2	SS18L2	0
ENSG00000008382	Q8N594	MPND	11
ENSG00000008394	P10620	MGST1	11
ENSG00000008405	Q16526	CRY1	14
ENSG00000008438	O75594	PGLYRP1	5
ENSG00000008441	Q14938	NFIX	8
ENSG00000008513	Q11201	ST3GAL1	9
ENSG00000008516	Q9NPA2	MMP25	0
ENSG00000008517	P24001	IL32	1
ENSG00000008710	P98161	PKD1	10
ENSG00000008735	Q13387	MAPK8IP2	9
ENSG00000008838	O75448	MED24	11
ENSG00000008853	Q9BYZ6	RHOBTB2	11
ENSG00000008869	Q9P2D3	HEATR5B	13
ENSG00000008952	Q99442	SEC62	13
ENSG00000008988	P60866	RPS20	15
ENSG00000009307	O75534	CSDE1	11
ENSG00000009335	Q15386	UBE3C	13
ENSG00000009413	O60673	REV3L	14
ENSG00000009694	Q9UKZ4	ODZ1	12
ENSG00000009709	P23759	PAX7	9
ENSG00000009724	O00187	MASP2	0
ENSG00000009765	Q6PHW0	IYD	8
ENSG00000009780	Q8TAV0	FAM76A	12
ENSG00000009790	Q9Y228	TRAF3IP3	7
ENSG00000009830	Q9UKY4	POMT2	13
ENSG00000009844	Q9NP79	VTA1	14
ENSG00000009950	Q9NP71	MLXIPL	7
ENSG00000009954	Q9UIG0	BAZ1B	11
ENSG00000010017	Q96S59	RANBP9	14
ENSG00000010030	Q9Y603	ETV7	7
ENSG00000010072	Q9H040	C1orf124	12
ENSG00000010165	Q8N6R0	METTL13	12
ENSG00000010219	Q9NR20	DYRK4	14
ENSG00000010244	O43670	ZNF207	12
ENSG00000010256	P31930	UQCRC1	9
ENSG00000010270	O95772	STARD3NL	8
ENSG00000010278	P21926	CD9	10
ENSG00000010282	Q9HCP6	HHATL	9
ENSG00000010292	Q15021	NCAPD2	14
ENSG00000010295	Q0D2I5	IFFO1	9
ENSG00000010310	P48546	GIPR	5
ENSG00000010318	Q9BWX1	PHF7	7
ENSG00000010319	Q9NS98	SEMA3G	9
ENSG00000010322	Q9Y2I1	NISCH	12
ENSG00000010327	Q9NY15	STAB1	9
ENSG00000010361	Q9BT04	FUZ	6
ENSG00000010379	Q9NSD5	SLC6A13	12
ENSG00000010404	P22304	IDS	11
ENSG00000010438	P35030	PRSS3	10
ENSG00000010539	P98182	ZNF200	5
ENSG00000010610	P01730	CD4	7
ENSG00000010626	Q53EV4	LRRC23	11
ENSG00000010671	Q06187	BTK	10
ENSG00000010704	Q30201	HFE	5
ENSG00000010803	Q96GD3	SCMH1	11
ENSG00000010810	P06241	FYN	11
ENSG00000010818	P31629	HIVEP2	9
ENSG00000010932	Q01740	FMO1	14
ENSG00000011007	Q14241	TCEB3	11
ENSG00000011009	O95372	LYPLA2	14
ENSG00000011021	P51797	CLCN6	11
ENSG00000011028	Q9UBG0	MRC2	11
ENSG00000011052	P15531	NME2	15
ENSG00000011083	Q99884	SLC6A7	8
ENSG00000011105	O75954	TSPAN9	11
ENSG00000011114	Q9P203	BTBD7	12
ENSG00000011132	O96018	APBA3	5
ENSG00000011143	Q9NXB0	MKS1	11
ENSG00000011177	O95050	3
ENSG00000011198	Q8WTS1	ABHD5	8
ENSG00000011201	P23352	KAL1	12
ENSG00000011243	Q9ULX6	AKAP8L	9
ENSG00000011258	Q05BQ5	MBTD1	12
ENSG00000011260	Q9Y5J1	UTP18	14
ENSG00000011275	Q9NWF9	RNF216	8
ENSG00000011295	Q6DKK2	TTC19	12
ENSG00000011304	P26599	PTBP1	12
ENSG00000011332	Q92782	DPF1	4
ENSG00000011347	O43581	SYT7	11
ENSG00000011376	Q15031	LARS2	15
ENSG00000011405	O00443	PIK3C2A	12
ENSG00000011422	Q03405	PLAUR	4
ENSG00000011426	Q9NQW6	ANLN	11
ENSG00000011451	O95785	WIZ	9
ENSG00000011454	Q9Y3P9	RABGAP1	12
ENSG00000011465	P07585	DCN	9
ENSG00000011478	Q9NXS2	QPCTL	12
ENSG00000011485	P53041	PPP5C	14
ENSG00000011523	Q76N32	CEP68	6
ENSG00000011566	Q8IVH8	MAP4K3	12
ENSG00000011590	Q9Y2Y4	ZBTB32	4
ENSG00000011600	O43914	TYROBP	6
ENSG00000011638	Q96B96	TMEM159	8
ENSG00000011677	P34903	GABRA3	9
ENSG00000012048	P38398	BRCA1	8
ENSG00000012061	P07992	ERCC1	14
ENSG00000012124	P20273	CD22	5
ENSG00000012171	Q13214	SEMA3B	9
ENSG00000012174	O43462	MBTPS2	12
ENSG00000012211	O43900	PRICKLE3	4
ENSG00000012223	P02788	LTF	9
ENSG00000012232	O43909	EXTL3	12
ENSG00000012504	Q96RI1	NR1H4	7
ENSG00000012660	Q9NYP7	ELOVL5	0
ENSG00000012779	P09917	ALOX5	11
ENSG00000012817	Q9BY66	KDM5D	13
ENSG00000012822	Q9P1Z2	CALCOCO1	4
ENSG00000012963	Q8N806	UBR7	13
ENSG00000012983	Q9Y4K4	MAP4K5	12
ENSG00000013016	Q9NZN3	EHD3	14
ENSG00000013275	P43686	PSMC4	14
ENSG00000013288	Q9Y2E5	MAN2B2	8
ENSG00000013293	Q8TBB6	SLC7A14	9
ENSG00000013297	O75508	CLDN11	9
ENSG00000013306	Q9BZJ4	SLC25A39	14
ENSG00000013364	Q14764	MVP	11
ENSG00000013374	Q9Y5A7	NUB1	11
ENSG00000013375	O95394	PGM3	14
ENSG00000013392	Q9UIY3	RWDD2A	8
ENSG00000013441	P49759	CLK1	14
ENSG00000013455	Q92747	14
ENSG00000013503	Q9NW08	POLR3B	15
ENSG00000013523	Q9UNK9	ANGEL1	7
ENSG00000013561	Q9UBS8	RNF14	13
ENSG00000013563	P49184	DNASE1L1	5
ENSG00000013573	Q96FC9	DDX11	13
ENSG00000013583	Q9NRV9	HEBP1	8
ENSG00000013588	Q8NFJ5	GPRC5A	8
ENSG00000013619	Q13495	MAMLD1	6
ENSG00000013725	P30203	CD6	6
ENSG00000013810	Q9Y6A5	TACC3	0
ENSG00000014123	O94874	UFL1	14
ENSG00000014138	Q14181	POLA2	13
ENSG00000014164	Q8IXZ2	ZC3H3	8
ENSG00000014216	P07384	CAPN1	12
ENSG00000014257	P15309	ACPP	12
ENSG00000014641	P40925	MDH1	14
ENSG00000014824	Q6PML9	SLC30A9	12
ENSG00000014914	A4FU01	MTMR11	5
ENSG00000014919	Q7KZN9	COX15	14
ENSG00000015133	Q9P219	CCDC88C	12
ENSG00000015153	Q8IY57	YAF2	9
ENSG00000015171	Q15326	ZMYND11	10
ENSG00000015285	P42768	WAS	9
ENSG00000015413	P16444	DPEP1	13
ENSG00000015475	P55957	BID	8
ENSG00000015479	P43243	MATR3	9
ENSG00000015520	Q9UHC9	NPC1L1	14
ENSG00000015532	Q9H1B5	XYLT2	12
ENSG00000015568	Q99666	RGPD5	10
ENSG00000015592	Q9H169	STMN4	9
ENSG00000015676	Q8IVD9	NUDCD3	11
ENSG00000016082	P61371	ISL1	11
ENSG00000016391	Q8NE62	CHDH	14
ENSG00000016402	Q9UHF4	IL20RA	10
ENSG00000016490	A8K7I4	CLCA1	11
ENSG00000016602	Q14CN2	CLCA4	11
ENSG00000016864	Q68CQ7	GLT8D1	7
ENSG00000017260	P98194	ATP2C1	14
ENSG00000017373	Q9C0H9	SRCIN1	9
ENSG00000017427	P05019	IGF1	10
ENSG00000017483	Q8WUX1	SLC38A5	0
ENSG00000017621	Q9H6Y5	MAGIX	3
ENSG00000017797	Q15311	RALBP1	11
ENSG00000018189	Q7L099	RUFY3	11
ENSG00000018236	Q12860	CNTN1	12
ENSG00000018280	P49279	SLC11A1	15
ENSG00000018408	Q9GZV5	WWTR1	5
ENSG00000018510	O00116	AGPS	12
ENSG00000018607	Q9UK13	ZNF806	12
ENSG00000018610	Q9H5V9	CXorf56	12
ENSG00000018625	P50993	ATP1A2	14
ENSG00000018699	Q6P3X3	TTC27	14
ENSG00000018869	Q96NG8	ZNF582	2
ENSG00000019102	Q96IQ7	VSIG2	5
ENSG00000019144	Q86UU1	PHLDB1	9
ENSG00000019169	Q9UEW3	MARCO	5
ENSG00000019186	Q07973	CYP24A1	12
ENSG00000019485	Q9NQV5	PRDM11	7
ENSG00000019505	Q7L8C5	SYT13	8
ENSG00000019549	O43623	SNAI2	12
ENSG00000019582	P04233	CD74	9
ENSG00000019991	P14210	HGF	9
ENSG00000019995	Q9UGI0	ZRANB1	11
ENSG00000020129	Q9UBB6	NCDN	11
ENSG00000020181	Q96PE1	GPR124	8
ENSG00000020219	A6NM43	CCT8L1P	5
ENSG00000020256	Q9NPA5	ZFP64	9
ENSG00000020426	P51948	MNAT1	13
ENSG00000020577	Q9UPU9	SAMD4A	10
ENSG00000020633	Q13761	RUNX3	3
ENSG00000020922	P49959	MRE11A	14
ENSG00000021300	Q9UF11	PLEKHB1	5
ENSG00000021355	P30740	SERPINB1	12
ENSG00000021461	Q9HB55	CYP3A43	12
ENSG00000021488	P82251	SLC7A9	11
ENSG00000021574	Q9UBP0	SPAST	12
ENSG00000021645	Q9Y4C0	NRXN3	12
ENSG00000021762	Q9H0X9	OSBPL5	13
ENSG00000021776	O60306	AQR	14
ENSG00000021826	P31327	CPS1	15
ENSG00000021852	P07358	C8B	8
ENSG00000022267	Q13642	FHL1	9
ENSG00000022277	Q9BY42	C20orf43	14
ENSG00000022355	P14867	GABRA1	9
ENSG00000022556	Q9NX02	NLRP2	3
ENSG00000022567	Q5BKX6	SLC45A4	9
ENSG00000022840	Q8N5U6	RNF10	13
ENSG00000022976	A8K0R7	ZNF839	7
ENSG00000023041	Q9H6R6	ZDHHC6	12
ENSG00000023171	Q3KR37	GRAMD1B	12
ENSG00000023191	P13489	RNH1	5
ENSG00000023228	P28331	NDUFS1	15
ENSG00000023287	Q8TDY2	RB1CC1	11
ENSG00000023318	Q9BS26	ERP44	12
ENSG00000023330	P13196	ALAS1	15
ENSG00000023445	Q13489	BIRC3	11
ENSG00000023516	Q9UKA4	AKAP11	8
ENSG00000023572	Q9NS18	GLRX2	14
ENSG00000023608	Q16533	SNAPC1	10
ENSG00000023697	Q9Y315	DERA	15
ENSG00000023734	Q9Y3F4	STRAP	14
ENSG00000023839	Q92887	ABCC2	14
ENSG00000023843	Q9NY37	8
ENSG00000023892	Q9H4E7	DEF6	9
ENSG00000023902	Q53GL0	PLEKHO1	9
ENSG00000023909	P48507	GCLM	13
ENSG00000024048	Q8IWV8	UBR2	13
ENSG00000024422	Q9NZN4	EHD2	14
ENSG00000024526	Q5TB30	DEPDC1	8
ENSG00000024862	Q8IWP9	CCDC28A	7
ENSG00000025039	Q9NQL2	RRAGD	14
ENSG00000025156	Q03933	HSF2	8
ENSG00000025293	Q9BVI0	PHF20	9
ENSG00000025423	O14756	HSD17B6	12
ENSG00000025434	Q13133	NR1H3	11
ENSG00000025708	P19971	TYMP	3
ENSG00000025770	Q6IBW4	NCAPH2	11
ENSG00000025772	Q15785	TOMM34	0
ENSG00000025796	Q9UGP8	SEC63	14
ENSG00000025800	O60684	KPNA6	14
ENSG00000026025	P08670	VIM	10
ENSG00000026036	Q9NZ71	RTEL1	14
ENSG00000026103	P25445	FAS	7
ENSG00000026297	O00584	RNASET2	14
ENSG00000026508	P16070	CD44	8
ENSG00000026559	Q9UIX4	KCNG1	9
ENSG00000026652	Q9NRZ5	AGPAT4	11
ENSG00000026751	Q9NQ25	SLAMF7	4
ENSG00000026950	O00481	BTN3A1	2
ENSG00000027001	Q99797	MIPEP	14
ENSG00000027075	P24723	PRKCH	13
ENSG00000027644	P14616	INSRR	12
ENSG00000027697	P15260	IFNGR1	7
ENSG00000027847	Q9UBV7	B4GALT7	12
ENSG00000027869	Q9NP31	SH2D2A	5
ENSG00000028116	Q86Y07	VRK2	9
ENSG00000028137	P20333	TNFRSF1B	7
ENSG00000028203	Q9HBM0	VEZT	10
ENSG00000028277	P09086	POU2F2	4
ENSG00000028310	Q9H8M2	BRD9	9
ENSG00000028528	Q13596	SNX1	9
ENSG00000028839	P62380	TBPL1	11
ENSG00000029153	Q8WYA1	ARNTL2	9
ENSG00000029363	Q9NYF8	BCLAF1	7
ENSG00000029364	Q9NUM3	SLC39A9	12
ENSG00000029534	P16157	ANK1	14
ENSG00000029559	P21815	IBSP	6
ENSG00000029639	Q8WVM0	TFB1M	12
ENSG00000029725	Q15276	RABEP1	12
ENSG00000029993	O15347	HMGB3	9
ENSG00000030066	Q12769	NUP160	9
ENSG00000030110	Q16611	BAK1	8
ENSG00000030304	O15146	MUSK	11
ENSG00000030419	Q9UKS7	IKZF2	9
ENSG00000030582	P28799	GRN	11
ENSG00000031003	Q9NYF5	FAM13B	6
ENSG00000031081	Q2M1Z3	ARHGAP31	5
ENSG00000031544	Q9Y5X4	NR2E3	12
ENSG00000031691	Q7L2Z9	CENPQ	7
ENSG00000031698	P49591	SARS	15
ENSG00000031823	Q9H6Z4	RANBP3	12
ENSG00000032219	P29374	ARID4A	9
ENSG00000032389	Q53HC9	TSSC1	14
ENSG00000032444	Q8IY17	PNPLA6	13
ENSG00000032514	Q03468	7
ENSG00000032742	Q13099	IFT88	12
ENSG00000033011	Q9BT22	ALG1	0
ENSG00000033030	Q6NZY4	ZCCHC8	11
ENSG00000033050	Q9UG63	ABCF2	14
ENSG00000033100	Q9P2E5	CHPF2	12
ENSG00000033122	Q96NW7	LRRC7	10
ENSG00000033170	Q9BYC5	FUT8	12
ENSG00000033178	A0AVT1	UBA6	14
ENSG00000033327	Q9UQC2	GAB2	8
ENSG00000033627	Q93050	ATP6V0A1	14
ENSG00000033800	O75925	PIAS1	11
ENSG00000033867	Q9Y6M7	SLC4A7	12
ENSG00000034053	Q99767	APBA2	12
ENSG00000034063	Q96T88	UHRF1	9
ENSG00000034152	P46734	MAP2K3	13
ENSG00000034239	Q9HAE3	EFCAB1	11
ENSG00000034510	P63313	TMSB10	5
ENSG00000034533	Q2TB18	ASTE1	11
ENSG00000034677	Q9NV58	RNF19A	12
ENSG00000034693	P56589	PEX3	13
ENSG00000034713	P60520	GABARAPL2	14
ENSG00000034971	Q99972	MYOC	9
ENSG00000035115	Q96HL8	SH3YL1	8
ENSG00000035141	Q96C01	FAM136A	12
ENSG00000035403	P18206	VCL	12
ENSG00000035499	Q8WUY9	DEPDC1B	10
ENSG00000035664	Q9UIK4	DAPK2	2
ENSG00000035681	Q92636	NSMAF	9
ENSG00000035687	P30520	ADSS	15
ENSG00000035720	Q9ULZ2	STAP1	9
ENSG00000035862	P16035	TIMP2	9
ENSG00000035928	P35251	RFC1	15
ENSG00000036054	Q9NUY8	TBC1D23	12
ENSG00000036257	Q13618	CUL3	14
ENSG00000036448	P54296	MYOM2	10
ENSG00000036473	P00480	OTC	9
ENSG00000036530	Q9Y6A2	CYP46A1	9
ENSG00000036549	Q8IYH5	ZZZ3	11
ENSG00000036565	P54219	SLC18A1	12
ENSG00000036672	O75604	USP2	10
ENSG00000036828	P41180	CASR	11
ENSG00000037042	Q9NRH3	TUBG2	14
ENSG00000037241	Q9UNX3	RPL26L1	15
ENSG00000037280	P35916	FLT4	11
ENSG00000037474	Q08J23	NSUN2	14
ENSG00000037637	Q6P3S6	FBXO42	8
ENSG00000037749	P55082	MFAP3	8
ENSG00000037757	Q9BV20	MRI1	15
ENSG00000037897	Q9UBP6	METTL1	15
ENSG00000037965	P31273	HOXC8	9
ENSG00000038002	P20933	AGA	12
ENSG00000038102	Q8N1W1	7
ENSG00000038210	Q8TCG2	PI4K2B	13
ENSG00000038219	Q8NFC6	BOD1L	8
ENSG00000038274	Q9NZL9	MAT2B	9
ENSG00000038295	O43897	TLL1	12
ENSG00000038358	Q6P2E9	EDC4	11
ENSG00000038382	O75962	TRIO	12
ENSG00000038427	P13611	VCAN	9
ENSG00000038532	Q2KHT3	CLEC16A	14
ENSG00000038945	P21757	MSR1	6
ENSG00000039068	P12830	CDH1	10
ENSG00000039123	P42285	SKIV2L2	14
ENSG00000039139	Q8TE73	DNAH5	14
ENSG00000039319	Q7Z3T8	ZFYVE16	12
ENSG00000039523	Q6ZS17	FAM65A	10
ENSG00000039537	P13671	C6	10
ENSG00000039560	Q9P0K7	RAI14	9
ENSG00000039600	O94993	SOX30	8
ENSG00000039650	Q96T60	PNKP	5
ENSG00000039987	Q8NFU1	BEST2	5
ENSG00000040199	Q6ZVD8	PHLPP2	8
ENSG00000040275	Q96EA4	CCDC99	11
ENSG00000040341	Q9NUL3	STAU2	9
ENSG00000040487	Q6ZP29	PQLC2	13
ENSG00000040531	O60931	CTNS	12
ENSG00000040608	Q9BZR6	RTN4R	3
ENSG00000040633	Q9BUL5	PHF23	5
ENSG00000040731	Q9Y6N8	CDH10	10
ENSG00000040933	Q96PE3	INPP4A	12
ENSG00000041353	O00194	RAB27B	6
ENSG00000041357	P25789	PSMA4	14
ENSG00000041515	Q9Y6X6	MYO16	8
ENSG00000041802	Q9H089	LSG1	14
ENSG00000041880	Q9Y6F1	PARP3	5
ENSG00000041982	P24821	TNC	12
ENSG00000041988	Q8WTV1	THAP3	5
ENSG00000042022	Q9BUJ0	0
ENSG00000042062	Q96MK2	FAM65C	9
ENSG00000042088	Q9NUW8	TDP1	14
ENSG00000042286	Q9BRQ8	AIFM2	11
ENSG00000042304	Q53S99	C2orf83	1
ENSG00000042317	Q9P0W8	SPATA7	7
ENSG00000042429	Q9NVC6	MED17	12
ENSG00000042445	Q6NUM9	RETSAT	11
ENSG00000042493	P40121	CAPG	9
ENSG00000042753	P53680	AP2S1	5
ENSG00000042781	O75445	USH2A	11
ENSG00000042813	Q9BS86	ZPBP	7
ENSG00000042832	P01266	TG	9
ENSG00000042980	Q9UKQ2	ADAM28	7
ENSG00000043039	Q9UMQ3	BARX2	7
ENSG00000043093	Q96GG9	DCUN1D1	14
ENSG00000043143	Q9NQC1	PHF15	12
ENSG00000043355	O95409	ZIC2	5
ENSG00000043462	Q13094	LCP2	7
ENSG00000043514	Q9H3H1	TRIT1	15
ENSG00000043591	P08588	ADRB1	7
ENSG00000043822	Q9BTU6	13
ENSG00000044012	Q16661	GUCA2B	5
ENSG00000044090	Q14999	CUL7	8
ENSG00000044115	P35221	CTNNA1	12
ENSG00000044446	P46019	PHKA2	12
ENSG00000044459	Q9NXG0	CNTLN	11
ENSG00000044524	P29320	EPHA3	12
ENSG00000044574	P11021	HSPA5	14
ENSG00000046604	Q14126	DSG2	5
ENSG00000046647	Q9NWZ8	GEMIN8	9
ENSG00000046651	O75665	OFD1	9
ENSG00000046653	Q13491	GPM6B	10
ENSG00000046774	Q9UBF1	MAGEC2	2
ENSG00000046889	Q70Z35	PREX2	10
ENSG00000047056	Q9Y2I8	WDR37	12
ENSG00000047188	Q9H6S0	YTHDC2	12
ENSG00000047230	Q9NRF8	CTPS2	15
ENSG00000047249	Q9UI12	ATP6V1H	14
ENSG00000047315	P30876	POLR2B	15
ENSG00000047346	Q32MH5	KIAA1370	9
ENSG00000047365	Q8WZ64	ARAP2	11
ENSG00000047410	P12270	TPR	13
ENSG00000047457	P00450	CP	11
ENSG00000047578	O60303	KIAA0556	11
ENSG00000047579	Q96EV8	DTNBP1	9
ENSG00000047597	P51811	XK	9
ENSG00000047617	Q9NQ90	ANO2	11
ENSG00000047621	Q9NQ89	C12orf4	12
ENSG00000047634	Q9UN30	SCML1	2
ENSG00000047644	Q9ULE0	WWC3	11
ENSG00000047648	O43182	ARHGAP6	9
ENSG00000047662	Q9ULE4	FAM184B	0
ENSG00000047849	P27816	MAP4	5
ENSG00000047932	Q9HD26	GOPC	11
ENSG00000047936	P08922	ROS1	3
ENSG00000048028	Q96RU2	USP28	9
ENSG00000048052	Q9UKV0	HDAC9	12
ENSG00000048140	Q96FV3	TSPAN17	12
ENSG00000048162	Q9Y3C1	NOP16	12
ENSG00000048342	Q9P2K1	CC2D2A	12
ENSG00000048392	Q7LG56	RRM2B	15
ENSG00000048405	Q2TB10	ZNF800	9
ENSG00000048462	Q02223	TNFRSF17	6
ENSG00000048471	Q8TEQ0	SNX29	11
ENSG00000048540	Q8TAP4	LMO3	5
ENSG00000048544	P82664	MRPS10	12
ENSG00000048545	P43080	GUCA1A	9
ENSG00000048649	Q96T23	RSF1	9
ENSG00000048707	Q5THJ4	VPS13D	12
ENSG00000048740	O95319	CELF2	12
ENSG00000048828	Q9NZB2	FAM120A	11
ENSG00000048991	Q15032	R3HDM1	9
ENSG00000049089	Q14055	COL9A2	0
ENSG00000049130	P21583	KITLG	8
ENSG00000049167	Q13216	ERCC8	11
ENSG00000049192	Q9UKP5	ADAMTS6	11
ENSG00000049239	O95479	H6PD	9
ENSG00000049245	Q15836	VAMP3	9
ENSG00000049246	P56645	PER3	9
ENSG00000049247	O95399	UTS2	7
ENSG00000049249	Q07011	TNFRSF9	7
ENSG00000049283	Q9H201	EPN3	6
ENSG00000049319	P31213	SRD5A2	10
ENSG00000049323	Q14766	LTBP1	9
ENSG00000049449	Q15293	RCN1	9
ENSG00000049540	P15502	ELN	3
ENSG00000049541	P35250	RFC2	15
ENSG00000049618	Q8NFD5	ARID1B	11
ENSG00000049656	Q96KA5	CLPTM1L	14
ENSG00000049759	Q96PU5	NEDD4L	12
ENSG00000049768	Q9BZS1	FOXP3	6
ENSG00000049769	Q6ZSY5	PPP1R3F	4
ENSG00000049860	P07686	HEXB	12
ENSG00000049883	Q8WV60	PTCD2	7
ENSG00000050030	Q5QGS0	KIAA2022	9
ENSG00000050130	Q9P055	JKAMP	12
ENSG00000050165	Q9UBP4	DKK3	9
ENSG00000050327	Q12774	ARHGEF5	8
ENSG00000050344	Q9Y4A8	NFE2L3	4
ENSG00000050393	Q96AQ8	CCDC90A	7
ENSG00000050405	Q9UHB6	LIMA1	9
ENSG00000050426	Q6P1Q0	LETMD1	12
ENSG00000050438	Q2Y0W8	SLC4A8	12
ENSG00000050555	Q9Y6N6	LAMC3	12
ENSG00000050628	P43115	PTGER3	9
ENSG00000050730	Q96KP6	TNIP3	7
ENSG00000050748	P45984	MAPK9	12
ENSG00000050767	Q86Y22	COL23A1	7
ENSG00000050820	P56945	BCAR1	11
ENSG00000051009	Q8N612	FAM160A2	12
ENSG00000051108	Q15011	HERPUD1	10
ENSG00000051128	Q9NSC5	HOMER3	9
ENSG00000051180	Q06609	RAD51	15
ENSG00000051341	O75417	POLQ	11
ENSG00000051382	P42338	PIK3CB	12
ENSG00000051415	P04745	12
ENSG00000051523	P13498	CYBA	9
ENSG00000051596	Q96J01	THOC3	13
ENSG00000051620	Q9Y5Z4	HEBP2	11
ENSG00000051825	Q99550	MPHOSPH9	7
ENSG00000052126	Q9HAU0	PLEKHA5	9
ENSG00000052344	Q16651	PRSS8	9
ENSG00000052723	Q9BRV8	SIKE1	9
ENSG00000052749	Q5JTH9	RRP12	14
ENSG00000052795	Q9P278	FNIP2	11
ENSG00000052802	Q15800	MSMO1	7
ENSG00000052841	Q96AE7	TTC17	12
ENSG00000052850	Q9H161	ALX4	8
ENSG00000053108	Q6MZW2	FSTL4	11
ENSG00000053254	O00409	FOXN3	11
ENSG00000053328	Q5JXM2	C6orf186	10
ENSG00000053371	O43488	AKR7A2	10
ENSG00000053372	Q9UKD2	MRTO4	14
ENSG00000053438	Q16517	NNAT	4
ENSG00000053501	Q9NZ43	USE1	12
ENSG00000053524	Q86YR7	MCF2L2	12
ENSG00000053702	Q9BQI9	NRIP2	5
ENSG00000053747	Q16787	LAMA3	12
ENSG00000053770	Q9H0R1	MUDENG	9
ENSG00000053900	Q9UJX5	ANAPC4	13
ENSG00000053918	P51787	KCNQ1	4
ENSG00000054116	O43617	TRAPPC3	14
ENSG00000054118	Q9Y2W1	THRAP3	8
ENSG00000054148	Q9NRX4	PHPT1	12
ENSG00000054179	Q9Y5L3	ENTPD2	9
ENSG00000054219	O60449	LY75	11
ENSG00000054267	Q4LE39	ARID4B	11
ENSG00000054277	Q9H1Y3	OPN3	5
ENSG00000054282	Q86SQ7	SDCCAG8	8
ENSG00000054356	Q16849	PTPRN	12
ENSG00000054392	Q5VTY9	HHAT	12
ENSG00000054523	O60333	KIF1B	12
ENSG00000054598	Q12948	FOXC1	9
ENSG00000054611	Q8WUA7	TBC1D22A	14
ENSG00000054654	Q8WXH0	SYNE2	11
ENSG00000054690	Q9ULM0	PLEKHH1	12
ENSG00000054793	O75110	ATP9A	14
ENSG00000054796	Q9Y5K1	SPO11	15
ENSG00000054803	Q9NTU7	CBLN4	9
ENSG00000054938	Q6WN34	CHRDL2	7
ENSG00000054965	Q92567	FAM168A	9
ENSG00000054967	Q969Z4	RELT	5
ENSG00000054983	P54803	GALC	11
ENSG00000055044	Q9Y2X3	NOP58	14
ENSG00000055070	Q7Z422	C1orf144	10
ENSG00000055118	Q12809	KCNH2	12
ENSG00000055130	Q13616	CUL1	14
ENSG00000055147	Q9NRY5	FAM114A2	7
ENSG00000055163	Q96F07	CYFIP2	12
ENSG00000055208	Q9NYJ8	TAB2	10
ENSG00000055211	Q9NU53	C6orf72	7
ENSG00000055332	P19525	EIF2AK2	9
ENSG00000055483	Q9P275	USP36	10
ENSG00000055609	Q8NEZ4	MLL3	12
ENSG00000055732	Q8TDD5	MCOLN3	12
ENSG00000055813	Q96PX6	CCDC85A	9
ENSG00000055917	Q8TB72	PUM2	14
ENSG00000055950	Q8N983	MRPL43	14
ENSG00000055955	Q14624	ITIH4	11
ENSG00000055957	P19827	ITIH1	11
ENSG00000056050	Q9NWY4	C4orf27	12
ENSG00000056097	Q96KR1	ZFR	12
ENSG00000056277	Q8ND82	ZNF280C	8
ENSG00000056291	Q9Y5X5	NPFFR2	9
ENSG00000056345	P05106	12
ENSG00000056487	Q96EK2	PHF21B	8
ENSG00000056558	Q13077	TRAF1	8
ENSG00000056586	Q9HBD1	RC3H2	12
ENSG00000056661	P35227	PCGF2	5
ENSG00000056678	Q9BW19	KIFC1	14
ENSG00000056736	Q9NRM6	IL17RB	5
ENSG00000056972	O43734	TRAF3IP2	10
ENSG00000056998	O15488	GYG2	12
ENSG00000057019	Q96PD2	DCBLD2	9
ENSG00000057149	P48594	SERPINB3	12
ENSG00000057252	P35610	SOAT1	12
ENSG00000057294	Q99959	PKP2	7
ENSG00000057468	O15457	MSH4	12
ENSG00000057593	P08709	F7	9
ENSG00000057608	P50395	GDI2	14
ENSG00000057657	O75626	PRDM1	9
ENSG00000057663	Q9H1Y0	ATG5	14
ENSG00000057704	Q9ULS5	TMCC3	9
ENSG00000057757	Q9GZP4	PITHD1	14
ENSG00000057935	Q9BTC8	MTA3	12
ENSG00000058056	Q92995	USP13	14
ENSG00000058063	Q9Y2G3	ATP11B	14
ENSG00000058085	Q13753	LAMC2	12
ENSG00000058091	O94921	CDK14	11
ENSG00000058262	P61619	SEC61A1	15
ENSG00000058272	O14974	PPP1R12A	11
ENSG00000058335	Q13972	RASGRF1	9
ENSG00000058404	Q13554	CAMK2B	14
ENSG00000058453	Q5TZA2	CROCC	11
ENSG00000058600	Q9NVU0	POLR3E	12
ENSG00000058668	P23634	ATP2B4	14
ENSG00000058673	O75152	ZC3H11A	9
ENSG00000058729	Q9BVS4	RIOK2	0
ENSG00000058799	Q9Y548	YIPF1	14
ENSG00000058804	Q9BTX1	TMEM48	11
ENSG00000058866	P49619	DGKG	14
ENSG00000059122	Q4VC44	FLYWCH1	4
ENSG00000059145	Q9H9P5	UNKL	6
ENSG00000059377	P24557	TBXAS1	9
ENSG00000059378	Q9H0J9	PARP12	9
ENSG00000059573	P54886	ALDH18A1	15
ENSG00000059588	Q13395	TARBP1	8
ENSG00000059691	O75879	PET112	15
ENSG00000059728	Q05195	MXD1	5
ENSG00000059758	Q00537	CDK17	10
ENSG00000059769	Q9H1X3	DNAJC25	5
ENSG00000059804	P11169	SLC2A3	14
ENSG00000059915	A5PKW4	PSD	1
ENSG00000060069	Q9Y5B0	CTDP1	14
ENSG00000060138	P16989	CSDA	15
ENSG00000060140	Q6J9G0	STYK1	9
ENSG00000060237	Q9H4A3	WNK1	12
ENSG00000060339	Q8IX12	CCAR1	8
ENSG00000060491	Q9NZT2	OGFR	9
ENSG00000060558	P30679	GNA15	0
ENSG00000060566	Q68CJ9	CREB3L3	11
ENSG00000060642	Q9NUD9	PIGV	14
ENSG00000060656	Q92729	PTPRU	11
ENSG00000060688	Q96DI7	SNRNP40	14
ENSG00000060709	O15034	RIMBP2	12
ENSG00000060718	P12107	COL11A1	11
ENSG00000060749	Q2KHR3	QSER1	8
ENSG00000060762	Q9Y5U8	BRP44L	14
ENSG00000060971	P09110	ACAA1	9
ENSG00000060982	P54687	BCAT1	15
ENSG00000061273	Q8WUI4	HDAC7	12
ENSG00000061337	Q9Y250	LZTS1	0
ENSG00000061455	Q9NQX0	PRDM6	8
ENSG00000061492	Q9H1J5	WNT8A	4
ENSG00000061656	Q9NPE6	SPAG4	5
ENSG00000061676	Q9Y2A7	NCKAP1	12
ENSG00000061794	P82673	MRPS35	12
ENSG00000061918	Q02153	GUCY1B3	12
ENSG00000061936	Q12872	SFSWAP	10
ENSG00000061938	Q07912	TNK2	12
ENSG00000061987	Q7Z3U7	MON2	13
ENSG00000062038	P22223	CDH3	10
ENSG00000062096	P54793	ARSF	9
ENSG00000062194	Q86WP2	GPBP1	8
ENSG00000062282	Q96PD7	DGAT2	9
ENSG00000062370	Q9UJU3	ZFP112	ZNF285	12
ENSG00000062485	O75390	CS	14
ENSG00000062524	P29376	LTK	9
ENSG00000062582	Q96EL2	MRPS24	12
ENSG00000062598	Q96JJ3	ELMO2	12
ENSG00000062650	Q7Z5K2	WAPAL	12
ENSG00000062716	Q96GC9	VMP1	14
ENSG00000062725	Q92624	APPBP2	9
ENSG00000062822	P28340	POLD1	15
ENSG00000063015	Q53EL9	SEZ6	8
ENSG00000063046	P23588	EIF4B	11
ENSG00000063127	Q9GZN6	SLC6A16	4
ENSG00000063169	Q9NZM4	GLTSCR1	9
ENSG00000063176	Q9NRA0	SPHK2	4
ENSG00000063177	Q07020	RPL18	14
ENSG00000063180	O75493	CA11	5
ENSG00000063241	Q96AB3	ISOC2	12
ENSG00000063244	P26368	U2AF2	4
ENSG00000063245	Q9Y6I3	EPN1	12
ENSG00000063322	Q9NX70	MED29	5
ENSG00000063438	A9YTQ3	AHRR	9
ENSG00000063515	O15499	GSC2	7
ENSG00000063587	Q9NSD4	ZNF275	5
ENSG00000063601	Q13613	MTMR1	12
ENSG00000063660	P35052	GPC1	9
ENSG00000063761	Q86TW2	ADCK1	15
ENSG00000063854	Q16775	HAGH	14
ENSG00000063978	P78317	RNF4	10
ENSG00000064012	Q14790	CASP8	11
ENSG00000064042	Q9UPQ0	LIMCH1	8
ENSG00000064102	Q9NVM9	C12orf11	12
ENSG00000064115	Q9NS93	TM7SF3	9
ENSG00000064195	O60479	DLX3	9
ENSG00000064199	Q15506	SPA17	10
ENSG00000064201	Q96QS1	TSPAN32	7
ENSG00000064205	O76076	WISP2	9
ENSG00000064218	Q9NQL9	DMRT3	9
ENSG00000064225	Q9Y274	ST3GAL6	8
ENSG00000064270	O75185	ATP2C2	14
ENSG00000064300	P08138	NGFR	11
ENSG00000064309	Q4KMG0	CDON	9
ENSG00000064313	Q6P1X5	TAF2	13
ENSG00000064393	Q9H2X6	HIPK2	12
ENSG00000064419	Q9Y5L0	TNPO3	13
ENSG00000064489	Q02080	MEF2BNB-MEF2B	6
ENSG00000064490	O14593	RFXANK	9
ENSG00000064545	Q9NX61	TMEM161A	6
ENSG00000064547	Q9HBW0	LPAR2	9
ENSG00000064601	P10619	CTSA	14
ENSG00000064607	Q8IX01	SUGP2	7
ENSG00000064651	P55011	SLC12A2	12
ENSG00000064652	Q9Y343	SNX24	9
ENSG00000064655	O00167	EYA2	12
ENSG00000064666	Q99439	CNN2	9
ENSG00000064687	Q8IZY2	ABCA7	15
ENSG00000064692	Q9Y6H5	SNCAIP	8
ENSG00000064703	Q9UHI6	DDX20	12
ENSG00000064726	Q9H0C5	BTBD1	11
ENSG00000064763	Q96K12	FAR2	14
ENSG00000064787	O75363	BCAS1	7
ENSG00000064835	P28069	POU1F1	9
ENSG00000064886	Q15782	CHI3L2	2
ENSG00000064932	Q9Y2G9	SBNO2	12
ENSG00000064933	P54277	PMS1	11
ENSG00000064961	Q9P0W2	HMG20B	0
ENSG00000064989	Q16602	CALCRL	9
ENSG00000064995	Q15544	TAF11	12
ENSG00000064999	Q92625	ANKS1A	8
ENSG00000065000	O14617	AP3D1	14
ENSG00000065029	P36508	ZNF76	9
ENSG00000065054	Q15599	SLC9A3R2	9
ENSG00000065057	P78549	NTHL1	15
ENSG00000065060	Q6BDS2	UHRF1BP1	12
ENSG00000065135	P08754	GNAI3	12
ENSG00000065150	O00410	IPO5	14
ENSG00000065154	P04181	OAT	15
ENSG00000065183	Q9UNX4	WDR3	14
ENSG00000065243	Q16513	PKN2	12
ENSG00000065268	Q9BV38	WDR18	14
ENSG00000065308	Q15035	TRAM2	9
ENSG00000065320	O95631	NTN1	12
ENSG00000065325	O95838	GLP2R	8
ENSG00000065328	Q7L590	MCM10	12
ENSG00000065357	P23743	DGKA	14
ENSG00000065361	P21860	ERBB3	12
ENSG00000065371	Q9HAT0	ROPN1	6
ENSG00000065413	Q8N8A2	ANKRD44	14
ENSG00000065427	Q15046	KARS	15
ENSG00000065457	Q9BUB4	ADAT1	11
ENSG00000065485	Q14554	PDIA5	11
ENSG00000065491	Q9NU19	TBC1D22B	14
ENSG00000065518	O95168	NDUFB4	5
ENSG00000065526	Q96T58	SPEN	9
ENSG00000065534	Q15746	MYLK	9
ENSG00000065548	Q8WU90	ZC3H15	14
ENSG00000065559	P45985	MAP2K4	12
ENSG00000065600	Q9H813	TMEM206	9
ENSG00000065609	O60641	SNAP91	0
ENSG00000065613	Q9H2G2	SLK	12
ENSG00000065615	Q7L1T6	CYB5R4	14
ENSG00000065618	Q9UMD9	COL17A1	7
ENSG00000065621	Q9H4Y5	GSTO2	12
ENSG00000065665	Q9H9S3	SEC61A2	15
ENSG00000065675	Q04759	PRKCQ	12
ENSG00000065717	Q04725	TLE2	12
ENSG00000065802	Q9Y576	ASB1	9
ENSG00000065809	Q9H098	FAM107B	0
ENSG00000065833	P48163	ME1	15
ENSG00000065882	Q86TI0	TBC1D1	9
ENSG00000065883	Q14004	CDK13	13
ENSG00000065911	P13995	MTHFD2	15
ENSG00000065923	Q96T83	SLC9A7	13
ENSG00000065970	Q9P0K8	FOXJ2	8
ENSG00000065978	P67809	YBX1	9
ENSG00000065989	P27815	PDE4A	14
ENSG00000066027	Q15172	PPP2R5A	13
ENSG00000066032	P26232	CTNNA2	12
ENSG00000066044	Q15717	ELAVL1	9
ENSG00000066056	P35590	TIE1	11
ENSG00000066084	Q9P265	DIP2B	13
ENSG00000066117	Q96GM5	SMARCD1	14
ENSG00000066135	O75164	KDM4A	12
ENSG00000066136	Q13952	NFYC	14
ENSG00000066185	Q9H0C1	ZMYND12	11
ENSG00000066230	P48764	SLC9A3	7
ENSG00000066248	Q8N5V2	NGEF	10
ENSG00000066279	Q8IZT6	ASPM	9
ENSG00000066294	Q9UIB8	CD84	6
ENSG00000066322	Q9BW60	ELOVL1	9
ENSG00000066336	P17947	SPI1	9
ENSG00000066379	Q9P1U0	ZNRD1	5
ENSG00000066382	Q15777	MPPED2	12
ENSG00000066405	P56856	CLDN18	8
ENSG00000066422	O95625	ZBTB11	9
ENSG00000066427	P54252	ATXN3	9
ENSG00000066455	Q8TBA6	GOLGA5	12
ENSG00000066468	P21802	FGFR2	12
ENSG00000066557	Q9H9A6	LRRC40	11
ENSG00000066583	Q96CN7	ISOC1	12
ENSG00000066629	O00423	EML1	12
ENSG00000066651	Q7Z4G4	TRMT11	14
ENSG00000066654	Q9NXG2	THUMPD1	13
ENSG00000066697	Q8IYR6	C9orf30	9
ENSG00000066735	Q9ULI4	KIF26A	11
ENSG00000066739	Q96BY7	ATG2B	12
ENSG00000066777	Q9Y6D6	ARFGEF1	14
ENSG00000066813	Q08AH3	ACSM2B	8
ENSG00000066827	Q9P243	ZFAT	6
ENSG00000066855	Q15390	MTFR1	9
ENSG00000066923	Q9UJ98	STAG3	13
ENSG00000066926	P22830	FECH	15
ENSG00000066933	B2RTY4	MYO9A	12
ENSG00000067048	O15523	DDX3Y	14
ENSG00000067057	Q01813	PFKP	15
ENSG00000067064	Q13907	IDI1	13
ENSG00000067066	P23497	SP100	1
ENSG00000067082	Q99612	KLF6	0
ENSG00000067113	O14494	PPAP2A	9
ENSG00000067141	Q92859	NEO1	9
ENSG00000067167	Q15629	TRAM1	12
ENSG00000067177	P46020	PHKA1	12
ENSG00000067182	P19438	TNFRSF1A	7
ENSG00000067191	Q02641	CACNB1	12
ENSG00000067208	O60447	EVI5	14
ENSG00000067221	Q9UBI4	STOML1	9
ENSG00000067225	P14618	PKM2	15
ENSG00000067248	Q7Z478	DHX29	8
ENSG00000067334	Q5QJE6	DNTTIP2	13
ENSG00000067365	Q9BUU2	METTL22	8
ENSG00000067369	Q12888	TP53BP1	7
ENSG00000067445	Q12816	TRO	3
ENSG00000067533	Q9Y3B9	RRP15	7
ENSG00000067560	P61586	RHOA	13
ENSG00000067596	Q14562	DHX8	14
ENSG00000067606	Q05513	PRKCZ	12
ENSG00000067646	P08048	ZFY	9
ENSG00000067704	Q9NSE4	IARS2	13
ENSG00000067715	P21579	SYT1	12
ENSG00000067798	Q8IVL0	NAV3	12
ENSG00000067829	P51553	IDH3G	13
ENSG00000067836	Q9GZN7	ROGDI	12
ENSG00000067840	Q76G19	PDZD4	9
ENSG00000067842	Q16720	ATP2B3	14
ENSG00000067900	Q13464	ROCK1	12
ENSG00000067955	Q13951	CBFB	11
ENSG00000067992	Q15120	PDK3	9
ENSG00000068001	Q12891	HYAL2	7
ENSG00000068024	P56524	HDAC4	12
ENSG00000068028	Q9NS23	RASSF1	9
ENSG00000068078	P22607	FGFR3	12
ENSG00000068079	P80217	IFI35	8
ENSG00000068097	Q6AI08	HEATR6	11
ENSG00000068120	Q13057	COASY	14
ENSG00000068137	Q7Z736	PLEKHH3	5
ENSG00000068305	Q02078	MEF2A	11
ENSG00000068308	Q96G74	OTUD5	4
ENSG00000068323	P19532	TFE3	10
ENSG00000068354	Q3MII6	TBC1D25	6
ENSG00000068366	O60488	ACSL4	13
ENSG00000068383	Q14642	INPP5A	12
ENSG00000068394	Q92917	GPKOW	12
ENSG00000068400	Q4V328	GRIPAP1	6
ENSG00000068438	Q9UET6	FTSJ1	14
ENSG00000068489	Q96HE9	PRR11	8
ENSG00000068615	Q9H902	REEP1	9
ENSG00000068650	P98196	ATP11A	14
ENSG00000068654	O95602	POLR1A	14
ENSG00000068697	Q15012	LAPTM4A	11
ENSG00000068724	Q9ULT0	TTC7A	12
ENSG00000068745	Q9UHH9	IP6K2	9
ENSG00000068781	Q9Y6Q2	STON1-GTF2A1L	8
ENSG00000068784	Q8N5C6	SRBD1	11
ENSG00000068793	Q7L576	CYFIP1	12
ENSG00000068796	O00139	KIF2A	14
ENSG00000068831	Q7LDG7	RASGRP2	9
ENSG00000068878	Q14997	PSME4	12
ENSG00000068885	Q9P2H3	IFT80	5
ENSG00000068903	Q8IXJ6	SIRT2	14
ENSG00000068912	Q96DZ1	ERLEC1	12
ENSG00000068971	Q15173	PPP2R5B	13
ENSG00000068976	P11217	PYGM	14
ENSG00000068985	O75459	PAGE1	1
ENSG00000068990	Q13067	2
ENSG00000069011	P78337	PITX1	9
ENSG00000069018	Q9HCX4	TRPC7	11
ENSG00000069020	O15021	MAST4	14
ENSG00000069122	Q8IZF2	GPR116	9
ENSG00000069188	Q58EX2	SDK2	12
ENSG00000069206	Q9H2U9	ADAM7	6
ENSG00000069248	Q8WUM0	NUP133	11
ENSG00000069275	Q9H1E3	NUCKS1	9
ENSG00000069329	Q96QK1	VPS35	14
ENSG00000069345	O60884	DNAJA2	14
ENSG00000069399	P20749	BCL3	6
ENSG00000069424	Q13303	KCNAB2	15
ENSG00000069431	O60706	ABCC9	14
ENSG00000069482	P22466	GAL	8
ENSG00000069493	Q9UHP7	CLEC2D	8
ENSG00000069509	Q8IVP5	FUNDC1	9
ENSG00000069535	P27338	MAOB	11
ENSG00000069667	P35398	RORA	12
ENSG00000069696	P21917	DRD4	0
ENSG00000069702	Q03167	TGFBR3	9
ENSG00000069712	Q9UPP5	KIAA1107	8
ENSG00000069764	O15496	PLA2G10	8
ENSG00000069812	Q9Y543	HES2	9
ENSG00000069849	P54709	ATP1B3	9
ENSG00000069869	P46934	NEDD4	12
ENSG00000069943	Q92521	PIGB	6
ENSG00000069956	Q16659	MAPK6	9
ENSG00000069966	O14775	GNB5	12
ENSG00000069974	P51159	RAB27A	11
ENSG00000069998	Q9BXW7	CECR5	14
ENSG00000070010	Q92890	UFD1L	14
ENSG00000070018	O75581	LRP6	12
ENSG00000070019	P25092	GUCY2C	9
ENSG00000070031	P09683	SCT	1
ENSG00000070047	Q9P1Y6	PHRF1	8
ENSG00000070061	O95163	IKBKAP	13
ENSG00000070081	P80303	NUCB2	12
ENSG00000070087	P35080	PFN2	9
ENSG00000070159	P26045	PTPN3	12
ENSG00000070182	P11277	SPTB	12
ENSG00000070190	Q9UN19	DAPP1	9
ENSG00000070193	O15520	FGF10	9
ENSG00000070214	Q8WWI5	SLC44A1	11
ENSG00000070269	Q9NX78	C14orf101	8
ENSG00000070366	Q86US8	SMG6	12
ENSG00000070367	O00471	EXOC5	13
ENSG00000070371	P53675	CLTCL1	14
ENSG00000070388	Q9HCT0	FGF22	6
ENSG00000070404	O95633	FSTL3	9
ENSG00000070413	P98153	DGCR2	9
ENSG00000070423	Q9BV68	RNF126	9
ENSG00000070444	Q99583	MNT	8
ENSG00000070476	Q2QGD7	ZXDC	9
ENSG00000070495	Q6NYC1	JMJD6	14
ENSG00000070501	P06746	POLB	9
ENSG00000070526	Q9NSC7	ST6GALNAC1	7
ENSG00000070540	Q5MNZ9	WIPI1	13
ENSG00000070601	Q5SYB0	FRMPD1	6
ENSG00000070610	Q9HCG7	GBA2	12
ENSG00000070614	P52848	NDST1	12
ENSG00000070669	P08243	ASNS	15
ENSG00000070718	P53677	AP3M2	12
ENSG00000070729	Q14028	CNGB1	12
ENSG00000070731	Q9UJ37	ST6GALNAC2	9
ENSG00000070748	P28329	CHAT	12
ENSG00000070756	P11940	PABPC1	14
ENSG00000070759	Q96S53	TESK2	11
ENSG00000070761	Q9Y6A4	C16orf80	12
ENSG00000070770	P19784	CSNK2A2	14
ENSG00000070778	Q16825	PTPN21	11
ENSG00000070785	Q9NR50	EIF2B3	14
ENSG00000070808	Q9UQM7	CAMK2A	14
ENSG00000070814	Q13428	TCOF1	4
ENSG00000070831	P60953	CDC42	13
ENSG00000070882	Q9H4L5	OSBPL3	9
ENSG00000070886	P29322	EPHA8	12
ENSG00000070915	P55017	SLC12A3	12
ENSG00000070950	Q9NS91	RAD18	5
ENSG00000070961	P20020	ATP2B1	14
ENSG00000070985	Q9NZQ8	TRPM5	9
ENSG00000071051	O43639	NCK2	12
ENSG00000071054	O95819	MAP4K4	12
ENSG00000071073	Q9UM21	MGAT4A	11
ENSG00000071082	P62899	RPL31	14
ENSG00000071127	O75083	WDR1	0
ENSG00000071189	Q9Y5W8	SNX13	12
ENSG00000071203	Q9NXJ0	MS4A12	3
ENSG00000071205	A1A4S6	ARHGAP10	12
ENSG00000071242	Q15349	RPS6KA2	13
ENSG00000071243	Q9NXR8	ING3	11
ENSG00000071246	Q7L8A9	VASH1	10
ENSG00000071282	Q9NZU5	LMCD1	9
ENSG00000071462	O43709	WBSCR22	14
ENSG00000071537	Q9UBV2	SEL1L	14
ENSG00000071539	Q15645	TRIP13	14
ENSG00000071553	Q15904	ATP6AP1	11
ENSG00000071564	P15923	TCF3	7
ENSG00000071575	Q92519	TRIB2	11
ENSG00000071626	Q96EP5	DAZAP1	11
ENSG00000071655	O95983	MBD3	8
ENSG00000071677	P81277	PRLH	4
ENSG00000071794	Q14527	HLTF	6
ENSG00000071859	Q14320	FAM50A	12
ENSG00000071889	P98173	FAM3A	9
ENSG00000071894	Q10570	CPSF1	14
ENSG00000071909	Q8WXR4	MYO3B	9
ENSG00000071967	Q53TN4	CYBRD1	0
ENSG00000071991	Q9H159	CDH19	10
ENSG00000071994	Q16342	PDCD2	14
ENSG00000072041	Q9H2J7	SLC6A15	10
ENSG00000072042	Q8TC12	RDH11	14
ENSG00000072062	P17612	PRKACA	14
ENSG00000072071	O94910	LPHN1	10
ENSG00000072080	Q13103	SPP2	7
ENSG00000072110	P12814	ACTN1	13
ENSG00000072121	Q68DK2	ZFYVE26	9
ENSG00000072133	Q9UK32	RPS6KA6	13
ENSG00000072134	O95208	EPN2	12
ENSG00000072135	Q99952	PTPN18	3
ENSG00000072163	Q7Z4I7	LIMS2	12
ENSG00000072182	Q96FT7	ACCN4	5
ENSG00000072195	Q15772	SPEG	7
ENSG00000072201	Q8TBB1	LNX1	9
ENSG00000072210	P51648	ALDH3A2	14
ENSG00000072274	P02786	TFRC	9
ENSG00000072310	P36956	SREBF1	12
ENSG00000072315	Q9UL62	TRPC5	12
ENSG00000072364	Q9UHB7	AFF4	9
ENSG00000072401	P51668	UBE2D1	14
ENSG00000072415	Q8N3R9	MPP5	12
ENSG00000072422	O94844	RHOBTB1	11
ENSG00000072444	P0C7U2	ASAH2C	11
ENSG00000072501	Q14683	SMC1A	14
ENSG00000072506	Q99714	HSD17B10	12
ENSG00000072518	Q7KZI7	MARK2	12
ENSG00000072571	O75330	HMMR	10
ENSG00000072609	Q96EP1	CHFR	8
ENSG00000072657	Q9UKU6	TRHDE	7
ENSG00000072682	O15460	P4HA2	12
ENSG00000072694	P31994	FCGR2B	6
ENSG00000072736	Q12968	NFATC3	9
ENSG00000072756	Q96Q11	TRNT1	12
ENSG00000072778	P49748	ACADVL	6
ENSG00000072786	O94804	STK10	12
ENSG00000072803	Q9UKB1	FBXW11	13
ENSG00000072818	Q15027	ACAP1	12
ENSG00000072832	Q14194	CRMP1	12
ENSG00000072840	P57679	EVC	7
ENSG00000072849	Q9GZP9	DERL2	14
ENSG00000072858	Q9NXL6	SIDT1	9
ENSG00000072864	Q9NXR1	NDE1	9
ENSG00000072952	Q9Y6F6	MRVI1	7
ENSG00000072954	Q9H6F2	TMEM38A	9
ENSG00000072958	Q9BXS5	AP1M1	14
ENSG00000073008	P15151	PVR	2
ENSG00000073009	Q9Y6K9	IKBKG	6
ENSG00000073050	P18887	XRCC1	9
ENSG00000073060	Q8WTV0	SCARB1	9
ENSG00000073067	Q8TAV3	CYP2W1	7
ENSG00000073111	P49736	MCM2	14
ENSG00000073146	Q9BXT6	MOV10L1	11
ENSG00000073150	Q96RD6	PANX2	7
ENSG00000073169	Q9BVL4	11
ENSG00000073282	Q9H3D4	TP63	11
ENSG00000073331	Q96QP1	ALPK1	9
ENSG00000073350	Q6P1M3	LLGL2	11
ENSG00000073417	O60658	PDE8A	10
ENSG00000073464	P51793	CLCN4	15
ENSG00000073536	Q9NVX2	NLE1	14
ENSG00000073578	P31040	SDHA	15
ENSG00000073584	Q969G3	SMARCE1	12
ENSG00000073598	Q8TC99	FNDC8	4
ENSG00000073605	Q8TAX9	GSDMB	2
ENSG00000073614	P29375	KDM5A	13
ENSG00000073670	O75078	ADAM11	9
ENSG00000073711	Q06190	PPP2R3A	14
ENSG00000073712	Q96AC1	FERMT2	12
ENSG00000073734	O95342	ABCB11	15
ENSG00000073737	Q9BPW9	DHRS9	8
ENSG00000073754	O43866	CD5L	5
ENSG00000073756	P35354	PTGS2	10
ENSG00000073792	Q9Y6M1	IGF2BP2	12
ENSG00000073803	O43283	MAP3K13	12
ENSG00000073849	P15907	ST6GAL1	9
ENSG00000073861	Q9UL17	TBX21	6
ENSG00000073910	Q5TBA9	FRY	13
ENSG00000073921	Q13492	PICALM	12
ENSG00000073969	P46459	NSF	14
ENSG00000074047	P10070	GLI2	11
ENSG00000074054	Q7Z460	CLASP1	12
ENSG00000074071	P82930	MRPS34	12
ENSG00000074181	Q9UM47	NOTCH3	12
ENSG00000074201	P54105	CLNS1A	12
ENSG00000074211	Q9Y2T4	PPP2R2C	14
ENSG00000074219	Q15562	TEAD2	4
ENSG00000074266	O75530	EED	12
ENSG00000074276	Q9BYE9	CDHR2	9
ENSG00000074317	Q16143	SNCB	9
ENSG00000074319	Q99816	TSG101	12
ENSG00000074356	Q53F19	C17orf85	9
ENSG00000074370	Q93084	ATP2A3	14
ENSG00000074410	O43570	CA12	9
ENSG00000074416	Q99685	MGLL	15
ENSG00000074527	Q9HB63	NTN4	10
ENSG00000074582	Q9Y276	BCS1L	14
ENSG00000074590	O60285	NUAK1	0
ENSG00000074603	Q6V1X1	DPP8	12
ENSG00000074621	O60721	SLC24A1	4
ENSG00000074657	Q9HCE3	ZNF532	10
ENSG00000074660	Q14162	SCARF1	7
ENSG00000074695	P49257	LMAN1	12
ENSG00000074696	Q9P035	PTPLAD1	11
ENSG00000074706	Q8WWN9	IPCEF1	7
ENSG00000074755	O43149	ZZEF1	7
ENSG00000074771	Q9HBY0	NOX3	11
ENSG00000074800	P06733	ENO1	15
ENSG00000074803	Q13621	SLC12A1	12
ENSG00000074842	Q969H8	C19orf10	7
ENSG00000074855	Q9HCE9	ANO8	12
ENSG00000074935	Q9UJT0	TUBE1	11
ENSG00000074964	Q9HCE6	ARHGEF10L	8
ENSG00000074966	P42681	TXK	10
ENSG00000075035	Q2TBF2	WSCD2	11
ENSG00000075043	O43526	KCNQ2	10
ENSG00000075073	P21452	TACR2	7
ENSG00000075089	Q9GZN1	ACTR6	14
ENSG00000075131	Q9BVW5	TIPIN	10
ENSG00000075142	P30626	SRI	8
ENSG00000075151	O43432	EIF4G3	10
ENSG00000075188	Q8NFH4	NUP37	9
ENSG00000075213	Q14563	SEMA3A	9
ENSG00000075218	Q9NYZ3	GTSE1	8
ENSG00000075223	Q99985	SEMA3C	9
ENSG00000075234	Q5R3I4	TTC38	9
ENSG00000075239	P24752	ACAT1	15
ENSG00000075240	Q6IC98	GRAMD4	9
ENSG00000075275	Q9NYQ6	CELSR1	14
ENSG00000075290	Q93098	WNT8B	7
ENSG00000075292	Q14966	ZNF638	8
ENSG00000075303	Q8TBP6	SLC25A40	14
ENSG00000075336	Q9BVV7	C18orf55	13
ENSG00000075340	P35612	ADD2	13
ENSG00000075388	P08620	FGF4	9
ENSG00000075391	Q9UJF2	RASAL2	9
ENSG00000075399	Q9Y2B5	C16orf7	9
ENSG00000075407	P17032	ZNF37A	2
ENSG00000075413	P27448	MARK3	12
ENSG00000075415	Q00325	SLC25A3	14
ENSG00000075420	Q53EP0	FNDC3B	11
ENSG00000075426	P15408	FOSL2	9
ENSG00000075429	Q9UF02	CACNG5	4
ENSG00000075461	Q9UBN1	CACNG4	9
ENSG00000075539	O94915	FRYL	13
ENSG00000075568	Q92545	TMEM131	12
ENSG00000075618	Q16658	FSCN1	11
ENSG00000075624	P60709	ACTB	14
ENSG00000075643	Q96EN8	MOCOS	12
ENSG00000075651	Q13393	PLD1	13
ENSG00000075673	P54707	ATP12A	14
ENSG00000075702	O43379	WDR62	12
ENSG00000075711	Q12959	DLG1	12
ENSG00000075785	P51149	RAB7A	14
ENSG00000075790	Q9UHQ4	BCAP29	9
ENSG00000075826	Q9NQW1	SEC31B	14
ENSG00000075856	Q15020	SART3	13
ENSG00000075884	Q53QZ3	ARHGAP15	5
ENSG00000075886	Q13748	TUBA3D	14
ENSG00000075891	Q02962	PAX2	0
ENSG00000075914	Q15024	EXOSC7	12
ENSG00000075945	Q92845	KIFAP3	12
ENSG00000075975	Q9H000	MKRN2	9
ENSG00000076003	Q14566	MCM6	14
ENSG00000076043	Q9Y3B8	REXO2	13
ENSG00000076053	Q9Y580	RBM7	9
ENSG00000076067	Q15434	RBMS2	4
ENSG00000076108	Q9UIF9	BAZ2A	4
ENSG00000076201	Q9H3S7	PTPN23	5
ENSG00000076242	P40692	MLH1	15
ENSG00000076248	P13051	UNG	14
ENSG00000076258	P31512	FMO4	7
ENSG00000076321	Q9Y2M5	KLHL20	12
ENSG00000076344	O94810	RGS11	12
ENSG00000076351	Q96NT5	SLC46A1	12
ENSG00000076356	O75051	PLXNA2	12
ENSG00000076382	Q96R06	SPAG5	6
ENSG00000076513	Q8IZ07	ANKRD13A	12
ENSG00000076554	P55327	TPD52	9
ENSG00000076555	O00763	ACACB	14
ENSG00000076604	Q9BUZ4	TRAF4	12
ENSG00000076641	Q9NWQ8	PAG1	9
ENSG00000076650	Q9BRR8	GPATCH1	13
ENSG00000076662	P32942	ICAM3	2
ENSG00000076685	P49902	NT5C2	12
ENSG00000076706	P43121	MCAM	9
ENSG00000076716	O75487	GPC4	12
ENSG00000076770	Q9NUK0	MBNL3	11
ENSG00000076826	Q9P1Y5	CAMSAP3	9
ENSG00000076864	P47736	RAP1GAP	10
ENSG00000076924	Q9HCS7	XAB2	5
ENSG00000076928	Q92888	ARHGEF1	4
ENSG00000076944	Q15833	STXBP2	14
ENSG00000076984	O14733	MAP2K7	12
ENSG00000077009	Q9NPI5	ITGB1BP3	9
ENSG00000077044	Q16760	DGKD	12
ENSG00000077063	Q8WZ74	CTTNBP2	9
ENSG00000077080	O94805	ACTL6B	13
ENSG00000077092	P10826	RARB	11
ENSG00000077097	Q02880	TOP2B	14
ENSG00000077147	Q9HD45	TM9SF3	12
ENSG00000077150	Q00653	NFKB2	9
ENSG00000077152	Q9NPD8	UBE2T	9
ENSG00000077157	O60237	PPP1R12B	11
ENSG00000077232	Q8IXB1	DNAJC10	11
ENSG00000077235	Q12789	GTF3C1	11
ENSG00000077238	P24394	IL4R	7
ENSG00000077254	Q8TEY7	USP33	11
ENSG00000077264	O75914	PAK3	13
ENSG00000077274	Q9Y6Q1	CAPN6	11
ENSG00000077279	O43602	DCX	8
ENSG00000077312	P09012	SNRPA	9
ENSG00000077327	O75602	SPAG6	11
ENSG00000077348	Q9NQT4	EXOSC5	5
ENSG00000077380	Q13409	DYNC1I2	13
ENSG00000077420	Q7Z5R6	APBB1IP	0
ENSG00000077454	O75427	LRCH4	5
ENSG00000077458	Q5HYJ3	FAM76B	12
ENSG00000077463	Q8N6T7	SIRT6	12
ENSG00000077498	P14679	TYR	10
ENSG00000077514	Q15054	POLD3	9
ENSG00000077522	P35609	ACTN2	13
ENSG00000077549	P47756	CAPZB	14
ENSG00000077585	O60478	GPR137B	11
ENSG00000077616	Q9Y3Q0	NAALAD2	13
ENSG00000077684	Q6IE81	PHF17	12
ENSG00000077713	Q8WUT9	SLC25A43	9
ENSG00000077721	P49459	UBE2A	14
ENSG00000077782	P11362	FGFR1	12
ENSG00000077800	O75344	FKBP6	10
ENSG00000077809	P78347	GTF2I	8
ENSG00000077935	Q8NDV3	SMC1B	14
ENSG00000077942	P23142	FBLN1	9
ENSG00000077943	P53708	ITGA8	12
ENSG00000077984	O76096	CST7	9
ENSG00000078018	P11137	MAP2	9
ENSG00000078043	O75928	PIAS2	9
ENSG00000078053	P49418	AMPH	7
ENSG00000078061	P10398	ARAF	12
ENSG00000078070	Q96RQ3	MCCC1	15
ENSG00000078081	Q9UQV4	LAMP3	7
ENSG00000078098	Q12884	FAP	13
ENSG00000078114	O76041	NEBL	10
ENSG00000078124	Q9NUN7	ACER3	8
ENSG00000078140	P61086	UBE2K	13
ENSG00000078142	Q8NEB9	PIK3C3	14
ENSG00000078177	Q86UW6	N4BP2	9
ENSG00000078237	Q9NQ88	C12orf5	15
ENSG00000078246	O75386	TULP3	8
ENSG00000078269	O15056	SYNJ2	9
ENSG00000078295	Q08462	ADCY2	12
ENSG00000078304	Q13362	PPP2R5C	13
ENSG00000078319	A4D2B8	PMS2P1	1
ENSG00000078328	Q9NWB1	RBFOX1	10
ENSG00000078369	P62873	GNB1	13
ENSG00000078399	P31269	HOXA9	7
ENSG00000078401	P05305	EDN1	8
ENSG00000078403	P55197	MLLT10	8
ENSG00000078487	Q9H0M4	ZCWPW1	4
ENSG00000078549	P41586	ADCYAP1R1	9
ENSG00000078579	Q9NP95	FGF20	9
ENSG00000078589	O00398	P2RY10	9
ENSG00000078596	O43736	ITM2A	8
ENSG00000078618	O43847	NRD1	14
ENSG00000078668	Q9Y277	VDAC3	9
ENSG00000078674	Q15154	PCM1	9
ENSG00000078687	Q9HCJ0	TNRC6C	11
ENSG00000078699	O43439	CBFA2T2	9
ENSG00000078725	O60477	DBC1	9
ENSG00000078747	Q96J02	ITCH	12
ENSG00000078795	Q9NZM6	PKD2L2	7
ENSG00000078804	Q8IXH6	TP53INP2	0
ENSG00000078808	Q9BRK5	SDF4	12
ENSG00000078814	A7E2Y1	MYH7B	13
ENSG00000078872	Q9Y697	15
ENSG00000078898	Q8N4F0	BPIFB2	5
ENSG00000078900	O15350	TP73	11
ENSG00000078902	Q9H0E2	TOLLIP	12
ENSG00000078967	Q9Y2X8	UBE2D4	14
ENSG00000079101	Q15846	CLUL1	7
ENSG00000079102	Q06455	RUNX1T1	9
ENSG00000079112	Q12864	CDH17	9
ENSG00000079134	Q96FV9	THOC1	13
ENSG00000079150	Q9Y680	FKBP7	9
ENSG00000079156	Q9BZF3	OSBPL6	9
ENSG00000079215	P43003	SLC1A3	10
ENSG00000079246	P13010	XRCC5	14
ENSG00000079257	Q9BS40	LXN	7
ENSG00000079263	Q13342	SP140	5
ENSG00000079277	Q9BUB5	MKNK1	12
ENSG00000079308	Q9HBL0	TNS1	12
ENSG00000079313	Q8N1G1	REXO1	12
ENSG00000079332	Q9NR31	SAR1A	14
ENSG00000079335	Q9UNH5	CDC14A	13
ENSG00000079337	O95398	RAPGEF3	12
ENSG00000079385	P13688	CEACAM1	7
ENSG00000079387	Q9P0U3	SENP1	14
ENSG00000079393	Q9UII6	DUSP13	9
ENSG00000079432	Q96RK0	CIC	4
ENSG00000079435	Q05469	LIPE	5
ENSG00000079459	P37268	FDFT1	14
ENSG00000079462	Q15102	PAFAH1B3	5
ENSG00000079482	O60890	OPHN1	12
ENSG00000079557	P43652	AFM	6
ENSG00000079616	Q14807	KIF22	6
ENSG00000079689	O76038	SCGN	10
ENSG00000079691	Q5VZK9	LRRC16A	12
ENSG00000079739	P36871	PGM1	14
ENSG00000079782	O75715	11
ENSG00000079785	Q92499	DDX1	12
ENSG00000079805	P50570	DNM2	12
ENSG00000079819	O43491	EPB41L2	9
ENSG00000079841	Q86UR5	RIMS1	12
ENSG00000079931	Q6UVY6	MOXD1	10
ENSG00000079950	O15400	STX7	9
ENSG00000079974	Q9UNT1	RABL2B	11
ENSG00000079999	Q14145	KEAP1	11
ENSG00000080007	Q9NXZ2	DDX43	12
ENSG00000080031	Q9HD43	PTPRH	5
ENSG00000080166	P40126	DCT	10
ENSG00000080189	Q9NQQ7	SLC35C2	8
ENSG00000080200	Q68DQ2	CRYBG3	7
ENSG00000080224	Q9UF33	EPHA6	12
ENSG00000080293	P47872	SCTR	5
ENSG00000080298	P48380	RFX3	13
ENSG00000080345	Q5UIP0	RIF1	9
ENSG00000080371	Q9UL25	RAB21	12
ENSG00000080493	Q9Y6R1	SLC4A4	12
ENSG00000080503	P51531	SMARCA2	13
ENSG00000080511	Q9NYR8	RDH8	11
ENSG00000080546	Q9Y6P5	SESN1	11
ENSG00000080561	Q9UJV3	MID2	10
ENSG00000080572	Q9NQM4	CXorf41	11
ENSG00000080573	P25940	COL5A3	11
ENSG00000080603	Q6ZRS2	SRCAP	14
ENSG00000080608	Q15397	KIAA0020	14
ENSG00000080618	Q96IY4	CPB2	9
ENSG00000080644	P32297	CHRNA3	12
ENSG00000080709	Q9H2S1	KCNN2	12
ENSG00000080802	O95628	CNOT4	10
ENSG00000080815	P49768	PSEN1	14
ENSG00000080819	P36551	CPOX	14
ENSG00000080822	Q9NY35	CLDND1	9
ENSG00000080823	Q9UQ07	MOK	11
ENSG00000080824	P07900	HSP90AA1	14
ENSG00000080839	P28749	RBL1	12
ENSG00000080845	Q9Y2H0	DLGAP4	9
ENSG00000080854	Q9UPX0	IGSF9B	12
ENSG00000080910	Q03591	CFHR2	3
ENSG00000080947	Q8IVE0	CROCCP3	2
ENSG00000080986	O14777	NDC80	13
ENSG00000081014	Q9UPM8	AP4E1	10
ENSG00000081019	Q5VWQ0	RSBN1	12
ENSG00000081026	Q5TCQ9	MAGI3	12
ENSG00000081041	P19875	CXCL2	6
ENSG00000081051	P02771	AFP	5
ENSG00000081052	P53420	COL4A4	0
ENSG00000081059	P36402	TCF7	0
ENSG00000081087	Q86WC4	OSTM1	12
ENSG00000081138	Q9ULB5	CDH7	10
ENSG00000081148	Q9BZV3	IMPG2	9
ENSG00000081154	Q8WW12	PCNP	9
ENSG00000081177	Q9NVH0	EXD2	11
ENSG00000081181	P78540	ARG2	14
ENSG00000081189	Q06413	MEF2C	9
ENSG00000081237	P08575	PTPRC	9
ENSG00000081248	Q13698	CACNA1S	12
ENSG00000081277	Q13835	PKP1	9
ENSG00000081307	Q9GZZ9	UBA5	14
ENSG00000081320	O94768	STK17B	5
ENSG00000081377	A4D256	CDC14B	13
ENSG00000081386	Q9Y2H8	ZNF510	1
ENSG00000081479	P98164	LRP2	12
ENSG00000081665	P35789	ZNF506	12
ENSG00000081692	Q9H9V9	JMJD4	12
ENSG00000081721	Q9UNI6	DUSP12	14
ENSG00000081760	Q86V21	AACS	11
ENSG00000081770	Q13075	3
ENSG00000081791	Q14154	KIAA0141	7
ENSG00000081800	Q9BZW2	SLC13A1	9
ENSG00000081803	Q86UW7	CADPS2	11
ENSG00000081818	Q9Y5E5	PCDHB4	10
ENSG00000081842	Q9Y5I4	PCDHA6	10
ENSG00000081853	Q9Y5F6	PCDHGA2	10
ENSG00000081870	Q9Y547	HSPB11	9
ENSG00000081913	O60346	PHLPP1	8
ENSG00000081923	O43520	ATP8B1	14
ENSG00000081985	Q99665	IL12RB2	9
ENSG00000082014	Q6STE5	SMARCD3	14
ENSG00000082068	Q9NW82	WDR70	14
ENSG00000082074	O15117	FYB	8
ENSG00000082126	Q96JB8	MPP4	7
ENSG00000082146	Q9C0K7	STRADB	8
ENSG00000082153	Q7L1Q6	BZW1	9
ENSG00000082175	P06401	PGR	9
ENSG00000082196	Q9UHK6	C1QTNF3	0
ENSG00000082212	P23368	ME2	15
ENSG00000082213	Q49AR2	C5orf22	11
ENSG00000082258	O60583	CCNT2	10
ENSG00000082269	Q9P2D6	FAM135A	12
ENSG00000082293	Q14993	COL19A1	10
ENSG00000082397	Q9Y2J2	EPB41L3	12
ENSG00000082438	Q53SF7	COBLL1	7
ENSG00000082458	Q92796	DLG3	12
ENSG00000082482	O95069	KCNK2	9
ENSG00000082497	Q9NUC0	SERTAD4	8
ENSG00000082512	O00463	TRAF5	8
ENSG00000082515	Q9NWU5	MRPL22	12
ENSG00000082516	Q8TEQ6	GEMIN5	11
ENSG00000082556	P41145	OPRK1	10
ENSG00000082641	Q14494	NFE2L1	10
ENSG00000082684	Q9P283	SEMA5B	9
ENSG00000082701	P49841	GSK3B	14
ENSG00000082781	P18084	ITGB5	12
ENSG00000082805	Q8IUD2	ERC1	10
ENSG00000082898	O14980	XPO1	14
ENSG00000082929	Q99440	C4orf6	1
ENSG00000082996	O43567	RNF13	12
ENSG00000083067	Q9HCF6	TRPM3	12
ENSG00000083093	Q86YC2	PALB2	7
ENSG00000083097	Q5JWR5	DOPEY1	13
ENSG00000083099	Q9NU23	LYRM2	8
ENSG00000083123	P21953	BCKDHB	15
ENSG00000083168	Q92794	KAT6A	10
ENSG00000083223	Q5VYS8	ZCCHC6	11
ENSG00000083290	Q8IYT8	ULK2	12
ENSG00000083307	Q6ISB3	GRHL2	10
ENSG00000083312	Q92973	TNPO1	14
ENSG00000083444	Q02809	PLOD1	12
ENSG00000083454	Q93086	P2RX5	7
ENSG00000083457	P38570	ITGAE	6
ENSG00000083520	Q9Y2L1	DIS3	15
ENSG00000083535	Q8WXW3	PIBF1	11
ENSG00000083544	Q9H7E2	TDRD3	9
ENSG00000083622	Q9NX45	6
ENSG00000083635	Q9UHK0	NUFIP1	10
ENSG00000083642	Q9NTI5	PDS5B	13
ENSG00000083720	P55809	OXCT1	12
ENSG00000083750	Q5VZM2	RRAGB	14
ENSG00000083782	Q99645	EPYC	9
ENSG00000083799	Q9NQC7	CYLD	12
ENSG00000083807	Q9Y2P5	SLC27A5	3
ENSG00000083812	O75467	ZNF324	4
ENSG00000083814	Q8TAW3	ZNF671	2
ENSG00000083817	Q9BWM5	ZNF416	2
ENSG00000083828	Q9NXT0	ZNF586	0
ENSG00000083838	Q9NWS9	ZNF446	2
ENSG00000083842	P17098	ZNF8	2
ENSG00000083844	O43296	ZNF264	12
ENSG00000083845	P46782	RPS5	15
ENSG00000083857	Q14517	FAT1	12
ENSG00000083896	Q96MU7	YTHDC1	9
ENSG00000083937	Q9UQN3	CHMP2B	11
ENSG00000084070	Q8WU79	SMAP2	10
ENSG00000084072	Q9UNP9	PPIE	12
ENSG00000084073	O75844	ZMPSTE24	14
ENSG00000084090	Q9NQZ5	STARD7	12
ENSG00000084092	Q8NC60	C4orf14	12
ENSG00000084093	Q13127	REST	9
ENSG00000084110	P42357	HAL	11
ENSG00000084112	Q8WYL5	SSH1	9
ENSG00000084207	P09211	GSTP1	6
ENSG00000084234	Q06481	APLP2	9
ENSG00000084444	A2RU67	KIAA1467	7
ENSG00000084453	P46721	SLCO1A2	7
ENSG00000084463	Q9Y2W2	WBP11	9
ENSG00000084623	Q13347	EIF3I	14
ENSG00000084628	Q4KMZ8	NKAIN1	9
ENSG00000084636	Q07092	COL16A1	7
ENSG00000084652	P40222	TXLNA	12
ENSG00000084674	P04114	APOB	9
ENSG00000084676	Q15788	NCOA1	7
ENSG00000084693	Q8NDL9	AGBL5	11
ENSG00000084710	Q9Y2G0	EFR3B	12
ENSG00000084731	O14782	KIF3C	12
ENSG00000084733	P61026	RAB10	14
ENSG00000084734	Q14397	GCKR	5
ENSG00000084754	P40939	HADHA	12
ENSG00000084764	Q9UPY8	MAPRE3	13
ENSG00000084774	P27708	CAD	15
ENSG00000085063	P13987	CD59	7
ENSG00000085117	P27701	CD82	9
ENSG00000085185	Q5H9F3	BCORL1	8
ENSG00000085224	P46100	ATRX	10
ENSG00000085231	Q16594	TAF9	13
ENSG00000085265	O00602	FCN1	12
ENSG00000085274	Q9NPC7	MYNN	9
ENSG00000085276	Q03112	MECOM	9
ENSG00000085365	O15126	SCAMP1	12
ENSG00000085377	P48147	PREP	11
ENSG00000085382	Q8IYU2	HACE1	14
ENSG00000085415	Q96EE3	SEH1L	13
ENSG00000085433	O94967	WDR47	10
ENSG00000085449	Q8IWB7	WDFY1	7
ENSG00000085465	Q12889	OVGP1	6
ENSG00000085491	Q6NUK1	SLC25A24	14
ENSG00000085511	Q9Y6R4	MAP3K4	13
ENSG00000085514	Q9UKJ1	PILRA	4
ENSG00000085552	Q9P2J2	IGSF9	12
ENSG00000085563	P08183	ABCB1	15
ENSG00000085644	O14771	ZNF213	3
ENSG00000085662	P15121	AKR1B1	15
ENSG00000085719	O75131	CPNE3	14
ENSG00000085721	Q9NYV6	RRN3	14
ENSG00000085733	Q14247	CTTN	11
ENSG00000085741	O96014	WNT11	9
ENSG00000085760	P46199	MTIF2	15
ENSG00000085788	O94830	DDHD2	11
ENSG00000085831	Q5SRH9	TTC39A	12
ENSG00000085832	P42566	EPS15	13
ENSG00000085840	Q13415	ORC1	14
ENSG00000085871	Q99735	MGST2	7
ENSG00000085872	Q8IWX8	CHERP	12
ENSG00000085978	Q676U5	ATG16L1	14
ENSG00000085982	Q9NVE5	USP40	11
ENSG00000085998	Q8WZA1	POMGNT1	11
ENSG00000085999	Q92698	RAD54L	14
ENSG00000086015	Q6P0Q8	MAST2	14
ENSG00000086061	P31689	DNAJA1	14
ENSG00000086062	P15291	B4GALT1	10
ENSG00000086065	Q9NZZ3	CHMP5	14
ENSG00000086102	Q12986	NFX1	14
ENSG00000086159	Q13520	AQP6	0
ENSG00000086189	Q9UNQ2	DIMT1	15
ENSG00000086200	Q9UI26	IPO11	13
ENSG00000086205	Q04609	FOLH1	13
ENSG00000086232	Q9BQI3	EIF2AK1	10
ENSG00000086288	Q8N427	TXNDC3	11
ENSG00000086289	Q9UM22	EPDR1	9
ENSG00000086300	Q9Y5X0	SNX10	9
ENSG00000086475	P49903	SEPHS1	14
ENSG00000086504	Q13084	MRPL28	12
ENSG00000086506	P09105	HBQ1	0
ENSG00000086544	Q96DU7	ITPKC	9
ENSG00000086548	P40199	CEACAM6	1
ENSG00000086570	Q9NYQ8	FAT2	12
ENSG00000086589	Q9NW64	RBM22	14
ENSG00000086598	Q15363	TMED2	14
ENSG00000086619	Q86YB8	ERO1LB	14
ENSG00000086666	Q6FIF0	ZFAND6	8
ENSG00000086696	P37059	HSD17B2	9
ENSG00000086712	Q9NUQ3	TXLNG	9
ENSG00000086717	O14829	PPEF1	12
ENSG00000086730	Q9GZY6	LAT2	3
ENSG00000086758	Q7Z6Z7	HUWE1	14
ENSG00000086827	O43264	ZW10	12
ENSG00000086848	Q9H6U8	ALG9	13
ENSG00000086967	Q14324	MYBPC2	10
ENSG00000086991	Q9NPH5	NOX4	10
ENSG00000087008	O15254	ACOX3	12
ENSG00000087053	Q13614	MTMR2	12
ENSG00000087074	O75807	PPP1R15A	4
ENSG00000087076	Q9BPX1	HSD17B14	1
ENSG00000087077	Q15654	TRIP6	6
ENSG00000087085	P22303	ACHE	12
ENSG00000087086	P02792	FTL	5
ENSG00000087087	Q9BXP5	SRRT	5
ENSG00000087088	Q07812	BAX	0
ENSG00000087095	Q9UBE8	NLK	12
ENSG00000087111	Q96S52	PIGS	13
ENSG00000087116	O95450	ADAMTS2	9
ENSG00000087128	Q9UL52	TMPRSS11E	5
ENSG00000087152	Q14CW9	ATXN7L3	10
ENSG00000087157	Q32NB8	PGS1	14
ENSG00000087191	P62195	PSMC5	14
ENSG00000087206	Q96RL1	UIMC1	7
ENSG00000087237	P11597	CETP	2
ENSG00000087245	P08253	MMP2	10
ENSG00000087250	P25713	MT3	3
ENSG00000087253	Q7L5N7	LPCAT2	11
ENSG00000087258	P09471	GNAO1	12
ENSG00000087263	Q8N543	OGFOD1	13
ENSG00000087266	P78314	SH3BP2	9
ENSG00000087269	P78316	NOP14	13
ENSG00000087274	P35611	ADD1	13
ENSG00000087299	Q9H9P8	L2HGDH	14
ENSG00000087301	Q9P2K2	TXNDC16	11
ENSG00000087302	Q9Y224	C14orf166	12
ENSG00000087303	Q14112	NID2	12
ENSG00000087338	Q8NEA9	GMCL1	12
ENSG00000087365	Q13435	SF3B2	14
ENSG00000087448	Q9P2K6	KLHDC5	5
ENSG00000087460	Q5JWF2	GNAS	12
ENSG00000087470	O00429	DNM1L	0
ENSG00000087494	P12272	PTHLH	9
ENSG00000087495	Q96KR7	PHACTR3	9
ENSG00000087502	Q96RQ1	ERGIC2	13
ENSG00000087510	Q92754	TFAP2C	9
ENSG00000087586	O14965	AURKA	15
ENSG00000087589	Q9NQ75	CASS4	9
ENSG00000087842	O00625	PIR	11
ENSG00000087884	Q9H7C9	C11orf67	5
ENSG00000087903	P48378	RFX2	13
ENSG00000087916	Q9UN76	SLC6A14	11
ENSG00000087995	Q96IZ6	METTL2A	14
ENSG00000088002	O00204	SULT2B1	9
ENSG00000088035	Q9Y672	ALG6	13
ENSG00000088038	O75175	CNOT3	5
ENSG00000088053	Q9HCN6	GP6	7
ENSG00000088179	P29074	PTPN4	12
ENSG00000088205	Q9NVP1	DDX18	14
ENSG00000088247	Q92945	KHSRP	9
ENSG00000088256	P29992	GNA11	12
ENSG00000088280	Q8TDY4	ASAP3	11
ENSG00000088298	Q9BV94	EDEM2	12
ENSG00000088305	Q9UBC3	DNMT3B	11
ENSG00000088320	O75628	REM1	5
ENSG00000088325	Q9ULW0	TPX2	11
ENSG00000088340	A9Z1Z3	FER1L4	12
ENSG00000088356	Q9NUG6	PDRG1	9
ENSG00000088367	Q9H4G0	EPB41L1	12
ENSG00000088386	P46059	SLC15A1	14
ENSG00000088387	Q9BZ29	DOCK9	12
ENSG00000088448	Q9NXR5	ANKRD10	11
ENSG00000088451	O95455	TGDS	9
ENSG00000088538	Q8IZD9	DOCK3	12
ENSG00000088543	Q9UK00	C3orf18	7
ENSG00000088682	O75208	COQ9	13
ENSG00000088726	Q8WWA1	TMEM40	5
ENSG00000088727	Q9HAQ2	KIF9	11
ENSG00000088756	Q9P2N2	ARHGAP28	8
ENSG00000088766	Q9UJA2	CRLS1	12
ENSG00000088782	Q9H1M4	DEFB127	2
ENSG00000088808	Q96KQ4	PPP1R13B	11
ENSG00000088812	O75882	ATRN	12
ENSG00000088826	Q9NWM0	SMOX	12
ENSG00000088827	Q9BZZ2	SIGLEC1	6
ENSG00000088832	P62942	FKBP1A	14
ENSG00000088833	Q9UNZ2	NSFL1C	14
ENSG00000088836	Q8NBS3	SLC4A11	11
ENSG00000088854	Q5TEA3	C20orf194	11
ENSG00000088876	Q6P1L6	ZNF343	0
ENSG00000088881	Q9BQW3	EBF4	12
ENSG00000088882	Q96SM3	CPXM1	9
ENSG00000088888	Q7Z434	MAVS	4
ENSG00000088899	O60299	9
ENSG00000088926	P03951	F11	8
ENSG00000088930	Q9H0D6	XRN2	14
ENSG00000088970	Q2M2Z5	PLK1S1	11
ENSG00000088986	P63167	DYNLL1	14
ENSG00000088992	Q96BS2	TESC	7
ENSG00000089006	Q9Y5X3	SNX5	9
ENSG00000089009	Q02878	RPL6	14
ENSG00000089012	Q9P1W8	SIRPG	0
ENSG00000089022	Q8IW41	MAPKAPK5	11
ENSG00000089041	Q99572	P2RX7	7
ENSG00000089048	Q9H501	ESF1	13
ENSG00000089050	O75884	RBBP9	5
ENSG00000089053	Q9UJX4	ANAPC5	11
ENSG00000089057	Q9UGH3	SLC23A2	12
ENSG00000089060	Q6J4K2	SLC24A6	13
ENSG00000089063	Q96A57	C20orf30	9
ENSG00000089091	Q9NVP4	DZANK1	9
ENSG00000089094	Q8NHM5	KDM2B	13
ENSG00000089101	Q8NHU2	C20orf26	11
ENSG00000089116	Q9H2C1	LHX5	9
ENSG00000089123	Q9H6P5	TASP1	13
ENSG00000089127	P00973	OAS1	5
ENSG00000089154	Q92616	GCN1L1	14
ENSG00000089157	P05388	RPLP0	15
ENSG00000089159	P49023	PXN	13
ENSG00000089163	Q9Y6E7	SIRT4	12
ENSG00000089169	Q9Y2J0	RPH3A	9
ENSG00000089177	Q96L93	KIF16B	0
ENSG00000089195	Q9UJA5	TRMT6	14
ENSG00000089199	P05060	CHGB	7
ENSG00000089220	P30086	PEBP1	12
ENSG00000089225	Q99593	TBX5	9
ENSG00000089234	Q7Z569	BRAP	14
ENSG00000089248	P30040	ERP29	8
ENSG00000089250	P29475	NOS1	11
ENSG00000089280	P35637	FUS	0
ENSG00000089289	P78318	IGBP1	14
ENSG00000089327	Q96DB9	FXYD5	4
ENSG00000089335	Q9NR11	ZNF302	2
ENSG00000089336	O94927	5
ENSG00000089351	Q96CP6	GRAMD1A	12
ENSG00000089356	Q14802	FXYD3	6
ENSG00000089472	Q9BQS7	HEPH	11
ENSG00000089486	Q9H305	C16orf5	7
ENSG00000089505	Q8IZ96	CMTM1	0
ENSG00000089558	Q9UQ05	KCNH4	9
ENSG00000089597	Q14697	GANAB	15
ENSG00000089639	Q9P107	GMIP	8
ENSG00000089682	Q96IZ5	RBM41	5
ENSG00000089685	O15392	BIRC5	13
ENSG00000089692	P18627	LAG3	7
ENSG00000089693	Q15773	MLF2	0
ENSG00000089723	Q96DC9	OTUB2	6
ENSG00000089737	Q9GZR7	DDX24	14
ENSG00000089775	P24278	ZBTB25	9
ENSG00000089818	Q8NC96	NECAP1	12
ENSG00000089820	P98171	ARHGAP4	12
ENSG00000089847	Q8TF21	ANKRD24	7
ENSG00000089876	Q7L7V1	DHX32	10
ENSG00000089902	Q9UKL0	RCOR1	9
ENSG00000089916	Q9NWQ4	C14orf118	7
ENSG00000090006	Q8N2S1	LTBP4	9
ENSG00000090013	P30043	BLVRB	11
ENSG00000090020	P19634	SLC9A1	12
ENSG00000090054	O15269	SPTLC1	14
ENSG00000090060	P51003	PAPOLA	14
ENSG00000090061	O75909	CCNK	14
ENSG00000090097	P57723	PCBP4	6
ENSG00000090104	Q08116	RGS1	8
ENSG00000090238	P61236	YPEL3	12
ENSG00000090263	Q9Y291	MRPS33	12
ENSG00000090266	O95178	NDUFB2	9
ENSG00000090269	Q9NY25	5
ENSG00000090273	Q9Y266	NUDC	14
ENSG00000090316	Q7L5Y9	MAEA	14
ENSG00000090339	P05362	ICAM1	3
ENSG00000090372	Q9NRL3	STRN4	13
ENSG00000090376	Q9Y616	IRAK3	6
ENSG00000090382	P61626	LYZ	8
ENSG00000090402	P14410	SI	13
ENSG00000090432	Q969V5	MUL1	9
ENSG00000090447	Q01664	TFAP4	11
ENSG00000090470	Q8N8D1	PDCD7	5
ENSG00000090487	Q9NZD8	SPG21	11
ENSG00000090512	Q9UGM5	FETUB	9
ENSG00000090520	Q9UBS4	DNAJB11	12
ENSG00000090530	Q8IVL5	LEPREL1	10
ENSG00000090534	P40225	THPO	5
ENSG00000090539	Q9H2X0	CHRD	11
ENSG00000090554	P49771	FLT3LG	4
ENSG00000090565	O75154	RAB11FIP3	11
ENSG00000090581	Q9UJJ9	GNPTG	10
ENSG00000090612	P21506	ZNF268	2
ENSG00000090615	Q08378	GOLGA3	9
ENSG00000090621	Q13310	PABPC4	14
ENSG00000090659	Q9NNX6	CD209	3
ENSG00000090661	Q9HA82	CERS4	14
ENSG00000090674	Q9GZU1	MCOLN1	12
ENSG00000090686	Q86UV5	USP48	9
ENSG00000090776	P98172	EFNB1	12
ENSG00000090857	Q8NCN5	PDPR	12
ENSG00000090861	P49588	AARS	15
ENSG00000090863	Q92896	GLG1	12
ENSG00000090889	Q2VIQ3	KIF4A	12
ENSG00000090905	Q8NDV7	TNRC6A	11
ENSG00000090920	Q9Y6R7	FCGBP	11
ENSG00000090924	Q9H7P9	PLEKHG2	5
ENSG00000090932	Q9NYJ7	DLL3	5
ENSG00000090971	Q8WUY8	NAT14	4
ENSG00000090975	Q9BZ72	PITPNM2	12
ENSG00000090989	Q9NV70	EXOC1	12
ENSG00000091009	Q9P2N5	RBM27	10
ENSG00000091010	Q15319	POU4F3	12
ENSG00000091039	Q9BZF1	OSBPL8	13
ENSG00000091073	Q86UW9	9
ENSG00000091106	Q9NPP4	NLRC4	0
ENSG00000091127	Q96PZ0	PUS7	15
ENSG00000091128	A4D0S4	LAMB4	12
ENSG00000091129	Q92823	NRCAM	12
ENSG00000091136	P07942	LAMB1	12
ENSG00000091137	O43511	SLC26A4	9
ENSG00000091138	P40879	SLC26A3	9
ENSG00000091140	P09622	DLD	15
ENSG00000091157	Q9Y4E6	WDR7	12
ENSG00000091164	O43396	TXNL1	13
ENSG00000091181	Q01344	IL5RA	7
ENSG00000091262	O95255	ABCC6	14
ENSG00000091317	Q9NX76	CMTM6	9
ENSG00000091409	P23229	ITGA6	12
ENSG00000091428	Q8WZA2	RAPGEF4	12
ENSG00000091436	Q9NYL2	10
ENSG00000091482	Q9UHP9	SMPX	9
ENSG00000091483	P07954	FH	15
ENSG00000091490	Q68CR1	SEL1L3	9
ENSG00000091513	P02787	TF	9
ENSG00000091527	Q9UKY7	CDV3	11
ENSG00000091536	Q9UKN7	MYO15A	12
ENSG00000091542	Q6P6C2	ALKBH5	9
ENSG00000091583	P02749	APOH	8
ENSG00000091592	Q9C000	NLRP1	4
ENSG00000091622	Q9BZ71	PITPNM3	12
ENSG00000091640	O75391	SPAG7	5
ENSG00000091651	Q9Y5N6	ORC6	8
ENSG00000091656	Q86UP3	ZFHX4	8
ENSG00000091664	Q9P2U8	SLC17A6	12
ENSG00000091704	P15085	CPA1	12
ENSG00000091732	Q86WB0	ZC3HC1	11
ENSG00000091831	P03372	ESR1	8
ENSG00000091844	Q9UGC6	RGS17	9
ENSG00000091879	O15123	ANGPT2	10
ENSG00000091947	Q96IK0	TMEM101	5
ENSG00000091972	P41217	CD200	8
ENSG00000091986	Q76M96	CCDC80	9
ENSG00000092009	P23946	CMA1	0
ENSG00000092010	Q06323	PSME1	5
ENSG00000092020	Q969Q6	PPP2R3C	11
ENSG00000092036	Q9H6D7	HAUS4	9
ENSG00000092051	Q96JJ6	JPH4	5
ENSG00000092054	P12883	MYH7	13
ENSG00000092067	Q15744	CEBPE	6
ENSG00000092068	Q9UHI5	SLC7A8	9
ENSG00000092094	Q9NPF4	OSGEP	15
ENSG00000092096	Q8WUG5	SLC22A17	5
ENSG00000092098	Q96EP0	RNF31	5
ENSG00000092108	Q8WVM8	SCFD1	14
ENSG00000092140	Q7L622	G2E3	11
ENSG00000092148	Q9ULT8	HECTD1	10
ENSG00000092199	P07910	HNRNPC	9
ENSG00000092200	Q96KN7	RPGRIP1	5
ENSG00000092201	Q9Y5B9	SUPT16H	14
ENSG00000092203	O94842	TOX4	5
ENSG00000092208	O14893	GEMIN2	12
ENSG00000092295	P22735	TGM1	11
ENSG00000092330	Q9BSI4	TINF2	5
ENSG00000092345	Q92904	DAZL	9
ENSG00000092377	Q9BQ87	TBL1Y	13
ENSG00000092421	Q9H2E6	SEMA6A	12
ENSG00000092439	Q96QT4	TRPM7	12
ENSG00000092445	Q06418	TYRO3	10
ENSG00000092470	Q9H967	WDR76	11
ENSG00000092529	P20807	CAPN3	12
ENSG00000092531	O00161	SNAP23	9
ENSG00000092607	Q96SF7	TBX15	7
ENSG00000092621	O43175	PHGDH	15
ENSG00000092758	Q14050	COL9A3	9
ENSG00000092820	P15311	EZR	12
ENSG00000092841	P60660	MYL6	4
ENSG00000092847	Q9UL18	EIF2C1	13
ENSG00000092850	Q9UIF3	TEKT2	11
ENSG00000092853	Q9HAW4	CLSPN	11
ENSG00000092871	Q8WZ73	RFFL	10
ENSG00000092929	Q70J99	UNC13D	5
ENSG00000092931	O43934	MFSD11	12
ENSG00000092964	Q16555	DPYSL2	12
ENSG00000092969	P61812	TGFB2	11
ENSG00000092978	Q9NW75	GPATCH2	9
ENSG00000093000	Q9UKX7	NUP50	10
ENSG00000093009	O75419	CDC45	14
ENSG00000093010	P21964	COMT	11
ENSG00000093072	Q9NZK5	CECR1	9
ENSG00000093100	Q7RTP6	11
ENSG00000093134	Q9NY84	VNN3	8
ENSG00000093144	Q9NTX5	ECHDC1	11
ENSG00000093167	Q9Y608	LRRFIP2	4
ENSG00000093183	Q9BRL7	SEC22C	9
ENSG00000093217	O75191	XYLB	13
ENSG00000094631	Q9UBN7	HDAC6	6
ENSG00000094661	O60431	OR1I1	5
ENSG00000094755	O00591	GABRP	10
ENSG00000094796	Q15323	KRT31	6
ENSG00000094804	Q99741	CDC6	13
ENSG00000094841	Q96BW1	UPRT	13
ENSG00000094880	Q9UJX2	CDC23	5
ENSG00000094914	Q9NRG9	AAAS	4
ENSG00000094916	P45973	CBX5	4
ENSG00000094963	Q99518	FMO2	14
ENSG00000094975	Q9UBS9	C1orf9	9
ENSG00000095002	P43246	MSH2	14
ENSG00000095015	Q13233	MAP3K1	11
ENSG00000095059	P49366	DHPS	15
ENSG00000095066	Q96ED9	HOOK2	11
ENSG00000095110	Q8N323	FAM55A	6
ENSG00000095139	P48444	ARCN1	14
ENSG00000095203	Q9H329	EPB41L4B	7
ENSG00000095209	Q9NVV0	TMEM38B	10
ENSG00000095261	Q16401	PSMD5	11
ENSG00000095303	P23219	PTGS1	10
ENSG00000095319	Q5SRE5	NUP188	11
ENSG00000095321	P43155	CRAT	12
ENSG00000095370	Q8N5H7	SH2D3C	11
ENSG00000095380	Q9NR45	NANS	9
ENSG00000095383	Q9BYX2	TBC1D2	7
ENSG00000095397	Q9P202	DFNB31	11
ENSG00000095464	P51160	PDE6C	9
ENSG00000095485	Q69YN2	CWF19L1	13
ENSG00000095539	Q9NTN9	SEMA4G	8
ENSG00000095564	O14981	BTAF1	15
ENSG00000095574	Q9H5V7	IKZF5	10
ENSG00000095585	Q8WV28	BLNK	11
ENSG00000095587	Q9Y6L7	TLL2	12
ENSG00000095596	O43174	CYP26A1	9
ENSG00000095627	Q9BXT4	TDRD1	7
ENSG00000095637	Q9BX66	SORBS1	10
ENSG00000095713	Q9NQ79	CRTAC1	7
ENSG00000095739	Q13145	BAMBI	9
ENSG00000095752	P20809	IL11	1
ENSG00000095777	Q8NEV4	MYO3A	9
ENSG00000095787	Q9BTA9	WAC	9
ENSG00000095794	Q03060	CREM	4
ENSG00000095906	Q9Y5Y2	NUBP2	13
ENSG00000095917	Q9BZJ3	TPSD1	0
ENSG00000095932	O75264	C19orf77	0
ENSG00000095951	P15822	HIVEP1	8
ENSG00000095970	Q9NZC2	TREM2	7
ENSG00000095981	Q96T55	KCNK16	8
ENSG00000096006	P54108	CRISP3	8
ENSG00000096060	Q13451	FKBP5	14
ENSG00000096063	Q96SB4	SRPK1	14
ENSG00000096070	Q9ULD4	BRPF3	13
ENSG00000096080	Q9NVS2	MRPS18A	9
ENSG00000096087	P09210	11
ENSG00000096088	P20142	PGC	8
ENSG00000096092	Q9Y6G1	TMEM14A	9
ENSG00000096093	Q5JVL4	EFHC1	12
ENSG00000096141	Q5SQ64	6
ENSG00000096148	O95866	5
ENSG00000096150	P62269	RPS18	5
ENSG00000096155	P46379	BAG6	5
ENSG00000096171	P26640	VARS	15
ENSG00000096238	O00299	5
ENSG00000096264	O95944	NCR2	2
ENSG00000096384	P08238	HSP90AB1	14
ENSG00000096395	P12872	MLN	7
ENSG00000096401	Q99459	CDC5L	14
ENSG00000096433	Q14573	ITPR3	10
ENSG00000096467	O95870	12
ENSG00000096474	O43196	14
ENSG00000096654	Q99676	ZNF184	12
ENSG00000096696	P15924	DSP	12
ENSG00000096717	Q96EB6	SIRT1	13
ENSG00000096746	P31942	HNRNPH3	8
ENSG00000096872	Q96LB3	IFT74	12
ENSG00000096968	O60674	JAK2	11
ENSG00000096996	P42701	IL12RB1	7
ENSG00000097007	P00519	ABL1	12
ENSG00000097021	O00154	ACOT7	10
ENSG00000097033	Q9Y371	SH3GLB1	12
ENSG00000097046	O00311	CDC7	13
ENSG00000097096	Q5VT97	SYDE2	12
ENSG00000099139	Q92824	PCSK5	12
ENSG00000099194	O00767	SCD	14
ENSG00000099203	Q13445	TMED1	9
ENSG00000099204	O14639	ABLIM1	12
ENSG00000099219	Q7Z2K6	ERMP1	10
ENSG00000099246	Q9NP72	RAB18	14
ENSG00000099250	O14786	NRP1	9
ENSG00000099256	Q9NRG1	PRTFDC1	8
ENSG00000099260	Q9NP74	PALMD	9
ENSG00000099282	O95858	TSPAN15	9
ENSG00000099284	Q9P0M6	H2AFY2	9
ENSG00000099290	Q641Q2	FAM21A	11
ENSG00000099308	O60307	MAST3	14
ENSG00000099326	P28698	MZF1	4
ENSG00000099330	Q9H607	OCEL1	5
ENSG00000099331	Q13459	MYO9B	12
ENSG00000099337	Q9Y257	KCNK6	9
ENSG00000099338	Q6ZRH7	CATSPERG	6
ENSG00000099341	P48556	PSMD8	14
ENSG00000099364	Q6PCT2	FBXL19	5
ENSG00000099365	P61266	STX1B	14
ENSG00000099377	Q9H2F3	HSD3B7	9
ENSG00000099381	O15047	SETD1A	5
ENSG00000099385	Q8WUZ0	BCL7C	6
ENSG00000099389	Q9H4R4	1
ENSG00000099399	O15479	MAGEB2	2
ENSG00000099617	O43921	EFNA2	9
ENSG00000099622	Q14011	CIRBP	9
ENSG00000099624	P30049	ATP5D	15
ENSG00000099625	Q8N350	C19orf26	5
ENSG00000099715	Q9BZA8	PCDH11Y	9
ENSG00000099721	Q99218	AMELY	5
ENSG00000099725	O43930	PRKY	0
ENSG00000099749	Q9BZA5	TXLNG2P	0
ENSG00000099769	P35858	IGFALS	11
ENSG00000099783	P52272	HNRNPM	8
ENSG00000099785	Q9P0N8	MARCH2	0
ENSG00000099795	P17568	NDUFB7	5
ENSG00000099797	Q9NZ01	TECR	14
ENSG00000099800	Q9Y5L4	TIMM13	5
ENSG00000099804	P49427	CDC34	12
ENSG00000099810	Q13126	MTAP	15
ENSG00000099812	Q8IVT2	C19orf21	8
ENSG00000099814	Q9Y4F5	KIAA0284	8
ENSG00000099817	P19388	POLR2E	15
ENSG00000099821	O00411	POLRMT	5
ENSG00000099822	Q9UL51	HCN2	11
ENSG00000099834	Q9HBB8	CDHR5	3
ENSG00000099840	Q1ZYL8	IZUMO4	4
ENSG00000099849	Q02833	RASSF7	9
ENSG00000099860	O75293	GADD45B	9
ENSG00000099864	O75781	PALM	9
ENSG00000099866	Q13477	MADCAM1	5
ENSG00000099869	Q6U949	IGF2-AS	1
ENSG00000099875	Q9HBH9	MKNK2	12
ENSG00000099882	Q9BYB0	6
ENSG00000099889	O00192	ARVCF	10
ENSG00000099899	Q8IZ69	TRMT2A	15
ENSG00000099901	P43487	RANBP1	14
ENSG00000099904	Q9ULC8	ZDHHC8	9
ENSG00000099910	Q96GP6	KLHL22	8
ENSG00000099917	Q96RN5	MED15	10
ENSG00000099937	P05546	SERPIND1	9
ENSG00000099940	O95721	SNAP29	12
ENSG00000099942	P46109	CRKL	9
ENSG00000099949	Q8N653	LZTR1	9
ENSG00000099953	P24347	MMP11	9
ENSG00000099954	Q9BXF3	CECR2	8
ENSG00000099956	Q12824	SMARCB1	13
ENSG00000099957	O15547	P2RX6	7
ENSG00000099958	Q96Q80	DERL3	4
ENSG00000099960	O43246	SLC7A4	12
ENSG00000099964	P14174	4
ENSG00000099968	Q9BXK5	BCL2L13	9
ENSG00000099972	O94909	11
ENSG00000099974	A6NHG4	DDTL	0
ENSG00000099977	P30046	DDT	9
ENSG00000099985	P13725	OSM	4
ENSG00000099991	Q9Y6J0	CABIN1	11
ENSG00000099992	Q9BXI6	TBC1D10A	12
ENSG00000099994	Q9UGT4	SUSD2	12
ENSG00000099995	Q15459	SF3A1	14
ENSG00000099998	P36269	GGT5	9
ENSG00000099999	Q9Y6U7	RNF215	7
ENSG00000100003	O76054	SEC14L2	14
ENSG00000100010	Q9UDX5	12
ENSG00000100012	Q9UDX4	SEC14L3	14
ENSG00000100014	Q69YQ0	SPECC1L	9
ENSG00000100023	Q13356	PPIL2	13
ENSG00000100024	Q9UBR1	UPB1	15
ENSG00000100027	O60688	YPEL1	12
ENSG00000100028	P62318	SNRPD3	9
ENSG00000100029	O00541	PES1	14
ENSG00000100030	P28482	MAPK1	14
ENSG00000100031	P19440	GGT1	13
ENSG00000100033	O43272	PRODH	14
ENSG00000100034	P49593	PPM1F	9
ENSG00000100036	Q6ICL7	SLC35E4	9
ENSG00000100038	O95985	TOP3B	14
ENSG00000100053	P26998	CRYBB3	9
ENSG00000100055	Q9UIA0	CYTH4	5
ENSG00000100056	Q96DF8	DGCR14	13
ENSG00000100058	P43320	CRYBB2P1	9
ENSG00000100060	O00587	MFNG	7
ENSG00000100065	Q9BWT7	CARD10	7
ENSG00000100068	A4QPB2	LRP5L	1
ENSG00000100075	P53007	SLC25A1	13
ENSG00000100077	P35626	ADRBK2	10
ENSG00000100078	Q9NZ20	PLA2G3	9
ENSG00000100079	P05162	LGALS2	6
ENSG00000100083	Q9UJY5	GGA1	9
ENSG00000100084	P54198	HIRA	13
ENSG00000100092	Q9Y3L3	SH3BP1	0
ENSG00000100095	Q9BYH1	SEZ6L	8
ENSG00000100097	P09382	LGALS1	9
ENSG00000100099	Q9NQG7	HPS4	5
ENSG00000100100	Q96FE7	PIK3IP1	9
ENSG00000100101	Q9UGY1	NOL12	9
ENSG00000100104	Q9UH36	SRRD	10
ENSG00000100105	Q9HBE1	PATZ1	8
ENSG00000100106	Q9H2D6	TRIOBP	9
ENSG00000100109	Q9UBB9	TFIP11	13
ENSG00000100116	O75600	GCAT	15
ENSG00000100118	Q9UGV6	0
ENSG00000100121	Q14390	GGTLC2	0
ENSG00000100122	P53674	CRYBB1	4
ENSG00000100124	Q6NXT1	ANKRD54	7
ENSG00000100129	Q9Y262	EIF3L	14
ENSG00000100138	P55769	NHP2L1	15
ENSG00000100139	Q8N3F8	MICALL1	8
ENSG00000100141	Q9UG56	14
ENSG00000100142	P61218	POLR2F	15
ENSG00000100146	P56693	SOX10	8
ENSG00000100147	Q9H6E4	CCDC134	11
ENSG00000100150	O75140	DEPDC5	13
ENSG00000100151	Q9NRD5	PICK1	12
ENSG00000100154	Q96AY4	TTC28	6
ENSG00000100156	O95907	SLC16A8	7
ENSG00000100162	Q9NSP4	CENPM	9
ENSG00000100167	Q9UH03	SEPT3	11
ENSG00000100170	P13866	SLC5A1	11
ENSG00000100191	Q9NY91	SLC5A4	11
ENSG00000100196	O43731	KDELR3	9
ENSG00000100197	P10635	CYP2D6	8
ENSG00000100201	Q92841	DDX17	14
ENSG00000100206	Q14565	DMC1	14
ENSG00000100207	Q9UGU0	TCF20	8
ENSG00000100209	Q8IWL3	HSCB	14
ENSG00000100211	Q9Y3M2	CBY1	9
ENSG00000100216	Q9NS69	TOMM22	12
ENSG00000100218	Q9UHP6	RTDR1	11
ENSG00000100219	P17861	XBP1	9
ENSG00000100220	Q9Y3I0	C22orf28	15
ENSG00000100221	Q15040	JOSD1	12
ENSG00000100225	Q9Y3I1	FBXO7	11
ENSG00000100226	O00178	GTPBP1	12
ENSG00000100227	Q9BY77	POLDIP3	8
ENSG00000100228	O95755	RAB36	11
ENSG00000100234	P35625	TIMP3	9
ENSG00000100239	O75170	PPP6R2	11
ENSG00000100241	O95248	SBF1	12
ENSG00000100242	Q9UH99	SUN2	6
ENSG00000100243	P00387	CYB5R3	14
ENSG00000100246	O96015	DNAL4	11
ENSG00000100249	O95567	C22orf31	5
ENSG00000100253	Q9UGB7	MIOX	5
ENSG00000100258	Q9BU23	LMF2	12
ENSG00000100262	Q9NP61	14
ENSG00000100263	Q9Y3P4	RHBDD3	5
ENSG00000100266	Q9UNF0	PACSIN2	12
ENSG00000100271	O95922	TTLL1	11
ENSG00000100276	Q92737	RASL10A	6
ENSG00000100280	Q10567	AP1B1	14
ENSG00000100281	Q9UGU5	HMGXB4	8
ENSG00000100284	O60784	TOM1	9
ENSG00000100285	P12036	NEFH	5
ENSG00000100288	Q9Y259	CHKB	6
ENSG00000100290	Q13323	BIK	3
ENSG00000100292	P09601	HMOX1	9
ENSG00000100294	Q8IVS2	MCAT	15
ENSG00000100296	Q13769	THOC5	12
ENSG00000100297	P33992	MCM5	14
ENSG00000100298	Q6NTF7	APOBEC3H	2
ENSG00000100299	P15289	ARSA	9
ENSG00000100300	P30536	TSPO	13
ENSG00000100302	Q96D21	RASD2	8
ENSG00000100304	Q14166	TTLL12	10
ENSG00000100307	O95931	CBX7	9
ENSG00000100311	P01127	PDGFB	9
ENSG00000100312	P10323	ACR	5
ENSG00000100314	Q86V35	CABP7	9
ENSG00000100316	P39023	RPL3	15
ENSG00000100319	Q9UDW3	ZMAT5	9
ENSG00000100320	O43251	RBFOX2	8
ENSG00000100321	O43759	SYNGR1	9
ENSG00000100324	Q15750	TAB1	12
ENSG00000100325	Q9H1I8	ASCC2	5
ENSG00000100330	Q13615	MTMR3	12
ENSG00000100335	Q9NQG6	SMCR7L	9
ENSG00000100336	Q9BPW4	APOL4	0
ENSG00000100341	Q7Z6Z6	PNPLA5	4
ENSG00000100342	O14791	APOL1	0
ENSG00000100344	Q9NST1	PNPLA3	8
ENSG00000100345	P35579	MYH9	13
ENSG00000100346	Q9P0X4	CACNA1I	12
ENSG00000100347	Q9Y512	SAMM50	14
ENSG00000100348	Q99757	TXN2	15
ENSG00000100350	Q8IWF2	FOXRED2	9
ENSG00000100351	O75791	GRAP2	9
ENSG00000100353	O15371	EIF3D	14
ENSG00000100354	Q9UPQ9	TNRC6B	11
ENSG00000100357	P30566	13
ENSG00000100359	Q96HU1	SGSM3	12
ENSG00000100360	Q9BW83	IFT27	7
ENSG00000100362	P20472	PVALB	8
ENSG00000100364	Q6ICG6	KIAA0930	12
ENSG00000100365	Q15080	NCF4	9
ENSG00000100368	P32927	CSF2RB	8
ENSG00000100372	O43808	SLC25A17	9
ENSG00000100373	O75631	UPK3A	8
ENSG00000100376	Q9NWS6	FAM118A	6
ENSG00000100379	Q8N5Z5	KCTD17	5
ENSG00000100380	P50502	ST13	12
ENSG00000100385	P14784	IL2RB	6
ENSG00000100387	P62877	RBX1	14
ENSG00000100393	Q09472	EP300	12
ENSG00000100395	Q969R5	L3MBTL2	12
ENSG00000100399	Q6NUI6	CHADL	10
ENSG00000100401	P46060	RANGAP1	13
ENSG00000100403	Q9UGR2	ZC3H7B	10
ENSG00000100410	Q7RTV0	PHF5A	14
ENSG00000100412	Q99798	ACO2	13
ENSG00000100413	Q9Y535	POLR3H	15
ENSG00000100416	O75648	TRMU	9
ENSG00000100417	Q92871	PMM1	14
ENSG00000100418	Q6ICB0	PPPDE2	11
ENSG00000100422	Q8TCT0	CERK	12
ENSG00000100425	O95696	BRD1	13
ENSG00000100426	O75132	ZBED4	12
ENSG00000100427	Q15049	MLC1	9
ENSG00000100429	Q969S8	HDAC10	5
ENSG00000100433	P57789	KCNK10	8
ENSG00000100439	Q8TB40	ABHD4	14
ENSG00000100441	O15037	KHNYN	6
ENSG00000100442	Q00688	FKBP3	10
ENSG00000100445	Q9NRG7	SDR39U1	5
ENSG00000100448	P08311	CTSG	9
ENSG00000100450	P20718	GZMH	0
ENSG00000100453	P10144	GZMB	9
ENSG00000100461	Q86U06	RBM23	6
ENSG00000100462	O14744	PRMT5	14
ENSG00000100473	O43405	COCH	8
ENSG00000100478	Q9Y587	AP4S1	9
ENSG00000100479	P56282	POLE2	14
ENSG00000100483	Q9H867	METTL21D	14
ENSG00000100485	Q07890	SOS2	13
ENSG00000100490	Q00532	CDKL1	12
ENSG00000100503	Q8N4C6	NIN	9
ENSG00000100504	P06737	PYGL	14
ENSG00000100505	Q9C026	TRIM9	9
ENSG00000100519	P62333	PSMC6	14
ENSG00000100522	Q96EK6	GNPNAT1	14
ENSG00000100523	Q8NEL9	DDHD1	13
ENSG00000100526	Q16667	CDKN3	7
ENSG00000100528	O95406	CNIH	12
ENSG00000100532	Q99675	CGRRF1	9
ENSG00000100554	Q9Y5K8	ATP6V1D	15
ENSG00000100557	Q9NVL8	C14orf105	7
ENSG00000100558	Q9NYT0	PLEK2	10
ENSG00000100564	Q14442	PIGH	13
ENSG00000100565	Q0VAA2	C14orf166B	11
ENSG00000100567	P25788	PSMA3	14
ENSG00000100568	Q9UEU0	VTI1B	0
ENSG00000100575	Q9Y5J7	TIMM9	5
ENSG00000100577	O43708	GSTZ1	12
ENSG00000100578	Q9BVV6	KIAA0586	8
ENSG00000100580	Q6PL24	TMED8	9
ENSG00000100583	Q9P1V8	SAMD15	7
ENSG00000100591	O95433	AHSA1	14
ENSG00000100592	Q9Y4D1	DAAM1	12
ENSG00000100593	Q6H9L7	ISM2	3
ENSG00000100596	O15270	SPTLC2	14
ENSG00000100599	Q8TB24	RIN3	8
ENSG00000100600	Q99538	LGMN	10
ENSG00000100601	Q13686	ALKBH1	14
ENSG00000100603	Q13573	SNW1	14
ENSG00000100604	P10645	CHGA	8
ENSG00000100605	Q13572	ITPK1	9
ENSG00000100612	Q9Y394	DHRS7	12
ENSG00000100614	P35813	PPM1A	14
ENSG00000100625	Q9UIU6	SIX4	5
ENSG00000100626	Q8N428	GALNTL1	9
ENSG00000100628	Q96Q27	ASB2	9
ENSG00000100629	Q6ZU80	CEP128	11
ENSG00000100632	P84090	ERH	12
ENSG00000100644	Q16665	HIF1A	11
ENSG00000100647	Q92537	KIAA0247	9
ENSG00000100650	Q13243	SRSF5	9
ENSG00000100652	Q14973	SLC10A1	5
ENSG00000100664	P55010	EIF5	14
ENSG00000100665	P29622	SERPINA4	9
ENSG00000100678	P57103	SLC8A3	12
ENSG00000100697	Q9UPY3	DICER1	13
ENSG00000100711	Q9BQ24	ZFYVE21	11
ENSG00000100714	P11586	MTHFD1	15
ENSG00000100721	P56279	TCL1A	3
ENSG00000100722	Q6PJT7	ZC3H14	11
ENSG00000100726	Q9Y4R8	TELO2	11
ENSG00000100731	Q96RV3	PCNX	12
ENSG00000100739	P46663	BDKRB1	7
ENSG00000100744	Q9P0R6	C14orf129	12
ENSG00000100749	Q99986	VRK1	12
ENSG00000100764	P62191	PSMC1	14
ENSG00000100767	O95428	PAPLN	8
ENSG00000100784	O75582	RPS6KA5	12
ENSG00000100796	Q6IN85	SMEK1	13
ENSG00000100802	Q9H972	C14orf93	6
ENSG00000100804	P28074	PSMB5	15
ENSG00000100811	P25490	YY1	9
ENSG00000100813	Q9UKV3	ACIN1	9
ENSG00000100814	Q9NPC3	CCNB1IP1	11
ENSG00000100815	Q15643	TRIP11	8
ENSG00000100823	P27695	APEX1	15
ENSG00000100829	Q9H7J1	5
ENSG00000100836	Q86U42	PABPN1	14
ENSG00000100842	O43281	EFS	5
ENSG00000100852	Q13017	ARHGAP5	12
ENSG00000100865	Q9BW66	CINP	8
ENSG00000100867	Q13268	DHRS2	0
ENSG00000100883	P61011	SRP54	15
ENSG00000100884	O95741	CPNE6	9
ENSG00000100888	Q9HCK8	CHD8	10
ENSG00000100889	Q16822	PCK2	12
ENSG00000100890	O15091	KIAA0391	11
ENSG00000100897	Q8TEB1	DCAF11	5
ENSG00000100902	P60900	PSMA6	14
ENSG00000100906	P25963	NFKBIA	10
ENSG00000100908	Q9Y3B6	FAM158A	5
ENSG00000100911	Q9UL46	PSME2	9
ENSG00000100916	Q5PSV4	BRMS1L	9
ENSG00000100918	O95072	REC8	5
ENSG00000100926	O15321	TM9SF1	5
ENSG00000100931	Q9BY43	CHMP4A	1
ENSG00000100934	Q15436	SEC23A	14
ENSG00000100938	Q9P2T1	GMPR2	11
ENSG00000100941	Q9H307	PNN	12
ENSG00000100949	Q92696	RABGGTA	14
ENSG00000100968	Q14934	NFATC4	4
ENSG00000100979	P55058	PLTP	9
ENSG00000100982	Q9H4Z3	PCIF1	8
ENSG00000100983	P48637	GSS	14
ENSG00000100985	P14780	MMP9	10
ENSG00000100987	Q9NZR4	VSX1	9
ENSG00000100991	Q8TEL6	TRPC4AP	9
ENSG00000100994	P11216	PYGB	14
ENSG00000100997	Q8N2K0	ABHD12	10
ENSG00000101000	Q9UNN8	PROCR	7
ENSG00000101003	Q14691	GINS1	14
ENSG00000101004	Q9Y2I6	NINL	0
ENSG00000101017	P25942	CD40	5
ENSG00000101019	Q9NVA1	UQCC	13
ENSG00000101040	Q9ULU4	ZMYND8	10
ENSG00000101049	Q9HBY8	SGK2	9
ENSG00000101052	Q9Y366	IFT52	12
ENSG00000101057	P10244	MYBL2	8
ENSG00000101074	Q9H3Y0	R3HDML	6
ENSG00000101076	P41235	HNF4A	12
ENSG00000101079	Q9UGV2	NDRG3	12
ENSG00000101082	Q9H6Q3	SLA2	5
ENSG00000101084	Q9BUV8	C20orf24	12
ENSG00000101096	Q13469	NFATC2	8
ENSG00000101098	Q9H426	RIMS4	9
ENSG00000101104	Q4VXU2	PABPC1L	14
ENSG00000101109	Q13043	STK4	14
ENSG00000101115	Q9UJQ4	SALL4	11
ENSG00000101126	Q9H2P0	ADNP	9
ENSG00000101132	Q9NQP4	PFDN4	14
ENSG00000101134	Q9P104	DOK5	8
ENSG00000101138	Q05048	CSTF1	12
ENSG00000101144	P18075	BMP7	12
ENSG00000101146	P78406	RAE1	14
ENSG00000101150	O43399	TPD52L2	12
ENSG00000101152	Q9H3Z4	DNAJC5	12
ENSG00000101158	Q8IXH7	TH1L	11
ENSG00000101160	Q9UBR2	CTSZ	9
ENSG00000101161	O94906	PRPF6	14
ENSG00000101162	Q9H4B7	TUBB1	14
ENSG00000101166	Q9Y3B1	SLMO2	13
ENSG00000101180	Q9Y5N1	HRH3	9
ENSG00000101181	Q9H4K7	GTPBP5	15
ENSG00000101182	O14818	PSMA7	14
ENSG00000101187	Q96BD0	SLCO4A1	12
ENSG00000101188	P30989	NTSR1	7
ENSG00000101189	Q9NV56	C20orf20	11
ENSG00000101190	Q9UL49	TCFL5	7
ENSG00000101191	Q9BTC0	DIDO1	9
ENSG00000101193	Q9NWU2	C20orf11	14
ENSG00000101194	Q9BYT1	SLC17A9	12
ENSG00000101197	Q96CA5	BIRC7	5
ENSG00000101198	Q8IVV8	NKAIN4	10
ENSG00000101199	Q8N6T3	ARFGAP1	14
ENSG00000101200	P01185	AVP	9
ENSG00000101203	Q9P218	COL20A1	8
ENSG00000101204	P43681	CHRNA4	9
ENSG00000101210	Q05639	EEF1A2	15
ENSG00000101213	Q13882	PTK6	6
ENSG00000101216	Q9UKD1	GMEB2	10
ENSG00000101220	Q9GZN8	C20orf27	4
ENSG00000101222	Q9Y4P9	SPEF1	11
ENSG00000101224	P30305	CDC25B	4
ENSG00000101230	B1AKI9	ISM1	9
ENSG00000101236	Q9Y225	RNF24	5
ENSG00000101246	Q13795	ARFRP1	12
ENSG00000101247	Q5TEU4	C20orf7	14
ENSG00000101251	Q5TEA6	SEL1L2	14
ENSG00000101255	Q96RU7	TRIB3	5
ENSG00000101265	P50749	RASSF2	11
ENSG00000101266	P68400	CSNK2A1	14
ENSG00000101276	Q9NQ40	C20orf54	12
ENSG00000101278	Q9NQ39	14
ENSG00000101280	Q9Y264	ANGPT4	5
ENSG00000101282	Q2I0M5	RSPO4	5
ENSG00000101290	O95674	CDS2	14
ENSG00000101292	Q8NFJ6	PROKR2	9
ENSG00000101294	Q8TCT9	HM13	14
ENSG00000101298	O15079	SNPH	5
ENSG00000101306	Q9H1R3	MYLK2	5
ENSG00000101307	O00241	SIRPB1	7
ENSG00000101310	Q15437	SEC23B	14
ENSG00000101311	Q9BQL6	FERMT1	12
ENSG00000101321	Q5GH72	XKR7	5
ENSG00000101323	Q9UJM8	HAO1	15
ENSG00000101327	P01213	PDYN	5
ENSG00000101331	Q9NUG4	C20orf160	5
ENSG00000101333	Q15147	PLCB4	12
ENSG00000101335	P24844	MYL9	12
ENSG00000101336	P08631	HCK	11
ENSG00000101337	Q92544	TM9SF4	14
ENSG00000101342	A0PJX2	C20orf118	14
ENSG00000101343	Q9BZJ0	CRNKL1	14
ENSG00000101346	Q9H488	POFUT1	12
ENSG00000101347	Q9Y3Z3	SAMHD1	15
ENSG00000101349	Q9P286	PAK7	12
ENSG00000101350	O15066	KIF3B	12
ENSG00000101353	Q9H579	C20orf132	6
ENSG00000101361	O00567	NOP56	9
ENSG00000101363	Q9NQG1	MANBAL	9
ENSG00000101365	O43837	IDH3B	13
ENSG00000101367	Q15691	MAPRE1	13
ENSG00000101384	P78504	JAG1	9
ENSG00000101391	Q96SZ6	CDK5RAP1	12
ENSG00000101400	Q13424	SNTA1	6
ENSG00000101405	P01178	OXT	5
ENSG00000101407	O43156	TTI1	9
ENSG00000101412	Q01094	E2F1	8
ENSG00000101413	Q9NQG5	RPRD1B	12
ENSG00000101417	Q9Y6I8	PXMP4	11
ENSG00000101421	Q9H444	CHMP4B	14
ENSG00000101425	P17213	BPI	2
ENSG00000101435	Q9H4G1	CST9L	4
ENSG00000101438	Q9H598	SLC32A1	12
ENSG00000101439	P01034	CST3	8
ENSG00000101440	P42127	ASIP	5
ENSG00000101441	P01036	CST4	2
ENSG00000101442	Q9H9F9	ACTR5	13
ENSG00000101443	Q14508	WFDC2	6
ENSG00000101444	P23526	AHCY	15
ENSG00000101445	Q96T49	PPP1R16B	12
ENSG00000101446	P49223	SPINT3	2
ENSG00000101447	Q9H4H8	FAM83D	8
ENSG00000101448	O95925	SPINLW1	6
ENSG00000101452	Q9H5Z1	DHX35	14
ENSG00000101457	Q9H147	DNTTIP1	12
ENSG00000101460	Q9H492	MAP1LC3A	9
ENSG00000101463	Q9H7V2	SYNDIG1	7
ENSG00000101464	Q9H490	PIGU	13
ENSG00000101470	P02585	TNNC2	10
ENSG00000101473	O14734	ACOT8	9
ENSG00000101474	Q9HDC9	C20orf3	12
ENSG00000101489	Q9BZC1	CELF4	12
ENSG00000101493	Q92618	ZNF516	5
ENSG00000101542	Q9HBT6	CDH20	10
ENSG00000101544	Q6IQ32	ADNP2	9
ENSG00000101546	Q8N0V3	RBFA	7
ENSG00000101557	P54578	USP14	14
ENSG00000101558	Q9P0L0	VAPA	14
ENSG00000101574	Q8N3J2	METTL4	13
ENSG00000101577	Q92539	LPIN2	14
ENSG00000101596	A6NHR9	SMCHD1	11
ENSG00000101605	P52179	MYOM1	10
ENSG00000101608	P19105	MYL12A	12
ENSG00000101624	Q8TAP6	CEP76	11
ENSG00000101638	O15466	ST8SIA5	7
ENSG00000101639	Q8TEP8	CEP192	11
ENSG00000101654	O43148	RNMT	14
ENSG00000101665	O15105	SMAD7	10
ENSG00000101670	Q9Y5X9	LIPG	9
ENSG00000101680	P25391	LAMA1	12
ENSG00000101695	Q96EQ8	RNF125	5
ENSG00000101745	Q6UB98	ANKRD12	10
ENSG00000101746	O94818	NOL4	9
ENSG00000101751	Q9UNA4	POLI	6
ENSG00000101752	Q86YT6	MIB1	11
ENSG00000101773	Q99708	RBBP8	10
ENSG00000101782	O14730	RIOK3	12
ENSG00000101811	P33240	CSTF2	13
ENSG00000101812	P0C1H6	H2BFM	0
ENSG00000101825	Q9NR99	MXRA5	8
ENSG00000101842	Q86XK7	VSIG1	4
ENSG00000101843	O75832	PSMD10	12
ENSG00000101844	Q8WYN0	ATG4A	12
ENSG00000101846	P08842	STS	8
ENSG00000101849	O60907	TBL1X	13
ENSG00000101850	P51810	GPR143	9
ENSG00000101856	O00264	PGRMC1	14
ENSG00000101868	P09884	POLA1	14
ENSG00000101871	O15344	MID1	10
ENSG00000101882	Q8N5F7	NKAP	0
ENSG00000101883	Q8NHV9	RHOXF1	0
ENSG00000101888	Q9NPJ8	NXT2	13
ENSG00000101890	P51841	GUCY2F	9
ENSG00000101892	Q9UN42	ATP1B4	9
ENSG00000101898	Q9ULC4	15
ENSG00000101901	Q9H5U8	ALG13	7
ENSG00000101911	P11908	PRPS2	15
ENSG00000101916	Q9NR97	TLR8	9
ENSG00000101928	Q9UJG1	MOSPD1	9
ENSG00000101935	Q9Y4X0	AMMECR1	15
ENSG00000101938	Q9BU40	CHRDL1	11
ENSG00000101940	Q9H1Z4	WDR13	9
ENSG00000101945	O43463	SUV39H1	13
ENSG00000101951	O60829	PAGE4	2
ENSG00000101955	P78539	SRPX	9
ENSG00000101958	P23416	GLRA2	12
ENSG00000101966	P98170	XIAP	10
ENSG00000101972	Q8N3U4	STAG2	13
ENSG00000101974	Q8NB49	ATP11C	14
ENSG00000101977	P10911	MCF2	12
ENSG00000101981	P00740	F9	9
ENSG00000101986	P33897	ABCD1	12
ENSG00000101997	O60826	CCDC22	11
ENSG00000102001	O60840	CACNA1F	12
ENSG00000102003	P08247	SYP	5
ENSG00000102007	Q04941	PLP2	9
ENSG00000102010	P51813	BMX	10
ENSG00000102021	Q9P127	LUZP4	2
ENSG00000102024	P13797	PLS3	13
ENSG00000102030	P41227	NAA10	15
ENSG00000102032	P51606	RENBP	11
ENSG00000102034	Q99607	ELF4	5
ENSG00000102038	P28370	SMARCA1	14
ENSG00000102043	Q96EF0	MTMR8	12
ENSG00000102048	Q96DX5	ASB9	8
ENSG00000102050	O60831	4
ENSG00000102053	Q5HYM0	ZC3H12B	9
ENSG00000102054	Q16576	RBBP7	14
ENSG00000102055	O14990	PPP1R2P9	4
ENSG00000102057	Q9NSA2	KCND1	12
ENSG00000102069	Q5JXB2	UBE2NL	1
ENSG00000102076	P04000	OPN1LW	9
ENSG00000102078	O95258	SLC25A14	9
ENSG00000102080	O15482	TEX28P2	4
ENSG00000102081	Q06787	FMR1	11
ENSG00000102096	Q9P1W9	PIM2	5
ENSG00000102098	Q9UQR0	SCML2	11
ENSG00000102100	P78381	SLC35A2	13
ENSG00000102103	O60828	PQBP1	5
ENSG00000102104	O15537	RS1	9
ENSG00000102109	Q9UHG2	PCSK1N	4
ENSG00000102119	P50402	EMD	6
ENSG00000102125	Q16635	TAZ	12
ENSG00000102128	P0C0E4	RAB40AL	9
ENSG00000102144	P00558	PGK1	15
ENSG00000102145	P15976	GATA1	8
ENSG00000102158	Q9H0U3	MAGT1	13
ENSG00000102172	P52788	SMS	11
ENSG00000102174	P78562	PHEX	10
ENSG00000102178	P11441	UBL4A	9
ENSG00000102181	Q8TCZ2	CD99L2	7
ENSG00000102189	Q15075	EEA1	9
ENSG00000102195	Q13585	GPR50	4
ENSG00000102218	O75695	RP2	11
ENSG00000102221	Q92613	PHF16	12
ENSG00000102225	Q00536	CDK16	10
ENSG00000102226	P51784	USP11	10
ENSG00000102230	Q9Y5K3	PCYT1B	13
ENSG00000102239	P32247	BRS3	8
ENSG00000102241	O43719	HTATSF1	13
ENSG00000102243	Q99990	VGLL1	8
ENSG00000102245	P29965	CD40LG	8
ENSG00000102265	P01033	TIMP1	6
ENSG00000102271	Q9C0H6	KLHL4	11
ENSG00000102287	P78334	GABRE	4
ENSG00000102290	Q9BZA7	PCDH11X	9
ENSG00000102302	P98174	FGD1	11
ENSG00000102309	Q9Y237	PIN4	12
ENSG00000102312	Q9H237	PORCN	12
ENSG00000102313	Q6UXX5	ITIH5L	2
ENSG00000102316	Q9UNF1	MAGED2	4
ENSG00000102317	P98179	RBM3	4
ENSG00000102349	O95600	KLF8	9
ENSG00000102359	O60687	SRPX2	9
ENSG00000102362	Q96C24	SYTL4	9
ENSG00000102383	Q96MV8	ZDHHC15	14
ENSG00000102384	Q92674	CENPI	11
ENSG00000102385	Q13474	DRP2	12
ENSG00000102387	Q5H9L4	TAF7L	14
ENSG00000102390	Q9BVG4	CXorf26	13
ENSG00000102391	P83881	15
ENSG00000102393	P06280	GLA	12
ENSG00000102401	Q9UH62	ARMCX3	4
ENSG00000102409	Q9NWD9	BEX4	4
ENSG00000102445	Q9H714	KIAA0226L	7
ENSG00000102452	Q8IZF0	NALCN	13
ENSG00000102466	Q92915	FGF14	9
ENSG00000102468	P28223	HTR2A	7
ENSG00000102471	Q9NV92	NDFIP2	8
ENSG00000102524	Q9Y275	TNFSF13B	7
ENSG00000102531	Q9Y2H6	FNDC3A	11
ENSG00000102539	O43193	MLNR	9
ENSG00000102543	Q9BWV3	CDADC1	9
ENSG00000102547	Q9H9S4	CAB39L	13
ENSG00000102554	Q13887	KLF5	9
ENSG00000102572	Q9Y6E0	STK24	13
ENSG00000102575	P13686	ACP5	11
ENSG00000102580	Q13217	DNAJC3	12
ENSG00000102595	Q9NYU1	UGGT2	14
ENSG00000102606	Q14155	ARHGEF7	12
ENSG00000102678	P31371	FGF9	8
ENSG00000102683	Q13326	SGCG	9
ENSG00000102699	Q9UKK3	PARP4	11
ENSG00000102710	Q8NEM7	FAM48A	11
ENSG00000102738	Q92665	MRPS31	11
ENSG00000102743	Q9Y619	SLC25A15	12
ENSG00000102753	O00505	KPNA3	12
ENSG00000102755	P17948	FLT1	11
ENSG00000102760	Q9H4X1	C13orf15	8
ENSG00000102763	A3KMH1	KIAA0564	12
ENSG00000102780	Q86XP1	DGKH	12
ENSG00000102781	Q9BW62	KATNAL1	12
ENSG00000102786	Q9UL03	INTS6	10
ENSG00000102794	A6NK06	IRG1	9
ENSG00000102796	A0PJE2	DHRS12	2
ENSG00000102802	Q5VYS4	C13orf33	6
ENSG00000102804	Q15714	TSC22D1	7
ENSG00000102805	O75503	CLN5	9
ENSG00000102837	Q6UX06	OLFM4	6
ENSG00000102854	Q13421	MSLN	5
ENSG00000102858	O60291	MGRN1	9
ENSG00000102870	Q9UEG4	ZNF629	8
ENSG00000102871	Q15628	TRADD	5
ENSG00000102878	Q9ULV5	HSF4	5
ENSG00000102879	P31146	CORO1A	14
ENSG00000102882	P27361	MAPK3	14
ENSG00000102886	Q7L5L3	GDPD3	6
ENSG00000102890	Q96BJ8	ELMO3	12
ENSG00000102891	P47944	MT4	7
ENSG00000102893	Q93100	PHKB	12
ENSG00000102897	O43325	LYRM1	9
ENSG00000102898	P61970	NUTF2	14
ENSG00000102900	Q8N1F7	NUP93	13
ENSG00000102901	Q96BT3	CENPT	7
ENSG00000102904	Q2TAA8	TSNAXIP1	11
ENSG00000102908	O94916	NFAT5	9
ENSG00000102910	Q86WA8	LONP2	15
ENSG00000102921	O75113	N4BP1	10
ENSG00000102924	P23435	CBLN1	5
ENSG00000102931	Q9Y2Y0	ARL2BP	9
ENSG00000102934	Q9Y342	PLLP	9
ENSG00000102935	Q2M1K9	ZNF423	9
ENSG00000102962	O00626	CCL22	6
ENSG00000102967	Q02127	DHODH	15
ENSG00000102970	Q92583	CCL17	7
ENSG00000102974	P49711	CTCF	9
ENSG00000102977	Q96AP0	ACD	5
ENSG00000102978	P19387	POLR2C	14
ENSG00000102981	Q9NPB6	PARD6A	7
ENSG00000102984	O75541	ZNF821	8
ENSG00000102996	P51511	MMP15	12
ENSG00000103005	Q9BQ65	C16orf57	14
ENSG00000103018	O43169	CYB5B	14
ENSG00000103021	Q9H0I3	CCDC113	9
ENSG00000103023	Q6PEW0	PRSS54	6
ENSG00000103024	Q13232	NME3	15
ENSG00000103034	Q9ULP0	NDRG4	0
ENSG00000103035	P51665	PSMD7	14
ENSG00000103037	Q8TBK2	SETD6	11
ENSG00000103042	Q9NVC3	SLC38A7	11
ENSG00000103043	Q08AM6	VAC14	14
ENSG00000103044	O00219	HAS3	9
ENSG00000103047	Q9C0B7	TMCO7	9
ENSG00000103051	Q9H9E3	COG4	14
ENSG00000103056	Q9NY59	SMPD3	11
ENSG00000103061	Q96CW6	SLC7A6OS	11
ENSG00000103064	Q92536	SLC7A6	10
ENSG00000103066	Q8NCC3	PLA2G15	12
ENSG00000103067	Q9H6T0	ESRP2	12
ENSG00000103089	Q7L5A8	FA2H	13
ENSG00000103091	Q6PJI9	WDR59	13
ENSG00000103111	Q7L1V2	MON1B	14
ENSG00000103121	Q9NRP2	C16orf61	10
ENSG00000103126	O15169	AXIN1	9
ENSG00000103145	Q9NWW0	HCFC1R1	5
ENSG00000103148	Q12980	NPRL3	12
ENSG00000103150	O95822	MLYCD	9
ENSG00000103152	P29372	MPG	11
ENSG00000103154	Q7Z6G3	NECAB2	7
ENSG00000103160	Q3SXM5	HSDL1	14
ENSG00000103168	Q15572	TAF1C	5
ENSG00000103174	Q9UK23	NAGPA	11
ENSG00000103175	Q9HC57	WFDC1	11
ENSG00000103184	O43304	SEC14L5	12
ENSG00000103187	Q14019	COTL1	9
ENSG00000103194	Q14694	USP10	0
ENSG00000103196	Q9H0B8	CRISPLD2	9
ENSG00000103197	P49815	TSC2	13
ENSG00000103199	O60304	ZNF500	5
ENSG00000103200	O00746	5
ENSG00000103202	Q9NUI1	NME4	11
ENSG00000103222	P33527	ABCC1	14
ENSG00000103226	P69849	NOMO3	12
ENSG00000103227	Q96S06	LMF1	9
ENSG00000103241	Q12946	FOXF1	9
ENSG00000103245	Q9H6Q4	NARFL	14
ENSG00000103248	Q2M296	MTHFSD	9
ENSG00000103249	P51798	CLCN7	12
ENSG00000103253	Q6PII5	HAGHL	8
ENSG00000103254	Q9BQD7	FAM173A	7
ENSG00000103257	Q01650	SLC7A5	10
ENSG00000103260	Q9UJH8	METRN	0
ENSG00000103264	Q5XUX0	FBXO31	9
ENSG00000103266	Q9UNE7	STUB1	12
ENSG00000103269	O75783	RHBDL1	10
ENSG00000103274	P53384	NUBP1	15
ENSG00000103275	P63279	UBE2I	14
ENSG00000103310	Q05996	ZP2	8
ENSG00000103313	O15553	MEFV	5
ENSG00000103316	Q14894	CRYM	13
ENSG00000103319	O00418	EEF2K	11
ENSG00000103326	O75808	SOLH	12
ENSG00000103335	Q92508	PIEZO1	12
ENSG00000103342	P15170	GSPT1	14
ENSG00000103343	Q15697	ZNF174	5
ENSG00000103351	Q96AJ1	CLUAP1	12
ENSG00000103353	O14562	UBFD1	7
ENSG00000103355	Q8NF86	PRSS33	9
ENSG00000103356	Q5JPH6	EARS2	15
ENSG00000103363	Q15370	TCEB2	12
ENSG00000103365	Q9UJY4	GGA2	7
ENSG00000103375	O94778	AQP8	11
ENSG00000103381	Q9BRF8	CPPED1	9
ENSG00000103404	Q70CQ4	USP31	10
ENSG00000103415	P30519	HMOX2	10
ENSG00000103423	Q96EY1	DNAJA3	15
ENSG00000103426	P57737	CORO7	12
ENSG00000103429	Q9NZS9	BFAR	8
ENSG00000103449	Q9NSC2	SALL1	11
ENSG00000103460	O15405	TOX3	8
ENSG00000103479	Q08999	RBL2	12
ENSG00000103485	Q15274	QPRT	5
ENSG00000103489	Q86Y38	XYLT1	12
ENSG00000103490	Q9ULZ3	PYCARD	9
ENSG00000103494	Q68CZ1	RPGRIP1L	11
ENSG00000103495	P56270	MAZ	9
ENSG00000103496	Q12846	STX4	6
ENSG00000103502	O14735	CDIPT	14
ENSG00000103507	O14874	BCKDK	9
ENSG00000103510	Q9H7Z6	KAT8	5
ENSG00000103512	Q15155	NOMO1	12
ENSG00000103522	Q9HBE5	IL21R	9
ENSG00000103528	Q9BSW7	SYT17	7
ENSG00000103534	Q6UXY8	TMC5	11
ENSG00000103540	O43303	CCP110	8
ENSG00000103544	Q7Z3J2	C16orf62	12
ENSG00000103546	P23975	SLC6A2	12
ENSG00000103549	O75150	RNF40	12
ENSG00000103550	Q1ED39	C16orf88	5
ENSG00000103569	O43315	AQP9	13
ENSG00000103591	Q6PD74	AAGAB	11
ENSG00000103599	Q86VS3	IQCH	11
ENSG00000103642	P83111	LACTB	11
ENSG00000103647	Q9UQ03	CORO2B	9
ENSG00000103653	P41240	CSK	12
ENSG00000103657	Q15751	HERC1	11
ENSG00000103671	Q15650	TRIP4	12
ENSG00000103707	Q96DP5	MTFMT	15
ENSG00000103710	Q9NYN1	RASL12	7
ENSG00000103723	Q13367	AP3B2	14
ENSG00000103740	Q96GR2	ACSBG1	9
ENSG00000103742	Q8TDY8	IGDCC4	9
ENSG00000103769	P62491	RAB11A	14
ENSG00000103811	P09668	CTSH	10
ENSG00000103852	Q5W5X9	TTC23	6
ENSG00000103855	Q5ZPR3	CD276	9
ENSG00000103876	P16930	FAH	12
ENSG00000103888	Q8WUJ3	KIAA1199	9
ENSG00000103932	Q9BWH6	RPAP1	11
ENSG00000103942	Q9NSB8	HOMER2	11
ENSG00000103966	Q9H223	EHD4	14
ENSG00000103978	Q8NBN3	TMEM87A	13
ENSG00000103994	Q9H2Y7	ZFP106	9
ENSG00000103995	O94986	CEP152	11
ENSG00000104043	Q8TF62	ATP8B4	14
ENSG00000104044	Q04671	OCA2	9
ENSG00000104047	Q8N5C7	DTWD1	14
ENSG00000104055	O43548	TGM5	8
ENSG00000104059	O60320	FAM189A1	9
ENSG00000104064	Q06547	GABPB1	8
ENSG00000104067	Q07157	TJP1	12
ENSG00000104081	Q96LC9	BMF	8
ENSG00000104093	Q8TDJ6	DMXL2	12
ENSG00000104112	Q8WXD2	SCG3	9
ENSG00000104129	Q9NVM6	DNAJC17	12
ENSG00000104131	O75822	EIF3J	9
ENSG00000104133	Q96JI7	SPG11	9
ENSG00000104140	Q96L33	RHOV	9
ENSG00000104142	Q9P253	VPS18	14
ENSG00000104147	O43482	OIP5	5
ENSG00000104154	O14863	SLC30A4	9
ENSG00000104164	Q9UL45	PLDN	8
ENSG00000104177	Q9P2K5	MYEF2	13
ENSG00000104205	Q96BR1	SGK3	11
ENSG00000104213	Q15198	PDGFRL	9
ENSG00000104218	Q1MSJ5	CSPP1	10
ENSG00000104219	Q9UIJ5	ZDHHC2	14
ENSG00000104221	Q9HAW0	BRF2	7
ENSG00000104228	Q9UPQ4	TRIM35	7
ENSG00000104231	Q8TCF1	ZFAND1	9
ENSG00000104237	P56715	RP1	6
ENSG00000104267	P00918	CA2	12
ENSG00000104290	Q9NPG1	FZD3	10
ENSG00000104299	Q9NV88	INTS9	12
ENSG00000104312	O43353	RIPK2	10
ENSG00000104313	Q99502	EYA1	12
ENSG00000104320	O60934	NBN	10
ENSG00000104321	O75762	TRPA1	12
ENSG00000104324	Q9Y646	7
ENSG00000104325	Q16698	DECR1	9
ENSG00000104327	P05937	CALB1	8
ENSG00000104331	Q9NX62	IMPAD1	12
ENSG00000104332	Q8N474	SFRP1	9
ENSG00000104341	Q86VI4	LAPTM4B	7
ENSG00000104343	Q96B02	UBE2W	12
ENSG00000104356	Q99575	POP1	7
ENSG00000104361	Q9H841	NIPAL2	5
ENSG00000104365	O14920	IKBKB	11
ENSG00000104368	P00750	PLAT	9
ENSG00000104369	Q9HDC5	JPH1	9
ENSG00000104371	Q9UBT3	DKK4	6
ENSG00000104375	Q13188	STK3	14
ENSG00000104381	Q8TB36	GDAP1	7
ENSG00000104388	P61019	RAB2A	14
ENSG00000104408	P60228	EIF3E	14
ENSG00000104412	Q15006	TTC35	14
ENSG00000104413	Q6NXG1	ESRP1	12
ENSG00000104415	O95388	WISP1	0
ENSG00000104419	Q92597	NDRG1	9
ENSG00000104427	Q96GY0	FAM164A	9
ENSG00000104432	P13232	IL7	4
ENSG00000104435	Q93045	STMN2	7
ENSG00000104442	Q9NVT9	ARMC1	11
ENSG00000104447	Q9UHF7	TRPS1	9
ENSG00000104450	Q07617	SPAG1	10
ENSG00000104472	Q9NRG0	CHRAC1	11
ENSG00000104490	P61601	NCALD	10
ENSG00000104497	P57768	SNX16	9
ENSG00000104499	Q99445	GML	4
ENSG00000104517	O95071	UBR5	12
ENSG00000104518	P57764	GSDMD	5
ENSG00000104522	Q13630	TSTA3	12
ENSG00000104524	Q53H96	PYCRL	15
ENSG00000104529	P29692	EEF1D	11
ENSG00000104537	P27216	ANXA13	11
ENSG00000104549	Q14534	SQLE	9
ENSG00000104611	Q9H788	SH2D4A	8
ENSG00000104613	Q9NVR2	INTS10	11
ENSG00000104626	Q8IV48	ERI1	11
ENSG00000104635	Q15043	SLC39A14	12
ENSG00000104637	Q96BK5	9
ENSG00000104643	Q96QG7	MTMR9	12
ENSG00000104660	O95214	LEPROTL1	13
ENSG00000104671	O00399	DCTN6	12
ENSG00000104679	Q9Y3T6	R3HCC1	7
ENSG00000104687	P00390	GSR	14
ENSG00000104689	O00220	TNFRSF10A	3
ENSG00000104691	O00124	UBXN8	6
ENSG00000104695	P62714	PPP2CB	14
ENSG00000104714	Q86X53	ERICH1	7
ENSG00000104722	P07197	NEFM	9
ENSG00000104723	Q13454	TUSC3	13
ENSG00000104725	P07196	NEFL	9
ENSG00000104728	O15013	ARHGEF10	8
ENSG00000104731	Q8TBB5	KLHDC4	10
ENSG00000104738	P33991	MCM4	14
ENSG00000104755	Q99965	ADAM2	6
ENSG00000104756	Q7L273	KCTD9	11
ENSG00000104760	Q08830	FGL1	9
ENSG00000104763	Q13510	ASAH1	11
ENSG00000104765	O60238	BNIP3L	9
ENSG00000104774	O00754	MAN2B1	5
ENSG00000104777	Q03938	1
ENSG00000104783	O15554	KCNN4	3
ENSG00000104804	O00295	TULP2	6
ENSG00000104805	Q02818	NUCB1	12
ENSG00000104808	Q9UQ10	DHDH	5
ENSG00000104812	P13807	GYS1	12
ENSG00000104814	Q92918	MAP4K1	12
ENSG00000104818	Q6NT52	CGB2	2
ENSG00000104823	Q13011	ECH1	4
ENSG00000104824	P14866	HNRNPL	12
ENSG00000104825	Q15653	NFKBIB	5
ENSG00000104826	P01229	LHB	5
ENSG00000104827	P01233	CGB	0
ENSG00000104833	P04350	TUBB4A	14
ENSG00000104835	Q9NP81	FBXO17	SARS2	5
ENSG00000104848	Q96RP8	KCNA7	5
ENSG00000104852	P08621	SNRNP70	14
ENSG00000104853	O96005	CLPTM1	14
ENSG00000104856	Q01201	RELB	5
ENSG00000104859	Q8N2M8	CLASRP	5
ENSG00000104863	Q9HAP6	LIN7B	12
ENSG00000104866	O75864	PPP1R37	12
ENSG00000104870	P55899	FCGRT	5
ENSG00000104872	Q9NWS0	PIH1D1	5
ENSG00000104879	P06732	CKM	12
ENSG00000104880	Q6ZSZ5	ARHGEF18	10
ENSG00000104881	Q8WUF5	PPP1R13L	5
ENSG00000104883	Q96HA9	PEX11G	12
ENSG00000104884	P18074	ERCC2	14
ENSG00000104885	Q8TEK3	DOT1L	10
ENSG00000104886	Q9NW61	PLEKHJ1	10
ENSG00000104888	Q9P2U7	SLC17A7	12
ENSG00000104889	O75792	RNASEH2A	15
ENSG00000104892	Q6P597	KLC3	4
ENSG00000104894	P11049	CD37	6
ENSG00000104897	Q15428	SF3A2	14
ENSG00000104899	P03971	AMH	7
ENSG00000104901	Q9UK85	DKKL1	4
ENSG00000104903	P12980	LYL1	6
ENSG00000104904	P54368	OAZ1	9
ENSG00000104907	Q9NXH9	TRMT1	5
ENSG00000104915	O60499	STX10	2
ENSG00000104918	Q9HD89	RETN	0
ENSG00000104921	P06734	FCER2	5
ENSG00000104936	Q09013	DMPK	5
ENSG00000104938	Q9H2X3	CLEC4M	3
ENSG00000104941	Q9H0K4	RSPH6A	11
ENSG00000104946	Q9HA65	TBC1D17	14
ENSG00000104951	Q96RQ9	IL4I1	6
ENSG00000104953	Q9H808	TLE6	4
ENSG00000104957	P13994	CCDC130	14
ENSG00000104960	Q86YD1	PTOV1	4
ENSG00000104964	Q08117	AES	6
ENSG00000104967	Q9UNW9	NOVA2	12
ENSG00000104969	O43765	SGTA	14
ENSG00000104970	Q9H7L2	KIR3DX1	5
ENSG00000104972	Q8NHL6	LILRB1	5
ENSG00000104973	Q71SY5	MED25	6
ENSG00000104974	O75019	LILRA1	5
ENSG00000104976	Q13487	SNAPC2	5
ENSG00000104979	Q9UNZ5	C19orf53	5
ENSG00000104980	O43615	TIMM44	13
ENSG00000104983	Q9Y6R9	CCDC61	10
ENSG00000104998	Q6UWB1	IL27RA	4
ENSG00000105011	Q9NVP2	ASF1B	0
ENSG00000105048	P13805	TNNT1	9
ENSG00000105053	Q8IV63	VRK3	9
ENSG00000105058	Q9Y421	FAM32A	13
ENSG00000105063	Q9UPN7	PPP6R1	11
ENSG00000105072	Q9H6X5	C19orf44	8
ENSG00000105085	O95402	MED26	9
ENSG00000105088	O95897	OLFM2	11
ENSG00000105122	Q86YV0	RASAL3	0
ENSG00000105127	O43823	AKAP8	7
ENSG00000105131	Q9H6B9	EPHX3	5
ENSG00000105132	Q7Z398	ZNF550	2
ENSG00000105135	A1L0T0	ILVBL	11
ENSG00000105136	Q96HQ0	ZNF419	2
ENSG00000105137	Q6ZW31	SYDE1	4
ENSG00000105141	P31944	CASP14	6
ENSG00000105143	P48664	SLC1A6	10
ENSG00000105146	Q9UQB9	AURKC	15
ENSG00000105171	O95707	POP4	14
ENSG00000105173	P24864	CCNE1	12
ENSG00000105176	O94763	C19orf2	9
ENSG00000105185	O14737	PDCD5	15
ENSG00000105186	Q96NW4	ANKRD27	11
ENSG00000105193	P62249	RPS16	15
ENSG00000105197	Q3ZCQ8	TIMM50	13
ENSG00000105198	Q9UHV8	LGALS13	2
ENSG00000105202	P22087	FBL	15
ENSG00000105204	Q9Y463	DYRK1B	12
ENSG00000105205	Q05315	CLC	5
ENSG00000105216	Q8ND56	14
ENSG00000105219	Q9H8S5	CNTD2	2
ENSG00000105220	P06744	GPI	15
ENSG00000105221	P31751	AKT2	12
ENSG00000105223	Q8IV08	PLD3	12
ENSG00000105227	Q9BXM0	PRX	9
ENSG00000105229	Q8N2W9	PIAS4	9
ENSG00000105245	Q9Y6R0	NUMBL	12
ENSG00000105246	Q14213	EBI3	5
ENSG00000105248	Q9BW85	CCDC94	14
ENSG00000105251	Q96IW2	SHD	6
ENSG00000105254	Q99426	TBCB	14
ENSG00000105255	Q9BTV5	FSD1	10
ENSG00000105258	P36954	POLR2I	14
ENSG00000105261	O00110	5
ENSG00000105270	Q96DZ5	CLIP3	9
ENSG00000105278	Q9UPR6	ZFR2	12
ENSG00000105281	Q15758	SLC1A5	5
ENSG00000105287	Q9BZL6	PRKD2	12
ENSG00000105289	O95049	TJP3	12
ENSG00000105290	P51693	APLP1	9
ENSG00000105298	Q8WUQ7	C19orf29	14
ENSG00000105321	Q9Y3X0	CCDC9	5
ENSG00000105323	Q9BUJ2	HNRNPUL1	10
ENSG00000105325	Q9UM11	FZR1	14
ENSG00000105327	Q9BXH1	BBC3	5
ENSG00000105329	P01137	TGFB1	5
ENSG00000105339	A2RUS2	DENND3	9
ENSG00000105341	Q9NW81	ATP5SL	4
ENSG00000105352	O75871	CEACAM4	2
ENSG00000105355	O60664	PLIN3	9
ENSG00000105357	Q7Z406	MYH14	13
ENSG00000105364	Q9BYD3	MRPL4	15
ENSG00000105366	Q9NYZ4	SIGLEC8	0
ENSG00000105369	P11912	CD79A	4
ENSG00000105370	P55344	LIM2	10
ENSG00000105371	Q14773	ICAM4	4
ENSG00000105372	P39019	RPS19	15
ENSG00000105373	Q9NZM5	GLTSCR2	5
ENSG00000105374	Q16617	NKG7	4
ENSG00000105376	Q9UMF0	ICAM5	7
ENSG00000105379	P38117	ETFB	15
ENSG00000105383	P20138	CD33	5
ENSG00000105388	P06731	CEACAM5	7
ENSG00000105392	O43186	CRX	4
ENSG00000105393	Q9NWV8	BABAM1	8
ENSG00000105397	P29597	TYK2	11
ENSG00000105398	Q06520	SULT2A1	9
ENSG00000105401	Q16543	CDC37	12
ENSG00000105402	P54920	NAPA	14
ENSG00000105404	Q9UI14	RABAC1	13
ENSG00000105409	P13637	ATP1A3	14
ENSG00000105426	Q13332	PTPRS	12
ENSG00000105427	Q9BYD5	CNFN	11
ENSG00000105428	Q8WWF5	ZNRF4	6
ENSG00000105429	Q7Z7M0	MEGF8	5
ENSG00000105438	P24390	KDELR1	14
ENSG00000105443	Q99418	CYTH2	12
ENSG00000105447	Q9BQ67	GRWD1	14
ENSG00000105464	O15399	GRIN2D	9
ENSG00000105467	O95473	SYNGR4	5
ENSG00000105472	Q9Y240	CLEC11A	6
ENSG00000105479	Q96M63	CCDC114	4
ENSG00000105483	Q9Y2G2	CARD8	2
ENSG00000105486	P18858	LIG1	15
ENSG00000105492	O43699	SIGLEC6	2
ENSG00000105497	Q9Y473	ZNF175	12
ENSG00000105499	Q9UP65	PLA2G4C	6
ENSG00000105501	O15389	SIGLEC5	4
ENSG00000105507	Q9NP86	CABP5	9
ENSG00000105509	Q92839	HAS1	9
ENSG00000105514	O95716	RAB3D	5
ENSG00000105516	Q10586	DBP	4
ENSG00000105518	Q6UW68	TMEM205	10
ENSG00000105519	Q13938	CAPS	6
ENSG00000105520	Q96GM1	9
ENSG00000105523	Q2M2I3	FAM83E	6
ENSG00000105538	Q5U651	RASIP1	9
ENSG00000105549	Q9P2T0	THEG	6
ENSG00000105550	Q9NSA1	FGF21	4
ENSG00000105552	O15382	BCAT2	15
ENSG00000105556	Q8N344	MIER2	5
ENSG00000105559	Q9H4M7	PLEKHA4	4
ENSG00000105568	P30153	PPP2R1A	14
ENSG00000105576	O14787	TNPO2	14
ENSG00000105583	Q9Y284	C19orf56	12
ENSG00000105605	P62955	CACNG7	5
ENSG00000105607	Q92947	GCDH	12
ENSG00000105609	O75023	LILRB5	5
ENSG00000105610	Q13351	KLF1	5
ENSG00000105612	O00115	DNASE2	12
ENSG00000105613	Q9Y2H9	MAST1	14
ENSG00000105617	Q96BZ8	LENG1	5
ENSG00000105618	Q8WWY3	PRPF31	14
ENSG00000105619	P0C1Z6	TFPT	6
ENSG00000105639	P52333	JAK3	11
ENSG00000105640	Q02543	RPL18A	14
ENSG00000105641	Q92911	SLC5A5	3
ENSG00000105642	Q92952	KCNN1	12
ENSG00000105643	Q8TBH0	ARRDC2	9
ENSG00000105647	O00459	PIK3R2	12
ENSG00000105649	P20336	RAB3A	12
ENSG00000105650	Q08493	PDE4C	14
ENSG00000105655	Q9NPH2	ISYNA1	4
ENSG00000105656	P55199	ELL	9
ENSG00000105662	Q6UUV9	CRTC1	11
ENSG00000105663	Q9UMN6	11
ENSG00000105664	P49747	COMP	11
ENSG00000105668	O00322	UPK1A	5
ENSG00000105669	O14579	COPE	14
ENSG00000105671	Q9Y6V7	DDX49	14
ENSG00000105672	O00321	ETV2	4
ENSG00000105675	P20648	ATP4A	14
ENSG00000105676	Q6NXE6	ARMC6	11
ENSG00000105677	Q9BVK8	TMEM147	5
ENSG00000105679	O14556	GAPDHS	15
ENSG00000105695	P20916	MAG	5
ENSG00000105696	Q9UK28	TMEM59L	9
ENSG00000105697	P81172	HAMP	5
ENSG00000105698	Q15853	USF2	5
ENSG00000105699	Q86X29	LSR	5
ENSG00000105700	Q9BQD3	C19orf50	12
ENSG00000105701	Q14318	FKBP8	11
ENSG00000105705	Q8IWZ8	SUGP1	8
ENSG00000105707	P05981	HPN	5
ENSG00000105708	P17017	ZNF14	12
ENSG00000105711	Q07699	SCN1B	5
ENSG00000105717	Q9BYU1	PBX4	5
ENSG00000105722	P50548	ERF	11
ENSG00000105723	P49840	GSK3A	14
ENSG00000105726	Q9HD20	ATP13A1	14
ENSG00000105732	Q6ZN55	ZNF574	5
ENSG00000105737	Q16478	GRIK5	12
ENSG00000105738	O60292	SIPA1L3	12
ENSG00000105750	Q03923	ZNF85	12
ENSG00000105755	O95571	ETHE1	4
ENSG00000105767	Q8NFZ8	CADM4	6
ENSG00000105771	Q9H0W8	SMG9	5
ENSG00000105778	Q8NBF6	AVL9	13
ENSG00000105784	Q96NL0	RUNDC3B	9
ENSG00000105792	A5D8W1	C7orf63	11
ENSG00000105793	A4D1E9	GTPBP10	15
ENSG00000105808	O43374	RASA4	9
ENSG00000105810	Q00534	CDK6	12
ENSG00000105819	O75439	PMPCB	15
ENSG00000105821	Q99543	DNAJC2	14
ENSG00000105825	P48307	TFPI2	9
ENSG00000105829	O15155	BET1	14
ENSG00000105835	P43490	NAMPT	9
ENSG00000105849	Q3B726	TWISTNB	10
ENSG00000105851	P48736	PIK3CG	9
ENSG00000105852	Q15166	PON3	5
ENSG00000105854	Q15165	PON2	9
ENSG00000105855	P26012	ITGB8	8
ENSG00000105856	O60381	HBP1	9
ENSG00000105865	O95620	DUS4L	13
ENSG00000105866	Q02446	SP4	9
ENSG00000105875	A4D1P6	WDR91	12
ENSG00000105877	Q96DT5	DNAH11	14
ENSG00000105879	Q75N03	CBLL1	9
ENSG00000105880	P56178	DLX5	4
ENSG00000105887	P58546	MTPN	12
ENSG00000105889	Q6NZ63	STEAP1B	1
ENSG00000105894	P21246	PTN	7
ENSG00000105926	Q9NZW5	MPP6	11
ENSG00000105928	O60443	DFNA5	9
ENSG00000105929	Q9HBG4	ATP6V0A4	14
ENSG00000105939	Q7Z2W4	ZC3HAV1	5
ENSG00000105948	A0AVF1	TTC26	12
ENSG00000105953	Q02218	OGDH	15
ENSG00000105954	Q9HCQ7	NPVF	5
ENSG00000105963	O75689	ADAP1	11
ENSG00000105967	O14948	TFEC	9
ENSG00000105968	Q71UI9	H2AFV	14
ENSG00000105971	P51636	CAV2	9
ENSG00000105972	Q7L5D6	13
ENSG00000105974	Q03135	CAV1	11
ENSG00000105976	P08581	MET	11
ENSG00000105982	Q9H0A6	RNF32	11
ENSG00000105983	Q8WVP7	LMBR1	12
ENSG00000105989	P09544	WNT2	7
ENSG00000105991	P49639	HOXA1	9
ENSG00000105993	O75190	DNAJB6	9
ENSG00000105996	O43364	HOXA2	9
ENSG00000105997	O43365	HOXA3	8
ENSG00000106003	Q8NES3	LFNG	11
ENSG00000106004	P20719	HOXA5	9
ENSG00000106006	P31267	HOXA6	7
ENSG00000106009	Q6PJG6	BRAT1	9
ENSG00000106012	Q6IPM2	IQCE	10
ENSG00000106013	Q92527	ANKRD7	11
ENSG00000106018	P41587	VIPR2	7
ENSG00000106025	O95859	TSPAN12	10
ENSG00000106028	Q04837	SSBP1	9
ENSG00000106031	P31271	HOXA13	9
ENSG00000106034	A4D0V7	C7orf58	7
ENSG00000106038	P49640	EVX1	9
ENSG00000106049	P31937	HIBADH	15
ENSG00000106052	Q86VP1	TAX1BP1	9
ENSG00000106066	Q9H3G5	CPVL	14
ENSG00000106069	P52757	CHN2	12
ENSG00000106070	Q13322	GRB10	10
ENSG00000106077	Q8NFV4	ABHD11	14
ENSG00000106078	O75128	COBL	9
ENSG00000106080	Q9NWM8	FKBP14	11
ENSG00000106086	Q96JA3	PLEKHA8	11
ENSG00000106089	Q16623	STX1A	14
ENSG00000106100	Q9Y239	NOD1	9
ENSG00000106105	P41250	GARS	15
ENSG00000106113	Q13324	CRHR2	9
ENSG00000106121	Q4G0A6	11
ENSG00000106123	O15197	EPHB6	12
ENSG00000106125	P29972	FAM188B	7
ENSG00000106128	Q02643	GHRHR	5
ENSG00000106133	Q63ZY6	NSUN5P2	0
ENSG00000106144	P42575	CASP2	10
ENSG00000106153	Q9Y6H1	CHCHD2	13
ENSG00000106178	O00175	CCL24	5
ENSG00000106211	P04792	HSPB1	10
ENSG00000106236	P47972	NPTX2	9
ENSG00000106244	Q13442	PDAP1	11
ENSG00000106245	P41223	BUD31	14
ENSG00000106246	O75127	PTCD1	11
ENSG00000106258	P20815	CYP3A5	12
ENSG00000106261	P17029	ZKSCAN1	5
ENSG00000106263	P55884	EIF3B	14
ENSG00000106266	Q9Y5X2	SNX8	11
ENSG00000106268	P36639	NUDT1	9
ENSG00000106278	P23471	PTPRZ1	11
ENSG00000106290	P49848	TAF6	14
ENSG00000106299	O00401	WASL	10
ENSG00000106302	Q2M3T9	HYAL4	6
ENSG00000106304	P38567	SPAM1	7
ENSG00000106305	Q13155	AIMP2	11
ENSG00000106327	Q9UP52	TFR2	5
ENSG00000106328	Q9NQT6	FSCN3	6
ENSG00000106330	O75425	MOSPD3	3
ENSG00000106331	O43316	PAX4	6
ENSG00000106333	Q15113	PCOLCE	5
ENSG00000106336	O75426	FBXO24	5
ENSG00000106341	O96001	PPP1R17	8
ENSG00000106344	Q9NW13	RBM28	14
ENSG00000106346	Q9H9J4	USP42	8
ENSG00000106348	P20839	IMPDH1	15
ENSG00000106351	O95081	AGFG2	5
ENSG00000106355	Q9Y4Y9	LSM5	13
ENSG00000106366	P05121	SERPINE1	9
ENSG00000106367	P61966	AP1S1	14
ENSG00000106384	Q86VF5	MOGAT3	6
ENSG00000106392	Q9NS00	C1GALT1	12
ENSG00000106397	O60568	PLOD3	12
ENSG00000106399	P35244	RPA3	9
ENSG00000106400	O43257	ZNHIT1	5
ENSG00000106404	P56746	CLDN15	9
ENSG00000106410	O60393	NOBOX	7
ENSG00000106415	Q86VQ1	GLCCI1	1
ENSG00000106436	Q9BUA6	MYL10	8
ENSG00000106443	O94880	PHF14	12
ENSG00000106459	Q16656	NRF1	11
ENSG00000106460	Q9NUM4	TMEM106B	9
ENSG00000106462	Q15910	EZH2	11
ENSG00000106477	Q9BYV8	CEP41	11
ENSG00000106479	O60290	ZNF862	6
ENSG00000106483	Q6FHJ7	SFRP4	7
ENSG00000106484	Q5EB52	MEST	10
ENSG00000106511	P50222	MEOX2	9
ENSG00000106524	Q8IV38	ANKMY2	12
ENSG00000106526	Q9C0K3	ACTR3C	0
ENSG00000106536	P78424	POU6F2	9
ENSG00000106537	O95857	TSPAN13	9
ENSG00000106538	Q99969	RARRES2	5
ENSG00000106540	Q9NRH1	9
ENSG00000106541	O95994	AGR2	8
ENSG00000106546	P35869	AHR	12
ENSG00000106554	Q9NX63	CHCHD3	11
ENSG00000106560	Q9UG22	GIMAP2	2
ENSG00000106565	Q3YBM2	TMEM176B	6
ENSG00000106571	P10071	GLI3	11
ENSG00000106588	P25787	PSMA2	14
ENSG00000106591	Q9BYC8	MRPL32	12
ENSG00000106603	Q9GZY4	C7orf44	2
ENSG00000106605	P53004	BLVRA	9
ENSG00000106608	Q8TCY9	URGCP	9
ENSG00000106609	Q9NWD8	C7orf42	11
ENSG00000106610	Q8TBR4	STAG3L4	2
ENSG00000106615	Q15382	RHEB	13
ENSG00000106617	Q9UGJ0	PRKAG2	14
ENSG00000106624	Q8IUX7	AEBP1	9
ENSG00000106628	P49005	POLD2	14
ENSG00000106631	Q01449	MYL7	10
ENSG00000106633	P35557	GCK	6
ENSG00000106635	Q9BQE9	BCL7B	10
ENSG00000106636	O15498	YKT6	14
ENSG00000106638	Q9Y4P3	TBL2	11
ENSG00000106648	Q7Z4T8	GALNTL5	3
ENSG00000106665	Q9UDT6	CLIP2	11
ENSG00000106682	Q15056	EIF4H	11
ENSG00000106683	P53667	LIMK1	11
ENSG00000106686	Q8N4H0	C9orf68	6
ENSG00000106688	P43005	SLC1A1	11
ENSG00000106689	P50458	LHX2	9
ENSG00000106692	O75072	FKTN	9
ENSG00000106701	Q9BXM9	FSD1L	3
ENSG00000106714	Q9BZ76	CNTNAP3	12
ENSG00000106723	Q9Y657	SPIN1	9
ENSG00000106733	Q9NWW6	C9orf95	7
ENSG00000106771	Q9H330	C9orf5	12
ENSG00000106772	Q58A63	PRUNE2	9
ENSG00000106780	Q9H1U4	MEGF9	7
ENSG00000106785	Q14142	TRIM14	8
ENSG00000106789	Q92828	CORO2A	9
ENSG00000106799	P36897	TGFBR1	12
ENSG00000106803	P60468	SEC61B	5
ENSG00000106804	P01031	C5	11
ENSG00000106809	P20774	OGN	9
ENSG00000106819	Q9BXN1	ASPN	8
ENSG00000106823	O94769	ECM2	10
ENSG00000106829	Q04727	TLE4	12
ENSG00000106852	Q9UPM6	LHX6	12
ENSG00000106853	Q14914	PTGR1	13
ENSG00000106868	Q6UWL2	SUSD1	9
ENSG00000106927	P02760	AMBP	9
ENSG00000106948	Q7Z591	AKNA	6
ENSG00000106952	P32971	TNFSF8	7
ENSG00000106976	Q05193	DNM1	12
ENSG00000106991	P17813	ENG	5
ENSG00000106992	P00568	AK1	14
ENSG00000106993	Q7L3B6	CDC37L1	8
ENSG00000107014	P04090	RLN2	1
ENSG00000107018	P04808	RLN1	1
ENSG00000107020	Q9HBL7	C9orf46	11
ENSG00000107021	Q9NVG8	TBC1D13	14
ENSG00000107036	Q4ADV7	KIAA1432	13
ENSG00000107077	Q9H3R0	KDM4C	12
ENSG00000107099	Q8NF50	DOCK8	12
ENSG00000107104	Q14678	KANK1	11
ENSG00000107105	Q12926	ELAVL2	12
ENSG00000107130	P62166	NCS1	13
ENSG00000107140	Q15569	TESK1	6
ENSG00000107147	Q5JUK3	KCNT1	12
ENSG00000107159	Q16790	CA9	5
ENSG00000107164	Q96I24	FUBP3	10
ENSG00000107165	P17643	TYRP1	10
ENSG00000107175	O43889	CREB3	8
ENSG00000107185	Q92546	RGP1	13
ENSG00000107186	O75970	MPDZ	6
ENSG00000107187	Q9UBR4	LHX3	12
ENSG00000107201	O95786	DDX58	11
ENSG00000107223	O60869	EDF1	14
ENSG00000107242	O14986	PIP5K1B	14
ENSG00000107249	Q8NEA6	GLIS3	9
ENSG00000107262	Q99933	BAG1	11
ENSG00000107263	Q13905	RAPGEF1	9
ENSG00000107281	Q9NQX5	NPDC1	5
ENSG00000107282	Q02410	APBA1	12
ENSG00000107290	Q7Z333	SETX	8
ENSG00000107295	Q99962	SH3GL2	9
ENSG00000107317	P41222	PTGDS	9
ENSG00000107331	Q9BZC7	ABCA2	15
ENSG00000107338	Q15464	SHB	8
ENSG00000107341	Q712K3	UBE2R2	12
ENSG00000107362	Q5VST6	FAM108B1	14
ENSG00000107371	Q9NQT5	EXOSC3	14
ENSG00000107372	O76080	ZFAND5	10
ENSG00000107404	O14640	DVL1	12
ENSG00000107438	O00151	PDLIM1	9
ENSG00000107443	Q5T5M9	CCNJ	9
ENSG00000107447	P04053	DNTT	9
ENSG00000107485	P23771	GATA3	9
ENSG00000107518	Q5VV63	ATRNL1	12
ENSG00000107521	Q92902	HPS1	10
ENSG00000107537	O14832	PHYH	11
ENSG00000107551	Q9H2L5	RASSF4	9
ENSG00000107554	Q6XZF7	DNMBP	11
ENSG00000107560	Q7L804	RAB11FIP2	11
ENSG00000107562	P48061	CXCL12	9
ENSG00000107566	O75477	ERLIN1	11
ENSG00000107581	Q14152	EIF3A	14
ENSG00000107593	Q9P0L9	PKD2L1	12
ENSG00000107611	O60494	CUBN	12
ENSG00000107614	O14717	TRDMT1	11
ENSG00000107618	P10745	RBP3	9
ENSG00000107623	P55107	GDF10	8
ENSG00000107625	Q9BQ39	DDX50	11
ENSG00000107643	P45983	MAPK8	12
ENSG00000107651	Q9Y6Y8	SEC23IP	11
ENSG00000107669	O95260	ATE1	13
ENSG00000107672	Q9NXX6	NSMCE4A	10
ENSG00000107679	Q9HB21	PLEKHA1	11
ENSG00000107719	Q9ULE6	KIAA1274	9
ENSG00000107731	Q8IZJ1	UNC5B	10
ENSG00000107736	Q9H251	CDH23	12
ENSG00000107738	Q9H7M9	C10orf54	9
ENSG00000107742	Q92563	SPOCK2	6
ENSG00000107745	Q9BPX6	MICU1	12
ENSG00000107758	P16298	PPP3CB	14
ENSG00000107771	Q9H7U1	FAM190B	7
ENSG00000107779	P36894	BMPR1A	12
ENSG00000107789	Q9UNW1	MINPP1	9
ENSG00000107796	P62736	ACTA2	14
ENSG00000107798	P38571	LIPA	13
ENSG00000107807	P31314	TLX1	10
ENSG00000107815	Q96RR1	C10orf2	12
ENSG00000107816	Q9BRK4	LZTS2	8
ENSG00000107819	Q9BWM7	SFXN3	4
ENSG00000107821	Q96I82	KAZALD1	10
ENSG00000107829	P57775	FBXW4	11
ENSG00000107831	P55075	FGF8	9
ENSG00000107833	O75607	NPM3	9
ENSG00000107854	Q9H2K2	TNKS2	11
ENSG00000107859	O75364	PITX3	8
ENSG00000107862	Q92538	GBF1	13
ENSG00000107863	Q5T5U3	ARHGAP21	0
ENSG00000107864	Q8NE35	CPEB3	12
ENSG00000107872	Q9H469	FBXL15	11
ENSG00000107874	Q9H467	CUEDC2	9
ENSG00000107882	Q9UMX1	SUFU	11
ENSG00000107890	Q9UPS8	ANKRD26	7
ENSG00000107897	Q5T8D3	ACBD5	10
ENSG00000107902	Q9H008	LHPP	5
ENSG00000107929	Q92615	LARP4B	7
ENSG00000107937	Q9BZE4	GTPBP4	15
ENSG00000107938	Q3B7T1	C10orf137	11
ENSG00000107949	Q9P287	BCCIP	13
ENSG00000107951	Q9NVV4	MTPAP	8
ENSG00000107954	O76050	NEURL	11
ENSG00000107957	Q5TCZ1	SH3PXD2A	9
ENSG00000107959	Q5JRX3	PITRM1	14
ENSG00000107960	Q9H668	OBFC1	9
ENSG00000107968	P41279	MAP3K8	9
ENSG00000107984	O94907	DKK1	9
ENSG00000108001	Q9H4W6	EBF3	12
ENSG00000108010	O76003	GLRX3	14
ENSG00000108018	Q8WY21	SORCS1	8
ENSG00000108021	Q5VWN6	FAM208B	7
ENSG00000108039	Q9NQW7	XPNPEP1	14
ENSG00000108046	Q8IYW2	5
ENSG00000108055	Q9UQE7	SMC3	14
ENSG00000108061	Q9UQ13	SHOC2	14
ENSG00000108064	Q00059	TFAM	10
ENSG00000108091	Q16204	CCDC6	9
ENSG00000108094	Q13617	CUL2	10
ENSG00000108100	Q8ND76	CCNY	9
ENSG00000108106	Q16763	UBE2S	11
ENSG00000108107	P46779	RPL28	5
ENSG00000108175	Q9ULJ6	ZMIZ1	8
ENSG00000108176	Q9UKB3	DNAJC12	10
ENSG00000108179	P30405	PPIF	14
ENSG00000108187	P30039	PBLD	13
ENSG00000108219	Q8NG11	TSPAN14	9
ENSG00000108231	O95970	LGI1	9
ENSG00000108239	O60347	TBC1D12	13
ENSG00000108242	P33260	CYP2C18	5
ENSG00000108244	Q9C075	KRT23	7
ENSG00000108255	P05813	CRYBA1	9
ENSG00000108256	Q7Z417	NUFIP2	9
ENSG00000108262	Q9Y2X7	GIT1	12
ENSG00000108264	O75478	TADA2A	14
ENSG00000108270	Q9NY61	AATF	13
ENSG00000108272	Q6UWP2	DHRS11	13
ENSG00000108278	Q15649	ZNHIT3	9
ENSG00000108292	P55198	MLLT6	0
ENSG00000108294	P49720	PSMB3	14
ENSG00000108296	Q9NXE8	CWC25	13
ENSG00000108298	P84098	RPL19	15
ENSG00000108306	Q96IG2	FBXL20	14
ENSG00000108309	Q59EK9	RUNDC3A	5
ENSG00000108312	P17480	UBTF	5
ENSG00000108342	P09919	CSF3	8
ENSG00000108344	O43242	PSMD3	14
ENSG00000108349	O15234	CASC3	9
ENSG00000108352	Q9UHV5	RAPGEFL1	5
ENSG00000108370	O75916	RGS9	12
ENSG00000108375	Q68DV7	RNF43	7
ENSG00000108379	P56703	WNT3	9
ENSG00000108381	P45381	ASPA	9
ENSG00000108384	O43502	RAD51C	14
ENSG00000108387	O43236	SEPT4	6
ENSG00000108389	Q9NYA4	MTMR4	12
ENSG00000108395	O94972	TRIM37	11
ENSG00000108405	P51575	P2RX1	7
ENSG00000108406	Q8IX18	DHX40	9
ENSG00000108417	O76014	KRT37	6
ENSG00000108423	Q9UJT1	TUBD1	9
ENSG00000108424	Q14974	KPNB1	14
ENSG00000108433	O14653	GOSR2	13
ENSG00000108439	Q9NVS9	PNPO	13
ENSG00000108442	Q96ET8	FAM18B4P	0
ENSG00000108443	P23443	RPS6KB1	12
ENSG00000108448	O95361	TRIM16L	9
ENSG00000108465	Q96JB5	CDK5RAP3	12
ENSG00000108468	P83916	CBX1	9
ENSG00000108469	O94762	RECQL5	15
ENSG00000108474	Q9Y2B2	PIGL	14
ENSG00000108479	P51570	GALK1	11
ENSG00000108504	Q00526	TEN1	14
ENSG00000108506	Q9H0H0	INTS2	12
ENSG00000108509	O94983	CAMTA2	5
ENSG00000108510	Q9UHV7	MED13	12
ENSG00000108511	P17509	HOXB6	5
ENSG00000108515	P13929	ENO3	15
ENSG00000108516	O14836	7
ENSG00000108518	P07737	PFN1	5
ENSG00000108523	Q9H6Y7	RNF167	6
ENSG00000108528	Q02978	SLC25A11	12
ENSG00000108551	Q9Y272	RASD1	9
ENSG00000108556	Q04844	CHRNE	5
ENSG00000108557	Q7Z5J4	RAI1	8
ENSG00000108559	Q99567	NUP88	4
ENSG00000108561	Q07021	C1QBP	12
ENSG00000108576	P31645	SLC6A4	12
ENSG00000108578	Q13867	BLMH	9
ENSG00000108582	O75976	CPD	12
ENSG00000108587	O95249	GOSR1	13
ENSG00000108588	Q96A33	CCDC47	14
ENSG00000108590	Q9Y3C7	MED31	13
ENSG00000108591	P55039	DRG2	14
ENSG00000108592	Q8IY81	FTSJ3	14
ENSG00000108599	O43572	AKAP10	12
ENSG00000108602	P30838	ALDH3A1	14
ENSG00000108604	Q92925	SMARCD2	14
ENSG00000108622	P13598	ICAM2	5
ENSG00000108639	O43760	SYNGR2	12
ENSG00000108641	Q9UPM9	B9D1	12
ENSG00000108651	Q9NYH9	UTP6	9
ENSG00000108654	P17844	DDX5	14
ENSG00000108666	Q9HAS0	C17orf75	9
ENSG00000108669	Q15438	CYTH1	12
ENSG00000108671	O00231	PSMD11	14
ENSG00000108679	Q08380	LGALS3BP	4
ENSG00000108684	Q16515	ACCN1	12
ENSG00000108688	P80098	CCL7	3
ENSG00000108691	P13500	CCL2	4
ENSG00000108700	P80075	CCL8	5
ENSG00000108702	P22362	CCL1	4
ENSG00000108733	O00623	PEX12	14
ENSG00000108753	P35680	HNF1B	11
ENSG00000108759	Q14532	KRT32	6
ENSG00000108771	Q96C10	DHX58	5
ENSG00000108773	Q92830	KAT2A	14
ENSG00000108774	P51148	RAB5C	14
ENSG00000108784	P54802	NAGLU	12
ENSG00000108786	P14061	HSD17B1	9
ENSG00000108788	Q9UH92	MLX	12
ENSG00000108797	P78357	CNTNAP1	12
ENSG00000108798	Q9P2A4	ABI3	5
ENSG00000108799	Q92800	EZH1	11
ENSG00000108813	Q92988	DLX4	5
ENSG00000108819	Q96SB3	PPP1R9B	6
ENSG00000108821	P02452	COL1A1	11
ENSG00000108823	Q16586	SGCA	6
ENSG00000108825	Q9BTE6	AARSD1	11
ENSG00000108826	Q9P0M9	MRPL27	15
ENSG00000108828	Q99536	VAT1	9
ENSG00000108829	Q96AG4	LRRC59	12
ENSG00000108830	P52198	RND2	5
ENSG00000108839	P18054	ALOX12	5
ENSG00000108840	Q9UQL6	HDAC5	12
ENSG00000108846	O15438	ABCC3	14
ENSG00000108848	O95232	LUC7L3	0
ENSG00000108849	P01298	PPY	5
ENSG00000108852	Q14168	MPP2	11
ENSG00000108854	Q9HAU4	SMURF2	11
ENSG00000108861	P51452	DUSP3	5
ENSG00000108878	Q06432	CACNG1	9
ENSG00000108883	Q15029	EFTUD2	15
ENSG00000108924	Q16534	HLF	11
ENSG00000108932	O15403	SLC16A6	9
ENSG00000108946	P10644	PRKAR1A	12
ENSG00000108947	Q15768	EFNB3	5
ENSG00000108950	Q96MK3	FAM20A	0
ENSG00000108953	P62258	YWHAE	14
ENSG00000108960	Q15546	MMD	12
ENSG00000108961	Q9HD47	RANGRF	5
ENSG00000108963	Q9BZG8	DPH1	15
ENSG00000108984	P52564	MAP2K6	13
ENSG00000109016	Q6IAN0	DHRS7B	12
ENSG00000109046	Q9Y6I7	WSB1	10
ENSG00000109047	P35243	RCVRN	9
ENSG00000109061	P12882	MYH1	13
ENSG00000109062	O14745	SLC9A3R1	10
ENSG00000109063	P11055	MYH3	13
ENSG00000109065	Q9BTE0	NAT9	14
ENSG00000109066	Q8NE00	TMEM104	12
ENSG00000109072	P04004	SEBOX	10
ENSG00000109079	Q13829	TNFAIP1	9
ENSG00000109083	Q8IY31	IFT20	12
ENSG00000109084	Q5BJF2	TMEM97	9
ENSG00000109089	Q86X02	CDR2L	9
ENSG00000109099	Q01453	PMP22	9
ENSG00000109101	O15353	FOXN1	8
ENSG00000109103	Q13432	UNC119	12
ENSG00000109107	P09972	ALDOC	14
ENSG00000109111	Q7KZ85	SUPT6H	13
ENSG00000109113	Q9BZG1	RAB34	11
ENSG00000109118	Q96QT6	PHF12	8
ENSG00000109132	Q99453	PHOX2B	9
ENSG00000109133	P57088	TMEM33	12
ENSG00000109158	P48169	GABRA4	5
ENSG00000109163	P30968	GNRHR	12
ENSG00000109171	Q9P270	SLAIN2	9
ENSG00000109180	Q9NX40	OCIAD1	9
ENSG00000109181	P36537	UGT2B10	12
ENSG00000109182	Q9H720	CWH43	4
ENSG00000109184	Q92564	DCUN1D4	11
ENSG00000109189	P62068	USP46	14
ENSG00000109193	P49888	SULT1E1	8
ENSG00000109205	A1E959	ODAM	4
ENSG00000109208	Q99954	SMR3A	0
ENSG00000109220	Q9UKJ5	CHIC2	12
ENSG00000109238	O60397	0
ENSG00000109255	P48645	NMU	8
ENSG00000109265	Q6ZU35	KIAA1211	9
ENSG00000109270	Q9UHA4	LAMTOR3	9
ENSG00000109272	P10720	PF4V1	2
ENSG00000109320	P19838	NFKB1	11
ENSG00000109321	P15514	AREG	7
ENSG00000109323	O00462	MANBA	12
ENSG00000109332	P61077	UBE2D3	14
ENSG00000109339	P53779	MAPK10	12
ENSG00000109381	Q15723	ELF2	9
ENSG00000109390	O43677	NDUFC1	5
ENSG00000109424	P25874	UCP1	4
ENSG00000109436	Q6ZT07	TBC1D9	14
ENSG00000109445	Q9Y3S2	ZNF330	11
ENSG00000109452	O15327	INPP4B	12
ENSG00000109458	Q13480	GAB1	9
ENSG00000109466	O95198	KLHL2	12
ENSG00000109471	P60568	IL2	4
ENSG00000109472	P16870	CPE	11
ENSG00000109475	P49207	RPL34	14
ENSG00000109501	O76024	WFS1	10
ENSG00000109511	Q9UJ72	ANXA10	7
ENSG00000109519	Q9HAV7	GRPEL1	15
ENSG00000109534	Q9NY12	GAR1	14
ENSG00000109536	Q14331	FRG1	12
ENSG00000109572	P51790	CLCN3	15
ENSG00000109576	Q8N5Z0	AADAT	13
ENSG00000109586	Q86SF2	GALNT7	12
ENSG00000109606	O43143	DHX15	14
ENSG00000109610	P08294	SOD3	8
ENSG00000109618	Q9HD40	SEPSECS	12
ENSG00000109625	Q66K79	CPZ	9
ENSG00000109654	Q9C040	TRIM2	9
ENSG00000109667	Q9NRM0	SLC2A9	3
ENSG00000109670	Q969H0	FBXW7	13
ENSG00000109674	Q8TAT5	NEIL3	5
ENSG00000109680	Q8N5T2	TBC1D19	11
ENSG00000109684	Q7Z7G1	CLNK	5
ENSG00000109685	O96028	WHSC1	12
ENSG00000109686	Q5HYK7	SH3D19	9
ENSG00000109689	Q9P246	STIM2	7
ENSG00000109705	P78367	NKX3-2	5
ENSG00000109736	Q14728	MFSD10	12
ENSG00000109738	P48167	GLRB	9
ENSG00000109743	Q10588	BST1	7
ENSG00000109756	Q9Y4G8	RAPGEF2	12
ENSG00000109758	Q04756	HGFAC	8
ENSG00000109762	Q9H3E2	SNX25	11
ENSG00000109771	Q9P2M1	LRP2BP	8
ENSG00000109775	Q9NUQ7	UFSP2	4
ENSG00000109787	P57682	KLF3	9
ENSG00000109790	Q96PQ7	KLHL5	11
ENSG00000109794	A5PLN7	FAM149A	8
ENSG00000109805	Q9BPX3	NCAPG	13
ENSG00000109814	O60701	UGDH	12
ENSG00000109819	Q9UBK2	PPARGC1A	9
ENSG00000109832	Q9UHL0	DDX25	13
ENSG00000109846	P02511	CRYAB	7
ENSG00000109851	A6NMT0	DBX1	5
ENSG00000109854	Q9BUP3	HTATIP2	9
ENSG00000109861	P53634	CTSC	11
ENSG00000109881	Q96HJ3	CCDC34	5
ENSG00000109906	Q05516	ZBTB16	7
ENSG00000109911	Q96EB1	ELP4	13
ENSG00000109917	O75312	ZNF259	15
ENSG00000109919	Q9Y6C9	MTCH2	12
ENSG00000109920	Q8N3X1	FNBP4	9
ENSG00000109927	O75443	TECTA	11
ENSG00000109929	O75845	SC5DL	14
ENSG00000109943	O95727	CRTAM	8
ENSG00000109944	Q6NUN7	C11orf63	6
ENSG00000109956	Q9P2W7	B3GAT1	9
ENSG00000109971	P11142	HSPA8	14
ENSG00000109991	P56373	P2RX3	7
ENSG00000110002	O00534	VWA5A	9
ENSG00000110011	Q9NNZ3	DNAJC4	5
ENSG00000110013	Q9HAT2	SIAE	5
ENSG00000110025	Q9NRS6	SNX15	5
ENSG00000110031	O60711	LPXN	13
ENSG00000110042	Q9Y2E6	DTX4	9
ENSG00000110046	Q2TAZ0	ATG2A	12
ENSG00000110047	Q9H4M9	EHD1	14
ENSG00000110048	P22059	OSBP	13
ENSG00000110057	Q9H1C4	UNC93B1	9
ENSG00000110060	Q9BZE2	PUS3	15
ENSG00000110063	Q96C86	DCPS	13
ENSG00000110066	Q4FZB7	SUV420H1	13
ENSG00000110074	Q96CU9	FOXRED1	12
ENSG00000110075	Q5H9R7	PPP6R3	11
ENSG00000110076	Q9P2S2	NRXN2	12
ENSG00000110077	Q9H2W1	MS4A6A	3
ENSG00000110079	Q96JQ5	MS4A4A	9
ENSG00000110080	Q11206	ST3GAL4	9
ENSG00000110090	P50416	CPT1A	12
ENSG00000110092	P24385	CCND1	9
ENSG00000110104	Q9H6F5	CCDC86	5
ENSG00000110107	Q9UMS4	PRPF19	14
ENSG00000110108	Q9BVC6	TMEM109	6
ENSG00000110148	P32239	CCKBR	8
ENSG00000110169	P02790	HPX	9
ENSG00000110171	O75382	TRIM3	9
ENSG00000110172	Q9UHD1	CHORDC1	12
ENSG00000110195	P15328	FOLR1	11
ENSG00000110200	P60006	C11orf51	5
ENSG00000110203	P41439	FOLR3	11
ENSG00000110218	Q96RD7	PANX1	9
ENSG00000110237	Q96PE2	ARHGEF17	12
ENSG00000110243	Q6Q788	APOA5	5
ENSG00000110245	P02656	APOC3	5
ENSG00000110274	Q9UPV0	CEP164	9
ENSG00000110315	Q8WVD5	RNF141	9
ENSG00000110318	Q9P2H0	KIAA1377	6
ENSG00000110321	P78344	EIF4G2	11
ENSG00000110324	Q13651	IL10RA	7
ENSG00000110328	Q6P9A2	GALNTL4	9
ENSG00000110330	Q13490	BIRC2	11
ENSG00000110344	Q14139	UBE4A	14
ENSG00000110347	P39900	MMP12	5
ENSG00000110367	P26196	DDX6	14
ENSG00000110375	O00526	UPK2	5
ENSG00000110395	P22681	CBL	12
ENSG00000110400	Q15223	PVRL1	9
ENSG00000110422	Q9H422	HIPK3	12
ENSG00000110427	Q6ZVL6	C11orf41	9
ENSG00000110429	Q9UK99	FBXO3	9
ENSG00000110435	O00330	PDHX	11
ENSG00000110436	P43004	SLC1A2	12
ENSG00000110442	Q9P000	COMMD9	9
ENSG00000110446	Q8IY34	SLC15A3	5
ENSG00000110448	P06127	CD5	7
ENSG00000110455	Q96QU6	ACCS	7
ENSG00000110484	Q13296	SCGB2A2	3
ENSG00000110492	P21741	MDK	3
ENSG00000110497	Q9C0C7	AMBRA1	11
ENSG00000110514	Q8WXG6	MADD	12
ENSG00000110536	Q8WUK0	PTPMT1	12
ENSG00000110583	Q86UY6	NAA40	13
ENSG00000110619	P49589	CARS	15
ENSG00000110628	Q96BI1	SLC22A18	4
ENSG00000110651	P60033	CD81	3
ENSG00000110660	Q8IXU6	SLC35F2	14
ENSG00000110665	Q9P2W6	C11orf21	1
ENSG00000110675	Q8N336	ELMOD1	9
ENSG00000110680	P01258	CALCA	8
ENSG00000110693	P35712	SOX6	11
ENSG00000110696	O00193	C11orf58	9
ENSG00000110697	O00562	PITPNM1	12
ENSG00000110700	P62277	RPS13	15
ENSG00000110711	O00170	AIP	12
ENSG00000110713	P52948	NUP98	12
ENSG00000110717	O00217	NDUFS8	15
ENSG00000110719	Q13488	TCIRG1	14
ENSG00000110721	P35790	CHKA	11
ENSG00000110723	Q8NEV8	EXPH5	7
ENSG00000110756	Q9UPZ3	HPS5	9
ENSG00000110768	P32780	GTF2H1	12
ENSG00000110777	Q16633	POU2AF1	8
ENSG00000110786	P54829	PTPN5	5
ENSG00000110799	P04275	VWF	10
ENSG00000110801	O00233	PSMD9	14
ENSG00000110811	Q8IVL6	LEPREL2	0
ENSG00000110841	Q86W92	PPFIBP1	12
ENSG00000110844	Q6NWY9	PRPF40B	14
ENSG00000110848	Q07108	CD69	8
ENSG00000110851	Q9UKN5	PRDM4	9
ENSG00000110852	Q92478	CLEC2B	8
ENSG00000110871	Q5HYK3	COQ5	15
ENSG00000110876	Q14242	SELPLG	3
ENSG00000110880	Q9ULV4	CORO1C	14
ENSG00000110881	P78348	ACCN2	12
ENSG00000110887	P14920	DAO	13
ENSG00000110888	Q6IMN6	CAPRIN2	8
ENSG00000110900	A1L157	TSPAN11	6
ENSG00000110906	Q9H3F6	KCTD10	12
ENSG00000110911	P49281	SLC11A2	15
ENSG00000110917	Q14165	MLEC	12
ENSG00000110921	Q03426	MVK	15
ENSG00000110925	Q9H175	CSRNP2	4
ENSG00000110931	Q96RR4	CAMKK2	14
ENSG00000110934	Q9UBW5	BIN2	4
ENSG00000110944	Q9NPF7	IL23A	4
ENSG00000110955	P06576	ATP5B	15
ENSG00000110958	Q15185	PTGES3	14
ENSG00000110975	Q6XYQ8	SYT10	9
ENSG00000110987	Q4VC05	BCL7A	9
ENSG00000111011	Q7L4I2	RSRC2	11
ENSG00000111012	O15528	CYP27B1	5
ENSG00000111046	P23409	MYF6	9
ENSG00000111049	P13349	MYF5	9
ENSG00000111052	O14910	LIN7A	9
ENSG00000111057	P05783	KRT18	4
ENSG00000111058	Q9H6R3	ACSS3	9
ENSG00000111077	Q63HR2	TENC1	4
ENSG00000111087	P08151	GLI1	11
ENSG00000111110	Q9ULR3	PPM1H	12
ENSG00000111142	P50579	METAP2	15
ENSG00000111144	P09960	LTA4H	13
ENSG00000111145	P41970	ELK3	9
ENSG00000111181	P48065	SLC6A12	12
ENSG00000111186	Q9H1J7	WNT5B	11
ENSG00000111196	Q96A72	MAGOHB	14
ENSG00000111199	Q9HBA0	TRPV4	9
ENSG00000111203	Q969R8	ITFG2	11
ENSG00000111206	Q08050	FOXM1	9
ENSG00000111215	Q16378	PRR4	2
ENSG00000111218	Q9NR22	PRMT8	14
ENSG00000111224	Q9NR21	PARP11	8
ENSG00000111229	O15145	ARPC3	14
ENSG00000111231	Q9UHW5	GPN3	14
ENSG00000111237	Q9UBQ0	VPS29	14
ENSG00000111241	P10767	FGF6	9
ENSG00000111245	P10916	MYL2	9
ENSG00000111247	Q96B01	RAD51AP1	9
ENSG00000111249	O14529	CUX2	13
ENSG00000111252	Q9UQQ2	SH2B3	9
ENSG00000111254	O75969	AKAP3	5
ENSG00000111261	Q9H8J5	MANSC1	4
ENSG00000111262	Q09470	KCNA1	12
ENSG00000111266	Q9BY84	DUSP16	7
ENSG00000111269	O60519	CREBL2	9
ENSG00000111271	Q6JQN1	ACAD10	14
ENSG00000111275	P05091	ALDH2	15
ENSG00000111276	P46527	CDKN1B	10
ENSG00000111291	Q9NZD1	GPRC5D	6
ENSG00000111300	Q14CX7	NAA25	14
ENSG00000111305	Q2KHT4	GSG1	7
ENSG00000111319	P37088	SCNN1A	8
ENSG00000111321	P36941	LTBR	5
ENSG00000111325	Q6N063	OGFOD2	11
ENSG00000111328	O14519	CDK2AP1	8
ENSG00000111331	Q9Y6K5	OAS3	5
ENSG00000111332	Q9BTM1	14
ENSG00000111335	P29728	OAS2	5
ENSG00000111339	Q93070	ART4	4
ENSG00000111341	P08493	MGP	8
ENSG00000111344	O95294	RASAL1	9
ENSG00000111348	P52566	ARHGDIB	8
ENSG00000111358	Q13889	GTF2H3	14
ENSG00000111361	Q14232	EIF2B1	14
ENSG00000111364	Q8NHQ9	DDX55	14
ENSG00000111371	Q9H2H9	SLC38A1	11
ENSG00000111404	Q9H628	RERGL	7
ENSG00000111405	P21128	ENDOU	12
ENSG00000111412	Q9H741	C12orf49	9
ENSG00000111424	P11473	VDR	9
ENSG00000111432	Q9ULW2	FZD10	11
ENSG00000111445	P40937	RFC5	15
ENSG00000111450	P32856	STX2	9
ENSG00000111452	Q6QNK2	GPR133	10
ENSG00000111481	P61923	COPZ1	4
ENSG00000111490	Q9Y2I9	TBC1D30	11
ENSG00000111530	Q86VP6	CAND1	12
ENSG00000111536	Q9NPH9	IL26	2
ENSG00000111537	P01579	IFNG	7
ENSG00000111540	P61020	RAB5B	14
ENSG00000111554	Q8TC05	MDM1	8
ENSG00000111581	P57740	NUP107	13
ENSG00000111596	Q9NZN8	CNOT2	14
ENSG00000111602	Q9UNS1	TIMELESS	12
ENSG00000111605	Q16630	CPSF6	1
ENSG00000111615	Q13601	KRR1	14
ENSG00000111639	Q4U2R6	MRPL51	12
ENSG00000111640	P04406	GAPDH	15
ENSG00000111641	P46087	NOP2	15
ENSG00000111642	Q14839	CHD4	13
ENSG00000111644	Q8NEB7	ACRBP	5
ENSG00000111647	A0JNW5	UHRF1BP1L	12
ENSG00000111652	Q9UBW8	COPS7A	13
ENSG00000111653	Q9UNL4	ING4	13
ENSG00000111664	P16520	GNB3	13
ENSG00000111665	Q99618	CDCA3	7
ENSG00000111666	Q8WUD6	CHPT1	6
ENSG00000111667	P45974	USP5	14
ENSG00000111669	P60174	TPI1	15
ENSG00000111670	Q3T906	GNPTAB	11
ENSG00000111671	Q99619	SPSB2	4
ENSG00000111674	P09104	ENO2	15
ENSG00000111676	P54259	ATN1	8
ENSG00000111678	Q99622	C12orf57	9
ENSG00000111679	P29350	PTPN6	12
ENSG00000111684	Q6P1A2	LPCAT3	12
ENSG00000111696	Q86UY8	NT5DC3	11
ENSG00000111700	Q9NPD5	SLCO1B3	11
ENSG00000111701	P41238	APOBEC1	5
ENSG00000111704	Q9H9S0	NANOG	5
ENSG00000111707	Q9H7L9	SUDS3	9
ENSG00000111711	Q9Y3E0	GOLT1B	14
ENSG00000111713	P54840	GYS2	12
ENSG00000111716	P07195	LDHB	15
ENSG00000111725	Q9Y478	PRKAB1	9
ENSG00000111726	Q8NFW8	CMAS	11
ENSG00000111727	Q9Y5Z7	HCFC2	12
ENSG00000111728	Q92185	ST8SIA1	9
ENSG00000111729	Q9UMR7	CLEC4A	3
ENSG00000111731	Q86YS7	KIAA0528	12
ENSG00000111732	Q9GZX7	AICDA	9
ENSG00000111737	Q15286	RAB35	12
ENSG00000111752	P78364	PHC1	9
ENSG00000111775	P12074	COX6A1	13
ENSG00000111780	O43716	GATC	12
ENSG00000111783	Q33E94	RFX4	9
ENSG00000111785	Q9NVN3	RIC8B	9
ENSG00000111786	Q13242	SRSF9	5
ENSG00000111788	A8MPP1	13
ENSG00000111790	Q9NVK5	FGFR1OP2	11
ENSG00000111796	Q12918	KLRB1	4
ENSG00000111799	Q99715	COL12A1	9
ENSG00000111801	O00478	BTN3A3	2
ENSG00000111802	O95551	TDP2	11
ENSG00000111816	P42685	FRK	12
ENSG00000111817	Q9UL01	DSE	11
ENSG00000111832	Q9H446	RWDD1	14
ENSG00000111834	Q5TD94	RSPH4A	11
ENSG00000111837	P20794	MAK	14
ENSG00000111843	Q9P0S9	TMEM14C	0
ENSG00000111845	Q9NWT1	PAK1IP1	14
ENSG00000111846	Q06430	GCNT2	8
ENSG00000111850	Q96KF7	C6orf162	9
ENSG00000111859	Q14511	NEDD9	11
ENSG00000111860	Q5SZL2	C6orf204	6
ENSG00000111863	Q96IZ2	C6orf105	8
ENSG00000111875	Q9Y294	ASF1A	14
ENSG00000111877	Q9NXL9	MCM9	11
ENSG00000111879	Q8NB25	FAM184A	11
ENSG00000111880	O60942	RNGTT	14
ENSG00000111885	P33908	MAN1A1	12
ENSG00000111886	P28476	GABRR2	9
ENSG00000111897	Q9NRX5	SERINC1	14
ENSG00000111906	Q7Z4H3	HDDC2	14
ENSG00000111907	Q16890	TPD52L1	9
ENSG00000111911	Q9NQE9	HINT3	12
ENSG00000111912	Q8NI08	NCOA7	8
ENSG00000111913	Q9Y4F9	FAM65B	9
ENSG00000111961	O94885	SASH1	7
ENSG00000111962	Q9Y2C2	UST	11
ENSG00000111971	Q5SRR4	LY6G5C	4
ENSG00000111975	O95867	5
ENSG00000111980	O95865	5
ENSG00000111981	Q9BZM6	ULBP1	4
ENSG00000111985	Q9Y334	9
ENSG00000111987	Q9Y333	14
ENSG00000112029	Q9UKT4	FBXO5	9
ENSG00000112031	Q9UGC7	MTRF1L	15
ENSG00000112033	Q03181	PPARD	10
ENSG00000112038	P35372	OPRM1	9
ENSG00000112039	Q9HB96	FANCE	7
ENSG00000112041	O00294	TULP1	8
ENSG00000112053	Q96RN1	SLC26A8	7
ENSG00000112062	Q16539	MAPK14	13
ENSG00000112077	Q02094	RHAG	12
ENSG00000112078	Q7Z5Y7	KCTD20	5
ENSG00000112079	Q15208	STK38	14
ENSG00000112081	P84103	SRSF3	12
ENSG00000112090	Q7Z6P3	11
ENSG00000112096	P04179	SOD2	15
ENSG00000112110	Q9H0U6	MRPL18	12
ENSG00000112115	Q16552	IL17A	8
ENSG00000112116	Q96PD4	IL17F	8
ENSG00000112118	P25205	MCM3	14
ENSG00000112130	O76064	RNF8	9
ENSG00000112137	Q9C0D0	PHACTR1	0
ENSG00000112139	Q8NFP4	MDGA1	10
ENSG00000112144	Q9UPZ9	ICK	14
ENSG00000112146	Q9UK97	FBXO9	10
ENSG00000112149	Q01151	CD83	5
ENSG00000112159	Q9NU22	MDN1	14
ENSG00000112164	P43220	GLP1R	8
ENSG00000112167	Q9NPB0	C6orf64	12
ENSG00000112175	P22003	BMP5	12
ENSG00000112182	Q9BYV9	BACH2	9
ENSG00000112183	Q9BX46	RBM24	8
ENSG00000112186	P40123	CAP2	14
ENSG00000112195	Q5T2D2	TREML2	4
ENSG00000112200	Q9Y4E5	ZNF451	8
ENSG00000112208	O95816	BAG2	12
ENSG00000112210	Q9ULC3	RAB23	11
ENSG00000112212	Q5TGU0	TSPO2	5
ENSG00000112214	Q5TD97	FHL5	5
ENSG00000112218	Q9BZJ6	GPR63	5
ENSG00000112232	Q5VWX1	KHDRBS2	9
ENSG00000112234	Q9UKA2	FBXL4	11
ENSG00000112237	P24863	CCNC	13
ENSG00000112238	Q9H4Q3	PRDM13	5
ENSG00000112242	O00716	E2F3	9
ENSG00000112245	Q93096	PTP4A1	12
ENSG00000112246	P81133	SIM1	12
ENSG00000112249	Q8N3C0	ASCC3	14
ENSG00000112273	Q5TGJ6	HDGFL1	2
ENSG00000112276	Q8NE79	BVES	11
ENSG00000112280	P20849	COL9A1	9
ENSG00000112282	Q9ULK4	MED23	12
ENSG00000112290	Q92558	WASF1	9
ENSG00000112293	P80108	GPLD1	8
ENSG00000112294	P51649	ALDH5A1	13
ENSG00000112297	Q9Y4K1	AIM1	9
ENSG00000112299	O95497	VNN1	8
ENSG00000112303	O95498	VNN2	8
ENSG00000112304	Q9NPJ3	ACOT13	13
ENSG00000112305	Q8IYB5	SMAP1	9
ENSG00000112306	P25398	RPS12	14
ENSG00000112308	Q9GZU0	C6orf62	10
ENSG00000112309	Q9NPZ5	B3GAT2	9
ENSG00000112312	O75496	GMNN	11
ENSG00000112319	O95677	EYA4	12
ENSG00000112320	A7XYQ1	SOBP	9
ENSG00000112333	Q9Y466	NR2E1	12
ENSG00000112335	O60493	SNX3	13
ENSG00000112337	O00624	SLC17A2	5
ENSG00000112339	Q9Y450	HBS1L	3
ENSG00000112343	O00635	TRIM38	4
ENSG00000112357	O00628	PEX7	14
ENSG00000112365	O43167	ZBTB24	10
ENSG00000112367	Q92562	FIG4	14
ENSG00000112378	Q96FX8	PERP	9
ENSG00000112379	Q5TH69	KIAA1244	12
ENSG00000112394	Q8TF71	SLC16A10	11
ENSG00000112406	Q9UBI9	HECA	12
ENSG00000112414	Q86SQ4	GPR126	11
ENSG00000112419	O75167	PHACTR2	9
ENSG00000112425	O95278	EPM2A	9
ENSG00000112448	P14373	6
ENSG00000112459	Q9UGF5	OR14J1	7
ENSG00000112461	Q9UGF6	OR5V1	0
ENSG00000112462	Q9UGF6	OR12D3	0
ENSG00000112473	Q92504	SLC39A7	5
ENSG00000112474	Q92506	HSD17B8	15
ENSG00000112478	Q8N1B4	5
ENSG00000112486	P51684	CCR6	5
ENSG00000112494	Q86WB7	UNC93A	12
ENSG00000112498	O60927	12
ENSG00000112499	O15244	SLC22A2	7
ENSG00000112511	O43189	PHF1	5
ENSG00000112514	O60888	CUTA	12
ENSG00000112526	P25440	9
ENSG00000112530	Q96M98	PACRG	12
ENSG00000112531	Q96PU8	QKI	12
ENSG00000112539	Q5T5N4	C6orf118	6
ENSG00000112541	Q9Y233	PDE10A	11
ENSG00000112559	Q99750	MDFI	7
ENSG00000112561	P19484	TFEB	9
ENSG00000112562	Q9H3U7	SMOC2	0
ENSG00000112576	P30281	CCND3	5
ENSG00000112578	Q13895	BYSL	14
ENSG00000112584	Q96EK7	FAM120B	9
ENSG00000112592	P20226	TBP	15
ENSG00000112599	Q9UMX6	GUCA1B	9
ENSG00000112619	P23942	PRPH2	9
ENSG00000112624	Q6AI39	KIAA0240	7
ENSG00000112640	Q14738	PPP2R5D	13
ENSG00000112651	Q5T653	MRPL2	15
ENSG00000112655	Q13308	PTK7	9
ENSG00000112658	P11831	SRF	9
ENSG00000112659	Q8IWT3	CUL9	8
ENSG00000112664	O95989	NUDT3	13
ENSG00000112667	O43598	C6orf108	5
ENSG00000112679	Q9NRW4	DUSP22	9
ENSG00000112685	Q96KP1	EXOC2	12
ENSG00000112695	P14406	COX7A2	9
ENSG00000112697	Q9NV96	TMEM30A	14
ENSG00000112699	O60547	GMDS	12
ENSG00000112701	Q9GZR1	SENP6	10
ENSG00000112706	Q17R60	IMPG1	0
ENSG00000112715	P15692	VEGFA	9
ENSG00000112727	P68431	14
ENSG00000112739	Q13523	PRPF4B	14
ENSG00000112742	P33981	TTK	13
ENSG00000112759	Q99808	SLC29A1	12
ENSG00000112761	O95389	WISP3	9
ENSG00000112763	Q7KYR7	BTN2A1	4
ENSG00000112769	Q16363	LAMA4	12
ENSG00000112773	Q96IP4	FAM46A	9
ENSG00000112782	Q9NZA1	CLIC5	9
ENSG00000112787	Q9HCM7	FBRSL1	9
ENSG00000112796	Q9UJA9	ENPP5	6
ENSG00000112799	O95711	LY86	5
ENSG00000112812	Q9NQE7	PRSS16	12
ENSG00000112818	Q16819	MEP1A	10
ENSG00000112837	O95935	TBX18	9
ENSG00000112851	Q96RT1	ERBB2IP	10
ENSG00000112852	Q9Y5E7	PCDHB2	10
ENSG00000112855	P49590	HARS2	15
ENSG00000112874	Q9BQG2	NUDT12	15
ENSG00000112877	Q9P209	CEP72	6
ENSG00000112893	Q16706	MAN2A1	12
ENSG00000112902	Q13591	SEMA5A	9
ENSG00000112936	P10643	C7	7
ENSG00000112941	Q5XG87	PAPD7	10
ENSG00000112964	P10912	GHR	9
ENSG00000112972	Q01581	HMGCS1	14
ENSG00000112977	P51397	DAP	0
ENSG00000112981	P56597	NME5	11
ENSG00000112983	Q9H0E9	BRD8	9
ENSG00000112984	O95235	KIF20A	9
ENSG00000112992	Q13423	NNT	12
ENSG00000112996	Q9NP92	MRPS30	11
ENSG00000113013	P38646	HSPA9	15
ENSG00000113048	Q92552	MRPS27	7
ENSG00000113068	O60925	PFDN1	13
ENSG00000113070	Q99075	HBEGF	7
ENSG00000113073	Q96Q91	SLC4A9	12
ENSG00000113083	P28300	LOX	10
ENSG00000113088	P49863	GZMK	4
ENSG00000113100	Q9ULB4	CDH9	10
ENSG00000113108	O95704	APBB3	7
ENSG00000113119	Q96DC7	TMCO6	7
ENSG00000113140	P09486	SPARC	12
ENSG00000113141	Q13123	IK	14
ENSG00000113161	P04035	HMGCR	15
ENSG00000113163	Q9Y5P4	COL4A3BP	12
ENSG00000113194	Q96CS3	FAF2	14
ENSG00000113196	O96004	HAND1	10
ENSG00000113205	Q9Y5E6	PCDHB3	10
ENSG00000113209	Q9Y5E4	PCDHB5	10
ENSG00000113211	Q9Y5E3	PCDHB6	10
ENSG00000113212	Q9Y5E2	PCDHB7	10
ENSG00000113231	O95263	PDE8B	10
ENSG00000113240	Q9HAZ1	CLK4	14
ENSG00000113248	Q9Y5E8	PCDHB15	10
ENSG00000113249	Q96D42	HAVCR1	4
ENSG00000113262	O15303	GRM6	12
ENSG00000113263	Q08881	ITK	10
ENSG00000113269	Q86XS8	RNF130	9
ENSG00000113272	Q9NWX6	THG1L	14
ENSG00000113273	P15848	ARSB	12
ENSG00000113282	Q14677	CLINT1	13
ENSG00000113296	P35443	THBS4	11
ENSG00000113300	Q9ULM6	CNOT6	13
ENSG00000113302	P29460	IL12B	7
ENSG00000113303	Q6UX41	BTNL8	2
ENSG00000113312	Q99614	TTC1	14
ENSG00000113318	P20585	MSH3	15
ENSG00000113319	O14827	RASGRF2	9
ENSG00000113327	P18507	GABRG2	9
ENSG00000113328	P51959	CCNG1	0
ENSG00000113356	O15318	POLR3G	9
ENSG00000113360	Q9NRR4	DROSHA	13
ENSG00000113361	P55285	CDH6	10
ENSG00000113368	P20700	LMNB1	12
ENSG00000113369	Q96B67	ARRDC3	12
ENSG00000113384	Q9H4A6	GOLPH3	13
ENSG00000113387	P53999	SUB1	14
ENSG00000113389	P17342	NPR3	10
ENSG00000113391	Q8WUF8	FAM172A	12
ENSG00000113396	Q9Y2P4	SLC27A6	12
ENSG00000113407	P26639	TARS	15
ENSG00000113430	P78413	IRX4	9
ENSG00000113441	Q9UIQ6	LNPEP	10
ENSG00000113448	Q08499	PDE4D	14
ENSG00000113456	O60671	RAD1	13
ENSG00000113460	Q8TDN6	BRIX1	14
ENSG00000113492	Q9BYV1	AGXT2	13
ENSG00000113494	P16471	PRLR	9
ENSG00000113504	Q9Y666	SLC12A7	12
ENSG00000113520	P05112	IL4	4
ENSG00000113522	Q92878	RAD50	14
ENSG00000113525	P05113	IL5	5
ENSG00000113532	Q92187	ST8SIA4	8
ENSG00000113552	P46926	GNPDA1	12
ENSG00000113555	Q9NPG4	PCDH12	10
ENSG00000113558	P63208	SKP1	14
ENSG00000113569	O75694	NUP155	14
ENSG00000113575	P67775	PPP2CA	14
ENSG00000113578	P05230	FGF1	8
ENSG00000113580	P04150	NR3C1	9
ENSG00000113583	Q8NC54	C5orf15	8
ENSG00000113593	Q96BP3	PPWD1	14
ENSG00000113594	P42702	LIFR	9
ENSG00000113595	P36406	TRIM23	11
ENSG00000113597	A5PLN9	C5orf44	12
ENSG00000113600	P02748	C9	9
ENSG00000113615	O95486	SEC24A	14
ENSG00000113621	Q96J42	TXNDC15	11
ENSG00000113638	Q6PID6	TTC33	9
ENSG00000113643	P54136	RARS	15
ENSG00000113645	Q8IX03	WWC1	11
ENSG00000113648	O75367	H2AFY	9
ENSG00000113649	O14776	TCERG1	12
ENSG00000113657	Q14195	DPYSL3	12
ENSG00000113658	Q99717	SMAD5	12
ENSG00000113712	P48729	CSNK1A1	12
ENSG00000113716	Q12766	HMGXB3	8
ENSG00000113719	Q969X5	ERGIC1	11
ENSG00000113721	P09619	PDGFRB	9
ENSG00000113722	P47902	CDX1	12
ENSG00000113732	O15342	ATP6V0E1	12
ENSG00000113734	Q12981	BNIP1	12
ENSG00000113739	O76061	STC2	9
ENSG00000113742	Q17RY0	CPEB4	12
ENSG00000113749	P25021	HRH2	9
ENSG00000113758	Q16643	DBN1	9
ENSG00000113761	Q9UL40	ZNF346	9
ENSG00000113763	Q6ZN44	UNC5A	10
ENSG00000113790	Q08426	EHHADH	11
ENSG00000113805	Q9P232	CNTN3	12
ENSG00000113810	Q9NTJ3	SMC4	14
ENSG00000113811	Q9Y6D0	9
ENSG00000113812	Q9H981	ACTR8	13
ENSG00000113838	Q9NVR7	TBCCD1	11
ENSG00000113845	Q9NPL8	TIMMDC1	5
ENSG00000113851	Q96SW2	CRBN	12
ENSG00000113889	P01042	KNG1	9
ENSG00000113905	P04196	HRG	7
ENSG00000113916	P41182	BCL6	9
ENSG00000113924	Q93099	HGD	12
ENSG00000113946	Q9Y5I7	CLDN16	8
ENSG00000113966	Q9H0F7	ARL6	12
ENSG00000113971	Q7Z494	NPHP3	11
ENSG00000114013	P42081	CD86	8
ENSG00000114019	Q9Y2J4	AMOTL2	9
ENSG00000114021	Q9NQR4	NIT2	15
ENSG00000114023	Q96A26	FAM162A	9
ENSG00000114026	O15527	OGG1	14
ENSG00000114030	P52294	KPNA1	14
ENSG00000114054	P05166	PCCB	11
ENSG00000114062	Q05086	UBE3A	11
ENSG00000114098	Q8IUR7	ARMC8	11
ENSG00000114107	Q8NHQ1	CEP70	8
ENSG00000114113	P50120	RBP2	9
ENSG00000114115	P09455	RBP1	11
ENSG00000114120	Q96CQ1	SLC25A36	13
ENSG00000114124	Q8WTQ7	GRK7	7
ENSG00000114125	Q9UBF6	RNF7	0
ENSG00000114126	Q14188	TFDP2	8
ENSG00000114127	Q8IZH2	XRN1	9
ENSG00000114166	Q92831	KAT2B	14
ENSG00000114200	P06276	BCHE	12
ENSG00000114204	O75830	SERPINI2	6
ENSG00000114209	Q9BUL8	PDCD10	12
ENSG00000114248	Q6UY01	LRRC31	9
ENSG00000114251	P41221	WNT5A	11
ENSG00000114268	Q16877	PFKFB4	15
ENSG00000114270	Q02388	COL7A1	7
ENSG00000114279	P61328	FGF12	8
ENSG00000114302	P13861	PRKAR2A	13
ENSG00000114315	Q14469	HES1	11
ENSG00000114316	Q13107	USP4	10
ENSG00000114331	Q15057	ACAP2	12
ENSG00000114346	Q9H8V3	ECT2	12
ENSG00000114349	P11488	GNAT1	9
ENSG00000114353	P04899	GNAI2	12
ENSG00000114354	Q92734	TFG	11
ENSG00000114374	O00507	USP9Y	11
ENSG00000114378	Q12794	HYAL1	12
ENSG00000114383	O75896	TUSC2	11
ENSG00000114388	Q8WTW4	NPRL2	13
ENSG00000114391	P83731	RPL24	14
ENSG00000114395	O14569	CYB561D2	10
ENSG00000114405	Q9HBI5	C3orf14	7
ENSG00000114416	P51114	FXR1	11
ENSG00000114423	Q13191	CBLB	12
ENSG00000114439	Q8WY36	BBX	9
ENSG00000114446	Q9NWB7	IFT57	12
ENSG00000114450	Q9HAV0	GNB4	13
ENSG00000114455	Q9UM44	HHLA2	9
ENSG00000114473	Q9H095	IQCG	11
ENSG00000114480	Q04446	GBE1	15
ENSG00000114487	Q86VD1	MORC1	4
ENSG00000114491	P11172	UMPS	15
ENSG00000114503	P52298	NCBP2	14
ENSG00000114520	O95219	SNX4	11
ENSG00000114529	Q5BVD1	C3orf52	7
ENSG00000114541	Q9Y2L6	FRMD4B	11
ENSG00000114544	Q96GZ6	SLC41A3	5
ENSG00000114547	Q9BZX4	ROPN1B	6
ENSG00000114554	Q9UIW2	PLXNA1	12
ENSG00000114573	P38606	ATP6V1A	15
ENSG00000114626	Q969K4	ABTB1	11
ENSG00000114631	Q9NZ53	PODXL2	7
ENSG00000114638	O75841	UPK1B	8
ENSG00000114646	O95196	CSPG5	5
ENSG00000114648	O94889	KLHL18	12
ENSG00000114650	Q12770	SCAP	10
ENSG00000114654	Q9HA90	CCDC48	6
ENSG00000114656	Q9ULG3	KIAA1257	2
ENSG00000114670	Q8NG66	NEK11	6
ENSG00000114686	P09001	MRPL3	15
ENSG00000114698	Q9NRQ2	PLSCR4	4
ENSG00000114735	Q9Y5R4	HEMK1	15
ENSG00000114737	Q9NSE2	CISH	9
ENSG00000114738	Q16644	MAPKAPK3	12
ENSG00000114739	Q13705	ACVR2B	12
ENSG00000114742	Q8TAF3	WDR48	13
ENSG00000114744	Q86X83	COMMD2	11
ENSG00000114745	Q9BQQ3	GORASP1	9
ENSG00000114757	Q8IYB4	PEX5L	7
ENSG00000114767	O43818	RRP9	14
ENSG00000114770	O15440	ABCC5	14
ENSG00000114771	P22760	AADAC	15
ENSG00000114779	Q96IU4	ABHD14B	11
ENSG00000114784	O60739	EIF1B	14
ENSG00000114786	Q03154	5
ENSG00000114790	Q96DR7	ARHGEF26	8
ENSG00000114796	Q6TFL4	KLHL24	10
ENSG00000114805	Q4KWH8	PLCH1	9
ENSG00000114812	P32241	VIPR1	9
ENSG00000114841	Q9P2D7	DNAH1	14
ENSG00000114850	Q9UNL2	SSR3	12
ENSG00000114853	Q9UFB7	ZBTB47	9
ENSG00000114854	P63316	TNNC1	10
ENSG00000114857	P30414	NKTR	9
ENSG00000114859	P51788	CLCN2	12
ENSG00000114861	Q9H334	FOXP1	9
ENSG00000114867	Q04637	EIF4G1	10
ENSG00000114902	Q9Y6A9	SPCS1	14
ENSG00000114904	P51957	NEK4	10
ENSG00000114923	P48751	SLC4A3	12
ENSG00000114933	Q53TQ3	INO80D	7
ENSG00000114942	P24534	EEF1B2	14
ENSG00000114948	O75077	ADAM23	9
ENSG00000114956	Q16854	DGUOK	9
ENSG00000114978	Q9H8S9	MOB1A	14
ENSG00000114982	Q9P2N6	KIAA1310	9
ENSG00000114988	Q9H0V9	LMAN2L	13
ENSG00000114993	Q9BST9	RTKN	5
ENSG00000114999	Q8NG68	TTL	9
ENSG00000115008	P01583	IL1A	5
ENSG00000115009	P78556	CCL20	7
ENSG00000115020	Q9Y2I7	PIKFYVE	14
ENSG00000115041	Q9Y2W7	KCNIP3	5
ENSG00000115042	Q96GK7	FAHD2A	15
ENSG00000115053	P19338	NCL	10
ENSG00000115073	P42025	ACTR1B	12
ENSG00000115084	Q8WV83	SLC35F5	13
ENSG00000115085	P43403	ZAP70	11
ENSG00000115091	P61158	ACTR3	14
ENSG00000115107	Q658P3	STEAP3	0
ENSG00000115109	Q9HCM4	EPB41L5	12
ENSG00000115112	Q9NZI6	TFCP2L1	11
ENSG00000115128	Q9Y3B4	14
ENSG00000115129	Q53FA7	TP53I3	14
ENSG00000115137	Q9NZQ0	DNAJC27	11
ENSG00000115138	P01189	POMC	9
ENSG00000115145	O75886	STAM2	9
ENSG00000115155	Q9HC10	OTOF	12
ENSG00000115159	P43304	GPD2	15
ENSG00000115163	P49450	CENPA	8
ENSG00000115165	O60759	CYTIP	9
ENSG00000115170	Q04771	ACVR1	12
ENSG00000115183	Q9C0D5	TANC1	8
ENSG00000115194	Q99726	SLC30A3	15
ENSG00000115204	P39210	MPV17	6
ENSG00000115207	Q8WUA4	GTF3C2	10
ENSG00000115211	Q9UI10	EIF2B4	14
ENSG00000115216	Q9UHY1	NRBP1	0
ENSG00000115221	P18564	ITGB6	12
ENSG00000115226	Q9H6D8	FNDC4	9
ENSG00000115232	P13612	ITGA4	9
ENSG00000115233	O00487	PSMD14	14
ENSG00000115234	Q15036	SNX17	12
ENSG00000115239	Q9Y575	ASB3	9
ENSG00000115241	O15355	PPM1G	14
ENSG00000115252	P54750	PDE1A	14
ENSG00000115254	Q9HCN4	14
ENSG00000115255	Q96HR9	REEP6	0
ENSG00000115257	Q6UW60	PCSK4	12
ENSG00000115263	P01275	GCG	9
ENSG00000115266	O95996	APC2	11
ENSG00000115267	Q9BYX4	IFIH1	11
ENSG00000115268	P62841	RPS15	15
ENSG00000115271	P28676	GCA	9
ENSG00000115274	Q9C086	INO80B	9
ENSG00000115275	Q13724	MOGS	5
ENSG00000115282	Q49AM3	TTC31	2
ENSG00000115286	O75251	NDUFS7	15
ENSG00000115289	Q9BSM1	PCGF1	5
ENSG00000115290	Q14449	GRB14	9
ENSG00000115295	Q8N3C7	CLIP4	9
ENSG00000115297	O43763	TLX2	5
ENSG00000115306	Q01082	SPTBN1	12
ENSG00000115307	Q9Y679	AUP1	11
ENSG00000115310	Q9NQC3	RTN4	10
ENSG00000115317	O43464	HTRA2	11
ENSG00000115318	P58215	LOXL3	11
ENSG00000115325	Q99704	DOK1	9
ENSG00000115339	Q14435	GALNT3	10
ENSG00000115350	Q9NR33	POLE4	10
ENSG00000115353	P25103	TACR1	9
ENSG00000115355	Q3V6T2	CCDC88A	12
ENSG00000115361	P28330	ACADL	11
ENSG00000115363	Q9H8M9	FAM176A	9
ENSG00000115364	P49406	MRPL19	12
ENSG00000115365	O43813	LANCL1	9
ENSG00000115368	Q8IWA0	WDR75	13
ENSG00000115380	Q12805	EFEMP1	9
ENSG00000115386	P05451	REG1A	3
ENSG00000115392	Q9NW38	FANCL	9
ENSG00000115414	P02751	FN1	9
ENSG00000115415	P42224	STAT1	9
ENSG00000115419	O94925	GLS	12
ENSG00000115421	Q9BWT3	PAPOLG	14
ENSG00000115423	Q9C0G6	DNAH6	14
ENSG00000115425	Q9BY49	PECR	11
ENSG00000115446	Q53HI1	UNC50	14
ENSG00000115457	P18065	IGFBP2	9
ENSG00000115459	Q96FG2	ELMOD3	11
ENSG00000115461	P24593	IGFBP5	10
ENSG00000115464	Q70CQ2	USP34	9
ENSG00000115468	Q9BUP0	EFHD1	12
ENSG00000115474	O60928	KCNJ13	9
ENSG00000115484	P50991	CCT4	14
ENSG00000115486	P38435	GGCX	11
ENSG00000115488	Q9Y3R4	NEU2	7
ENSG00000115504	Q8NDI1	EHBP1	10
ENSG00000115507	P32242	OTX1	5
ENSG00000115514	O14530	TXNDC9	14
ENSG00000115520	Q9H8M1	COQ10B	14
ENSG00000115523	P22749	GNLY	1
ENSG00000115524	O75533	SF3B1	14
ENSG00000115525	Q9UNP4	ST3GAL5	9
ENSG00000115526	O43529	CHST10	9
ENSG00000115539	Q9H2J4	PDCL3	14
ENSG00000115540	Q9Y3A3	MOB4	12
ENSG00000115541	P61604	HSPE1	15
ENSG00000115548	Q9Y4C1	KDM3A	11
ENSG00000115556	Q9BRC7	PLCD4	14
ENSG00000115561	Q9Y3E7	CHMP3	14
ENSG00000115568	P52746	ZNF142	9
ENSG00000115590	P27930	IL1R2	8
ENSG00000115592	Q9UGI9	PRKAG3	9
ENSG00000115593	Q8NB12	SMYD1	10
ENSG00000115594	P14778	IL1R1	7
ENSG00000115596	Q9Y6F9	WNT6	7
ENSG00000115598	Q9HB29	IL1RL2	5
ENSG00000115602	Q01638	IL1RL1	7
ENSG00000115604	Q13478	IL18R1	7
ENSG00000115607	O95256	IL18RAP	7
ENSG00000115616	Q9UBY0	SLC9A2	12
ENSG00000115641	Q14192	FHL2	12
ENSG00000115648	Q9BV36	MLPH	7
ENSG00000115649	Q9BV87	CNPPD1	12
ENSG00000115652	Q8NBZ7	UXS1	12
ENSG00000115657	Q9NP58	ABCB6	14
ENSG00000115661	O75716	STK16	13
ENSG00000115665	Q9GZV3	SLC5A7	12
ENSG00000115677	Q00341	HDLBP	13
ENSG00000115685	Q15435	PPP1R7	9
ENSG00000115687	Q96RG2	PASK	13
ENSG00000115694	O00506	STK25	13
ENSG00000115705	P07202	TPO	10
ENSG00000115718	P04070	PROC	9
ENSG00000115738	Q02363	ID2	9
ENSG00000115750	Q53T94	TAF1B	10
ENSG00000115756	P37235	HPCAL1	11
ENSG00000115758	P11926	ODC1	15
ENSG00000115760	Q9NR09	BIRC6	12
ENSG00000115761	Q9BSC4	NOL10	14
ENSG00000115762	Q96CS7	PLEKHB2	11
ENSG00000115806	Q9H8Y8	GORASP2	12
ENSG00000115808	O43815	STRN	13
ENSG00000115816	Q03701	CEBPZ	14
ENSG00000115825	O94806	PRKD3	12
ENSG00000115827	Q5H9S7	DCAF17	11
ENSG00000115828	Q16769	QPCT	12
ENSG00000115839	Q15042	RAB3GAP1	12
ENSG00000115840	O75746	SLC25A12	12
ENSG00000115841	Q96LZ7	FAM82A1	8
ENSG00000115844	Q07687	DLX2	9
ENSG00000115850	P09848	LCT	12
ENSG00000115866	P14868	DARS	15
ENSG00000115875	Q16629	SRSF7	11
ENSG00000115884	P18827	SDC1	7
ENSG00000115896	Q15111	PLCL1	11
ENSG00000115902	P43007	SLC1A4	9
ENSG00000115904	Q07889	SOS1	13
ENSG00000115919	Q16719	KYNU	11
ENSG00000115934	Q9H2H8	0
ENSG00000115935	O43516	WIPF1	8
ENSG00000115942	Q13416	ORC2	14
ENSG00000115944	O14548	COX7A2L	9
ENSG00000115946	Q9NRX1	PNO1	15
ENSG00000115947	O43929	ORC4	14
ENSG00000115953	Q96MX6	0
ENSG00000115956	P08567	PLEK	9
ENSG00000115963	P61587	RND3	8
ENSG00000115966	P15336	ATF2	11
ENSG00000115970	Q6YHU6	THADA	14
ENSG00000115977	Q2M2I8	AAK1	14
ENSG00000115993	O60296	TRAK2	11
ENSG00000115998	Q9NWW7	C2orf42	9
ENSG00000116001	P31483	TIA1	12
ENSG00000116005	Q9UHG3	PCYOX1	11
ENSG00000116014	Q969F8	KISS1R	9
ENSG00000116016	Q99814	EPAS1	11
ENSG00000116017	Q99856	ARID3A	9
ENSG00000116030	P63165	SUMO1	14
ENSG00000116031	Q9UJ71	CD207	5
ENSG00000116032	O60391	GRIN3B	9
ENSG00000116035	Q9UIW0	VAX2	9
ENSG00000116039	P15313	ATP6V1B1	15
ENSG00000116044	Q16236	NFE2L2	9
ENSG00000116062	P52701	MSH6	15
ENSG00000116095	Q9HB20	PLEKHA3	9
ENSG00000116096	P35270	SPR	11
ENSG00000116106	P54764	EPHA4	12
ENSG00000116117	Q8TEW8	PARD3B	9
ENSG00000116120	Q9NSD9	FARSB	15
ENSG00000116127	Q8TCU4	ALMS1	7
ENSG00000116128	O00512	BCL9	9
ENSG00000116132	P54821	PRRX1	9
ENSG00000116133	Q15392	DHCR24	11
ENSG00000116138	Q9Y2G8	DNAJC16	12
ENSG00000116141	Q9P0L2	MARK1	12
ENSG00000116147	Q92752	TNR	12
ENSG00000116151	Q5T089	MORN1	11
ENSG00000116157	Q96SL4	GPX7	15
ENSG00000116161	Q9HB71	CACYBP	11
ENSG00000116171	P22307	SCP2	0
ENSG00000116176	Q9NRR2	TPSG1	3
ENSG00000116183	Q9BXP8	PAPPA2	9
ENSG00000116191	Q86X27	RALGPS2	9
ENSG00000116194	O95841	ANGPTL1	7
ENSG00000116198	O60308	CEP104	11
ENSG00000116199	O75063	FAM20B	11
ENSG00000116205	Q96MN5	TCEANC2	9
ENSG00000116209	Q9BXS4	TMEM59	9
ENSG00000116212	Q9Y546	LRRC42	9
ENSG00000116213	Q9P2S5	WRAP73	11
ENSG00000116218	Q9NP85	NPHS2	7
ENSG00000116221	Q9BZE1	MRPL37	11
ENSG00000116237	O60725	ICMT	14
ENSG00000116251	P35268	RPL22	14
ENSG00000116254	Q8TDI0	CHD5	13
ENSG00000116260	O00391	QSOX1	12
ENSG00000116266	O00186	STXBP3	9
ENSG00000116273	Q86YI8	PHF13	9
ENSG00000116285	Q9UJM3	ERRFI1	8
ENSG00000116288	Q99497	PARK7	14
ENSG00000116299	Q6UXG2	KIAA1324	11
ENSG00000116329	P41143	OPRD1	5
ENSG00000116337	Q01433	AMPD2	14
ENSG00000116350	Q08170	SRSF4	13
ENSG00000116353	Q9BV79	MECR	14
ENSG00000116396	Q03721	KCNC4	12
ENSG00000116406	Q9BZQ6	EDEM3	12
ENSG00000116455	Q9BQA1	WDR77	9
ENSG00000116459	P24539	ATP5F1	12
ENSG00000116473	P62834	RAP1A	4
ENSG00000116478	Q13547	HDAC1	14
ENSG00000116489	P52907	CAPZA1	13
ENSG00000116497	Q96BU1	S100PBP	5
ENSG00000116514	Q6ZMZ0	RNF19B	12
ENSG00000116521	O14828	SCAMP3	5
ENSG00000116525	Q9BVG3	TRIM62	9
ENSG00000116539	Q9NR48	ASH1L	12
ENSG00000116544	O95886	DLGAP3	9
ENSG00000116560	P23246	SFPQ	9
ENSG00000116574	Q7L0Q8	RHOU	9
ENSG00000116580	Q3T8J9	GON4L	9
ENSG00000116584	Q92974	ARHGEF2	5
ENSG00000116586	Q9Y2Q5	LAMTOR2	12
ENSG00000116604	Q14814	MEF2D	9
ENSG00000116641	Q96N67	DOCK7	12
ENSG00000116649	P19623	SRM	14
ENSG00000116652	O43262	DLEU2L	2
ENSG00000116661	Q9UK22	FBXO2	8
ENSG00000116663	Q9NRD1	FBXO6	9
ENSG00000116667	Q9H246	C1orf21	9
ENSG00000116668	Q5T5J6	SWT1	7
ENSG00000116670	Q9UI95	MAD2L2	9
ENSG00000116675	O75061	DNAJC6	12
ENSG00000116678	P48357	LEPR	9
ENSG00000116679	Q9Y6Y0	IVNS1ABP	12
ENSG00000116685	Q8IYS2	KIAA2013	12
ENSG00000116688	O95140	MFN2	12
ENSG00000116690	Q92954	PRG4	9
ENSG00000116691	Q5JXC2	MIIP	7
ENSG00000116698	Q92540	SMG7	10
ENSG00000116701	P19878	NCF2	11
ENSG00000116703	P20941	PDC	9
ENSG00000116704	Q9NTN3	SLC35D1	12
ENSG00000116708	O60810	2
ENSG00000116711	P47712	PLA2G4A	10
ENSG00000116717	P24522	GADD45A	9
ENSG00000116721	O95521	PRAMEF1	2
ENSG00000116726	O95522	PRAMEF12	2
ENSG00000116729	Q5T9L3	WLS	12
ENSG00000116731	Q13029	PRDM2	6
ENSG00000116741	P41220	RGS2	8
ENSG00000116745	Q16518	RPE65	9
ENSG00000116747	P10155	TROVE2	12
ENSG00000116748	P23109	AMPD1	14
ENSG00000116750	Q9Y5K5	UCHL5	14
ENSG00000116752	O75934	BCAS2	13
ENSG00000116754	Q05519	SRSF11	9
ENSG00000116761	P32929	CTH	15
ENSG00000116771	Q9BSE5	AGMAT	11
ENSG00000116774	Q9NRN5	OLFML3	9
ENSG00000116783	Q59H18	FPGT-TNNI3K	8
ENSG00000116785	Q02985	CFHR3	2
ENSG00000116786	Q8IWE5	PLEKHM2	11
ENSG00000116791	Q08257	CRYZ	15
ENSG00000116793	Q9UMS5	PHTF1	11
ENSG00000116809	Q13105	ZBTB17	8
ENSG00000116815	P19256	CD58	5
ENSG00000116819	Q6VUC0	TFAP2E	9
ENSG00000116824	P06729	CD2	5
ENSG00000116830	Q9UNY4	TTF2	12
ENSG00000116833	O00482	NR5A2	12
ENSG00000116852	O75037	KIF21B	12
ENSG00000116857	Q9P0T7	TMEM9	11
ENSG00000116863	Q9NX46	ADPRHL2	9
ENSG00000116871	Q3KQU3	MAP7D1	4
ENSG00000116874	Q9UGM6	WARS2	15
ENSG00000116882	Q9NYQ3	HAO2	15
ENSG00000116883	Q6XCG6	1
ENSG00000116885	Q8WVF1	OSCP1	12
ENSG00000116898	P82914	MRPS15	15
ENSG00000116903	Q8IYI6	EXOC8	13
ENSG00000116906	O15228	GNPAT	12
ENSG00000116918	Q99598	TSNAX	13
ENSG00000116922	Q9NX04	C1orf109	9
ENSG00000116954	Q9HB90	RRAGC	14
ENSG00000116957	Q15813	TBCE	13
ENSG00000116962	P14543	NID1	12
ENSG00000116977	O00214	LGALS8	8
ENSG00000116981	Q9BXI3	NT5C1A	10
ENSG00000116983	Q9UM19	HPCAL4	10
ENSG00000116984	Q99707	MTR	11
ENSG00000116985	P34820	BMP8B	9
ENSG00000116990	P12524	MYCL1	9
ENSG00000116991	Q9P2F8	SIPA1L2	12
ENSG00000116996	Q12836	ZP4	9
ENSG00000117000	Q13129	RLF	9
ENSG00000117009	O15229	KMO	12
ENSG00000117010	Q5T5D7	ZNF684	0
ENSG00000117013	P56696	KCNQ4	10
ENSG00000117016	Q9UJD0	RIMS3	9
ENSG00000117020	Q9Y243	AKT3	12
ENSG00000117036	P41162	ETV3	8
ENSG00000117054	P11310	ACADM	12
ENSG00000117069	Q9BVH7	ST6GALNAC5	9
ENSG00000117090	Q13291	SLAMF1	7
ENSG00000117091	P09326	CD48	4
ENSG00000117114	O95490	LPHN2	10
ENSG00000117115	Q9Y2J8	PADI2	9
ENSG00000117118	P21912	SDHB	15
ENSG00000117122	P55001	MFAP2	9
ENSG00000117133	Q9H9Y2	RPF1	14
ENSG00000117139	Q9UGL1	KDM5B	13
ENSG00000117143	Q16222	UAP1	14
ENSG00000117148	Q9H568	ACTL8	2
ENSG00000117151	Q01459	CTBS	9
ENSG00000117152	P49798	RGS4	9
ENSG00000117153	Q53G59	KLHL12	9
ENSG00000117154	Q96ID5	IGSF21	9
ENSG00000117155	Q9Y2D8	SSX2IP	11
ENSG00000117174	Q9NWK9	ZNHIT6	14
ENSG00000117215	Q9UNK4	PLA2G2D	5
ENSG00000117222	Q15291	RBBP5	13
ENSG00000117226	Q9H0R5	GBP3	8
ENSG00000117228	P32455	GBP1	8
ENSG00000117242	P39656	PINK1-AS1	14
ENSG00000117245	Q9P2E2	KIF17	5
ENSG00000117262	Q9Y302	GPR89A	14
ENSG00000117266	Q07002	CDK18	10
ENSG00000117280	O14966	RAB7L1	7
ENSG00000117281	O95971	CD160	3
ENSG00000117289	Q9H3M7	TXNIP	5
ENSG00000117298	P42892	ECE1	12
ENSG00000117305	P35914	HMGCL	12
ENSG00000117308	Q14376	GALE	15
ENSG00000117318	Q02535	ID3	9
ENSG00000117322	P20023	CR2	7
ENSG00000117335	P15529	CD46	4
ENSG00000117360	O43395	PRPF3	14
ENSG00000117362	Q96BI3	APH1A	12
ENSG00000117385	Q32P28	LEPRE1	10
ENSG00000117394	P11166	SLC2A1	14
ENSG00000117395	Q99848	EBNA1BP2	14
ENSG00000117399	Q12834	CDC20	14
ENSG00000117400	P40238	MPL	9
ENSG00000117407	Q5T4W7	ARTN	3
ENSG00000117408	O94829	IPO13	11
ENSG00000117410	Q99437	ATP6V0B	14
ENSG00000117411	O60909	B4GALT2	8
ENSG00000117419	O43414	ERI3	5
ENSG00000117425	Q9Y6C5	PTCH2	12
ENSG00000117448	P14550	AKR1A1	15
ENSG00000117450	Q06830	PRDX1	15
ENSG00000117461	Q92569	PIK3R3	12
ENSG00000117472	O60635	TSPAN1	9
ENSG00000117475	Q9H2G9	BLZF1	10
ENSG00000117477	Q5TID7	C1orf114	11
ENSG00000117479	O60779	SLC19A2	12
ENSG00000117480	O00519	FAAH	10
ENSG00000117481	Q96CB9	NSUN4	12
ENSG00000117500	Q9Y3A6	TMED5	12
ENSG00000117501	Q5TGP6	C1orf129	6
ENSG00000117505	Q01658	DR1	14
ENSG00000117507	O60774	FMO6P	14
ENSG00000117519	Q15417	CNN3	10
ENSG00000117523	Q9Y520	PRRC2C	6
ENSG00000117525	P13726	F3	7
ENSG00000117528	P28288	ABCD3	14
ENSG00000117533	O75379	VAMP4	14
ENSG00000117543	Q9H2P9	DPH5	15
ENSG00000117560	P48023	FASLG	9
ENSG00000117569	Q9UKA9	PTBP2	12
ENSG00000117586	P23510	TNFSF4	7
ENSG00000117592	P30041	PRDX6	15
ENSG00000117593	Q6PI48	DARS2	9
ENSG00000117594	P28845	HSD11B1	11
ENSG00000117595	O14896	IRF6	9
ENSG00000117597	Q68CQ4	DIEXF	14
ENSG00000117598	Q32ZL2	9
ENSG00000117600	Q7Z2D5	8
ENSG00000117601	P01008	SERPINC1	9
ENSG00000117602	Q9UKA8	RCAN3	7
ENSG00000117614	O95926	SYF2	13
ENSG00000117616	Q9BUV0	C1orf63	1
ENSG00000117620	Q9Y2D2	SLC35A3	13
ENSG00000117625	Q9P2K3	RCOR3	9
ENSG00000117632	P16949	STMN1	7
ENSG00000117640	Q9H019	FAM54B	9
ENSG00000117643	Q9NR34	MAN1C1	12
ENSG00000117650	P51955	NEK2	9
ENSG00000117676	Q15418	RPS6KA1	13
ENSG00000117682	Q86SQ9	DHDDS	15
ENSG00000117691	Q9UMX5	NENF	9
ENSG00000117697	Q96IY1	NSL1	7
ENSG00000117707	Q92786	PROX1	11
ENSG00000117713	O14497	ARID1A	11
ENSG00000117724	P49454	CENPF	9
ENSG00000117748	P15927	RPA2	14
ENSG00000117751	Q12972	PPP1R8	12
ENSG00000117758	Q86Y82	STX12	11
ENSG00000117791	Q969Z3	MOSC2	12
ENSG00000117834	Q2M3M2	SLC5A9	11
ENSG00000117859	Q96SU4	OSBPL9	0
ENSG00000117862	O95881	TXNDC12	7
ENSG00000117868	A0FGR8	ESYT2	12
ENSG00000117877	O15446	CD3EAP	6
ENSG00000117899	Q14696	MESDC2	12
ENSG00000117906	Q14257	RCN2	9
ENSG00000117971	P30926	CHRNB4	10
ENSG00000117983	Q9HC84	MUC5B	10
ENSG00000117984	P07339	CTSD	14
ENSG00000118004	Q9BWP8	COLEC11	11
ENSG00000118007	Q8WVM7	STAG1	13
ENSG00000118017	Q9UNA3	A4GNT	8
ENSG00000118046	Q15831	STK11	12
ENSG00000118050	Q9BVV8	1
ENSG00000118058	Q03164	MLL	11
ENSG00000118094	O43280	TREH	13
ENSG00000118096	Q9NQC8	IFT46	12
ENSG00000118113	P22894	MMP8	3
ENSG00000118137	P02647	APOA1	8
ENSG00000118156	Q9H0D2	ZNF541	5
ENSG00000118160	Q9UPR5	SLC8A2	12
ENSG00000118162	Q9Y664	KPTN	11
ENSG00000118168	P57730	0
ENSG00000118181	P62851	RPS25	14
ENSG00000118193	Q15058	KIF14	11
ENSG00000118194	P45379	TNNT2	0
ENSG00000118197	Q5T1V6	DDX59	9
ENSG00000118200	Q08AD1	CAMSAP2	9
ENSG00000118217	P18850	ATF6	9
ENSG00000118231	P07320	CRYGD	4
ENSG00000118242	Q8N565	MREG	9
ENSG00000118245	P09430	TNP1	5
ENSG00000118246	Q9NYY8	FASTKD2	7
ENSG00000118257	O60462	NRP2	9
ENSG00000118260	P16220	CREB1	11
ENSG00000118263	O75840	KLF7	9
ENSG00000118267	Q14591	12
ENSG00000118271	P02766	TTR	9
ENSG00000118276	Q9UBX8	B4GALT6	9
ENSG00000118292	Q8WWF1	C1orf54	5
ENSG00000118298	Q9ULX7	CA14	5
ENSG00000118307	Q6TDU7	CASC1	11
ENSG00000118308	Q12912	LRMP	9
ENSG00000118322	O94823	ATP10B	14
ENSG00000118363	Q15005	SPCS2	12
ENSG00000118369	Q9P2H5	USP35	11
ENSG00000118402	Q9GZR5	ELOVL4	11
ENSG00000118407	Q7Z7B0	FILIP1	10
ENSG00000118412	Q9UKL3	CASP8AP2	9
ENSG00000118418	Q15651	HMGN3	8
ENSG00000118420	Q7Z6J8	UBE2CBP	11
ENSG00000118432	P21554	CNR1	10
ENSG00000118434	Q9HBV2	SPACA1	7
ENSG00000118454	Q8N6S4	ANKRD13C	12
ENSG00000118473	Q9BQI5	SGIP1	8
ENSG00000118479	Q5T1H1	7
ENSG00000118482	Q92576	PHF3	9
ENSG00000118487	Q5T1H1	7
ENSG00000118491	Q5TFG8	C6orf94	0
ENSG00000118492	Q8N7X0	C6orf103	11
ENSG00000118495	Q9UM63	PLAGL1	7
ENSG00000118496	Q8TB52	FBXO30	9
ENSG00000118503	P21580	TNFAIP3	6
ENSG00000118507	Q9P0M2	AKAP7	9
ENSG00000118508	Q13637	RAB32	12
ENSG00000118513	P10242	MYB	9
ENSG00000118514	Q9H2A2	ALDH8A1	10
ENSG00000118515	O00141	SGK1	9
ENSG00000118518	Q9NTX7	RNF146	12
ENSG00000118520	P05089	ARG1	14
ENSG00000118523	P29279	CTGF	10
ENSG00000118526	O43680	TCF21	9
ENSG00000118557	Q8TBY8	PMFBP1	4
ENSG00000118564	Q9UKA1	FBXL5	9
ENSG00000118579	Q9H204	MED28	6
ENSG00000118596	O60669	SLC16A7	10
ENSG00000118600	Q9Y2B1	TMEM5	11
ENSG00000118620	Q9H8G1	ZNF430	12
ENSG00000118639	O00237	11
ENSG00000118640	Q9BV40	VAMP8	5
ENSG00000118655	Q9H816	DCLRE1B	11
ENSG00000118680	O14950	MYL12B	12
ENSG00000118689	O43524	FOXO3	9
ENSG00000118690	Q8NEN0	ARMC2	11
ENSG00000118702	P01286	GHRH	4
ENSG00000118705	P04844	RPN2	13
ENSG00000118707	Q9GZN2	TGIF2	8
ENSG00000118729	O14958	CASQ2	10
ENSG00000118733	Q96PB7	OLFM3	11
ENSG00000118762	Q13563	PKD2	12
ENSG00000118777	Q9UNQ0	ABCG2	14
ENSG00000118785	P10451	SPP1	7
ENSG00000118804	O95210	STBD1	5
ENSG00000118816	Q14094	CCNI	11
ENSG00000118849	P49788	RARRES1	8
ENSG00000118855	Q9H3U5	MFSD1	11
ENSG00000118873	Q9H2M9	RAB3GAP2	12
ENSG00000118894	Q96G04	FAM86A	14
ENSG00000118898	O60437	PPL	9
ENSG00000118900	Q9NPG3	UBN1	8
ENSG00000118903	Q13890	BTF3P11	1
ENSG00000118922	Q9Y4X4	KLF12	9
ENSG00000118939	P15374	UCHL3	14
ENSG00000118946	O14917	PCDH17	10
ENSG00000118960	Q53T59	HS1BP3	8
ENSG00000118961	Q9H6V9	C2orf43	14
ENSG00000118965	Q9P2L0	WDR35	12
ENSG00000118971	P30279	CCND2	12
ENSG00000118972	Q9GZV9	FGF23	9
ENSG00000118976	Q7RTX8	8
ENSG00000118985	O00472	ELL2	9
ENSG00000118990	A6NLA2	GLRXP3	1
ENSG00000118997	Q8WXX0	DNAH7	14
ENSG00000119004	Q6UW02	CYP20A1	11
ENSG00000119013	O43676	NDUFB3	11
ENSG00000119041	Q9Y5Q9	GTF3C3	14
ENSG00000119042	Q9UPW6	SATB2	9
ENSG00000119048	P63146	UBE2B	14
ENSG00000119121	Q9BX84	TRPM6	12
ENSG00000119125	Q9Y2T3	GDA	15
ENSG00000119138	Q13886	KLF9	6
ENSG00000119139	Q9UDY2	TJP2	12
ENSG00000119147	Q9H1Z8	C2orf40	9
ENSG00000119185	O14713	ITGB1BP1	11
ENSG00000119203	Q9UKF6	CPSF3	14
ENSG00000119227	Q86VD9	PIGZ	7
ENSG00000119231	Q96HI0	SENP5	14
ENSG00000119242	Q53HC0	CCDC92	11
ENSG00000119280	Q9H425	C1orf198	9
ENSG00000119283	Q6ZTA4	TRIM67	9
ENSG00000119285	Q9H583	HEATR1	13
ENSG00000119314	O95758	ROD1	12
ENSG00000119318	P54727	RAD23B	14
ENSG00000119321	Q5T1M5	FKBP15	11
ENSG00000119326	Q9UBT7	CTNNAL1	12
ENSG00000119328	Q9NX38	FAM206A	12
ENSG00000119333	Q96EX3	WDR34	11
ENSG00000119335	Q01105	SET	12
ENSG00000119383	Q15257	PPP2R4	14
ENSG00000119392	Q53GS7	GLE1	11
ENSG00000119396	P61106	RAB14	12
ENSG00000119397	Q7Z7A1	CNTRL	11
ENSG00000119401	Q13049	TRIM32	4
ENSG00000119402	Q9UKT8	FBXW2	11
ENSG00000119403	Q5T6S3	PHF19	6
ENSG00000119408	Q9HC98	NEK6	11
ENSG00000119411	Q5W0U4	BSPRY	7
ENSG00000119414	O00743	PPP6C	0
ENSG00000119421	P51970	NDUFA8	12
ENSG00000119431	Q9BSH5	HDHD3	15
ENSG00000119440	Q5VSP4	LCN1P1	0
ENSG00000119446	Q96H35	RBM18	10
ENSG00000119457	Q9BY10	SLC46A2	9
ENSG00000119471	Q6YN16	HSDL2	12
ENSG00000119487	Q9BPZ7	MAPKAP1	9
ENSG00000119508	Q92570	NR4A3	7
ENSG00000119509	Q9Y283	INVS	0
ENSG00000119514	Q8IXK2	GALNT12	9
ENSG00000119522	Q8TEH3	DENND1A	10
ENSG00000119523	Q9H553	ALG2	14
ENSG00000119535	Q99062	CSF3R	9
ENSG00000119537	Q06136	KDSR	14
ENSG00000119541	O75351	VPS4B	14
ENSG00000119547	O95948	ONECUT2	6
ENSG00000119559	Q9UFG5	C19orf25	10
ENSG00000119574	Q96K62	ZBTB45	3
ENSG00000119596	P49750	YLPM1	11
ENSG00000119599	Q8WV16	DCAF4	9
ENSG00000119608	Q3B8N5	PROX2	0
ENSG00000119614	P58304	VSX2	9
ENSG00000119616	Q9Y324	FCF1	14
ENSG00000119630	P49763	PGF	6
ENSG00000119632	Q9H2X8	IFI27L2	2
ENSG00000119636	Q8ND07	C14orf45	11
ENSG00000119638	Q8TD19	NEK9	8
ENSG00000119640	P07311	ACYP1	15
ENSG00000119650	Q96FT9	IFT43	8
ENSG00000119655	P61916	NPC2	11
ENSG00000119661	Q4LDG9	DNAL1	11
ENSG00000119669	Q9H1B7	IRF2BPL	8
ENSG00000119673	P49753	ACOT2	9
ENSG00000119681	Q14767	LTBP2	9
ENSG00000119682	O15033	KIAA0317	11
ENSG00000119684	Q9UHC1	MLH3	11
ENSG00000119685	Q6EMB2	TTLL5	12
ENSG00000119686	Q9UPI3	12
ENSG00000119688	O14678	ABCD4	11
ENSG00000119689	P36957	DLST	15
ENSG00000119698	Q6NUP7	PPP4R4	11
ENSG00000119699	P10600	TGFB3	7
ENSG00000119703	Q53FD0	FAM164C	0
ENSG00000119705	Q9GZT3	SLIRP	7
ENSG00000119707	P49756	RBM25	11
ENSG00000119711	Q02252	ALDH6A1	12
ENSG00000119714	Q15743	GPR68	9
ENSG00000119715	O95718	ESRRB	9
ENSG00000119718	P49770	EIF2B2	14
ENSG00000119720	Q9H7Z3	C14orf102	11
ENSG00000119723	Q9Y2Z9	COQ6	14
ENSG00000119725	Q86VK4	ZNF410	9
ENSG00000119729	P17081	RHOQ	9
ENSG00000119737	O95800	GPR75	5
ENSG00000119760	O94864	SUPT7L	10
ENSG00000119771	Q96CT2	KLHL29	9
ENSG00000119772	Q9Y6K1	DNMT3A	11
ENSG00000119777	Q6NUQ4	TMEM214	11
ENSG00000119778	Q9ULI0	ATAD2B	13
ENSG00000119782	P68106	FKBP1B	14
ENSG00000119787	Q8NHH9	ATL2	12
ENSG00000119801	P62699	YPEL5	12
ENSG00000119812	Q8NCA5	FAM98A	12
ENSG00000119820	Q9BSR8	YIPF4	11
ENSG00000119844	Q6ULP2	AFTPH	10
ENSG00000119862	Q3ZCW2	LGALSL	9
ENSG00000119865	Q96F85	CNRIP1	9
ENSG00000119866	Q9H165	BCL11A	9
ENSG00000119878	Q9P021	CRIPT	10
ENSG00000119888	P16422	EPCAM	8
ENSG00000119899	Q9NRA2	SLC17A5	12
ENSG00000119900	Q5TC84	OGFRL1	9
ENSG00000119906	Q8IX21	FAM178A	9
ENSG00000119912	P14735	IDE	14
ENSG00000119913	Q96PL2	TECTB	9
ENSG00000119915	Q9HB03	ELOVL3	6
ENSG00000119916	Q9H354	0
ENSG00000119917	O14879	IFIT3	3
ENSG00000119919	Q8TAU0	NKX2-3	9
ENSG00000119922	P09913	IFIT2	4
ENSG00000119927	Q9HCL2	GPAM	12
ENSG00000119929	Q9NTM9	CUTC	12
ENSG00000119938	Q9UQK1	PPP1R3C	9
ENSG00000119943	Q8N2H3	PYROXD2	11
ENSG00000119946	Q9NRU3	CNNM1	15
ENSG00000119950	P50539	MXI1	10
ENSG00000119953	O75940	SMNDC1	14
ENSG00000119965	Q9H8K7	C10orf88	7
ENSG00000119969	Q9NRZ9	HELLS	11
ENSG00000119973	P49683	PRLHR	9
ENSG00000119977	Q6NUS6	TCTN3	6
ENSG00000119979	Q8TCE6	FAM45A	11
ENSG00000119986	Q5T686	AVPI1	0
ENSG00000120008	Q9BZH6	WDR11	9
ENSG00000120029	Q5T2E6	C10orf76	13
ENSG00000120049	Q9NS61	KCNIP2	0
ENSG00000120051	Q5T655	CCDC147	11
ENSG00000120053	P17174	GOT1	13
ENSG00000120054	P15169	CPN1	9
ENSG00000120055	Q9H7T3	C10orf95	1
ENSG00000120057	Q5T4F7	SFRP5	11
ENSG00000120063	Q14344	GNA13	12
ENSG00000120068	P17481	HOXB8	7
ENSG00000120071	Q7Z3B3	KIAA1267	6
ENSG00000120075	P09067	HOXB5	8
ENSG00000120087	P09629	HOXB7	6
ENSG00000120088	P34998	CRHR1	9
ENSG00000120093	P14651	HOXB3	9
ENSG00000120094	P14653	HOXB1	10
ENSG00000120129	P28562	DUSP1	10
ENSG00000120137	Q9H999	PANK3	8
ENSG00000120149	P35548	MSX2	10
ENSG00000120156	Q02763	TEK	11
ENSG00000120158	Q9Y2P8	RCL1	14
ENSG00000120159	Q9H8G2	C9orf82	8
ENSG00000120160	Q9NQ60	C9orf11	4
ENSG00000120162	Q86TA1	MOB3B	10
ENSG00000120210	Q9Y581	INSL6	4
ENSG00000120211	Q14641	INSL4	2
ENSG00000120215	Q16655	MLANA	8
ENSG00000120217	Q9NZQ7	CD274	9
ENSG00000120235	P05013	IFNA6	1
ENSG00000120242	P32881	IFNA8	2
ENSG00000120251	P42262	GRIA2	12
ENSG00000120253	Q8NFH3	NUP43	12
ENSG00000120254	Q6UB35	MTHFD1L	15
ENSG00000120256	Q86VZ4	LRP11	9
ENSG00000120262	Q8IYT3	C6orf97	11
ENSG00000120265	P22061	PCMT1	15
ENSG00000120278	Q9ULL1	PLEKHG1	9
ENSG00000120279	Q8N699	MYCT1	7
ENSG00000120280	Q9HAI6	CXorf21	5
ENSG00000120289	O15481	MAGEB4	4
ENSG00000120306	Q9H1C7	C5orf32	2
ENSG00000120314	Q9H6Y2	WDR55	14
ENSG00000120318	Q8WWN8	ARAP3	11
ENSG00000120322	Q9UN66	PCDHB8	10
ENSG00000120324	Q9UN67	PCDHB10	10
ENSG00000120327	Q9Y5E9	PCDHB14	10
ENSG00000120328	Q9Y5F1	PCDHB12	10
ENSG00000120329	Q9BXI2	SLC25A2	12
ENSG00000120332	Q9UQP3	TNN	12
ENSG00000120333	O60783	MRPS14	15
ENSG00000120334	Q8N0S6	CENPL	11
ENSG00000120337	Q9UNG2	TNFSF18	4
ENSG00000120341	Q96JE7	7
ENSG00000120370	Q5T7V8	GORAB	10
ENSG00000120436	O00270	GPR31	5
ENSG00000120437	Q9BWD1	ACAT2	15
ENSG00000120438	P17987	TCP1	14
ENSG00000120440	Q9BWV7	TTLL2	11
ENSG00000120451	Q92543	SNX19	10
ENSG00000120457	P48544	KCNJ5	10
ENSG00000120458	Q6P1R3	C11orf61	7
ENSG00000120471	Q9HCN2	TP53AIP1	1
ENSG00000120498	Q8IYF3	TEX11	5
ENSG00000120500	P36575	ARR3	5
ENSG00000120509	Q5EBL8	PDZD11	11
ENSG00000120519	Q0GE19	SLC10A7	11
ENSG00000120526	Q96RS6	NUDCD1	12
ENSG00000120533	Q9NPA8	ENY2	11
ENSG00000120539	Q96GX5	MASTL	9
ENSG00000120549	Q5T5P2	KIAA1217	9
ENSG00000120563	Q6UWQ5	LYZL1	4
ENSG00000120586	P22897	MRC1	11
ENSG00000120594	Q6UX71	PLXDC2	12
ENSG00000120616	Q9H2F5	EPC1	12
ENSG00000120645	Q9UPP2	IQSEC3	9
ENSG00000120647	Q9BR77	CCDC77	11
ENSG00000120656	Q16514	TAF12	13
ENSG00000120658	Q8TC92	ENOX1	9
ENSG00000120659	O14788	TNFSF11	8
ENSG00000120662	O75570	MTRF1	9
ENSG00000120669	A6NNP5	SOHLH2	5
ENSG00000120675	Q9Y5T4	DNAJC15	14
ENSG00000120685	Q86XN7	PROSER1	9
ENSG00000120686	P61960	UFM1	14
ENSG00000120688	O75554	WBP4	12
ENSG00000120690	P32519	ELF1	8
ENSG00000120693	O15198	SMAD9	12
ENSG00000120694	Q92598	HSPH1	14
ENSG00000120696	Q8WVZ9	KBTBD7	6
ENSG00000120697	Q9Y673	ALG5	15
ENSG00000120699	Q96B26	EXOSC8	11
ENSG00000120705	P62495	ETF1	15
ENSG00000120708	Q15582	TGFBI	8
ENSG00000120709	Q9NYF3	FAM53C	5
ENSG00000120725	Q9H173	SIL1	13
ENSG00000120727	Q9BPZ3	PAIP2	7
ENSG00000120729	Q9UBF9	MYOT	8
ENSG00000120733	Q7LBC6	KDM3B	11
ENSG00000120738	P18146	EGR1	9
ENSG00000120742	Q9Y6X1	SERP1	5
ENSG00000120756	Q14651	PLS1	13
ENSG00000120784	Q9Y2G7	ZFP30	12
ENSG00000120798	P13056	NR2C1	11
ENSG00000120800	O75691	UTP20	13
ENSG00000120802	P42166	TMPO	5
ENSG00000120805	P40616	ARL1	14
ENSG00000120820	Q9H1C3	GLT8D2	9
ENSG00000120832	Q49AM1	MTERFD3	9
ENSG00000120833	O14508	SOCS2	11
ENSG00000120837	P25208	NFYB	14
ENSG00000120853	Q9HBQ8	1
ENSG00000120860	Q9Y3C0	CCDC53	12
ENSG00000120868	O14727	APAF1	9
ENSG00000120875	Q13115	DUSP4	9
ENSG00000120885	P10909	CLU	9
ENSG00000120889	O14763	TNFRSF10B	1
ENSG00000120896	O60504	SORBS3	6
ENSG00000120899	Q14289	PTK2B	12
ENSG00000120903	Q15822	CHRNA2	9
ENSG00000120907	P35348	ADRA1A	7
ENSG00000120910	P48454	PPP3CC	14
ENSG00000120913	Q96JY6	PDLIM2	0
ENSG00000120915	P34913	EPHX2	11
ENSG00000120925	Q96K19	RNF170	11
ENSG00000120937	P16860	NPPB	2
ENSG00000120942	Q9Y5Z9	UBIAD1	9
ENSG00000120948	Q13148	TARDBP	12
ENSG00000120949	P28908	TNFRSF8	4
ENSG00000120952	O60811	PRAMEF2	2
ENSG00000120963	Q9Y5V0	ZNF706	12
ENSG00000120992	O75608	LYPLA1	14
ENSG00000121005	Q9H336	CRISPLD1	9
ENSG00000121022	Q92905	COPS5	14
ENSG00000121031	P78527	11
ENSG00000121039	Q8IZV5	RDH10	9
ENSG00000121053	P11678	EPX	10
ENSG00000121057	Q92667	AKAP1	12
ENSG00000121058	P38432	COIL	7
ENSG00000121060	Q14258	TRIM25	9
ENSG00000121064	Q9HB40	SCPEP1	12
ENSG00000121067	O43791	SPOP	10
ENSG00000121068	Q13207	TBX2	12
ENSG00000121073	P78383	SLC35B1	14
ENSG00000121075	P57082	TBX4	7
ENSG00000121083	Q96FJ2	DYNLL2	14
ENSG00000121101	Q8IWB6	TEX14	7
ENSG00000121104	Q9C073	FAM117A	5
ENSG00000121152	Q15003	NCAPH	13
ENSG00000121207	O95237	LRAT	9
ENSG00000121210	A2VDJ0	KIAA0922	8
ENSG00000121211	Q9BWT6	MND1	14
ENSG00000121236	Q9C030	TRIM6	4
ENSG00000121270	Q96J66	ABCC11	14
ENSG00000121274	Q8NDF8	PAPD5	14
ENSG00000121281	P51828	ADCY7	12
ENSG00000121289	Q96ST8	CEP89	11
ENSG00000121297	Q63HK5	TSHZ3	9
ENSG00000121310	Q86YB7	ECHDC2	14
ENSG00000121314	Q9NYW2	TAS2R8	2
ENSG00000121316	Q6P4A8	PLBD1	12
ENSG00000121318	Q9NYW0	TAS2R10	5
ENSG00000121335	P02812	PRB2	0
ENSG00000121350	Q8WU10	PYROXD1	12
ENSG00000121351	P10997	IAPP	7
ENSG00000121361	Q15842	KCNJ8	9
ENSG00000121377	Q9NYW3	TAS2R7	5
ENSG00000121380	Q9BZR8	BCL2L14	3
ENSG00000121381	Q9NYW1	TAS2R9	2
ENSG00000121388	Q9H521	2
ENSG00000121390	Q8WXF1	PSPC1	7
ENSG00000121406	Q6P9A3	ZNF549	2
ENSG00000121410	P04217	A1BG	4
ENSG00000121413	Q8TBC5	ZSCAN18	3
ENSG00000121417	Q13398	ZNF211	2
ENSG00000121440	Q9UPQ7	PDZRN3	9
ENSG00000121446	A5PLK6	RGSL1	7
ENSG00000121454	Q969G2	LHX4	12
ENSG00000121481	Q99496	RNF2	11
ENSG00000121486	Q7Z2T5	TRMT1L	11
ENSG00000121542	Q96IW7	SEC22A	8
ENSG00000121552	P01040	CSTA	4
ENSG00000121570	Q7L190	DPPA4	5
ENSG00000121577	Q9HBU9	POPDC2	9
ENSG00000121578	O60513	B4GALT4	9
ENSG00000121579	Q9GZZ1	NAA50	14
ENSG00000121594	P33681	CD80	5
ENSG00000121621	Q8NI77	KIF18A	14
ENSG00000121634	P48165	GJA8	8
ENSG00000121644	Q9BSY9	PPPDE1	14
ENSG00000121653	Q9UQF2	MAPK8IP1	8
ENSG00000121671	Q49AN0	CRY2	14
ENSG00000121680	Q9Y5Y5	PEX16	13
ENSG00000121690	Q96QD5	DEPDC7	11
ENSG00000121691	P04040	CAT	15
ENSG00000121716	Q9UKJ0	PILRB	4
ENSG00000121741	Q9UBW7	ZMYM2	11
ENSG00000121742	O95452	GJB6	7
ENSG00000121743	Q9Y6H8	GJA3	8
ENSG00000121749	Q8TC07	TBC1D15	14
ENSG00000121753	O60241	BAI2	9
ENSG00000121764	O43613	HCRTR1	4
ENSG00000121766	Q9NP64	ZCCHC17	9
ENSG00000121769	P05413	FABP3	9
ENSG00000121774	Q07666	KHDRBS1	9
ENSG00000121775	Q9GZU3	TMEM39B	0
ENSG00000121797	O00421	CCRL2	6
ENSG00000121807	P41597	CCR2	8
ENSG00000121848	Q9Y4L5	RNF115	5
ENSG00000121851	Q9BT43	POLR3GL	5
ENSG00000121853	Q92847	GHSR	10
ENSG00000121858	P50591	TNFSF10	7
ENSG00000121864	Q9UID6	ZNF639	8
ENSG00000121871	O94933	SLITRK3	9
ENSG00000121879	P42336	PIK3CA	12
ENSG00000121892	Q29RF7	PDS5A	13
ENSG00000121895	Q8N614	TMEM156	7
ENSG00000121897	O43766	LIAS	15
ENSG00000121898	Q8N436	CPXM2	9
ENSG00000121900	Q969K7	TMEM54	6
ENSG00000121903	P17040	ZSCAN20	6
ENSG00000121904	Q7Z408	CSMD2	9
ENSG00000121905	P84074	HPCA	8
ENSG00000121931	Q5T3J3	LRIF1	7
ENSG00000121933	P33765	ADORA3	0
ENSG00000121940	Q96S66	CLCC1	8
ENSG00000121957	P81274	GPSM2	12
ENSG00000121964	Q4AE62	GTDC1	11
ENSG00000121966	P61073	CXCR4	10
ENSG00000121988	Q5FWF4	ZRANB3	14
ENSG00000121989	P27037	ACVR2A	12
ENSG00000122008	Q9UBT6	POLK	14
ENSG00000122012	Q496J9	SV2C	11
ENSG00000122025	P36888	FLT3	6
ENSG00000122026	P46778	RPL21	15
ENSG00000122033	Q9H2K0	MTIF3	7
ENSG00000122034	Q92664	GTF3A	13
ENSG00000122035	Q6T310	RASL11A	7
ENSG00000122042	O95164	UBL3	12
ENSG00000122068	Q96QD9	FYTTD1	8
ENSG00000122085	Q7Z6M4	MTERFD2	6
ENSG00000122121	O43895	XPNPEP2	14
ENSG00000122122	O75995	SASH3	9
ENSG00000122126	Q01968	OCRL	12
ENSG00000122133	P09466	PAEP	2
ENSG00000122136	Q9NY56	OBP2A	1
ENSG00000122140	Q9Y399	MRPS2	13
ENSG00000122145	Q9Y458	TBX22	8
ENSG00000122176	Q06828	FMOD	9
ENSG00000122180	P15173	MYOG	9
ENSG00000122188	Q8IWV1	LAX1	6
ENSG00000122194	P00747	PLG	7
ENSG00000122203	Q96A73	KIAA1191	7
ENSG00000122218	P53621	COPA	14
ENSG00000122223	Q9BZW8	CD244	4
ENSG00000122224	Q9HBG7	LY9	4
ENSG00000122254	Q9Y278	HS3ST2	5
ENSG00000122257	Q7Z6E9	RBBP6	13
ENSG00000122299	Q8IWR0	ZC3H7A	10
ENSG00000122304	P04554	PRM2	2
ENSG00000122335	Q96JX3	SERAC1	12
ENSG00000122339	Q9NWH2	8
ENSG00000122359	P50995	ANXA11	12
ENSG00000122367	O75112	LDB3	10
ENSG00000122375	Q9UHM6	OPN4	9
ENSG00000122378	Q9BRX8	C10orf58	9
ENSG00000122386	O95201	ZNF205	5
ENSG00000122390	Q9H7X0	NAA60	12
ENSG00000122406	P46777	RPL5	15
ENSG00000122417	Q9ULJ1	ODF2L	8
ENSG00000122420	P43088	PTGFR	7
ENSG00000122432	Q5VX52	SPATA1	4
ENSG00000122435	Q9NUP7	CCDC76	14
ENSG00000122477	Q96DD0	LRRC39	9
ENSG00000122481	Q9Y3V2	RWDD3	11
ENSG00000122482	Q9H582	ZNF644	9
ENSG00000122483	Q5T9S5	CCDC18	11
ENSG00000122484	Q8IXW5	RPAP2	9
ENSG00000122490	Q8N2U9	PQLC1	14
ENSG00000122497	Q5TI25	NBPF14	2
ENSG00000122507	Q3SYG4	BBS9	12
ENSG00000122512	P54278	PMS2	14
ENSG00000122515	Q8NF64	ZMIZ2	8
ENSG00000122543	P32930	OCM	9
ENSG00000122545	Q16181	SEPT7	13
ENSG00000122547	Q7L9B9	EEPD1	9
ENSG00000122548	Q14695	KIAA0087	1
ENSG00000122550	Q8IXQ5	KLHL7	0
ENSG00000122557	Q9BSE4	HERPUD2	9
ENSG00000122565	Q13185	CBX3	9
ENSG00000122566	P22626	HNRNPA2B1	8
ENSG00000122574	A6NGB9	WIPF3	4
ENSG00000122584	P58417	NXPH1	9
ENSG00000122585	P01303	NPY	9
ENSG00000122591	Q9BYI3	FAM126A	10
ENSG00000122592	P31268	HOXA7	8
ENSG00000122641	P08476	INHBA	7
ENSG00000122642	O95302	FKBP9	10
ENSG00000122643	Q9H0P0	NT5C3	12
ENSG00000122644	P40617	ARL4A	9
ENSG00000122674	O95766	CCZ1	12
ENSG00000122678	Q9NP87	POLM	6
ENSG00000122679	O60896	RAMP3	8
ENSG00000122687	Q9UI43	FTSJ2	13
ENSG00000122691	Q15672	TWIST1	12
ENSG00000122692	Q2TAY7	SMU1	12
ENSG00000122694	Q9H4G4	GLIPR2	12
ENSG00000122696	Q9H1U9	MCART1	5
ENSG00000122705	P09496	CLTA	12
ENSG00000122707	O95980	RECK	11
ENSG00000122711	O60575	SPINK4	7
ENSG00000122718	Q9NQN1	OR2S2	5
ENSG00000122728	Q8IZX4	TAF1L	13
ENSG00000122729	P21399	ACO1	15
ENSG00000122733	Q9UPV7	KIAA1045	7
ENSG00000122735	Q9UI46	DNAI1	6
ENSG00000122741	Q5QP82	DCAF10	11
ENSG00000122756	P26992	CNTFR	8
ENSG00000122778	Q9HCM3	KIAA1549	5
ENSG00000122779	O15164	TRIM24	11
ENSG00000122783	Q9BWK5	C7orf49	5
ENSG00000122786	Q05682	CALD1	9
ENSG00000122787	P51857	AKR1D1	15
ENSG00000122824	Q8NFP7	NUDT10	0
ENSG00000122852	Q8IWL2	SFTPA1	8
ENSG00000122854	Q8IWL1	8
ENSG00000122859	Q9Y4Z2	NEUROG3	5
ENSG00000122861	P00749	PLAU	7
ENSG00000122862	P10124	SRGN	7
ENSG00000122863	Q7LGC8	CHST3	5
ENSG00000122870	Q9H694	BICC1	10
ENSG00000122873	Q9NZ45	CISD1	9
ENSG00000122877	P11161	EGR2	5
ENSG00000122882	O95905	ECD	13
ENSG00000122884	P13674	P4HA1	12
ENSG00000122912	P16260	SLC25A16	11
ENSG00000122952	O95229	ZWINT	4
ENSG00000122958	O75436	VPS26A	14
ENSG00000122965	Q9Y4C8	RBM19	14
ENSG00000122966	O14578	CIT	11
ENSG00000122970	Q8WYA0	IFT81	12
ENSG00000122971	P16219	ACADS	14
ENSG00000122986	Q96D96	HVCN1	11
ENSG00000123009	O60361	NME2P1	1
ENSG00000123064	Q8TDD1	DDX54	5
ENSG00000123066	Q71F56	MED13L	12
ENSG00000123080	P42773	CDKN2C	5
ENSG00000123091	Q9Y3C5	RNF11	12
ENSG00000123094	Q8NHQ8	RASSF8	11
ENSG00000123095	Q9C0J9	BHLHE41	5
ENSG00000123096	Q14714	SSPN	9
ENSG00000123104	Q14571	ITPR2	10
ENSG00000123106	Q7Z6B0	CCDC91	5
ENSG00000123119	Q8N987	NECAB1	9
ENSG00000123124	Q9H0M0	WWP1	12
ENSG00000123130	Q9Y305	ACOT9	12
ENSG00000123131	Q13162	PRDX4	15
ENSG00000123136	O00148	DDX39A	14
ENSG00000123143	Q16512	PKN1	12
ENSG00000123144	Q9BQ61	C19orf43	5
ENSG00000123146	P48960	CD97	6
ENSG00000123154	Q9BRX9	WDR83	14
ENSG00000123159	O14908	GIPC1	12
ENSG00000123165	Q8TDG2	ACTRT1	6
ENSG00000123171	Q6NSX1	CCDC70	6
ENSG00000123178	Q5W111	SPRYD7	12
ENSG00000123179	Q9BY08	EBPL	0
ENSG00000123191	P35670	ATP7B	15
ENSG00000123200	Q5T200	ZC3H13	9
ENSG00000123201	O75343	GUCY1B2	0
ENSG00000123213	Q9BYT8	NLN	14
ENSG00000123219	Q9BS16	CENPK	9
ENSG00000123240	Q96CV9	OPTN	9
ENSG00000123243	Q86UX2	ITIH5	0
ENSG00000123268	P18846	ATF1	9
ENSG00000123297	P43897	TSFM	5
ENSG00000123307	Q9HD90	NEUROD4	9
ENSG00000123329	Q9BRR9	ARHGAP9	4
ENSG00000123338	P55160	NCKAP1L	12
ENSG00000123342	Q99542	MMP19	11
ENSG00000123349	Q99471	PFDN5	14
ENSG00000123352	Q86XZ4	SPATS2	9
ENSG00000123353	Q53FV1	ORMDL2	9
ENSG00000123358	P22736	NR4A1	12
ENSG00000123360	Q01064	PDE1B	14
ENSG00000123364	P31276	HOXC13	4
ENSG00000123374	P24941	CDK2	14
ENSG00000123384	Q07954	LRP1	12
ENSG00000123388	O43248	HOXC11	9
ENSG00000123395	Q9BSB4	C12orf44	4
ENSG00000123405	Q16621	NFE2	4
ENSG00000123407	P31275	HOXC12	10
ENSG00000123411	Q9H2S9	IKZF4	5
ENSG00000123415	Q53HV7	SMUG1	11
ENSG00000123416	P68363	TUBA1B	14
ENSG00000123427	Q96AZ1	METTL21B	6
ENSG00000123444	Q9NVX7	KBTBD4	9
ENSG00000123453	Q9UL12	SARDH	10
ENSG00000123454	P09172	DBH	10
ENSG00000123472	Q5TC12	ATPAF1	14
ENSG00000123473	Q15468	STIL	11
ENSG00000123485	Q8NCD3	HJURP	4
ENSG00000123496	Q14627	IL13RA2	9
ENSG00000123500	Q03692	COL10A1	6
ENSG00000123505	P17707	AMD1	14
ENSG00000123545	Q9P032	NDUFAF4	11
ENSG00000123552	Q70EL2	USP45	8
ENSG00000123560	P60201	PLP1	8
ENSG00000123561	P05543	SERPINA7	6
ENSG00000123562	Q15014	MORF4L2	4
ENSG00000123569	Q7Z2G1	H2BFWT	4
ENSG00000123570	Q9NP90	RAB9B	10
ENSG00000123572	Q7Z2Y5	NRK	0
ENSG00000123575	Q6PEV8	FAM199X	10
ENSG00000123576	Q8N693	ESX1	0
ENSG00000123584	P43362	MAGEA9B	2
ENSG00000123594	Q9H3M9	ATXN3L	0
ENSG00000123595	P51151	RAB9A	9
ENSG00000123600	Q9H825	METTL8	6
ENSG00000123607	Q7Z4L5	TTC21B	12
ENSG00000123609	Q13287	NMI	9
ENSG00000123610	P98066	TNFAIP6	9
ENSG00000123612	Q8NER5	ACVR1C	12
ENSG00000123636	Q9UIF8	BAZ2B	11
ENSG00000123643	Q7Z2H8	SLC36A1	14
ENSG00000123684	Q92604	LPGAT1	10
ENSG00000123685	Q9NR55	BATF3	7
ENSG00000123689	P27469	G0S2	1
ENSG00000123700	P63252	KCNJ2	12
ENSG00000123728	Q9Y3L5	RAP2C	12
ENSG00000123737	Q06265	EXOSC9	15
ENSG00000123739	Q9BZM1	PLA2G12A	9
ENSG00000123810	Q9BPU9	B9D2	5
ENSG00000123815	Q96D53	ADCK4	14
ENSG00000123836	O60825	PFKFB2	15
ENSG00000123838	P04003	C4BPA	8
ENSG00000123843	P20851	C4BPB	5
ENSG00000123870	P52743	ZNF137P	0
ENSG00000123892	P57729	RAB38	9
ENSG00000123901	Q9NYM4	GPR83	9
ENSG00000123908	Q9UKV8	EIF2C2	13
ENSG00000123933	Q14582	MXD4	9
ENSG00000123965	A8MQ11	PMS2P5	0
ENSG00000123975	P33552	CKS2	14
ENSG00000123977	Q8N136	WDR69	8
ENSG00000123983	O95573	ACSL3	13
ENSG00000123989	Q8IZ52	CHPF	12
ENSG00000123992	Q9ULA0	DNPEP	9
ENSG00000123999	P05111	INHA	8
ENSG00000124003	Q96PD6	MOGAT1	14
ENSG00000124006	O75147	OBSL1	12
ENSG00000124019	Q9H5Z6	FAM124B	0
ENSG00000124067	Q9UP95	SLC12A4	12
ENSG00000124074	Q9H0I2	C16orf48	9
ENSG00000124089	P41968	MC3R	6
ENSG00000124091	Q6ZNI0	GCNT7	7
ENSG00000124092	Q8NI51	CTCFL	6
ENSG00000124098	Q96KR6	C20orf108	0
ENSG00000124102	P19957	PI3	2
ENSG00000124103	Q5JX71	C20orf106	6
ENSG00000124104	Q969T3	SNX21	9
ENSG00000124107	P03973	SLPI	3
ENSG00000124116	Q8IUB2	WFDC3	5
ENSG00000124120	Q9BTX7	TTPAL	11
ENSG00000124126	Q8TCU6	PREX1	10
ENSG00000124134	Q96KK3	KCNS1	8
ENSG00000124140	Q9H2X9	SLC12A5	12
ENSG00000124143	Q5TG30	ARHGAP40	8
ENSG00000124145	P31431	SDC4	9
ENSG00000124151	Q9Y6Q9	NCOA3	9
ENSG00000124155	Q969N2	PIGT	13
ENSG00000124157	Q02383	SEMG2	2
ENSG00000124159	O95460	MATN4	8
ENSG00000124160	Q9HCD5	NCOA5	9
ENSG00000124164	O95292	VAPB	10
ENSG00000124171	Q9BYG5	PARD6B	12
ENSG00000124172	P56381	ATP5E	7
ENSG00000124177	Q8TD26	CHD6	10
ENSG00000124181	P19174	PLCG1	12
ENSG00000124191	Q96NM4	TOX2	9
ENSG00000124193	Q13247	SRSF6	13
ENSG00000124194	Q96MZ0	GDAP1L1	9
ENSG00000124196	Q9H1H1	GTSF1L	4
ENSG00000124198	Q9Y6D5	ARFGEF2	14
ENSG00000124201	Q9P2E3	ZNFX1	13
ENSG00000124203	Q5JPB2	ZNF831	7
ENSG00000124205	P14138	EDN3	0
ENSG00000124207	P55060	CSE1L	14
ENSG00000124208	A5PLL7	TMEM189-UBE2V1	12
ENSG00000124209	Q9UL26	RAB22A	14
ENSG00000124212	Q16647	PTGIS	9
ENSG00000124214	O95793	STAU1	0
ENSG00000124215	Q8IXH8	CDH26	9
ENSG00000124216	O95863	SNAI1	3
ENSG00000124217	O95396	MOCS3	15
ENSG00000124222	O14662	STX16	9
ENSG00000124225	Q969W9	PMEPA1	8
ENSG00000124226	Q9Y508	RNF114	9
ENSG00000124227	Q9BZ19	ANKRD60	5
ENSG00000124228	Q96GQ7	DDX27	14
ENSG00000124232	Q9UBG7	RBPJL	5
ENSG00000124233	P04279	SEMG1	2
ENSG00000124237	Q9H1P6	C20orf85	11
ENSG00000124243	Q8TDM0	BCAS4	5
ENSG00000124249	Q9H427	KCNK15	5
ENSG00000124251	Q9Y2B4	TP53TG5	7
ENSG00000124253	P35558	PCK1	12
ENSG00000124256	Q9H171	ZBP1	4
ENSG00000124257	Q9BR09	NEURL2	9
ENSG00000124260	P43363	MAGEA10	3
ENSG00000124275	Q9UBK8	MTRR	0
ENSG00000124279	Q14CZ7	FASTKD3	8
ENSG00000124299	P12955	PEPD	14
ENSG00000124302	Q9H2A9	CHST8	8
ENSG00000124313	Q5JU85	IQSEC2	12
ENSG00000124333	P51809	VAMP7	14
ENSG00000124334	Q01113	IL9R	4
ENSG00000124343	P55808	XG	2
ENSG00000124356	O95630	STAMBP	9
ENSG00000124357	Q9UJ70	NAGK	12
ENSG00000124370	Q96PE7	MCEE	9
ENSG00000124374	Q9ULR5	PAIP2B	5
ENSG00000124380	Q8WVK2	SNRNP27	9
ENSG00000124383	O00566	MPHOSPH10	14
ENSG00000124391	Q9P0M4	IL17C	10
ENSG00000124406	Q9Y2Q0	ATP8A1	14
ENSG00000124422	Q9UPT9	USP22	13
ENSG00000124429	Q8WVV4	POF1B	9
ENSG00000124435	P11465	2
ENSG00000124440	Q9Y2N7	HIF3A	4
ENSG00000124444	Q9H609	ZNF576	2
ENSG00000124449	Q6NXR0	IRGC	6
ENSG00000124455	A6NC86	8
ENSG00000124459	Q02386	ZNF45	12
ENSG00000124466	O95274	LYPD3	4
ENSG00000124467	Q9UQ74	PSG8	7
ENSG00000124469	P31997	CEACAM8	2
ENSG00000124479	Q00604	NDP	7
ENSG00000124486	Q93008	USP9X	11
ENSG00000124490	P16562	CRISP2	8
ENSG00000124491	P00488	F13A1	5
ENSG00000124493	Q14833	GRM4	12
ENSG00000124496	Q96PN7	TRERF1	8
ENSG00000124507	Q9BY11	PACSIN1	12
ENSG00000124508	Q8WVV5	BTN2A2	4
ENSG00000124523	Q9NXA8	SIRT5	9
ENSG00000124529	P62805	HIST1H4B	14
ENSG00000124532	Q9HD23	MRS2	10
ENSG00000124535	Q96S55	WRNIP1	9
ENSG00000124541	Q96EU6	RRP36	2
ENSG00000124549	Q96KV6	BTN2A3P	4
ENSG00000124557	Q13410	BTN1A1	7
ENSG00000124562	P09234	SNRPC	12
ENSG00000124564	O00476	SLC17A3	0
ENSG00000124568	Q14916	SLC17A1	4
ENSG00000124570	P35237	SERPINB6	12
ENSG00000124571	Q9HAV4	XPO5	11
ENSG00000124574	Q5T3U5	ABCC10	14
ENSG00000124575	P16402	HIST1H1D	5
ENSG00000124578	Q99525	HIST1H4G	1
ENSG00000124587	Q13608	PEX6	14
ENSG00000124588	P16083	NQO2	9
ENSG00000124593	Q2TBC4	PRICKLE4	5
ENSG00000124596	Q9Y530	C6orf130	7
ENSG00000124601	Q5JNZ3	2
ENSG00000124602	Q8IV45	UNC5CL	5
ENSG00000124608	Q5JTZ9	AARS2	15
ENSG00000124610	Q02539	HIST1H1A	3
ENSG00000124613	Q9UJN7	ZNF391	2
ENSG00000124614	P46783	RPS10	14
ENSG00000124615	Q9NZB8	MOCS1	12
ENSG00000124635	P06899	HIST1H2BJ	14
ENSG00000124641	Q9H944	MED20	9
ENSG00000124657	P58173	OR2B6	1
ENSG00000124659	Q15814	TBCC	13
ENSG00000124664	O95238	SPDEF	12
ENSG00000124678	Q8WWU5	TCP11	5
ENSG00000124688	Q15013	MAD2L1BP	7
ENSG00000124693	P68431	HIST1H3B	14
ENSG00000124701	Q9Y235	APOBEC2	9
ENSG00000124702	Q9BQ90	KLHDC3	13
ENSG00000124713	Q14749	GNMT	9
ENSG00000124721	Q96JB1	DNAH8	14
ENSG00000124731	Q9NP99	TREM1	5
ENSG00000124732	Q9Y3N9	5
ENSG00000124733	Q16626	MEA1	6
ENSG00000124743	Q9H511	KLHL31	9
ENSG00000124749	Q96P44	COL21A1	9
ENSG00000124762	P38936	CDKN1A	8
ENSG00000124766	Q06945	SOX4	9
ENSG00000124767	Q04760	GLO1	14
ENSG00000124772	Q9HCH3	CPNE5	14
ENSG00000124780	Q96T54	KCNK17	2
ENSG00000124782	Q92766	RREB1	9
ENSG00000124783	P43307	SSR1	10
ENSG00000124784	Q9BRS2	RIOK1	15
ENSG00000124785	Q9NPD7	NRN1	7
ENSG00000124786	Q9H1N7	SLC35B3	12
ENSG00000124787	O75818	RPP40	9
ENSG00000124788	P54253	ATXN1	9
ENSG00000124789	P49790	NUP153	10
ENSG00000124795	P35659	DEK	9
ENSG00000124802	O43324	EEF1E1	11
ENSG00000124812	P54107	CRISP1	6
ENSG00000124813	Q13950	RUNX2	9
ENSG00000124818	Q6U736	OPN5	9
ENSG00000124827	O75603	GCM2	9
ENSG00000124831	Q32MZ4	LRRFIP1	1
ENSG00000124839	Q9H0T7	RAB17	7
ENSG00000124875	P80162	CXCL6	5
ENSG00000124882	O14944	EREG	8
ENSG00000124900	Q9BSJ1	SPRYD5	2
ENSG00000124920	Q9Y2G1	C11orf9	12
ENSG00000124935	O95969	SCGB1D2	3
ENSG00000124939	O75556	SCGB2A1	3
ENSG00000124942	Q09666	AHNAK	9
ENSG00000125037	Q9P0I2	TMEM111	14
ENSG00000125046	Q9Y2M2	C3orf32	11
ENSG00000125084	P04628	WNT1	5
ENSG00000125089	Q8TE82	SH3TC1	7
ENSG00000125107	A5YKK6	CNOT1	14
ENSG00000125122	Q8WV35	LRRC29	6
ENSG00000125124	Q9BXC9	BBS2	12
ENSG00000125144	P13640	MT1G	1
ENSG00000125148	P02795	MT2A	6
ENSG00000125149	Q9BSU1	C16orf70	12
ENSG00000125166	P00505	GOT2	14
ENSG00000125170	Q8TEW6	DOK4	6
ENSG00000125207	Q96J94	PIWIL1	12
ENSG00000125245	Q14330	GPR18	6
ENSG00000125246	Q8N0X4	CLYBL	11
ENSG00000125247	Q5T4D3	TMTC4	12
ENSG00000125249	P10114	RAP2A	12
ENSG00000125255	Q12908	SLC10A2	11
ENSG00000125257	O15439	ABCC4	14
ENSG00000125266	P52799	EFNB2	9
ENSG00000125285	Q9Y651	SOX21	5
ENSG00000125304	Q99805	TM9SF2	14
ENSG00000125319	Q8N3J3	C17orf53	6
ENSG00000125337	Q9UIL4	KIF25	5
ENSG00000125347	P10914	IRF1	9
ENSG00000125351	Q9BZI7	UPF3B	9
ENSG00000125352	O15541	RNF113A	14
ENSG00000125354	Q14141	SEPT6	12
ENSG00000125355	Q5JRV8	FAM70A	8
ENSG00000125356	O15239	NDUFA1	7
ENSG00000125363	Q99217	AMELX	5
ENSG00000125375	Q99766	ATP5S	12
ENSG00000125378	P12644	BMP4	9
ENSG00000125384	P43116	PTGER2	9
ENSG00000125386	P78312	FAM193A	11
ENSG00000125388	P32298	GRK4	12
ENSG00000125398	P48436	SOX9	9
ENSG00000125409	Q9BXF9	TEKT3	12
ENSG00000125414	Q9UKX2	MYH2	13
ENSG00000125430	Q9Y662	HS3ST3B1	4
ENSG00000125434	Q3KQZ1	SLC25A35	13
ENSG00000125445	Q9Y2R9	MRPS7	13
ENSG00000125447	Q9NZ52	GGA3	10
ENSG00000125449	Q9H6L4	ARMC7	11
ENSG00000125450	Q9BW27	NUP85	12
ENSG00000125454	Q9HC21	SLC25A19	13
ENSG00000125457	A9UHW6	MIF4GD	10
ENSG00000125458	Q8TCD5	NT5C	5
ENSG00000125459	Q9BUK6	MSTO1	14
ENSG00000125462	Q13536	C1orf61	2
ENSG00000125482	Q15361	TTF1	7
ENSG00000125484	Q9UKN8	GTF3C4	10
ENSG00000125485	Q9H8H2	DDX31	14
ENSG00000125492	Q9BZE3	BARHL1	9
ENSG00000125498	P43626	KIR2DL1	0
ENSG00000125503	Q9BZL4	PPP1R12C	4
ENSG00000125505	Q96N66	MBOAT7	12
ENSG00000125508	Q9H3Y6	SRMS	7
ENSG00000125510	P41146	OPRL1	9
ENSG00000125514	Q9H493	LINC00029	1
ENSG00000125520	Q9NR83	SLC2A4RG	2
ENSG00000125522	P48146	NPBWR2	9
ENSG00000125531	Q9BVV2	C20orf195	3
ENSG00000125533	Q8NDY6	BHLHE23	12
ENSG00000125534	Q9H3Y8	PPDPF	9
ENSG00000125538	P01584	IL1B	9
ENSG00000125551	Q02325	PLGLB2	0
ENSG00000125571	Q9NZH6	IL37	0
ENSG00000125611	Q9BSY4	CHCHD5	8
ENSG00000125618	Q06710	PAX8	9
ENSG00000125629	Q9Y5U4	INSIG2	9
ENSG00000125630	Q9H9Y6	POLR1B	14
ENSG00000125633	Q567U6	CCDC93	12
ENSG00000125637	Q8NDX1	PSD4	6
ENSG00000125648	Q9BV35	SLC25A23	14
ENSG00000125650	O60542	PSPN	4
ENSG00000125651	P35269	GTF2F1	12
ENSG00000125652	Q9BT30	ALKBH7	4
ENSG00000125656	Q16740	CLPP	12
ENSG00000125657	P41273	TNFSF9	6
ENSG00000125675	P42263	GRIA3	12
ENSG00000125676	Q8NI27	THOC2	13
ENSG00000125686	Q15648	MED1	9
ENSG00000125691	P62829	RPL23	15
ENSG00000125695	Q7RTN6	STRADA	12
ENSG00000125703	Q96DT6	ATG4C	14
ENSG00000125726	P32970	CD70	5
ENSG00000125730	P01024	C3	11
ENSG00000125731	Q9BRG2	SH2D3A	5
ENSG00000125733	Q15642	TRIP10	6
ENSG00000125734	Q9NPR9	GPR108	12
ENSG00000125735	O43557	TNFSF14	6
ENSG00000125740	P53539	FOSB	5
ENSG00000125741	Q9H6K4	OPA3	5
ENSG00000125743	P62316	SNRPD2	14
ENSG00000125744	O75298	RTN2	5
ENSG00000125746	O95834	EML2	12
ENSG00000125753	P50552	VASP	1
ENSG00000125755	Q92797	SYMPK	5
ENSG00000125772	Q9NPB8	GPCPD1	14
ENSG00000125775	Q9H190	SDCBP2	5
ENSG00000125779	Q9BZ23	PANK2	11
ENSG00000125780	Q08188	TGM3	8
ENSG00000125787	O43555	GNRH2	2
ENSG00000125788	Q9BYW3	DEFB126	3
ENSG00000125798	Q9Y261	FOXA2	9
ENSG00000125804	Q5T1J6	FAM182A	0
ENSG00000125810	Q9NPY3	CD93	7
ENSG00000125812	Q9H116	GZF1	8
ENSG00000125813	P15863	PAX1	9
ENSG00000125814	Q9H115	NAPB	14
ENSG00000125815	O60676	CST8	4
ENSG00000125816	Q9H2Z4	NKX2-4	5
ENSG00000125817	P07199	CENPB	6
ENSG00000125818	Q92530	PSMF1	5
ENSG00000125820	O95096	NKX2-2	9
ENSG00000125821	Q8TEA8	DTD1	15
ENSG00000125823	Q9H114	CSTL1	3
ENSG00000125826	Q9BYM8	RBCK1	11
ENSG00000125827	Q9H1E5	TMX4	7
ENSG00000125831	Q9H112	CST11	4
ENSG00000125834	Q8TDR2	STK35	10
ENSG00000125835	P14678	SNRPB	14
ENSG00000125841	Q9GZP1	NRSN2	0
ENSG00000125843	Q9NUS5	C20orf29	5
ENSG00000125844	Q9P2E9	RRBP1	10
ENSG00000125845	P12643	BMP2	12
ENSG00000125846	P52736	ZNF133	2
ENSG00000125848	Q9NZU0	FLRT3	8
ENSG00000125850	Q9BRP0	OVOL2	8
ENSG00000125851	P16519	PCSK2	12
ENSG00000125861	Q9GZZ7	GFRA4	4
ENSG00000125863	Q9NPJ1	MKKS	7
ENSG00000125864	Q12934	BFSP1	8
ENSG00000125868	P60981	DSTN	7
ENSG00000125869	Q9UJQ1	C20orf103	8
ENSG00000125870	P08579	SNRPB2	14
ENSG00000125871	Q9BQP7	C20orf72	12
ENSG00000125872	Q8WUT4	LRRN4	8
ENSG00000125875	Q96BZ9	TBC1D20	13
ENSG00000125877	Q9BY32	ITPA	15
ENSG00000125878	Q12870	TCF15	9
ENSG00000125879	Q9NRC9	OTOR	8
ENSG00000125885	Q9UJA3	MCM8	14
ENSG00000125888	Q9H503	BANF2	5
ENSG00000125895	Q9NUR3	C20orf46	5
ENSG00000125898	Q9BQ89	FAM110A	4
ENSG00000125899	Q9UGB4	C20orf187	2
ENSG00000125900	Q9H106	SIRPD	4
ENSG00000125901	Q9BYN8	MRPS26	5
ENSG00000125903	Q9H1M3	DEFB129	3
ENSG00000125910	O95977	S1PR4	8
ENSG00000125912	Q969V3	NCLN	12
ENSG00000125931	Q99966	CITED1	3
ENSG00000125944	O43390	HNRNPR	12
ENSG00000125945	Q9C0F3	ZNF436	6
ENSG00000125952	P61244	MAX	12
ENSG00000125954	P49356	CHURC1-FNTB	14
ENSG00000125962	Q6P1M9	ARMCX5	4
ENSG00000125965	P43026	GDF5	8
ENSG00000125966	Q9Y5R2	MMP24	12
ENSG00000125967	Q96P71	NECAB3	0
ENSG00000125968	P41134	ID1	5
ENSG00000125970	Q9UKM9	RALY	8
ENSG00000125971	Q9NP97	DYNLRB1	14
ENSG00000125975	Q96LM9	C20orf173	2
ENSG00000125977	P20042	EIF2S2	15
ENSG00000125979	Q9H489	0
ENSG00000125991	Q9Y282	ERGIC3	14
ENSG00000125995	P60602	ROMO1	13
ENSG00000125998	Q9BQN1	FAM83C	8
ENSG00000125999	Q8TDL5	BPIFB1	6
ENSG00000126001	Q9BV73	CEP250	5
ENSG00000126003	Q9UPG8	PLAGL2	5
ENSG00000126005	P56537	MT1P3	15
ENSG00000126010	P30550	GRPR	7
ENSG00000126012	P41229	KDM5C	13
ENSG00000126016	Q4VCS5	AMOT	10
ENSG00000126062	Q12893	TMEM115	5
ENSG00000126067	P49721	PSMB2	14
ENSG00000126070	Q9H9G7	EIF2C3	13
ENSG00000126088	P06132	UROD	15
ENSG00000126091	Q11203	ST3GAL3	9
ENSG00000126106	Q6P2H8	TMEM53	12
ENSG00000126107	Q5T447	HECTD3	9
ENSG00000126214	Q07866	KLC1	12
ENSG00000126215	O43542	XRCC3	9
ENSG00000126216	Q96CW5	TUBGCP3	14
ENSG00000126217	O15068	MCF2L	12
ENSG00000126218	P00742	F10	8
ENSG00000126226	Q5JVF3	PCID2	14
ENSG00000126231	P22891	PROZ	8
ENSG00000126233	P55000	SLURP1	5
ENSG00000126243	Q9BTN0	LRFN3	9
ENSG00000126246	Q9H665	IGFLR1	5
ENSG00000126247	P04632	CAPNS1	9
ENSG00000126249	Q9BRP1	PDCD2L	9
ENSG00000126251	O15529	GPR42	9
ENSG00000126254	Q9BTD8	RBM42	5
ENSG00000126258	O00168	5
ENSG00000126259	Q6UWL6	KIRREL2	6
ENSG00000126261	Q9UBT2	UBA2	14
ENSG00000126262	O15552	FFAR2	9
ENSG00000126264	Q9UBK5	HCST	3
ENSG00000126266	O14842	FFAR1	5
ENSG00000126267	P14854	COX6B1	13
ENSG00000126337	O76013	KRT36	6
ENSG00000126351	P10827	THRA	9
ENSG00000126353	P32248	CCR7	9
ENSG00000126368	P20393	NR1D1	5
ENSG00000126391	Q9BZ68	FRMD8	12
ENSG00000126432	P30044	PRDX5	13
ENSG00000126453	Q9HB09	BCL2L12	4
ENSG00000126456	Q14653	IRF3	5
ENSG00000126457	Q99873	PRMT1	14
ENSG00000126458	P10301	RRAS	5
ENSG00000126460	O14669	PRRG2	6
ENSG00000126461	Q9H7N4	SCAF1	5
ENSG00000126464	Q9ULL5	PRR12	5
ENSG00000126467	Q9UJT2	TSKS	5
ENSG00000126500	Q9NZU1	FLRT1	8
ENSG00000126522	O75575	ASL	13
ENSG00000126524	Q9Y3A5	SBDS	15
ENSG00000126545	P47710	CSN1S1	1
ENSG00000126549	P02808	STATH	1
ENSG00000126550	P15515	HTN1	1
ENSG00000126561	P42229	STAT5A	12
ENSG00000126562	Q96J92	WNK4	12
ENSG00000126581	Q14457	BECN1	13
ENSG00000126583	P05129	PRKCG	12
ENSG00000126602	Q12931	TRAP1	12
ENSG00000126603	Q9BZE0	GLIS2	6
ENSG00000126653	Q9H0G5	NSRP1	11
ENSG00000126656	Q9HB31	9
ENSG00000126657	Q9NRI7	0
ENSG00000126698	O75937	DNAJC8	13
ENSG00000126705	Q5TGY3	AHDC1	8
ENSG00000126709	P09912	IFI6	6
ENSG00000126733	Q96NX9	DACH2	8
ENSG00000126746	Q8TF68	ZNF384	9
ENSG00000126749	Q92979	EMG1	14
ENSG00000126752	Q16384	SSX1	4
ENSG00000126756	Q9UBK9	UXT	4
ENSG00000126759	P27918	CFP	6
ENSG00000126767	P19419	ELK1	5
ENSG00000126768	O60830	TIMM17B	14
ENSG00000126773	Q63HM2	C14orf135	9
ENSG00000126775	Q6ZNE5	ATG14	8
ENSG00000126777	Q86UP2	KTN1	7
ENSG00000126778	Q15475	SIX1	12
ENSG00000126785	Q9H4E5	RHOJ	8
ENSG00000126787	Q15398	DLGAP5	9
ENSG00000126790	Q96EM0	C14orf149	11
ENSG00000126803	P54652	HSPA2	14
ENSG00000126804	Q9Y2K1	ZBTB1	9
ENSG00000126814	Q32P41	TRMT5	15
ENSG00000126821	Q9BX95	SGPP1	9
ENSG00000126822	A1L390	PLEKHG3	6
ENSG00000126838	P20742	PZP	9
ENSG00000126858	Q8IXI2	RHOT1	14
ENSG00000126860	P22794	EVI2A	8
ENSG00000126861	P23515	OMG	9
ENSG00000126870	Q8WVS4	WDR60	11
ENSG00000126878	Q9BQI0	AIF1L	9
ENSG00000126882	Q5JUQ0	FAM78A	0
ENSG00000126883	P35658	NUP214	10
ENSG00000126890	O75638	CTAG2	0
ENSG00000126895	P30518	AVPR2	9
ENSG00000126903	P09131	SLC10A3	6
ENSG00000126934	P36507	MAP2K2	14
ENSG00000126945	P55795	HNRNPH2	12
ENSG00000126947	Q9P291	ARMCX1	4
ENSG00000126950	Q53FP2	TMEM35	7
ENSG00000126952	Q9H1B4	NXF5	0
ENSG00000126953	O60220	TIMM8A	13
ENSG00000126970	Q9NQZ6	ZC4H2	10
ENSG00000127022	P27824	CANX	13
ENSG00000127054	Q5TA45	CPSF3L	15
ENSG00000127074	O14921	RGS13	8
ENSG00000127080	Q9H8X2	IPPK	12
ENSG00000127081	Q5JVG2	ZNF484	12
ENSG00000127083	Q99983	OMD	4
ENSG00000127084	Q5JSP0	FGD3	11
ENSG00000127098	Q9H560	1
ENSG00000127124	Q5T1R4	HIVEP3	9
ENSG00000127125	Q9HAB8	PPCS	14
ENSG00000127129	P20800	EDN2	5
ENSG00000127150	Q96IL0	7
ENSG00000127152	Q9C0K0	BCL11B	9
ENSG00000127184	P15954	COX7C	9
ENSG00000127191	Q12933	TRAF2	9
ENSG00000127220	Q96I13	ABHD8	6
ENSG00000127226	Q567V2	12
ENSG00000127241	P48740	MASP1	10
ENSG00000127249	Q4VNC1	ATP13A4	13
ENSG00000127252	Q9HDD0	HRASLS	5
ENSG00000127311	Q8NG08	HELB	8
ENSG00000127314	P61224	RAP1B	12
ENSG00000127318	Q9GZX6	IL22	7
ENSG00000127324	P19075	TSPAN8	8
ENSG00000127325	Q8N1M1	BEST3	0
ENSG00000127328	Q96QF0	RAB3IP	9
ENSG00000127329	P23467	PTPRB	12
ENSG00000127334	Q92630	DYRK2	14
ENSG00000127337	O95619	YEATS4	14
ENSG00000127359	A4D1U4	11
ENSG00000127362	Q9NYW6	TAS2R3	5
ENSG00000127364	Q9NYW5	TAS2R4	3
ENSG00000127366	Q9NYW4	TAS2R5	2
ENSG00000127377	Q8WXF5	CRYGN	10
ENSG00000127399	Q9BV99	LRRC61	11
ENSG00000127412	Q9NQA5	TRPV5	12
ENSG00000127415	P35475	IDUA	11
ENSG00000127418	Q8N441	FGFRL1	11
ENSG00000127419	Q9BSA9	TMEM175	7
ENSG00000127423	Q9H7T9	C1orf135	5
ENSG00000127445	Q13526	PIN1	5
ENSG00000127452	Q9NXK8	FBXL12	5
ENSG00000127463	Q8N766	KIAA0090	14
ENSG00000127472	P39877	PLA2G5	4
ENSG00000127481	Q5T4S7	UBR4	12
ENSG00000127483	Q5SSJ5	HP1BP3	9
ENSG00000127507	Q9UHX3	EMR2	6
ENSG00000127511	O75182	SIN3B	13
ENSG00000127515	O76100	OR7A10	6
ENSG00000127526	Q96K37	SLC35E1	13
ENSG00000127527	Q9UBC2	EPS15L1	13
ENSG00000127528	Q9Y5W3	KLF2	9
ENSG00000127529	O60412	OR7C2	3
ENSG00000127530	O76099	OR7C1	6
ENSG00000127533	Q96RI0	F2RL3	8
ENSG00000127540	O14957	UQCR11	7
ENSG00000127554	P55789	GFER	14
ENSG00000127561	O43761	SYNGR3	9
ENSG00000127564	Q99640	PKMYT1	13
ENSG00000127578	Q96NZ8	WFIKKN1	10
ENSG00000127580	Q96S15	WDR24	13
ENSG00000127585	Q8N461	FBXL16	9
ENSG00000127586	Q8WVB6	CHTF18	14
ENSG00000127588	Q9P2W3	GNG13	9
ENSG00000127589	Q99867	TUBBP1	14
ENSG00000127603	Q96PK2	MACF1	12
ENSG00000127616	P51532	SMARCA4	13
ENSG00000127663	O94953	KDM4B	12
ENSG00000127666	Q8IUC6	TICAM1	9
ENSG00000127688	Q9H2C0	GAN	9
ENSG00000127720	Q8N6Q8	C12orf26	10
ENSG00000127743	Q9UHF5	IL17B	8
ENSG00000127774	Q9BV81	TMEM93	9
ENSG00000127780	P47887	OR1E2	4
ENSG00000127804	Q86W50	METTL16	14
ENSG00000127824	P68366	TUBA4A	14
ENSG00000127831	P09327	VIL1	12
ENSG00000127837	Q13685	AAMP	14
ENSG00000127838	Q8N490	PNKD	9
ENSG00000127863	Q9NS68	TNFRSF19	9
ENSG00000127870	Q9Y252	RNF6	5
ENSG00000127884	P30084	ECHS1	12
ENSG00000127903	Q9Y2P0	ZNF835	2
ENSG00000127914	Q99996	AKAP9	8
ENSG00000127920	P61952	GNG11	4
ENSG00000127922	P60896	SHFM1	9
ENSG00000127928	P63211	GNGT1	4
ENSG00000127946	O00291	HIP1	13
ENSG00000127947	Q05209	PTPN12	8
ENSG00000127948	P16435	POR	14
ENSG00000127951	Q14314	FGL2	10
ENSG00000127952	Q9Y6J8	STYXL1	11
ENSG00000127954	Q687X5	STEAP4	9
ENSG00000127955	P63096	GNAI1	12
ENSG00000127957	Q13401	PMS2P3	0
ENSG00000127980	O43933	PEX1	14
ENSG00000127989	Q99551	MTERF	9
ENSG00000127990	O43556	SGCE	9
ENSG00000127993	Q5RL73	C7orf64	9
ENSG00000127995	Q96PB1	CASD1	11
ENSG00000128000	Q9Y6R6	ZNF780B	12
ENSG00000128011	Q9P244	LRFN1	9
ENSG00000128016	P26651	ZFP36	5
ENSG00000128039	Q9H8P0	SRD5A3	13
ENSG00000128040	P20155	SPINK2	5
ENSG00000128045	Q9BPW5	RASL11B	9
ENSG00000128050	P22234	PAICS	12
ENSG00000128052	P35968	KDR	11
ENSG00000128059	Q06203	PPAT	15
ENSG00000128159	Q96RT7	TUBGCP6	11
ENSG00000128165	Q7Z4H4	ADM2	5
ENSG00000128185	Q9BY27	DGCR6L	9
ENSG00000128191	Q8WYQ5	DGCR8	12
ENSG00000128203	Q6ICH7	ASPHD2	5
ENSG00000128218	Q9UKI3	VPREB3	4
ENSG00000128228	Q9HCN8	SDF2L1	12
ENSG00000128242	Q99999	GAL3ST1	11
ENSG00000128245	Q04917	YWHAH	8
ENSG00000128250	O75677	RFPL1	0
ENSG00000128253	O75678	RFPL2	2
ENSG00000128254	Q9Y442	C22orf24	2
ENSG00000128266	P19086	GNAZ	7
ENSG00000128268	Q09327	MGAT3	9
ENSG00000128271	P29274	ADORA2A	0
ENSG00000128272	P18848	ATF4	9
ENSG00000128274	Q9NPC4	A4GALT	8
ENSG00000128276	O75679	RFPL3	1
ENSG00000128283	Q00587	CDC42EP1	7
ENSG00000128284	O95236	APOL3	9
ENSG00000128285	Q99705	MCHR1	9
ENSG00000128294	O60704	TPST2	8
ENSG00000128298	Q6UXY1	BAIAP2L2	9
ENSG00000128309	P25325	MPST	15
ENSG00000128310	O60755	GALR3	8
ENSG00000128311	Q16762	TST	15
ENSG00000128313	Q9BWW9	APOL5	1
ENSG00000128322	P15814	IGLL1	9
ENSG00000128335	Q9BQE5	APOL2	3
ENSG00000128340	P15153	RAC2	12
ENSG00000128342	P15018	LIF	8
ENSG00000128346	Q9BZE7	C22orf23	11
ENSG00000128383	P31941	APOBEC3A	1
ENSG00000128389	Q9H0A3	0
ENSG00000128394	Q9HC16	APOBEC3F	2
ENSG00000128408	Q9H4K1	RIBC2	11
ENSG00000128463	Q5J8M3	TMEM85	13
ENSG00000128482	Q9ULX5	RNF112	6
ENSG00000128487	Q5M775	SPECC1	9
ENSG00000128510	Q9UI42	CPA4	6
ENSG00000128512	Q8N1I0	DOCK4	12
ENSG00000128513	Q9NUX5	POT1	11
ENSG00000128519	Q9NYV7	TAS2R16	5
ENSG00000128524	Q16864	ATP6V1F	14
ENSG00000128534	O95777	NAA38	14
ENSG00000128536	Q6ZTQ4	CDHR3	8
ENSG00000128563	Q9H875	PRKRIP1	0
ENSG00000128564	O15240	VGF	5
ENSG00000128567	O00592	PODXL	4
ENSG00000128573	O15409	FOXP2	8
ENSG00000128578	Q9ULQ0	FAM40B	12
ENSG00000128581	Q9H7X7	RABL5	10
ENSG00000128585	Q9UL63	MKLN1	11
ENSG00000128590	Q9UBS3	DNAJB9	9
ENSG00000128591	Q14315	FLNC	12
ENSG00000128594	Q9HBW1	LRRC4	9
ENSG00000128595	O43852	CALU	12
ENSG00000128596	Q96JN2	CCDC136	9
ENSG00000128602	Q99835	SMO	11
ENSG00000128604	Q13568	IRF5	8
ENSG00000128606	Q8N6Y2	LRRC17	9
ENSG00000128607	Q6PID8	KLHDC10	12
ENSG00000128609	Q16718	NDUFA5	12
ENSG00000128610	A0PJY2	FEZF1	5
ENSG00000128617	P03999	OPN1SW	8
ENSG00000128626	O15235	MRPS12	15
ENSG00000128641	O43795	MYO1B	14
ENSG00000128645	Q9GZZ0	HOXD1	6
ENSG00000128652	P31249	HOXD3	10
ENSG00000128654	O75431	MTX2	12
ENSG00000128655	Q9HCR9	PDE11A	11
ENSG00000128656	P15882	CHN1	12
ENSG00000128683	Q99259	GAD1	12
ENSG00000128692	A6NK07	EIF2S2P4	15
ENSG00000128694	Q9H4B0	OSGEPL1	13
ENSG00000128699	Q9P0S3	ORMDL1	10
ENSG00000128708	O14929	HAT1	13
ENSG00000128709	P28356	HOXD9	5
ENSG00000128710	P28358	HOXD10	9
ENSG00000128713	P31277	HOXD11	0
ENSG00000128714	P35453	HOXD13	8
ENSG00000128731	O95714	HERC2	11
ENSG00000128739	P63162	SNRPN	14
ENSG00000128789	Q969U7	PSMG2	9
ENSG00000128791	Q9GZX9	TWSG1	11
ENSG00000128802	Q9UK05	GDF2	8
ENSG00000128805	Q7Z5H3	ARHGAP22	11
ENSG00000128815	Q6ZS81	WDFY4	13
ENSG00000128829	Q9P2K8	EIF2AK4	13
ENSG00000128833	Q9NQX4	MYO5C	13
ENSG00000128845	Q8WXU2	11
ENSG00000128849	Q0VF96	CGNL1	9
ENSG00000128872	Q9NZR1	TMOD2	5
ENSG00000128881	Q6IQ55	TTBK2	9
ENSG00000128886	Q9HB65	ELL3	6
ENSG00000128891	Q9BV29	C15orf57	8
ENSG00000128908	Q9ULG1	INO80	13
ENSG00000128915	Q659A1	NARG2	8
ENSG00000128917	Q9NR61	DLL4	11
ENSG00000128918	O94788	ALDH1A2	15
ENSG00000128923	Q8NBR6	FAM63B	6
ENSG00000128928	P26440	IVD	14
ENSG00000128944	Q9Y448	C15orf23	5
ENSG00000128951	P33316	DUT	15
ENSG00000128965	Q9BUX1	CHAC1	12
ENSG00000128973	Q9NWW5	CLN6	7
ENSG00000128989	P56211	ARPP19	10
ENSG00000129003	Q709C8	VPS13C	13
ENSG00000129007	Q96GE6	CALML4	9
ENSG00000129009	O14498	ISLR	6
ENSG00000129028	Q9P2Z0	THAP10	2
ENSG00000129038	Q08397	LOXL1	5
ENSG00000129048	Q9NPB9	CCRL1	6
ENSG00000129055	Q9BS18	ANAPC13	8
ENSG00000129071	O95243	MBD4	8
ENSG00000129083	P53618	COPB1	14
ENSG00000129084	P25786	PSMA1	14
ENSG00000129103	Q8NBJ7	SUMF2	8
ENSG00000129116	Q8WX93	PALLD	11
ENSG00000129128	P61009	SPCS3	14
ENSG00000129151	O75936	BBOX1	12
ENSG00000129152	P15172	MYOD1	9
ENSG00000129158	Q9UGK8	SERGEF	13
ENSG00000129159	P48547	KCNC1	12
ENSG00000129167	P17752	TPH1	12
ENSG00000129170	P50461	CSRP3	9
ENSG00000129173	A0AVK6	E2F8	9
ENSG00000129187	P32321	DCTD	13
ENSG00000129194	O60248	SOX15	4
ENSG00000129195	Q9BSJ6	FAM64A	4
ENSG00000129197	Q86UA6	RPAIN	11
ENSG00000129204	P35125	USP6	12
ENSG00000129214	P04278	SHBG	6
ENSG00000129219	O14939	PLD2	13
ENSG00000129221	Q9NZN9	AIPL1	9
ENSG00000129226	P34810	CD68	5
ENSG00000129235	Q9BRA2	TXNDC17	12
ENSG00000129244	P14415	ATP1B2	5
ENSG00000129245	P51116	FXR2	11
ENSG00000129250	O43896	KIF1C	12
ENSG00000129255	O75352	MPDU1	5
ENSG00000129270	Q9H239	MMP28	9
ENSG00000129277	P13236	CCL4	7
ENSG00000129282	Q6IN84	MRM1	10
ENSG00000129292	A8MW92	PHF20L1	10
ENSG00000129295	Q86X45	LRRC6	11
ENSG00000129315	O60563	CCNT1	9
ENSG00000129317	Q9H0K6	PUS7L	4
ENSG00000129347	Q8N9T8	KRI1	14
ENSG00000129351	Q12906	ILF3	9
ENSG00000129353	Q8IWA5	SLC44A2	12
ENSG00000129354	Q9Y6Q5	AP1M2	14
ENSG00000129355	P55273	CDKN2D	6
ENSG00000129422	Q9ULD2	MTUS1	9
ENSG00000129437	Q9P0G3	KLK14	6
ENSG00000129450	Q9Y336	SIGLEC9	2
ENSG00000129451	O43240	KLK10	2
ENSG00000129455	O60259	KLK8	0
ENSG00000129460	Q8NEJ9	NGDN	13
ENSG00000129465	Q9Y572	RIPK3	4
ENSG00000129467	Q8NFM4	ADCY4	12
ENSG00000129472	Q8WUD1	RAB2B	14
ENSG00000129473	Q92843	BCL2L2	6
ENSG00000129474	Q96IF1	JUB	5
ENSG00000129480	Q96FN9	C14orf126	11
ENSG00000129484	Q9UGN5	PARP2	12
ENSG00000129493	Q86XA9	HEATR5A	13
ENSG00000129514	P55317	FOXA1	5
ENSG00000129515	Q9UNH7	SNX6	12
ENSG00000129518	Q56P03	EAPP	11
ENSG00000129521	Q9H6Z9	EGLN3	8
ENSG00000129534	Q6P0N0	MIS18BP1	8
ENSG00000129535	P54845	NRL	5
ENSG00000129538	P07998	RNASE1	5
ENSG00000129543	A5LHX3	15
ENSG00000129559	Q15843	NEDD8	5
ENSG00000129562	P61803	DAD1	14
ENSG00000129566	Q99973	TEP1	9
ENSG00000129586	Q49AG3	4
ENSG00000129595	Q9HCS5	EPB41L4A	11
ENSG00000129596	Q16878	CDO1	12
ENSG00000129625	Q00765	REEP5	13
ENSG00000129636	Q8TB96	ITFG1	12
ENSG00000129646	Q9H0J4	QRICH2	6
ENSG00000129654	Q92949	FOXJ1	9
ENSG00000129657	Q92503	SEC14L1	12
ENSG00000129667	Q6PJF5	RHBDF2	12
ENSG00000129673	Q16613	AANAT	9
ENSG00000129675	Q15052	ARHGEF6	12
ENSG00000129680	Q8IWC1	MAP7D3	4
ENSG00000129682	Q92913	FGF13	10
ENSG00000129691	Q9UBL3	ASH2L	14
ENSG00000129696	Q6NXR4	TTI2	5
ENSG00000129699	Q9HAU6	0
ENSG00000129744	P52961	ART1	8
ENSG00000129749	Q9GZZ6	CHRNA10	3
ENSG00000129757	P49918	CDKN1C	0
ENSG00000129810	Q5FBB7	SGOL1	9
ENSG00000129816	O14605	TTTY1B	0
ENSG00000129824	P22090	RPS4Y1	15
ENSG00000129845	O14605	TTTY1	0
ENSG00000129862	O14598	VCY	2
ENSG00000129864	O14598	VCY1B	2
ENSG00000129873	Q9Y6F7	CDY2B	10
ENSG00000129910	P55291	CDH15	6
ENSG00000129911	Q9BXK1	KLF16	1
ENSG00000129925	Q9HCN3	TMEM8A	9
ENSG00000129932	Q9BU89	DOHH	14
ENSG00000129933	Q9Y6X3	MAU2	12
ENSG00000129946	P98077	SHC2	9
ENSG00000129951	Q6T4P5	MIR3187	9
ENSG00000129965	P01308	INS-IGF2	4
ENSG00000129968	Q96GS6	FAM108A1	14
ENSG00000129988	P18428	LBP	11
ENSG00000129990	O00445	SYT5	4
ENSG00000129991	P19429	TNNI3	8
ENSG00000129993	O75081	CBFA2T3	9
ENSG00000130005	Q14353	GAMT	11
ENSG00000130021	Q08623	HDHD1	13
ENSG00000130023	Q5T6L9	C6orf70	7
ENSG00000130024	Q8WUB8	PHF10	12
ENSG00000130032	Q9BZD7	PRRG3	8
ENSG00000130035	Q9NY28	GALNT8	2
ENSG00000130037	P22460	KCNA5	12
ENSG00000130038	Q9BSW2	EFCAB4B	11
ENSG00000130045	Q5VZ03	NXNL2	9
ENSG00000130052	Q92502	STARD8	10
ENSG00000130054	O75949	FAM155B	0
ENSG00000130055	Q9HCC8	GDPD2	5
ENSG00000130066	P21673	SAT1	9
ENSG00000130119	Q9NVN8	GNL3L	14
ENSG00000130147	Q9P0V3	SH3BP4	10
ENSG00000130150	Q8NHP6	MOSPD2	10
ENSG00000130158	Q96HP0	DOCK6	12
ENSG00000130159	Q9BQ95	ECSIT	12
ENSG00000130164	P01130	LDLR	9
ENSG00000130165	P60002	ELOF1	14
ENSG00000130167	Q9UKR8	TSPAN16	2
ENSG00000130173	Q6UXH0	C19orf80	6
ENSG00000130175	P14314	PRKCSH	14
ENSG00000130176	P51911	CNN1	9
ENSG00000130177	Q13042	CDC16	14
ENSG00000130182	Q96SZ4	ZSCAN10	6
ENSG00000130193	Q8WUY1	C8orf55	5
ENSG00000130201	Q2M3D2	EXOC3L2	9
ENSG00000130202	Q92692	PVRL2	9
ENSG00000130203	P02649	APOE	9
ENSG00000130204	O96008	TOMM40	14
ENSG00000130207	P55056	4
ENSG00000130208	P02654	APOC1	5
ENSG00000130222	O95257	GADD45G	9
ENSG00000130224	Q5VUJ6	LRCH2	10
ENSG00000130225	P0C6E6	14
ENSG00000130226	P42658	DPP6	12
ENSG00000130227	Q9UIA9	XPO7	14
ENSG00000130234	Q9BYF1	ACE2	7
ENSG00000130244	Q17RN3	FAM98C	0
ENSG00000130254	Q14151	SAFB2	9
ENSG00000130255	Q9Y3U8	RPL36	14
ENSG00000130270	O60423	ATP8B3	14
ENSG00000130283	P27539	GDF1	0
ENSG00000130287	O14594	NCAN	9
ENSG00000130288	Q9P0J0	12
ENSG00000130294	Q12756	KIF1A	12
ENSG00000130299	Q969Y2	GTPBP3	15
ENSG00000130300	Q9BX97	PLVAP	4
ENSG00000130303	Q10589	BST2	4
ENSG00000130304	Q6PCB7	SLC27A1	12
ENSG00000130305	Q96P11	NSUN5	14
ENSG00000130307	Q8N6Y0	USHBP1	6
ENSG00000130309	Q8NBJ5	GLT25D1	12
ENSG00000130311	Q9BW61	DDA1	8
ENSG00000130312	Q9BQ48	MRPL34	7
ENSG00000130313	O95336	PGLS	15
ENSG00000130332	Q9UK45	LSM7	14
ENSG00000130338	Q9NRJ4	TULP4	12
ENSG00000130340	Q9Y5X1	SNX9	9
ENSG00000130347	Q8WWV3	RTN4IP1	13
ENSG00000130348	Q9H0R6	QRSL1	15
ENSG00000130349	Q9P0P8	C6orf203	11
ENSG00000130363	Q86UC2	RSPH3	11
ENSG00000130368	P04201	MAS1	8
ENSG00000130377	Q5FVE4	ACSBG2	9
ENSG00000130382	Q03111	MLLT1	9
ENSG00000130383	Q11128	FUT5	12
ENSG00000130385	O95972	BMP15	9
ENSG00000130396	P55196	MLLT4	12
ENSG00000130402	O43707	ACTN4	13
ENSG00000130413	Q9BYT3	STK33	9
ENSG00000130414	O95299	NDUFA10	12
ENSG00000130427	P01588	EPO	5
ENSG00000130429	O15143	ARPC1B	9
ENSG00000130433	Q9BXT2	CACNG6	4
ENSG00000130449	Q9HCJ5	ZSWIM6	11
ENSG00000130475	O14526	FCHO1	12
ENSG00000130477	Q9UPW8	UNC13A	12
ENSG00000130479	Q66K74	MAP1S	6
ENSG00000130487	Q96G42	KLHDC7B	0
ENSG00000130489	O43819	SCO2	15
ENSG00000130508	Q92626	PXDN	12
ENSG00000130511	Q9BWG4	SSBP4	9
ENSG00000130513	Q99988	GDF15	7
ENSG00000130517	Q9NXJ5	PGPEP1	12
ENSG00000130518	Q9H0B3	KIAA1683	4
ENSG00000130520	Q9Y4Z0	LSM4	14
ENSG00000130522	P17535	JUND	0
ENSG00000130528	P23327	HRC	4
ENSG00000130529	Q8TD43	TRPM4	9
ENSG00000130538	Q8NG94	OR11H1	1
ENSG00000130540	Q9BR01	SULT4A1	9
ENSG00000130544	Q8N988	ZNF557	2
ENSG00000130545	Q9BUF7	CRB3	4
ENSG00000130558	Q99784	OLFM1	11
ENSG00000130559	Q5T5Y3	CAMSAP1	9
ENSG00000130560	Q9BSL1	UBAC1	10
ENSG00000130561	P10523	SAG	0
ENSG00000130584	Q86UZ6	ZBTB46	7
ENSG00000130589	Q9BYK8	11
ENSG00000130590	Q9BYL1	SAMD10	0
ENSG00000130592	P33241	LSP1	4
ENSG00000130595	P45378	TNNT3	4
ENSG00000130598	P48788	TNNI2	9
ENSG00000130612	Q6ZSU1	CYP2G1P	1
ENSG00000130635	P20908	COL5A1	11
ENSG00000130638	Q9UBB4	ATXN10	14
ENSG00000130640	Q9BSJ2	TUBGCP2	14
ENSG00000130643	Q9NYX4	CALY	4
ENSG00000130649	P05181	CYP2E1	0
ENSG00000130653	Q6ZV29	PNPLA7	13
ENSG00000130656	P02008	HBZ	9
ENSG00000130669	O96013	PAK4	12
ENSG00000130675	P50219	MNX1	9
ENSG00000130684	Q9Y3M9	ZNF337	12
ENSG00000130695	Q6P2H3	CEP85	10
ENSG00000130699	O00268	TAF4	11
ENSG00000130700	Q9BWX5	GATA5	7
ENSG00000130701	Q8NC74	C20orf151	8
ENSG00000130702	O15230	LAMA5	12
ENSG00000130703	Q9H1P3	OSBPL2	12
ENSG00000130706	Q16186	ADRM1	12
ENSG00000130707	P00966	ASS1	15
ENSG00000130711	Q9H4Q4	PRDM12	9
ENSG00000130713	Q13868	EXOSC2	15
ENSG00000130714	Q9Y6A1	POMT1	13
ENSG00000130717	Q9HA47	UCK1	14
ENSG00000130720	Q8N539	FIBCD1	12
ENSG00000130723	Q5JSZ5	PRRC2B	8
ENSG00000130724	O43633	CHMP2A	4
ENSG00000130725	P61081	UBE2M	4
ENSG00000130726	Q13263	TRIM28	4
ENSG00000130731	Q96S19	5
ENSG00000130733	Q9BWQ6	YIPF2	14
ENSG00000130734	Q86TL0	ATG4D	14
ENSG00000130741	P41091	EIF2S3	15
ENSG00000130748	Q9NX00	TMEM160	5
ENSG00000130749	Q9UPT8	ZC3H4	6
ENSG00000130751	Q99742	NPAS1	6
ENSG00000130755	O60234	GMFG	9
ENSG00000130758	Q02779	MAP3K10	11
ENSG00000130762	Q5VV41	ARHGEF16	8
ENSG00000130764	Q8N1G4	LRRC47	12
ENSG00000130766	P58004	SESN2	5
ENSG00000130768	Q92485	SMPDL3B	13
ENSG00000130770	Q9UII2	ATPIF1	12
ENSG00000130772	Q9BUE0	MED18	12
ENSG00000130775	Q5TEJ8	C1orf38	7
ENSG00000130779	P30622	CLIP1	11
ENSG00000130783	Q6P9F0	CCDC62	6
ENSG00000130787	O75146	HIP1R	13
ENSG00000130803	Q96PQ6	ZNF317	4
ENSG00000130810	Q9NQ55	PPAN	14
ENSG00000130811	O75821	EIF3G	13
ENSG00000130812	Q8NI99	ANGPTL6	5
ENSG00000130813	Q9NUL5	C19orf66	5
ENSG00000130816	P26358	DNMT1	11
ENSG00000130818	Q9BUY5	ZNF426	3
ENSG00000130821	P48029	SLC6A8	12
ENSG00000130822	Q6P2M8	PNCK	6
ENSG00000130826	O60832	DKC1	15
ENSG00000130827	P51805	PLXNA3	12
ENSG00000130829	Q99956	DUSP9	5
ENSG00000130830	Q00013	MPP1	9
ENSG00000130844	Q9NQX6	ZNF331	2
ENSG00000130856	Q9UL36	ZNF236	5
ENSG00000130876	Q9NS82	SLC7A10	9
ENSG00000130881	O75074	LRP3	7
ENSG00000130921	Q9H3J6	C12orf65	13
ENSG00000130935	Q9H8H0	NOL11	11
ENSG00000130939	O95155	UBE4B	14
ENSG00000130940	Q86V15	CASZ1	11
ENSG00000130943	Q9NTG1	PKDREJ	7
ENSG00000130948	P37058	HSD17B3	5
ENSG00000130950	A1L443	FAM22F	4
ENSG00000130956	Q5JVS0	HABP4	9
ENSG00000130957	O00757	FBP2	14
ENSG00000130958	Q76EJ3	SLC35D2	12
ENSG00000130962	O14668	PRRG1	9
ENSG00000130985	P22314	UBA1	14
ENSG00000130988	Q15493	RGN	11
ENSG00000130997	Q7Z5Q5	POLN	11
ENSG00000131002	Q9BZA4	0
ENSG00000131007	Q9BZA1	TTTY9B	1
ENSG00000131009	Q9BZA1	TTTY9A	1
ENSG00000131013	Q8WUA2	PPIL4	14
ENSG00000131015	Q9BZM5	ULBP2	4
ENSG00000131016	Q02952	AKAP12	9
ENSG00000131018	Q8NF91	SYNE1	11
ENSG00000131019	Q9BZM4	ULBP3	4
ENSG00000131023	O95835	LATS1	12
ENSG00000131037	Q8TE68	EPS8L1	9
ENSG00000131042	Q8N423	LILRB2	5
ENSG00000131043	Q9Y312	C20orf4	14
ENSG00000131044	Q3SXZ7	TTLL9	6
ENSG00000131050	Q96DR5	BPIFA2	4
ENSG00000131051	Q14498	RBM39	14
ENSG00000131055	Q96KJ9	COX4I2	0
ENSG00000131059	Q9BQP9	BPIFA3	4
ENSG00000131061	Q9BYN7	ZNF341	10
ENSG00000131062	A6NEQ9	1
ENSG00000131067	Q9UJ14	GGT7	11
ENSG00000131068	Q96PH6	DEFB118	3
ENSG00000131069	Q9NR19	ACSS2	15
ENSG00000131080	Q9HAV5	EDA2R	3
ENSG00000131089	O43307	ARHGEF9	11
ENSG00000131094	O75973	C1QL1	5
ENSG00000131095	P14136	GFAP	10
ENSG00000131096	P10082	PYY	5
ENSG00000131097	Q9P298	HIGD1B	5
ENSG00000131100	P36543	ATP6V1E1	14
ENSG00000131115	Q86WZ6	ZNF227	12
ENSG00000131116	Q96B54	ZNF428	5
ENSG00000131126	Q9BY14	TEX101	4
ENSG00000131127	Q15928	ZNF141	12
ENSG00000131142	O15444	CCL25	4
ENSG00000131143	P13073	COX4I1	12
ENSG00000131148	O43402	COX4NB	9
ENSG00000131149	Q14687	KIAA0182	9
ENSG00000131153	Q9Y248	GINS2	14
ENSG00000131165	Q9HD42	CHMP1A	14
ENSG00000131171	O75368	SH3BGRL	7
ENSG00000131174	P24311	COX7B	8
ENSG00000131183	Q06495	SLC34A1	11
ENSG00000131187	P00748	F12	6
ENSG00000131188	Q8TB68	PRR7	5
ENSG00000131196	O95644	NFATC1	9
ENSG00000131203	P14902	IDO1	5
ENSG00000131233	P57773	GJA9	2
ENSG00000131236	Q01518	CAP1	14
ENSG00000131238	P50897	PPT1	13
ENSG00000131242	Q86YS3	RAB11FIP4	7
ENSG00000131263	Q9NVW2	RLIM	8
ENSG00000131264	O14627	CDX4	9
ENSG00000131269	O75027	ABCB7	14
ENSG00000131323	Q13114	TRAF3	11
ENSG00000131351	Q9BT25	HAUS8	7
ENSG00000131355	Q9BY15	EMR3	5
ENSG00000131368	P82663	MRPS25	12
ENSG00000131370	O60239	SH3BP5	10
ENSG00000131373	Q9UJ83	HACL1	15
ENSG00000131374	Q92609	TBC1D5	12
ENSG00000131375	Q9Y6W3	CAPN7	12
ENSG00000131378	Q14699	RFTN1	7
ENSG00000131379	Q8ND61	C3orf20	5
ENSG00000131381	Q9H1K0	ZFYVE20	12
ENSG00000131386	Q8N3T1	GALNTL2	8
ENSG00000131389	P31641	SLC6A6	12
ENSG00000131398	Q14003	KCNC3	12
ENSG00000131400	O96009	NAPSA	14
ENSG00000131408	P55055	NR1H2	11
ENSG00000131409	Q9NT99	LRRC4B	9
ENSG00000131435	P50479	PDLIM4	9
ENSG00000131437	Q9Y496	KIF3A	12
ENSG00000131446	P26572	MGAT1	5
ENSG00000131459	O94808	GFPT2	15
ENSG00000131462	P23258	TUBG1	14
ENSG00000131467	P61289	PSME3	12
ENSG00000131469	P61353	RPL27	14
ENSG00000131470	Q9P2W1	PSMC3IP	14
ENSG00000131471	Q16853	AOC3	9
ENSG00000131473	P53396	ACLY	13
ENSG00000131475	Q9BRG1	VPS25	14
ENSG00000131477	O60895	RAMP2	5
ENSG00000131480	O75106	AOC2	9
ENSG00000131482	P35575	G6PC	9
ENSG00000131495	O43678	NDUFA2	10
ENSG00000131503	Q8IWZ3	ANKHD1	12
ENSG00000131504	O60610	DIAPH1	12
ENSG00000131507	Q9BT67	NDFIP1	11
ENSG00000131508	P62837	UBE2D2	14
ENSG00000131538	Q9BXH5	TTTY6	1
ENSG00000131548	Q9BXH5	TTTY6B	1
ENSG00000131558	Q96A65	EXOC4	12
ENSG00000131584	Q96P50	ACAP3	12
ENSG00000131586	Q9BYC9	15
ENSG00000131591	Q96HA4	C1orf159	8
ENSG00000131620	Q5XXA6	ANO1	11
ENSG00000131626	Q13136	PPFIA1	12
ENSG00000131634	Q9BSN7	TMEM204	9
ENSG00000131650	Q8NCW0	KREMEN2	6
ENSG00000131652	Q86W42	THOC6	11
ENSG00000131653	Q6Q0C0	TRAF7	11
ENSG00000131668	Q9HBU1	BARX1	11
ENSG00000131669	Q92982	NINJ1	11
ENSG00000131686	P23280	CA6	8
ENSG00000131697	O75161	NPHP4	11
ENSG00000131711	P46821	MAP1B	9
ENSG00000131721	Q9BQY4	RHOXF2	2
ENSG00000131724	P78552	IL13RA1	0
ENSG00000131725	Q5JSH3	WDR44	13
ENSG00000131730	P17540	CKMT2	11
ENSG00000131732	Q8N567	ZCCHC9	11
ENSG00000131737	O76011	KRT34	6
ENSG00000131738	Q14525	KRT33B	6
ENSG00000131746	Q8IZW8	TNS4	4
ENSG00000131747	P11388	TOP2A	14
ENSG00000131748	Q14849	STARD3	12
ENSG00000131759	P10276	RARA	11
ENSG00000131771	Q9UD71	PPP1R1B	5
ENSG00000131773	O75525	KHDRBS3	0
ENSG00000131778	Q86WJ1	CHD1L	7
ENSG00000131779	O96011	PEX11B	5
ENSG00000131781	P49326	FMO5	14
ENSG00000131788	Q9Y6X2	PIAS3	11
ENSG00000131791	O43741	PRKAB2	14
ENSG00000131795	Q9Y5S9	RBM8A	5
ENSG00000131797	Q96NS8	KIAA0664L3	2
ENSG00000131808	P01225	FSHB	8
ENSG00000131828	P08559	PDHA1	15
ENSG00000131831	Q9Y5P3	RAI2	8
ENSG00000131844	Q9HCC0	MCCC2	14
ENSG00000131845	Q9HCX3	ZNF304	12
ENSG00000131848	Q9BUG6	ZSCAN5A	4
ENSG00000131849	P52740	ZNF132	12
ENSG00000131864	Q9HBJ7	USP29	9
ENSG00000131871	Q9BQE4	8
ENSG00000131873	Q86X52	CHSY1	12
ENSG00000131876	P09661	SNRPA1	14
ENSG00000131899	Q15334	LLGL1	11
ENSG00000131910	Q15466	NR0B2	9
ENSG00000131914	Q9H9Z2	LIN28A	9
ENSG00000131931	Q9NVV9	THAP1	0
ENSG00000131941	Q8IUC4	RHPN2	11
ENSG00000131943	Q9NSK7	C19orf12	9
ENSG00000131944	Q9BTP7	C19orf40	9
ENSG00000131951	Q6ZRR7	LRRC9	11
ENSG00000131966	Q9NZ32	ACTR10	12
ENSG00000131969	Q7Z5M8	ABHD12B	10
ENSG00000131979	P30793	GCH1	15
ENSG00000131981	P17931	LGALS3	9
ENSG00000132000	Q6PEZ8	PODNL1	6
ENSG00000132002	P25685	DNAJB1	4
ENSG00000132003	Q9H7M6	ZSWIM4	11
ENSG00000132004	Q5XUX1	FBXW9	9
ENSG00000132005	P22670	RFX1	13
ENSG00000132010	P17024	ZNF20	12
ENSG00000132016	Q0VDD7	C19orf57	4
ENSG00000132017	Q66K64	DCAF15	10
ENSG00000132024	Q6P1N0	CC2D1A	12
ENSG00000132026	Q9BSG5	RTBDN	4
ENSG00000132031	O15232	MATN3	4
ENSG00000132109	P19474	TRIM21	3
ENSG00000132122	Q9NWH7	SPATA6	10
ENSG00000132128	Q15345	LRRC41	8
ENSG00000132130	P48742	LHX1	12
ENSG00000132139	Q8NHY3	GAS2L2	8
ENSG00000132141	Q92526	CCT6B	14
ENSG00000132142	Q13085	ACACA	14
ENSG00000132153	Q7L2E3	DHX30	8
ENSG00000132155	P04049	RAF1	12
ENSG00000132164	P48066	SLC6A11	12
ENSG00000132170	P37231	PPARG	5
ENSG00000132182	Q8TEM1	NUP210	12
ENSG00000132185	Q7L513	FCRLA	4
ENSG00000132196	P56937	HSD17B7	11
ENSG00000132199	Q7L5Y1	ENOSF1	11
ENSG00000132204	Q9BZP3	LINC00470	0
ENSG00000132205	Q9BXX0	EMILIN2	9
ENSG00000132207	Q9BQ83	SLX1A	13
ENSG00000132249	Q8TEE6	9
ENSG00000132254	P53365	ARFIP2	9
ENSG00000132256	Q9C035	TRIM5	3
ENSG00000132259	Q8IV77	CNGA4	9
ENSG00000132274	Q8IYM9	TRIM22	4
ENSG00000132275	O43159	RRP8	4
ENSG00000132283	Q96M86	5
ENSG00000132286	Q9Y5J6	FXC1	9
ENSG00000132294	Q14156	EFR3A	12
ENSG00000132297	Q02509	HHLA1	7
ENSG00000132300	Q96EY7	PTCD3	12
ENSG00000132305	Q16891	IMMT	12
ENSG00000132313	Q9NZE8	MRPL35	12
ENSG00000132321	Q86XH1	IQCA1	11
ENSG00000132323	Q9H0C8	ILKAP	11
ENSG00000132326	O15055	PER2	9
ENSG00000132329	O60894	RAMP1	9
ENSG00000132330	Q96I15	SCLY	11
ENSG00000132334	P23469	PTPRE	12
ENSG00000132341	P62826	RAN	14
ENSG00000132356	Q13131	PRKAA1	14
ENSG00000132357	Q9BX69	CARD6	5
ENSG00000132359	Q684P5	RAP1GAP2	10
ENSG00000132361	O75153	KIAA0664	13
ENSG00000132376	Q9BT40	INPP5K	8
ENSG00000132382	Q9BQG0	MYBBP1A	11
ENSG00000132383	P27694	RPA1	14
ENSG00000132386	P36955	SERPINF1	9
ENSG00000132388	P62253	UBE2G1	14
ENSG00000132394	P57772	EEFSEC	14
ENSG00000132405	Q9P2M4	TBC1D14	13
ENSG00000132406	Q5BJH2	TMEM128	9
ENSG00000132423	Q9NZJ6	COQ3	14
ENSG00000132424	Q8TF01	PNISR	9
ENSG00000132429	Q9HBV1	POPDC3	10
ENSG00000132432	P60059	SEC61G	14
ENSG00000132434	Q9NS86	LANCL2	8
ENSG00000132436	Q6PIW4	FIGNL1	14
ENSG00000132437	P20711	DDC	12
ENSG00000132446	Q9BXU8	FTHL17	2
ENSG00000132463	Q12849	GRSF1	9
ENSG00000132464	Q9NRM1	ENAM	6
ENSG00000132465	P01591	IGJ	7
ENSG00000132466	O75179	ANKRD17	12
ENSG00000132467	Q9NQZ2	UTP3	11
ENSG00000132470	P16144	ITGB4	10
ENSG00000132471	Q969T9	WBP2	10
ENSG00000132475	P84243	H3F3B	14
ENSG00000132478	Q9C0B0	UNK	12
ENSG00000132481	Q96LD4	TRIM47	6
ENSG00000132485	O95218	ZRANB2	12
ENSG00000132498	Q5VUR7	ANKRD20A3	2
ENSG00000132507	Q6IS14	EIF5A	14
ENSG00000132510	O15054	KDM6B	12
ENSG00000132514	Q8IUN9	CLEC10A	4
ENSG00000132517	Q9NWF4	GPR172B	5
ENSG00000132518	Q02846	GUCY2D	9
ENSG00000132522	Q13227	GPS2	5
ENSG00000132530	Q6GPH4	XAF1	7
ENSG00000132535	P78352	DLG4	12
ENSG00000132541	P52758	HRSP12	15
ENSG00000132549	Q7Z7G8	VPS13B	11
ENSG00000132554	Q8NE09	RGS22	11
ENSG00000132561	O00339	MATN2	12
ENSG00000132563	Q9BRK0	REEP2	12
ENSG00000132570	Q9H0N5	PCBD2	14
ENSG00000132581	Q99470	SDF2	12
ENSG00000132589	Q14254	FLOT2	11
ENSG00000132591	O75616	ERAL1	15
ENSG00000132600	Q9NVM4	PRMT7	12
ENSG00000132603	Q9Y221	NIP7	14
ENSG00000132604	Q15554	TERF2	7
ENSG00000132612	Q9UN37	VPS4A	14
ENSG00000132613	Q765P7	MTSS1L	9
ENSG00000132622	Q96MM6	HSPA12B	9
ENSG00000132623	Q9NU02	ANKRD5	11
ENSG00000132631	Q9UJQ7	C20orf79	6
ENSG00000132635	Q9H1Q7	FAM113A	4
ENSG00000132639	P60880	SNAP25	12
ENSG00000132640	Q9Y2F9	BTBD3	10
ENSG00000132646	P12004	PCNA	15
ENSG00000132661	Q9UKK6	NXT1	13
ENSG00000132664	Q9H1D9	POLR3F	14
ENSG00000132669	Q8WYP3	RIN2	10
ENSG00000132670	P18433	PTPRA	12
ENSG00000132671	P31391	SSTR4	3
ENSG00000132676	P51398	DAP3	12
ENSG00000132677	Q9H310	RHBG	12
ENSG00000132680	Q7Z7F0	KIAA0907	7
ENSG00000132681	Q13733	ATP1A4	14
ENSG00000132688	P48681	NES	9
ENSG00000132692	Q96GW7	BCAN	9
ENSG00000132693	P02741	CRP	9
ENSG00000132694	O15085	ARHGEF11	9
ENSG00000132698	P57735	RAB25	5
ENSG00000132702	Q9GZV7	HAPLN2	9
ENSG00000132703	P02743	APCS	9
ENSG00000132704	Q96LA5	FCRL2	0
ENSG00000132716	Q5TAQ9	DCAF8	5
ENSG00000132718	Q9BT88	SYT11	5
ENSG00000132740	P38935	IGHMBP2	11
ENSG00000132744	Q96HD9	ACY3	3
ENSG00000132746	P48448	ALDH3B2	14
ENSG00000132749	Q9Y4I5	MTL5	8
ENSG00000132763	Q9Y4U1	MMACHC	9
ENSG00000132768	Q9BQC3	DPH2	14
ENSG00000132773	Q96GM8	TOE1	11
ENSG00000132780	P49321	NASP	12
ENSG00000132781	Q9UIF7	MUTYH	15
ENSG00000132792	Q8WYA6	CTNNBL1	14
ENSG00000132793	Q9BQK8	LPIN3	14
ENSG00000132801	Q96MP5	ZSWIM3	5
ENSG00000132819	Q9H0Z9	RBM38	9
ENSG00000132821	Q96N03	VSTM2L	9
ENSG00000132823	Q9NX31	C20orf111	9
ENSG00000132824	Q13530	SERINC3	14
ENSG00000132825	O95685	PPP1R3D	7
ENSG00000132837	Q9UI17	DMGDH	9
ENSG00000132840	Q9H2M3	BHMT2	11
ENSG00000132842	O00203	AP3B1	14
ENSG00000132846	Q96IU2	ZBED3	1
ENSG00000132849	Q8NI35	INADL	6
ENSG00000132854	Q5T7N3	KANK4	8
ENSG00000132855	Q9Y5C1	ANGPTL3	9
ENSG00000132872	Q9H2B2	SYT4	7
ENSG00000132874	Q15849	SLC14A2	6
ENSG00000132879	Q9H4M3	FBXO44	9
ENSG00000132881	Q9BU20	RSG1	5
ENSG00000132906	P55211	CASP9	6
ENSG00000132911	Q9GZQ4	NMUR2	12
ENSG00000132912	Q9UJW0	DCTN4	12
ENSG00000132915	P16499	PDE6A	9
ENSG00000132932	Q9NTI2	ATP8A2	14
ENSG00000132938	Q5JR59	MTUS2	9
ENSG00000132950	Q9UJ78	ZMYM5	5
ENSG00000132952	Q5W0Q7	USPL1	10
ENSG00000132953	Q9C0E2	XPO4	12
ENSG00000132958	Q6XPS3	TPTE2	11
ENSG00000132963	Q9Y244	POMP	11
ENSG00000132964	P49336	CDK8	13
ENSG00000132965	P20292	ALOX5AP	9
ENSG00000132970	Q9UPY6	WASF3	10
ENSG00000132972	Q9BXT8	RNF17	7
ENSG00000132975	P47775	GPR12	9
ENSG00000133019	P20309	CHRM3	12
ENSG00000133020	P13535	MYH8	13
ENSG00000133026	P35580	MYH10	13
ENSG00000133027	Q9UBM1	PEMT	9
ENSG00000133028	O75880	SCO1	15
ENSG00000133030	Q6WCQ1	MPRIP	10
ENSG00000133048	P36222	CHI3L1	6
ENSG00000133055	Q13203	MYBPH	9
ENSG00000133056	O00750	PIK3C2B	12
ENSG00000133059	Q6XUX3	DSTYK	9
ENSG00000133063	Q13231	CHIT1	10
ENSG00000133065	Q8IVJ1	SLC41A1	12
ENSG00000133067	Q9HBX8	LGR6	7
ENSG00000133069	O75069	TMCC2	12
ENSG00000133083	O15075	DCLK1	12
ENSG00000133101	P78396	CCNA1	12
ENSG00000133103	Q9Y2V7	COG6	14
ENSG00000133104	Q8N0X7	SPG20	10
ENSG00000133105	Q8WXD0	RXFP2	9
ENSG00000133106	Q96J88	EPSTI1	5
ENSG00000133107	Q9UBN4	TRPC4	12
ENSG00000133110	Q15063	POSTN	9
ENSG00000133111	O00287	RFXAP	8
ENSG00000133112	P13693	TPT1	14
ENSG00000133114	Q8IXQ4	KIAA1704	12
ENSG00000133115	Q8TAV4	STOML3	12
ENSG00000133116	Q9UEF7	KL	12
ENSG00000133119	P40938	RFC3	14
ENSG00000133121	Q9Y3M8	STARD13	10
ENSG00000133124	O14654	IRS4	0
ENSG00000133131	Q8TE76	MORC4	6
ENSG00000133134	Q9BXY8	BEX2	4
ENSG00000133135	Q8TEB7	RNF128	7
ENSG00000133138	Q0IIM8	TBC1D8B	14
ENSG00000133142	Q96EI5	TCEAL4	2
ENSG00000133149	Q9BXU3	TEX13A	4
ENSG00000133169	Q9HBH7	BEX1	4
ENSG00000133193	Q969W3	FAM104A	7
ENSG00000133195	Q8N1S5	SLC39A11	15
ENSG00000133216	P29323	EPHB2	12
ENSG00000133226	Q8IYB3	SRRM1	14
ENSG00000133243	Q9BX70	BTBD2	11
ENSG00000133246	Q96QH2	PRAM1	4
ENSG00000133247	Q86Y97	SUV420H2	13
ENSG00000133250	Q96IQ9	ZNF414	7
ENSG00000133256	P35913	PDE6B	9
ENSG00000133265	Q9NZL4	HSPBP1	9
ENSG00000133275	P78368	CSNK1G2	13
ENSG00000133302	Q9BQI6	ANKRD32	8
ENSG00000133313	Q96KP4	CNDP2	15
ENSG00000133315	Q9BQ69	MACROD1	15
ENSG00000133316	Q6RFH5	WDR74	14
ENSG00000133317	Q96DT0	LGALS12	4
ENSG00000133318	O95197	RTN3	9
ENSG00000133321	Q9UL19	RARRES3	2
ENSG00000133328	Q9NWW9	HRASLS2	2
ENSG00000133392	P35749	MYH11	13
ENSG00000133393	Q96NB1	FOPNL	7
ENSG00000133398	Q9BTT4	MED10	13
ENSG00000133401	O15018	PDZD2	9
ENSG00000133422	Q9Y6X9	MORC2	11
ENSG00000133424	O95461	LARGE	11
ENSG00000133433	P30712	GSTT2B	11
ENSG00000133454	Q8IUG5	MYO18B	11
ENSG00000133460	Q9BYW1	SLC2A11	2
ENSG00000133466	Q9BXI9	C1QTNF6	10
ENSG00000133475	P36268	GGT2	13
ENSG00000133477	Q8NEG4	FAM83F	5
ENSG00000133488	Q9UDX3	SEC14L4	14
ENSG00000133511	P42356	14
ENSG00000133519	Q3KR32	ZDHHC8P1	0
ENSG00000133561	Q6P9H5	GIMAP6	4
ENSG00000133574	Q9NUV9	GIMAP4	5
ENSG00000133597	Q7Z695	ADCK2	5
ENSG00000133606	Q9UHC7	MKRN1	11
ENSG00000133612	Q96P47	AGAP3	10
ENSG00000133619	A5PL33	KRBA1	4
ENSG00000133624	Q75MW2	ZNF767	1
ENSG00000133627	Q9P1U1	ACTR3B	14
ENSG00000133636	P30990	NTS	8
ENSG00000133639	P62324	BTG1	9
ENSG00000133640	Q96JM4	LRRIQ1	11
ENSG00000133641	Q8N999	C12orf29	7
ENSG00000133657	Q9H7F0	ATP13A3	13
ENSG00000133661	P35247	SFTPD	6
ENSG00000133665	Q96IM9	DYDC2	4
ENSG00000133678	Q8TBM7	C10orf57	11
ENSG00000133687	Q8IUR5	TMTC1	11
ENSG00000133703	P01116	KRAS	9
ENSG00000133704	O15397	IPO8	14
ENSG00000133706	Q9P2J5	LARS	15
ENSG00000133710	Q9NQ38	SPINK5	7
ENSG00000133731	P29218	IMPA1	15
ENSG00000133739	Q9C099	LRRCC1	11
ENSG00000133740	Q15329	E2F5	9
ENSG00000133742	P00915	CA1	5
ENSG00000133773	Q9P031	CCDC59	9
ENSG00000133789	Q9UH65	SWAP70	11
ENSG00000133794	O00327	ARNTL	9
ENSG00000133800	Q9Y5Y7	LYVE1	8
ENSG00000133805	Q01432	AMPD3	14
ENSG00000133808	Q6ZW33	MICALCL	8
ENSG00000133812	Q86WG5	SBF2	12
ENSG00000133816	O94851	MICAL2	11
ENSG00000133818	P62070	RRAS2	7
ENSG00000133835	P51659	HSD17B4	12
ENSG00000133858	O60293	ZFC3H1	10
ENSG00000133863	Q9BXT5	TEX15	6
ENSG00000133872	Q96BY9	TMEM66	9
ENSG00000133874	Q9H9V4	RNF122	7
ENSG00000133878	Q9BV47	DUSP26	9
ENSG00000133884	Q92785	DPF2	9
ENSG00000133895	O00255	MEN1	11
ENSG00000133935	Q9UKR5	C14orf1	9
ENSG00000133937	P56915	GSC	10
ENSG00000133943	Q7Z3D6	C14orf159	0
ENSG00000133958	Q9P2D8	UNC79	12
ENSG00000133961	P49757	NUMB	12
ENSG00000133962	Q9H7T0	CATSPERB	6
ENSG00000133980	Q9H8Y1	VRTN	5
ENSG00000133983	Q9P0S2	COX16	7
ENSG00000133985	Q92623	TTC9	5
ENSG00000133997	O75586	MED6	13
ENSG00000134001	P05198	EIF2S1	15
ENSG00000134007	O43506	ADAM20	7
ENSG00000134013	Q9Y4K0	LOXL2	11
ENSG00000134014	Q9H9T3	ELP3	15
ENSG00000134020	Q96S96	PEBP4	5
ENSG00000134025	Q9HAK2	12
ENSG00000134028	O15204	ADAMDEC1	6
ENSG00000134030	O43310	CTIF	6
ENSG00000134042	Q9BYG7	MRO	6
ENSG00000134046	Q9UBB5	MBD2	0
ENSG00000134049	Q9Y5U9	IER3IP1	5
ENSG00000134056	P82909	MRPS36	8
ENSG00000134057	P14635	CCNB1	9
ENSG00000134058	P50613	CDK7	13
ENSG00000134061	Q99467	CD180	5
ENSG00000134070	O43187	IRAK2	8
ENSG00000134072	Q14012	CAMK1	14
ENSG00000134075	Q8WUW1	5
ENSG00000134077	Q9BV44	THUMPD3	11
ENSG00000134086	P40337	VHL	9
ENSG00000134107	O14503	BHLHE40	9
ENSG00000134108	Q9NVJ2	ARL8B	12
ENSG00000134109	Q92611	EDEM1	13
ENSG00000134115	Q9UQ52	CNTN6	12
ENSG00000134121	O00533	CHL1	12
ENSG00000134138	O14770	MEIS2	12
ENSG00000134146	Q7L8W6	ATPBD4	15
ENSG00000134152	Q9H079	C15orf29	10
ENSG00000134153	Q9NPA0	C15orf24	14
ENSG00000134160	Q7Z4N2	TRPM1	12
ENSG00000134183	P19087	GNAT2	8
ENSG00000134184	P09488	GSTM1	11
ENSG00000134186	Q5VTL8	PRPF38B	12
ENSG00000134193	Q9BYZ8	REG4	8
ENSG00000134198	O60636	TSPAN2	9
ENSG00000134200	P01222	TSHB	9
ENSG00000134201	P46439	GSTM5	11
ENSG00000134202	P21266	GSTM3	11
ENSG00000134207	Q5T7P8	SYT6	9
ENSG00000134215	Q9UKW4	VAV3	12
ENSG00000134216	Q9BZP6	CHIA	10
ENSG00000134222	Q6PGN9	PSRC1	6
ENSG00000134240	P54868	HMGCS2	14
ENSG00000134242	Q9Y2R2	PTPN22	8
ENSG00000134243	Q99523	SORT1	9
ENSG00000134245	Q93097	WNT2B	10
ENSG00000134247	Q9P2B2	PTGFRN	8
ENSG00000134248	O43504	HBXIP	8
ENSG00000134249	Q9UKF2	ADAM30	6
ENSG00000134250	Q04721	NOTCH2	12
ENSG00000134253	Q9H8W5	TRIM45	8
ENSG00000134255	Q9Y6K0	CEPT1	9
ENSG00000134256	Q93033	CD101	9
ENSG00000134258	Q7Z7D3	VTCN1	8
ENSG00000134259	P01138	NGF	9
ENSG00000134262	Q9Y6B7	AP4B1	9
ENSG00000134265	Q99747	NAPG	14
ENSG00000134278	Q08AE8	SPIRE1	10
ENSG00000134283	Q8NEY8	PPHLN1	9
ENSG00000134285	Q9NYL4	FKBP11	4
ENSG00000134287	P61204	ARF3	14
ENSG00000134291	Q9BVX2	TMEM106C	4
ENSG00000134294	Q96QD8	SLC38A2	9
ENSG00000134297	O95397	PLEKHA8P1	11
ENSG00000134308	P27348	YWHAQ	5
ENSG00000134313	Q9ULH0	KIDINS220	12
ENSG00000134317	Q9NZI5	GRHL1	10
ENSG00000134318	O75116	ROCK2	12
ENSG00000134321	Q8WXG1	RSAD2	9
ENSG00000134323	P04198	MYCN	11
ENSG00000134324	Q14693	LPIN1	14
ENSG00000134326	Q5EBM0	CMPK2	11
ENSG00000134330	Q2TAA2	IAH1	11
ENSG00000134333	P00338	LDHA	15
ENSG00000134343	Q9BYT9	ANO3	11
ENSG00000134352	P40189	IL6ST	9
ENSG00000134363	P19883	FST	9
ENSG00000134365	Q92496	CFHR4	2
ENSG00000134369	Q8NEY1	NAV1	12
ENSG00000134371	Q6P1J9	CDC73	14
ENSG00000134375	Q99595	TIMM17A	14
ENSG00000134376	P82279	CRB1	12
ENSG00000134389	Q9BXR6	CFHR5	8
ENSG00000134391	P36980	3
ENSG00000134398	Q76MJ5	ERN2	14
ENSG00000134419	P62244	RPS15A	15
ENSG00000134438	Q9Y2V3	RAX	11
ENSG00000134440	O43776	NARS	13
ENSG00000134443	P07492	GRP	8
ENSG00000134444	Q9P260	KIAA1468	11
ENSG00000134452	Q8NFZ0	FBXO18	11
ENSG00000134453	Q96I25	RBM17	12
ENSG00000134460	P01589	IL2RA	7
ENSG00000134461	Q6P6B7	ANKRD16	10
ENSG00000134463	Q96DC8	ECHDC3	12
ENSG00000134470	Q13261	IL15RA	5
ENSG00000134480	P51946	CCNH	13
ENSG00000134489	Q9H3N8	HRH4	5
ENSG00000134490	Q24JQ0	C18orf45	8
ENSG00000134504	Q719H9	KCTD1	9
ENSG00000134508	Q8TDN4	CABLES1	11
ENSG00000134516	Q92608	DOCK2	12
ENSG00000134531	P54849	EMP1	8
ENSG00000134532	P35711	SOX5	11
ENSG00000134533	Q96A58	RERG	11
ENSG00000134538	Q9Y6L6	SLCO1B1	11
ENSG00000134539	Q13241	KLRD1	6
ENSG00000134545	P26715	KLRC1	6
ENSG00000134548	Q9BT56	C12orf39	4
ENSG00000134551	P02810	PRH2	0
ENSG00000134569	O75096	LRP4	12
ENSG00000134571	Q14896	MYBPC3	10
ENSG00000134574	Q92466	DDB2	9
ENSG00000134575	P11117	ACP2	12
ENSG00000134588	Q9BXU7	USP26	9
ENSG00000134590	O15255	FAM127A	1
ENSG00000134594	Q14088	RAB33A	9
ENSG00000134595	P41225	SOX3	8
ENSG00000134597	Q9Y388	RBMX2	14
ENSG00000134602	Q9P289	0
ENSG00000134612	Q9HBA9	FOLH1B	13
ENSG00000134627	Q7Z3Z4	PIWIL4	12
ENSG00000134640	P49286	MTNR1B	11
ENSG00000134644	Q14671	PUM1	14
ENSG00000134668	Q6ZMY3	SPOCD1	0
ENSG00000134684	P54577	YARS	15
ENSG00000134686	Q8IXK0	PHC2	11
ENSG00000134690	Q53HL2	CDCA8	9
ENSG00000134697	Q13823	GNL2	15
ENSG00000134698	Q9HCK5	EIF2C4	13
ENSG00000134709	Q9UJC3	HOOK1	11
ENSG00000134716	P51589	CYP2J2	10
ENSG00000134717	Q96K17	BTF3L4	14
ENSG00000134744	Q5TAX3	ZCCHC11	11
ENSG00000134748	Q8NAV1	PRPF38A	14
ENSG00000134755	Q02487	DSC2	9
ENSG00000134757	P32926	DSG3	7
ENSG00000134758	Q8WVD3	RNF138	8
ENSG00000134759	Q6IA86	ELP2	13
ENSG00000134760	Q02413	DSG1	7
ENSG00000134762	Q14574	DSC3	9
ENSG00000134765	Q08554	DSC1	9
ENSG00000134769	Q9Y4J8	DTNA	12
ENSG00000134775	Q2V2M9	FHOD3	12
ENSG00000134779	Q68CL5	C18orf10	11
ENSG00000134780	Q9Y4D2	DAGLA	11
ENSG00000134802	Q8NBI5	SLC43A3	10
ENSG00000134809	P62072	TIMM10	14
ENSG00000134812	P27352	GIF	8
ENSG00000134815	Q14147	DHX34	12
ENSG00000134817	P35414	APLNR	9
ENSG00000134824	O95864	FADS2	14
ENSG00000134825	P61165	C11orf10	10
ENSG00000134827	P20061	TCN1	2
ENSG00000134830	Q9P296	GPR77	5
ENSG00000134851	Q9HC07	TMEM165	14
ENSG00000134852	O15516	CLOCK	9
ENSG00000134853	P16234	PDGFRA	9
ENSG00000134864	Q9BVM4	A2LD1	12
ENSG00000134871	P08572	COL4A2	12
ENSG00000134873	P78369	CLDN10	9
ENSG00000134874	Q86YF9	DZIP1	8
ENSG00000134882	Q8NBM4	UBAC2	9
ENSG00000134884	Q9NWB6	ARGLU1	11
ENSG00000134897	Q86UB2	BIVM	7
ENSG00000134899	P28715	ERCC5	1
ENSG00000134900	P29144	TPP2	12
ENSG00000134901	Q6UW63	KDELC1	11
ENSG00000134905	Q9HA77	CARS2	15
ENSG00000134909	A7KAX9	ARHGAP32	10
ENSG00000134910	P46977	STT3A	14
ENSG00000134917	Q9UP79	ADAMTS8	12
ENSG00000134940	P26436	ACRV1	4
ENSG00000134954	P14921	ETS1	11
ENSG00000134955	Q8TED4	SLC37A2	12
ENSG00000134962	Q86Z14	KLB	12
ENSG00000134970	Q86XR7	TMED7	0
ENSG00000134982	P25054	APC	11
ENSG00000134986	Q16612	C5orf13	5
ENSG00000134987	Q8NI36	WDR36	14
ENSG00000134996	Q92882	OSTF1	11
ENSG00000135002	Q969G6	RFK	15
ENSG00000135018	Q9UMX0	UBQLN1	14
ENSG00000135040	Q5VZE5	NAA35	14
ENSG00000135045	Q8IXQ3	C9orf40	7
ENSG00000135046	P04083	ANXA1	9
ENSG00000135047	P07711	CTSL1	14
ENSG00000135048	Q9UHN6	TMEM2	9
ENSG00000135049	Q9UPW5	AGTPBP1	11
ENSG00000135052	Q8NBJ4	GOLM1	9
ENSG00000135063	Q15884	FAM189A2	7
ENSG00000135069	Q9Y617	PSAT1	14
ENSG00000135070	Q9BUE6	ISCA1	14
ENSG00000135074	Q9H013	ADAM19	12
ENSG00000135077	Q8TDQ0	HAVCR2	6
ENSG00000135083	Q8IV13	CCNJL	7
ENSG00000135090	Q9H2K8	TAOK3	12
ENSG00000135093	Q70CQ3	USP30	12
ENSG00000135094	P20132	SDS	8
ENSG00000135097	O43347	MSI1	13
ENSG00000135100	P20823	HNF1A	11
ENSG00000135108	O94952	FBXO21	7
ENSG00000135111	O15119	TBX3	9
ENSG00000135114	Q15646	OASL	4
ENSG00000135116	O00198	HRK	5
ENSG00000135119	Q96EX2	RNFT2	12
ENSG00000135124	Q99571	P2RX4	9
ENSG00000135127	Q6ZP65	CCDC64	10
ENSG00000135144	Q86Y01	DTX1	9
ENSG00000135148	O14545	TRAFD1	8
ENSG00000135164	Q9Y222	DMTF1	11
ENSG00000135180	Q9BT76	0
ENSG00000135185	Q9BU79	C7orf23	9
ENSG00000135205	Q8IYE0	CCDC146	11
ENSG00000135211	Q9H2L4	TMEM60	9
ENSG00000135213	A8CG34	POM121C	9
ENSG00000135218	P16671	CD36	9
ENSG00000135220	Q6UWM9	UGT2A3	12
ENSG00000135222	P05814	CSN2	4
ENSG00000135226	Q9BY64	UGT2B28	12
ENSG00000135241	Q9NP80	PNPLA8	12
ENSG00000135245	Q9Y5L2	C7orf68	2
ENSG00000135248	Q96KD3	FAM71F1	5
ENSG00000135249	Q6NUQ1	RINT1	13
ENSG00000135250	P78362	SRPK2	14
ENSG00000135253	Q6ZWJ8	KCP	11
ENSG00000135269	Q9UGI8	TES	10
ENSG00000135272	Q9P1T7	MDFIC	9
ENSG00000135297	Q9Y2Z2	MTO1	15
ENSG00000135298	O60242	BAI3	9
ENSG00000135299	Q9Y2G4	ANKRD6	9
ENSG00000135312	P28222	HTR1B	9
ENSG00000135314	Q4VXA5	KHDC1	3
ENSG00000135315	Q5TB80	KIAA1009	7
ENSG00000135316	O60506	SYNCRIP	12
ENSG00000135317	Q9Y5W7	SNX14	12
ENSG00000135318	P21589	NT5E	9
ENSG00000135324	Q96G30	MRAP2	8
ENSG00000135333	Q15375	EPHA7	12
ENSG00000135334	Q53H80	AKIRIN2	12
ENSG00000135336	Q9UBD5	ORC3	13
ENSG00000135338	Q86VQ0	LCA5	7
ENSG00000135341	O43318	MAP3K7	11
ENSG00000135346	P01215	CGA	9
ENSG00000135355	Q969M2	GJA10	10
ENSG00000135362	Q6MZQ0	PRR5L	7
ENSG00000135363	P25791	LMO2	9
ENSG00000135365	Q96BD5	PHF21A	9
ENSG00000135372	Q9H0A0	NAT10	14
ENSG00000135373	Q9NZC4	EHF	9
ENSG00000135374	Q9UKW6	ELF5	8
ENSG00000135378	Q9BZD6	PRRG4	9
ENSG00000135387	Q14444	CAPRIN1	9
ENSG00000135390	Q06055	ATP5G2	14
ENSG00000135392	Q6Y2X3	DNAJC14	8
ENSG00000135404	P08962	CD63	12
ENSG00000135406	P41219	PRPH	9
ENSG00000135407	O75366	AVIL	12
ENSG00000135409	Q16671	AMHR2	4
ENSG00000135413	Q9GZZ8	LACRT	2
ENSG00000135414	O95390	GDF11	9
ENSG00000135423	Q9UI32	GLS2	12
ENSG00000135424	Q13683	ITGA7	12
ENSG00000135426	A2RU30	KIAA0748	4
ENSG00000135436	Q8IYM0	FAM186B	4
ENSG00000135437	Q92781	RDH5	8
ENSG00000135439	Q99490	AGAP2	10
ENSG00000135441	P78537	BLOC1S1	4
ENSG00000135443	P78386	KRT85	6
ENSG00000135446	P11802	CDK4	12
ENSG00000135447	Q13522	PPP1R1A	3
ENSG00000135451	Q12815	TROAP	4
ENSG00000135452	Q12999	TSPAN31	3
ENSG00000135454	Q00973	B4GALNT1	5
ENSG00000135457	Q12800	TFCP2	11
ENSG00000135469	Q96MF6	COQ10A	14
ENSG00000135472	Q9BWQ8	FAIM2	10
ENSG00000135473	Q504Q3	PAN2	13
ENSG00000135476	Q14674	ESPL1	8
ENSG00000135477	A6NCN2	6
ENSG00000135480	P08729	KRT7	8
ENSG00000135482	Q96K80	ZC3H10	4
ENSG00000135486	P09651	HNRNPA1	11
ENSG00000135502	Q86VW2	SLC26A10	4
ENSG00000135503	P36896	ACVR1B	12
ENSG00000135506	Q13438	OS9	5
ENSG00000135517	P30301	MIP	9
ENSG00000135519	Q9ULD8	KCNH3	9
ENSG00000135521	Q96GA3	LTV1	12
ENSG00000135525	Q14244	MAP7	9
ENSG00000135535	Q04900	CD164	7
ENSG00000135537	Q8WV93	LACE1	14
ENSG00000135540	Q5SYE7	NHSL1	9
ENSG00000135541	Q8N157	AHI1	10
ENSG00000135547	Q9UBP5	HEY2	10
ENSG00000135549	Q9C010	PKIB	4
ENSG00000135569	O14804	TAAR5	5
ENSG00000135577	P28336	NMBR	9
ENSG00000135587	O60906	SMPD2	13
ENSG00000135596	Q8TDZ2	MICAL1	11
ENSG00000135597	Q96D71	REPS1	9
ENSG00000135604	O75558	STX11	9
ENSG00000135605	P42680	TEC	10
ENSG00000135617	Q9BSG0	PRADC1	5
ENSG00000135622	O95754	SEMA4F	5
ENSG00000135624	Q99832	CCT7	14
ENSG00000135625	Q05215	EGR4	8
ENSG00000135631	Q9BXF6	RAB11FIP5	8
ENSG00000135632	Q6GMV2	SMYD5	11
ENSG00000135636	O75923	DYSF	12
ENSG00000135637	Q17RM4	CCDC142	5
ENSG00000135638	Q04741	EMX1	4
ENSG00000135643	Q86W47	KCNMB4	8
ENSG00000135655	Q9Y4E8	USP15	10
ENSG00000135677	P15586	GNS	11
ENSG00000135678	P14384	CPM	9
ENSG00000135679	Q00987	MDM2	9
ENSG00000135686	Q8N4N3	KLHL36	9
ENSG00000135697	Q9HAY6	BCMO1	11
ENSG00000135698	Q99547	MPHOSPH6	9
ENSG00000135702	Q9GZS9	CHST5	9
ENSG00000135709	O60268	KIAA0513	9
ENSG00000135720	O43237	DYNC1LI2	12
ENSG00000135722	Q96CD0	FBXL8	5
ENSG00000135723	Q9Y613	FHOD1	12
ENSG00000135736	Q96A19	CCDC102A	10
ENSG00000135740	Q14940	SLC9A5	7
ENSG00000135744	P01019	AGT	9
ENSG00000135747	Q9BS34	ZNF670	2
ENSG00000135749	A6NKB5	PCNXL2	12
ENSG00000135750	O00180	KCNK1	9
ENSG00000135763	Q14146	URB2	9
ENSG00000135766	Q9GZT9	EGLN1	12
ENSG00000135773	O14815	CAPN9	12
ENSG00000135775	Q14746	COG2	14
ENSG00000135776	Q9NRK6	ABCB10	15
ENSG00000135778	Q9BSD7	NTPCR	10
ENSG00000135801	O75529	TAF5L	10
ENSG00000135821	P15104	GLUL	14
ENSG00000135823	O43752	STX6	14
ENSG00000135824	P57771	RGS8	10
ENSG00000135828	Q05823	RNASEL	7
ENSG00000135829	Q08211	DHX9	10
ENSG00000135835	Q5VZ46	KIAA1614	10
ENSG00000135837	Q5VT06	CEP350	11
ENSG00000135838	Q9BXD5	NPL	9
ENSG00000135842	Q9BZQ8	FAM129A	7
ENSG00000135845	Q92535	PIGC	14
ENSG00000135847	Q9BR61	ACBD6	12
ENSG00000135862	P11047	LAMC1	12
ENSG00000135870	Q5TC82	RC3H1	12
ENSG00000135898	Q9Y2T6	GPR55	9
ENSG00000135899	Q9HB58	SP110	4
ENSG00000135900	Q9H9J2	MRPL44	11
ENSG00000135902	Q07001	CHRND	9
ENSG00000135903	P23760	PAX3	9
ENSG00000135905	Q96BY6	DOCK10	12
ENSG00000135912	Q14679	TTLL4	12
ENSG00000135913	Q86T82	USP37	9
ENSG00000135914	P41595	HTR2B	9
ENSG00000135916	Q9NQX7	ITM2C	5
ENSG00000135917	Q9BZV2	SLC19A3	12
ENSG00000135919	P07093	SERPINE2	8
ENSG00000135924	P25686	DNAJB2	10
ENSG00000135925	Q9GZT5	WNT10A	5
ENSG00000135926	Q969X1	TMBIM1	9
ENSG00000135929	Q02318	CYP27A1	9
ENSG00000135930	O60573	EIF4E2	14
ENSG00000135931	Q7Z3E5	ARMC9	11
ENSG00000135932	Q9Y376	CAB39	13
ENSG00000135940	P10606	COX5B	13
ENSG00000135945	Q9UBZ9	REV1	14
ENSG00000135951	Q9BZW7	TSGA10	5
ENSG00000135953	Q8NBP5	MFSD9	11
ENSG00000135956	O75204	TMEM127	5
ENSG00000135960	Q9UNE0	EDAR	10
ENSG00000135966	Q8WUH2	TGFBRAP1	11
ENSG00000135968	Q8IWJ2	GCC2	8
ENSG00000135972	P82933	MRPS9	15
ENSG00000135973	Q9Y5Y3	GPR45	3
ENSG00000135974	Q9BVC5	C2orf49	9
ENSG00000135999	Q52LR7	EPC2	12
ENSG00000136002	Q9NR80	ARHGEF4	11
ENSG00000136003	Q9H1K1	ISCU	15
ENSG00000136010	Q3SY69	ALDH1L2	15
ENSG00000136011	Q8WWQ8	STAB2	9
ENSG00000136014	Q9H0E7	USP44	11
ENSG00000136021	Q6P3W7	SCYL2	14
ENSG00000136026	Q07065	CKAP4	9
ENSG00000136040	O60486	PLXNC1	9
ENSG00000136044	Q8NEU8	APPL2	11
ENSG00000136045	Q13610	PWP1	14
ENSG00000136048	Q8N682	DRAM1	10
ENSG00000136051	Q2M389	KIAA1033	12
ENSG00000136052	Q96JW4	SLC41A2	12
ENSG00000136059	O15195	VILL	12
ENSG00000136068	O75369	FLNB	12
ENSG00000136098	P51956	NEK3	7
ENSG00000136099	O95206	PCDH8	10
ENSG00000136100	Q86VN1	VPS36	14
ENSG00000136104	Q5TBB1	RNASEH2B	12
ENSG00000136108	Q8WWK9	CKAP2	10
ENSG00000136110	O75829	LECT1	9
ENSG00000136111	O60343	TBC1D4	9
ENSG00000136112	Q2TAA5	0
ENSG00000136114	Q9NS62	THSD1	8
ENSG00000136122	Q6PGQ7	BORA	9
ENSG00000136141	Q9Y2L9	LRCH1	8
ENSG00000136143	Q9P2R7	SUCLA2	15
ENSG00000136144	Q8NDN9	RCBTB1	11
ENSG00000136146	Q9NPJ6	MED4	12
ENSG00000136147	Q9UIL8	PHF11	4
ENSG00000136152	Q96JB2	COG3	14
ENSG00000136153	Q8WWI1	LMO7	10
ENSG00000136155	O95171	SCEL	9
ENSG00000136156	Q9Y287	ITM2B	9
ENSG00000136158	O43597	SPRY2	9
ENSG00000136159	Q9NV35	NUDT15	9
ENSG00000136160	P24530	EDNRB	9
ENSG00000136161	O95199	RCBTB2	11
ENSG00000136167	P13796	LCP1	13
ENSG00000136169	Q96T68	SETDB2	9
ENSG00000136193	Q12765	SCRN1	8
ENSG00000136197	Q9BPX7	C7orf25	12
ENSG00000136205	Q68CZ2	TNS3	12
ENSG00000136206	Q8NFV5	SPDYE1	2
ENSG00000136213	Q9NRB3	CHST12	9
ENSG00000136231	O00425	IGF2BP3	12
ENSG00000136235	Q14956	GPNMB	9
ENSG00000136237	Q92565	RAPGEF5	6
ENSG00000136238	P63000	RAC1	12
ENSG00000136240	P33947	KDELR2	14
ENSG00000136243	O15504	NUPL2	10
ENSG00000136244	P05231	IL6	8
ENSG00000136247	Q9NPG8	ZDHHC4	9
ENSG00000136250	P28039	AOAH	11
ENSG00000136261	Q9Y6E2	BZW2	9
ENSG00000136267	Q9Y6T7	DGKB	14
ENSG00000136270	Q969Z0	TBRG4	8
ENSG00000136271	Q9NY93	DDX56	14
ENSG00000136273	O60921	HUS1	13
ENSG00000136274	O15069	NACAD	14
ENSG00000136275	Q9H7B7	C7orf69	1
ENSG00000136279	Q9UJU6	DBNL	13
ENSG00000136280	Q9BSQ5	CCM2	7
ENSG00000136286	B0I1T2	MYO1G	14
ENSG00000136295	Q9C0H2	TTYH3	9
ENSG00000136297	Q8IY49	MMD2	12
ENSG00000136305	Q9UHD4	CIDEB	5
ENSG00000136319	Q8N0Z6	TTC5	5
ENSG00000136327	O15522	NKX2-8	5
ENSG00000136352	P43699	NKX2-1	12
ENSG00000136367	Q9C0A1	ZFHX2	5
ENSG00000136371	P49914	MTHFS	13
ENSG00000136378	Q9UKP4	ADAMTS7	11
ENSG00000136379	Q6PCB6	FAM108C1	14
ENSG00000136381	P48200	IREB2	15
ENSG00000136383	Q96L96	ALPK3	8
ENSG00000136404	Q9BZW5	TM6SF1	0
ENSG00000136425	O75838	CIB2	5
ENSG00000136436	Q13137	CALCOCO2	8
ENSG00000136444	Q9HA92	RSAD1	5
ENSG00000136447	Q8IVW1	1
ENSG00000136448	P30419	NMT1	14
ENSG00000136449	Q8TBZ2	MYCBPAP	11
ENSG00000136450	Q07955	SRSF1	12
ENSG00000136451	Q14119	VEZF1	9
ENSG00000136457	O15335	CHAD	9
ENSG00000136463	Q9BSH4	TACO1	5
ENSG00000136478	Q8IWB9	TEX2	12
ENSG00000136480	Q9UHN1	8
ENSG00000136485	P61962	DCAF7	14
ENSG00000136487	P01242	GH2	1
ENSG00000136488	P01243	CSH1	1
ENSG00000136490	Q9BT23	LIMD2	8
ENSG00000136492	Q9BX63	BRIP1	10
ENSG00000136504	O95251	KAT7	13
ENSG00000136514	Q96DX8	RTP4	4
ENSG00000136518	O96019	ACTL6A	13
ENSG00000136521	O43674	NDUFB5	12
ENSG00000136522	Q9HD33	MRPL47	14
ENSG00000136527	P62995	TRA2B	12
ENSG00000136531	Q99250	SCN2A	11
ENSG00000136535	Q16650	TBR1	5
ENSG00000136536	Q9H992	MARCH7	9
ENSG00000136539	Q8IX05	3
ENSG00000136541	Q8TAM6	ERMN	7
ENSG00000136542	Q7Z7M9	GALNT5	9
ENSG00000136546	Q01118	SCN7A	11
ENSG00000136560	Q92844	TANK	9
ENSG00000136573	P51451	BLK	11
ENSG00000136574	P43694	GATA4	13
ENSG00000136603	P12757	SKIL	9
ENSG00000136628	P07814	EPRS	15
ENSG00000136630	Q14774	HLX	9
ENSG00000136631	Q9NRW7	VPS45	14
ENSG00000136634	P22301	IL10	9
ENSG00000136636	Q9Y597	KCTD3	12
ENSG00000136643	Q96S38	RPS6KC1	12
ENSG00000136653	Q8WWW0	RASSF5	10
ENSG00000136682	Q8IUF1	CBWD2	15
ENSG00000136688	Q9NZH8	IL36G	6
ENSG00000136689	P18510	IL1RN	6
ENSG00000136694	Q9UHA7	IL36A	5
ENSG00000136695	Q9UBH0	IL36RN	6
ENSG00000136696	Q9NZH7	IL36B	6
ENSG00000136697	Q8WWZ1	IL1F10	6
ENSG00000136698	Q9GZR3	CFC1	8
ENSG00000136699	Q9NXE4	SMPD4	11
ENSG00000136709	Q9C0J8	WDR33	14
ENSG00000136710	Q96NT0	CCDC115	5
ENSG00000136715	Q9H0E3	SAP130	9
ENSG00000136717	O00499	BIN1	11
ENSG00000136718	Q96G21	IMP4	14
ENSG00000136720	O60243	HS6ST1	12
ENSG00000136728	A6NE03	0
ENSG00000136731	Q9NYU2	UGGT1	14
ENSG00000136732	P04921	GYPC	8
ENSG00000136738	Q92783	STAM	12
ENSG00000136750	Q05329	GAD2	12
ENSG00000136754	Q8IZP0	ABI1	12
ENSG00000136758	Q96TA2	YME1L1	14
ENSG00000136770	Q96KC8	DNAJC1	12
ENSG00000136783	Q9UFN0	NIPSNAP3A	11
ENSG00000136802	Q8IWT6	LRRC8A	9
ENSG00000136805	Q9P0K9	C9orf4	9
ENSG00000136807	P50750	CDK9	13
ENSG00000136810	P10599	TXN	15
ENSG00000136811	Q5BJF6	ODF2	11
ENSG00000136813	Q5VYK3	KIAA0368	13
ENSG00000136816	O14657	TOR1B	8
ENSG00000136819	Q9NZ63	C9orf78	12
ENSG00000136824	O95347	SMC2	14
ENSG00000136826	O43474	KLF4	8
ENSG00000136827	O14656	TOR1A	12
ENSG00000136828	Q5JS13	RALGPS1	9
ENSG00000136830	Q96TA1	FAM129B	10
ENSG00000136834	Q8NGS3	OR1J1	3
ENSG00000136839	Q8NGT0	OR13C9	0
ENSG00000136840	Q9H4F1	ST6GALNAC4	9
ENSG00000136842	P28289	TMOD1	12
ENSG00000136848	Q5VWQ8	DAB2IP	9
ENSG00000136854	P61764	STXBP1	14
ENSG00000136856	Q9NY64	SLC2A8	11
ENSG00000136859	Q9UKU9	ANGPTL2	9
ENSG00000136861	Q96SN8	CDK5RAP2	7
ENSG00000136866	Q9Y6Q3	ZFP37	3
ENSG00000136867	O15432	SLC31A2	8
ENSG00000136868	O15431	SLC31A1	13
ENSG00000136869	O00206	TLR4	7
ENSG00000136870	O75820	ZNF189	12
ENSG00000136872	P05062	ALDOB	14
ENSG00000136874	P56962	STX17	11
ENSG00000136875	O43172	PRPF4	14
ENSG00000136877	Q05932	FPGS	15
ENSG00000136878	Q9Y2K6	USP20	11
ENSG00000136881	Q14032	BAAT	8
ENSG00000136883	Q96FN5	KIF12	7
ENSG00000136888	O75348	ATP6V1G1	14
ENSG00000136891	Q9NXF1	TEX10	11
ENSG00000136895	Q5VVW2	GARNL3	9
ENSG00000136897	Q8N5N7	MRPL50	7
ENSG00000136908	O94777	DPM2	9
ENSG00000136918	Q5JTN6	WDR38	5
ENSG00000136925	Q5T7W7	TSTD2	11
ENSG00000136928	O75899	GABBR2	12
ENSG00000136929	Q9BXL5	HEMGN	5
ENSG00000136930	Q99436	PSMB7	14
ENSG00000136931	Q13285	NR5A1	12
ENSG00000136932	Q9BU70	C9orf156	15
ENSG00000136933	Q7Z6M1	RABEPK	11
ENSG00000136935	Q92805	GOLGA1	10
ENSG00000136936	P23025	XPA	13
ENSG00000136937	Q09161	NCBP1	13
ENSG00000136938	Q92688	ANP32B	12
ENSG00000136939	Q8NGR5	OR1L4	1
ENSG00000136940	Q13371	PDCL	12
ENSG00000136942	P42766	RPL35	14
ENSG00000136943	O60911	CTSL2	14
ENSG00000136944	O60663	LMX1B	12
ENSG00000136950	Q9BPX5	ARPC5L	13
ENSG00000136960	Q13822	ENPP2	13
ENSG00000136982	Q9BVC3	DSCC1	12
ENSG00000136986	Q9BUN8	DERL1	12
ENSG00000136997	P01106	MYC	9
ENSG00000136999	P48745	NOV	8
ENSG00000137033	O95760	IL33	4
ENSG00000137038	Q96GE9	C9orf123	5
ENSG00000137040	O60518	RANBP6	14
ENSG00000137054	Q9GZS1	POLR1E	9
ENSG00000137055	Q9Y263	PLAA	14
ENSG00000137070	Q14626	IL11RA	9
ENSG00000137073	Q5T6F2	UBAP2	10
ENSG00000137074	Q7Z2E3	APTX	14
ENSG00000137075	Q9H0F5	RNF38	9
ENSG00000137076	Q9Y490	TLN1	12
ENSG00000137077	O00585	CCL21	5
ENSG00000137078	Q9Y3P8	SIT1	4
ENSG00000137080	P01568	IFNA21	2
ENSG00000137090	Q9Y5R6	DMRT1	9
ENSG00000137094	O75953	DNAJB5	14
ENSG00000137098	Q99932	SPAG8	3
ENSG00000137100	O75935	DCTN3	11
ENSG00000137101	P21854	CD72	7
ENSG00000137103	A6NDV4	TMEM8B	9
ENSG00000137106	Q9UBQ7	GRHPR	13
ENSG00000137124	P30837	ALDH1B1	15
ENSG00000137133	Q9BX68	HINT2	15
ENSG00000137135	Q8N4T4	C9orf100	9
ENSG00000137142	Q8WX77	IGFBPL1	5
ENSG00000137145	Q5VZ89	DENND4C	12
ENSG00000137154	P62753	RPS6	15
ENSG00000137156	Q9H2S5	3
ENSG00000137161	Q9BT09	CNPY3	6
ENSG00000137166	Q8IVH2	FOXP4	5
ENSG00000137168	Q9Y3C6	PPIL1	14
ENSG00000137171	Q9NSK0	KLC4	12
ENSG00000137177	Q9H1H9	KIF13A	12
ENSG00000137185	O15535	ZNF193	2
ENSG00000137193	P11309	PIM1	10
ENSG00000137198	P36959	GMPR	11
ENSG00000137200	Q8N1G2	FTSJD2	12
ENSG00000137203	P05549	TFAP2A	10
ENSG00000137204	Q9Y694	SLC22A7	7
ENSG00000137207	Q9GZM5	YIPF3	7
ENSG00000137210	Q9NUH8	TMEM14B	2
ENSG00000137216	Q5T3F8	TMEM63B	13
ENSG00000137218	O43559	FRS3	8
ENSG00000137221	Q5JTD0	TJAP1	9
ENSG00000137225	Q9UMQ6	CAPN11	12
ENSG00000137251	Q9UJW2	TINAG	12
ENSG00000137252	O43614	HCRTR2	11
ENSG00000137259	P04908	HIST1H2AB	14
ENSG00000137261	Q5VV43	KIAA0319	11
ENSG00000137265	Q15306	IRF4	9
ENSG00000137266	A1A5C7	SLC22A23	8
ENSG00000137267	Q13885	TUBB2A	14
ENSG00000137269	Q9BTT6	LRRC1	12
ENSG00000137270	Q9NP62	GCM1	8
ENSG00000137273	Q12947	FOXF2	9
ENSG00000137274	Q86WA6	BPHL	12
ENSG00000137275	Q13546	RIPK1	10
ENSG00000137285	Q9BVA1	TUBB2B	14
ENSG00000137288	Q9BRT2	C6orf125	8
ENSG00000137309	P17096	HMGA1	5
ENSG00000137310	Q9Y242	TCF19	5
ENSG00000137311	Q9UIG4	5
ENSG00000137312	O75955	FLOT1	5
ENSG00000137313	Q12899	TRIM26	5
ENSG00000137315	Q29980	3
ENSG00000137321	Q9H633	RANP1	5
ENSG00000137324	Q96KQ7	12
ENSG00000137330	Q9Y676	5
ENSG00000137332	Q08345	DDR1	11
ENSG00000137336	Q9UIG5	1
ENSG00000137337	Q14676	MDC1	5
ENSG00000137338	Q96JS3	PGBD1	2
ENSG00000137343	Q5SQI0	ATAT1	12
ENSG00000137345	Q16653	MOG	7
ENSG00000137364	P51580	TPMT	11
ENSG00000137379	P07437	14
ENSG00000137384	Q9C019	TRIM15	6
ENSG00000137392	P04118	CLPS	5
ENSG00000137393	Q7Z419	RNF144B	0
ENSG00000137394	Q9UDY6	TRIM10	6
ENSG00000137397	Q9BZY9	TRIM31	3
ENSG00000137404	Q8IXM6	NRM	10
ENSG00000137409	Q9NZJ7	MTCH1	7
ENSG00000137413	Q7Z7C8	TAF8	13
ENSG00000137414	Q9UBU6	FAM8A1	12
ENSG00000137420	Q9UMY1	7
ENSG00000137434	Q5T4I8	C6orf52	2
ENSG00000137440	Q14512	FGFBP1	9
ENSG00000137441	Q9BYJ0	FGFBP2	2
ENSG00000137449	Q7Z5Q1	CPEB2	12
ENSG00000137460	Q9C0D6	FHDC1	11
ENSG00000137462	O60603	TLR2	10
ENSG00000137463	Q8TDB4	C4orf49	7
ENSG00000137473	Q8NA56	TTC29	11
ENSG00000137474	Q13402	MYO7A	12
ENSG00000137478	O94868	FCHSD2	11
ENSG00000137486	P49407	ARRB1	12
ENSG00000137491	O94956	SLCO2B1	5
ENSG00000137492	O43422	PRKRIR	10
ENSG00000137494	Q8N9B4	ANKRD42	7
ENSG00000137496	O95998	IL18BP	4
ENSG00000137497	Q14980	NUMA1	9
ENSG00000137500	Q9GZT6	CCDC90B	9
ENSG00000137501	Q9HCH5	SYTL2	9
ENSG00000137502	Q15771	RAB30	12
ENSG00000137504	Q9NS37	CREBZF	5
ENSG00000137507	Q14392	LRRC32	9
ENSG00000137509	P42785	PRCP	12
ENSG00000137513	Q96I59	NARS2	14
ENSG00000137522	Q9H920	RNF121	12
ENSG00000137547	Q9P015	MRPL15	15
ENSG00000137558	O43692	PI15	5
ENSG00000137561	P49638	TTPA	9
ENSG00000137563	Q92820	GGH	9
ENSG00000137571	Q9H2Y9	SLCO5A1	10
ENSG00000137573	Q8IWU6	SULF1	12
ENSG00000137574	Q96RS0	TGS1	14
ENSG00000137575	O00560	SDCBP	11
ENSG00000137601	Q96PY6	NEK1	14
ENSG00000137628	Q8IY21	DDX60	6
ENSG00000137634	Q6UWF7	FAM55D	6
ENSG00000137642	Q92673	SORL1	11
ENSG00000137648	Q9NRS4	TMPRSS4	11
ENSG00000137656	Q9BRD0	BUD13	13
ENSG00000137672	Q9Y210	TRPC6	11
ENSG00000137673	P09237	MMP7	7
ENSG00000137674	O60882	MMP20	5
ENSG00000137675	Q9H306	MMP27	5
ENSG00000137691	Q9BRQ4	C11orf70	11
ENSG00000137692	Q9BTE7	DCUN1D5	11
ENSG00000137693	P46937	YAP1	11
ENSG00000137699	Q14134	TRIM29	8
ENSG00000137700	O43826	SLC37A4	11
ENSG00000137702	Q9BRP7	11
ENSG00000137707	Q9NY30	BTG4	9
ENSG00000137709	Q9UKI9	POU2F3	7
ENSG00000137710	P35241	RDX	12
ENSG00000137713	P30154	PPP2R1B	14
ENSG00000137714	P10109	FDX1	14
ENSG00000137720	Q9H5F2	C11orf1	11
ENSG00000137726	Q9H0Q3	FXYD6	7
ENSG00000137727	Q9P2F6	ARHGAP20	9
ENSG00000137731	P54710	FXYD2	6
ENSG00000137745	P45452	MMP13	9
ENSG00000137747	Q9BYE2	TMPRSS13	7
ENSG00000137752	P29466	CASP1	9
ENSG00000137757	P51878	CASP5	2
ENSG00000137760	Q96BT7	ALKBH8	14
ENSG00000137764	Q13163	MAP2K5	9
ENSG00000137766	Q8NB66	UNC13C	12
ENSG00000137767	Q9Y6N5	SQRDL	13
ENSG00000137770	Q05D32	CTDSPL2	14
ENSG00000137776	Q9NWH9	SLTM	9
ENSG00000137801	P07996	THBS1	11
ENSG00000137802	O60336	MAPKBP1	12
ENSG00000137804	Q9BXS6	NUSAP1	9
ENSG00000137806	Q9Y375	NDUFAF1	12
ENSG00000137807	Q02241	KIF23	12
ENSG00000137808	Q96PH1	8
ENSG00000137809	Q9UKX5	ITGA11	10
ENSG00000137812	Q8NG31	CASC5	9
ENSG00000137814	Q9NVX0	HAUS2	8
ENSG00000137815	Q92541	RTF1	12
ENSG00000137817	Q2NL67	PARP6	9
ENSG00000137818	P05386	RPLP1	14
ENSG00000137819	Q9NXK6	PAQR5	11
ENSG00000137821	Q8IUZ0	LRRC49	11
ENSG00000137822	Q9UGJ1	TUBGCP4	11
ENSG00000137824	Q96TC7	FAM82A2	11
ENSG00000137825	P23677	ITPKA	9
ENSG00000137831	Q9BZF9	UACA	9
ENSG00000137834	O43541	SMAD6	9
ENSG00000137841	Q00722	PLCB2	12
ENSG00000137842	Q0P6H9	TMEM62	11
ENSG00000137843	Q9NQU5	PAK6	9
ENSG00000137845	O14672	ADAM10	12
ENSG00000137857	Q9NRD9	DUOX1	12
ENSG00000137860	O43868	SLC28A2	12
ENSG00000137868	Q9BX79	STRA6	9
ENSG00000137869	P11511	CYP19A1	9
ENSG00000137871	Q6N043	ZNF280D	8
ENSG00000137872	Q8NFY4	SEMA6D	12
ENSG00000137875	Q9HD36	BCL2L10	5
ENSG00000137876	Q9UHA3	RSL24D1	15
ENSG00000137877	Q9NRC6	SPTBN5	12
ENSG00000137878	Q6K051	GCOM1	0
ENSG00000137880	P30047	GCHFR	9
ENSG00000137936	O75815	BCAR3	9
ENSG00000137941	Q6ZT98	TTLL7	11
ENSG00000137942	Q5T0N5	FNBP1L	12
ENSG00000137944	Q6YP21	CCBL2	15
ENSG00000137947	Q00403	GTF2B	15
ENSG00000137948	Q58F21	BRDT	6
ENSG00000137955	P53611	RABGGTB	14
ENSG00000137959	Q53G44	IFI44L	3
ENSG00000137960	Q8TF65	GIPC2	5
ENSG00000137962	Q52LW3	ARHGAP29	9
ENSG00000137965	Q8TCB0	IFI44	4
ENSG00000137968	Q8NCS7	SLC44A5	12
ENSG00000137975	Q9UQC9	CLCA2	11
ENSG00000137976	Q8WZ79	DNASE2B	12
ENSG00000137992	P11182	DBT	14
ENSG00000137996	O00442	RTCD1	11
ENSG00000138002	Q9UG01	IFT172	12
ENSG00000138018	Q9C0D9	EPT1	12
ENSG00000138028	Q99674	CGREF1	5
ENSG00000138029	P55084	HADHB	10
ENSG00000138030	P50053	KHK	11
ENSG00000138031	O60266	ADCY3	12
ENSG00000138032	O75688	PPM1B	12
ENSG00000138035	Q8TCS8	PNPT1	12
ENSG00000138036	Q8TCX1	DYNC2LI1	12
ENSG00000138039	P22888	LHCGR	12
ENSG00000138041	Q5MIZ7	SMEK2	13
ENSG00000138050	Q9BTF0	THUMPD2	8
ENSG00000138061	Q16678	CYP1B1	9
ENSG00000138068	Q6IMI4	SULT6B1	9
ENSG00000138069	P62820	RAB1A	14
ENSG00000138071	P61160	ACTR2	14
ENSG00000138073	Q9HCU5	PREB	6
ENSG00000138074	Q9Y289	SLC5A6	6
ENSG00000138075	Q9H222	ABCG5	9
ENSG00000138078	Q4J6C6	PREPL	9
ENSG00000138079	Q07837	SLC3A1	13
ENSG00000138080	Q9Y6C2	EMILIN1	9
ENSG00000138081	Q86XK2	FBXO11	12
ENSG00000138083	O95343	SIX3	12
ENSG00000138085	Q6UW56	C2orf28	10
ENSG00000138092	Q9BU64	CENPO	8
ENSG00000138095	P42704	LRPPRC	9
ENSG00000138100	Q9BYV2	TRIM54	6
ENSG00000138101	O60941	DTNB	12
ENSG00000138107	P61163	ACTR1A	12
ENSG00000138109	P11712	CYP2C9	5
ENSG00000138111	Q14CX5	TMEM180	10
ENSG00000138115	P10632	CYP2C8	5
ENSG00000138119	Q9NZM1	MYOF	12
ENSG00000138131	Q96JB6	LOXL4	11
ENSG00000138134	Q96FJ0	STAMBPL1	6
ENSG00000138135	O95992	CH25H	11
ENSG00000138136	P52954	LBX1	7
ENSG00000138138	Q8NBU5	ATAD1	14
ENSG00000138152	Q32M84	BTBD16	6
ENSG00000138160	P52732	KIF11	14
ENSG00000138161	Q86UP6	CUZD1	9
ENSG00000138162	O95359	TACC2	9
ENSG00000138166	Q16690	DUSP5	9
ENSG00000138171	A6NLB4	3
ENSG00000138172	Q9HA72	CALHM2	8
ENSG00000138175	P36405	ARL3	12
ENSG00000138180	Q53EZ4	CEP55	9
ENSG00000138182	Q96Q89	KIF20B	9
ENSG00000138185	P49961	ENTPD1	9
ENSG00000138190	Q8TAG9	EXOC6	14
ENSG00000138193	Q9P212	PLCE1	7
ENSG00000138207	P02753	RBP4	9
ENSG00000138231	Q9UK59	DBR1	14
ENSG00000138246	O75165	DNAJC13	14
ENSG00000138271	Q9BY21	GPR87	7
ENSG00000138279	P20073	ANXA7	12
ENSG00000138286	Q96BN6	FAM149B1	7
ENSG00000138293	Q13772	NCOA4	7
ENSG00000138294	P08118	MSMB	8
ENSG00000138297	Q5SRD1	TIMM23	13
ENSG00000138303	Q8N9N2	ASCC1	12
ENSG00000138308	Q9BX93	PLA2G12B	9
ENSG00000138311	Q70YC5	ZNF365	8
ENSG00000138315	Q8WWZ8	OIT3	11
ENSG00000138316	Q8WXS8	ADAMTS14	9
ENSG00000138326	P62847	RPS24	14
ENSG00000138336	Q8NFU7	TET1	7
ENSG00000138346	P51530	DNA2	13
ENSG00000138347	Q86TC9	MYPN	11
ENSG00000138356	Q06278	AOX1	12
ENSG00000138363	P31939	ATIC	15
ENSG00000138375	Q9NZC9	SMARCAL1	14
ENSG00000138376	Q99728	BARD1	11
ENSG00000138378	Q14765	STAT4	9
ENSG00000138379	O14793	MSTN	9
ENSG00000138380	Q8N187	ALS2CR8	7
ENSG00000138381	Q9NWL6	ASNSD1	14
ENSG00000138382	Q9NRN9	METTL5	12
ENSG00000138385	P05455	SSB	14
ENSG00000138386	Q13506	NAB1	11
ENSG00000138395	Q96Q40	CDK15	8
ENSG00000138398	Q13427	PPIG	12
ENSG00000138399	Q53R41	FASTKD1	9
ENSG00000138400	Q5I0G3	MDH1B	11
ENSG00000138411	Q9P2P5	HECW2	12
ENSG00000138413	O75874	IDH1	14
ENSG00000138430	Q9NTK5	OLA1	15
ENSG00000138433	Q86X95	CIR1	12
ENSG00000138434	P28290	SSFA2	9
ENSG00000138435	P02708	CHRNA1	9
ENSG00000138439	Q6P1L5	FAM117B	9
ENSG00000138442	Q9GZL7	WDR12	14
ENSG00000138443	Q9NYB9	ABI2	2
ENSG00000138448	P06756	ITGAV	12
ENSG00000138449	Q9NP59	SLC40A1	11
ENSG00000138459	Q9BS91	SLC35A5	9
ENSG00000138463	Q96SL1	DIRC2	11
ENSG00000138468	Q9BQF6	SENP7	10
ENSG00000138472	O95843	GUCA1C	8
ENSG00000138483	Q8NEL0	CCDC54	6
ENSG00000138495	Q14061	COX17	9
ENSG00000138496	Q8IXQ6	PARP9	10
ENSG00000138587	Q8NEH6	MNS1	9
ENSG00000138592	P40818	USP8	13
ENSG00000138593	Q93073	SECISBP2L	8
ENSG00000138594	Q9NYL9	TMOD3	9
ENSG00000138600	Q8TCT8	8
ENSG00000138604	O94923	GLCE	12
ENSG00000138606	Q7M4L6	SHF	9
ENSG00000138613	Q8WW43	APH1B	0
ENSG00000138614	Q96SY0	C15orf44	11
ENSG00000138615	O75339	CILP	10
ENSG00000138617	Q8N5Y8	PARP16	11
ENSG00000138621	Q96CD2	PPCDC	15
ENSG00000138622	Q9Y3Q4	HCN4	11
ENSG00000138623	O75326	SEMA7A	7
ENSG00000138629	Q96S82	UBL7	9
ENSG00000138639	Q8N264	ARHGAP24	11
ENSG00000138640	O94988	FAM13A	8
ENSG00000138641	Q15034	HERC3	12
ENSG00000138642	Q8IVU3	HERC6	12
ENSG00000138646	Q9UII4	HERC5	12
ENSG00000138650	Q9P2E7	PCDH10	10
ENSG00000138653	Q9H3R1	NDST4	12
ENSG00000138658	Q86YA3	C4orf21	5
ENSG00000138660	Q63HQ0	AP1AR	8
ENSG00000138663	Q9BT78	COPS4	13
ENSG00000138668	Q14103	HNRNPD	9
ENSG00000138669	Q13237	PRKG2	12
ENSG00000138670	Q0VAM2	RASGEF1B	12
ENSG00000138674	O94979	SEC31A	14
ENSG00000138675	P12034	FGF5	10
ENSG00000138678	Q53EU6	AGPAT9	12
ENSG00000138684	Q9HBE4	IL21	5
ENSG00000138685	P09038	FGF2	8
ENSG00000138686	Q8IWZ6	BBS7	6
ENSG00000138688	Q2LD37	KIAA1109	12
ENSG00000138696	O00238	BMPR1B	12
ENSG00000138698	P52306	RAP1GDS1	9
ENSG00000138709	Q659C4	LARP1B	12
ENSG00000138722	Q13201	MMRN1	8
ENSG00000138735	O76074	PDE5A	11
ENSG00000138738	Q9NQX1	PRDM5	9
ENSG00000138741	Q13507	TRPC3	11
ENSG00000138744	Q02083	NAAA	11
ENSG00000138750	Q7Z3B4	NUP54	12
ENSG00000138755	Q07325	CXCL9	5
ENSG00000138756	Q9NSY1	BMP2K	7
ENSG00000138757	Q9UN86	G3BP2	9
ENSG00000138758	Q9NVA2	SEPT11	12
ENSG00000138759	Q86XX4	FRAS1	11
ENSG00000138760	Q14108	SCARB2	12
ENSG00000138764	Q16589	CCNG2	9
ENSG00000138767	Q96LI5	CNOT6L	13
ENSG00000138768	O60763	USO1	13
ENSG00000138769	Q92772	CDKL2	11
ENSG00000138771	Q8TF72	SHROOM3	0
ENSG00000138772	P12429	ANXA3	5
ENSG00000138777	Q9H2U2	PPA2	14
ENSG00000138778	Q02224	CENPE	11
ENSG00000138780	Q8NEC7	GSTCD	11
ENSG00000138784	Q9NXL2	6
ENSG00000138785	Q96CB8	INTS12	9
ENSG00000138792	Q07075	ENPEP	12
ENSG00000138794	P55212	CASP6	11
ENSG00000138795	Q9UJU2	LEF1	9
ENSG00000138796	Q16836	HADH	15
ENSG00000138798	P01133	EGF	9
ENSG00000138801	O43252	PAPSS1	15
ENSG00000138802	O95487	SEC24B	14
ENSG00000138813	Q53FE4	C4orf17	5
ENSG00000138814	Q08209	PPP3CA	14
ENSG00000138821	Q9C0K1	SLC39A8	8
ENSG00000138823	P55157	MTTP	11
ENSG00000138829	P35556	FBN2	11
ENSG00000138834	Q9UPT6	MAPK8IP3	12
ENSG00000138835	P49796	RGS3	9
ENSG00000138867	Q96NT3	C22orf13	11
ENSG00000138869	Q8WYQ3	4
ENSG00000138942	Q96GF1	RNF185	14
ENSG00000138944	Q3SXP7	KIAA1644	6
ENSG00000138964	Q9HBI0	PARVG	5
ENSG00000139044	Q6L9W6	B4GALNT3	7
ENSG00000139053	Q13956	PDE6H	8
ENSG00000139055	Q96DN0	ERP27	7
ENSG00000139083	P41212	ETV6	9
ENSG00000139112	Q9BY60	GABARAPL1	14
ENSG00000139116	Q7Z4S6	KIF21A	12
ENSG00000139117	Q86YQ8	CPNE8	14
ENSG00000139131	Q9Y2Z4	YARS2	15
ENSG00000139132	Q96M96	FGD4	11
ENSG00000139133	Q5BKT4	ALG10	13
ENSG00000139144	O75747	PIK3C2G	12
ENSG00000139146	Q9NP50	FAM60A	9
ENSG00000139151	Q86YW0	PLCZ1	5
ENSG00000139154	Q6ZN18	AEBP2	9
ENSG00000139155	Q9NYB5	SLCO1C1	11
ENSG00000139160	Q8IXQ9	METTL20	12
ENSG00000139163	Q9HBU6	ETNK1	14
ENSG00000139168	Q8TBF4	ZCRB1	11
ENSG00000139173	Q9H0C3	TMEM117	9
ENSG00000139174	Q96MT3	PRICKLE1	10
ENSG00000139178	Q9NZP8	C1RL	6
ENSG00000139180	Q16795	NDUFA9	12
ENSG00000139182	Q9BQT9	CLSTN3	12
ENSG00000139187	Q96E93	KLRG1	3
ENSG00000139190	P23763	VAMP1	12
ENSG00000139192	Q9BX59	TAPBPL	8
ENSG00000139193	P26842	CD27	5
ENSG00000139194	P82980	RBP5	2
ENSG00000139197	P50542	PEX5	14
ENSG00000139200	Q8IYJ0	C12orf53	7
ENSG00000139209	Q969I6	SLC38A4	5
ENSG00000139211	Q86SJ2	AMIGO2	7
ENSG00000139218	Q99590	SCAF11	7
ENSG00000139219	P02458	COL2A1	11
ENSG00000139220	O75334	PPFIA2	12
ENSG00000139223	O95626	ANP32D	0
ENSG00000139233	Q9BRT6	LLPH	11
ENSG00000139263	Q6UXM1	LRIG3	12
ENSG00000139266	Q86YJ5	MARCH9	5
ENSG00000139269	P58166	INHBE	4
ENSG00000139278	P48060	GLIPR1	11
ENSG00000139287	Q8IWU9	TPH2	12
ENSG00000139289	Q8WV24	PHLDA1	5
ENSG00000139291	Q96HH6	TMEM19	9
ENSG00000139292	O75473	LGR5	7
ENSG00000139304	Q9UMZ3	PTPRQ	10
ENSG00000139318	Q16828	DUSP6	12
ENSG00000139323	Q8TC44	POC1B	11
ENSG00000139324	Q6ZXV5	TMTC3	11
ENSG00000139329	P51884	LUM	9
ENSG00000139330	O60938	KERA	8
ENSG00000139343	P62306	SNRPF	14
ENSG00000139344	Q96NU7	AMDHD1	11
ENSG00000139350	Q8NHV4	NEDD1	11
ENSG00000139351	Q8IZU3	SYCP3	11
ENSG00000139352	P50553	ASCL1	9
ENSG00000139354	Q86XJ1	GAS2L3	7
ENSG00000139357	Q8N695	12
ENSG00000139364	Q14DG7	TMEM132B	9
ENSG00000139370	Q8N697	SLC15A4	14
ENSG00000139372	Q13569	TDG	11
ENSG00000139405	Q96K30	C12orf52	5
ENSG00000139410	Q96GA7	SDSL	8
ENSG00000139428	Q96EY8	MMAB	7
ENSG00000139433	Q9NZD2	GLTP	12
ENSG00000139436	Q14161	GIT2	12
ENSG00000139437	Q9BT92	TCHP	9
ENSG00000139438	Q5U5X8	C12orf34	9
ENSG00000139445	Q96NZ1	FOXN4	9
ENSG00000139496	Q9BVL2	NUPL1	11
ENSG00000139505	Q9Y217	MTMR6	12
ENSG00000139508	Q7Z3Q1	SLC46A3	7
ENSG00000139514	P30825	SLC7A1	11
ENSG00000139515	P52945	PDX1	10
ENSG00000139517	Q8N448	LNX2	9
ENSG00000139531	P51687	SUOX	4
ENSG00000139537	Q8IXS2	CCDC65	9
ENSG00000139540	Q6ZMH5	SLC39A5	4
ENSG00000139546	Q15633	TARBP2	4
ENSG00000139547	O75452	RDH16	12
ENSG00000139549	O43323	DHH	12
ENSG00000139567	P37023	ACVRL1	4
ENSG00000139572	Q9NQS5	GPR84	11
ENSG00000139574	O15130	NPFF	3
ENSG00000139579	Q9BQ15	OBFC2B	10
ENSG00000139597	Q5TBK1	N4BP2L1	8
ENSG00000139610	Q9UNI1	CELA1	4
ENSG00000139613	Q8TAQ2	SMARCC2	13
ENSG00000139617	Q92802	7
ENSG00000139618	P51587	BRCA2	8
ENSG00000139620	Q9H9L4	C12orf41	11
ENSG00000139624	Q8N5B7	CERS5	4
ENSG00000139625	Q12852	MAP3K12	12
ENSG00000139626	P26010	ITGB7	12
ENSG00000139629	Q8NCL4	GALNT6	10
ENSG00000139631	Q9Y600	CSAD	11
ENSG00000139636	Q6UX01	LMBR1L	12
ENSG00000139637	Q9HB07	C12orf10	4
ENSG00000139641	Q9BSJ8	ESYT1	12
ENSG00000139644	P55061	TMBIM6	5
ENSG00000139645	Q8NB46	ANKRD52	14
ENSG00000139648	Q3SY84	KRT71	4
ENSG00000139651	Q8NDX6	ZNF740	4
ENSG00000139656	Q9BVW6	C13orf44	2
ENSG00000139668	Q96P53	WDFY2	12
ENSG00000139675	Q32P51	HNRNPA1L2	0
ENSG00000139679	P43657	LPAR6	9
ENSG00000139684	P10768	ESD	12
ENSG00000139687	P06400	RB1	7
ENSG00000139697	A3KN83	SBNO1	12
ENSG00000139714	Q6PF18	MORN3	6
ENSG00000139718	Q9UPS6	SETD1B	10
ENSG00000139719	Q96AX1	VPS33A	14
ENSG00000139722	Q9H9H4	VPS37B	12
ENSG00000139725	Q9HBH0	RHOF	10
ENSG00000139726	O43583	DENR	8
ENSG00000139734	Q9NSV4	DIAPH3	12
ENSG00000139737	Q8ND83	SLAIN1	8
ENSG00000139746	Q5T8P6	RBM26	9
ENSG00000139767	A7MD48	SRRM4	8
ENSG00000139780	Q5VZV1	METTL21C	7
ENSG00000139793	Q5VZF2	MBNL2	0
ENSG00000139797	Q8IZP6	RNF113B	14
ENSG00000139800	Q96T25	ZIC5	9
ENSG00000139826	Q7L211	ABHD13	14
ENSG00000139832	Q9NX57	RAB20	9
ENSG00000139835	Q5TC63	GRTP1	13
ENSG00000139842	Q13619	CUL4A	13
ENSG00000139865	Q86TZ1	TTC6	11
ENSG00000139874	P30872	SSTR1	5
ENSG00000139880	Q86UP0	CDH24	10
ENSG00000139890	Q8IYK8	REM2	6
ENSG00000139899	Q6UW01	CBLN3	5
ENSG00000139908	Q6SA08	TSSK4	5
ENSG00000139910	P51513	NOVA1	12
ENSG00000139914	A5D6W6	FITM1	6
ENSG00000139915	Q7Z553	MDGA2	10
ENSG00000139921	Q9H3N1	TMX1	12
ENSG00000139926	Q96NE9	FRMD6	12
ENSG00000139946	Q9HAT8	PELI2	12
ENSG00000139970	Q16799	RTN1	9
ENSG00000139971	Q86TY3	C14orf37	7
ENSG00000139973	Q17RD7	SYT16	10
ENSG00000139974	Q8IZM9	SLC38A6	7
ENSG00000139977	Q147X3	NAA30	14
ENSG00000139985	Q9UKJ8	ADAM21	7
ENSG00000139988	Q96NR8	RDH12	14
ENSG00000139990	Q96JK2	DCAF5	12
ENSG00000139998	P59190	RAB15	0
ENSG00000140006	Q96FK6	WDR89	13
ENSG00000140009	Q92731	ESR2	9
ENSG00000140015	Q8NCM2	KCNH5	12
ENSG00000140022	Q8WXE9	STON2	12
ENSG00000140025	Q9BUY7	EFCAB11	11
ENSG00000140030	Q8IYL9	GPR65	7
ENSG00000140043	Q8N8N7	PTGR2	13
ENSG00000140044	Q8WYK2	JDP2	7
ENSG00000140057	Q96M32	AK7	11
ENSG00000140067	Q8N9Y4	FAM181A	5
ENSG00000140090	Q8NFF2	SLC24A4	11
ENSG00000140092	Q9UBX5	FBLN5	10
ENSG00000140093	Q9UK55	SERPINA10	9
ENSG00000140104	Q96F83	C14orf79	4
ENSG00000140105	P23381	WARS	15
ENSG00000140107	Q6Q0C1	SLC25A47	9
ENSG00000140153	Q8TBZ3	WDR20	13
ENSG00000140157	Q8N8Q9	NIPA2	12
ENSG00000140199	Q9UHW9	SLC12A6	12
ENSG00000140254	Q1HG43	DUOXA1	12
ENSG00000140259	P55081	MFAP1	14
ENSG00000140262	Q99081	TCF12	10
ENSG00000140263	Q00796	SORD	15
ENSG00000140264	Q9NX55	SERF2	12
ENSG00000140265	Q8IWY8	ZSCAN29	6
ENSG00000140274	Q1HG44	DUOXA2	12
ENSG00000140279	Q9NRD8	DUOX2	12
ENSG00000140280	Q8IV50	LYSMD2	12
ENSG00000140284	O14975	SLC27A2	12
ENSG00000140285	P21781	FGF7	9
ENSG00000140287	P19113	HDC	12
ENSG00000140297	O95395	GCNT3	10
ENSG00000140299	Q12982	BNIP2	9
ENSG00000140307	P52657	GTF2A2	13
ENSG00000140319	P37108	SRP14	12
ENSG00000140320	Q8TBE0	BAHD1	10
ENSG00000140323	A7MBM2	DISP2	12
ENSG00000140326	Q8IWY9	CDAN1	11
ENSG00000140332	Q04726	TLE3	12
ENSG00000140350	P39687	ANP32A	10
ENSG00000140365	Q9H0A8	COMMD4	9
ENSG00000140367	Q8WVN8	UBE2Q2	12
ENSG00000140368	O43586	PSTPIP1	11
ENSG00000140374	P13804	ETFA	15
ENSG00000140379	Q16548	BCL2A1	7
ENSG00000140382	Q9NP66	HMG20A	12
ENSG00000140386	Q9BY12	SCAPER	11
ENSG00000140391	O60637	TSPAN3	9
ENSG00000140395	Q9GZS3	WDR61	9
ENSG00000140396	Q15596	NCOA2	9
ENSG00000140398	Q96FI4	NEIL1	9
ENSG00000140400	Q9NTJ4	MAN2C1	8
ENSG00000140403	Q8WW22	DNAJA4	14
ENSG00000140406	Q9H1K6	MESDC1	8
ENSG00000140416	P09493	TPM1	12
ENSG00000140443	P08069	IGF1R	12
ENSG00000140450	Q8NCT1	ARRDC4	8
ENSG00000140451	Q9H611	PIF1	14
ENSG00000140455	Q9Y6I4	USP3	12
ENSG00000140459	P05108	CYP11A1	10
ENSG00000140463	Q96RK4	BBS4	12
ENSG00000140464	P29590	PML	7
ENSG00000140465	P04798	CYP1A1	11
ENSG00000140470	Q8TE56	ADAMTS17	8
ENSG00000140471	Q8NG48	LINS	8
ENSG00000140474	Q6PHR2	ULK3	13
ENSG00000140478	A6NDN3	GOLGA6D	0
ENSG00000140479	P29122	PCSK6	12
ENSG00000140481	Q8N5R6	CCDC33	11
ENSG00000140488	Q96J87	CELF6	12
ENSG00000140497	O15127	SCAMP2	9
ENSG00000140505	P05177	CYP1A2	11
ENSG00000140506	Q9HAT1	LMAN1L	6
ENSG00000140511	Q96S86	HAPLN3	9
ENSG00000140519	Q9UBD6	RHCG	12
ENSG00000140521	P54098	POLG	0
ENSG00000140522	P12271	RLBP1	9
ENSG00000140525	Q9NVI1	FANCI	11
ENSG00000140526	P08910	ABHD2	11
ENSG00000140527	Q6P2C0	WDR93	6
ENSG00000140534	Q7Z2Z1	C15orf42	9
ENSG00000140538	Q16288	NTRK3	9
ENSG00000140543	Q7L5Y6	DET1	9
ENSG00000140545	Q08431	MFGE8	1
ENSG00000140548	Q8N1W2	ZNF710	5
ENSG00000140553	Q9H3U1	UNC45A	12
ENSG00000140557	Q92186	ST8SIA2	9
ENSG00000140563	Q6DN12	MCTP2	12
ENSG00000140564	P09958	FURIN	12
ENSG00000140575	P46940	IQGAP1	11
ENSG00000140577	Q6UUV7	CRTC3	5
ENSG00000140598	Q7Z2Z2	EFTUD1	14
ENSG00000140600	Q99963	SH3GL3	13
ENSG00000140612	P67812	SEC11A	14
ENSG00000140623	Q8IYM1	SEPT12	5
ENSG00000140632	Q49A26	GLYR1	11
ENSG00000140650	O15305	PMM2	14
ENSG00000140660	Q9HA26	11
ENSG00000140675	P31639	SLC5A2	11
ENSG00000140678	P20702	ITGAX	6
ENSG00000140682	O43294	TGFB1I1	13
ENSG00000140688	Q96GQ5	C16orf58	14
ENSG00000140691	Q96C12	ARMC5	6
ENSG00000140694	O95453	PARN	12
ENSG00000140718	Q9C0B1	FTO	9
ENSG00000140740	P22695	UQCRC2	12
ENSG00000140743	Q01850	CDR2	9
ENSG00000140749	O95976	IGSF6	7
ENSG00000140750	Q68EM7	ARHGAP17	12
ENSG00000140795	Q32MK0	MYLK3	7
ENSG00000140798	Q96J65	ABCC12	14
ENSG00000140807	Q969G9	NKD1	9
ENSG00000140829	Q92620	DHX38	14
ENSG00000140830	Q9NX01	TXNL4B	9
ENSG00000140832	Q96A59	MARVELD3	9
ENSG00000140835	Q8NCG5	CHST4	7
ENSG00000140836	Q15911	ZFHX3	8
ENSG00000140839	Q6UXF7	CLEC18B	7
ENSG00000140848	Q96FN4	CPNE2	14
ENSG00000140853	Q86WI3	NLRC5	7
ENSG00000140854	Q9BVA0	KATNB1	11
ENSG00000140859	Q9BVG8	KIFC3	11
ENSG00000140873	Q8TE60	ADAMTS18	11
ENSG00000140876	P0C024	NUDT7	11
ENSG00000140905	P23434	GCSH	15
ENSG00000140931	Q96MX0	CMTM3	4
ENSG00000140932	Q8TAZ6	CMTM2	4
ENSG00000140937	P55287	CDH11	10
ENSG00000140939	O60936	NOL3	6
ENSG00000140941	Q9GZQ8	MAP1LC3B	9
ENSG00000140943	Q14703	MBTPS1	9
ENSG00000140945	P55290	CDH13	8
ENSG00000140948	Q8WYQ9	ZCCHC14	8
ENSG00000140950	Q6P9B6	KIAA1609	12
ENSG00000140955	Q8NCV1	ADAD2	6
ENSG00000140961	Q9UJX0	OSGIN1	7
ENSG00000140968	Q02556	IRF8	9
ENSG00000140983	Q8IXI1	RHOT2	14
ENSG00000140986	Q92901	RPL3L	15
ENSG00000140987	Q9NX65	ZNF434	2
ENSG00000140988	P15880	RPS2	15
ENSG00000140990	O96000	NDUFB10	12
ENSG00000140992	O15530	PDPK1	14
ENSG00000140993	Q6NT04	TIGD7	1
ENSG00000140995	Q6ZN54	DEF8	12
ENSG00000141002	Q9BQ70	TCF25	14
ENSG00000141012	P34059	GALNS	11
ENSG00000141013	O95995	GAS8	11
ENSG00000141026	Q9NWA0	MED9	9
ENSG00000141027	O75376	NCOR1	11
ENSG00000141028	Q96T59	2
ENSG00000141030	Q9UNS2	COPS3	14
ENSG00000141034	Q8IVV7	C17orf39	11
ENSG00000141040	Q9HBT7	ZNF287	3
ENSG00000141048	Q9Y623	MYH4	13
ENSG00000141052	Q8IZQ8	MYOCD	8
ENSG00000141068	Q8IVT5	KSR1	9
ENSG00000141076	Q969X6	CIRH1A	13
ENSG00000141084	Q6VN20	RANBP10	14
ENSG00000141086	P40313	CTRL	7
ENSG00000141096	Q9H4B8	DPEP3	13
ENSG00000141098	Q3B7J2	GFOD2	11
ENSG00000141101	Q9ULX3	NOB1	14
ENSG00000141127	O60256	PRPSAP2	10
ENSG00000141140	Q96H55	MYO19	8
ENSG00000141141	Q9Y2R4	DDX52	14
ENSG00000141150	Q96S79	RASL10B	10
ENSG00000141161	Q8IWX7	UNC45B	12
ENSG00000141179	Q9UKL6	PCTP	11
ENSG00000141194	Q15615	OR4D1	6
ENSG00000141198	O75674	TOM1L1	8
ENSG00000141200	Q8N4N8	KIF2B	14
ENSG00000141219	Q9BSJ5	C17orf80	6
ENSG00000141232	P50616	TOB1	9
ENSG00000141252	Q5VIR6	VPS53	14
ENSG00000141255	Q8NHS9	SPATA22	7
ENSG00000141258	O43147	SGSM2	12
ENSG00000141279	P55786	NPEPPS	14
ENSG00000141293	Q86WV1	SKAP1	9
ENSG00000141294	Q96FV0	LRRC46	7
ENSG00000141295	Q96FV2	SCRN2	9
ENSG00000141298	Q76I76	SSH2	9
ENSG00000141314	P58872	RHBDL3	12
ENSG00000141316	Q8IXA5	SPACA3	4
ENSG00000141325	Q96GE4	8
ENSG00000141337	Q96EG1	ARSG	10
ENSG00000141338	O94911	ABCA8	11
ENSG00000141342	Q9Y4G2	8
ENSG00000141349	Q9BUM1	G6PC3	6
ENSG00000141367	Q00610	CLTC	14
ENSG00000141371	Q86WR6	C17orf64	7
ENSG00000141376	Q9H6U6	BCAS3	12
ENSG00000141378	Q9Y3E5	PTRH2	15
ENSG00000141380	Q15532	SS18	9
ENSG00000141384	Q92750	TAF4B	7
ENSG00000141385	Q9Y4W6	AFG3L2	15
ENSG00000141391	Q96N28	SLMO1	8
ENSG00000141401	O14732	IMPA2	15
ENSG00000141404	P38405	GNAL	12
ENSG00000141424	Q13433	SLC39A6	9
ENSG00000141425	Q96P16	RPRD1A	8
ENSG00000141428	Q32NC0	C18orf21	10
ENSG00000141429	Q10472	GALNT1	12
ENSG00000141431	Q9C0F0	ASXL3	8
ENSG00000141433	P18509	ADCYAP1	9
ENSG00000141434	Q16820	MEP1B	9
ENSG00000141437	Q3SY17	MCART2	1
ENSG00000141441	Q9H706	FAM59A	10
ENSG00000141446	Q5FWF5	ESCO1	7
ENSG00000141447	Q9BXW6	OSBPL1A	12
ENSG00000141448	Q92908	GATA6	9
ENSG00000141449	Q9C091	GREB1L	11
ENSG00000141452	Q96DM3	C18orf8	12
ENSG00000141456	Q8IZL8	5
ENSG00000141458	O15118	NPC1	14
ENSG00000141469	Q13336	SLC14A1	0
ENSG00000141480	P32121	ARRB2	12
ENSG00000141485	Q86YT5	SLC13A5	12
ENSG00000141497	Q9H091	ZMYND15	5
ENSG00000141499	Q9BUR4	WRAP53	14
ENSG00000141503	Q8N4C8	MINK1	12
ENSG00000141504	Q96F10	SAT2	5
ENSG00000141505	P07306	ASGR1	4
ENSG00000141506	Q8WYR1	PIK3R5	5
ENSG00000141510	P04637	TP53	9
ENSG00000141519	Q4G0X9	CCDC40	8
ENSG00000141522	P52565	ARHGDIA	13
ENSG00000141524	Q7Z403	TMC6	9
ENSG00000141526	O15427	SLC16A3	9
ENSG00000141527	Q9BXL6	CARD14	9
ENSG00000141540	Q9BSA4	TTYH2	9
ENSG00000141542	Q12829	RAB40B	9
ENSG00000141543	P38919	EIF4A3	14
ENSG00000141551	P48730	CSNK1D	14
ENSG00000141552	Q9NYG5	ANAPC11	4
ENSG00000141556	Q9BTW9	TBCD	14
ENSG00000141560	Q9HA64	FN3KRP	11
ENSG00000141562	Q9UHQ1	NARF	14
ENSG00000141564	Q8N122	RPTOR	14
ENSG00000141568	Q01167	FOXK2	9
ENSG00000141569	Q6PJ69	TRIM65	8
ENSG00000141570	Q9HC52	CBX8	9
ENSG00000141574	Q8WVN6	SECTM1	3
ENSG00000141576	Q96PX1	RNF157	12
ENSG00000141577	Q9UPN4	AZI1	9
ENSG00000141579	Q32MQ0	ZNF750	9
ENSG00000141580	Q5MNZ6	WDR45L	14
ENSG00000141582	O00257	CBX4	9
ENSG00000141622	Q6ZSG1	RNF165	7
ENSG00000141627	Q7RTS9	DYM	12
ENSG00000141639	P31152	MAPK4	11
ENSG00000141642	Q9H777	ELAC1	11
ENSG00000141644	Q9UIS9	MBD1	9
ENSG00000141646	Q13485	SMAD4	10
ENSG00000141655	Q9Y6Q6	TNFRSF11A	7
ENSG00000141664	Q9C0B9	ZCCHC2	7
ENSG00000141665	Q8NCQ5	FBXO15	11
ENSG00000141668	Q8IUK8	CBLN2	4
ENSG00000141682	Q13794	PMAIP1	3
ENSG00000141696	Q92791	LEPREL4	9
ENSG00000141698	Q969T7	NT5C3L	12
ENSG00000141699	Q86VR2	FAM134C	9
ENSG00000141720	P78356	PIP4K2B	12
ENSG00000141736	P04626	ERBB2	12
ENSG00000141738	Q14451	GRB7	5
ENSG00000141741	Q9BRT3	MIEN1	5
ENSG00000141744	P11086	PNMT	8
ENSG00000141748	A6NH57	ARL5C	4
ENSG00000141750	Q6ZMT1	STAC2	5
ENSG00000141753	P22692	IGFBP4	8
ENSG00000141756	Q96AY3	FKBP10	10
ENSG00000141759	P83876	TXNL4A	14
ENSG00000141837	O00555	CACNA1A	12
ENSG00000141854	Q96FF7	4
ENSG00000141858	Q6SPF0	SAMD1	10
ENSG00000141867	O60885	BRD4	6
ENSG00000141873	Q9BRY0	SLC39A3	6
ENSG00000141905	P08651	NFIC	8
ENSG00000141933	Q6ZTW0	C19orf20	5
ENSG00000141934	O43688	PPAP2C	9
ENSG00000141946	Q96PE6	ZIM3	2
ENSG00000141956	P57071	PRDM15	9
ENSG00000141959	P17858	PFKL	15
ENSG00000141965	Q9BSK4	FEM1A	12
ENSG00000141968	P15498	VAV1	12
ENSG00000141971	Q96EY5	FAM125A	9
ENSG00000141977	Q96Q77	CIB3	9
ENSG00000141979	Q96L12	CALR3	6
ENSG00000141985	Q99961	SH3GL1	13
ENSG00000141994	Q96G46	DUS3L	15
ENSG00000142002	Q86TI2	DPP9	12
ENSG00000142025	Q8IXT2	DMRTC2	6
ENSG00000142039	Q96F63	CCDC97	4
ENSG00000142046	P12694	TMEM91	14
ENSG00000142065	Q9HCL3	ZFP14	12
ENSG00000142082	Q9NTG7	SIRT3	14
ENSG00000142089	Q01628	IFITM3	4
ENSG00000142102	Q32M88	ATHL1	11
ENSG00000142149	P57058	HUNK	8
ENSG00000142156	P12109	COL6A1	8
ENSG00000142166	P17181	IFNAR1	7
ENSG00000142168	P00441	SOD1	13
ENSG00000142173	P12110	COL6A2	9
ENSG00000142178	P57059	SIK1	7
ENSG00000142182	Q9UJW3	DNMT3L	5
ENSG00000142185	O94759	TRPM2	9
ENSG00000142186	Q96KG9	SCYL1	14
ENSG00000142188	P56557	TMEM50B	8
ENSG00000142192	P05067	APP	9
ENSG00000142197	Q9Y3R5	DOPEY2	13
ENSG00000142207	O60287	URB1	10
ENSG00000142208	P31749	AKT1	12
ENSG00000142224	Q9UHD0	IL19	5
ENSG00000142227	P54852	EMP3	4
ENSG00000142230	Q9UBE0	SAE1	13
ENSG00000142233	Q8WTR8	NTN5	3
ENSG00000142235	Q96Q04	LMTK3	2
ENSG00000142252	Q9H840	GEMIN7	9
ENSG00000142273	Q9ULV8	CBLC	0
ENSG00000142279	A6NIX2	WTIP	5
ENSG00000142303	Q9H324	ADAMTS10	11
ENSG00000142319	Q01959	SLC6A3	12
ENSG00000142327	Q9HAU8	RNPEPL1	8
ENSG00000142330	Q9HC96	CAPN10	8
ENSG00000142347	O00160	MYO1F	14
ENSG00000142396	Q9H963	0
ENSG00000142405	P59046	NLRP12	7
ENSG00000142408	Q8WXS5	CACNG8	9
ENSG00000142409	Q6DD87	ZNF787	4
ENSG00000142444	Q9BSF4	C19orf52	4
ENSG00000142449	Q75N90	FBN3	11
ENSG00000142453	Q86X55	CARM1	11
ENSG00000142459	Q96CN4	EVI5L	14
ENSG00000142484	O14894	TM4SF5	9
ENSG00000142494	Q96FL8	SLC47A1	14
ENSG00000142507	P28072	PSMB6	5
ENSG00000142511	O75388	GPR32	1
ENSG00000142512	Q96LC7	SIGLEC10	5
ENSG00000142513	Q9BZG2	ACPT	4
ENSG00000142515	P07288	KLK3	4
ENSG00000142528	Q8WTR7	ZNF473	3
ENSG00000142530	Q6IPT2	FAM71E1	4
ENSG00000142534	P62280	RPS11	15
ENSG00000142538	Q96A98	PTH2	4
ENSG00000142539	Q01892	SPIB	3
ENSG00000142541	P40429	RPL13A	15
ENSG00000142544	Q7Z7A3	CTU1	15
ENSG00000142546	Q9Y314	NOSIP	12
ENSG00000142549	A6NGN9	IGLON5	9
ENSG00000142552	Q96D15	RCN3	9
ENSG00000142556	O94892	ZNF614	12
ENSG00000142583	P22732	SLC2A5	10
ENSG00000142599	Q9P2R6	RERE	11
ENSG00000142606	Q495T6	MMEL1	12
ENSG00000142609	Q9C0B2	C1orf222	7
ENSG00000142611	Q9HAZ2	PRDM16	9
ENSG00000142615	P08217	CELA2A	3
ENSG00000142619	Q9ULW8	PADI3	9
ENSG00000142621	B1AJZ9	FHAD1	11
ENSG00000142623	Q9ULC6	PADI1	9
ENSG00000142627	P29317	EPHA2	12
ENSG00000142632	Q8IW93	ARHGEF19	6
ENSG00000142634	Q96C19	EFHD2	12
ENSG00000142655	O75381	PEX14	13
ENSG00000142657	P52209	PGD	15
ENSG00000142661	Q5VTT5	MYOM3	10
ENSG00000142669	Q9H299	SH3BGRL3	3
ENSG00000142675	Q969H4	CNKSR1	9
ENSG00000142676	P62913	RPL11	15
ENSG00000142677	Q8N6P7	IL22RA1	7
ENSG00000142684	O00488	ZNF593	14
ENSG00000142686	Q8TAB5	C1orf216	8
ENSG00000142687	Q8IZA0	KIAA0319L	11
ENSG00000142694	Q9NVM1	FAM176B	9
ENSG00000142698	Q6P1W5	C1orf94	7
ENSG00000142700	Q96SC8	DMRTA2	5
ENSG00000142731	O00444	PLK4	11
ENSG00000142733	O95382	MAP3K6	12
ENSG00000142748	O75636	FCN3	2
ENSG00000142751	Q9H9Y4	GPN2	14
ENSG00000142765	Q8IYJ3	SYTL1	9
ENSG00000142784	Q8N5D0	WDTC1	12
ENSG00000142789	P09093	CELA3A	0
ENSG00000142794	Q9H094	NBPF3	2
ENSG00000142798	P98160	HSPG2	12
ENSG00000142856	Q13352	ITGB3BP	7
ENSG00000142864	Q8NC51	SERBP1	10
ENSG00000142867	O95999	BCL10	8
ENSG00000142871	O00622	CYR61	10
ENSG00000142875	P22694	PRKACB	14
ENSG00000142892	Q92643	PIGK	14
ENSG00000142910	Q9GZM7	TINAGL1	12
ENSG00000142920	Q96A70	ADC	0
ENSG00000142937	P62241	RPS8	15
ENSG00000142945	Q99661	KIF2C	14
ENSG00000142949	P10586	PTPRF	12
ENSG00000142959	Q8NFU0	BEST4	8
ENSG00000142961	Q70IA8	MOB3C	8
ENSG00000142973	P13584	CYP4B1	9
ENSG00000143001	Q8N0U2	TMEM61	3
ENSG00000143006	Q96MA1	DMRTB1	5
ENSG00000143013	P61968	LMO4	9
ENSG00000143028	Q5VXT5	SYPL2	6
ENSG00000143032	Q9NY43	BARHL2	9
ENSG00000143033	Q9Y483	MTF2	11
ENSG00000143036	Q8N4M1	SLC44A3	5
ENSG00000143061	O75054	IGSF3	9
ENSG00000143079	Q9P2B4	CTTNBP2NL	9
ENSG00000143093	Q5VSL9	FAM40A	12
ENSG00000143105	Q16322	KCNA10	9
ENSG00000143106	P28066	PSMA5	14
ENSG00000143107	Q5VTL7	FNDC7	9
ENSG00000143110	Q8NEQ5	C1orf162	3
ENSG00000143119	P19397	CD53	9
ENSG00000143125	P58294	PROK1	7
ENSG00000143126	Q9HCU4	CELSR2	14
ENSG00000143127	O75578	ITGA10	10
ENSG00000143140	P36382	GJA5	9
ENSG00000143147	Q8N6U8	GPR161	11
ENSG00000143149	P49189	ALDH9A1	13
ENSG00000143153	P05026	ATP1B1	12
ENSG00000143155	O75663	TIPRL	13
ENSG00000143156	Q9Y5B8	NME7	11
ENSG00000143157	Q9P215	POGK	5
ENSG00000143158	O95563	BRP44	14
ENSG00000143162	O75629	CREG1	9
ENSG00000143164	Q58WW2	DCAF6	8
ENSG00000143167	Q99795	GPA33	9
ENSG00000143171	P48443	RXRG	11
ENSG00000143178	O60806	TBX19	11
ENSG00000143179	Q9BZX2	UCK2	14
ENSG00000143183	Q9UM00	TMCO1	14
ENSG00000143184	P47992	XCL1	7
ENSG00000143185	Q9UBD3	XCL2	7
ENSG00000143190	P14859	POU2F1	9
ENSG00000143194	Q96JY0	MAEL	7
ENSG00000143195	Q71H61	ILDR2	9
ENSG00000143196	Q07507	DPT	9
ENSG00000143198	O14880	MGST3	11
ENSG00000143199	Q96PN6	ADCY10	7
ENSG00000143207	Q8NHY2	RFWD2	11
ENSG00000143217	Q96NY8	PVRL4	6
ENSG00000143222	Q9Y3C8	UFC1	14
ENSG00000143224	P50336	PPOX	5
ENSG00000143226	P12318	FCGR2A	1
ENSG00000143228	Q9BZD4	NUF2	9
ENSG00000143248	O15539	RGS5	10
ENSG00000143252	Q99643	SDHC	13
ENSG00000143256	Q9UHV9	PFDN2	14
ENSG00000143257	Q14994	NR1I3	5
ENSG00000143258	Q9UK80	USP21	5
ENSG00000143278	P05160	F13B	7
ENSG00000143294	Q92733	PRCC	9
ENSG00000143297	Q96RD9	FCRL5	9
ENSG00000143303	Q96FB5	RRNAD1	12
ENSG00000143314	Q96A35	MRPL24	15
ENSG00000143315	Q9H3S5	PIGM	14
ENSG00000143318	P31415	CASQ1	9
ENSG00000143319	Q9H9L3	ISG20L2	5
ENSG00000143320	P29373	CRABP2	5
ENSG00000143321	P51858	HDGF	8
ENSG00000143322	P42684	ABL2	12
ENSG00000143324	Q9UBH6	XPR1	13
ENSG00000143333	O15492	RGS16	7
ENSG00000143337	Q5JTV8	TOR1AIP1	7
ENSG00000143340	Q96GL9	FAM163A	7
ENSG00000143341	Q96RW7	HMCN1	12
ENSG00000143344	Q9NZL6	RGL1	12
ENSG00000143353	Q5VWZ2	LYPLAL1	9
ENSG00000143355	Q9NQ69	LHX9	11
ENSG00000143363	Q86TP1	PRUNE	10
ENSG00000143365	P51449	RORC	5
ENSG00000143367	Q9NNX1	TUFT1	7
ENSG00000143368	Q15427	SF3B4	14
ENSG00000143369	Q16610	ECM1	5
ENSG00000143373	Q8N1G0	ZNF687	10
ENSG00000143374	Q9BW92	TARS2	15
ENSG00000143375	Q9P2M7	CGN	9
ENSG00000143376	Q96L92	SNX27	12
ENSG00000143379	Q15047	SETDB1	10
ENSG00000143382	Q6UY14	ADAMTSL4	11
ENSG00000143384	Q07820	MCL1	9
ENSG00000143387	P43235	CTSK	9
ENSG00000143390	P48382	RFX5	5
ENSG00000143393	Q9UBF8	PI4KB	14
ENSG00000143398	Q99755	PIP5K1A	14
ENSG00000143401	Q9BTT0	ANP32E	9
ENSG00000143409	Q8N5J2	FAM63A	5
ENSG00000143412	O76027	ANXA9	5
ENSG00000143416	Q13228	SELENBP1	12
ENSG00000143418	Q96G23	CERS2	14
ENSG00000143420	O43768	ENSA	9
ENSG00000143434	Q9H3T2	SEMA6C	12
ENSG00000143436	Q9BYD2	MRPL9	5
ENSG00000143437	P27540	ARNT	12
ENSG00000143442	Q7Z3K3	POGZ	10
ENSG00000143443	Q9BUN1	C1orf56	4
ENSG00000143450	Q9UMX2	OAZ3	0
ENSG00000143452	Q86X24	HORMAD1	9
ENSG00000143457	Q9H4A5	GOLPH3L	13
ENSG00000143458	Q8TAK5	GABPB2	5
ENSG00000143466	Q14164	IKBKE	11
ENSG00000143469	Q8NB59	SYT14	9
ENSG00000143473	O95259	KCNH1	12
ENSG00000143476	Q9NZJ0	DTL	12
ENSG00000143479	O43781	DYRK3	14
ENSG00000143486	P41214	EIF2D	14
ENSG00000143493	Q9NVH2	INTS7	11
ENSG00000143494	Q86V25	VASH2	9
ENSG00000143498	Q15573	TAF1A	10
ENSG00000143499	Q9NRG4	SMYD2	9
ENSG00000143502	Q5VX71	SUSD4	0
ENSG00000143507	Q9Y6W6	DUSP10	7
ENSG00000143512	Q6UWX4	HHIPL2	11
ENSG00000143514	Q13625	TP53BP2	11
ENSG00000143515	P98198	ATP8B2	14
ENSG00000143520	Q5D862	FLG2	6
ENSG00000143536	Q9UBG3	CRNN	5
ENSG00000143537	Q13444	ADAM15	5
ENSG00000143543	O76095	JTB	12
ENSG00000143545	P51153	RAB13	5
ENSG00000143546	P05109	S100A8	6
ENSG00000143549	P06753	TPM3	12
ENSG00000143552	Q5VU65	NUP210L	12
ENSG00000143553	O95295	SNAPIN	5
ENSG00000143554	Q5K4L6	SLC27A3	5
ENSG00000143556	P31151	S100A7	2
ENSG00000143569	Q14157	UBAP2L	9
ENSG00000143570	Q9NY26	SLC39A1	5
ENSG00000143575	O00165	HAX1	6
ENSG00000143578	Q8TEY5	CREB3L4	5
ENSG00000143590	P52797	EFNA3	5
ENSG00000143595	Q96PS8	AQP10	13
ENSG00000143603	Q9UGI6	KCNN3	12
ENSG00000143612	Q9BWL3	C1orf43	11
ENSG00000143614	Q8WXI9	GATAD2B	0
ENSG00000143620	P52798	6
ENSG00000143621	Q12905	ILF2	12
ENSG00000143622	Q92963	RIT1	8
ENSG00000143624	Q68E01	INTS3	12
ENSG00000143627	P30613	PKLR	15
ENSG00000143630	Q9P1Z3	HCN3	11
ENSG00000143631	P20930	FLG	1
ENSG00000143632	P68133	ACTA1	14
ENSG00000143633	Q8NDD1	C1orf131	11
ENSG00000143641	Q10471	GALNT2	12
ENSG00000143643	Q8NBP0	TTC13	9
ENSG00000143653	Q8NBX0	SCCPDH	9
ENSG00000143669	Q99698	LYST	11
ENSG00000143674	Q5TCX8	11
ENSG00000143702	Q5SW79	CEP170	9
ENSG00000143727	P24666	ACP1	13
ENSG00000143740	Q5SQN1	SNAP47	9
ENSG00000143742	P49458	SRP9	12
ENSG00000143748	O15381	NVL	14
ENSG00000143751	Q6IQ49	C1orf55	9
ENSG00000143753	O15121	DEGS1	14
ENSG00000143756	Q9NVF7	FBXO28	11
ENSG00000143761	P84077	ARF1	14
ENSG00000143768	O00292	LEFTY2	11
ENSG00000143771	Q9P003	CNIH4	10
ENSG00000143772	P27987	ITPKB	11
ENSG00000143774	Q16774	GUK1	15
ENSG00000143776	Q5VT25	CDC42BPA	12
ENSG00000143786	Q8TBE1	CNIH3	9
ENSG00000143787	O75610	11
ENSG00000143793	Q9BU76	C1orf35	4
ENSG00000143797	Q6ZWT7	MBOAT2	13
ENSG00000143799	P09874	PARP1	12
ENSG00000143801	P49810	PSEN2	14
ENSG00000143811	Q96C36	PYCR2	15
ENSG00000143815	Q14739	LBR	14
ENSG00000143816	O14904	WNT9A	11
ENSG00000143819	P07099	EPHX1	12
ENSG00000143839	P00797	REN	9
ENSG00000143842	Q9UN79	SOX13	0
ENSG00000143845	Q9NVF9	ETNK2	14
ENSG00000143847	O75335	PPFIA4	12
ENSG00000143850	Q9Y2H5	PLEKHA6	8
ENSG00000143851	P35236	PTPN7	7
ENSG00000143858	Q8N9I0	SYT2	6
ENSG00000143862	Q96BM9	ARL8A	12
ENSG00000143867	Q8TAX0	OSR1	5
ENSG00000143869	Q7Z4P5	GDF7	3
ENSG00000143870	Q15084	PDIA6	14
ENSG00000143878	P62745	RHOB	13
ENSG00000143882	Q8NEY4	ATP6V1C2	8
ENSG00000143889	Q8WVV9	HNRPLL	12
ENSG00000143891	Q96C23	GALM	14
ENSG00000143919	Q7Z624	CAMKMT	10
ENSG00000143921	Q9H221	ABCG8	9
ENSG00000143924	Q9HC35	EML4	12
ENSG00000143933	P62158	CALM2	14
ENSG00000143940	Q6ZMW3	11
ENSG00000143942	Q8WUX2	CHAC2	14
ENSG00000143947	P62979	RPS27A	15
ENSG00000143951	O95876	WDPCP	11
ENSG00000143952	Q9P1Q0	VPS54	12
ENSG00000143954	Q6UW15	REG3G	4
ENSG00000143970	Q76L83	ASXL2	8
ENSG00000143971	Q9NY74	ETAA1	8
ENSG00000143977	A8MWD9	SNRPG	14
ENSG00000143994	Q96SE0	ABHD1	14
ENSG00000143995	O00470	MEIS1	12
ENSG00000144010	A6NCK2	TRIM43B	4
ENSG00000144015	Q96BQ3	TRIM43	4
ENSG00000144021	O76071	CIAO1	14
ENSG00000144026	Q96K75	ZNF514	2
ENSG00000144028	O75643	SNRNP200	14
ENSG00000144029	P82675	MRPS5	13
ENSG00000144031	Q8N9V6	ANKRD53	4
ENSG00000144034	Q9Y3C4	TPRKB	13
ENSG00000144035	Q9UHE5	NAT8	8
ENSG00000144036	Q9Y2D4	EXOC6B	14
ENSG00000144040	Q8TD22	SFXN5	10
ENSG00000144043	Q6UWH6	TEX261	13
ENSG00000144045	Q8TE96	DQX1	5
ENSG00000144048	O75319	DUSP11	12
ENSG00000144057	Q96JF0	ST6GAL2	9
ENSG00000144061	O15259	NPHP1	8
ENSG00000144063	Q13021	MALL	7
ENSG00000144115	Q86YJ6	THNSL2	15
ENSG00000144118	P11234	RALB	7
ENSG00000144119	Q7Z5L3	C1QL2	5
ENSG00000144120	Q53S58	TMEM177	4
ENSG00000144130	Q86YG4	NT5DC4	12
ENSG00000144134	Q9UBK7	RABL2A	11
ENSG00000144136	Q8WUM9	SLC20A1	15
ENSG00000144140	Q9NU38	0
ENSG00000144152	Q53RD9	FBLN7	8
ENSG00000144161	Q8N5P1	ZC3H8	4
ENSG00000144182	Q9Y234	LIPT1	14
ENSG00000144188	A6NMD1	4
ENSG00000144191	Q16281	CNGA3	12
ENSG00000144199	Q6P2I3	FAHD2B	15
ENSG00000144214	Q8N1E2	LYG1	0
ENSG00000144218	P51826	AFF3	7
ENSG00000144224	Q92575	UBXN4	12
ENSG00000144227	O95156	NXPH2	9
ENSG00000144228	Q6IQ16	SPOPL	10
ENSG00000144229	Q9C0I4	THSD7B	9
ENSG00000144230	Q13304	GPR17	7
ENSG00000144231	O15514	POLR2D	13
ENSG00000144233	Q6DCA0	AMMECR1L	15
ENSG00000144278	Q8IUC8	GALNT13	12
ENSG00000144283	Q99569	PKP4	12
ENSG00000144285	P35498	SCN1A	11
ENSG00000144290	Q6U841	SLC4A10	12
ENSG00000144306	Q0VDG4	SCRN3	9
ENSG00000144320	Q9C0E8	KIAA1715	13
ENSG00000144331	Q569K4	ZNF385B	10
ENSG00000144339	Q9UIK5	TMEFF2	10
ENSG00000144354	Q9BWT1	CDCA7	10
ENSG00000144355	P56177	DLX1	12
ENSG00000144357	Q6ZT12	UBR3	12
ENSG00000144362	Q8TCD6	PHOSPHO2	0
ENSG00000144366	Q9UBP9	GULP1	12
ENSG00000144369	Q6P995	FAM171B	7
ENSG00000144381	P10809	HSPD1	15
ENSG00000144395	Q8NCX0	CCDC150	5
ENSG00000144401	Q8WXB1	METTL21A	11
ENSG00000144406	Q96JI4	UNC80	12
ENSG00000144407	P49190	PTH2R	6
ENSG00000144410	Q8IVL8	CPO	8
ENSG00000144426	Q6ZS30	NBEAL1	11
ENSG00000144445	A0AUZ9	C2orf67	8
ENSG00000144451	Q8N0X2	SPAG16	11
ENSG00000144452	Q86UK0	ABCA12	15
ENSG00000144455	Q8NBK3	SUMF1	11
ENSG00000144460	Q9P242	KIAA1486	8
ENSG00000144468	Q8TEB9	RHBDD1	11
ENSG00000144476	P25106	CXCR7	9
ENSG00000144481	Q7Z2W7	TRPM8	9
ENSG00000144485	Q96HZ4	HES6	9
ENSG00000144488	Q6ZVH7	ESPNL	8
ENSG00000144504	Q9P2S6	ANKMY1	11
ENSG00000144524	Q9H9Q2	COPS7B	13
ENSG00000144535	Q8IYB7	DIS3L2	0
ENSG00000144550	Q8IYJ1	CPNE9	14
ENSG00000144554	Q9BXW9	FANCD2	11
ENSG00000144559	Q96BW9	TAMM41	13
ENSG00000144560	Q14135	VGLL4	9
ENSG00000144566	P20339	RAB5A	14
ENSG00000144567	Q8NC44	FAM134A	9
ENSG00000144579	Q9GZU7	CTDSP1	14
ENSG00000144580	Q92600	RQCD1	14
ENSG00000144583	Q9P2E8	MARCH4	10
ENSG00000144589	Q8N1F8	STK11IP	9
ENSG00000144591	Q96IJ6	GMPPA	13
ENSG00000144596	Q9C0E4	GRIP2	11
ENSG00000144597	Q96JC9	EAF1	9
ENSG00000144619	Q8IWV2	CNTN4	12
ENSG00000144635	Q9Y6G9	DYNC1LI1	12
ENSG00000144642	Q6XE24	RBMS3	7
ENSG00000144644	Q6ZQY3	GADL1	11
ENSG00000144645	Q9BXB5	OSBPL10	11
ENSG00000144647	Q8NAT1	C3orf39	9
ENSG00000144648	O00590	CCBP2	4
ENSG00000144649	Q9UFP1	FAM198A	6
ENSG00000144655	Q96S65	CSRNP1	4
ENSG00000144659	Q96DW6	SLC25A38	9
ENSG00000144668	Q13797	ITGA9	9
ENSG00000144671	Q9Y267	SLC22A14	5
ENSG00000144674	Q13439	GOLGA4	10
ENSG00000144677	O15194	CTDSPL	14
ENSG00000144681	Q99469	STAC	8
ENSG00000144711	Q6DN90	IQSEC1	12
ENSG00000144712	O75155	CAND2	12
ENSG00000144713	P62910	RPL32	15
ENSG00000144724	P23470	PTPRG	11
ENSG00000144730	Q8NFM7	IL17RD	9
ENSG00000144736	Q6PI26	SHQ1	14
ENSG00000144741	Q70HW3	SLC25A26	14
ENSG00000144744	Q8TBC4	UBA3	14
ENSG00000144746	O75915	ARL6IP5	12
ENSG00000144747	P82094	TMF1	11
ENSG00000144749	Q96JA1	LRIG1	12
ENSG00000144771	Q9HBL6	LRTM1	6
ENSG00000144785	Q9Y2B0	4
ENSG00000144791	Q9UGP4	LIMD1	7
ENSG00000144792	Q6AZW8	ZNF660	2
ENSG00000144802	Q9BYH8	NFKBIZ	8
ENSG00000144810	P27658	COL8A1	8
ENSG00000144815	Q969Y0	FAM55C	11
ENSG00000144820	Q96K78	GPR128	10
ENSG00000144821	Q9Y2K3	MYH15	13
ENSG00000144824	Q86SQ0	PHLDB2	11
ENSG00000144827	Q9NUJ1	ABHD10	11
ENSG00000144834	Q9UI15	TAGLN3	7
ENSG00000144837	Q53H76	PLA1A	9
ENSG00000144840	Q5HYI8	RABL3	12
ENSG00000144843	P54922	ADPRH	5
ENSG00000144847	Q5DX21	IGSF11	9
ENSG00000144848	Q9NT62	ATG3	14
ENSG00000144852	O75469	NR1I2	5
ENSG00000144857	Q9BWV1	BOC	8
ENSG00000144867	Q9Y5M8	SRPRB	14
ENSG00000144868	Q6UXF1	TMEM108	7
ENSG00000144891	P30556	AGTR1	9
ENSG00000144893	Q86YW9	MED12L	12
ENSG00000144895	Q9BY44	EIF2A	14
ENSG00000144908	O75891	ALDH1L1	15
ENSG00000144909	Q9BXB4	OSBPL11	11
ENSG00000144935	P48995	TRPC1	12
ENSG00000144959	Q6PIU2	NCEH1	15
ENSG00000144962	Q9BXB7	SPATA16	7
ENSG00000145012	Q93052	LPP	9
ENSG00000145014	Q2T9K0	TMEM44	3
ENSG00000145016	Q92622	KIAA0226	7
ENSG00000145020	P48728	AMT	15
ENSG00000145022	P57738	TCTA	5
ENSG00000145029	Q9BSH3	NICN1	10
ENSG00000145040	Q96RP3	UCN2	4
ENSG00000145041	Q9Y4B6	VPRBP	12
ENSG00000145050	P55145	MANF	12
ENSG00000145063	Q8N2B8	1
ENSG00000145075	Q9UFE4	CCDC39	11
ENSG00000145087	Q9Y2K9	STXBP5L	10
ENSG00000145088	Q96CJ1	EAF2	9
ENSG00000145103	Q86SU0	ILDR1	5
ENSG00000145107	Q96DZ7	TM4SF19	6
ENSG00000145113	Q99102	MUC4	0
ENSG00000145147	O94813	SLIT2	12
ENSG00000145191	Q13144	EIF2B5	14
ENSG00000145192	P02765	AHSG	9
ENSG00000145194	O60344	ECE2	12
ENSG00000145198	Q8N398	VWA5B2	8
ENSG00000145214	P52824	DGKQ	12
ENSG00000145216	Q6UN15	FIP1L1	9
ENSG00000145217	Q9H2B4	SLC26A1	10
ENSG00000145220	Q9NX58	LYAR	12
ENSG00000145241	Q03188	CENPC1	5
ENSG00000145242	P54756	EPHA5	12
ENSG00000145244	Q9Y5Q5	CORIN	10
ENSG00000145246	Q9P241	ATP10D	14
ENSG00000145247	Q56VL3	OCIAD2	9
ENSG00000145248	Q96EP9	SLC10A4	10
ENSG00000145283	Q3KNW5	SLC10A6	11
ENSG00000145284	Q86SK9	SCD5	14
ENSG00000145287	Q9NZF1	PLAC8	10
ENSG00000145293	Q9UHY7	ENOPH1	13
ENSG00000145309	Q96KC9	CABS1	4
ENSG00000145321	P02774	GC	8
ENSG00000145331	Q8TBZ6	RG9MTD2	14
ENSG00000145332	Q9P2G9	KLHL8	9
ENSG00000145335	P37840	SNCA	4
ENSG00000145337	Q96I23	PIGY	5
ENSG00000145348	Q8TEA7	TBCK	12
ENSG00000145349	Q13557	CAMK2D	14
ENSG00000145354	Q8N5K1	CISD2	0
ENSG00000145358	Q96D03	DDIT4L	10
ENSG00000145362	Q01484	ANK2	14
ENSG00000145365	Q96CG3	TIFA	9
ENSG00000145375	Q8NB90	SPATA5	15
ENSG00000145384	P12104	FABP2	10
ENSG00000145386	P20248	CCNA2	12
ENSG00000145388	Q9HCE5	METTL14	11
ENSG00000145390	Q70EK8	USP53	8
ENSG00000145391	Q8WTS6	SETD7	9
ENSG00000145414	Q96HR8	NAF1	10
ENSG00000145416	Q8TCQ1	MARCH1	3
ENSG00000145423	Q96HF1	SFRP2	10
ENSG00000145425	P61247	RPS3A	15
ENSG00000145428	Q8N4F7	RNF175	12
ENSG00000145431	Q9NRA1	PDGFC	8
ENSG00000145439	Q8N4T8	CBR4	15
ENSG00000145451	O75311	GLRA3	12
ENSG00000145476	Q6ZWL3	CYP4V2	12
ENSG00000145491	Q96C74	ROPN1L	11
ENSG00000145494	O75380	NDUFS6	12
ENSG00000145495	O60337	MARCH6	13
ENSG00000145506	Q969F2	NKD2	0
ENSG00000145526	Q13634	CDH18	10
ENSG00000145536	Q8TE57	ADAMTS16	11
ENSG00000145545	P18405	SRD5A1	10
ENSG00000145555	Q9HD67	MYO10	12
ENSG00000145569	Q9NUU6	FAM105A	8
ENSG00000145592	P61927	RPL37	15
ENSG00000145604	Q13309	SKP2	12
ENSG00000145623	Q99650	OSMR	7
ENSG00000145626	Q6NUS8	UGT3A1	4
ENSG00000145632	Q9NYY3	PLK2	14
ENSG00000145642	A6NKW6	FAM159B	0
ENSG00000145649	P12544	GZMA	8
ENSG00000145675	P27986	PIK3R1	12
ENSG00000145681	P10915	HAPLN1	9
ENSG00000145685	Q6ZUX7	LHFPL2	11
ENSG00000145687	P81877	SSBP2	9
ENSG00000145692	Q93088	BHMT	11
ENSG00000145700	Q8N7Z5	ANKRD31	7
ENSG00000145703	Q13576	IQGAP2	11
ENSG00000145708	P24387	CRHBP	9
ENSG00000145715	P20936	RASA1	11
ENSG00000145721	Q8N485	LIX1	9
ENSG00000145723	Q9NXP7	GIN1	7
ENSG00000145725	O43314	PPIP5K2	14
ENSG00000145730	P19021	PAM	12
ENSG00000145734	A6H8Y1	BDP1	7
ENSG00000145736	Q13888	GTF2H2	14
ENSG00000145740	Q8TAD4	SLC30A5	11
ENSG00000145741	P20290	BTF3	14
ENSG00000145743	Q9UF56	FBXL17	10
ENSG00000145757	Q9BWV2	SPATA9	5
ENSG00000145777	Q969D9	TSLP	3
ENSG00000145779	O95379	TNFAIP8	11
ENSG00000145780	Q96JP0	FEM1C	12
ENSG00000145781	Q9Y6G5	COMMD10	11
ENSG00000145782	O94817	ATG12	13
ENSG00000145794	Q96KG7	MEGF10	12
ENSG00000145808	Q8TE59	ADAMTS19	8
ENSG00000145817	Q969M3	YIPF5	14
ENSG00000145819	Q9UNA1	ARHGAP26	12
ENSG00000145824	O95715	CXCL14	9
ENSG00000145826	O14960	LECT2	7
ENSG00000145832	Q6ZT89	SLC25A48	10
ENSG00000145833	Q7L014	DDX46	14
ENSG00000145835	Q96HQ2	CDKN2AIPNLP2	8
ENSG00000145839	P15248	IL9	3
ENSG00000145850	Q96H15	TIMD4	7
ENSG00000145860	Q96MT1	RNF145	9
ENSG00000145861	Q9BXJ5	C1QTNF2	7
ENSG00000145863	Q16445	GABRA6	10
ENSG00000145864	P47870	GABRB2	12
ENSG00000145868	Q6PIJ6	FBXO38	9
ENSG00000145879	P58062	SPINK7	6
ENSG00000145882	Q8NBM8	PCYOX1L	7
ENSG00000145888	P23415	GLRA1	12
ENSG00000145901	Q15025	TNIP1	10
ENSG00000145907	Q13283	G3BP1	10
ENSG00000145908	Q96RE9	ZNF300	2
ENSG00000145911	O15049	N4BP3	8
ENSG00000145912	Q9NX24	NHP2	14
ENSG00000145916	Q96G75	RMND5B	13
ENSG00000145919	Q96IK1	BOD1	10
ENSG00000145920	Q6PUV4	CPLX2	9
ENSG00000145934	Q9NT68	ODZ2	12
ENSG00000145936	Q16558	KCNMB1	7
ENSG00000145945	Q9Y247	FAM50B	0
ENSG00000145949	Q86YV6	MYLK4	9
ENSG00000145965	Q9HD87	1
ENSG00000145975	Q8IXS0	C6orf146	5
ENSG00000145979	Q9P0N9	TBC1D7	9
ENSG00000145982	O95363	FARS2	14
ENSG00000145990	Q9NXC2	GFOD1	11
ENSG00000145996	Q5VV42	CDKAL1	15
ENSG00000146001	Q96TA0	PCDHB18	10
ENSG00000146005	Q9BQI7	PSD2	12
ENSG00000146006	O43300	LRRTM2	5
ENSG00000146007	Q96NC0	ZMAT2	14
ENSG00000146013	O60609	GFRA3	5
ENSG00000146021	Q9UH77	KLHL3	12
ENSG00000146038	Q9UHG0	DCDC2	10
ENSG00000146039	Q9Y2C5	SLC17A4	0
ENSG00000146047	Q96A08	HIST1H2BA	3
ENSG00000146049	Q9UBP8	KAAG1	2
ENSG00000146054	Q9C029	TRIM7	7
ENSG00000146063	Q8WV44	TRIM41	7
ENSG00000146066	Q9BW72	HIGD2A	13
ENSG00000146067	Q96PV7	FAM193B	7
ENSG00000146070	Q13093	PLA2G7	13
ENSG00000146072	O75509	TNFRSF21	9
ENSG00000146083	Q7L0R7	RNF44	5
ENSG00000146085	P22033	MUT	11
ENSG00000146090	Q8N431	RASGEF1C	12
ENSG00000146094	Q7L591	DOK3	7
ENSG00000146109	Q9ULW3	ABT1	14
ENSG00000146112	Q6NYC8	PPP1R18	5
ENSG00000146122	Q86T65	DAAM2	12
ENSG00000146143	P49643	PRIM2	14
ENSG00000146147	Q5VWP3	MLIP	7
ENSG00000146151	Q8TB92	HMGCLL1	12
ENSG00000146166	Q5TDP6	LGSN	9
ENSG00000146192	Q7Z6J4	FGD2	11
ENSG00000146197	Q8IX30	SCUBE3	11
ENSG00000146205	Q6IWH7	ANO7	5
ENSG00000146215	Q6Q6R5	CRIP3	9
ENSG00000146216	Q5TCY1	TTBK1	7
ENSG00000146221	Q5JU00	TCTE1	8
ENSG00000146223	Q6DKI1	RPL7L1	7
ENSG00000146232	O00221	NFKBIE	9
ENSG00000146233	Q9NYL5	CYP39A1	8
ENSG00000146242	Q13641	TPBG	7
ENSG00000146243	Q5VVH5	IRAK1BP1	11
ENSG00000146247	Q8WWQ0	PHIP	9
ENSG00000146250	Q8N3Z0	PRSS35	10
ENSG00000146263	Q6ZRQ5	MMS22L	8
ENSG00000146267	Q5TGI0	C6orf168	8
ENSG00000146276	P24046	GABRR1	9
ENSG00000146278	Q12796	PNRC1	7
ENSG00000146281	Q8IYS1	PM20D2	8
ENSG00000146282	Q5T160	RARS2	15
ENSG00000146285	Q8N228	SCML4	9
ENSG00000146350	Q96NH3	C6orf170	11
ENSG00000146352	Q5SYC1	CLVS2	5
ENSG00000146360	P46095	GPR6	5
ENSG00000146373	Q8TC41	RNF217	9
ENSG00000146374	Q9BXY4	RSPO3	11
ENSG00000146376	Q8N392	ARHGAP18	11
ENSG00000146378	Q9P1P5	TAAR2	6
ENSG00000146383	Q96RI8	TAAR6	5
ENSG00000146385	Q969N4	TAAR8	5
ENSG00000146386	Q9P1F3	C6orf115	7
ENSG00000146399	Q96RJ0	TAAR1	9
ENSG00000146409	Q6NT16	C6orf192	12
ENSG00000146410	Q6P444	FAM54A	10
ENSG00000146411	Q8TD20	SLC2A12	7
ENSG00000146414	Q149N8	SHPRH	12
ENSG00000146416	Q9NVV5	AIG1	12
ENSG00000146425	P63172	DYNLT1	12
ENSG00000146426	Q8IVF5	TIAM2	12
ENSG00000146433	Q9P2C4	TMEM181	11
ENSG00000146453	Q8NA58	PNLDC1	7
ENSG00000146457	Q15007	WTAP	9
ENSG00000146463	Q5VZL5	ZMYM4	11
ENSG00000146469	P01282	VIP	8
ENSG00000146476	Q9H993	C6orf211	13
ENSG00000146477	O75751	SLC22A3	7
ENSG00000146521	Q9Y6Z2	C6orf123	1
ENSG00000146535	Q03113	GNA12	12
ENSG00000146540	Q9BRJ6	C7orf50	7
ENSG00000146555	Q7Z5N4	SDK1	12
ENSG00000146574	O95766	C7orf28B	12
ENSG00000146576	Q96N11	C7orf26	11
ENSG00000146587	Q9NYW8	RBAK	12
ENSG00000146592	Q02930	CREB5	9
ENSG00000146618	Q96RJ6	FERD3L	7
ENSG00000146648	P00533	EGFR	12
ENSG00000146670	Q96FF9	CDCA5	9
ENSG00000146674	P17936	IGFBP3	7
ENSG00000146676	Q96QR8	PURB	0
ENSG00000146678	P08833	IGFBP1	9
ENSG00000146700	Q8WTU2	SRCRB4D	0
ENSG00000146701	P40926	MDH2	13
ENSG00000146707	Q6PJE2	POMZP3	0
ENSG00000146722	Q8WW08	0
ENSG00000146729	O75323	GBAS	12
ENSG00000146731	P40227	CCT6A	14
ENSG00000146733	P78330	PSPH	13
ENSG00000146755	Q86XT4	TRIM50	4
ENSG00000146757	Q03936	ZNF92	12
ENSG00000146776	Q9ULK2	ATXN7L1	8
ENSG00000146802	Q9H0V1	TMEM168	9
ENSG00000146809	Q8WXK1	ASB15	9
ENSG00000146826	Q8WVR3	C7orf43	6
ENSG00000146828	Q9BXP2	SLC12A9	13
ENSG00000146830	O75420	GIGYF1	11
ENSG00000146833	Q9C037	TRIM4	2
ENSG00000146834	Q7L2J0	MEPCE	5
ENSG00000146839	Q9Y493	ZAN	11
ENSG00000146842	Q96SK2	TMEM209	11
ENSG00000146856	Q8NEM8	AGBL3	10
ENSG00000146857	Q7Z7C7	STRA8	8
ENSG00000146858	Q96H79	ZC3HAV1L	6
ENSG00000146859	Q9NV12	TMEM140	5
ENSG00000146872	Q86UE8	TLK2	14
ENSG00000146904	P21709	EPHA1	12
ENSG00000146909	Q5C9Z4	NOM1	14
ENSG00000146910	Q3B7I2	CNPY1	6
ENSG00000146918	Q86XI2	NCAPG2	9
ENSG00000146926	Q8WXI3	ASB10	7
ENSG00000146938	Q8N0W4	NLGN4X	12
ENSG00000146950	Q13796	SHROOM2	6
ENSG00000146955	A4D1S5	RAB19	12
ENSG00000146963	Q9Y383	LUC7L2	13
ENSG00000146966	Q9ULE3	DENND2A	9
ENSG00000147003	Q9HBJ8	TMEM27	9
ENSG00000147010	Q96B97	SH3KBP1	8
ENSG00000147027	Q9BQJ4	TMEM47	12
ENSG00000147036	Q6ZV70	LANCL3	11
ENSG00000147041	Q8TDW5	SYTL5	10
ENSG00000147044	O14936	CASK	10
ENSG00000147050	O15550	KDM6A	12
ENSG00000147059	Q99865	SPIN2A	0
ENSG00000147065	P26038	MSN	12
ENSG00000147081	Q5JQC9	AKAP4	6
ENSG00000147082	Q8WWL7	CCNB3	12
ENSG00000147099	Q9BY41	HDAC8	11
ENSG00000147100	P36021	SLC16A2	5
ENSG00000147113	Q9H7Y0	CXorf36	7
ENSG00000147117	P51786	ZNF157	2
ENSG00000147118	Q2M218	ZNF182	2
ENSG00000147119	Q9NS84	CHST7	5
ENSG00000147121	Q5JUW0	ZNF673	2
ENSG00000147123	Q9NX14	NDUFB11	5
ENSG00000147124	P51814	ZNF41	12
ENSG00000147127	Q5JT25	RAB41	2
ENSG00000147130	Q14202	ZMYM3	11
ENSG00000147133	P21675	TAF1	13
ENSG00000147138	Q9BXC1	GPR174	8
ENSG00000147140	Q15233	NONO	9
ENSG00000147144	Q96HB5	CCDC120	6
ENSG00000147145	Q99677	LPAR4	8
ENSG00000147155	Q15125	EBP	6
ENSG00000147160	Q6E213	AWAT2	5
ENSG00000147162	O15294	OGT	15
ENSG00000147164	Q9UMY4	SNX12	13
ENSG00000147166	Q9UKP3	ITGB1BP2	5
ENSG00000147168	P31785	IL2RG	5
ENSG00000147174	Q96QF7	ACRC	2
ENSG00000147180	Q9Y462	ZNF711	9
ENSG00000147183	Q8N123	CPXCR1	2
ENSG00000147202	O60879	DIAPH2	12
ENSG00000147206	Q9H4D5	NXF3	4
ENSG00000147223	Q0D2K3	RIPPLY1	3
ENSG00000147224	P21108	PRPS1	15
ENSG00000147231	Q6NSI4	CXorf57	9
ENSG00000147234	Q5JV73	FRMPD3	8
ENSG00000147246	P28335	HTR2C	10
ENSG00000147251	Q5JSL3	DOCK11	12
ENSG00000147255	Q8N6C5	IGSF1	7
ENSG00000147256	Q6ZRI8	ARHGAP36	4
ENSG00000147257	P51654	GPC3	10
ENSG00000147262	Q8TDV5	GPR119	8
ENSG00000147274	P38159	RBMX	9
ENSG00000147316	Q8NEM0	MCPH1	11
ENSG00000147324	Q9Y4C4	MFHAS1	8
ENSG00000147364	Q8TCJ0	FBXO25	9
ENSG00000147378	Q969F0	FATE1	4
ENSG00000147380	P04001	OPN1MW	9
ENSG00000147381	P43358	MAGEA4	2
ENSG00000147382	Q8N1B3	FAM58A	9
ENSG00000147383	Q15738	NSDHL	14
ENSG00000147394	O15231	ZNF185	7
ENSG00000147400	P41208	CETN2	11
ENSG00000147402	Q9UN88	GABRQ	0
ENSG00000147403	P27635	RPL10	15
ENSG00000147408	Q8TDX6	CSGALNACT1	11
ENSG00000147416	P21281	ATP6V1B2	15
ENSG00000147419	Q86WR0	CCDC25	14
ENSG00000147421	Q6NT76	HMBOX1	11
ENSG00000147432	Q05901	CHRNB3	9
ENSG00000147434	Q15825	CHRNA6	12
ENSG00000147437	P01148	GNRH1	8
ENSG00000147439	Q9NQY0	BIN3	10
ENSG00000147443	O60496	DOK2	6
ENSG00000147454	Q9NYZ2	SLC25A37	14
ENSG00000147457	Q8WUX9	CHMP7	12
ENSG00000147459	Q9H7D0	DOCK5	12
ENSG00000147465	P49675	STAR	9
ENSG00000147471	O94903	PROSC	15
ENSG00000147475	O94905	ERLIN2	11
ENSG00000147481	Q9NSN8	SNTG1	12
ENSG00000147485	A1KZ92	PXDNL	12
ENSG00000147488	O60284	ST18	11
ENSG00000147507	P07948	11
ENSG00000147509	O76081	RGS20	12
ENSG00000147526	O75410	TACC1	7
ENSG00000147533	Q7Z5G4	GOLGA7	12
ENSG00000147535	Q8NEB5	PPAPDC1B	14
ENSG00000147536	Q9BRT9	GINS4	14
ENSG00000147548	Q9BZ95	WHSC1L1	12
ENSG00000147570	Q9UF47	DNAJC5B	6
ENSG00000147571	P06850	CRH	7
ENSG00000147573	Q9BYV6	TRIM55	9
ENSG00000147576	Q8IWW8	ADHFE1	15
ENSG00000147586	Q9Y2Q9	MRPS28	12
ENSG00000147588	P02689	PMP2	8
ENSG00000147592	Q53H82	LACTB2	15
ENSG00000147596	Q9GZV8	PRDM14	11
ENSG00000147601	P54274	TERF1	7
ENSG00000147604	P18124	RPL7	15
ENSG00000147606	Q8TE54	SLC26A7	8
ENSG00000147613	Q96QS6	PSKH2	6
ENSG00000147614	Q8N8Y2	ATP6V0D2	14
ENSG00000147642	Q9NX95	SYBU	9
ENSG00000147647	Q14117	DPYS	12
ENSG00000147649	Q86UE4	MTDH	7
ENSG00000147650	Q9Y561	LRP12	9
ENSG00000147654	O00559	EBAG9	9
ENSG00000147655	Q6UXX9	RSPO2	8
ENSG00000147669	P53803	POLR2K	13
ENSG00000147676	Q969L2	MAL2	8
ENSG00000147677	O15372	EIF3H	13
ENSG00000147679	Q9BRU9	UTP23	13
ENSG00000147684	Q9Y6M9	NDUFB9	12
ENSG00000147687	Q6P1N9	TATDN1	15
ENSG00000147689	Q86UY5	FAM83A	8
ENSG00000147697	Q9BYG8	GSDMC	5
ENSG00000147724	Q49AJ0	FAM135B	0
ENSG00000147789	P17097	ZNF7	1
ENSG00000147799	Q9C0H5	ARHGAP39	12
ENSG00000147804	Q6P5W5	SLC39A4	9
ENSG00000147813	Q6XQN6	NAPRT1	12
ENSG00000147852	P98155	VLDLR	9
ENSG00000147853	Q9UIJ7	AK3	12
ENSG00000147854	Q96PU4	UHRF2	9
ENSG00000147862	O00712	NFIB	7
ENSG00000147869	O95813	CER1	5
ENSG00000147872	Q99541	PLIN2	11
ENSG00000147873	P01569	IFNA5	4
ENSG00000147874	Q7Z4H7	HAUS6	10
ENSG00000147877	P05014	4
ENSG00000147883	P42772	CDKN2B	9
ENSG00000147885	P05015	IFNA16	4
ENSG00000147889	Q8N726	CDKN2A	0
ENSG00000147894	Q96LT7	C9orf72	9
ENSG00000147896	Q9P0W0	IFNK	5
ENSG00000147905	Q8N3Z6	ZCCHC7	9
ENSG00000147912	Q9UK96	FBXO10	9
ENSG00000147926	Q5VYP0	FAM75A3	4
ENSG00000147955	Q99720	SIGMAR1	5
ENSG00000147996	Q9BRT8	CBWD5	15
ENSG00000148019	Q5JTW2	CEP78	11
ENSG00000148053	Q16620	NTRK2	9
ENSG00000148057	Q5T6J7	C9orf103	8
ENSG00000148082	Q92529	SHC3	5
ENSG00000148090	Q13825	AUH	14
ENSG00000148110	Q5SR56	HIATL1	12
ENSG00000148120	Q8N6M6	C9orf3	8
ENSG00000148123	Q8TBJ4	5
ENSG00000148136	Q8NGS5	OR13C4	5
ENSG00000148143	Q96JM2	ZNF462	9
ENSG00000148153	Q9NRY2	C9orf80	9
ENSG00000148154	Q16739	UGCG	12
ENSG00000148156	Q9Y614	ACTL7B	5
ENSG00000148158	Q5VWJ9	SNX30	11
ENSG00000148175	P27105	STOM	12
ENSG00000148180	P06396	GSN	12
ENSG00000148187	Q96E11	MRRF	15
ENSG00000148200	Q15406	NR6A1	11
ENSG00000148204	Q5IJ48	CRB2	12
ENSG00000148215	Q8NGR4	OR5C1	5
ENSG00000148218	P13716	ALAD	15
ENSG00000148219	O75129	ASTN2	9
ENSG00000148225	Q8NA23	WDR31	7
ENSG00000148229	Q9NRF9	POLE3	14
ENSG00000148248	O15260	SURF4	13
ENSG00000148288	Q8N5D6	GBGT1	8
ENSG00000148290	Q15526	SURF1	14
ENSG00000148291	Q15527	SURF2	10
ENSG00000148296	O75683	SURF6	9
ENSG00000148297	Q15528	MED22	12
ENSG00000148300	Q9GZR2	REXO4	13
ENSG00000148303	P62424	RPL7A	14
ENSG00000148308	Q9Y5Q8	GTF3C5	14
ENSG00000148331	Q9NWX5	ASB6	9
ENSG00000148334	Q9H7Z7	PTGES2	12
ENSG00000148335	Q9BV86	METTL11A	14
ENSG00000148337	Q9ULV3	CIZ1	4
ENSG00000148339	Q6KCM7	SLC25A25	14
ENSG00000148341	Q9NR46	SH3GLB2	9
ENSG00000148343	Q7L4E1	FAM73B	12
ENSG00000148344	O14684	PTGES	9
ENSG00000148346	P80188	LCN2	5
ENSG00000148356	Q6UWE0	LRSAM1	10
ENSG00000148358	Q5VW38	GPR107	12
ENSG00000148362	Q9BUH6	C9orf142	7
ENSG00000148377	Q9BXS1	IDI2	1
ENSG00000148384	Q9NRR6	INPP5E	11
ENSG00000148386	Q8WX39	LCN9	4
ENSG00000148396	O15027	SEC16A	11
ENSG00000148399	Q9BTV6	WDR85	13
ENSG00000148400	P46531	NOTCH1	12
ENSG00000148408	Q00975	CACNA1B	12
ENSG00000148411	Q96BF6	NACC2	8
ENSG00000148426	Q86WR7	C10orf47	7
ENSG00000148429	Q92738	USP6NL	13
ENSG00000148444	Q9UBI1	COMMD3	11
ENSG00000148450	Q9Y3D2	MSRB2	2
ENSG00000148459	Q5T2R2	PDSS1	15
ENSG00000148468	Q5VUB5	FAM171A1	8
ENSG00000148481	Q9H8M7	FAM188A	11
ENSG00000148482	Q504Y0	SLC39A12	12
ENSG00000148483	Q5W0B7	TMEM236	6
ENSG00000148484	Q15404	RSU1	12
ENSG00000148488	P61647	ST8SIA6	8
ENSG00000148498	Q8TEW0	PARD3	9
ENSG00000148513	Q9BXX3	ANKRD30A	2
ENSG00000148516	P37275	ZEB1	9
ENSG00000148541	Q8NE31	FAM13C	8
ENSG00000148572	Q96F24	NRBF2	10
ENSG00000148584	Q9NQ94	A1CF	11
ENSG00000148600	Q96JP9	CDHR1	9
ENSG00000148602	Q9P2V4	LRIT1	6
ENSG00000148604	P47804	RGR	0
ENSG00000148606	O14802	POLR3A	15
ENSG00000148634	Q5GLZ8	HERC4	12
ENSG00000148655	Q9H2I8	C10orf11	8
ENSG00000148660	Q13555	CAMK2G	14
ENSG00000148671	Q15847	C10orf116	2
ENSG00000148672	P00367	GLUD1	15
ENSG00000148677	Q15327	ANKRD1	8
ENSG00000148680	P34969	HTR7	12
ENSG00000148688	P78346	RPP30	13
ENSG00000148690	Q70Z53	FRA10AC1	12
ENSG00000148700	Q9UEY8	ADD3	13
ENSG00000148702	Q14520	HABP2	10
ENSG00000148704	Q5SQQ9	VAX1	9
ENSG00000148719	Q9NXW2	DNAJB12	13
ENSG00000148730	Q13542	EIF4EBP2	5
ENSG00000148734	Q9GZQ6	NPFFR1	9
ENSG00000148735	Q5SXH7	C10orf81	7
ENSG00000148737	Q9NQB0	TCF7L2	11
ENSG00000148773	P46013	MKI67	5
ENSG00000148795	P05093	CYP17A1	9
ENSG00000148798	Q16352	INA	5
ENSG00000148803	A2VDF0	C10orf125	5
ENSG00000148805	Q4G0T1	1
ENSG00000148814	Q9C0I9	LRRC27	4
ENSG00000148824	Q9BT17	14
ENSG00000148826	Q9C056	NKX6-2	11
ENSG00000148828	Q96QU4	1
ENSG00000148832	Q6QHF9	PAOX	12
ENSG00000148834	P78417	GSTO1	12
ENSG00000148835	Q15542	TAF5	14
ENSG00000148840	Q5VV67	PPRC1	8
ENSG00000148841	Q8IWB1	ITPRIP	9
ENSG00000148842	Q9H8M5	CNNM2	15
ENSG00000148843	Q14690	PDCD11	14
ENSG00000148848	O43184	ADAM12	12
ENSG00000148908	O43665	RGS10	8
ENSG00000148925	Q9BSF8	BTBD10	12
ENSG00000148926	P35318	ADM	9
ENSG00000148935	O43903	GAS2	11
ENSG00000148942	Q1EHB4	SLC5A12	12
ENSG00000148943	Q9NUP9	LIN7C	12
ENSG00000148948	Q9HCJ2	LRRC4C	9
ENSG00000148950	Q96LU5	IMMP1L	9
ENSG00000148965	P35542	SAA4	0
ENSG00000148985	Q9UHJ9	PGAP2	12
ENSG00000149016	Q9H6E5	TUT1	9
ENSG00000149021	P11684	SCGB1A1	4
ENSG00000149043	Q8NBV8	SYT8	0
ENSG00000149050	Q9UL59	ZNF214	2
ENSG00000149054	Q9UL58	ZNF215	2
ENSG00000149084	Q53GQ0	HSD17B12	14
ENSG00000149089	Q96GX9	APIP	13
ENSG00000149090	Q6UXH9	PAMR1	10
ENSG00000149091	Q13574	DGKZ	12
ENSG00000149100	Q7L2H7	EIF3M	14
ENSG00000149115	Q9C0C2	TNKS1BP1	7
ENSG00000149124	Q6IB77	GLYAT	6
ENSG00000149131	P05155	SERPING1	6
ENSG00000149133	O95221	OR5F1	5
ENSG00000149136	Q08945	SSRP1	14
ENSG00000149150	O75387	SLC43A1	11
ENSG00000149177	Q12913	PTPRJ	9
ENSG00000149179	Q9H6J7	C11orf49	11
ENSG00000149182	Q8N6H7	ARFGAP2	14
ENSG00000149187	Q92879	CELF1	12
ENSG00000149196	Q53FT3	C11orf73	14
ENSG00000149201	Q6ZN84	CCDC81	11
ENSG00000149212	P58005	SESN3	11
ENSG00000149218	O94919	ENDOD1	9
ENSG00000149231	Q8N4S0	CCDC82	8
ENSG00000149243	Q6PF15	KLHL35	8
ENSG00000149256	Q6N022	ODZ4	12
ENSG00000149257	P50454	SERPINH1	9
ENSG00000149260	O15484	CAPN5	11
ENSG00000149262	Q96HW7	INTS4	12
ENSG00000149269	Q13153	PAK1	13
ENSG00000149273	P23396	RPS3	15
ENSG00000149289	Q9C0D7	ZC3H12C	9
ENSG00000149292	Q9H892	TTC12	9
ENSG00000149294	P13591	NCAM1	11
ENSG00000149295	P14416	DRD2	9
ENSG00000149300	Q96A22	C11orf52	5
ENSG00000149305	O95264	HTR3B	4
ENSG00000149308	Q14207	NPAT	9
ENSG00000149311	Q13315	ATM	13
ENSG00000149313	Q9NRN7	AASDHPPT	14
ENSG00000149328	Q8IW92	GLB1L2	12
ENSG00000149346	Q5VYV7	C20orf94	7
ENSG00000149357	Q6IAA8	LAMTOR1	6
ENSG00000149380	Q7Z4N8	P4HA3	9
ENSG00000149397	P08397	15
ENSG00000149403	Q16099	GRIK4	12
ENSG00000149418	Q9Y5Y6	ST14	9
ENSG00000149428	Q9Y4L1	HYOU1	9
ENSG00000149435	Q9BX51	GGTLC1	2
ENSG00000149443	Q9BR46	C20orf78	1
ENSG00000149451	Q9BZ11	ADAM33	12
ENSG00000149452	Q8TCC7	SLC22A8	4
ENSG00000149474	Q9H8E8	CSRP2BP	11
ENSG00000149476	Q3LXA3	DAK	14
ENSG00000149480	O94776	MTA2	12
ENSG00000149483	Q9NPI0	TMEM138	12
ENSG00000149485	Q9Y5Q0	FADS1	14
ENSG00000149488	Q8TDI7	TMC2	10
ENSG00000149489	Q03395	ROM1	5
ENSG00000149499	Q32P44	EML3	12
ENSG00000149503	Q9NQS7	INCENP	8
ENSG00000149506	P60852	ZP1	7
ENSG00000149507	Q86WS3	PLAC1L	3
ENSG00000149516	Q96HJ5	MS4A3	5
ENSG00000149527	O75038	PLCH2	9
ENSG00000149531	Q9BZ01	FRG1B	1
ENSG00000149532	Q8N684	CPSF7	8
ENSG00000149534	Q01362	MS4A2	5
ENSG00000149541	O94766	B3GAT3	12
ENSG00000149547	O14681	EI24	12
ENSG00000149548	Q0P6D6	CCDC15	7
ENSG00000149554	O14757	CHEK1	13
ENSG00000149557	Q99689	FEZ1	9
ENSG00000149564	Q96AP7	ESAM	7
ENSG00000149571	Q8IZU9	KIRREL3	12
ENSG00000149573	O60487	MPZL2	9
ENSG00000149575	O60939	SCN2B	9
ENSG00000149577	Q8NBJ9	SIDT2	9
ENSG00000149582	Q86YD3	TMEM25	6
ENSG00000149591	Q01995	TAGLN	12
ENSG00000149596	Q9BR39	JPH2	9
ENSG00000149599	Q9H1R2	DUSP15	7
ENSG00000149600	Q86VX2	COMMD7	11
ENSG00000149609	Q9BQM9	C20orf144	5
ENSG00000149633	Q5JYT7	KIAA1755	5
ENSG00000149634	Q9BR10	C20orf165	5
ENSG00000149635	Q9BR26	C20orf123	9
ENSG00000149636	Q9H410	DSN1	8
ENSG00000149639	O94964	KIAA0889	9
ENSG00000149646	Q96M20	C20orf152	6
ENSG00000149651	Q6UDR6	SPINT4	4
ENSG00000149654	Q9UJ99	CDH22	10
ENSG00000149656	Q0VF47	LINC00266-1	1
ENSG00000149657	Q9BX40	LSM14B	9
ENSG00000149658	Q9BYJ9	YTHDF1	11
ENSG00000149679	Q9BTV7	CABLES2	11
ENSG00000149716	Q8WV07	ORAOV1	7
ENSG00000149735	Q96T91	GPHA2	5
ENSG00000149742	Q8IVM8	SLC22A9	5
ENSG00000149743	Q86TN4	TRPT1	11
ENSG00000149761	Q9BRQ3	NUDT22	5
ENSG00000149781	Q86UX7	FERMT3	12
ENSG00000149782	Q01970	PLCB3	12
ENSG00000149792	Q13405	MRPL49	5
ENSG00000149798	O14613	CDC42EP2	5
ENSG00000149806	P35544	FAU	14
ENSG00000149809	O76062	TM7SF2	14
ENSG00000149823	Q9UID3	C11orf2	14
ENSG00000149922	O95947	TBX6	6
ENSG00000149923	P60510	PPP4C	14
ENSG00000149925	P04075	ALDOA	14
ENSG00000149926	Q71RH2	FAM57B	6
ENSG00000149927	Q14183	DOC2A	6
ENSG00000149929	Q9BW71	HIRIP3	5
ENSG00000149930	Q9UL54	TAOK2	12
ENSG00000149932	Q86XT9	TMEM219	6
ENSG00000149948	P52926	HMGA2	3
ENSG00000149968	P08254	MMP3	8
ENSG00000149970	Q8WXI2	CNKSR2	11
ENSG00000149972	O94779	CNTN5	12
ENSG00000150045	Q9NZS2	KLRF1	2
ENSG00000150048	Q8NC01	CLEC1A	5
ENSG00000150051	Q8IYA7	MKX	8
ENSG00000150054	Q5T2T1	MPP7	10
ENSG00000150076	Q9H943	C10orf68	2
ENSG00000150086	Q13224	GRIN2B	9
ENSG00000150093	P05556	ITGB1	12
ENSG00000150165	Q5T2P8	ANXA8L1	7
ENSG00000150175	Q6IN97	FRMPDP2	11
ENSG00000150201	P59646	FXYD4	1
ENSG00000150244	Q8IWZ4	TRIM48	1
ENSG00000150261	Q8NGG5	OR8K1	5
ENSG00000150269	Q8NGP3	OR5M9	5
ENSG00000150275	Q96QU1	PCDH15	9
ENSG00000150281	Q16619	CTF1	6
ENSG00000150316	Q9P013	CWC15	13
ENSG00000150337	P12314	FCGR1A	9
ENSG00000150347	Q14865	ARID5B	11
ENSG00000150361	Q9NR64	KLHL1	11
ENSG00000150394	P55286	CDH8	10
ENSG00000150401	Q6PH85	DCUN1D2	14
ENSG00000150403	Q6UWJ1	TMCO3	11
ENSG00000150433	A2RU14	TMEM218	5
ENSG00000150455	P58753	TIRAP	9
ENSG00000150456	Q8WVE0	N6AMT2	7
ENSG00000150457	Q9NRM7	LATS2	12
ENSG00000150459	O00422	SAP18	12
ENSG00000150471	Q9HAR2	LPHN3	10
ENSG00000150477	Q86T90	KIAA1328	7
ENSG00000150510	Q86V42	FAM124A	8
ENSG00000150526	Q96PC5	MIA2	3
ENSG00000150527	O15320	CTAGE5	9
ENSG00000150540	P50135	HNMT	9
ENSG00000150551	Q8N2G4	LYPD1	5
ENSG00000150556	Q8NI32	LYPD6B	7
ENSG00000150593	Q53EL6	PDCD4	11
ENSG00000150594	P08913	ADRA2A	12
ENSG00000150625	P51674	GPM6A	9
ENSG00000150627	Q8IZU2	WDR17	11
ENSG00000150628	Q8NEY3	SPATA4	11
ENSG00000150630	P49767	VEGFC	10
ENSG00000150636	Q68D86	CCDC102B	5
ENSG00000150637	Q15762	CD226	8
ENSG00000150656	Q96KN2	CNDP1	15
ENSG00000150667	Q8NA03	FSIP1	4
ENSG00000150672	Q15700	DLG2	12
ENSG00000150676	Q8IWF9	CCDC83	11
ENSG00000150681	Q9NS28	RGS18	9
ENSG00000150687	O95084	PRSS23	9
ENSG00000150712	Q9C0I1	MTMR12	10
ENSG00000150722	Q8WVI7	PPP1R1C	7
ENSG00000150750	Q8IXP5	C11orf53	9
ENSG00000150753	P48643	CCT5	14
ENSG00000150756	Q6P4H8	FAM173B	12
ENSG00000150760	Q14185	DOCK1	12
ENSG00000150764	Q155Q3	DIXDC1	11
ENSG00000150768	P10515	DLAT	15
ENSG00000150773	Q8WWB5	PIH1D2	9
ENSG00000150776	Q6ZUT1	C11orf57	8
ENSG00000150779	Q9Y5J9	TIMM8B	13
ENSG00000150782	Q14116	IL18	7
ENSG00000150783	Q9BXU0	TEX12	5
ENSG00000150787	Q03393	PTS	12
ENSG00000150867	P48426	PIP4K2A	12
ENSG00000150873	Q96LR7	C2orf50	11
ENSG00000150893	Q5SZK8	FREM2	11
ENSG00000150907	Q12778	FOXO1	9
ENSG00000150938	Q9NZV1	CRIM1	9
ENSG00000150961	O94855	SEC24D	14
ENSG00000150967	Q9NP78	ABCB9	15
ENSG00000150977	Q969X0	RILPL2	9
ENSG00000150990	Q8IY37	DHX37	14
ENSG00000150991	P62988	UBC	14
ENSG00000150995	Q14643	ITPR1	10
ENSG00000151005	Q9H0I9	TKTL2	15
ENSG00000151006	Q2L4Q9	PRSS53	6
ENSG00000151012	Q9UPY5	SLC7A11	9
ENSG00000151014	Q9UK39	CCRN4L	8
ENSG00000151023	Q8TC29	ENKUR	11
ENSG00000151025	Q5T848	GPR158	8
ENSG00000151033	Q7Z4W2	LYZL2	4
ENSG00000151062	Q7Z3S7	CACNA2D4	10
ENSG00000151065	Q8IZD4	DCP1B	9
ENSG00000151067	Q13936	CACNA1C	12
ENSG00000151079	P17658	KCNA6	12
ENSG00000151090	P10828	THRB	9
ENSG00000151092	Q96IV0	NGLY1	13
ENSG00000151093	Q9NWU1	OXSM	15
ENSG00000151116	Q8IX04	UEVLD	9
ENSG00000151117	Q8N2M4	TMEM86A	11
ENSG00000151131	Q8N5I9	C12orf45	8
ENSG00000151135	Q8WUH6	C12orf23	7
ENSG00000151136	A6QL63	BTBD11	9
ENSG00000151148	Q7Z3V4	UBE3B	12
ENSG00000151150	Q12955	ANK3	14
ENSG00000151151	Q8NFU5	IPMK	12
ENSG00000151164	Q6WBX8	RAD9B	0
ENSG00000151176	Q8NHP8	PLBD2	12
ENSG00000151208	Q8TDM6	DLG5	10
ENSG00000151224	Q00266	MAT1A	15
ENSG00000151229	Q96QE2	SLC2A13	13
ENSG00000151233	Q4G148	GXYLT1	9
ENSG00000151239	Q12792	TWF1	13
ENSG00000151240	Q9Y2E4	DIP2C	13
ENSG00000151247	P06730	EIF4E	14
ENSG00000151276	Q96QZ7	MAGI1	12
ENSG00000151287	Q5JUR7	C13orf27	9
ENSG00000151292	Q9Y6M4	CSNK1G3	13
ENSG00000151303	Q8TF27	AGAP11	10
ENSG00000151304	Q8NEF9	SRFBP1	11
ENSG00000151320	Q13023	AKAP6	9
ENSG00000151322	Q8IXF0	NPAS3	9
ENSG00000151327	Q8N128	FAM177A1	7
ENSG00000151332	Q9NS73	MBIP	9
ENSG00000151338	Q8TD10	MIPOL1	11
ENSG00000151348	Q93063	EXT2	9
ENSG00000151353	Q96B42	TMEM18	9
ENSG00000151360	Q8N6M5	ALLC	9
ENSG00000151364	Q9BQ13	KCTD14	9
ENSG00000151365	Q92748	THRSP	5
ENSG00000151366	O95298	NDUFC2	5
ENSG00000151376	Q16798	ME3	15
ENSG00000151379	A6NI15	MSGN1	9
ENSG00000151388	P58397	ADAMTS12	11
ENSG00000151413	Q8TB37	NUBPL	15
ENSG00000151414	Q8TDX7	NEK7	11
ENSG00000151418	Q96LB4	ATP6V1G3	8
ENSG00000151422	P16591	FER	12
ENSG00000151445	Q9H9C1	C14orf133	12
ENSG00000151458	Q9ULJ7	ANKRD50	12
ENSG00000151461	Q9HAU5	UPF2	14
ENSG00000151465	O75794	CDC123	11
ENSG00000151466	Q96NL6	SCLT1	11
ENSG00000151468	Q9BQI4	CCDC3	9
ENSG00000151470	Q8N1A6	C4orf33	9
ENSG00000151474	Q9P2Q2	FRMD4A	11
ENSG00000151475	Q9H0C2	SLC25A31	14
ENSG00000151490	Q16827	PTPRO	9
ENSG00000151491	Q12929	EPS8	12
ENSG00000151498	Q9UKU7	ACAD8	9
ENSG00000151500	Q9P016	THYN1	9
ENSG00000151502	Q4G0F5	VPS26B	14
ENSG00000151503	P42695	NCAPD3	11
ENSG00000151514	Q9BXA9	11
ENSG00000151532	Q96AJ9	VTI1A	14
ENSG00000151539	A6NL58	14
ENSG00000151552	P09417	QDPR	12
ENSG00000151553	Q5W0V3	FAM160B1	11
ENSG00000151572	Q32M45	ANO4	11
ENSG00000151575	Q8N6V9	TEX9	11
ENSG00000151576	Q9H974	QTRTD1	14
ENSG00000151577	P35462	DRD3	5
ENSG00000151611	Q8IVH4	MMAA	9
ENSG00000151612	Q17R98	ZNF827	9
ENSG00000151615	Q12837	POU4F2	6
ENSG00000151617	P25101	EDNRA	0
ENSG00000151623	P08235	NR3C2	9
ENSG00000151631	Q9P2A3	0
ENSG00000151632	P52895	AKR1C2	6
ENSG00000151640	O14531	DPYSL4	12
ENSG00000151650	O95231	VENTX	2
ENSG00000151651	P78325	ADAM8	5
ENSG00000151655	P19823	ITIH2	11
ENSG00000151657	O60870	KIN	14
ENSG00000151665	Q07326	PIGF	11
ENSG00000151687	Q7Z5J8	ANKAR	11
ENSG00000151689	P49441	INPP1	5
ENSG00000151690	Q6ZSS7	MFSD6	12
ENSG00000151692	P50876	RNF144A	11
ENSG00000151693	O43150	ASAP2	11
ENSG00000151694	P78536	ADAM17	12
ENSG00000151702	Q01543	FLI1	9
ENSG00000151704	P48048	KCNJ1	9
ENSG00000151715	Q96B21	TMEM45B	11
ENSG00000151718	Q6AWC2	WWC2	11
ENSG00000151725	Q71F23	MLF1IP	5
ENSG00000151726	P33121	ACSL1	14
ENSG00000151729	P12235	SLC25A4	14
ENSG00000151743	Q8IY45	AMN1	7
ENSG00000151746	Q96G01	BICD1	12
ENSG00000151748	Q9H4B6	SAV1	11
ENSG00000151773	Q5T0U0	CCDC122	8
ENSG00000151778	Q8N6R1	SERP2	5
ENSG00000151779	A2RRP1	NBAS	11
ENSG00000151789	Q9H6B1	ZNF385D	10
ENSG00000151790	P48775	TDO2	12
ENSG00000151792	P43234	9
ENSG00000151806	Q8N442	GUF1	15
ENSG00000151812	A4IF30	SLC35F4	12
ENSG00000151834	P47869	GABRA2	9
ENSG00000151835	Q9NZJ4	SACS	9
ENSG00000151838	P0C221	C14orf38	6
ENSG00000151846	Q9H361	PABPC3	14
ENSG00000151849	Q9HC77	CENPJ	11
ENSG00000151876	Q9UKT5	FBXO4	8
ENSG00000151881	Q0VDI3	C5orf28	9
ENSG00000151882	Q9NRJ3	CCL28	4
ENSG00000151883	Q8N3A8	PARP8	9
ENSG00000151892	P56159	GFRA1	9
ENSG00000151893	Q86Y37	C10orf46	11
ENSG00000151914	O94833	DST	12
ENSG00000151917	Q5SZJ8	BEND6	5
ENSG00000151923	Q01085	TIAL1	12
ENSG00000151929	O95817	BAG3	7
ENSG00000151948	Q96MS3	GLT1D1	8
ENSG00000151952	Q14C87	TMEM132D	9
ENSG00000151962	Q8TBY0	RBM46	8
ENSG00000151963	Q14587	12
ENSG00000151967	Q9P0W5	SCHIP1	9
ENSG00000151989	Q8N2C7	8
ENSG00000152022	Q8IVB5	LIX1L	5
ENSG00000152034	Q969V1	MCHR2	6
ENSG00000152042	Q3BBV2	NBPF11	2
ENSG00000152049	Q8WWG9	KCNE4	7
ENSG00000152056	Q96PC3	AP1S3	14
ENSG00000152061	Q5R372	RABGAP1L	12
ENSG00000152076	Q96LY2	CCDC74B	6
ENSG00000152078	Q96MV1	TMEM56	11
ENSG00000152082	Q6NZ67	MZT2B	11
ENSG00000152086	Q6PEY2	TUBA3E	14
ENSG00000152092	O14525	ASTN1	9
ENSG00000152102	A1KXE4	FAM168B	9
ENSG00000152104	Q15678	PTPN14	11
ENSG00000152117	Q6ZWB7	1
ENSG00000152127	Q09328	MGAT5	11
ENSG00000152128	Q8TC26	TMEM163	10
ENSG00000152133	Q8N954	CCDC75	12
ENSG00000152137	Q9UJY1	HSPB8	9
ENSG00000152147	Q8WXD5	GEMIN6	9
ENSG00000152154	Q8NBL3	TMEM178	9
ENSG00000152192	Q01851	POU4F1	12
ENSG00000152193	Q5W0B1	RNF219	10
ENSG00000152207	Q9NS75	CYSLTR2	7
ENSG00000152208	O43424	GRID2	9
ENSG00000152213	Q969Q4	ARL11	9
ENSG00000152214	Q99578	RIT2	8
ENSG00000152217	Q9Y6X0	SETBP1	9
ENSG00000152219	Q8N8R7	C11orf46	9
ENSG00000152223	Q9HCE0	EPG5	12
ENSG00000152229	Q9H939	PSTPIP2	7
ENSG00000152234	P25705	ATP5A1	15
ENSG00000152240	Q96CS2	HAUS1	9
ENSG00000152242	Q96B23	C18orf25	9
ENSG00000152253	Q9HBM1	SPC25	8
ENSG00000152254	Q9NQR9	G6PC2	9
ENSG00000152256	Q15118	PDK1	9
ENSG00000152266	P01270	PTH	5
ENSG00000152268	Q9HCB6	SPON1	12
ENSG00000152270	Q13370	PDE3B	9
ENSG00000152284	Q9HCS4	TCF7L1	5
ENSG00000152291	O43493	TGOLN2	4
ENSG00000152292	Q7Z4S9	SH2D6	4
ENSG00000152315	Q9HB14	KCNK13	9
ENSG00000152332	Q8TAS1	UHMK1	5
ENSG00000152348	Q9H0Y0	ATG10	7
ENSG00000152359	Q8NA72	POC5	11
ENSG00000152377	Q08629	SPOCK1	7
ENSG00000152380	Q6UXP7	FAM151B	12
ENSG00000152382	Q96BN2	TADA1	11
ENSG00000152402	P33402	GUCY1A2	10
ENSG00000152404	Q2TBE0	CWF19L2	13
ENSG00000152409	Q8N9B5	JMY	6
ENSG00000152413	Q86YM7	HOMER1	9
ENSG00000152422	Q13426	XRCC4	9
ENSG00000152428	Q96GW9	14
ENSG00000152430	Q8N9W6	BOLL	7
ENSG00000152433	Q8IVP9	ZNF547	2
ENSG00000152439	Q6PK81	ZNF773	2
ENSG00000152443	Q68DI1	ZNF776	0
ENSG00000152454	Q9Y2P7	ZNF256	3
ENSG00000152455	Q9H5I1	SUV39H2	13
ENSG00000152457	Q96SD1	DCLRE1C	11
ENSG00000152463	Q9NV23	OLAH	9
ENSG00000152464	P78345	RPP38	9
ENSG00000152465	O60551	NMT2	14
ENSG00000152467	Q8NBB4	ZSCAN1	2
ENSG00000152475	Q96EG3	ZNF837	2
ENSG00000152484	O75317	USP12	14
ENSG00000152487	Q8TEA1	10
ENSG00000152492	Q8IVM0	CCDC50	10
ENSG00000152495	Q16566	CAMK4	14
ENSG00000152503	Q9NQ86	TRIM36	9
ENSG00000152518	P47974	ZFP36L2	9
ENSG00000152520	Q58A45	PAN3	13
ENSG00000152527	Q8IVE3	PLEKHH2	12
ENSG00000152556	P08237	PFKM	15
ENSG00000152558	Q8N131	TMEM123	5
ENSG00000152578	P48058	GRIA4	12
ENSG00000152580	Q6WRI0	IGSF10	8
ENSG00000152582	Q9C093	SPEF2	11
ENSG00000152583	Q14515	SPARCL1	7
ENSG00000152591	Q9NZW4	DSPP	5
ENSG00000152592	Q13316	DMP1	6
ENSG00000152595	Q9NQ76	MEPE	5
ENSG00000152601	Q9NR56	MBNL1	0
ENSG00000152611	Q8WWF8	CAPSL	11
ENSG00000152620	Q4G0N4	NADKD1	12
ENSG00000152642	Q8N335	GPD1L	15
ENSG00000152661	P17302	GJA1	8
ENSG00000152669	P22674	CCNO	6
ENSG00000152670	Q9NQI0	DDX4	14
ENSG00000152672	Q8N1N0	CLEC4F	5
ENSG00000152683	Q6NXT4	SLC30A6	11
ENSG00000152684	Q9BRX2	PELO	15
ENSG00000152689	Q8IV61	RASGRP3	10
ENSG00000152700	Q9Y6B6	SAR1B	14
ENSG00000152705	Q86XQ3	CATSPER3	5
ENSG00000152726	Q5SNT6	FAM21B	11
ENSG00000152749	Q86V85	GPR180	9
ENSG00000152760	Q8N7M0	TCTEX1D1	11
ENSG00000152763	Q5VTH9	WDR78	11
ENSG00000152766	Q5VYY1	ANKRD22	7
ENSG00000152767	Q9Y4F1	FARP1	12
ENSG00000152778	Q13325	IFIT5	8
ENSG00000152779	Q6ZSM3	SLC16A12	9
ENSG00000152782	Q8TE04	PANK1	11
ENSG00000152784	Q9NQV8	PRDM8	9
ENSG00000152785	P12645	BMP3	9
ENSG00000152795	O14979	HNRPDL	8
ENSG00000152804	Q03014	HHEX	11
ENSG00000152818	P46939	UTRN	12
ENSG00000152822	Q13255	GRM1	12
ENSG00000152894	Q15262	PTPRK	11
ENSG00000152904	O95749	GGPS1	9
ENSG00000152910	Q9C0A0	CNTNAP4	12
ENSG00000152926	Q03924	ZNF117	2
ENSG00000152931	Q9NPD0	PART1	2
ENSG00000152932	Q96E17	RAB3C	12
ENSG00000152936	Q8N9Z9	IFLTD1	5
ENSG00000152939	Q8N4S9	MARVELD2	9
ENSG00000152942	O75943	RAD17	13
ENSG00000152944	Q13503	MED21	12
ENSG00000152952	O00469	PLOD2	12
ENSG00000152953	Q9NY57	STK32B	12
ENSG00000152954	Q8IZ57	NRSN1	9
ENSG00000152969	Q96N16	JAKMIP1	9
ENSG00000152977	Q15915	ZIC1	9
ENSG00000152990	Q8IWK6	GPR125	8
ENSG00000153002	P15086	CPB1	10
ENSG00000153006	Q8N9Q2	SREK1IP1	7
ENSG00000153012	Q8N0V4	LGI2	9
ENSG00000153015	Q6UX04	CWC27	14
ENSG00000153029	Q95460	MR1	9
ENSG00000153037	P09132	SRP19	14
ENSG00000153044	Q9H3R5	CENPH	7
ENSG00000153046	Q9Y232	CDYL	10
ENSG00000153048	Q9Y2V2	CARHSP1	9
ENSG00000153060	Q96M29	TEKT5	7
ENSG00000153064	Q8NDB2	BANK1	8
ENSG00000153066	Q6PKC3	TXNDC11	8
ENSG00000153071	P98082	DAB2	10
ENSG00000153081	A6NHP6	2
ENSG00000153086	Q8TDX5	ACMSD	11
ENSG00000153093	Q9NUZ1	ACOXL	6
ENSG00000153094	O43521	BCL2L11	6
ENSG00000153107	Q9H1A4	ANAPC1	14
ENSG00000153113	P20810	CAST	9
ENSG00000153130	Q9UIL1	SCOC	9
ENSG00000153132	O14967	CLGN	13
ENSG00000153140	O15182	CETN3	14
ENSG00000153143	P06028	0
ENSG00000153147	O60264	SMARCA5	14
ENSG00000153157	Q5T4T6	SYCP2L	8
ENSG00000153162	P22004	BMP6	3
ENSG00000153165	A6NKT7	RGPD3	10
ENSG00000153179	Q86WH2	RASSF3	0
ENSG00000153187	Q00839	HNRNPU	12
ENSG00000153201	P49792	RANBP2	10
ENSG00000153207	Q8WYP5	AHCTF1	11
ENSG00000153208	Q12866	MERTK	10
ENSG00000153214	Q96K49	TMEM87B	13
ENSG00000153230	Q8NGZ2	OR14K1	2
ENSG00000153233	Q15256	PTPRR	9
ENSG00000153234	P43354	NR4A2	12
ENSG00000153237	Q8NFR7	CCDC148	8
ENSG00000153246	Q13018	PLA2R1	11
ENSG00000153250	P29558	RBMS1	8
ENSG00000153253	Q9NY46	SCN3A	11
ENSG00000153266	Q8TBJ5	FEZF2	12
ENSG00000153283	P40200	CD96	5
ENSG00000153291	O95847	SLC25A27	12
ENSG00000153292	Q5T601	GPR110	6
ENSG00000153294	Q8IZF3	GPR115	8
ENSG00000153303	Q8N878	FRMD1	5
ENSG00000153310	Q9NUQ9	FAM49B	12
ENSG00000153317	Q9ULH1	ASAP1	11
ENSG00000153339	Q9Y2L5	TRAPPC8	13
ENSG00000153347	Q96LP2	FAM81B	0
ENSG00000153363	Q9BRT7	LINC00467	2
ENSG00000153391	Q6PI98	INO80C	13
ENSG00000153395	Q8NF37	LPCAT1	9
ENSG00000153404	Q96PX9	PLEKHG4B	11
ENSG00000153406	Q9HBL8	NMRAL1	8
ENSG00000153443	Q8TB05	FAM100A	5
ENSG00000153446	Q6UX73	C16orf89	7
ENSG00000153485	Q8N6I4	C14orf109	9
ENSG00000153487	Q9UK53	ING1	9
ENSG00000153495	Q8N6K0	C13orf16	4
ENSG00000153498	Q96KW9	SPACA7	3
ENSG00000153531	Q8NDY3	ADPRHL1	9
ENSG00000153551	Q96FZ5	CMTM7	10
ENSG00000153558	Q9UKC9	FBXL2	14
ENSG00000153560	Q9NZI7	UBP1	11
ENSG00000153561	Q9H871	RMND5A	13
ENSG00000153563	P01732	CD8A	8
ENSG00000153574	P49247	RPIA	15
ENSG00000153575	Q96RT8	TUBGCP5	5
ENSG00000153666	A6NC78	GOLGA8IP	2
ENSG00000153684	Q08AF8	GOLGA8F	2
ENSG00000153707	P23468	PTPRD	12
ENSG00000153714	Q8IV03	C9orf150	8
ENSG00000153721	Q6P9H4	CNKSR3	8
ENSG00000153767	P29083	GTF2E1	13
ENSG00000153774	Q9UEE9	CFDP1	11
ENSG00000153779	Q8IUE1	TGIF2LX	2
ENSG00000153786	Q9NXF8	ZDHHC7	9
ENSG00000153789	Q6ZTR7	FAM92B	6
ENSG00000153790	Q8N865	C7orf31	7
ENSG00000153802	O60235	TMPRSS11D	6
ENSG00000153807	P31260	9
ENSG00000153814	Q86VZ6	JAZF1	9
ENSG00000153815	Q8IY22	CMIP	11
ENSG00000153820	Q2M3C7	SPHKAP	8
ENSG00000153822	Q9NPI9	KCNJ16	9
ENSG00000153823	Q7Z2X4	PID1	9
ENSG00000153827	Q14669	TRIP12	14
ENSG00000153832	Q8NEA4	FBXO36	5
ENSG00000153879	P53567	CEBPG	12
ENSG00000153885	Q96SI1	KCTD15	11
ENSG00000153896	Q96NL3	ZNF599	12
ENSG00000153898	Q8IZK6	MCOLN2	12
ENSG00000153902	Q8N135	LGI4	6
ENSG00000153904	O94760	DDAH1	11
ENSG00000153914	Q8WXA9	SREK1	9
ENSG00000153922	O14646	CHD1	14
ENSG00000153923	Q9Y6N3	CLCA3P	0
ENSG00000153930	Q8N957	ANKFN1	12
ENSG00000153933	P52429	DGKE	9
ENSG00000153936	Q7LGA3	HS2ST1	12
ENSG00000153944	Q96DH6	MSI2	13
ENSG00000153951	P58180	6
ENSG00000153956	P54289	CACNA2D1	9
ENSG00000153975	Q96AP4	ZUFSP	9
ENSG00000153976	Q9Y663	HS3ST3A1	4
ENSG00000153982	Q8N9F7	GDPD1	14
ENSG00000153989	Q96E22	NUS1	13
ENSG00000153993	O95025	SEMA3D	9
ENSG00000154001	Q16537	PPP2R5E	13
ENSG00000154007	Q8WXJ9	ASB17	6
ENSG00000154016	Q13588	GRAP	8
ENSG00000154025	A0PJK1	SLC5A10	11
ENSG00000154027	Q9Y6K8	AK5	7
ENSG00000154035	Q8N6N6	C17orf103	12
ENSG00000154040	O75952	CABYR	5
ENSG00000154059	Q9P2X3	IMPACT	11
ENSG00000154065	Q8N6D5	ANKRD29	11
ENSG00000154079	Q5VUM1	C6orf57	12
ENSG00000154080	Q7L1S5	CHST9	7
ENSG00000154096	P04216	THY1	8
ENSG00000154099	Q8NEP3	DNAAF1	11
ENSG00000154102	Q96GX8	C16orf74	6
ENSG00000154114	Q5QJ74	TBCEL	12
ENSG00000154118	Q8WXH2	JPH3	0
ENSG00000154122	Q9HCJ1	ANKH	9
ENSG00000154124	Q96BN8	FAM105B	8
ENSG00000154127	Q8TF42	UBASH3B	12
ENSG00000154133	Q8WZ75	ROBO4	9
ENSG00000154134	Q96MS0	ROBO3	12
ENSG00000154143	Q96QZ0	PANX3	9
ENSG00000154144	Q3YBR2	TBRG1	6
ENSG00000154146	Q92686	NRGN	5
ENSG00000154153	Q9H6L5	FAM134B	6
ENSG00000154162	P55289	CDH12	10
ENSG00000154165	P49685	GPR15	4
ENSG00000154174	O94826	TOMM70A	13
ENSG00000154175	Q7Z7G0	ABI3BP	9
ENSG00000154188	Q15389	ANGPT1	9
ENSG00000154198	Q8N1L4	CYP4Z2P	5
ENSG00000154217	Q9UKF7	PITPNC1	10
ENSG00000154222	Q5T0F9	CC2D1B	12
ENSG00000154227	Q8IU89	CERS3	8
ENSG00000154229	P17252	PRKCA	12
ENSG00000154237	Q38SD2	LRRK1	12
ENSG00000154240	Q8N8E3	CEP112	11
ENSG00000154251	A6NN04	2
ENSG00000154252	Q9H3Q3	GAL3ST2	10
ENSG00000154258	Q8IUA7	ABCA9	11
ENSG00000154262	Q8N139	ABCA6	11
ENSG00000154263	Q8WWZ4	ABCA10	11
ENSG00000154265	Q8WWZ7	ABCA5	11
ENSG00000154269	O14638	ENPP3	13
ENSG00000154274	Q8IY42	C4orf19	5
ENSG00000154277	P09936	UCHL1	14
ENSG00000154305	Q5JRA6	MIA3	9
ENSG00000154309	Q96F81	DISP1	12
ENSG00000154310	Q9UKE5	TNIK	12
ENSG00000154316	Q8IZJ6	TDH	12
ENSG00000154319	Q96KS9	FAM167A	10
ENSG00000154328	Q969S2	NEIL2	8
ENSG00000154330	Q15124	PGM5	14
ENSG00000154342	P56704	WNT3A	9
ENSG00000154358	Q5VST9	OBSCN	12
ENSG00000154359	Q17RB8	LONRF1	8
ENSG00000154370	Q96F44	TRIM11	6
ENSG00000154380	Q8N8S7	ENAH	9
ENSG00000154415	Q16821	PPP1R3A	7
ENSG00000154429	Q6IQ19	C1orf96	7
ENSG00000154438	Q8WWH4	ASZ1	11
ENSG00000154447	Q7Z6J0	SH3RF1	11
ENSG00000154451	Q96PP8	GBP5	8
ENSG00000154473	O43684	BUB3	13
ENSG00000154474	O60662	10
ENSG00000154478	Q8NDV2	GPR26	8
ENSG00000154479	Q0VFZ6	C2orf77	11
ENSG00000154485	Q8N119	MMP21	6
ENSG00000154493	Q96M02	C10orf90	7
ENSG00000154511	Q5T7M9	FAM69A	9
ENSG00000154518	P48201	ATP5G3	14
ENSG00000154529	Q96NU0	CNTNAP3B	12
ENSG00000154537	Q5VT28	FAM27C	1
ENSG00000154545	Q96JG8	MAGED4	2
ENSG00000154548	Q8WXF0	SRSF12	3
ENSG00000154553	Q53GG5	PDLIM3	11
ENSG00000154556	O94875	SORBS2	9
ENSG00000154582	Q15369	TCEB1	13
ENSG00000154589	Q9Y6Y9	LY96	5
ENSG00000154608	Q96L14	CEP170P1	9
ENSG00000154611	Q8TAA3	PSMA8	14
ENSG00000154620	O14604	TMSB4Y	0
ENSG00000154639	P78310	CXADR	9
ENSG00000154640	Q14201	BTG3	4
ENSG00000154642	Q9NYK6	C21orf91	9
ENSG00000154645	Q9H9P2	CHODL	9
ENSG00000154646	P98073	TMPRSS15	8
ENSG00000154654	O15394	NCAM2	11
ENSG00000154655	Q8NA19	L3MBTL4	11
ENSG00000154678	Q14123	PDE1C	14
ENSG00000154710	Q9UJ41	RABGEF1	13
ENSG00000154719	Q9NYK5	MRPL39	11
ENSG00000154721	P57087	JAM2	9
ENSG00000154723	P18859	ATP5J	11
ENSG00000154727	Q06546	GABPA	11
ENSG00000154734	Q9UHI8	ADAMTS1	12
ENSG00000154736	Q9UNA0	ADAMTS5	12
ENSG00000154743	Q8NCE0	TSEN2	13
ENSG00000154760	Q68D06	SLFN13	5
ENSG00000154764	O00755	WNT7A	7
ENSG00000154767	Q01831	XPC	12
ENSG00000154768	Q8WW18	C17orf50	3
ENSG00000154781	Q6PII3	C3orf19	9
ENSG00000154783	Q6ZNL6	FGD5	9
ENSG00000154803	Q8NFG4	FLCN	12
ENSG00000154813	Q96FX2	DPH3	9
ENSG00000154814	Q96HP4	OXNAD1	11
ENSG00000154822	Q9UPR0	PLCL2	11
ENSG00000154832	Q9P0U4	CXXC1	12
ENSG00000154839	Q96BD8	SKA1	9
ENSG00000154845	Q8TF05	PPP4R1	12
ENSG00000154856	Q8J025	APCDD1	11
ENSG00000154864	Q9H5I5	PIEZO2	12
ENSG00000154874	Q3MJ40	CCDC144B	7
ENSG00000154889	Q53F39	MPPE1	13
ENSG00000154898	Q8IYA2	CCDC144C	7
ENSG00000154914	Q70EL4	USP43	10
ENSG00000154917	Q9NRW1	RAB6B	14
ENSG00000154920	Q96AY2	EME1	7
ENSG00000154928	P54762	EPHB1	12
ENSG00000154930	Q9NUB1	ACSS1	15
ENSG00000154945	Q6AI12	ANKRD40	8
ENSG00000154957	P17022	ZNF18	6
ENSG00000154975	Q9NS85	CA10	12
ENSG00000154997	Q6ZU15	SEPT14	12
ENSG00000154999	Q9Y2R5	12
ENSG00000155008	Q6UXV4	APOOL	12
ENSG00000155011	Q9UBU2	DKK2	8
ENSG00000155016	Q7Z449	CYP2U1	12
ENSG00000155026	P0C881	RSPH10B	11
ENSG00000155034	Q96ME1	FBXL18	9
ENSG00000155052	Q8WYK1	CNTNAP5	12
ENSG00000155066	Q8N271	PROM2	8
ENSG00000155070	A6NGZ7	UNC93B2	0
ENSG00000155085	Q5TCS8	AKD1	11
ENSG00000155087	Q14990	ODF1	5
ENSG00000155090	Q13118	KLF10	8
ENSG00000155093	Q92932	PTPRN2	12
ENSG00000155096	O14977	AZIN1	9
ENSG00000155097	P21283	ATP6V1C1	14
ENSG00000155099	Q8N4L2	TMEM55A	9
ENSG00000155100	Q8N6M0	OTUD6B	13
ENSG00000155111	Q9BWU1	CDK19	13
ENSG00000155115	Q969F1	GTF3C6	11
ENSG00000155130	P29966	MARCKS	3
ENSG00000155158	Q5VTQ0	TTC39B	12
ENSG00000155189	Q9NUQ2	AGPAT5	11
ENSG00000155229	Q96T76	MMS19	13
ENSG00000155249	Q8NGD4	OR4K1	5
ENSG00000155252	Q86XE5	PI4K2A	11
ENSG00000155254	Q9BSK0	MARVELD1	9
ENSG00000155256	Q5T4F4	ZFYVE27	9
ENSG00000155265	Q2TAP0	GOLGA7B	5
ENSG00000155269	Q96P69	GPR78	2
ENSG00000155275	Q8IYL2	METTL19	12
ENSG00000155287	Q96A46	SLC25A28	14
ENSG00000155304	P48723	HSPA13	9
ENSG00000155307	Q9NSI8	SAMSN1	8
ENSG00000155313	Q9UHP3	USP25	9
ENSG00000155319	Q6NSI1	2
ENSG00000155324	Q96HH9	GRAMD3	9
ENSG00000155329	Q8TBK6	ZCCHC10	0
ENSG00000155330	Q6PH81	C16orf87	9
ENSG00000155352	Q6VEQ5	0
ENSG00000155363	Q9HCE1	MOV10	11
ENSG00000155366	P08134	RHOC	7
ENSG00000155367	Q5JR12	PPM1J	12
ENSG00000155368	P07108	DBI	14
ENSG00000155380	P53985	SLC16A1	10
ENSG00000155393	Q7Z4Q2	HEATR3	9
ENSG00000155428	Q86UV6	TRIM74	4
ENSG00000155438	Q9BYG3	MKI67IP	14
ENSG00000155463	Q15070	OXA1L	14
ENSG00000155465	Q9UM01	SLC7A7	10
ENSG00000155495	O60732	MAGEC1	2
ENSG00000155506	Q6PKG0	LARP1	12
ENSG00000155508	Q9UFF9	CNOT8	14
ENSG00000155511	P42261	GRIA1	12
ENSG00000155530	Q96M69	LRGUK	7
ENSG00000155542	Q8NE22	C5orf35	8
ENSG00000155545	Q7Z3K6	MIER3	9
ENSG00000155561	Q92621	NUP205	9
ENSG00000155592	Q63HK3	ZKSCAN2	6
ENSG00000155621	Q96MD7	C9orf85	14
ENSG00000155622	Q96GT9	XAGE2B	2
ENSG00000155629	Q6ZUJ8	PIK3AP1	8
ENSG00000155636	Q8IUH3	RBM45	9
ENSG00000155640	Q8N655	C10orf12	2
ENSG00000155657	Q8WZ42	TTN	12
ENSG00000155659	Q9Y279	VSIG4	7
ENSG00000155660	P13667	PDIA4	11
ENSG00000155666	Q8N371	JMJD5	12
ENSG00000155714	Q8IXQ8	PDZD9	6
ENSG00000155719	Q7RTW8	OTOA	8
ENSG00000155729	Q6PI47	KCTD18	5
ENSG00000155744	Q8IXS8	FAM126B	5
ENSG00000155749	Q96Q35	ALS2CR12	5
ENSG00000155754	Q53TS8	ALS2CR11	6
ENSG00000155755	Q96Q45	TMEM237	9
ENSG00000155760	O75084	FZD7	12
ENSG00000155761	Q6Q759	SPAG17	11
ENSG00000155792	Q8TB45	DEPTOR	9
ENSG00000155816	Q9NZ56	FMN2	9
ENSG00000155827	Q5VTR2	RNF20	12
ENSG00000155833	Q14093	CYLC2	0
ENSG00000155846	Q86YN6	PPARGC1B	8
ENSG00000155849	Q92556	ELMO1	12
ENSG00000155850	P50443	SLC26A2	10
ENSG00000155858	P83369	LSM11	10
ENSG00000155868	O43513	MED7	13
ENSG00000155875	Q8IYX7	FAM154A	7
ENSG00000155876	Q7L523	RRAGA	14
ENSG00000155886	Q9UI40	SLC24A2	12
ENSG00000155890	Q8IWZ5	TRIM42	7
ENSG00000155893	Q8TE99	ACPL2	10
ENSG00000155897	P40145	ADCY8	12
ENSG00000155903	Q15283	RASA2	12
ENSG00000155906	Q9NWS8	RMND1	14
ENSG00000155918	Q5VY80	RAET1L	4
ENSG00000155926	Q13239	SLA	9
ENSG00000155957	Q9HC24	TMBIM4	13
ENSG00000155959	P61758	VBP1	14
ENSG00000155961	Q96DA2	RAB39B	12
ENSG00000155962	O15247	CLIC2	12
ENSG00000155966	P51816	AFF2	6
ENSG00000155970	Q86XE3	EFHA2	10
ENSG00000155974	Q9Y3R0	GRIP1	11
ENSG00000155975	Q8NEZ2	VPS37A	9
ENSG00000155980	Q12840	KIF5A	14
ENSG00000155984	Q8NFB2	TMEM185A	12
ENSG00000156006	P11245	NAT2	0
ENSG00000156009	P43361	MAGEA8	2
ENSG00000156011	Q9NYI0	PSD3	12
ENSG00000156017	Q8N4J0	C9orf41	14
ENSG00000156026	Q8NE86	MCU	12
ENSG00000156030	Q6PJG2	C14orf43	9
ENSG00000156035	Q8WUY3	6
ENSG00000156042	Q5T0N1	TTC18	9
ENSG00000156049	O95837	GNA14	8
ENSG00000156050	Q96MY7	FAM161B	5
ENSG00000156052	P50148	GNAQ	12
ENSG00000156076	Q9Y5W5	WIF1	8
ENSG00000156096	P06133	UGT2B4	12
ENSG00000156097	Q9BZJ8	GPR61	5
ENSG00000156103	P51512	MMP16	12
ENSG00000156110	P55263	ADK	14
ENSG00000156113	Q12791	KCNMA1	12
ENSG00000156127	Q16520	BATF	9
ENSG00000156136	P27707	DCK	10
ENSG00000156140	O15072	ADAMTS3	9
ENSG00000156150	O95076	ALX3	6
ENSG00000156162	Q7Z388	DPY19L4	8
ENSG00000156170	Q330K2	C8orf38	12
ENSG00000156171	Q6UX65	DRAM2	12
ENSG00000156172	Q96NL8	C8orf37	7
ENSG00000156194	O14830	PPEF2	12
ENSG00000156206	Q6P656	C15orf26	11
ENSG00000156218	P82987	ADAMTSL3	10
ENSG00000156219	Q13508	ART3	5
ENSG00000156222	O00337	SLC28A1	12
ENSG00000156232	Q8TF30	WHAMM	9
ENSG00000156234	O43927	CXCL13	4
ENSG00000156239	Q9Y5N5	N6AMT1	15
ENSG00000156253	P57060	RWDD2B	0
ENSG00000156256	Q9Y5T5	USP16	9
ENSG00000156261	P50990	CCT8	14
ENSG00000156265	P57077	C21orf7	4
ENSG00000156269	Q9BSU3	NAA11	15
ENSG00000156273	O14867	BACH1	8
ENSG00000156282	P56750	CLDN17	5
ENSG00000156284	P56748	CLDN8	9
ENSG00000156298	P41732	TSPAN7	10
ENSG00000156299	Q13009	TIAM1	12
ENSG00000156304	O95104	SCAF4	9
ENSG00000156313	Q92834	RPGR	7
ENSG00000156345	Q8IZL9	CDK20	6
ENSG00000156363	A6NFL8	0
ENSG00000156374	Q9BYE7	PCGF6	9
ENSG00000156381	Q96BM1	ANKRD9	9
ENSG00000156384	Q86XK3	SFR1	11
ENSG00000156395	Q9UPU3	SORCS3	8
ENSG00000156398	Q96NB2	SFXN2	12
ENSG00000156411	P56378	C14orf2	7
ENSG00000156413	P51993	FUT6	12
ENSG00000156414	Q8NDG6	TDRD9	9
ENSG00000156427	O76093	FGF18	10
ENSG00000156453	Q08174	PCDH1	9
ENSG00000156463	Q8TEC5	PPP1R39	8
ENSG00000156466	Q6KF10	GDF6	9
ENSG00000156467	P14927	UQCRB	13
ENSG00000156469	Q96E29	MTERFD1	10
ENSG00000156471	P48651	PTDSS1	12
ENSG00000156475	Q00005	PPP2R2B	14
ENSG00000156482	P62888	RPL30	15
ENSG00000156486	Q9ULS6	KCNS2	7
ENSG00000156500	Q6P4D5	FAM122C	0
ENSG00000156502	Q8IYB8	SUPV3L1	14
ENSG00000156504	Q7Z309	FAM122B	4
ENSG00000156508	P68104	EEF1A1	15
ENSG00000156509	Q4G163	FBXO43	9
ENSG00000156510	Q2TB90	HKDC1	14
ENSG00000156515	P19367	HK1	14
ENSG00000156521	Q2T9J0	TYSND1	8
ENSG00000156531	Q8IWS0	PHF6	9
ENSG00000156535	Q6YHK3	CD109	12
ENSG00000156564	Q9ULH4	LRFN2	9
ENSG00000156574	Q96S42	NODAL	5
ENSG00000156575	Q9Y2Y8	PRG3	5
ENSG00000156587	O14933	UBE2L6	4
ENSG00000156599	Q9C0B5	ZDHHC5	5
ENSG00000156603	A0JLT2	MED19	12
ENSG00000156639	Q9H8U3	ZFAND3	9
ENSG00000156642	Q9Y639	NPTN	9
ENSG00000156650	Q8WYB5	KAT6B	10
ENSG00000156671	Q96LT4	SAMD8	12
ENSG00000156675	Q6WKZ4	RAB11FIP1	9
ENSG00000156687	Q6UXZ4	UNC5D	10
ENSG00000156689	Q8WU03	GLYATL2	6
ENSG00000156697	Q9BVJ6	UTP14A	10
ENSG00000156709	O95831	AIFM1	12
ENSG00000156711	O15264	MAPK13	7
ENSG00000156735	O95429	BAG4	9
ENSG00000156738	P11836	MS4A1	6
ENSG00000156787	Q96DN5	WDR67	11
ENSG00000156795	Q96HA8	WDYHV1	12
ENSG00000156802	Q6PL18	ATAD2	13
ENSG00000156804	Q969P5	FBXO32	12
ENSG00000156831	Q96MF7	NSMCE2	7
ENSG00000156853	Q96CS4	ZNF689	3
ENSG00000156858	Q9BWN1	PRR14	6
ENSG00000156860	Q9HAH7	FBRS	6
ENSG00000156869	Q6ZNA5	FRRS1	12
ENSG00000156873	P15735	PHKG2	10
ENSG00000156875	Q96MC6	HIAT1	12
ENSG00000156876	Q6UVJ0	SASS6	11
ENSG00000156885	Q02221	COX6A2	0
ENSG00000156886	Q13349	ITGAD	6
ENSG00000156920	Q8IZF6	GPR112	7
ENSG00000156925	O60481	ZIC3	5
ENSG00000156928	Q96EH3	C7orf30	8
ENSG00000156931	Q8N3P4	VPS8	13
ENSG00000156958	Q01415	GALK2	13
ENSG00000156959	Q7Z7J7	LHFPL4	4
ENSG00000156966	Q8NFL0	B3GNT7	9
ENSG00000156968	Q2QL34	MPV17L	5
ENSG00000156970	O60566	BUB1B	8
ENSG00000156973	O43924	PDE6D	12
ENSG00000156976	Q14240	EIF4A2	14
ENSG00000156983	P55201	BRPF1	13
ENSG00000156990	Q6P087	RPUSD3	6
ENSG00000157005	P61278	SST	9
ENSG00000157014	Q93075	TATDN2	6
ENSG00000157017	Q9UBU3	GHRL	5
ENSG00000157020	P55735	SEC13	14
ENSG00000157021	A6NJH2	FAM92A1P1	9
ENSG00000157036	Q9Y2C4	EXOG	13
ENSG00000157045	Q96AB6	NTAN1	7
ENSG00000157060	Q9BZQ2	SHCBP1L	6
ENSG00000157064	Q9BZQ4	NMNAT2	10
ENSG00000157077	O95405	ZFYVE9	12
ENSG00000157087	Q01814	ATP2B2	14
ENSG00000157093	Q96KX0	LYZL4	3
ENSG00000157103	P30531	SLC6A1	12
ENSG00000157106	Q96Q15	SMG1	12
ENSG00000157107	Q0JRZ9	FCHO2	12
ENSG00000157110	Q93062	RBPMS	10
ENSG00000157111	Q8WVE6	TMEM171	8
ENSG00000157119	Q2TBA0	KBTBD5	10
ENSG00000157131	P07357	C8A	9
ENSG00000157150	Q99727	TIMP4	5
ENSG00000157152	Q92777	SYN2	12
ENSG00000157168	Q02297	NRG1	8
ENSG00000157181	Q5SWX8	C1orf27	8
ENSG00000157184	P23786	CPT2	12
ENSG00000157191	Q9NVZ3	NECAP2	12
ENSG00000157193	Q14114	LRP8	9
ENSG00000157211	Q5VXM1	CDCP2	7
ENSG00000157212	Q6ZW49	PAXIP1	12
ENSG00000157214	Q8NFT2	STEAP2	8
ENSG00000157216	Q9BWW4	SSBP3	12
ENSG00000157219	P47898	HTR5A	9
ENSG00000157224	P56749	CLDN12	9
ENSG00000157227	P50281	MMP14	12
ENSG00000157240	Q9UP38	FZD1	12
ENSG00000157259	Q8WUU5	GATAD1	11
ENSG00000157303	Q96L08	SUSD3	7
ENSG00000157306	Q9BU02	5
ENSG00000157312	Q9HBH1	5
ENSG00000157315	Q8WW62	TMED6	10
ENSG00000157322	A5D8T8	CLEC18A	7
ENSG00000157326	Q9BTZ2	DHRS4	12
ENSG00000157330	Q8N1D5	C1orf158	11
ENSG00000157335	Q8NCF0	CLEC18C	7
ENSG00000157343	Q5T9G4	C6orf81	6
ENSG00000157344	Q5RKV6	5
ENSG00000157349	Q9UMR2	DDX19B	13
ENSG00000157350	Q16842	ST3GAL2	11
ENSG00000157353	Q8N0W3	FUK	11
ENSG00000157358	Q5VWM5	PRAMEF15	2
ENSG00000157368	Q6ZMJ4	IL34	6
ENSG00000157379	Q96LJ7	DHRS1	5
ENSG00000157388	Q01668	CACNA1D	12
ENSG00000157399	P51690	ARSE	9
ENSG00000157404	P10721	KIT	9
ENSG00000157423	Q4G0P3	HYDIN	11
ENSG00000157426	Q4L235	AASDH	13
ENSG00000157429	P17023	ZNF19	2
ENSG00000157445	Q8IZS8	CACNA2D3	10
ENSG00000157450	Q6ZNA4	RNF111	8
ENSG00000157456	O95067	CCNB2	14
ENSG00000157470	Q8TBF8	FAM81A	7
ENSG00000157483	Q12965	MYO1E	14
ENSG00000157500	Q9UKG1	APPL1	11
ENSG00000157502	Q5H9M0	MUM1L1	3
ENSG00000157510	Q8TED9	AFAP1L1	7
ENSG00000157514	Q99576	TSC22D3	10
ENSG00000157538	O14972	DSCR3	11
ENSG00000157540	Q13627	DYRK1A	12
ENSG00000157542	P48051	KCNJ6	7
ENSG00000157551	Q99712	KCNJ15	9
ENSG00000157554	P11308	ERG	11
ENSG00000157557	P15036	ETS2	8
ENSG00000157570	Q96SJ8	TSPAN18	11
ENSG00000157578	O95447	LCA5L	7
ENSG00000157593	Q8TB61	SLC35B2	9
ENSG00000157600	Q5U3C3	TMEM164	12
ENSG00000157601	P20591	MX1	9
ENSG00000157606	Q496A3	3
ENSG00000157613	Q96BA8	CREB3L1	7
ENSG00000157617	Q9Y426	C2CD2	7
ENSG00000157625	Q8N5C8	TAB3	0
ENSG00000157637	Q9HBR0	SLC38A10	6
ENSG00000157653	Q8TAL5	C9orf43	4
ENSG00000157654	Q9Y2D5	PALM2-AKAP2	10
ENSG00000157657	Q5T7W0	ZNF618	8
ENSG00000157680	O75912	DGKI	12
ENSG00000157693	Q5VZI3	C9orf91	8
ENSG00000157703	Q8N434	SVOPL	9
ENSG00000157734	Q96L94	SNX22	8
ENSG00000157741	Q6ZU65	UBN2	9
ENSG00000157764	P15056	BRAF	12
ENSG00000157765	O95436	SLC34A2	11
ENSG00000157766	P16112	ACAN	9
ENSG00000157778	Q9BT73	PSMG3	9
ENSG00000157782	Q9NZU7	CABP1	9
ENSG00000157796	Q8NEZ3	WDR19	12
ENSG00000157800	Q8NCC5	SLC37A3	11
ENSG00000157823	P59780	AP3S2	14
ENSG00000157827	Q96PY5	FMNL2	12
ENSG00000157828	Q8TD47	RPS4Y2	15
ENSG00000157833	Q75VX8	FAM59B	0
ENSG00000157837	Q8TCT6	11
ENSG00000157851	Q9BPU6	DPYSL5	9
ENSG00000157856	Q96MC2	CCDC164	11
ENSG00000157869	P51157	RAB28	11
ENSG00000157870	Q8TBF2	C1orf93	5
ENSG00000157873	Q92956	TNFRSF14	3
ENSG00000157881	Q9NVE7	PANK4	9
ENSG00000157884	A0PJX0	CIB4	6
ENSG00000157890	A6BM72	MEGF11	12
ENSG00000157895	Q96C57	C12orf43	10
ENSG00000157911	O60683	PEX10	9
ENSG00000157916	O15258	RER1	14
ENSG00000157927	Q96JH8	RADIL	6
ENSG00000157933	P12755	SKI	11
ENSG00000157950	Q16385	SSX2B	2
ENSG00000157954	Q9Y4P8	WIPI2	13
ENSG00000157965	Q7RTT4	SSX8	3
ENSG00000157978	Q5SW96	LDLRAP1	9
ENSG00000157985	Q9UPQ3	AGAP1	10
ENSG00000157992	Q53RY4	KRTCAP3	9
ENSG00000157999	A6NGH8	ANKRD61	6
ENSG00000158006	Q99487	PAFAH2	13
ENSG00000158008	Q92935	EXTL1	5
ENSG00000158014	Q9BRI3	SLC30A2	15
ENSG00000158019	Q9NXR7	BRE	9
ENSG00000158022	Q969Q1	TRIM63	8
ENSG00000158023	Q8TBY9	WDR66	11
ENSG00000158042	Q9NRX2	MRPL17	15
ENSG00000158050	Q05923	DUSP2	5
ENSG00000158055	Q8TE85	GRHL3	8
ENSG00000158062	Q5T124	UBXN11	11
ENSG00000158077	Q86W24	NLRP14	7
ENSG00000158079	A2A3K4	PTPDC1	10
ENSG00000158089	Q96FL9	GALNT14	9
ENSG00000158092	P16333	NCK1	12
ENSG00000158104	P32754	HPD	12
ENSG00000158106	Q8TCX5	RHPN1	11
ENSG00000158109	Q5T0D9	TPRG1L	9
ENSG00000158113	Q8N309	LRRC43	7
ENSG00000158122	Q7RTV5	C9orf21	5
ENSG00000158125	P47989	XDH	12
ENSG00000158156	Q9H6D3	XKR8	13
ENSG00000158158	Q6P4Q7	CNNM4	15
ENSG00000158161	Q99504	EYA3	9
ENSG00000158163	Q8IYY4	DZIP1L	11
ENSG00000158164	Q99406	TMSB15A	3
ENSG00000158169	Q00597	FANCC	9
ENSG00000158186	O14807	MRAS	9
ENSG00000158195	Q9Y6W5	WASF2	9
ENSG00000158201	Q8WU67	ABHD3	14
ENSG00000158220	A0FGR9	ESYT3	12
ENSG00000158234	Q9NVQ4	FAIM	12
ENSG00000158246	Q96A09	FAM46B	5
ENSG00000158258	Q9H4D0	CLSTN2	12
ENSG00000158270	Q5KU26	COLEC12	12
ENSG00000158286	Q6ZRF8	RNF207	7
ENSG00000158290	Q13620	CUL4B	13
ENSG00000158292	Q6NV75	GPR153	9
ENSG00000158296	Q8WWT9	SLC13A3	12
ENSG00000158301	Q96D09	GPRASP2	3
ENSG00000158315	Q9NX52	RHBDL2	10
ENSG00000158321	Q8WXX7	AUTS2	9
ENSG00000158352	Q9ULL8	SHROOM4	6
ENSG00000158373	P58876	HIST1H2BD	14
ENSG00000158402	P30307	CDC25C	5
ENSG00000158406	P62805	HIST1H4H	14
ENSG00000158411	Q8WV92	MITD1	12
ENSG00000158417	O60841	EIF5B	15
ENSG00000158423	Q8N443	RIBC1	11
ENSG00000158427	Q99406	TMSB15B	3
ENSG00000158428	Q7Z7H3	C2orf62	11
ENSG00000158435	Q9UKZ1	C2orf29	11
ENSG00000158445	Q14721	KCNB1	12
ENSG00000158457	Q86UF1	TSPAN33	11
ENSG00000158458	O14511	NRG2	6
ENSG00000158467	Q96HN2	AHCYL2	11
ENSG00000158470	O43286	B4GALT5	9
ENSG00000158473	P15813	CD1D	3
ENSG00000158477	P06126	CD1A	2
ENSG00000158480	Q9UM82	SPATA2	9
ENSG00000158481	P29017	CD1C	2
ENSG00000158482	A6NJ09	SNX29P1	11
ENSG00000158483	Q9NVL1	FAM86C1	1
ENSG00000158485	P29016	CD1B	1
ENSG00000158486	Q8TD57	DNAH3	14
ENSG00000158488	P15812	CD1E	0
ENSG00000158497	O97980	HMHB1	2
ENSG00000158516	P48052	CPA2	12
ENSG00000158525	Q8WXQ8	CPA5	6
ENSG00000158526	Q969E8	TSR2	6
ENSG00000158527	Q9H8C5	9
ENSG00000158528	Q9ULJ8	PPP1R9A	12
ENSG00000158545	Q86VM9	ZC3H18	8
ENSG00000158552	Q8WV99	ZFAND2B	14
ENSG00000158553	Q96KW2	POM121L2	3
ENSG00000158555	Q8WTR4	GDPD5	8
ENSG00000158560	O14576	DYNC1I1	13
ENSG00000158571	P16118	PFKFB1	15
ENSG00000158578	P22557	ALAS2	15
ENSG00000158604	Q7Z7H5	TMED4	13
ENSG00000158615	Q5SWA1	PPP1R15B	0
ENSG00000158623	Q9UBF2	COPG2	14
ENSG00000158636	Q7Z589	C11orf30	9
ENSG00000158639	Q96GU1	PAGE5	2
ENSG00000158669	Q86UL3	AGPAT6	12
ENSG00000158683	Q8TDX9	PKD1L1	6
ENSG00000158691	O43309	ZSCAN12	3
ENSG00000158710	Q9UL16	TAGLN2	11
ENSG00000158711	P28324	ELK4	9
ENSG00000158714	Q9P0V8	SLAMF8	8
ENSG00000158715	Q96JT2	SLC45A3	9
ENSG00000158716	Q9BVJ7	DUSP23	5
ENSG00000158717	Q96A37	RNF166	9
ENSG00000158731	Q8NGY7	OR10J6P	4
ENSG00000158747	P41271	NBL1	4
ENSG00000158748	P50406	HTR6	5
ENSG00000158764	Q8WWU7	ITLN2	5
ENSG00000158769	Q9Y624	F11R	9
ENSG00000158773	P22415	USF1	5
ENSG00000158786	Q9BZM2	PLA2G2F	6
ENSG00000158792	Q8IUW3	SPATA2L	6
ENSG00000158793	Q86X76	NIT1	5
ENSG00000158796	O75618	DEDD	9
ENSG00000158805	Q8N554	ZNF276	9
ENSG00000158806	Q86SE8	NPM2	8
ENSG00000158813	Q92838	EDA	5
ENSG00000158815	O60258	FGF17	6
ENSG00000158816	Q5TIE3	VWA5B1	9
ENSG00000158825	P32320	CDA	15
ENSG00000158828	Q9BXM7	PINK1	7
ENSG00000158850	O60512	B4GALT3	9
ENSG00000158856	Q08495	EPB49	5
ENSG00000158859	O75173	ADAMTS4	12
ENSG00000158863	Q86V87	FAM160B2	11
ENSG00000158864	O75306	NDUFS2	5
ENSG00000158865	Q8WWX8	SLC5A11	11
ENSG00000158869	P30273	FCER1G	5
ENSG00000158874	P02652	APOA2	5
ENSG00000158882	Q969M1	TOMM40L	5
ENSG00000158887	P25189	MPZ	5
ENSG00000158901	Q8IUA0	WFDC8	5
ENSG00000158927	Q8NAV2	5
ENSG00000158941	Q8N163	KIAA1967	6
ENSG00000158955	O14905	WNT9B	9
ENSG00000158966	Q5VU97	CACHD1	11
ENSG00000158985	Q9NRR3	CDC42SE2	0
ENSG00000158987	Q8TEU7	RAPGEF6	12
ENSG00000159023	P11171	EPB41	9
ENSG00000159055	Q9NYP9	MIS18A	4
ENSG00000159063	Q9BVK2	ALG8	0
ENSG00000159069	Q969U6	FBXW5	9
ENSG00000159079	P57076	C21orf59	11
ENSG00000159082	O43426	SYNJ1	9
ENSG00000159086	Q9Y5B6	GCFC1	12
ENSG00000159110	P48551	IFNAR2	7
ENSG00000159111	Q7Z7H8	MRPL10	11
ENSG00000159113	Q08334	7
ENSG00000159123	Q5HYR2	DMRTC1	3
ENSG00000159128	P38484	IFNGR2	9
ENSG00000159131	P22102	GART	15
ENSG00000159140	P18583	SON	12
ENSG00000159147	Q9NYP3	DONSON	12
ENSG00000159164	Q7L0J3	SV2A	11
ENSG00000159166	O00515	LAD1	6
ENSG00000159167	P52823	STC1	10
ENSG00000159173	P19237	TNNI1	9
ENSG00000159176	P21291	CSRP1	8
ENSG00000159182	Q96KF2	PRAC	2
ENSG00000159184	Q92826	HOXB13	5
ENSG00000159186	P48047	15
ENSG00000159189	P02747	C1QC	7
ENSG00000159197	Q9Y6J6	KCNE2	7
ENSG00000159199	P05496	ATP5G1	14
ENSG00000159200	P53805	RCAN1	9
ENSG00000159202	Q9H832	UBE2Z	9
ENSG00000159208	Q8N365	C1orf51	5
ENSG00000159210	Q96H20	SNF8	14
ENSG00000159212	Q96NY7	CLIC6	10
ENSG00000159214	Q8N4L8	CCDC24	6
ENSG00000159216	Q01196	RUNX1	8
ENSG00000159217	Q9NZI8	IGF2BP1	12
ENSG00000159224	P09681	GIP	4
ENSG00000159228	P16152	CBR1	11
ENSG00000159231	O75828	CBR3	11
ENSG00000159239	A6NN90	C2orf81	5
ENSG00000159247	A6NKZ8	TUBBP5	14
ENSG00000159248	Q9UKL4	GJD2	9
ENSG00000159251	P68032	ACTC1	14
ENSG00000159256	Q14149	MORC3	9
ENSG00000159259	Q13112	CHAF1B	14
ENSG00000159261	O95500	CLDN14	10
ENSG00000159263	Q14190	SIM2	12
ENSG00000159266	Q69YJ1	8
ENSG00000159267	P50747	HLCS	15
ENSG00000159279	Q99463	0
ENSG00000159289	Q9NYA3	GOLGA6A	0
ENSG00000159307	Q8IWY4	SCUBE1	11
ENSG00000159322	Q9BRR6	ADPGK	11
ENSG00000159335	P20962	PTMS	4
ENSG00000159337	Q86XP0	PLA2G4D	8
ENSG00000159339	Q9UM07	PADI4	9
ENSG00000159346	Q96A54	ADIPOR1	9
ENSG00000159348	Q9UHQ9	CYB5R1	14
ENSG00000159352	P55036	PSMD4	14
ENSG00000159363	Q9NQ11	ATP13A2	13
ENSG00000159374	Q8TC57	C2orf65	7
ENSG00000159377	P28070	PSMB4	14
ENSG00000159387	P78412	IRX6	5
ENSG00000159388	P78543	BTG2	5
ENSG00000159398	Q6NT32	CES5A	4
ENSG00000159399	P52789	HK2	14
ENSG00000159403	P00736	C1R	8
ENSG00000159409	Q5SZQ8	CELF3	12
ENSG00000159423	P30038	ALDH4A1	13
ENSG00000159433	Q9P2P6	STARD9	9
ENSG00000159445	Q5T1C6	THEM4	0
ENSG00000159450	Q07283	TCHH	0
ENSG00000159455	O14633	LCE2B	0
ENSG00000159459	Q8IWV7	UBR1	13
ENSG00000159461	Q9UKV5	AMFR	12
ENSG00000159479	Q96G25	MED8	12
ENSG00000159495	Q96PF1	TGM7	8
ENSG00000159496	Q8IZJ4	RGL4	2
ENSG00000159516	Q9BYE4	SPRR2G	0
ENSG00000159527	Q96LB9	PGLYRP3	5
ENSG00000159556	Q96A47	ISL2	5
ENSG00000159579	Q96DX4	RSPRY1	9
ENSG00000159588	Q96LX7	CCDC17	6
ENSG00000159592	Q9HC44	GPBP1L1	8
ENSG00000159593	Q13564	NAE1	14
ENSG00000159596	Q5SWH9	TMEM69	8
ENSG00000159618	Q8IZF4	GPR114	6
ENSG00000159625	Q8IY82	CCDC135	8
ENSG00000159640	P12821	ACE	12
ENSG00000159648	Q6URK8	TEPP	6
ENSG00000159650	Q96N76	UROC1	11
ENSG00000159658	O75071	KIAA0494	5
ENSG00000159674	Q9BUD6	SPON2	9
ENSG00000159685	Q9BRQ6	CHCHD6	4
ENSG00000159692	Q13363	CTBP1	12
ENSG00000159708	Q1X8D7	LRRC36	6
ENSG00000159712	A2A2Z9	2
ENSG00000159713	Q9BW30	TPPP3	5
ENSG00000159714	Q8WTX9	ZDHHC1	11
ENSG00000159720	P61421	ATP6V0D1	14
ENSG00000159723	O00253	AGRP	7
ENSG00000159733	Q9HCC9	ZFYVE28	12
ENSG00000159753	Q6F5E8	RLTPR	12
ENSG00000159761	Q6ZW13	C16orf86	1
ENSG00000159763	P12273	PIP	4
ENSG00000159784	Q86XD5	FAM131B	8
ENSG00000159788	O14924	RGS12	10
ENSG00000159792	P11801	PSKH1	11
ENSG00000159797	Q63HN1	5
ENSG00000159840	Q15942	ZYX	5
ENSG00000159842	Q12979	ABR	11
ENSG00000159871	Q6UWN5	LYPD5	5
ENSG00000159873	Q8IWD4	CCDC117	6
ENSG00000159882	Q9UIE0	ZNF230	2
ENSG00000159884	Q8WV48	CCDC107	4
ENSG00000159885	Q9UK12	ZNF222	2
ENSG00000159899	P20594	NPR2	12
ENSG00000159904	Q9UK10	ZNF890P	12
ENSG00000159905	Q14588	ZNF221	12
ENSG00000159915	A6NK53	ZNF233	12
ENSG00000159917	Q14590	ZNF235	12
ENSG00000159921	Q9Y223	GNE	9
ENSG00000159958	Q96RJ3	TNFRSF13C	4
ENSG00000159961	P47888	OR3A3	2
ENSG00000160007	Q9NRY4	ARHGAP35	12
ENSG00000160013	P43119	PTGIR	5
ENSG00000160014	P62158	CALM3	14
ENSG00000160049	O00273	DFFA	9
ENSG00000160050	Q9BUN5	CCDC28B	10
ENSG00000160051	Q4KMZ1	IQCC	4
ENSG00000160055	Q8WY98	TMEM234	7
ENSG00000160058	Q9NW68	BSDC1	10
ENSG00000160072	Q5T9A4	ATAD3B	12
ENSG00000160075	Q9NP77	SSU72	13
ENSG00000160087	Q8N2K1	UBE2J2	14
ENSG00000160094	Q5T0B9	ZNF362	5
ENSG00000160097	Q8NAU1	FNDC5	7
ENSG00000160111	Q8IZJ3	CPAMD8	6
ENSG00000160113	P10588	NR2F6	9
ENSG00000160117	Q8NAG6	ANKLE1	11
ENSG00000160124	Q4VC31	CCDC58	11
ENSG00000160131	Q3ZAQ7	VMA21	8
ENSG00000160145	O60229	KALRN	12
ENSG00000160161	Q8IUL8	CILP2	10
ENSG00000160179	P45844	ABCG1	14
ENSG00000160180	Q07654	TFF3	5
ENSG00000160181	Q03403	TFF2	8
ENSG00000160182	P04155	TFF1	5
ENSG00000160183	P57727	TMPRSS3	7
ENSG00000160185	P57075	UBASH3A	7
ENSG00000160188	Q8WYR4	RSPH1	11
ENSG00000160190	P57057	SLC37A1	9
ENSG00000160191	O76083	PDE9A	11
ENSG00000160193	P57081	WDR4	13
ENSG00000160194	P56181	NDUFV3	7
ENSG00000160199	P55347	PKNOX1	7
ENSG00000160200	P35520	CBS	15
ENSG00000160201	Q01081	U2AF1	14
ENSG00000160202	P02489	CRYAA	9
ENSG00000160207	O75031	HSF2BP	9
ENSG00000160208	Q14684	RRP1B	14
ENSG00000160209	O00764	PDXK	14
ENSG00000160211	P11413	G6PD	4
ENSG00000160213	P04080	CSTB	7
ENSG00000160214	P56182	RRP1	0
ENSG00000160216	Q9NRZ7	AGPAT3	11
ENSG00000160218	P48553	TRAPPC10	13
ENSG00000160219	Q8WWW8	GAB3	9
ENSG00000160220	Q15269	14
ENSG00000160221	P30042	C21orf33	11
ENSG00000160223	O75144	ICOSLG	7
ENSG00000160224	O43918	AIRE	7
ENSG00000160226	O43822	C21orf2	12
ENSG00000160229	Q96H40	ZNF66P	1
ENSG00000160233	Q9BY71	LRRC3	3
ENSG00000160255	P05107	ITGB2	12
ENSG00000160256	Q9NSI2	FAM207A	4
ENSG00000160271	Q12967	RALGDS	12
ENSG00000160282	O95954	FTCD	11
ENSG00000160284	Q9H0A9	C21orf56	6
ENSG00000160285	P48449	LSS	14
ENSG00000160293	P52735	VAV2	12
ENSG00000160294	O60318	MCM3AP	9
ENSG00000160296	Q96PQ1	1
ENSG00000160298	P58505	C21orf58	8
ENSG00000160299	O95613	PCNT	7
ENSG00000160305	Q14689	DIP2A	13
ENSG00000160307	P04271	S100B	7
ENSG00000160310	P55345	PRMT2	4
ENSG00000160318	Q8NHS1	CLDND2	4
ENSG00000160321	O43345	ZNF208	12
ENSG00000160323	Q76LX8	ADAMTS13	8
ENSG00000160325	Q9UGQ2	C9orf7	12
ENSG00000160326	Q9UGQ3	SLC2A6	9
ENSG00000160336	Q86XN6	ZNF761	12
ENSG00000160339	Q15485	FCN2	8
ENSG00000160345	Q5BN46	C9orf116	5
ENSG00000160349	P31025	LCN1	6
ENSG00000160352	Q96N38	ZNF714	12
ENSG00000160360	Q86YR5	GPSM1	12
ENSG00000160392	Q8N9M1	C19orf47	9
ENSG00000160396	Q8NE63	HIPK4	6
ENSG00000160401	Q5JU67	C9orf117	11
ENSG00000160404	Q5JU69	TOR2A	0
ENSG00000160408	Q969X2	ST6GALNAC6	9
ENSG00000160410	Q8TBC3	SHKBP1	12
ENSG00000160439	Q8NBN7	RDH13	14
ENSG00000160445	Q7Z7L7	ZER1	12
ENSG00000160446	Q96GR4	ZDHHC12	11
ENSG00000160447	Q6P5Z2	PKN3	12
ENSG00000160460	Q9H254	SPTBN4	12
ENSG00000160469	Q8TDC3	BRSK1	9
ENSG00000160471	Q6YFQ2	COX6B2	13
ENSG00000160472	Q8WZ59	TMEM190	5
ENSG00000160505	Q96MN2	NLRP4	7
ENSG00000160539	Q8NBV4	PPAPDC3	9
ENSG00000160551	Q7L7X3	TAOK1	12
ENSG00000160563	Q6P2C8	MED27	11
ENSG00000160570	Q8WXF8	DEDD2	9
ENSG00000160584	Q9Y2K2	SIK3	9
ENSG00000160588	Q6UWV2	MPZL3	6
ENSG00000160593	Q86YT9	AMICA1	4
ENSG00000160602	Q86SG6	NEK8	12
ENSG00000160606	Q96CP7	TLCD1	7
ENSG00000160613	Q16549	PCSK7	11
ENSG00000160629	Q8N511	9
ENSG00000160633	Q15424	SAFB	9
ENSG00000160654	P09693	CD3G	6
ENSG00000160678	P23297	S100A1	5
ENSG00000160679	Q9Y3Y2	CHTOP	10
ENSG00000160683	P32302	CXCR5	9
ENSG00000160685	O15156	ZBTB7B	5
ENSG00000160688	Q8NFF5	FLAD1	5
ENSG00000160691	P29353	SHC1	5
ENSG00000160695	Q9H270	VPS11	14
ENSG00000160703	Q86UT6	NLRX1	6
ENSG00000160710	P55265	ADAR	9
ENSG00000160712	P08887	IL6R	5
ENSG00000160714	Q7Z7E8	UBE2Q1	12
ENSG00000160716	P17787	CHRNB2	10
ENSG00000160741	Q53ET0	CRTC2	5
ENSG00000160746	Q9NW15	ANO10	13
ENSG00000160752	P14324	FDPS	14
ENSG00000160753	Q9BVN2	RUSC1	3
ENSG00000160767	P81408	FAM189B	5
ENSG00000160781	Q6TCH4	PAQR6	0
ENSG00000160783	Q6P1K2	PMF1	5
ENSG00000160785	Q96H78	SLC25A44	5
ENSG00000160789	P02545	LMNA	9
ENSG00000160791	P51681	CCR5	8
ENSG00000160796	Q6ZNJ1	NBEAL2	11
ENSG00000160799	Q8WUD4	CCDC12	12
ENSG00000160801	Q03431	PTH1R	10
ENSG00000160803	Q9NRR5	UBQLN4	14
ENSG00000160808	P08590	MYL3	5
ENSG00000160813	Q8TAP8	PPP1R35	5
ENSG00000160818	Q5T3I0	GPATCH4	5
ENSG00000160828	Q6NXR2	STAG3L2	0
ENSG00000160838	Q8N4P6	LRRC71	5
ENSG00000160844	Q8NAP1	GATS	9
ENSG00000160856	Q96P31	FCRL3	1
ENSG00000160862	P25311	AZGP1	5
ENSG00000160867	P22455	FGFR4	12
ENSG00000160868	P08684	CYP3A4	12
ENSG00000160870	P24462	CYP3A7	12
ENSG00000160877	Q96RE7	NACC1	6
ENSG00000160882	P15538	CYP11B1	6
ENSG00000160883	P52790	HK3	14
ENSG00000160886	Q17RY6	LY6K	2
ENSG00000160888	Q9BTL4	IER2	6
ENSG00000160908	Q53GI3	ZNF394	4
ENSG00000160916	P56134	9
ENSG00000160917	O95639	CPSF4	14
ENSG00000160932	Q16553	LY6E	4
ENSG00000160948	Q9UK41	VPS28	14
ENSG00000160949	Q96HA7	TONSL	11
ENSG00000160951	P34995	PTGER1	0
ENSG00000160953	Q2TAK8	MUM1	10
ENSG00000160957	O94761	RECQL4	11
ENSG00000160959	Q15048	LRRC14	5
ENSG00000160961	Q96JL9	ZNF333	0
ENSG00000160963	Q96A83	EMID2	8
ENSG00000160967	P39880	13
ENSG00000160972	Q96I34	PPP1R16A	12
ENSG00000160973	O75593	FOXH1	5
ENSG00000160991	Q96SN7	ORAI2	12
ENSG00000160993	Q9NXW9	ALKBH4	10
ENSG00000160994	Q8IYK2	CCDC105	5
ENSG00000160999	O14492	SH2B2	10
ENSG00000161010	Q6NTE8	C5orf45	4
ENSG00000161011	Q13501	SQSTM1	11
ENSG00000161013	Q9UQ53	MGAT4B	11
ENSG00000161016	P62917	RPL8	15
ENSG00000161021	Q92585	MAML1	8
ENSG00000161031	Q96PD5	PGLYRP2	8
ENSG00000161036	Q9UFC0	LRWD1	9
ENSG00000161040	Q8NEE6	FBXL13	4
ENSG00000161047	O60384	1
ENSG00000161048	Q6IQ20	NAPEPLD	15
ENSG00000161055	Q96QR1	SCGB3A1	3
ENSG00000161057	P35998	PSMC2	14
ENSG00000161082	Q8N6W0	CELF5	12
ENSG00000161091	Q6NUT3	C19orf28	10
ENSG00000161103	Q5BKY6	2
ENSG00000161132	Q9BYA7	1
ENSG00000161133	Q3LFD5	USP41	7
ENSG00000161179	A8MPS7	YDJC	10
ENSG00000161180	Q8IYX3	CCDC116	5
ENSG00000161202	Q92997	DVL3	12
ENSG00000161203	Q96CW1	AP2M1	14
ENSG00000161204	Q9NUQ8	ABCF3	15
ENSG00000161217	P49585	PCYT1A	13
ENSG00000161241	Q96EF6	5
ENSG00000161243	Q8NI29	FBXO27	4
ENSG00000161249	Q6E0U4	DMKN	0
ENSG00000161265	Q8WU68	U2AF1L4	14
ENSG00000161267	Q02338	BDH1	11
ENSG00000161270	O60500	NPHS1	12
ENSG00000161277	Q8NA92	THAP8	2
ENSG00000161281	P24310	COX7A1	5
ENSG00000161298	Q96SR6	ZNF382	4
ENSG00000161326	O95147	DUSP14	12
ENSG00000161328	Q8IYG6	LRRC56	9
ENSG00000161381	Q8IUK5	PLXDC1	3
ENSG00000161395	Q96FM1	PGAP3	13
ENSG00000161405	Q9UKT9	IKZF3	7
ENSG00000161509	Q14957	GRIN2C	9
ENSG00000161513	P22570	FDXR	14
ENSG00000161526	Q9UHR5	SAP30BP	9
ENSG00000161533	Q15067	ACOX1	12
ENSG00000161542	Q14558	PRPSAP1	10
ENSG00000161544	Q8WWM9	CYGB	9
ENSG00000161547	Q01130	SRSF2	12
ENSG00000161551	Q9BSK1	ZNF577	2
ENSG00000161558	Q96AN5	TMEM143	11
ENSG00000161570	P13501	CCL5	5
ENSG00000161572	O75951	LYZL6	4
ENSG00000161573	O15467	CCL16	0
ENSG00000161574	Q16663	CCL15	1
ENSG00000161583	Q6IPX1	TBC1D3G	12
ENSG00000161594	Q6JEL2	KLHL10	9
ENSG00000161609	Q8N6L0	CCDC155	7
ENSG00000161610	O43612	HCRT	5
ENSG00000161618	Q8IZ83	ALDH16A1	11
ENSG00000161634	P81605	DCD	2
ENSG00000161638	P08648	ITGA5	12
ENSG00000161640	Q96RL6	SIGLEC11	5
ENSG00000161642	Q96PM9	ZNF385A	3
ENSG00000161643	A6NMB1	SIGLEC16	5
ENSG00000161647	Q13368	MPP3	10
ENSG00000161649	Q6UXG3	CD300LG	6
ENSG00000161652	Q6UXV1	IZUMO2	3
ENSG00000161653	Q8N159	NAGS	5
ENSG00000161654	Q3MHD2	LSM12	9
ENSG00000161664	Q96NS5	ASB16	5
ENSG00000161671	Q5UCC4	C19orf63	11
ENSG00000161677	Q8TAC2	JOSD2	12
ENSG00000161681	Q9Y566	SHANK1	12
ENSG00000161682	A8MVW0	FAM171A2	5
ENSG00000161692	Q8NFT6	DBF4B	8
ENSG00000161714	Q8N3E9	PLCD3	14
ENSG00000161791	Q8IVF7	FMNL3	12
ENSG00000161798	P55064	AQP5	5
ENSG00000161800	Q9H0H5	RACGAP1	12
ENSG00000161807	Q8NGA0	OR7G1	0
ENSG00000161813	Q71RC2	LARP4	8
ENSG00000161835	Q7Z6J2	GRASP	5
ENSG00000161847	Q8IY67	RAVER1	5
ENSG00000161849	Q9NSB2	KRT84	3
ENSG00000161850	Q9NSB4	KRT82	4
ENSG00000161853	Q9Y330	6
ENSG00000161860	Q6PIF2	SYCE2	6
ENSG00000161888	Q8NBT2	SPC24	6
ENSG00000161896	Q96PC2	IP6K3	7
ENSG00000161904	Q8NC56	LEMD2	7
ENSG00000161905	P16050	ALOX15	5
ENSG00000161911	Q86YW5	TREML1	6
ENSG00000161912	A7E1Y8	0
ENSG00000161914	Q96CK0	ZNF653	6
ENSG00000161920	Q9P086	MED11	5
ENSG00000161921	Q9H2A7	CXCL16	4
ENSG00000161929	Q6UWF3	C17orf87	5
ENSG00000161939	Q8IXM2	C17orf49	9
ENSG00000161940	Q8N143	BCL6B	5
ENSG00000161944	P07307	ASGR2	5
ENSG00000161955	O75888	TNFSF13	6
ENSG00000161956	Q9H4L4	SENP3	5
ENSG00000161958	Q92914	FGF11	5
ENSG00000161960	P60842	EIF4A1	14
ENSG00000161970	P61254	RPL26	15
ENSG00000161973	Q96M95	CCDC42	11
ENSG00000161980	Q9Y2Y1	POLR3K	14
ENSG00000161981	Q9BV90	SNRNP25	9
ENSG00000161992	Q96S23	C16orf11	5
ENSG00000161996	Q96KV7	WDR90	11
ENSG00000161999	Q96S16	JMJD8	8
ENSG00000162004	A2IDD5	CCDC78	11
ENSG00000162006	Q96KJ4	MSLNL	4
ENSG00000162009	P35346	SSTR5	9
ENSG00000162032	Q6PJ21	SPSB3	8
ENSG00000162039	Q8N635	C16orf73	7
ENSG00000162040	Q96QI5	HS3ST6	0
ENSG00000162062	Q7L2K0	C16orf59	5
ENSG00000162063	P41002	CCNF	9
ENSG00000162065	Q9ULP9	TBC1D24	10
ENSG00000162066	Q9Y303	AMDHD2	12
ENSG00000162068	O00634	NTN3	12
ENSG00000162069	A1A5D9	CCDC64B	9
ENSG00000162073	Q8N4S7	PAQR4	6
ENSG00000162076	Q96CP2	FLYWCH2	4
ENSG00000162078	Q96DA0	ZG16B	2
ENSG00000162086	Q96N20	ZNF75A	2
ENSG00000162104	O60503	ADCY9	12
ENSG00000162105	Q9UPX8	SHANK2	12
ENSG00000162129	Q9H078	CLPB	15
ENSG00000162139	Q9UQ49	NEU3	9
ENSG00000162144	Q8NBI2	CYBASC3	7
ENSG00000162148	Q7Z5V6	PPP1R32	11
ENSG00000162174	Q7L266	ASRGL1	11
ENSG00000162188	P63215	GNG3	6
ENSG00000162191	Q04323	UBXN1	12
ENSG00000162194	Q9BQE6	C11orf48	0
ENSG00000162222	Q8N5M4	TTC9C	4
ENSG00000162227	Q9Y6J9	TAF6L	5
ENSG00000162231	Q9UBU9	NXF1	13
ENSG00000162236	Q13190	STX5	14
ENSG00000162241	Q8N413	SLC25A45	4
ENSG00000162244	P47914	RPL29	14
ENSG00000162267	Q06033	ITIH3	11
ENSG00000162290	Q9NPI6	DCP1A	9
ENSG00000162298	Q86TM6	SYVN1	5
ENSG00000162300	O95159	ZFPL1	5
ENSG00000162302	O75676	RPS6KA4	12
ENSG00000162337	O75197	LRP5	12
ENSG00000162341	Q8NHX9	TPCN2	11
ENSG00000162344	O95750	FGF19	9
ENSG00000162365	Q5TCH4	CYP4A22	9
ENSG00000162366	Q13113	PDZK1IP1	5
ENSG00000162367	P17542	TAL1	9
ENSG00000162368	P30085	CMPK1	14
ENSG00000162373	Q7L4P6	BEND5	8
ENSG00000162374	P26378	ELAVL4	12
ENSG00000162377	Q96BR5	SELRC1	12
ENSG00000162378	Q9C0D3	ZYG11B	9
ENSG00000162383	O00341	SLC1A7	0
ENSG00000162384	Q9NWV4	C1orf123	14
ENSG00000162385	P61326	MAGOH	14
ENSG00000162390	Q8WXI4	ACOT11	10
ENSG00000162391	Q8WW52	FAM151A	5
ENSG00000162396	Q7L3T8	PARS2	13
ENSG00000162398	Q3ZCV2	C1orf177	8
ENSG00000162399	Q8WZ55	BSND	4
ENSG00000162402	Q9UPU5	USP24	11
ENSG00000162407	O14495	PPAP2B	12
ENSG00000162408	Q5SY16	NOL9	12
ENSG00000162409	P54646	PRKAA2	14
ENSG00000162413	Q9UJP4	KLHL21	9
ENSG00000162415	Q9P217	ZSWIM5	11
ENSG00000162419	Q9Y692	GMEB1	9
ENSG00000162426	Q9Y2W3	SLC45A1	11
ENSG00000162430	Q9NZV5	SEPN1	4
ENSG00000162433	P27144	AK4	9
ENSG00000162434	P23458	JAK1	11
ENSG00000162437	Q9HCJ3	RAVER2	7
ENSG00000162438	Q99895	CTRC	10
ENSG00000162441	Q8WZA0	LZIC	11
ENSG00000162444	Q96R05	RBP7	5
ENSG00000162456	A6PVL3	KNCN	1
ENSG00000162458	Q8WUP2	FBLIM1	7
ENSG00000162460	A0PJX8	TMEM82	8
ENSG00000162461	Q6PIV7	SLC25A34	13
ENSG00000162482	O95154	AKR7A3	0
ENSG00000162490	Q8NBI3	C1orf187	5
ENSG00000162493	Q86YL7	PDPN	7
ENSG00000162494	Q5VT99	LRRC38	8
ENSG00000162496	O75911	DHRS3	9
ENSG00000162510	P21941	MATN1	10
ENSG00000162511	Q13571	LAPTM5	8
ENSG00000162512	O75056	SDC3	8
ENSG00000162517	Q9UBV8	PEF1	12
ENSG00000162520	Q9H7C4	SYNC	5
ENSG00000162521	Q09028	RBBP4	14
ENSG00000162522	Q9P206	KIAA1522	8
ENSG00000162526	Q96PN8	TSSK3	5
ENSG00000162542	Q5TGY1	TMCO4	13
ENSG00000162543	Q96LJ8	UBXN10	5
ENSG00000162545	Q7Z7J9	CAMK2N1	3
ENSG00000162551	P05186	ALPL	13
ENSG00000162552	P56705	WNT4	0
ENSG00000162571	Q6ZVT0	TTLL10	8
ENSG00000162572	P51172	SCNN1D	8
ENSG00000162576	Q9BRK3	MXRA8	9
ENSG00000162585	Q6NZ36	C1orf86	3
ENSG00000162591	O75095	MEGF6	12
ENSG00000162592	Q2M243	CCDC27	7
ENSG00000162594	Q5VWK5	IL23R	7
ENSG00000162595	O95661	DIRAS3	2
ENSG00000162598	Q8N0U7	C1orf87	5
ENSG00000162599	Q12857	NFIA	0
ENSG00000162600	Q96E52	OMA1	11
ENSG00000162601	Q5VVJ2	MYSM1	9
ENSG00000162604	Q9BX74	TM2D1	12
ENSG00000162606	Q5T7N2	3
ENSG00000162607	O94782	USP1	9
ENSG00000162613	Q96AE4	FUBP1	9
ENSG00000162614	Q0ZGT2	NEXN	10
ENSG00000162616	Q9UDY4	DNAJB4	14
ENSG00000162618	Q9HBW9	ELTD1	0
ENSG00000162620	A6PVS8	LRRIQ3	5
ENSG00000162621	A6NM62	LRRC53	1
ENSG00000162623	Q6IPR3	TYW3	9
ENSG00000162624	Q68G74	LHX8	9
ENSG00000162627	Q9UNH6	SNX7	9
ENSG00000162630	O43825	B3GALT2	9
ENSG00000162631	Q9Y2I2	NTNG1	9
ENSG00000162636	Q5T8I3	FAM102B	10
ENSG00000162639	Q5T8I9	HENMT1	6
ENSG00000162641	Q5T1N1	AKNAD1	6
ENSG00000162642	Q8N6N3	C1orf52	8
ENSG00000162643	Q8IWG1	WDR63	11
ENSG00000162645	P32456	GBP2	8
ENSG00000162647	Q9NRX6	9
ENSG00000162650	Q5T6C5	ATXN7L2	6
ENSG00000162654	Q96PP9	GBP4	8
ENSG00000162664	Q5BKZ1	ZNF326	8
ENSG00000162669	A2PYH4	HFM1	11
ENSG00000162670	Q76B58	FAM5C	9
ENSG00000162676	Q99684	GFI1	12
ENSG00000162687	Q6UVM3	KCNT2	12
ENSG00000162688	P35573	AGL	12
ENSG00000162692	P19320	VCAM1	9
ENSG00000162694	Q9UBQ6	EXTL2	9
ENSG00000162695	Q8NEW0	SLC30A7	9
ENSG00000162701	Q6P3S1	7
ENSG00000162702	Q9Y2X9	ZNF281	9
ENSG00000162704	O15511	ARPC5	13
ENSG00000162706	Q8N126	CADM3	5
ENSG00000162711	Q96P20	NLRP3	7
ENSG00000162714	Q96IT1	ZNF496	5
ENSG00000162722	Q8NG06	TRIM58	6
ENSG00000162723	Q96A28	SLAMF9	6
ENSG00000162727	A3KFT3	OR2M5	1
ENSG00000162728	Q92806	KCNJ9	6
ENSG00000162729	Q969P0	IGSF8	5
ENSG00000162733	Q16832	DDR2	11
ENSG00000162734	Q15121	PEA15	5
ENSG00000162735	P40855	PEX19	14
ENSG00000162736	Q92542	NCSTN	12
ENSG00000162738	Q9ULK5	VANGL2	10
ENSG00000162739	Q96DU3	SLAMF6	4
ENSG00000162745	Q68BL8	OLFML2B	10
ENSG00000162746	Q6BAA4	FCRLB	6
ENSG00000162747	O75015	FCGR3B	5
ENSG00000162753	Q5TAH2	SLC9A11	5
ENSG00000162755	Q8NEP7	KLHDC9	5
ENSG00000162757	Q96LT6	C1orf74	9
ENSG00000162761	Q8TE12	LMX1A	9
ENSG00000162763	Q8N7C0	LRRC52	9
ENSG00000162769	Q9Y5Y0	FLVCR1	12
ENSG00000162771	Q8IYT1	FAM71A	5
ENSG00000162772	P18847	ATF3	10
ENSG00000162775	Q96T37	RBM15	8
ENSG00000162777	Q9H6A0	DENND2D	8
ENSG00000162779	Q5T1B0	AXDND1	11
ENSG00000162782	Q8NAT2	TDRD5	11
ENSG00000162783	Q5VY09	IER5	3
ENSG00000162804	Q8TER0	SNED1	6
ENSG00000162813	O95861	BPNT1	12
ENSG00000162814	Q96L03	SPATA17	11
ENSG00000162817	Q9H7X2	C1orf115	7
ENSG00000162819	Q5VW32	BROX	11
ENSG00000162836	Q9NPH0	ACP6	11
ENSG00000162843	B1ANS9	WDR64	7
ENSG00000162849	Q2KJY2	KIF26B	11
ENSG00000162851	Q9H5Q4	TFB2M	7
ENSG00000162852	Q6PJW8	CNST	7
ENSG00000162864	Q8N801	6
ENSG00000162869	Q6ZMI0	PPP1R21	11
ENSG00000162873	Q8IYD2	KLHDC8A	10
ENSG00000162877	Q6GTS8	PM20D1	11
ENSG00000162878	Q504Y2	PKDCC	9
ENSG00000162881	Q8TDS5	OXER1	5
ENSG00000162882	P46952	HAAO	11
ENSG00000162885	Q8NCR0	B3GALNT2	9
ENSG00000162888	Q96MC9	C1orf147	1
ENSG00000162889	P49137	MAPKAPK2	12
ENSG00000162891	Q9NYY1	IL20	7
ENSG00000162892	Q13007	IL24	4
ENSG00000162894	O60667	FAIM3	5
ENSG00000162896	P01833	PIGR	8
ENSG00000162897	Q8WWV6	FCAMR	4
ENSG00000162909	P17655	CAPN2	12
ENSG00000162910	Q7Z7F7	MRPL55	5
ENSG00000162913	Q96MR7	C1orf145	2
ENSG00000162923	Q9H7D7	WDR26	13
ENSG00000162924	Q04864	REL	9
ENSG00000162927	Q3MIT2	PUS10	15
ENSG00000162928	Q92968	PEX13	13
ENSG00000162929	Q6NSI8	KIAA1841	11
ENSG00000162931	Q9Y577	TRIM17	3
ENSG00000162944	Q52LD8	RFTN2	0
ENSG00000162946	Q9NRI5	DISC1	5
ENSG00000162949	Q6MZZ7	CAPN13	8
ENSG00000162951	Q86UE6	LRRTM1	9
ENSG00000162959	Q9Y316	MEMO1	15
ENSG00000162961	Q9C005	DPY30	12
ENSG00000162971	A2RUC4	TYW5	7
ENSG00000162972	Q8WWC4	C2orf47	8
ENSG00000162975	Q9H3M0	KCNF1	10
ENSG00000162976	Q8N755	PQLC3	9
ENSG00000162980	Q9Y689	ARL5A	12
ENSG00000162981	Q96KN4	FAM84A	9
ENSG00000162989	P48549	KCNJ3	9
ENSG00000162992	Q13562	NEUROD1	9
ENSG00000162994	Q8NHS4	C2orf63	6
ENSG00000162997	A6NEY8	7
ENSG00000162998	Q92765	FRZB	9
ENSG00000162999	Q8WTR2	DUSP19	14
ENSG00000163001	Q96G28	CCDC104	12
ENSG00000163002	Q8NFH5	NUP35	11
ENSG00000163006	Q96M89	CCDC138	11
ENSG00000163009	Q96LS8	C2orf48	0
ENSG00000163012	Q8NEG5	ZSWIM2	5
ENSG00000163013	Q8TF61	FBXO41	8
ENSG00000163016	Q96L16	ALMS1P	7
ENSG00000163017	P63267	ACTG2	14
ENSG00000163026	Q9H6R7	C2orf44	9
ENSG00000163029	Q96SB8	SMC6	13
ENSG00000163032	P62760	VSNL1	10
ENSG00000163040	Q96AQ1	CCDC74A	6
ENSG00000163041	P84243	H3F3A	14
ENSG00000163046	A6NMZ6	ANKRD30BL	1
ENSG00000163050	Q8NI60	ADCK3	14
ENSG00000163053	Q7RTX9	SLC16A14	5
ENSG00000163060	Q8WW24	TEKT4	11
ENSG00000163064	Q05925	EN1	6
ENSG00000163067	Q9BSG1	ZNF2	4
ENSG00000163069	Q16585	SGCB	12
ENSG00000163071	Q8TC71	SPATA18	11
ENSG00000163072	Q8IVI9	NOSTRIN	6
ENSG00000163074	Q9H9K5	0
ENSG00000163075	Q4G0U5	5
ENSG00000163081	Q96MF4	CCDC140	1
ENSG00000163082	Q8IWX5	SGPP2	7
ENSG00000163083	P09529	INHBB	9
ENSG00000163092	A4UGR9	XIRP2	9
ENSG00000163093	Q8N3I7	BBS5	12
ENSG00000163104	Q9H4L7	SMARCAD1	13
ENSG00000163106	O60760	HPGDS	12
ENSG00000163110	Q96HC4	PDLIM5	9
ENSG00000163113	Q6GQQ9	OTUD7B	12
ENSG00000163114	P29803	PDHA2	15
ENSG00000163116	Q8N412	C4orf37	6
ENSG00000163121	Q96EH8	NEURL3	5
ENSG00000163125	Q5VT52	RPRD2	9
ENSG00000163126	Q86SG2	ANKRD23	3
ENSG00000163131	P25774	CTSS	14
ENSG00000163132	P28360	MSX1	9
ENSG00000163138	Q8N7B6	PACRGL	8
ENSG00000163141	Q7Z465	BNIPL	5
ENSG00000163145	Q9BXJ2	C1QTNF7	8
ENSG00000163154	Q6P589	TNFAIP8L2	9
ENSG00000163155	Q96S90	LYSMD1	5
ENSG00000163156	Q9BWG6	SCNM1	5
ENSG00000163157	Q9NZQ9	TMOD4	4
ENSG00000163159	Q15906	VPS72	12
ENSG00000163161	P19447	ERCC3	15
ENSG00000163162	Q8NC42	RNF149	8
ENSG00000163166	Q96ST2	IWS1	12
ENSG00000163170	Q53S33	BOLA3	0
ENSG00000163171	Q9UKI2	CDC42EP3	9
ENSG00000163191	P31949	S100A11	8
ENSG00000163202	Q9BYE3	LCE3D	0
ENSG00000163206	P49901	SMCP	2
ENSG00000163207	P07476	IVL	1
ENSG00000163209	Q9UBC9	SPRR3	0
ENSG00000163214	Q6P158	DHX57	14
ENSG00000163216	P22532	SPRR2D	0
ENSG00000163217	O95393	BMP10	9
ENSG00000163218	Q96LB8	PGLYRP4	3
ENSG00000163219	P42331	ARHGAP25	9
ENSG00000163220	P06702	S100A9	5
ENSG00000163221	P80511	S100A12	2
ENSG00000163235	P01135	TGFA	9
ENSG00000163239	Q5VZ19	TDRD10	2
ENSG00000163249	Q8N7R7	CCNYL1	9
ENSG00000163251	Q13467	FZD5	12
ENSG00000163254	P07315	CRYGC	3
ENSG00000163257	Q9NXF7	DCAF16	2
ENSG00000163263	Q5VU69	C1orf189	5
ENSG00000163273	P23582	NPPC	9
ENSG00000163281	Q8TDQ7	GNPDA2	12
ENSG00000163283	P05187	ALPP	13
ENSG00000163285	Q8N1C3	GABRG1	9
ENSG00000163286	P10696	ALPPL2	13
ENSG00000163288	P18505	GABRB1	12
ENSG00000163291	Q6TCH7	PAQR3	12
ENSG00000163293	Q6NVV3	NIPAL1	6
ENSG00000163295	P09923	ALPI	13
ENSG00000163297	P58335	ANTXR2	9
ENSG00000163312	Q8TDG4	HELQ	14
ENSG00000163319	Q9Y3D5	MRPS18C	12
ENSG00000163320	Q9UFW8	CGGBP1	5
ENSG00000163322	Q6UWZ7	FAM175A	9
ENSG00000163328	Q7Z3F1	GPR155	11
ENSG00000163331	A0PJW8	DAPL1	9
ENSG00000163344	Q15126	PMVK	5
ENSG00000163346	Q96AQ6	PBXIP1	6
ENSG00000163347	O95832	CLDN1	10
ENSG00000163348	Q9BRQ0	PYGO2	0
ENSG00000163349	Q86Z02	HIPK1	12
ENSG00000163352	Q9Y5L5	LENEP	3
ENSG00000163354	Q5T1A1	DCST2	5
ENSG00000163357	Q5T197	DCST1	9
ENSG00000163359	P12111	COL6A3	8
ENSG00000163362	Q3KP66	C1orf106	7
ENSG00000163374	Q9H869	YY1AP1	9
ENSG00000163376	Q8NFY9	KBTBD8	9
ENSG00000163377	Q96LR4	FAM19A4	9
ENSG00000163378	Q5NDL2	C3orf64	10
ENSG00000163380	Q0VAK6	LMOD3	9
ENSG00000163382	Q8NCW5	APOA1BP	14
ENSG00000163386	Q3BBW0	NBPF10	2
ENSG00000163389	Q8NBL1	POGLUT1	11
ENSG00000163393	Q8IZD6	SLC22A15	10
ENSG00000163394	P32238	CCKAR	12
ENSG00000163395	Q86VF2	IGFN1	7
ENSG00000163399	P05023	ATP1A1	14
ENSG00000163406	Q16348	SLC15A2	14
ENSG00000163412	Q8N5X7	EIF4E3	11
ENSG00000163421	Q9HC23	PROK2	0
ENSG00000163424	Q96M34	C3orf30	4
ENSG00000163428	Q96CX6	LRRC58	12
ENSG00000163430	Q12841	FSTL1	9
ENSG00000163431	P29536	LMOD1	9
ENSG00000163435	P78545	ELF3	7
ENSG00000163440	Q8N4E4	PDCL2	7
ENSG00000163444	Q1AE95	TMEM183A	9
ENSG00000163449	Q96HH4	TMEM169	9
ENSG00000163453	Q16270	IGFBP7	7
ENSG00000163462	Q7Z4K8	TRIM46	9
ENSG00000163463	Q8N6L1	KRTCAP2	5
ENSG00000163464	P25024	CXCR1	7
ENSG00000163466	O15144	ARPC2	13
ENSG00000163467	Q96A04	C1orf182	5
ENSG00000163468	P49368	CCT3	0
ENSG00000163472	Q9BSE2	TMEM79	7
ENSG00000163479	P43308	SSR2	12
ENSG00000163481	Q96BH1	RNF25	10
ENSG00000163482	Q9NRP7	STK36	14
ENSG00000163485	P30542	ADORA1	9
ENSG00000163486	O75044	SRGAP2	12
ENSG00000163491	Q6ZWH5	NEK10	11
ENSG00000163492	Q6ZP82	CCDC141	9
ENSG00000163497	Q99581	FEV	5
ENSG00000163499	P53672	CRYBA2	4
ENSG00000163501	Q14623	IHH	12
ENSG00000163507	Q8TCG1	KIAA1524	11
ENSG00000163508	O95936	EOMES	9
ENSG00000163510	Q9HCG8	CWC22	14
ENSG00000163512	Q9H6S1	AZI2	9
ENSG00000163513	P37173	TGFBR2	0
ENSG00000163515	Q9BQ08	RETNLB	3
ENSG00000163516	Q9H8Y5	ANKZF1	13
ENSG00000163517	Q96DB2	HDAC11	12
ENSG00000163518	Q96PJ5	FCRL4	9
ENSG00000163519	Q6PIZ9	TRAT1	7
ENSG00000163520	P98095	FBLN2	10
ENSG00000163521	Q6UWU2	GLB1L	12
ENSG00000163526	Q9H853	1
ENSG00000163527	Q8TCJ2	STT3B	14
ENSG00000163528	Q8N4Q1	CHCHD4	13
ENSG00000163530	Q7Z7J5	DPPA2	4
ENSG00000163531	O94856	NFASC	12
ENSG00000163534	Q96LA6	FCRL1	4
ENSG00000163535	Q562F6	SGOL2	5
ENSG00000163536	Q99574	SERPINI1	12
ENSG00000163539	O75122	CLASP2	12
ENSG00000163541	P53597	SUCLG1	15
ENSG00000163545	Q9H093	NUAK2	9
ENSG00000163554	P02549	SPTA1	12
ENSG00000163558	P41743	PRKCI	12
ENSG00000163563	P41218	MNDA	3
ENSG00000163564	Q6K0P9	PYHIN1	0
ENSG00000163565	Q16666	IFI16	3
ENSG00000163568	O14862	AIM2	3
ENSG00000163576	Q8N7U6	EFHB	11
ENSG00000163577	Q9GZV4	EIF5A2	14
ENSG00000163581	P11168	SLC2A2	9
ENSG00000163584	Q6P5R6	RPL22L1	14
ENSG00000163586	P07148	FABP1	9
ENSG00000163590	Q5SGD2	PPM1L	9
ENSG00000163596	Q8NDH6	ICA1L	12
ENSG00000163597	Q6ZP36	11
ENSG00000163599	P16410	CTLA4	7
ENSG00000163600	Q9Y6W8	ICOS	7
ENSG00000163602	Q8N488	RYBP	9
ENSG00000163605	Q9NY27	PPP4R2	10
ENSG00000163606	Q8TD46	CD200R1	7
ENSG00000163607	Q8N3Z3	GTPBP8	15
ENSG00000163608	Q6NW34	C3orf17	8
ENSG00000163611	Q8N0Z3	SPICE1	7
ENSG00000163612	A6NMZ4	0
ENSG00000163617	Q8NCU4	KIAA1407	11
ENSG00000163618	Q9ULU8	CADPS	11
ENSG00000163623	P78426	NKX6-1	6
ENSG00000163624	Q92903	CDS1	14
ENSG00000163625	Q8IZQ1	WDFY3	13
ENSG00000163626	Q8N8Q8	COX18	13
ENSG00000163629	Q12923	PTPN13	6
ENSG00000163630	Q8TBG9	SYNPR	9
ENSG00000163631	P02768	ALB	8
ENSG00000163632	Q96BT1	C3orf49	6
ENSG00000163633	Q96KX1	C4orf36	5
ENSG00000163634	Q6I9Y2	THOC7	12
ENSG00000163635	O15265	ATXN7	11
ENSG00000163636	Q15008	PSMD6	14
ENSG00000163637	Q7Z3G6	PRICKLE2	10
ENSG00000163638	Q9P2N4	ADAMTS9	12
ENSG00000163644	Q8N3J5	PPM1K	9
ENSG00000163645	Q7L0X2	FAM194A	7
ENSG00000163646	P58418	CLRN1	9
ENSG00000163655	P49915	GMPS	15
ENSG00000163659	Q7Z3E1	TIPARP	9
ENSG00000163660	Q9UK58	CCNL1	14
ENSG00000163661	P26022	PTX3	9
ENSG00000163666	Q9UBX0	HESX1	8
ENSG00000163669	Q6ZR08	14
ENSG00000163673	Q9C098	DCLK3	11
ENSG00000163681	Q14BN4	SLMAP	12
ENSG00000163682	P32969	RPL9	15
ENSG00000163683	Q96QK8	C4orf34	12
ENSG00000163684	O95059	RPP14	9
ENSG00000163686	Q9BV23	ABHD6	9
ENSG00000163687	Q13609	DNASE1L3	10
ENSG00000163689	Q6ZVT6	C3orf67	10
ENSG00000163694	A0AV96	RBM47	9
ENSG00000163697	Q92870	APBB2	12
ENSG00000163701	Q8NFR9	IL17RE	6
ENSG00000163702	Q8NAC3	IL17RC	7
ENSG00000163703	Q96HD1	CRELD1	12
ENSG00000163704	Q5FWE3	PRRT3	5
ENSG00000163705	Q96PS1	C3orf24	8
ENSG00000163710	Q9UKZ9	PCOLCE2	9
ENSG00000163714	O15042	U2SURP	12
ENSG00000163719	Q8NCE2	MTMR14	11
ENSG00000163728	Q96N46	TTC14	9
ENSG00000163734	P19876	CXCL3	1
ENSG00000163735	P42830	CXCL5	5
ENSG00000163736	P02775	PPBP	4
ENSG00000163737	P02776	PF4	3
ENSG00000163738	Q9H903	MTHFD2L	15
ENSG00000163739	P09341	CXCL1	6
ENSG00000163743	Q96PM5	RCHY1	10
ENSG00000163746	Q9NRY7	PLSCR2	0
ENSG00000163749	Q5M9N0	CCDC158	6
ENSG00000163751	P15088	CPA3	5
ENSG00000163754	P46976	GYG1	12
ENSG00000163755	Q969F9	HPS3	9
ENSG00000163762	Q96CE8	TM4SF18	5
ENSG00000163781	Q92547	TOPBP1	10
ENSG00000163785	P34925	RYK	12
ENSG00000163788	Q9NRH2	SNRK	10
ENSG00000163792	Q7RTU1	TCF23	6
ENSG00000163793	Q8N7S2	DNAJC5G	3
ENSG00000163794	P55089	UCN	5
ENSG00000163795	Q8N8E2	ZNF513	5
ENSG00000163797	O75394	7
ENSG00000163798	Q9BWU0	SLC4A1AP	12
ENSG00000163800	Q68DN1	0
ENSG00000163803	Q6P1J6	PLB1	12
ENSG00000163806	Q5MJ70	SPDYA	11
ENSG00000163807	Q96AT1	KIAA1143	9
ENSG00000163808	Q9NS87	KIF15	11
ENSG00000163810	P49221	TGM4	11
ENSG00000163811	Q15061	WDR43	14
ENSG00000163812	Q9NYG2	ZDHHC3	12
ENSG00000163814	Q9H5V8	CDCP1	9
ENSG00000163815	P05452	CLEC3B	8
ENSG00000163817	Q9NP91	SLC6A20	7
ENSG00000163818	Q9NQ48	LZTFL1	11
ENSG00000163820	Q9BQS8	FYCO1	11
ENSG00000163823	P32246	CCR1	4
ENSG00000163825	Q9BQQ7	RTP3	4
ENSG00000163827	Q9BYS8	LRRC2	9
ENSG00000163828	P13385	4
ENSG00000163832	Q0PNE2	C3orf75	11
ENSG00000163833	Q9UH90	FBXO40	7
ENSG00000163840	Q8TDB6	DTX3L	0
ENSG00000163848	Q9UQR1	ZNF148	9
ENSG00000163864	Q96T66	NMNAT3	14
ENSG00000163866	Q96EX1	C1orf212	2
ENSG00000163867	O95789	ZMYM6	11
ENSG00000163870	Q86W33	TPRA1	11
ENSG00000163872	Q9ULM3	YEATS2	6
ENSG00000163873	Q13003	GRIK3	12
ENSG00000163874	Q5D1E8	ZC3H12A	12
ENSG00000163875	Q9HAF1	MEAF6	12
ENSG00000163877	Q8TAD8	SNIP1	14
ENSG00000163879	O14645	DNALI1	12
ENSG00000163882	P52434	POLR2H	14
ENSG00000163884	Q9UIH9	KLF15	10
ENSG00000163885	Q494V2	CCDC37	11
ENSG00000163888	Q96S95	CAMK2N2	0
ENSG00000163898	Q8WWY8	LIPH	9
ENSG00000163900	Q96HV5	TMEM41A	7
ENSG00000163902	P04843	RPN1	14
ENSG00000163904	Q9HC62	SENP2	5
ENSG00000163909	Q9NQ87	HEYL	7
ENSG00000163913	Q9HBG6	IFT122	12
ENSG00000163914	P08100	RHO	9
ENSG00000163915	Q96M15	C3orf65	2
ENSG00000163918	P35249	RFC4	14
ENSG00000163923	Q96EH5	RPL39L	2
ENSG00000163930	Q92560	BAP1	9
ENSG00000163931	P29401	TKT	15
ENSG00000163932	Q05655	PRKCD	12
ENSG00000163933	Q96AA3	RFT1	14
ENSG00000163935	Q9UHJ3	SFMBT1	9
ENSG00000163938	Q9BVP2	GNL3	9
ENSG00000163939	Q86U86	PBRM1	12
ENSG00000163945	Q2YD98	KIAA1530	11
ENSG00000163946	Q9UK61	FAM208A	9
ENSG00000163947	Q9NR81	ARHGEF3	11
ENSG00000163950	Q14493	SLBP	9
ENSG00000163956	P30533	LRPAP1	12
ENSG00000163958	Q8WVZ1	ZDHHC19	5
ENSG00000163959	Q86UW1	11
ENSG00000163960	O94888	UBXN7	14
ENSG00000163961	Q8IYW5	RNF168	9
ENSG00000163964	Q8TBF5	PIGX	7
ENSG00000163975	P08582	MFI2	11
ENSG00000163982	Q7RTM1	OTOP1	9
ENSG00000163993	P25815	S100P	2
ENSG00000163995	Q6H8Q1	ABLIM2	12
ENSG00000164002	Q9H790	DEM1	6
ENSG00000164007	Q8N6F1	CLDN19	10
ENSG00000164008	Q9BV19	C1orf50	12
ENSG00000164010	Q96PL5	ERMAP	6
ENSG00000164011	Q5VV52	ZNF691	4
ENSG00000164012	Q96MR6	11
ENSG00000164022	Q12904	AIMP1	13
ENSG00000164023	Q8NHU3	SGMS2	9
ENSG00000164024	P53582	METAP1	15
ENSG00000164031	Q8TBM8	DNAJB14	5
ENSG00000164032	P0C0S5	H2AFZ	14
ENSG00000164035	Q9ULC0	EMCN	4
ENSG00000164037	Q4ZJI4	SLC9B1	3
ENSG00000164038	Q86UD5	SLC9B2	12
ENSG00000164039	Q9BUT1	BDH2	11
ENSG00000164040	O15173	PGRMC2	14
ENSG00000164045	P30304	CDC25A	10
ENSG00000164047	P49913	CAMP	7
ENSG00000164048	Q86UQ0	ZNF589	2
ENSG00000164049	Q6X9E4	FBXW12	3
ENSG00000164050	O43157	PLXNB1	12
ENSG00000164051	Q96ER9	CCDC51	12
ENSG00000164053	Q8WXE1	ATRIP	9
ENSG00000164054	Q8N114	SHISA5	7
ENSG00000164056	O43609	SPRY1	9
ENSG00000164061	Q9UPA5	BSN	6
ENSG00000164062	P13798	APEH	11
ENSG00000164066	Q9ULD6	INTU	11
ENSG00000164068	Q5XPI4	RNF123	11
ENSG00000164070	O95757	HSPA4L	14
ENSG00000164073	Q8NHS3	MFSD8	9
ENSG00000164074	Q0P651	C4orf29	12
ENSG00000164076	Q8NCB2	CAMKV	9
ENSG00000164077	Q86VX9	MON1A	14
ENSG00000164078	Q04912	MST1R	11
ENSG00000164080	Q9Y4B4	RAD54L2	12
ENSG00000164081	Q9Y6I9	TEX264	7
ENSG00000164082	Q14416	GRM2	12
ENSG00000164086	Q16829	DUSP7	12
ENSG00000164087	Q8NBT0	POC1A	11
ENSG00000164088	Q96MI6	PPM1M	5
ENSG00000164089	Q8TBG4	AGXT2L1	12
ENSG00000164091	Q6UXN9	WDR82	14
ENSG00000164093	Q99697	PITX2	11
ENSG00000164096	Q8WVX3	C4orf3	3
ENSG00000164099	P56730	PRSS12	9
ENSG00000164100	O95803	NDST3	12
ENSG00000164104	P26583	HMGB2	5
ENSG00000164105	O75446	SAP30	8
ENSG00000164106	O75711	SCRG1	8
ENSG00000164107	P61296	HAND2	8
ENSG00000164109	Q13257	MAD2L1	14
ENSG00000164111	P08758	ANXA5	9
ENSG00000164112	Q4W5P6	TMEM155	2
ENSG00000164113	Q96M93	ADAD1	8
ENSG00000164114	Q49MG5	MAP9	7
ENSG00000164116	Q02108	GUCY1A3	10
ENSG00000164117	Q9NRD0	FBXO8	11
ENSG00000164118	Q9C0F1	CEP44	7
ENSG00000164120	P15428	HPGD	9
ENSG00000164122	Q8WWX0	ASB5	9
ENSG00000164123	Q96LM5	C4orf45	7
ENSG00000164124	Q7Z5S9	TMEM144	8
ENSG00000164125	Q6UWH4	FAM198B	8
ENSG00000164128	P25929	NPY1R	10
ENSG00000164129	Q15761	NPY5R	8
ENSG00000164134	Q9BXJ9	NAA15	14
ENSG00000164136	P40933	IL15	7
ENSG00000164144	P53367	ARFIP1	9
ENSG00000164151	Q9Y2F5	KIAA0947	9
ENSG00000164161	Q96QV1	HHIP	9
ENSG00000164162	Q9UM13	ANAPC10	14
ENSG00000164163	P61221	ABCE1	15
ENSG00000164164	Q01804	OTUD4	8
ENSG00000164167	P62312	LSM6	15
ENSG00000164168	Q9NVA4	TMEM184C	14
ENSG00000164169	Q6P2P2	PRMT10	10
ENSG00000164171	P17301	ITGA2	10
ENSG00000164172	O96007	MOCS2	12
ENSG00000164175	Q9UMX9	SLC45A2	9
ENSG00000164176	O43854	EDIL3	9
ENSG00000164180	Q8NDZ6	TMEM161B	12
ENSG00000164181	A1L3X0	ELOVL7	10
ENSG00000164182	Q8N183	NDUFAF2	9
ENSG00000164185	Q6S9Z5	ZNF474	11
ENSG00000164187	Q68DH5	LMBRD2	14
ENSG00000164188	Q86VV4	RANBP3L	7
ENSG00000164190	Q6KC79	NIPBL	13
ENSG00000164197	Q86T96	RNF180	10
ENSG00000164199	Q8WXG9	GPR98	11
ENSG00000164209	Q96AG3	SLC25A46	12
ENSG00000164211	Q96DR4	STARD4	8
ENSG00000164219	P53609	PGGT1B	13
ENSG00000164220	O00254	F2RL2	8
ENSG00000164221	Q8NEF3	CCDC112	11
ENSG00000164236	A6NCL7	ANKRD33B	9
ENSG00000164237	Q96DG6	CMBL	8
ENSG00000164241	A6NC05	C5orf63	8
ENSG00000164244	Q96M27	PRRC1	9
ENSG00000164251	P55085	F2RL1	9
ENSG00000164252	Q8N302	AGGF1	12
ENSG00000164253	Q9HAD4	WDR41	9
ENSG00000164256	Q9NQV7	PRDM9	6
ENSG00000164258	O43181	NDUFS4	12
ENSG00000164265	Q96PL1	SCGB3A2	6
ENSG00000164266	P00995	SPINK1	6
ENSG00000164270	Q13639	HTR4	9
ENSG00000164283	Q9NQ30	ESM1	9
ENSG00000164284	Q8TAA5	GRPEL2	8
ENSG00000164287	Q86Y33	CDC20B	5
ENSG00000164291	Q6UWY0	ARSK	9
ENSG00000164292	O94955	RHOBTB3	8
ENSG00000164294	Q8TED1	GPX8	15
ENSG00000164296	Q17RP2	TIGD6	2
ENSG00000164299	Q9BXG8	SPZ1	4
ENSG00000164300	Q86VE9	SERINC5	10
ENSG00000164303	Q6UWR7	ENPP6	9
ENSG00000164304	Q8TC20	CAGE1	6
ENSG00000164305	P42574	CASP3	9
ENSG00000164306	Q96LW4	CCDC111	9
ENSG00000164307	Q9NZ08	ERAP1	10
ENSG00000164308	Q6P179	ERAP2	10
ENSG00000164309	Q8N3K9	CMYA5	9
ENSG00000164318	Q63HQ2	EGFLAM	12
ENSG00000164323	Q9P2B7	KIAA1430	7
ENSG00000164325	Q8WUU8	TMEM174	8
ENSG00000164326	Q16568	CARTPT	5
ENSG00000164327	Q6R327	RICTOR	13
ENSG00000164329	Q6PIY7	PAPD4	13
ENSG00000164330	Q9UH73	EBF1	12
ENSG00000164331	Q9H9E1	ANKRA2	9
ENSG00000164332	Q8WVY7	UBLCP1	11
ENSG00000164334	A1A519	FAM170A	5
ENSG00000164338	Q8TED0	UTP15	14
ENSG00000164342	O15455	TLR3	11
ENSG00000164344	P03952	KLKB1	8
ENSG00000164346	O95478	NSA2	14
ENSG00000164347	Q969S9	GFM2	15
ENSG00000164362	O14746	TERT	11
ENSG00000164363	Q96N87	SLC6A18	10
ENSG00000164366	Q96BQ5	CCDC127	9
ENSG00000164379	Q9C009	FOXQ1	1
ENSG00000164385	Q96MT4	C6orf195	1
ENSG00000164393	Q8IZF7	GPR111	8
ENSG00000164398	Q9UKU0	ACSL6	14
ENSG00000164399	P08700	IL3	2
ENSG00000164400	P04141	CSF2	4
ENSG00000164402	Q92599	SEPT8	12
ENSG00000164403	Q2M3G4	SHROOM1	4
ENSG00000164404	O60383	GDF9	9
ENSG00000164405	O14949	UQCRQ	12
ENSG00000164406	Q969E1	LEAP2	7
ENSG00000164411	Q6PEY0	GJB7	1
ENSG00000164414	P78382	SLC35A1	9
ENSG00000164418	Q13002	GRIK2	12
ENSG00000164430	Q8N884	MB21D1	7
ENSG00000164434	O15540	FABP7	10
ENSG00000164438	O43711	TLX3	9
ENSG00000164440	Q8N3L3	TXLNB	8
ENSG00000164442	Q99967	CITED2	9
ENSG00000164451	Q5JW98	FAM26D	5
ENSG00000164458	O15178	T	11
ENSG00000164463	Q8IUR6	C5orf41	8
ENSG00000164465	Q8N8Z6	DCBLD1	9
ENSG00000164466	Q9H9B4	SFXN1	12
ENSG00000164483	Q8N6K7	SAMD3	6
ENSG00000164484	Q86VY9	TMEM200A	7
ENSG00000164485	Q969J5	IL22RA2	7
ENSG00000164488	Q5SW24	DACT2	7
ENSG00000164494	Q86YH6	PDSS2	11
ENSG00000164500	A4D263	C7orf72	6
ENSG00000164506	Q5T5C0	STXBP5	10
ENSG00000164508	Q96QV6	HIST1H2AA	14
ENSG00000164509	Q8NI17	IL31RA	5
ENSG00000164512	Q3KP44	ANKRD55	6
ENSG00000164520	Q8TD07	RAET1E	4
ENSG00000164530	Q6UXB8	PI16	7
ENSG00000164532	Q9UMR3	TBX20	10
ENSG00000164535	Q8NCG7	DAGLB	0
ENSG00000164542	Q8NCT3	KIAA0895	9
ENSG00000164543	Q9UEE5	STK17A	11
ENSG00000164548	Q13595	TRA2A	8
ENSG00000164556	Q6ZVS7	FAM183B	0
ENSG00000164574	Q86SR1	GALNT10	12
ENSG00000164576	Q9HAJ7	SAP30L	9
ENSG00000164587	P62263	RPS14	15
ENSG00000164588	O60741	HCN1	11
ENSG00000164591	Q8TDC0	MYOZ3	9
ENSG00000164597	Q9UP83	COG5	12
ENSG00000164600	Q96NK8	NEUROD6	9
ENSG00000164603	Q1RMZ1	C7orf60	11
ENSG00000164604	P60893	GPR85	9
ENSG00000164608	Q8IZ13	0
ENSG00000164609	O95391	SLU7	14
ENSG00000164610	Q8TA86	RP9	9
ENSG00000164611	O95997	PTTG1	8
ENSG00000164615	P49069	CAMLG	9
ENSG00000164616	Q9UKT6	FBXL21	9
ENSG00000164619	Q8N8U9	BMPER	11
ENSG00000164620	Q8NC24	RELL2	8
ENSG00000164621	Q9Y6J3	SMAD5-AS1	0
ENSG00000164626	O95279	KCNK5	9
ENSG00000164627	Q6ZMV9	KIF6	11
ENSG00000164631	P17014	ZNF12	12
ENSG00000164638	Q7RTT9	SLC29A4	6
ENSG00000164645	Q8TBZ9	C7orf62	11
ENSG00000164647	Q9UHE8	STEAP1	5
ENSG00000164649	Q96GN5	CDCA7L	8
ENSG00000164651	Q8IXZ3	SP8	5
ENSG00000164654	Q9NXC5	MIOS	13
ENSG00000164659	A8MWY0	KIAA1324L	11
ENSG00000164663	Q70CQ1	USP49	11
ENSG00000164669	Q2T9F4	INTS4L1	12
ENSG00000164674	Q4VX76	SYTL3	12
ENSG00000164675	Q8NA54	IQUB	11
ENSG00000164683	Q9Y5J3	HEY1	9
ENSG00000164684	Q6ZNC4	ZNF704	7
ENSG00000164687	Q01469	FABP5	7
ENSG00000164690	Q15465	SHH	12
ENSG00000164691	Q8N103	TAGAP	9
ENSG00000164692	P08123	COL1A2	11
ENSG00000164694	Q4ZHG4	FNDC1	9
ENSG00000164695	Q96CF2	CHMP4C	9
ENSG00000164707	Q9UKG4	SLC13A4	10
ENSG00000164708	P15259	PGAM2	15
ENSG00000164713	O95415	BRI3	5
ENSG00000164715	Q8IWU2	LMTK2	8
ENSG00000164729	Q8N808	SLC35G3	3
ENSG00000164733	P07858	CTSB	12
ENSG00000164736	Q9H6I2	SOX17	9
ENSG00000164741	Q96QB1	DLC1	10
ENSG00000164742	Q08828	ADCY1	12
ENSG00000164743	Q96LL4	C8orf48	5
ENSG00000164744	Q8TAQ9	SUN3	6
ENSG00000164746	Q8NEG2	C7orf57	7
ENSG00000164749	Q14541	HNF4G	12
ENSG00000164751	P28328	PEX2	14
ENSG00000164754	O60216	RAD21	12
ENSG00000164756	Q8IWU4	SLC30A8	15
ENSG00000164758	Q96HR3	MED30	11
ENSG00000164761	O00300	TNFRSF11B	9
ENSG00000164764	Q8IVN8	C8orf84	12
ENSG00000164776	Q16816	PHKG1	9
ENSG00000164778	P19622	EN2	12
ENSG00000164794	Q6PIU1	KCNV1	8
ENSG00000164796	Q7Z407	CSMD3	9
ENSG00000164808	Q14159	KIAA0146	8
ENSG00000164815	O43913	ORC5	13
ENSG00000164816	Q01523	DEFA5	3
ENSG00000164818	Q86Y56	HEATR2	11
ENSG00000164821	P12838	DEFA4	0
ENSG00000164822	Q01524	DEFA6	0
ENSG00000164823	Q9Y236	OSGIN2	7
ENSG00000164825	P60022	DEFB1	4
ENSG00000164828	O94901	SUN1	9
ENSG00000164830	Q8N573	OXR1	14
ENSG00000164841	Q96NL1	TMEM74	8
ENSG00000164845	A6NK25	FAM86FP	0
ENSG00000164849	Q96CH1	GPR146	9
ENSG00000164850	Q99527	GPER	8
ENSG00000164853	A6NJT0	UNCX	9
ENSG00000164855	Q6ZTR0	TMEM184A	0
ENSG00000164867	P29474	NOS3	11
ENSG00000164871	Q08648	SPAG11B	0
ENSG00000164877	Q8IY33	MICALL2	10
ENSG00000164879	P07451	CA3	7
ENSG00000164880	Q8N201	INTS1	11
ENSG00000164885	Q00535	CDK5	13
ENSG00000164889	P04920	SLC4A2	12
ENSG00000164893	Q8TCU3	SLC7A13	7
ENSG00000164896	Q14296	FASTK	4
ENSG00000164897	Q9BVT8	TMUB1	5
ENSG00000164898	Q96HJ9	C7orf55	7
ENSG00000164900	Q14549	GBX1	9
ENSG00000164902	Q9H814	PHAX	9
ENSG00000164904	P49419	ALDH7A1	12
ENSG00000164916	P85037	FOXK1	11
ENSG00000164917	O43299	8
ENSG00000164919	P09669	COX6C	11
ENSG00000164920	Q8N2R0	OSR2	4
ENSG00000164924	P63104	YWHAZ	14
ENSG00000164929	Q8WXS3	BAALC	5
ENSG00000164930	O60353	FZD6	10
ENSG00000164932	Q96CG8	CTHRC1	11
ENSG00000164933	Q9H2D1	SLC25A32	14
ENSG00000164934	Q9NV06	DCAF13	14
ENSG00000164935	Q9H295	TM7SF4	8
ENSG00000164938	Q96A56	TP53INP1	9
ENSG00000164941	Q75QN2	INTS8	11
ENSG00000164944	Q69YN4	KIAA1429	11
ENSG00000164946	Q5H8C1	FREM1	11
ENSG00000164949	P55040	GEM	8
ENSG00000164951	Q9P0J1	PDP1	12
ENSG00000164953	Q5HYA8	TMEM67	12
ENSG00000164961	Q12768	KIAA0196	12
ENSG00000164967	Q8N5L8	C9orf23	9
ENSG00000164970	Q8IW50	C9orf25	11
ENSG00000164972	Q8NCR6	C9orf24	7
ENSG00000164975	Q92966	SNAPC3	14
ENSG00000164976	Q6NSJ0	KIAA1161	11
ENSG00000164978	P50583	NUDT2	12
ENSG00000164983	Q6PI78	TMEM65	12
ENSG00000164985	O75475	PSIP1	9
ENSG00000164989	Q6TFL3	C9orf93	6
ENSG00000165006	Q9NZ09	UBAP1	11
ENSG00000165023	Q96HU8	DIRAS2	12
ENSG00000165025	P43405	SYK	11
ENSG00000165028	Q9BS92	NIPSNAP3B	11
ENSG00000165029	O95477	ABCA1	15
ENSG00000165030	Q16649	NFIL3	8
ENSG00000165046	Q2VYF4	LETM2	7
ENSG00000165055	Q6P1Q9	METTL2B	14
ENSG00000165059	P22612	PRKACG	14
ENSG00000165060	Q16595	FXN	14
ENSG00000165061	Q9H898	ZMAT4	9
ENSG00000165066	A6NJ46	NKX6-3	0
ENSG00000165071	Q6P5X7	TMEM71	5
ENSG00000165072	Q7Z304	MAMDC2	9
ENSG00000165076	A4D1T9	PRSS37	5
ENSG00000165078	Q8N4T0	CPA6	0
ENSG00000165084	Q49A92	C8orf34	9
ENSG00000165091	Q8TDI8	TMC1	10
ENSG00000165092	P00352	ALDH1A1	15
ENSG00000165097	Q8NB78	KDM1B	11
ENSG00000165102	Q68CP4	HGSNAT	11
ENSG00000165105	Q8IZ41	RASEF	10
ENSG00000165113	Q5VSY0	GKAP1	9
ENSG00000165115	Q86VH2	KIF27	9
ENSG00000165118	Q5T6V5	C9orf64	14
ENSG00000165119	P61978	HNRNPK	12
ENSG00000165120	Q8WWF3	C7orf45	6
ENSG00000165124	Q4LDE5	SVEP1	11
ENSG00000165125	Q9H1D0	TRPV6	12
ENSG00000165131	Q96L11	C7orf34	0
ENSG00000165138	Q68DC2	ANKS6	11
ENSG00000165140	P09467	FBP1	14
ENSG00000165152	Q9BRR3	C9orf125	7
ENSG00000165156	Q9UKY1	ZHX1	8
ENSG00000165164	Q6ZTR5	CXorf22	11
ENSG00000165168	P04839	CYBB	11
ENSG00000165169	P51808	DYNLT3	7
ENSG00000165171	Q8N6F8	WBSCR27	11
ENSG00000165175	Q9NPA3	MID1IP1	9
ENSG00000165178	P14598	NCF1C	9
ENSG00000165181	Q5VXU9	C9orf84	5
ENSG00000165182	Q96LI9	CXorf58	5
ENSG00000165185	Q8N8K9	KIAA1958	8
ENSG00000165186	Q96NR3	PTCHD1	10
ENSG00000165188	Q96D59	RNF183	5
ENSG00000165192	Q8WXH4	ASB11	7
ENSG00000165194	Q8TAB3	PCDH19	10
ENSG00000165195	P37287	PIGA	15
ENSG00000165197	O43915	FIGF	9
ENSG00000165202	Q15612	OR1Q1	3
ENSG00000165204	Q8NGR3	OR1K1	0
ENSG00000165209	Q96SI9	STRBP	9
ENSG00000165215	O15551	CLDN3	9
ENSG00000165219	Q14C86	GAPVD1	12
ENSG00000165233	Q96LW7	C9orf89	7
ENSG00000165238	Q9Y3S1	WNK2	12
ENSG00000165240	Q04656	ATP7A	15
ENSG00000165244	Q7RTV3	ZNF367	9
ENSG00000165246	Q8NFZ3	NLGN4Y	12
ENSG00000165259	Q7Z353	HDX	8
ENSG00000165264	O95139	NDUFB6	10
ENSG00000165269	O14520	AQP7	9
ENSG00000165271	Q9H6R4	NOL6	14
ENSG00000165272	Q92482	AQP3	13
ENSG00000165275	Q6PF06	RG9MTD3	11
ENSG00000165280	P55072	VCP	15
ENSG00000165282	Q8TEQ8	PIGO	14
ENSG00000165283	Q9UJZ1	STOML2	14
ENSG00000165288	Q6RI45	BRWD3	9
ENSG00000165300	O94991	SLITRK5	9
ENSG00000165304	Q14680	MELK	12
ENSG00000165309	Q5W041	ARMC3	11
ENSG00000165312	Q5VV17	OTUD1	8
ENSG00000165322	Q8IWW6	ARHGAP12	9
ENSG00000165323	Q8TDW7	FAT3	12
ENSG00000165325	Q05D60	CCDC67	8
ENSG00000165338	Q5U5R9	HECTD2	11
ENSG00000165349	Q8WY07	SLC7A3	11
ENSG00000165355	Q7Z6M2	FBXO33	8
ENSG00000165359	Q5JSJ4	DDX26B	10
ENSG00000165366	A6NDL7	7
ENSG00000165370	Q96P66	GPR101	9
ENSG00000165376	P57739	CLDN2	8
ENSG00000165379	Q96NI6	LRFN5	9
ENSG00000165383	Q8N456	LRRC18	6
ENSG00000165388	Q96MN9	ZNF488	7
ENSG00000165389	Q969W0	SPTSSA	9
ENSG00000165390	P13928	ANXA8	7
ENSG00000165392	Q14191	WRN	15
ENSG00000165406	Q5T0T0	MARCH8	11
ENSG00000165409	P16473	TSHR	12
ENSG00000165410	Q9Y281	CFL2	14
ENSG00000165416	Q9Y2Z0	SUGT1	14
ENSG00000165417	P52655	GTF2A1	9
ENSG00000165424	Q8N2G6	ZCCHC24	0
ENSG00000165429	B1AL46	4
ENSG00000165434	Q6PCE3	PGM2L1	15
ENSG00000165443	Q96FC7	PHYHIPL	9
ENSG00000165449	Q7RTY1	SLC16A9	10
ENSG00000165457	P14207	FOLR2	11
ENSG00000165458	O15357	INPPL1	11
ENSG00000165462	O14813	PHOX2A	5
ENSG00000165471	P11226	MBL2	7
ENSG00000165474	P29033	GJB2	6
ENSG00000165475	Q9Y2S2	CRYL1	12
ENSG00000165476	Q6NUK4	REEP3	9
ENSG00000165478	Q14CZ8	HEPACAM	9
ENSG00000165480	Q8IX90	SKA3	9
ENSG00000165487	Q8IYU8	EFHA1	9
ENSG00000165490	Q8IXT1	C11orf82	7
ENSG00000165494	O94913	PCF11	11
ENSG00000165495	Q96KN3	PKNOX2	9
ENSG00000165496	Q96L21	RPL10L	15
ENSG00000165501	Q96L50	LRR1	10
ENSG00000165502	Q969Q0	RPL36AL	15
ENSG00000165506	Q9NVR5	DNAAF2	11
ENSG00000165507	Q9NTK1	C10orf10	5
ENSG00000165509	Q8TD91	MAGEC3	2
ENSG00000165511	Q5T742	C10orf25	1
ENSG00000165512	P17026	ZNF22	5
ENSG00000165516	Q9Y2U9	KLHDC2	10
ENSG00000165521	Q05BV3	EML5	11
ENSG00000165525	O60524	NEMF	15
ENSG00000165526	Q96CM3	RPUSD4	0
ENSG00000165527	P62330	ARF6	13
ENSG00000165533	Q8TAM2	TTC8	12
ENSG00000165548	Q9P1W3	TMEM63C	13
ENSG00000165553	Q9NPG2	NGB	9
ENSG00000165555	Q6NXP6	NOXRED1	11
ENSG00000165556	Q99626	CDX2	5
ENSG00000165566	Q8N7J2	FAM123A	8
ENSG00000165568	Q96JD6	AKR1E2	0
ENSG00000165572	Q86V97	KBTBD6	6
ENSG00000165583	O60225	SSX5	0
ENSG00000165584	Q99909	SSX3	2
ENSG00000165588	P32243	OTX2	9
ENSG00000165591	Q6GMR7	FAAH2	2
ENSG00000165606	A6NNA5	DRGX	7
ENSG00000165609	Q9UKK9	NUDT5	15
ENSG00000165617	Q9NYF0	DACT1	8
ENSG00000165621	Q96P68	OXGR1	5
ENSG00000165623	Q8WVF2	UCMA	9
ENSG00000165626	Q8N7W2	BEND7	9
ENSG00000165629	P36542	ATP5C1	15
ENSG00000165630	Q99633	PRPF18	13
ENSG00000165632	Q5VWG9	TAF3	9
ENSG00000165633	Q8IW00	VSTM4	6
ENSG00000165637	P45880	VDAC2	13
ENSG00000165643	Q5JUK2	SOHLH1	4
ENSG00000165644	Q86VU5	COMTD1	7
ENSG00000165646	Q05940	SLC18A2	12
ENSG00000165650	Q8NEN9	PDZD8	7
ENSG00000165655	Q96F45	ZNF503	11
ENSG00000165659	Q9UI36	DACH1	0
ENSG00000165660	Q15018	FAM175B	9
ENSG00000165661	Q6ZRP7	QSOX2	8
ENSG00000165669	Q9H8W3	FAM204A	10
ENSG00000165671	Q96L73	NSD1	12
ENSG00000165672	P30048	PRDX3	15
ENSG00000165675	Q16206	ENOX2	9
ENSG00000165678	Q9H3K2	GHITM	12
ENSG00000165682	Q9P126	CLEC1B	6
ENSG00000165684	Q5SXM2	SNAPC4	12
ENSG00000165685	Q4KMG9	C12orf59	8
ENSG00000165688	Q10713	PMPCA	14
ENSG00000165689	Q96C92	SDCCAG3	8
ENSG00000165694	Q6ZUT3	FRMD7	7
ENSG00000165695	Q96MA6	AK8	11
ENSG00000165698	Q96E40	C9orf9	11
ENSG00000165699	Q92574	TSC1	11
ENSG00000165702	Q5VTD9	GFI1B	8
ENSG00000165704	P00492	HPRT1	15
ENSG00000165714	Q969J3	LOH12CR1	12
ENSG00000165716	Q5VUD6	FAM69B	9
ENSG00000165724	Q96E35	ZMYND19	10
ENSG00000165730	Q6ZVD7	STOX1	9
ENSG00000165731	P07949	RET	9
ENSG00000165732	Q9NR30	DDX21	11
ENSG00000165733	Q14692	BMS1	14
ENSG00000165752	Q86UX6	STK32C	12
ENSG00000165757	Q9P266	KIAA1462	8
ENSG00000165762	Q8NGD2	OR4K2	5
ENSG00000165775	Q9BWH2	FUNDC2	7
ENSG00000165782	Q86T03	TMEM55B	12
ENSG00000165792	Q9H7H0	METTL17	14
ENSG00000165794	Q9NP94	SLC39A2	6
ENSG00000165795	Q9UN36	NDRG2	9
ENSG00000165799	Q9H1E1	RNASE7	2
ENSG00000165801	Q8TER5	ARHGEF40	6
ENSG00000165802	Q6X4W1	NELF	7
ENSG00000165804	Q9P2Y4	ZNF219	6
ENSG00000165805	Q8NA57	C12orf50	7
ENSG00000165806	P55210	CASP7	0
ENSG00000165807	Q96LQ0	PPP1R36	7
ENSG00000165810	Q6UXG8	BTNL9	5
ENSG00000165813	Q7Z3E2	C10orf118	12
ENSG00000165816	Q5GFL6	VWA2	7
ENSG00000165819	Q86U44	METTL3	5
ENSG00000165821	Q9Y467	SALL2	5
ENSG00000165828	Q96NZ9	PRAP1	3
ENSG00000165832	Q8WWH5	TRUB1	9
ENSG00000165837	Q5W0A0	FAM194B	1
ENSG00000165841	P33261	CYP2C19	5
ENSG00000165861	Q9HBF4	ZFYVE1	8
ENSG00000165862	P54317	PNLIPRP2	11
ENSG00000165863	Q8WW14	C10orf82	6
ENSG00000165868	O43301	HSPA12A	9
ENSG00000165874	Q86V20	FAM35B	7
ENSG00000165879	Q92837	FRAT1	4
ENSG00000165886	Q9HAC8	UBTD1	9
ENSG00000165887	Q9GZV1	ANKRD2	6
ENSG00000165891	Q96AV8	E2F7	10
ENSG00000165895	A6NI28	ARHGAP42	12
ENSG00000165898	Q86U28	ISCA2	15
ENSG00000165899	Q3ZCN5	OTOGL	9
ENSG00000165905	Q8N3Y3	GYLTL1B	11
ENSG00000165912	Q9UKS6	PACSIN3	7
ENSG00000165914	Q86TV6	TTC7B	12
ENSG00000165915	Q96H72	SLC39A13	12
ENSG00000165916	P17980	PSMC3	14
ENSG00000165917	Q13702	RAPSN	12
ENSG00000165923	Q5U5Z8	AGBL2	10
ENSG00000165929	Q8N9U0	TC2N	9
ENSG00000165934	Q9P2I0	CPSF2	14
ENSG00000165935	A6NFE2	C12orf70	4
ENSG00000165943	Q96BY2	MOAP1	3
ENSG00000165948	Q96BM0	IFI27L1	0
ENSG00000165949	P40305	IFI27	4
ENSG00000165951	P20848	0
ENSG00000165953	Q8IW75	SERPINA12	5
ENSG00000165959	Q96JQ2	CLMN	9
ENSG00000165966	Q6ZMN7	PDZRN4	9
ENSG00000165970	Q9Y345	SLC6A5	11
ENSG00000165972	Q502W7	CCDC38	6
ENSG00000165973	Q92832	NELL1	9
ENSG00000165983	Q96BW5	PTER	9
ENSG00000165985	Q5VWW1	C1QL3	9
ENSG00000165990	Q96N23	11
ENSG00000165995	Q08289	CACNB2	12
ENSG00000165996	B0YJ81	PTPLA	14
ENSG00000165997	Q96KC2	ARL5B	12
ENSG00000166002	Q9NRQ5	C11orf75	5
ENSG00000166004	Q9C0D2	KIAA1731	8
ENSG00000166006	Q96PR1	KCNC2	12
ENSG00000166007	A6NCD1	4
ENSG00000166008	P43362	MAGEA9	2
ENSG00000166012	Q9H5J8	TAF1D	8
ENSG00000166013	A6NNF0	TRIM80P	1
ENSG00000166016	Q8N961	ABTB2	9
ENSG00000166024	Q7Z5L2	C10orf28	11
ENSG00000166025	Q8IY63	AMOTL1	10
ENSG00000166033	Q92743	HTRA1	11
ENSG00000166035	P11150	LIPC	5
ENSG00000166037	Q86XR8	CEP57	11
ENSG00000166046	Q8N4U5	TCP11L2	10
ENSG00000166049	Q8IV76	PASD1	2
ENSG00000166068	Q7Z699	SPRED1	8
ENSG00000166069	Q8N6Q1	TMCO5A	5
ENSG00000166073	Q14439	GPR176	9
ENSG00000166086	Q9BX67	JAM3	10
ENSG00000166090	Q9H293	IL25	5
ENSG00000166091	Q96DZ9	CMTM5	5
ENSG00000166104	Q8N8X6	1
ENSG00000166105	Q8NCI6	GLB1L3	12
ENSG00000166106	Q8TE58	ADAMTS15	12
ENSG00000166111	Q8N4V2	SVOP	10
ENSG00000166118	Q7Z5L4	SPATA19	6
ENSG00000166123	Q8TD30	GPT2	14
ENSG00000166126	Q9BXJ7	AMN	9
ENSG00000166128	Q92930	RAB8B	14
ENSG00000166130	Q70UQ0	IKBIP	9
ENSG00000166133	Q8IZ73	RPUSD2	15
ENSG00000166135	Q9NWT6	HIF1AN	11
ENSG00000166136	O95169	NDUFB8	12
ENSG00000166140	Q96K21	ZFYVE19	9
ENSG00000166143	Q9NXH3	PPP1R14D	5
ENSG00000166145	O43278	SPINT1	9
ENSG00000166147	P35555	FBN1	11
ENSG00000166148	P37288	AVPR1A	12
ENSG00000166152	Q8WTQ4	C16orf78	4
ENSG00000166153	Q8N2C3	DEPDC4	1
ENSG00000166157	P56180	TPTE	11
ENSG00000166159	Q8N967	LRTM2	9
ENSG00000166160	P04001	OPN1MW2	9
ENSG00000166164	Q9NPI1	BRD7	12
ENSG00000166165	P12277	CKB	12
ENSG00000166166	Q96FX7	TRMT61A	14
ENSG00000166167	Q9Y297	BTRC	13
ENSG00000166169	Q9UGP5	POLL	7
ENSG00000166170	Q9UL15	BAG5	0
ENSG00000166171	Q9BVM2	DPCD	7
ENSG00000166173	Q9BRS8	LARP6	11
ENSG00000166181	Q9BZZ5	API5	9
ENSG00000166183	Q86U10	ASPG	15
ENSG00000166188	Q9P2F9	ZNF319	7
ENSG00000166189	Q86YV9	HPS6	9
ENSG00000166192	Q96LD8	SENP8	12
ENSG00000166197	Q14978	NOLC1	8
ENSG00000166199	Q96Q83	ALKBH3	10
ENSG00000166200	P61201	COPS2	14
ENSG00000166206	P28472	GABRB3	12
ENSG00000166211	Q8N5J4	SPIC	9
ENSG00000166220	Q96M53	C10orf27	4
ENSG00000166224	O95470	SGPL1	14
ENSG00000166225	Q8WU20	FRS2	9
ENSG00000166226	P78371	CCT2	14
ENSG00000166228	P61457	PCBD1	14
ENSG00000166233	Q9Y4X5	ARIH1	14
ENSG00000166246	Q8IYS4	C16orf71	4
ENSG00000166250	Q9H6B4	CLMP	9
ENSG00000166257	Q9NY72	SCN3B	9
ENSG00000166260	Q9Y6N1	COX11	14
ENSG00000166261	O95125	ZNF202	6
ENSG00000166262	Q96M60	C15orf33	6
ENSG00000166263	Q6ZWJ1	STXBP4	10
ENSG00000166265	Q96J86	CYYR1	9
ENSG00000166266	Q93034	CUL5	12
ENSG00000166268	Q96LU7	C12orf28	12
ENSG00000166272	Q9NX94	C10orf26	7
ENSG00000166275	Q96B45	C10orf32	7
ENSG00000166278	P06681	C2	3
ENSG00000166285	P00751	10
ENSG00000166289	Q96S99	PLEKHF1	8
ENSG00000166292	Q9NV29	TMEM100	9
ENSG00000166295	Q96DE5	ANAPC16	9
ENSG00000166311	P17405	SMPD1	6
ENSG00000166313	O00213	APBB1	5
ENSG00000166317	Q9H987	SYNPO2L	8
ENSG00000166321	Q86X67	NUDT13	15
ENSG00000166323	Q8NCR3	C11orf65	5
ENSG00000166326	Q96DX7	TRIM44	9
ENSG00000166329	A6NF36	5
ENSG00000166333	Q13418	ILK	12
ENSG00000166337	Q12962	TAF10	5
ENSG00000166340	O14773	TPP1	9
ENSG00000166341	Q96JQ0	DCHS1	12
ENSG00000166342	Q8TDF5	NETO1	9
ENSG00000166343	Q4VC12	ZMYND17	5
ENSG00000166347	P00167	CYB5A	14
ENSG00000166348	Q70EL1	USP54	11
ENSG00000166349	P15918	RAG1	9
ENSG00000166351	Q86YR6	POTED	2
ENSG00000166352	Q86VG3	C11orf74	7
ENSG00000166359	Q6ZMY6	WDR88	8
ENSG00000166363	Q9H207	OR10A5	6
ENSG00000166368	Q9H210	OR2D2	0
ENSG00000166377	O43861	ATP9B	14
ENSG00000166387	Q8ND30	PPFIBP2	12
ENSG00000166391	Q3SYC2	MOGAT2	14
ENSG00000166394	Q6BCY4	CYB5R2	14
ENSG00000166396	O75635	SERPINB7	5
ENSG00000166398	O15063	KIAA0355	7
ENSG00000166401	P50452	SERPINB8	4
ENSG00000166402	P50607	TUB	12
ENSG00000166404	P48595	12
ENSG00000166405	Q7Z5B4	RIC3	10
ENSG00000166407	P25800	LMO1	5
ENSG00000166411	P50213	IDH3A	0
ENSG00000166415	Q3MJ13	WDR72	8
ENSG00000166426	P29762	CRABP1	9
ENSG00000166428	Q96BZ4	PLD4	7
ENSG00000166432	Q5H9K5	ZMAT1	4
ENSG00000166435	Q6P2D8	XRRA1	5
ENSG00000166436	O15016	TRIM66	5
ENSG00000166439	Q8NCN4	RNF169	9
ENSG00000166441	P46776	RPL27A	15
ENSG00000166444	P78524	ST5	9
ENSG00000166446	Q8N8U2	CDYL2	5
ENSG00000166448	Q8N3G9	TMEM130	8
ENSG00000166450	Q2VWP7	PRTG	9
ENSG00000166451	Q96H22	CENPN	11
ENSG00000166452	Q9NQ31	AKIP1	7
ENSG00000166454	O43313	ATMIN	9
ENSG00000166455	Q6P387	C16orf46	6
ENSG00000166471	Q5BJD5	TMEM41B	14
ENSG00000166473	Q7Z442	PKD1L2	11
ENSG00000166477	Q8WVC0	LEO1	11
ENSG00000166478	P52747	ZNF143	9
ENSG00000166479	Q96JJ7	TMX3	10
ENSG00000166482	P55083	MFAP4	5
ENSG00000166483	P30291	WEE1	11
ENSG00000166484	Q13164	MAPK7	14
ENSG00000166492	A6NNG1	FAM86GP	1
ENSG00000166501	P05771	PRKCB	12
ENSG00000166503	Q9Y3E1	8
ENSG00000166507	P52849	NDST2	12
ENSG00000166508	P33993	MCM7	5
ENSG00000166509	O75596	CLEC3A	9
ENSG00000166510	Q9H2F9	CCDC68	6
ENSG00000166523	Q9ULY5	CLEC4E	6
ENSG00000166526	P17036	ZNF3	5
ENSG00000166527	Q8WXI8	CLEC4D	4
ENSG00000166529	Q9Y5A6	ZSCAN21	1
ENSG00000166530	O75506	HSBP1P2	9
ENSG00000166532	Q9ULI2	RIMKLB	9
ENSG00000166535	A8K2U0	A2ML1	9
ENSG00000166546	Q3B7T3	BEAN1	4
ENSG00000166548	O00142	TK2	9
ENSG00000166557	Q9Y3Q3	TMED3	13
ENSG00000166558	A6NNN8	SLC38A8	6
ENSG00000166562	Q9BY50	SEC11C	14
ENSG00000166569	Q7Z7G2	CPLX4	9
ENSG00000166573	P47211	GALR1	11
ENSG00000166575	Q86UB9	TMEM135	10
ENSG00000166578	Q96DY2	IQCD	11
ENSG00000166579	Q9GZM8	NDEL1	12
ENSG00000166582	Q7Z7K6	CENPV	11
ENSG00000166589	O75309	CDH16	6
ENSG00000166592	P55042	RRAD	9
ENSG00000166595	Q9Y3D0	FAM96B	14
ENSG00000166596	Q8N1V2	WDR16	11
ENSG00000166598	P14625	HSP90B1	14
ENSG00000166603	P32245	MC4R	9
ENSG00000166619	P62952	BLCAP	5
ENSG00000166634	Q96P63	SERPINB12	7
ENSG00000166664	Q494W8	CHRFAM7A	12
ENSG00000166667	Q495Y8	0
ENSG00000166669	Q5U623	ATF7IP2	6
ENSG00000166670	P09238	MMP10	8
ENSG00000166676	A6NH52	FAM18A	14
ENSG00000166681	Q00994	NGFRAP1	4
ENSG00000166682	Q9H3S3	TMPRSS5	6
ENSG00000166685	Q8WTW3	COG1	8
ENSG00000166689	Q6IQ23	PLEKHA7	9
ENSG00000166704	Q8WXB4	ZNF606	12
ENSG00000166710	P61769	B2M	7
ENSG00000166716	Q92610	ZNF592	10
ENSG00000166734	Q6P4E1	CASC4	8
ENSG00000166736	P46098	HTR3A	8
ENSG00000166741	P40261	NNMT	6
ENSG00000166743	Q08AH1	ACSM1	8
ENSG00000166747	O43747	AP1G1	14
ENSG00000166748	Q96MI9	AGBL1	11
ENSG00000166750	Q08AF3	SLFN5	5
ENSG00000166762	Q96P56	CATSPER2	6
ENSG00000166763	Q7RTU9	STRCP1	5
ENSG00000166780	Q96MC5	C16orf45	9
ENSG00000166783	Q9Y4F3	KIAA0430	11
ENSG00000166787	P22614	SAA3P	6
ENSG00000166788	Q96ER3	SAAL1	10
ENSG00000166793	Q96NS1	YPEL4	6
ENSG00000166794	P23284	PPIB	14
ENSG00000166796	P07864	LDHC	1
ENSG00000166797	Q9H5X1	FAM96A	7
ENSG00000166800	Q6ZMR3	LDHAL6A	15
ENSG00000166801	Q96PZ2	FAM111A	6
ENSG00000166803	Q15004	KIAA0101	10
ENSG00000166813	Q2M1P5	KIF7	9
ENSG00000166816	Q86WU2	LDHD	15
ENSG00000166819	O60240	PLIN1	8
ENSG00000166821	O75192	PEX11A	9
ENSG00000166822	Q8WVE7	TMEM170A	9
ENSG00000166823	Q9BRJ9	MESP1	5
ENSG00000166825	P15144	ANPEP	12
ENSG00000166828	P51170	SCNN1G	8
ENSG00000166831	Q6ZRY4	RBPMS2	9
ENSG00000166833	Q8IVL1	NAV2	12
ENSG00000166839	Q495B1	ANKDD1A	8
ENSG00000166840	Q969I3	GLYATL1	2
ENSG00000166845	Q8IYD9	C18orf54	6
ENSG00000166847	Q9BTE1	DCTN5	12
ENSG00000166848	Q9NYB0	TERF2IP	9
ENSG00000166851	P53350	PLK1	14
ENSG00000166855	O76031	CLPX	15
ENSG00000166856	O15218	GPR182	5
ENSG00000166860	O15060	ZBTB39	9
ENSG00000166862	Q9Y698	CACNG2	7
ENSG00000166863	Q9UHF0	TAC3	6
ENSG00000166866	Q9UBC5	MYO1A	14
ENSG00000166869	O43745	4
ENSG00000166881	O14524	TMEM194A	12
ENSG00000166884	Q8NGJ1	OR4D6	5
ENSG00000166886	Q15742	NAB2	0
ENSG00000166887	Q96JC1	VPS39	14
ENSG00000166888	P42226	STAT6	5
ENSG00000166889	Q86TB9	PATL1	9
ENSG00000166896	Q9Y6H3	XRCC6BP1	14
ENSG00000166897	Q5R3F8	PPP1R29	8
ENSG00000166900	Q13277	STX3	9
ENSG00000166902	Q9NX20	MRPL16	15
ENSG00000166908	Q8TBX8	PIP4K2C	4
ENSG00000166912	Q9NXD2	MTMR10	9
ENSG00000166913	P31946	YWHAB	10
ENSG00000166920	Q9C002	C15orf48	7
ENSG00000166922	P05408	SCG5	9
ENSG00000166923	O60565	GREM1	10
ENSG00000166924	Q6ZVC0	C7orf51	5
ENSG00000166925	Q9Y3Q8	TSC22D4	5
ENSG00000166926	Q96DS6	MS4A6E	1
ENSG00000166927	Q9GZW8	MS4A7	4
ENSG00000166928	Q96JA4	MS4A14	4
ENSG00000166930	Q9H3V2	MS4A5	5
ENSG00000166938	Q8TF46	DIS3L	9
ENSG00000166946	O95273	CCNDBP1	8
ENSG00000166947	P16452	EPB42	8
ENSG00000166948	O95932	TGM6	8
ENSG00000166949	P84022	SMAD3	9
ENSG00000166959	Q9BY19	MS4A8B	9
ENSG00000166960	Q5BJE1	C18orf34	8
ENSG00000166961	Q8N5U1	MS4A15	6
ENSG00000166963	P78559	MAP1A	9
ENSG00000166965	A6NED2	RCCD1	4
ENSG00000166971	Q9H8T0	AKTIP	12
ENSG00000166974	Q15555	MAPRE2	7
ENSG00000166979	P58658	C21orf63	10
ENSG00000166984	Q8TDR4	TCP10L2	2
ENSG00000166986	P56192	MARS	15
ENSG00000166987	Q96DN6	MBD6	3
ENSG00000166997	Q8N129	CNPY4	6
ENSG00000166998	P12532	11
ENSG00000167004	P30101	PDIA3	14
ENSG00000167005	O43809	NUDT21	14
ENSG00000167011	Q8N8M0	C7orf52	2
ENSG00000167014	Q8NHR7	C15orf43	6
ENSG00000167034	Q99801	NKX3-1	6
ENSG00000167037	Q2NKQ1	SGSM1	12
ENSG00000167065	Q8NEJ0	DUSP18	8
ENSG00000167074	Q10587	TEF	9
ENSG00000167077	Q5TIA1	MEI1	8
ENSG00000167080	Q8NHY0	B4GALNT2	6
ENSG00000167081	P40426	PBX3	12
ENSG00000167083	O14610	GNGT2	5
ENSG00000167085	P35232	PHB	14
ENSG00000167088	P62314	SNRPD1	14
ENSG00000167094	Q8NEE8	TTC16	11
ENSG00000167098	Q8TC36	SUN5	4
ENSG00000167100	Q8IZD0	SAMD14	6
ENSG00000167103	Q5T9C9	PIP5KL1	10
ENSG00000167104	Q8NFQ5	BPIFB6	7
ENSG00000167105	Q6UXU6	TMEM92	5
ENSG00000167106	Q5T9C2	FAM102A	9
ENSG00000167107	Q96CM8	ACSF2	15
ENSG00000167110	Q08379	GOLGA2	11
ENSG00000167112	O95900	TRUB2	12
ENSG00000167113	Q9Y3A0	COQ4	14
ENSG00000167114	Q6P1M0	SLC27A4	12
ENSG00000167117	Q53H64	LINC00483	0
ENSG00000167118	Q9BTM9	URM1	7
ENSG00000167123	Q5T4B2	CERCAM	12
ENSG00000167130	Q86YN1	DOLPP1	14
ENSG00000167131	Q8IW40	CCDC103	5
ENSG00000167136	Q14249	ENDOG	13
ENSG00000167139	Q8IYX1	TBC1D21	6
ENSG00000167157	Q99811	PRRX2	8
ENSG00000167159	Q96LR1	C17orf69	1
ENSG00000167165	P35504	UGT1A6	12
ENSG00000167173	Q6ZRI6	C15orf39	5
ENSG00000167178	Q6UXK2	ISLR2	9
ENSG00000167182	Q02086	SP2	8
ENSG00000167183	Q9BU68	PRR15L	6
ENSG00000167186	Q99807	COQ7	13
ENSG00000167191	Q9NZH0	GPRC5B	5
ENSG00000167193	P46108	CRK	10
ENSG00000167194	Q96LL3	C16orf92	4
ENSG00000167195	A6NDK9	GOLGA6C	0
ENSG00000167196	Q8NEZ5	FBXO22	7
ENSG00000167202	Q9UPU7	TBC1D2B	11
ENSG00000167207	Q9HC29	NOD2	6
ENSG00000167208	Q7Z614	SNX20	7
ENSG00000167210	Q8IVV2	LOXHD1	11
ENSG00000167216	Q8IYT4	KATNAL2	11
ENSG00000167220	Q9H0R4	HDHD2	10
ENSG00000167230	Q8N4C9	C17orf78	5
ENSG00000167232	Q05481	ZNF91	12
ENSG00000167236	P55773	CCL23	3
ENSG00000167244	P01344	IGF2	4
ENSG00000167257	Q8ND24	RNF214	9
ENSG00000167258	Q9NYV4	CDK12	13
ENSG00000167261	Q9H4A9	DPEP2	13
ENSG00000167264	Q9NX74	DUS2L	14
ENSG00000167272	Q969H6	POP5	13
ENSG00000167280	Q8NFI3	ENGASE	14
ENSG00000167281	A6NFN3	RBFOX3	5
ENSG00000167283	O75964	ATP5L	12
ENSG00000167286	P04234	CD3D	5
ENSG00000167291	Q8TBP0	TBC1D16	12
ENSG00000167302	Q96N21	C17orf56	9
ENSG00000167306	Q9ULV0	MYO5B	13
ENSG00000167311	Q96L15	ART5	6
ENSG00000167315	P42765	ACAA2	15
ENSG00000167323	Q13586	STIM1	12
ENSG00000167325	P23921	RRM1	15
ENSG00000167332	Q9H255	OR51E2	8
ENSG00000167333	Q6AZZ1	TRIM68	4
ENSG00000167346	Q9NRE1	MMP26	2
ENSG00000167355	Q9H339	3
ENSG00000167359	Q9H343	OR51I1	5
ENSG00000167360	Q8NH59	OR51Q1	5
ENSG00000167363	Q9H479	FN3K	0
ENSG00000167371	Q7Z6L0	PRRT2	3
ENSG00000167377	P17027	ZNF23	12
ENSG00000167378	Q8WZA9	IRGQ	4
ENSG00000167380	Q9NYT6	ZNF226	ZNF234	12
ENSG00000167383	Q9UJW7	ZNF229	12
ENSG00000167384	Q9UJW8	ZNF180	4
ENSG00000167393	Q9Y5P8	PPP2R3B	14
ENSG00000167394	Q96K58	ZNF668	5
ENSG00000167395	O15015	ZNF646	6
ENSG00000167397	Q9BQB6	VKORC1	11
ENSG00000167414	Q9UK08	GNG8	5
ENSG00000167419	P22079	LPO	10
ENSG00000167433	Q9P227	5
ENSG00000167434	P22748	CA4	9
ENSG00000167447	Q8ND04	SMG8	12
ENSG00000167459	Q96LP4	1
ENSG00000167460	P67936	TPM4	8
ENSG00000167461	P61006	RAB8A	14
ENSG00000167468	P36969	GPX4	15
ENSG00000167470	Q504T8	MIDN	5
ENSG00000167475	Q969E2	5
ENSG00000167476	Q96MG2	JSRP1	4
ENSG00000167483	Q86XR2	FAM129C	6
ENSG00000167487	Q53HC5	KLHL26	7
ENSG00000167491	Q86YP4	GATAD2A	9
ENSG00000167508	P53602	MVD	13
ENSG00000167513	Q9H211	CDT1	12
ENSG00000167515	Q9UL33	TRAPPC2L	11
ENSG00000167522	Q6UB99	ANKRD11	9
ENSG00000167523	Q96N06	C16orf55	3
ENSG00000167524	Q96LW2	4
ENSG00000167525	Q8NCQ7	PROCA1	0
ENSG00000167526	P26373	RPL13	14
ENSG00000167528	Q96N77	ZNF641	4
ENSG00000167531	P00709	LALBA	5
ENSG00000167535	P54284	CACNB3	9
ENSG00000167536	Q6UX07	DHRS13	11
ENSG00000167543	Q8NBR0	TP53I13	4
ENSG00000167548	O14686	MLL2	12
ENSG00000167549	Q6QEF8	CORO6	14
ENSG00000167550	Q8TAI7	RHEBL1	4
ENSG00000167552	Q71U36	TUBA1A	14
ENSG00000167553	Q9BQE3	TUBA1C	14
ENSG00000167554	Q8N9Z0	ZNF610	1
ENSG00000167555	Q3MIS6	ZNF528	12
ENSG00000167562	Q9NV72	ZNF701	12
ENSG00000167565	Q9UJW9	SERTAD3	4
ENSG00000167566	Q9HCH0	NCKAP5L	4
ENSG00000167578	P61018	MIA	RAB4B	13
ENSG00000167580	P41181	AQP2	3
ENSG00000167588	P21695	GPD1	15
ENSG00000167595	Q2NL68	C19orf55	4
ENSG00000167600	Q96SQ9	CYP2S1	5
ENSG00000167601	P30530	AXL	10
ENSG00000167604	Q8NI38	NFKBID	7
ENSG00000167608	Q7Z404	TMC4	6
ENSG00000167612	Q7Z3H0	ANKRD33	4
ENSG00000167613	Q6GTX8	LAIR1	4
ENSG00000167614	Q9H313	TTYH1	6
ENSG00000167615	Q96PV6	LENG8	14
ENSG00000167617	Q6NZY7	CDC42EP5	1
ENSG00000167618	Q6ISS4	LAIR2	2
ENSG00000167619	Q8NBT3	TMEM145	12
ENSG00000167625	Q8TF50	ZNF526	5
ENSG00000167632	Q96Q05	TRAPPC9	12
ENSG00000167633	P43629	KIR3DL1	5
ENSG00000167634	Q8WX94	NLRP7	3
ENSG00000167635	Q15072	ZNF146	2
ENSG00000167637	Q14585	ZNF283	0
ENSG00000167641	Q96A00	PPP1R14A	5
ENSG00000167642	O43291	SPINT2	9
ENSG00000167644	Q9GZP8	C19orf33	2
ENSG00000167645	Q5BJH7	YIF1B	14
ENSG00000167646	Q8N9W5	C19orf51	4
ENSG00000167653	O43653	PSCA	2
ENSG00000167654	Q86WG3	ATCAY	10
ENSG00000167656	Q14210	LY6D	5
ENSG00000167657	O43293	DAPK3	9
ENSG00000167658	P13639	EEF2	15
ENSG00000167664	Q96BF3	TMIGD2	1
ENSG00000167670	Q13111	CHAF1A	11
ENSG00000167671	Q9BZV1	UBXN6	12
ENSG00000167674	Q7Z4V5	7
ENSG00000167676	Q96Q06	PLIN4	5
ENSG00000167680	Q9H3T3	SEMA6B	12
ENSG00000167685	Q8N0Y2	ZNF444	3
ENSG00000167693	Q6DKJ4	NXN	14
ENSG00000167695	Q8TBR7	FAM57A	8
ENSG00000167699	Q9HC38	GLOD4	12
ENSG00000167700	Q96ES6	MFSD3	11
ENSG00000167701	P24298	GPT	14
ENSG00000167702	Q96AC6	KIFC2	5
ENSG00000167703	Q8N370	SLC43A2	11
ENSG00000167705	Q96NA2	RILP	7
ENSG00000167711	P08697	SERPINF2	9
ENSG00000167716	Q562E7	WDR81	12
ENSG00000167720	Q9GZT4	SRR	15
ENSG00000167721	Q2NL82	TSR1	14
ENSG00000167723	Q8NET8	TRPV3	8
ENSG00000167733	Q7Z5J1	HSD11B1L	11
ENSG00000167740	Q8WUJ1	CYB5D2	12
ENSG00000167741	Q6P531	GGT6	6
ENSG00000167744	P34130	NTF4	5
ENSG00000167747	Q6RUI8	C19orf48	1
ENSG00000167748	P06870	KLK1	4
ENSG00000167749	Q9Y5K2	KLK4	4
ENSG00000167751	P20151	KLK2	4
ENSG00000167754	Q9Y337	KLK5	5
ENSG00000167755	Q92876	KLK6	0
ENSG00000167757	Q9UBX7	KLK11	5
ENSG00000167759	Q9UKR3	KLK13	5
ENSG00000167766	P51522	ZNF83	2
ENSG00000167767	Q6KB66	KRT80	4
ENSG00000167768	P04264	KRT1	3
ENSG00000167769	Q8TDN7	ACER1	9
ENSG00000167770	Q96FW1	OTUB1	12
ENSG00000167771	Q8IZ40	RCOR2	4
ENSG00000167772	Q9BY76	ANGPTL4	9
ENSG00000167774	O95182	NDUFA7	11
ENSG00000167775	Q9NPF0	CD320	0
ENSG00000167778	Q8NCJ5	SPRYD3	11
ENSG00000167779	P24592	IGFBP6	4
ENSG00000167780	O75908	SOAT2	9
ENSG00000167785	Q96NG5	ZNF558	2
ENSG00000167791	Q9NPB3	CABP2	5
ENSG00000167792	P49821	NDUFV1	15
ENSG00000167797	O75956	CDK2AP2	5
ENSG00000167798	Q6ZMU1	C3P1	1
ENSG00000167799	Q8WV74	NUDT8	5
ENSG00000167800	O75333	TBX10	12
ENSG00000167807	Q6P4F2	FDX1L	14
ENSG00000167815	P32119	PRDX2	15
ENSG00000167822	Q8NGG0	OR8J3	6
ENSG00000167825	Q13606	OR5I1	5
ENSG00000167840	Q9UNY5	ZNF232	1
ENSG00000167842	Q9H081	MIS12	9
ENSG00000167850	Q08708	CD300C	7
ENSG00000167851	Q9UGN4	CD300A	4
ENSG00000167858	Q969V4	TEKT1	11
ENSG00000167861	Q8IV36	C17orf28	13
ENSG00000167862	Q14197	ICT1	8
ENSG00000167863	O75947	ATP5H	13
ENSG00000167874	Q6PEY1	TMEM88	7
ENSG00000167880	Q92817	EVPL	9
ENSG00000167881	Q9UHB9	SRP68	14
ENSG00000167889	Q3V5L5	MGAT5B	11
ENSG00000167895	Q8IU68	TMC8	0
ENSG00000167900	P04183	TK1	15
ENSG00000167904	Q96MH6	TMEM68	12
ENSG00000167910	P22680	CYP7A1	9
ENSG00000167914	Q96QA5	GSDMA	7
ENSG00000167916	Q2M2I5	KRT24	6
ENSG00000167920	Q8N816	TMEM99	0
ENSG00000167925	Q8N2G8	GHDC	5
ENSG00000167930	Q9H0X4	ITFG3	9
ENSG00000167941	Q9BQB4	SOST	0
ENSG00000167957	Q96A99	6
ENSG00000167962	Q86UK7	ZNF598	14
ENSG00000167964	Q9ULW5	RAB26	12
ENSG00000167965	Q9BVC4	MLST8	13
ENSG00000167967	Q66K89	E4F1	9
ENSG00000167968	Q92874	DNASE1L2	5
ENSG00000167969	P42126	ECI1	9
ENSG00000167971	Q8WXD9	CASKIN1	11
ENSG00000167972	Q99758	ABCA3	15
ENSG00000167977	Q9NXV2	KCTD5	12
ENSG00000167978	Q9UQ35	SRRM2	0
ENSG00000167981	Q96LX8	ZNF597	4
ENSG00000167984	Q7RTR2	NLRC3	6
ENSG00000167985	Q9NX18	SDHAF2	13
ENSG00000167986	Q16531	DDB1	14
ENSG00000167987	A5D8V6	VPS37C	7
ENSG00000167992	Q96DN2	VWCE	6
ENSG00000167994	Q8TBN0	RAB3IL1	11
ENSG00000167995	O76090	BEST1	8
ENSG00000167996	P02794	FTH1	12
ENSG00000168000	Q96G97	BSCL2	5
ENSG00000168002	P62487	POLR2G	14
ENSG00000168003	P08195	SLC3A2	9
ENSG00000168004	Q96KN8	HRASLS5	4
ENSG00000168005	Q9BUA3	C11orf84	6
ENSG00000168010	Q8NAA4	ATG16L2	6
ENSG00000168014	Q4AC94	C2CD3	11
ENSG00000168016	O15050	TRANK1	7
ENSG00000168026	Q8NDW8	TTC21A	12
ENSG00000168028	P08865	RPSA	15
ENSG00000168032	O75355	ENTPD3	9
ENSG00000168036	P35222	CTNNB1	12
ENSG00000168038	Q96C45	ULK4	11
ENSG00000168040	Q13158	FADD	8
ENSG00000168056	Q9NS15	LTBP3	9
ENSG00000168060	Q9UQQ1	NAALADL1	5
ENSG00000168061	A6NKF1	SAC3D1	5
ENSG00000168062	Q8N1L9	BATF2	4
ENSG00000168065	Q9NSA0	SLC22A11	1
ENSG00000168066	Q15637	SF1	14
ENSG00000168067	Q12851	MAP4K2	12
ENSG00000168070	Q3KP22	C11orf85	4
ENSG00000168071	A6NC98	CCDC88B	4
ENSG00000168077	Q6AZY7	SCARA3	9
ENSG00000168078	Q96KB5	PBK	11
ENSG00000168079	Q6ZMJ2	SCARA5	9
ENSG00000168081	Q13519	PNOC	9
ENSG00000168090	Q7L5N1	COPS6	5
ENSG00000168092	P68402	PAFAH1B2	11
ENSG00000168096	Q6ZW76	ANKS3	11
ENSG00000168101	Q9BRJ7	NUDT16L1	7
ENSG00000168113	Q8NHA8	5
ENSG00000168116	Q9HCI6	KIAA1586	1
ENSG00000168118	P20338	RAB4A	13
ENSG00000168122	Q9NSJ1	ZNF355P	12
ENSG00000168124	O43749	OR1F1	6
ENSG00000168126	Q8NHA6	OR2W6P	5
ENSG00000168131	Q9GZK3	OR2B2	6
ENSG00000168135	P48050	KCNJ4	8
ENSG00000168137	Q9C0A6	SETD5	8
ENSG00000168140	Q6EMK4	VASN	10
ENSG00000168143	Q5T0W9	FAM83B	8
ENSG00000168148	Q16695	HIST3H3	0
ENSG00000168152	Q9H5L6	THAP9	12
ENSG00000168158	O95371	OR2C1	0
ENSG00000168159	Q5TA31	RNF187	3
ENSG00000168172	Q86VS8	HOOK3	11
ENSG00000168175	Q8NDC0	MAPK1IP1L	5
ENSG00000168209	Q9NX09	DDIT4	9
ENSG00000168214	Q06330	RBPJ	12
ENSG00000168216	Q9NUN5	LMBRD1	11
ENSG00000168228	Q9H5U6	ZCCHC4	12
ENSG00000168229	Q13258	PTGDR	4
ENSG00000168234	Q8N584	TTC39C	11
ENSG00000168237	Q8IVS8	GLYCTK	12
ENSG00000168242	P62807	HIST1H2BI	0
ENSG00000168243	P50150	GNG4	5
ENSG00000168246	Q8WUN7	UBTD2	11
ENSG00000168256	Q9NYR9	NKIRAS2	9
ENSG00000168259	Q99615	DNAJC7	14
ENSG00000168263	Q8TDN2	KCNV2	9
ENSG00000168264	Q7Z5L9	IRF2BP2	9
ENSG00000168267	Q7RTS3	PTF1A	0
ENSG00000168268	Q9H857	NT5DC2	11
ENSG00000168269	Q12951	FOXI1	9
ENSG00000168273	Q8WVI0	C3orf78	5
ENSG00000168274	P04908	HIST1H2AE	14
ENSG00000168275	Q5JTJ3	C1orf31	9
ENSG00000168280	O60282	KIF5C	14
ENSG00000168282	Q10469	MGAT2	12
ENSG00000168283	P35226	BMI1	9
ENSG00000168286	Q96EK4	THAP11	6
ENSG00000168288	Q9H3L0	MMADHC	12
ENSG00000168291	P11177	PDHB	15
ENSG00000168297	Q7Z7A4	PXK	11
ENSG00000168298	P10412	HIST1H1E	2
ENSG00000168300	Q96MG8	PCMTD1	11
ENSG00000168301	Q8NC69	KCTD6	9
ENSG00000168303	Q8TAP9	C7orf11	8
ENSG00000168306	Q99424	ACOX2	8
ENSG00000168309	O95990	FAM107A	8
ENSG00000168310	P14316	IRF2	9
ENSG00000168314	Q13875	MOBP	4
ENSG00000168329	P49238	CX3CR1	7
ENSG00000168333	Q8WWR9	C8orf22	1
ENSG00000168334	Q702N8	XIRP1	9
ENSG00000168348	Q96T92	INSM2	4
ENSG00000168350	Q6QHC5	DEGS2	14
ENSG00000168356	Q9UI33	SCN11A	11
ENSG00000168374	P18085	ARF4	14
ENSG00000168383	P04440	9
ENSG00000168384	P20036	HLA-DPA1	7
ENSG00000168385	Q15019	SEPT2	11
ENSG00000168386	Q4L180	FILIP1L	10
ENSG00000168387	Q8WXK2	14
ENSG00000168389	Q8NA29	MFSD2A	9
ENSG00000168393	P23919	DTYMK	15
ENSG00000168394	Q03518	TAP1	8
[truncated: 228,011 more chars]
