# Supplementary material for: ProteinHistorian: Tools for the Comparative Analysis of Eukaryote Protein Origin
Source: PLoS Comput Biol. 2012 Jun 28;8(6):e1002567. doi: 10.1371/journal.pcbi.1002567 (PMC3386163; doi:10.1371/journal.pcbi.1002567)
Supplement: Dataset S1 — ProteinHistorian source code and examples. This archive contains the python source code for the command line version of ProteinHistorian. Installation instructions and several example analyses are given in the README file. (ZIP) [file pcbi.1002567.s001.zip › ProteinHistorian/example/ages/human_age-label_dollo.txt]

# ./age_proteins.py -s HUMAN -o example/ages/ -t example/time_tree_dates.txt example/families/PPODv4_PTHR7-OrthoMCL_families.txt example/families/PPODv4_PTHR7-OrthoMCL.tree 2012-04-16 17:01:09.077246
#
# FAMILY_FILE = example/families/PPODv4_PTHR7-OrthoMCL_families.txt
# TREE_FILE = example/families/PPODv4_PTHR7-OrthoMCL.tree
# RECONSTRUCTION_ALGO = dollo
# GAIN_PENALTY = 1
# OUTPUT_NAME = PPODv4_PTHR7-OrthoMCL_dollo
# OUTPUT_DIR = example/ages/
# OUTPUT_FORMATS = ['depth', 'label', 'time', 'profile']
# TIME_FILE = example/time_tree_dates.txt
# ADDITIONAL_ID_FILE = None
#
ENSG00000000003	O43657	Euteleostomi
ENSG00000000005	Q9H2S6	Euteleostomi
ENSG00000000419	O60762	Cellular_Organisms
ENSG00000000457	Q8IZE3	Bilateria
ENSG00000000460	Q9NSG2	Deuterostomia
ENSG00000000938	P09769	Bilateria
ENSG00000000971	P08603	Bilateria
ENSG00000001036	Q9BTY2	Cellular_Organisms
ENSG00000001084	P48506	Eukaryota
ENSG00000001167	P23511	Euteleostomi
ENSG00000001460	Q5TH74	Eukaryota
ENSG00000001461	Q6P499	Euteleostomi
ENSG00000001497	Q9Y4W2	Eukaryota
ENSG00000001561	Q9Y6X5	Cellular_Organisms
ENSG00000001617	Q13275	Euteleostomi
ENSG00000001626	P13569	Cellular_Organisms
ENSG00000001629	Q9P2G1	Eukaryota
ENSG00000001630	Q16850	Cellular_Organisms
ENSG00000001631	O00522	Bilateria
ENSG00000002016	P43351	Eukaryota
ENSG00000002330	Q92934	Euteleostomi
ENSG00000002549	P28838	Cellular_Organisms
ENSG00000002586	P14209	Mammalia
ENSG00000002587	O14792	Cellular_Organisms
ENSG00000002726	P19801	Eukaryota
ENSG00000002745	Q9UBV4	Bilateria
ENSG00000002746	Q76N89	Bilateria
ENSG00000002822	Q9Y6D9	Eukaryota
ENSG00000002834	Q14847	Bilateria
ENSG00000002919	Q9Y5W9	Euteleostomi
ENSG00000002933	Q96HP8	Eutheria
ENSG00000003056	P20645	Opisthokonta
ENSG00000003096	Q9P2N7	Cellular_Organisms
ENSG00000003137	Q9NR63	Eukaryota
ENSG00000003147	Q05084	Bilateria
ENSG00000003249	Q9H9R9	Euteleostomi
ENSG00000003393	Q96Q42	Bilateria
ENSG00000003400	Q92851	Deuterostomia
ENSG00000003402	O15519	Euteleostomi
ENSG00000003436	P10646	Eukaryota
ENSG00000003509	Q7L592	Cellular_Organisms
ENSG00000003756	P52756	Eukaryota
ENSG00000003987	Q9Y216	Eukaryota
ENSG00000003989	P52569	Cellular_Organisms
ENSG00000004059	P84085	Eukaryota
ENSG00000004139	Q6SZW1	Bilateria
ENSG00000004142	Q9Y2S7	Cellular_Organisms
ENSG00000004399	Q9Y4D7	Bilateria
ENSG00000004455	P54819	Cellular_Organisms
ENSG00000004468	P28907	Deuterostomia
ENSG00000004478	Q02790	Eukaryota
ENSG00000004487	O60341	Cellular_Organisms
ENSG00000004534	P78332	Euteleostomi
ENSG00000004660	Q8N5S9	Eukaryota
ENSG00000004700	P46063	Cellular_Organisms
ENSG00000004766	Q96JG6	Eukaryota
ENSG00000004776	O14558	Theria
ENSG00000004777	O14559	Bilateria
ENSG00000004779	O14561	Cellular_Organisms
ENSG00000004799	Q16654	Eukaryota
ENSG00000004809	Q86VW1	Euteleostomi
ENSG00000004838	O75800	Eukaryota
ENSG00000004846	Q2M3G0	Cellular_Organisms
ENSG00000004848	Q96QS3	Bilateria
ENSG00000004864	Q9UJS0	Eukaryota
ENSG00000004866	Q9NRC1	Bilateria
ENSG00000004897	P30260	Cellular_Organisms
ENSG00000004939	P02730	Eukaryota
ENSG00000004948	P30988	Bilateria
ENSG00000004961	P53701	Eukaryota
ENSG00000004975	O14641	Bilateria
ENSG00000005001	Q9GZN4	Mammalia
ENSG00000005007	Q92900	Eukaryota
ENSG00000005020	O75563	Deuterostomia
ENSG00000005022	P05141	Eukaryota
ENSG00000005059	Q9NWR8	HUMAN
ENSG00000005073	P31270	Euteleostomi
ENSG00000005075	P52435	Cellular_Organisms
ENSG00000005100	Q9H6R0	Eukaryota
ENSG00000005102	P50221	Euteleostomi
ENSG00000005108	Q9UPZ6	Deuterostomia
ENSG00000005156	P49916	Eukaryota
ENSG00000005175	Q9H6T3	Eukaryota
ENSG00000005187	Q53FZ2	Cellular_Organisms
ENSG00000005189	Q96IC2	Eukaryota
ENSG00000005194	Q6FI81	Eukaryota
ENSG00000005206	Q8TCT7	Eukaryota
ENSG00000005238	Q7L5A3	Euteleostomi
ENSG00000005243	Q9P299	Euteleostomi
ENSG00000005249	P31323	Cellular_Organisms
ENSG00000005302	Q8N5Y2	Opisthokonta
ENSG00000005339	Q92793	Eukaryota
ENSG00000005379	O95153	Chordata
ENSG00000005381	P05164	Chordata
ENSG00000005421	P27169	Opisthokonta
ENSG00000005436	P16383	Euteleostomi
ENSG00000005448	Q9H977	Eukaryota
ENSG00000005469	Q9UKG9	Bilateria
ENSG00000005471	P21439	Cellular_Organisms
ENSG00000005483	Q8IZD2	Opisthokonta
ENSG00000005486	Q6NTF9	Tetrapoda
ENSG00000005513	P57073	Euteleostomi
ENSG00000005700	Q9P2D0	Eukaryota
ENSG00000005801	O14628	Catarrhini
ENSG00000005810	O75592	Eukaryota
ENSG00000005812	Q9UKT7	Euteleostomi
ENSG00000005844	P20701	Euteleostomi
ENSG00000005882	Q15119	Eukaryota
ENSG00000005884	P26006	Bilateria
ENSG00000005889	P17010	Euteleostomi
ENSG00000005893	P13473	Chordata
ENSG00000005955	Q9H3C7	Eukaryota
ENSG00000005961	P08514	Bilateria
ENSG00000005981	Q9Y574	Euteleostomi
ENSG00000006007	Q9NZC3	Cellular_Organisms
ENSG00000006015	Q96EN9	Eukaryota
ENSG00000006016	O75462	Euteleostomi
ENSG00000006025	Q9BZF2	Eukaryota
ENSG00000006042	Q9Y2Y6	Deuterostomia
ENSG00000006047	Q9Y2T7	Theria
ENSG00000006059	O76009	Mammalia
ENSG00000006062	Q99558	Euteleostomi
ENSG00000006071	Q09428	Cellular_Organisms
ENSG00000006074	P55774	Catarrhini
ENSG00000006075	P10147	Euteleostomi
ENSG00000006114	Q9UMZ2	Deuterostomia
ENSG00000006116	O60359	Euteleostomi
ENSG00000006118	Q24JP5	Mammalia
ENSG00000006125	P63010	Eukaryota
ENSG00000006128	P20366	Euteleostomi
ENSG00000006194	O14978	Mammalia
ENSG00000006210	P78423	Mammalia
ENSG00000006282	Q8TB22	Cellular_Organisms
ENSG00000006283	O43497	Eukaryota
ENSG00000006327	Q9NP84	Tetrapoda
ENSG00000006377	P56179	Chordata
ENSG00000006432	P80192	Cellular_Organisms
ENSG00000006451	P11233	Eukaryota
ENSG00000006453	Q9UHR4	Euteleostomi
ENSG00000006459	Q6ZMT4	Opisthokonta
ENSG00000006468	P50549	Euteleostomi
ENSG00000006530	Q53H12	Bilateria
ENSG00000006534	P43353	Cellular_Organisms
ENSG00000006555	Q5TAA0	Chordata
ENSG00000006576	Q8N3S3	Bilateria
ENSG00000006606	Q9Y258	Theria
ENSG00000006607	O94887	Bilateria
ENSG00000006611	Q9Y6N9	Bilateria
ENSG00000006625	O75223	Cellular_Organisms
ENSG00000006634	Q9UBU7	Bilateria
ENSG00000006638	P21731	Euteleostomi
ENSG00000006652	O00458	Eukaryota
ENSG00000006659	Q8TCE9	Catarrhini
ENSG00000006695	Q12887	Cellular_Organisms
ENSG00000006704	Q9UHL9	Deuterostomia
ENSG00000006712	Q8N7H5	Eukaryota
ENSG00000006715	P49754	Eukaryota
ENSG00000006740	Q17R89	Bilateria
ENSG00000006744	Q9BQ52	Cellular_Organisms
ENSG00000006747	Q9Y6U3	Eukaryota
ENSG00000006756	P51689	Cellular_Organisms
ENSG00000006757	P41247	Eukaryota
ENSG00000006788	Q9UKX3	Eukaryota
ENSG00000006831	Q86V24	Eukaryota
ENSG00000006837	Q8IVW4	Mammalia
ENSG00000007001	O95045	Bilateria
ENSG00000007038	Q9Y6M0	Theria
ENSG00000007047	Q96L34	Eukaryota
ENSG00000007062	O43490	Bilateria
ENSG00000007080	Q96CT7	Eukaryota
ENSG00000007129	Q3KPI0	Euarchontoglires
ENSG00000007168	P43034	Eukaryota
ENSG00000007171	P35228	Cellular_Organisms
ENSG00000007174	Q9NYC9	Eukaryota
ENSG00000007202	Q14667	Bilateria
ENSG00000007216	Q13183	Eukaryota
ENSG00000007237	O60861	Chordata
ENSG00000007255	O75865	Eukaryota
ENSG00000007264	P42679	Euteleostomi
ENSG00000007306	Q14002	HUMAN
ENSG00000007312	P40259	Amniota
ENSG00000007314	P35499	Eukaryota
ENSG00000007341	Q8TDW4	Bilateria
ENSG00000007350	P51854	Cellular_Organisms
ENSG00000007372	P26367	Bilateria
ENSG00000007376	Q9UJJ7	Cellular_Organisms
ENSG00000007384	Q96CC6	Cellular_Organisms
ENSG00000007392	Q9NQ29	Eukaryota
ENSG00000007402	Q9NY47	Euteleostomi
ENSG00000007516	O94812	Bilateria
ENSG00000007520	Q9UJK0	Cellular_Organisms
ENSG00000007541	Q9BRB3	Eukaryota
ENSG00000007545	Q96RY5	Bilateria
ENSG00000007816	O15213	Eukaryota
ENSG00000007866	Q99594	Bilateria
ENSG00000007908	P16581	Amniota
ENSG00000007923	Q9NVH1	Eukaryota
ENSG00000007933	P31513	Cellular_Organisms
ENSG00000007944	Q8WY64	Eukaryota
ENSG00000007952	Q9Y5S8	Eukaryota
ENSG00000007968	Q14209	Eukaryota
ENSG00000008018	P20618	Eukaryota
ENSG00000008056	P17600	Bilateria
ENSG00000008083	Q92833	Bilateria
ENSG00000008086	O76039	Eukaryota
ENSG00000008118	Q96NX5	Cellular_Organisms
ENSG00000008128	P21127	Eukaryota
ENSG00000008130	O95544	Cellular_Organisms
ENSG00000008196	Q92481	Deuterostomia
ENSG00000008197	Q7Z6R9	Euteleostomi
ENSG00000008226	Q9Y238	Eukaryota
ENSG00000008256	O43739	Eukaryota
ENSG00000008277	Q9P0K1	Bilateria
ENSG00000008282	Q16563	Bilateria
ENSG00000008283	P49447	Eukaryota
ENSG00000008294	O60271	Bilateria
ENSG00000008300	Q9NYQ7	Cellular_Organisms
ENSG00000008311	Q9UDR5	Eukaryota
ENSG00000008323	Q3KR16	Theria
ENSG00000008324	Q9UHA2	HUMAN
ENSG00000008382	Q8N594	Eukaryota
ENSG00000008394	P10620	Cellular_Organisms
ENSG00000008405	Q16526	Cellular_Organisms
ENSG00000008438	O75594	Cellular_Organisms
ENSG00000008441	Q14938	Euteleostomi
ENSG00000008513	Q11201	Eukaryota
ENSG00000008516	Q9NPA2	Bilateria
ENSG00000008517	P24001	Homininae
ENSG00000008710	P98161	Chordata
ENSG00000008735	Q13387	Euteleostomi
ENSG00000008838	O75448	Bilateria
ENSG00000008853	Q9BYZ6	Bilateria
ENSG00000008869	Q9P2D3	Eukaryota
ENSG00000008952	Q99442	Eukaryota
ENSG00000008988	P60866	Cellular_Organisms
ENSG00000009307	O75534	Bilateria
ENSG00000009335	Q15386	Eukaryota
ENSG00000009413	O60673	Eukaryota
ENSG00000009694	Q9UKZ4	Bilateria
ENSG00000009709	P23759	Bilateria
ENSG00000009724	O00187	Euteleostomi
ENSG00000009765	Q6PHW0	Cellular_Organisms
ENSG00000009780	Q8TAV0	Bilateria
ENSG00000009790	Q9Y228	Amniota
ENSG00000009830	Q9UKY4	Opisthokonta
ENSG00000009844	Q9NP79	Eukaryota
ENSG00000009950	Q9NP71	Bilateria
ENSG00000009954	Q9UIG0	Deuterostomia
ENSG00000010017	Q96S59	Eukaryota
ENSG00000010030	Q9Y603	Bilateria
ENSG00000010072	Q9H040	Eukaryota
ENSG00000010165	Q8N6R0	Eukaryota
ENSG00000010219	Q9NR20	Eukaryota
ENSG00000010244	O43670	Eukaryota
ENSG00000010256	P31930	Euteleostomi
ENSG00000010270	O95772	Euteleostomi
ENSG00000010278	P21926	Chordata
ENSG00000010282	Q9HCP6	Euteleostomi
ENSG00000010292	Q15021	Eukaryota
ENSG00000010295	Q0D2I5	Euteleostomi
ENSG00000010310	P48546	Euteleostomi
ENSG00000010318	Q9BWX1	Bilateria
ENSG00000010319	Q9NS98	Euteleostomi
ENSG00000010322	Q9Y2I1	Eukaryota
ENSG00000010327	Q9NY15	Deuterostomia
ENSG00000010361	Q9BT04	Bilateria
ENSG00000010379	Q9NSD5	Eukaryota
ENSG00000010404	P22304	Cellular_Organisms
ENSG00000010438	P35030	Cellular_Organisms
ENSG00000010539	P98182	Theria
ENSG00000010610	P01730	Euteleostomi
ENSG00000010626	Q53EV4	Eukaryota
ENSG00000010671	Q06187	Bilateria
ENSG00000010704	Q30201	Theria
ENSG00000010803	Q96GD3	Deuterostomia
ENSG00000010810	P06241	Bilateria
ENSG00000010818	P31629	Euteleostomi
ENSG00000010932	Q01740	Cellular_Organisms
ENSG00000011007	Q14241	Eukaryota
ENSG00000011009	O95372	Cellular_Organisms
ENSG00000011021	P51797	Eukaryota
ENSG00000011028	Q9UBG0	Bilateria
ENSG00000011052	P15531	Cellular_Organisms
ENSG00000011083	Q99884	Tetrapoda
ENSG00000011105	O75954	Bilateria
ENSG00000011114	Q9P203	Bilateria
ENSG00000011132	O96018	Amniota
ENSG00000011143	Q9NXB0	Eukaryota
ENSG00000011177	O95050	Bilateria
ENSG00000011198	Q8WTS1	Euteleostomi
ENSG00000011201	P23352	Bilateria
ENSG00000011243	Q9ULX6	Euteleostomi
ENSG00000011258	Q05BQ5	Bilateria
ENSG00000011260	Q9Y5J1	Eukaryota
ENSG00000011275	Q9NWF9	Deuterostomia
ENSG00000011295	Q6DKK2	Bilateria
ENSG00000011304	P26599	Eukaryota
ENSG00000011332	Q92782	Euteleostomi
ENSG00000011347	O43581	Bilateria
ENSG00000011376	Q15031	Cellular_Organisms
ENSG00000011405	O00443	Eukaryota
ENSG00000011422	Q03405	Eutheria
ENSG00000011426	Q9NQW6	Deuterostomia
ENSG00000011451	O95785	Euteleostomi
ENSG00000011454	Q9Y3P9	Bilateria
ENSG00000011465	P07585	Euteleostomi
ENSG00000011478	Q9NXS2	Cellular_Organisms
ENSG00000011485	P53041	Eukaryota
ENSG00000011523	Q76N32	Euteleostomi
ENSG00000011566	Q8IVH8	Bilateria
ENSG00000011590	Q9Y2Y4	Eutheria
ENSG00000011600	O43914	Mammalia
ENSG00000011638	Q96B96	Tetrapoda
ENSG00000011677	P34903	Euteleostomi
ENSG00000012048	P38398	Chordata
ENSG00000012061	P07992	Eukaryota
ENSG00000012124	P20273	Bilateria
ENSG00000012171	Q13214	Euteleostomi
ENSG00000012174	O43462	Cellular_Organisms
ENSG00000012211	O43900	Deuterostomia
ENSG00000012223	P02788	Euteleostomi
ENSG00000012232	O43909	Bilateria
ENSG00000012504	Q96RI1	Euteleostomi
ENSG00000012660	Q9NYP7	Eukaryota
ENSG00000012779	P09917	Cellular_Organisms
ENSG00000012817	Q9BY66	Eukaryota
ENSG00000012822	Q9P1Z2	Euteleostomi
ENSG00000012963	Q8N806	Eukaryota
ENSG00000012983	Q9Y4K4	Bilateria
ENSG00000013016	Q9NZN3	Eukaryota
ENSG00000013275	P43686	Eukaryota
ENSG00000013288	Q9Y2E5	Deuterostomia
ENSG00000013293	Q8TBB6	Cellular_Organisms
ENSG00000013297	O75508	Euteleostomi
ENSG00000013306	Q9BZJ4	Eukaryota
ENSG00000013364	Q14764	Eukaryota
ENSG00000013374	Q9Y5A7	Eukaryota
ENSG00000013375	O95394	Eukaryota
ENSG00000013392	Q9UIY3	Bilateria
ENSG00000013441	P49759	Eukaryota
ENSG00000013455	Q92747	Eukaryota
ENSG00000013503	Q9NW08	Cellular_Organisms
ENSG00000013523	Q9UNK9	Eukaryota
ENSG00000013561	Q9UBS8	Eukaryota
ENSG00000013563	P49184	Theria
ENSG00000013573	Q96FC9	Eukaryota
ENSG00000013583	Q9NRV9	Deuterostomia
ENSG00000013588	Q8NFJ5	Tetrapoda
ENSG00000013619	Q13495	Euteleostomi
ENSG00000013725	P30203	Mammalia
ENSG00000013810	Q9Y6A5	HUMAN
ENSG00000014123	O94874	Eukaryota
ENSG00000014138	Q14181	Eukaryota
ENSG00000014164	Q8IXZ2	Eukaryota
ENSG00000014216	P07384	Eukaryota
ENSG00000014257	P15309	Eukaryota
ENSG00000014641	P40925	Cellular_Organisms
ENSG00000014824	Q6PML9	Cellular_Organisms
ENSG00000014914	A4FU01	Euteleostomi
ENSG00000014919	Q7KZN9	Cellular_Organisms
ENSG00000015133	Q9P219	Bilateria
ENSG00000015153	Q8IY57	Bilateria
ENSG00000015171	Q15326	Bilateria
ENSG00000015285	P42768	Bilateria
ENSG00000015413	P16444	Cellular_Organisms
ENSG00000015475	P55957	Tetrapoda
ENSG00000015479	P43243	Euteleostomi
ENSG00000015520	Q9UHC9	Eukaryota
ENSG00000015532	Q9H1B5	Eukaryota
ENSG00000015568	Q99666	Chordata
ENSG00000015592	Q9H169	Euteleostomi
ENSG00000015676	Q8IVD9	Eukaryota
ENSG00000016082	P61371	Bilateria
ENSG00000016391	Q8NE62	Cellular_Organisms
ENSG00000016402	Q9UHF4	Chordata
ENSG00000016490	A8K7I4	Bilateria
ENSG00000016602	Q14CN2	Bilateria
ENSG00000016864	Q68CQ7	Cellular_Organisms
ENSG00000017260	P98194	Cellular_Organisms
ENSG00000017373	Q9C0H9	Euteleostomi
ENSG00000017427	P05019	Chordata
ENSG00000017483	Q8WUX1	Theria
ENSG00000017621	Q9H6Y5	Eutheria
ENSG00000017797	Q15311	Bilateria
ENSG00000018189	Q7L099	Bilateria
ENSG00000018236	Q12860	Bilateria
ENSG00000018280	P49279	Cellular_Organisms
ENSG00000018408	Q9GZV5	Euteleostomi
ENSG00000018510	O00116	Cellular_Organisms
ENSG00000018607	Q9UK13	Bilateria
ENSG00000018610	Q9H5V9	Eukaryota
ENSG00000018625	P50993	Cellular_Organisms
ENSG00000018699	Q6P3X3	Eukaryota
ENSG00000018869	Q96NG8	Eukaryota
ENSG00000019102	Q96IQ7	Tetrapoda
ENSG00000019144	Q86UU1	Euteleostomi
ENSG00000019169	Q9UEW3	Euteleostomi
ENSG00000019186	Q07973	Opisthokonta
ENSG00000019485	Q9NQV5	Amniota
ENSG00000019505	Q7L8C5	Euteleostomi
ENSG00000019549	O43623	Bilateria
ENSG00000019582	P04233	Euteleostomi
ENSG00000019991	P14210	Euteleostomi
ENSG00000019995	Q9UGI0	Bilateria
ENSG00000020129	Q9UBB6	Eukaryota
ENSG00000020181	Q96PE1	Bilateria
ENSG00000020219	A6NM43	Theria
ENSG00000020256	Q9NPA5	Euteleostomi
ENSG00000020426	P51948	Eukaryota
ENSG00000020577	Q9UPU9	Chordata
ENSG00000020633	Q13761	Euteleostomi
ENSG00000020922	P49959	Eukaryota
ENSG00000021300	Q9UF11	Euteleostomi
ENSG00000021355	P30740	Cellular_Organisms
ENSG00000021461	Q9HB55	Eukaryota
ENSG00000021488	P82251	Cellular_Organisms
ENSG00000021574	Q9UBP0	Eukaryota
ENSG00000021645	Q9Y4C0	Bilateria
ENSG00000021762	Q9H0X9	Eukaryota
ENSG00000021776	O60306	Eukaryota
ENSG00000021826	P31327	Cellular_Organisms
ENSG00000021852	P07358	Tetrapoda
ENSG00000022267	Q13642	Euteleostomi
ENSG00000022277	Q9BY42	Eukaryota
ENSG00000022355	P14867	Euteleostomi
ENSG00000022556	Q9NX02	Eutheria
ENSG00000022567	Q5BKX6	Euteleostomi
ENSG00000022840	Q8N5U6	Eukaryota
ENSG00000022976	A8K0R7	Euteleostomi
ENSG00000023041	Q9H6R6	Eukaryota
ENSG00000023171	Q3KR37	Eukaryota
ENSG00000023191	P13489	Eukaryota
ENSG00000023228	P28331	Cellular_Organisms
ENSG00000023287	Q8TDY2	Bilateria
ENSG00000023318	Q9BS26	Bilateria
ENSG00000023330	P13196	Cellular_Organisms
ENSG00000023445	Q13489	Bilateria
ENSG00000023516	Q9UKA4	Euteleostomi
ENSG00000023572	Q9NS18	Cellular_Organisms
ENSG00000023608	Q16533	Eukaryota
ENSG00000023697	Q9Y315	Cellular_Organisms
ENSG00000023734	Q9Y3F4	Eukaryota
ENSG00000023839	Q92887	Cellular_Organisms
ENSG00000023843	Q9NY37	Chordata
ENSG00000023892	Q9H4E7	Euteleostomi
ENSG00000023902	Q53GL0	Euteleostomi
ENSG00000023909	P48507	Opisthokonta
ENSG00000024048	Q8IWV8	Opisthokonta
ENSG00000024422	Q9NZN4	Eukaryota
ENSG00000024526	Q5TB30	Euteleostomi
ENSG00000024862	Q8IWP9	Euteleostomi
ENSG00000025039	Q9NQL2	Eukaryota
ENSG00000025156	Q03933	Eukaryota
ENSG00000025293	Q9BVI0	Euteleostomi
ENSG00000025423	O14756	Cellular_Organisms
ENSG00000025434	Q13133	Bilateria
ENSG00000025708	P19971	Cellular_Organisms
ENSG00000025770	Q6IBW4	Eukaryota
ENSG00000025772	Q15785	Eukaryota
ENSG00000025796	Q9UGP8	Eukaryota
ENSG00000025800	O60684	Eukaryota
ENSG00000026025	P08670	Chordata
ENSG00000026036	Q9NZ71	Eukaryota
ENSG00000026103	P25445	Euteleostomi
ENSG00000026297	O00584	Cellular_Organisms
ENSG00000026508	P16070	Tetrapoda
ENSG00000026559	Q9UIX4	Euteleostomi
ENSG00000026652	Q9NRZ5	Cellular_Organisms
ENSG00000026751	Q9NQ25	Mammalia
ENSG00000026950	O00481	Eutheria
ENSG00000027001	Q99797	Eukaryota
ENSG00000027075	P24723	Opisthokonta
ENSG00000027644	P14616	Bilateria
ENSG00000027697	P15260	Amniota
ENSG00000027847	Q9UBV7	Bilateria
ENSG00000027869	Q9NP31	Amniota
ENSG00000028116	Q86Y07	Euteleostomi
ENSG00000028137	P20333	Euteleostomi
ENSG00000028203	Q9HBM0	Chordata
ENSG00000028277	P09086	Euteleostomi
ENSG00000028310	Q9H8M2	Euteleostomi
ENSG00000028528	Q13596	Opisthokonta
ENSG00000028839	P62380	Eukaryota
ENSG00000029153	Q8WYA1	Bilateria
ENSG00000029363	Q9NYF8	Amniota
ENSG00000029364	Q9NUM3	Opisthokonta
ENSG00000029534	P16157	Cellular_Organisms
ENSG00000029559	P21815	Mammalia
ENSG00000029639	Q8WVM0	Cellular_Organisms
ENSG00000029725	Q15276	Bilateria
ENSG00000029993	O15347	Eukaryota
ENSG00000030066	Q12769	Eukaryota
ENSG00000030110	Q16611	Deuterostomia
ENSG00000030304	O15146	Bilateria
ENSG00000030419	Q9UKS7	Euteleostomi
ENSG00000030582	P28799	Eukaryota
ENSG00000031003	Q9NYF5	Euteleostomi
ENSG00000031081	Q2M1Z3	Euteleostomi
ENSG00000031544	Q9Y5X4	Bilateria
ENSG00000031691	Q7L2Z9	Amniota
ENSG00000031698	P49591	Cellular_Organisms
ENSG00000031823	Q9H6Z4	Bilateria
ENSG00000032219	P29374	Euteleostomi
ENSG00000032389	Q53HC9	Eukaryota
ENSG00000032444	Q8IY17	Cellular_Organisms
ENSG00000032514	Q03468	Eukaryota
ENSG00000032742	Q13099	Eukaryota
ENSG00000033011	Q9BT22	Deuterostomia
ENSG00000033030	Q6NZY4	Deuterostomia
ENSG00000033050	Q9UG63	Cellular_Organisms
ENSG00000033100	Q9P2E5	Bilateria
ENSG00000033122	Q96NW7	Chordata
ENSG00000033170	Q9BYC5	Bilateria
ENSG00000033178	A0AVT1	Eukaryota
ENSG00000033327	Q9UQC2	Euteleostomi
ENSG00000033627	Q93050	Eukaryota
ENSG00000033800	O75925	Opisthokonta
ENSG00000033867	Q9Y6M7	Eukaryota
ENSG00000034053	Q99767	Bilateria
ENSG00000034063	Q96T88	Cellular_Organisms
ENSG00000034152	P46734	Opisthokonta
ENSG00000034239	Q9HAE3	Bilateria
ENSG00000034510	P63313	Deuterostomia
ENSG00000034533	Q2TB18	Opisthokonta
ENSG00000034677	Q9NV58	Eukaryota
ENSG00000034693	P56589	Eukaryota
ENSG00000034713	P60520	Eukaryota
ENSG00000034971	Q99972	Euteleostomi
ENSG00000035115	Q96HL8	Cellular_Organisms
ENSG00000035141	Q96C01	Eukaryota
ENSG00000035403	P18206	Bilateria
ENSG00000035499	Q8WUY9	Chordata
ENSG00000035664	Q9UIK4	Euteleostomi
ENSG00000035681	Q92636	Eukaryota
ENSG00000035687	P30520	Cellular_Organisms
ENSG00000035720	Q9ULZ2	Deuterostomia
ENSG00000035862	P16035	Bilateria
ENSG00000035928	P35251	Cellular_Organisms
ENSG00000036054	Q9NUY8	Eukaryota
ENSG00000036257	Q13618	Eukaryota
ENSG00000036448	P54296	Chordata
ENSG00000036473	P00480	Cellular_Organisms
ENSG00000036530	Q9Y6A2	Eukaryota
ENSG00000036549	Q8IYH5	Bilateria
ENSG00000036565	P54219	Cellular_Organisms
ENSG00000036672	O75604	Eukaryota
ENSG00000036828	P41180	Deuterostomia
ENSG00000037042	Q9NRH3	Eukaryota
ENSG00000037241	Q9UNX3	Cellular_Organisms
ENSG00000037280	P35916	Deuterostomia
ENSG00000037474	Q08J23	Eukaryota
ENSG00000037637	Q6P3S6	Eukaryota
ENSG00000037749	P55082	Tetrapoda
ENSG00000037757	Q9BV20	Cellular_Organisms
ENSG00000037897	Q9UBP6	Cellular_Organisms
ENSG00000037965	P31273	Euteleostomi
ENSG00000038002	P20933	Eukaryota
ENSG00000038102	Q8N1W1	Euteleostomi
ENSG00000038210	Q8TCG2	Eukaryota
ENSG00000038219	Q8NFC6	Euteleostomi
ENSG00000038274	Q9NZL9	Cellular_Organisms
ENSG00000038295	O43897	Bilateria
ENSG00000038358	Q6P2E9	Eukaryota
ENSG00000038382	O75962	Bilateria
ENSG00000038427	P13611	Euteleostomi
ENSG00000038532	Q2KHT3	Eukaryota
ENSG00000038945	P21757	Mammalia
ENSG00000039068	P12830	Chordata
ENSG00000039123	P42285	Cellular_Organisms
ENSG00000039139	Q8TE73	Eukaryota
ENSG00000039319	Q7Z3T8	Bilateria
ENSG00000039523	Q6ZS17	Chordata
ENSG00000039537	P13671	Chordata
ENSG00000039560	Q9P0K7	Euteleostomi
ENSG00000039600	O94993	Tetrapoda
ENSG00000039650	Q96T60	Eukaryota
ENSG00000039987	Q8NFU1	Bilateria
ENSG00000040199	Q6ZVD8	Eukaryota
ENSG00000040275	Q96EA4	Deuterostomia
ENSG00000040341	Q9NUL3	Bilateria
ENSG00000040487	Q6ZP29	Eukaryota
ENSG00000040531	O60931	Eukaryota
ENSG00000040608	Q9BZR6	Euteleostomi
ENSG00000040633	Q9BUL5	Theria
ENSG00000040731	Q9Y6N8	Chordata
ENSG00000040933	Q96PE3	Bilateria
ENSG00000041353	O00194	Euteleostomi
ENSG00000041357	P25789	Cellular_Organisms
ENSG00000041515	Q9Y6X6	Deuterostomia
ENSG00000041802	Q9H089	Eukaryota
ENSG00000041880	Q9Y6F1	Deuterostomia
ENSG00000041982	P24821	Bilateria
ENSG00000041988	Q8WTV1	Euteleostomi
ENSG00000042022	Q9BUJ0	Cellular_Organisms
ENSG00000042062	Q96MK2	Euteleostomi
ENSG00000042088	Q9NUW8	Eukaryota
ENSG00000042286	Q9BRQ8	Cellular_Organisms
ENSG00000042304	Q53S99	Homininae
ENSG00000042317	Q9P0W8	Deuterostomia
ENSG00000042429	Q9NVC6	Bilateria
ENSG00000042445	Q6NUM9	Cellular_Organisms
ENSG00000042493	P40121	Euteleostomi
ENSG00000042753	P53680	Eukaryota
ENSG00000042781	O75445	Deuterostomia
ENSG00000042813	Q9BS86	Amniota
ENSG00000042832	P01266	Euteleostomi
ENSG00000042980	Q9UKQ2	Euteleostomi
ENSG00000043039	Q9UMQ3	Euteleostomi
ENSG00000043093	Q96GG9	Eukaryota
ENSG00000043143	Q9NQC1	Bilateria
ENSG00000043355	O95409	Bilateria
ENSG00000043462	Q13094	Euteleostomi
ENSG00000043514	Q9H3H1	Cellular_Organisms
ENSG00000043591	P08588	Euteleostomi
ENSG00000043822	Q9BTU6	Eukaryota
ENSG00000044012	Q16661	Theria
ENSG00000044090	Q14999	Euteleostomi
ENSG00000044115	P35221	Bilateria
ENSG00000044446	P46019	Bilateria
ENSG00000044459	Q9NXG0	Deuterostomia
ENSG00000044524	P29320	Eukaryota
ENSG00000044574	P11021	Eukaryota
ENSG00000046604	Q14126	Euteleostomi
ENSG00000046647	Q9NWZ8	Bilateria
ENSG00000046651	O75665	Eukaryota
ENSG00000046653	Q13491	Chordata
ENSG00000046774	Q9UBF1	Catarrhini
ENSG00000046889	Q70Z35	Cellular_Organisms
ENSG00000047056	Q9Y2I8	Eukaryota
ENSG00000047188	Q9H6S0	Eukaryota
ENSG00000047230	Q9NRF8	Cellular_Organisms
ENSG00000047249	Q9UI12	Eukaryota
ENSG00000047315	P30876	Cellular_Organisms
ENSG00000047346	Q32MH5	Opisthokonta
ENSG00000047365	Q8WZ64	Deuterostomia
ENSG00000047410	P12270	Eukaryota
ENSG00000047457	P00450	Eukaryota
ENSG00000047578	O60303	Eukaryota
ENSG00000047579	Q96EV8	Bilateria
ENSG00000047597	P51811	Euteleostomi
ENSG00000047617	Q9NQ90	Eukaryota
ENSG00000047621	Q9NQ89	Eukaryota
ENSG00000047634	Q9UN30	Eutheria
ENSG00000047644	Q9ULE0	Bilateria
ENSG00000047648	O43182	Bilateria
ENSG00000047662	Q9ULE4	HUMAN
ENSG00000047849	P27816	Euteleostomi
ENSG00000047932	Q9HD26	Bilateria
ENSG00000047936	P08922	Bilateria
ENSG00000048028	Q96RU2	Eukaryota
ENSG00000048052	Q9UKV0	Cellular_Organisms
ENSG00000048140	Q96FV3	Bilateria
ENSG00000048162	Q9Y3C1	Bilateria
ENSG00000048342	Q9P2K1	Eukaryota
ENSG00000048392	Q7LG56	Cellular_Organisms
ENSG00000048405	Q2TB10	Euteleostomi
ENSG00000048462	Q02223	Mammalia
ENSG00000048471	Q8TEQ0	Bilateria
ENSG00000048540	Q8TAP4	Euteleostomi
ENSG00000048544	P82664	Bilateria
ENSG00000048545	P43080	Euteleostomi
ENSG00000048649	Q96T23	Bilateria
ENSG00000048707	Q5THJ4	Eukaryota
ENSG00000048740	O95319	Eukaryota
ENSG00000048828	Q9NZB2	Deuterostomia
ENSG00000048991	Q15032	Deuterostomia
ENSG00000049089	Q14055	Euteleostomi
ENSG00000049130	P21583	Euteleostomi
ENSG00000049167	Q13216	Eukaryota
ENSG00000049192	Q9UKP5	Bilateria
ENSG00000049239	O95479	Deuterostomia
ENSG00000049245	Q15836	Euteleostomi
ENSG00000049246	P56645	Euteleostomi
ENSG00000049247	O95399	Amniota
ENSG00000049249	Q07011	Euteleostomi
ENSG00000049283	Q9H201	Euteleostomi
ENSG00000049319	P31213	Cellular_Organisms
ENSG00000049323	Q14766	Euteleostomi
ENSG00000049449	Q15293	Euteleostomi
ENSG00000049540	P15502	Eutheria
ENSG00000049541	P35250	Cellular_Organisms
ENSG00000049618	Q8NFD5	Bilateria
ENSG00000049656	Q96KA5	Eukaryota
ENSG00000049759	Q96PU5	Opisthokonta
ENSG00000049768	Q9BZS1	Mammalia
ENSG00000049769	Q6ZSY5	Mammalia
ENSG00000049860	P07686	Cellular_Organisms
ENSG00000049883	Q8WV60	Bilateria
ENSG00000050030	Q5QGS0	Euteleostomi
ENSG00000050130	Q9P055	Bilateria
ENSG00000050165	Q9UBP4	Euteleostomi
ENSG00000050327	Q12774	Tetrapoda
ENSG00000050344	Q9Y4A8	Tetrapoda
ENSG00000050393	Q96AQ8	Eukaryota
ENSG00000050405	Q9UHB6	Euteleostomi
ENSG00000050426	Q6P1Q0	Bilateria
ENSG00000050438	Q2Y0W8	Eukaryota
ENSG00000050555	Q9Y6N6	Bilateria
ENSG00000050628	P43115	Euteleostomi
ENSG00000050730	Q96KP6	Amniota
ENSG00000050748	P45984	Eukaryota
ENSG00000050767	Q86Y22	Euteleostomi
ENSG00000050820	P56945	Bilateria
ENSG00000051009	Q8N612	Bilateria
ENSG00000051108	Q15011	Chordata
ENSG00000051128	Q9NSC5	Euteleostomi
ENSG00000051180	Q06609	Cellular_Organisms
ENSG00000051341	O75417	Cellular_Organisms
ENSG00000051382	P42338	Eukaryota
ENSG00000051415	P04745	Cellular_Organisms
ENSG00000051523	P13498	Eukaryota
ENSG00000051596	Q96J01	Eukaryota
ENSG00000051620	Q9Y5Z4	Eukaryota
ENSG00000051825	Q99550	Euteleostomi
ENSG00000052126	Q9HAU0	Euteleostomi
ENSG00000052344	Q16651	Euteleostomi
ENSG00000052723	Q9BRV8	Euteleostomi
ENSG00000052749	Q5JTH9	Eukaryota
ENSG00000052795	Q9P278	Deuterostomia
ENSG00000052802	Q15800	Eukaryota
ENSG00000052841	Q96AE7	Bilateria
ENSG00000052850	Q9H161	Deuterostomia
ENSG00000053108	Q6MZW2	Deuterostomia
ENSG00000053254	O00409	Deuterostomia
ENSG00000053328	Q5JXM2	Chordata
ENSG00000053371	O43488	Cellular_Organisms
ENSG00000053372	Q9UKD2	Eukaryota
ENSG00000053438	Q16517	Eutheria
ENSG00000053501	Q9NZ43	Bilateria
ENSG00000053524	Q86YR7	Bilateria
ENSG00000053702	Q9BQI9	Euteleostomi
ENSG00000053747	Q16787	Eukaryota
ENSG00000053770	Q9H0R1	Eukaryota
ENSG00000053900	Q9UJX5	Eukaryota
ENSG00000053918	P51787	Bilateria
ENSG00000054116	O43617	Eukaryota
ENSG00000054118	Q9Y2W1	Euteleostomi
ENSG00000054148	Q9NRX4	Eukaryota
ENSG00000054179	Q9Y5L3	Euteleostomi
ENSG00000054219	O60449	Bilateria
ENSG00000054267	Q4LE39	Bilateria
ENSG00000054277	Q9H1Y3	Euteleostomi
ENSG00000054282	Q86SQ7	Bilateria
ENSG00000054356	Q16849	Bilateria
ENSG00000054392	Q5VTY9	Eukaryota
ENSG00000054523	O60333	Eukaryota
ENSG00000054598	Q12948	Euteleostomi
ENSG00000054611	Q8WUA7	Eukaryota
ENSG00000054654	Q8WXH0	Bilateria
ENSG00000054690	Q9ULM0	Bilateria
ENSG00000054793	O75110	Eukaryota
ENSG00000054796	Q9Y5K1	Cellular_Organisms
ENSG00000054803	Q9NTU7	Euteleostomi
ENSG00000054938	Q6WN34	Euteleostomi
ENSG00000054965	Q92567	Euteleostomi
ENSG00000054967	Q969Z4	Euteleostomi
ENSG00000054983	P54803	Bilateria
ENSG00000055044	Q9Y2X3	Cellular_Organisms
ENSG00000055070	Q7Z422	Bilateria
ENSG00000055118	Q12809	Eukaryota
ENSG00000055130	Q13616	Eukaryota
ENSG00000055147	Q9NRY5	Bilateria
ENSG00000055163	Q96F07	Eukaryota
ENSG00000055208	Q9NYJ8	Chordata
ENSG00000055211	Q9NU53	Euteleostomi
ENSG00000055332	P19525	Eukaryota
ENSG00000055483	Q9P275	Eukaryota
ENSG00000055609	Q8NEZ4	Cellular_Organisms
ENSG00000055732	Q8TDD5	Eukaryota
ENSG00000055813	Q96PX6	Bilateria
ENSG00000055917	Q8TB72	Eukaryota
ENSG00000055950	Q8N983	Eukaryota
ENSG00000055955	Q14624	Cellular_Organisms
ENSG00000055957	P19827	Cellular_Organisms
ENSG00000056050	Q9NWY4	Bilateria
ENSG00000056097	Q96KR1	Bilateria
ENSG00000056277	Q8ND82	Euteleostomi
ENSG00000056291	Q9Y5X5	Bilateria
ENSG00000056345	P05106	Bilateria
ENSG00000056487	Q96EK2	Tetrapoda
ENSG00000056558	Q13077	Euteleostomi
ENSG00000056586	Q9HBD1	Bilateria
ENSG00000056661	P35227	Tetrapoda
ENSG00000056678	Q9BW19	Eukaryota
ENSG00000056736	Q9NRM6	Theria
ENSG00000056972	O43734	Chordata
ENSG00000056998	O15488	Opisthokonta
ENSG00000057019	Q96PD2	Euteleostomi
ENSG00000057149	P48594	Cellular_Organisms
ENSG00000057252	P35610	Eukaryota
ENSG00000057294	Q99959	Euteleostomi
ENSG00000057468	O15457	Eukaryota
ENSG00000057593	P08709	Deuterostomia
ENSG00000057608	P50395	Eukaryota
ENSG00000057657	O75626	Bilateria
ENSG00000057663	Q9H1Y0	Eukaryota
ENSG00000057704	Q9ULS5	Euteleostomi
ENSG00000057757	Q9GZP4	Eukaryota
ENSG00000057935	Q9BTC8	Bilateria
ENSG00000058056	Q92995	Eukaryota
ENSG00000058063	Q9Y2G3	Eukaryota
ENSG00000058085	Q13753	Bilateria
ENSG00000058091	O94921	Bilateria
ENSG00000058262	P61619	Cellular_Organisms
ENSG00000058272	O14974	Deuterostomia
ENSG00000058335	Q13972	Eukaryota
ENSG00000058404	Q13554	Eukaryota
ENSG00000058453	Q5TZA2	Bilateria
ENSG00000058600	Q9NVU0	Eukaryota
ENSG00000058668	P23634	Cellular_Organisms
ENSG00000058673	O75152	Euteleostomi
ENSG00000058729	Q9BVS4	Eutheria
ENSG00000058799	Q9Y548	Eukaryota
ENSG00000058804	Q9BTX1	Bilateria
ENSG00000058866	P49619	Eukaryota
ENSG00000059122	Q4VC44	Eutheria
ENSG00000059145	Q9H9P5	Mammalia
ENSG00000059377	P24557	Eukaryota
ENSG00000059378	Q9H0J9	Euteleostomi
ENSG00000059573	P54886	Cellular_Organisms
ENSG00000059588	Q13395	Cellular_Organisms
ENSG00000059691	O75879	Cellular_Organisms
ENSG00000059728	Q05195	Euteleostomi
ENSG00000059758	Q00537	Bilateria
ENSG00000059769	Q9H1X3	Eukaryota
ENSG00000059804	P11169	Cellular_Organisms
ENSG00000059915	A5PKW4	Chordata
ENSG00000060069	Q9Y5B0	Eukaryota
ENSG00000060138	P16989	Cellular_Organisms
ENSG00000060140	Q6J9G0	Euteleostomi
ENSG00000060237	Q9H4A3	Eukaryota
ENSG00000060339	Q8IX12	Bilateria
ENSG00000060491	Q9NZT2	Eukaryota
ENSG00000060558	P30679	Euteleostomi
ENSG00000060566	Q68CJ9	Deuterostomia
ENSG00000060642	Q9NUD9	Eukaryota
ENSG00000060656	Q92729	Deuterostomia
ENSG00000060688	Q96DI7	Eukaryota
ENSG00000060709	O15034	Bilateria
ENSG00000060718	P12107	Bilateria
ENSG00000060749	Q2KHR3	Euteleostomi
ENSG00000060762	Q9Y5U8	Eukaryota
ENSG00000060971	P09110	Cellular_Organisms
ENSG00000060982	P54687	Cellular_Organisms
ENSG00000061273	Q8WUI4	Cellular_Organisms
ENSG00000061337	Q9Y250	Euteleostomi
ENSG00000061455	Q9NQX0	Euteleostomi
ENSG00000061492	Q9H1J5	Deuterostomia
ENSG00000061656	Q9NPE6	Amniota
ENSG00000061676	Q9Y2A7	Eukaryota
ENSG00000061794	P82673	Bilateria
ENSG00000061918	Q02153	Eukaryota
ENSG00000061936	Q12872	Bilateria
ENSG00000061938	Q07912	Bilateria
ENSG00000061987	Q7Z3U7	Eukaryota
ENSG00000062038	P22223	Chordata
ENSG00000062096	P54793	Cellular_Organisms
ENSG00000062194	Q86WP2	Deuterostomia
ENSG00000062282	Q96PD7	Euteleostomi
ENSG00000062370	Q9UJU3	Bilateria
ENSG00000062485	O75390	Cellular_Organisms
ENSG00000062524	P29376	Bilateria
ENSG00000062582	Q96EL2	Bilateria
ENSG00000062598	Q96JJ3	Eukaryota
ENSG00000062650	Q7Z5K2	Bilateria
ENSG00000062716	Q96GC9	Eukaryota
ENSG00000062725	Q92624	Bilateria
ENSG00000062822	P28340	Cellular_Organisms
ENSG00000063015	Q53EL9	Euteleostomi
ENSG00000063046	P23588	Bilateria
ENSG00000063127	Q9GZN6	Eutheria
ENSG00000063169	Q9NZM4	Euteleostomi
ENSG00000063176	Q9NRA0	Eukaryota
ENSG00000063177	Q07020	Eukaryota
ENSG00000063180	O75493	Theria
ENSG00000063241	Q96AB3	Cellular_Organisms
ENSG00000063244	P26368	Eukaryota
ENSG00000063245	Q9Y6I3	Opisthokonta
ENSG00000063322	Q9NX70	Bilateria
ENSG00000063438	A9YTQ3	Euteleostomi
ENSG00000063515	O15499	Amniota
ENSG00000063587	Q9NSD4	Theria
ENSG00000063601	Q13613	Eukaryota
ENSG00000063660	P35052	Euteleostomi
ENSG00000063761	Q86TW2	Cellular_Organisms
ENSG00000063854	Q16775	Cellular_Organisms
ENSG00000063978	P78317	Bilateria
ENSG00000064012	Q14790	Deuterostomia
ENSG00000064042	Q9UPQ0	Euteleostomi
ENSG00000064102	Q9NVM9	Bilateria
ENSG00000064115	Q9NS93	Deuterostomia
ENSG00000064195	O60479	Euteleostomi
ENSG00000064199	Q15506	Chordata
ENSG00000064201	Q96QS1	Amniota
ENSG00000064205	O76076	Euteleostomi
ENSG00000064218	Q9NQL9	Euteleostomi
ENSG00000064225	Q9Y274	Tetrapoda
ENSG00000064270	O75185	Cellular_Organisms
ENSG00000064300	P08138	Deuterostomia
ENSG00000064309	Q4KMG0	Euteleostomi
ENSG00000064313	Q6P1X5	Eukaryota
ENSG00000064393	Q9H2X6	Bilateria
ENSG00000064419	Q9Y5L0	Eukaryota
ENSG00000064489	Q02080	Mammalia
ENSG00000064490	O14593	Bilateria
ENSG00000064545	Q9NX61	Euteleostomi
ENSG00000064547	Q9HBW0	Euteleostomi
ENSG00000064601	P10619	Eukaryota
ENSG00000064607	Q8IX01	Amniota
ENSG00000064651	P55011	Cellular_Organisms
ENSG00000064652	Q9Y343	Eukaryota
ENSG00000064655	O00167	Eukaryota
ENSG00000064666	Q99439	Euteleostomi
ENSG00000064687	Q8IZY2	Cellular_Organisms
ENSG00000064692	Q9Y6H5	Euteleostomi
ENSG00000064703	Q9UHI6	Eukaryota
ENSG00000064726	Q9H0C5	Bilateria
ENSG00000064763	Q96K12	Cellular_Organisms
ENSG00000064787	O75363	Amniota
ENSG00000064835	P28069	Euteleostomi
ENSG00000064886	Q15782	Theria
ENSG00000064932	Q9Y2G9	Cellular_Organisms
ENSG00000064933	P54277	Deuterostomia
ENSG00000064961	Q9P0W2	Euteleostomi
ENSG00000064989	Q16602	Bilateria
ENSG00000064995	Q15544	Eukaryota
ENSG00000064999	Q92625	Deuterostomia
ENSG00000065000	O14617	Eukaryota
ENSG00000065029	P36508	Deuterostomia
ENSG00000065054	Q15599	Euteleostomi
ENSG00000065057	P78549	Cellular_Organisms
ENSG00000065060	Q6BDS2	Eukaryota
ENSG00000065135	P08754	Eukaryota
ENSG00000065150	O00410	Eukaryota
ENSG00000065154	P04181	Cellular_Organisms
ENSG00000065183	Q9UNX4	Eukaryota
ENSG00000065243	Q16513	Bilateria
ENSG00000065268	Q9BV38	Eukaryota
ENSG00000065308	Q15035	Euteleostomi
ENSG00000065320	O95631	Bilateria
ENSG00000065325	O95838	Euteleostomi
ENSG00000065328	Q7L590	Eukaryota
ENSG00000065357	P23743	Eukaryota
ENSG00000065361	P21860	Bilateria
ENSG00000065371	Q9HAT0	Mammalia
ENSG00000065413	Q8N8A2	Cellular_Organisms
ENSG00000065427	Q15046	Cellular_Organisms
ENSG00000065457	Q9BUB4	Eukaryota
ENSG00000065485	Q14554	Bilateria
ENSG00000065491	Q9NU19	Eukaryota
ENSG00000065518	O95168	Bilateria
ENSG00000065526	Q96T58	Bilateria
ENSG00000065534	Q15746	Bilateria
ENSG00000065548	Q8WU90	Eukaryota
ENSG00000065559	P45985	Bilateria
ENSG00000065600	Q9H813	Euteleostomi
ENSG00000065609	O60641	Opisthokonta
ENSG00000065613	Q9H2G2	Bilateria
ENSG00000065615	Q7L1T6	Eukaryota
ENSG00000065618	Q9UMD9	Euteleostomi
ENSG00000065621	Q9H4Y5	Cellular_Organisms
ENSG00000065665	Q9H9S3	Cellular_Organisms
ENSG00000065675	Q04759	Bilateria
ENSG00000065717	Q04725	Bilateria
ENSG00000065802	Q9Y576	Euteleostomi
ENSG00000065809	Q9H098	Bilateria
ENSG00000065833	P48163	Cellular_Organisms
ENSG00000065882	Q86TI0	Bilateria
ENSG00000065883	Q14004	Eukaryota
ENSG00000065911	P13995	Cellular_Organisms
ENSG00000065923	Q96T83	Cellular_Organisms
ENSG00000065970	Q9P0K8	Euteleostomi
ENSG00000065978	P67809	Cellular_Organisms
ENSG00000065989	P27815	Eukaryota
ENSG00000066027	Q15172	Eukaryota
ENSG00000066032	P26232	Bilateria
ENSG00000066044	Q15717	Cellular_Organisms
ENSG00000066056	P35590	Deuterostomia
ENSG00000066084	Q9P265	Cellular_Organisms
ENSG00000066117	Q96GM5	Eukaryota
ENSG00000066135	O75164	Eukaryota
ENSG00000066136	Q13952	Eukaryota
ENSG00000066185	Q9H0C1	Eukaryota
ENSG00000066230	P48764	Euteleostomi
ENSG00000066248	Q8N5V2	Bilateria
ENSG00000066279	Q8IZT6	Eukaryota
ENSG00000066294	Q9UIB8	Euteleostomi
ENSG00000066322	Q9BW60	Euteleostomi
ENSG00000066336	P17947	Euteleostomi
ENSG00000066379	Q9P1U0	Cellular_Organisms
ENSG00000066382	Q15777	Eukaryota
ENSG00000066405	P56856	Tetrapoda
ENSG00000066422	O95625	Euteleostomi
ENSG00000066427	P54252	Eukaryota
ENSG00000066455	Q8TBA6	Bilateria
ENSG00000066468	P21802	Bilateria
ENSG00000066557	Q9H9A6	Eukaryota
ENSG00000066583	Q96CN7	Cellular_Organisms
ENSG00000066629	O00423	Eukaryota
ENSG00000066651	Q7Z4G4	Eukaryota
ENSG00000066654	Q9NXG2	Eukaryota
ENSG00000066697	Q8IYR6	Euteleostomi
ENSG00000066735	Q9ULI4	Deuterostomia
ENSG00000066739	Q96BY7	Eukaryota
ENSG00000066777	Q9Y6D6	Eukaryota
ENSG00000066813	Q08AH3	Cellular_Organisms
ENSG00000066827	Q9P243	Euteleostomi
ENSG00000066855	Q15390	Euteleostomi
ENSG00000066923	Q9UJ98	Eukaryota
ENSG00000066926	P22830	Cellular_Organisms
ENSG00000066933	B2RTY4	Bilateria
ENSG00000067048	O15523	Cellular_Organisms
ENSG00000067057	Q01813	Cellular_Organisms
ENSG00000067064	Q13907	Cellular_Organisms
ENSG00000067066	P23497	Eutheria
ENSG00000067082	Q99612	Deuterostomia
ENSG00000067113	O14494	Eukaryota
ENSG00000067141	Q92859	Bilateria
ENSG00000067167	Q15629	Bilateria
ENSG00000067177	P46020	Bilateria
ENSG00000067182	P19438	Eukaryota
ENSG00000067191	Q02641	Bilateria
ENSG00000067208	O60447	Eukaryota
ENSG00000067221	Q9UBI4	Bilateria
ENSG00000067225	P14618	Cellular_Organisms
ENSG00000067248	Q7Z478	Eukaryota
ENSG00000067334	Q5QJE6	Eukaryota
ENSG00000067365	Q9BUU2	Eukaryota
ENSG00000067369	Q12888	Eukaryota
ENSG00000067445	Q12816	Deuterostomia
ENSG00000067533	Q9Y3B9	Eukaryota
ENSG00000067560	P61586	Opisthokonta
ENSG00000067596	Q14562	Cellular_Organisms
ENSG00000067606	Q05513	Cellular_Organisms
ENSG00000067646	P08048	Euteleostomi
ENSG00000067704	Q9NSE4	Cellular_Organisms
ENSG00000067715	P21579	Bilateria
ENSG00000067798	Q8IVL0	Bilateria
ENSG00000067829	P51553	Eukaryota
ENSG00000067836	Q9GZN7	Bilateria
ENSG00000067840	Q76G19	Bilateria
ENSG00000067842	Q16720	Cellular_Organisms
ENSG00000067900	Q13464	Bilateria
ENSG00000067955	Q13951	Bilateria
ENSG00000067992	Q15120	Opisthokonta
ENSG00000068001	Q12891	Euteleostomi
ENSG00000068024	P56524	Cellular_Organisms
ENSG00000068028	Q9NS23	Bilateria
ENSG00000068078	P22607	Bilateria
ENSG00000068079	P80217	Euteleostomi
ENSG00000068097	Q6AI08	Eukaryota
ENSG00000068120	Q13057	Cellular_Organisms
ENSG00000068137	Q7Z736	Euteleostomi
ENSG00000068305	Q02078	Bilateria
ENSG00000068308	Q96G74	Eukaryota
ENSG00000068323	P19532	Chordata
ENSG00000068354	Q3MII6	Bilateria
ENSG00000068366	O60488	Eukaryota
ENSG00000068383	Q14642	Bilateria
ENSG00000068394	Q92917	Eukaryota
ENSG00000068400	Q4V328	Deuterostomia
ENSG00000068438	Q9UET6	Eukaryota
ENSG00000068489	Q96HE9	Chordata
ENSG00000068615	Q9H902	Eukaryota
ENSG00000068650	P98196	Eukaryota
ENSG00000068654	O95602	Eukaryota
ENSG00000068697	Q15012	Bilateria
ENSG00000068724	Q9ULT0	Cellular_Organisms
ENSG00000068745	Q9UHH9	Bilateria
ENSG00000068781	Q9Y6Q2	Euteleostomi
ENSG00000068784	Q8N5C6	Cellular_Organisms
ENSG00000068793	Q7L576	Eukaryota
ENSG00000068796	O00139	Eukaryota
ENSG00000068831	Q7LDG7	Euteleostomi
ENSG00000068878	Q14997	Eukaryota
ENSG00000068885	Q9P2H3	Eukaryota
ENSG00000068903	Q8IXJ6	Cellular_Organisms
ENSG00000068912	Q96DZ1	Bilateria
ENSG00000068971	Q15173	Eukaryota
ENSG00000068976	P11217	Cellular_Organisms
ENSG00000068985	O75459	Homininae
ENSG00000068990	Q13067	Catarrhini
ENSG00000069011	P78337	Euteleostomi
ENSG00000069018	Q9HCX4	Bilateria
ENSG00000069020	O15021	Eukaryota
ENSG00000069122	Q8IZF2	Euteleostomi
ENSG00000069188	Q58EX2	Bilateria
ENSG00000069206	Q9H2U9	Mammalia
ENSG00000069248	Q8WUM0	Bilateria
ENSG00000069275	Q9H1E3	Euteleostomi
ENSG00000069329	Q96QK1	Eukaryota
ENSG00000069345	O60884	Eukaryota
ENSG00000069399	P20749	Deuterostomia
ENSG00000069424	Q13303	Cellular_Organisms
ENSG00000069431	O60706	Cellular_Organisms
ENSG00000069482	P22466	Tetrapoda
ENSG00000069493	Q9UHP7	Deuterostomia
ENSG00000069509	Q8IVP5	Cellular_Organisms
ENSG00000069535	P27338	Cellular_Organisms
ENSG00000069667	P35398	Bilateria
ENSG00000069696	P21917	Euteleostomi
ENSG00000069702	Q03167	Euteleostomi
ENSG00000069712	Q9UPP5	Euteleostomi
ENSG00000069764	O15496	Euteleostomi
ENSG00000069812	Q9Y543	Euteleostomi
ENSG00000069849	P54709	Euteleostomi
ENSG00000069869	P46934	Opisthokonta
ENSG00000069943	Q92521	Eukaryota
ENSG00000069956	Q16659	Euteleostomi
ENSG00000069966	O14775	Bilateria
ENSG00000069974	P51159	Bilateria
ENSG00000069998	Q9BXW7	Eukaryota
ENSG00000070010	Q92890	Eukaryota
ENSG00000070018	O75581	Bilateria
ENSG00000070019	P25092	Euteleostomi
ENSG00000070031	P09683	Euarchontoglires
ENSG00000070047	Q9P1Y6	Eukaryota
ENSG00000070061	O95163	Eukaryota
ENSG00000070081	P80303	Bilateria
ENSG00000070087	P35080	Euteleostomi
ENSG00000070159	P26045	Bilateria
ENSG00000070182	P11277	Bilateria
ENSG00000070190	Q9UN19	Euteleostomi
ENSG00000070193	O15520	Euteleostomi
ENSG00000070214	Q8WWI5	Bilateria
ENSG00000070269	Q9NX78	Cellular_Organisms
ENSG00000070366	Q86US8	Bilateria
ENSG00000070367	O00471	Eukaryota
ENSG00000070371	P53675	Eukaryota
ENSG00000070388	Q9HCT0	Euteleostomi
ENSG00000070404	O95633	Euteleostomi
ENSG00000070413	P98153	Deuterostomia
ENSG00000070423	Q9BV68	Eukaryota
ENSG00000070444	Q99583	Bilateria
ENSG00000070476	Q2QGD7	Deuterostomia
ENSG00000070495	Q6NYC1	Eukaryota
ENSG00000070501	P06746	Cellular_Organisms
ENSG00000070526	Q9NSC7	Deuterostomia
ENSG00000070540	Q5MNZ9	Eukaryota
ENSG00000070601	Q5SYB0	Deuterostomia
ENSG00000070610	Q9HCG7	Cellular_Organisms
ENSG00000070614	P52848	Bilateria
ENSG00000070669	P08243	Cellular_Organisms
ENSG00000070718	P53677	Eukaryota
ENSG00000070729	Q14028	Bilateria
ENSG00000070731	Q9UJ37	Deuterostomia
ENSG00000070748	P28329	Bilateria
ENSG00000070756	P11940	Cellular_Organisms
ENSG00000070759	Q96S53	Bilateria
ENSG00000070761	Q9Y6A4	Eukaryota
ENSG00000070770	P19784	Eukaryota
ENSG00000070778	Q16825	Bilateria
ENSG00000070785	Q9NR50	Eukaryota
ENSG00000070808	Q9UQM7	Eukaryota
ENSG00000070814	Q13428	Eutheria
ENSG00000070831	P60953	Opisthokonta
ENSG00000070882	Q9H4L5	Eukaryota
ENSG00000070886	P29322	Eukaryota
ENSG00000070915	P55017	Cellular_Organisms
ENSG00000070950	Q9NS91	Opisthokonta
ENSG00000070961	P20020	Cellular_Organisms
ENSG00000070985	Q9NZQ8	Deuterostomia
ENSG00000071051	O43639	Bilateria
ENSG00000071054	O95819	Bilateria
ENSG00000071073	Q9UM21	Bilateria
ENSG00000071082	P62899	Cellular_Organisms
ENSG00000071127	O75083	Eukaryota
ENSG00000071189	Q9Y5W8	Bilateria
ENSG00000071203	Q9NXJ0	Amniota
ENSG00000071205	A1A4S6	Bilateria
ENSG00000071242	Q15349	Cellular_Organisms
ENSG00000071243	Q9NXR8	Bilateria
ENSG00000071246	Q7L8A9	Eukaryota
ENSG00000071282	Q9NZU5	Euteleostomi
ENSG00000071462	O43709	Eukaryota
ENSG00000071537	Q9UBV2	Cellular_Organisms
ENSG00000071539	Q15645	Eukaryota
ENSG00000071553	Q15904	Bilateria
ENSG00000071564	P15923	Euteleostomi
ENSG00000071575	Q92519	Bilateria
ENSG00000071626	Q96EP5	Eukaryota
ENSG00000071655	O95983	Euteleostomi
ENSG00000071677	P81277	Amniota
ENSG00000071794	Q14527	Eukaryota
ENSG00000071859	Q14320	Eukaryota
ENSG00000071889	P98173	Euteleostomi
ENSG00000071894	Q10570	Eukaryota
ENSG00000071909	Q8WXR4	Bilateria
ENSG00000071967	Q53TN4	Eukaryota
ENSG00000071991	Q9H159	Chordata
ENSG00000071994	Q16342	Eukaryota
ENSG00000072041	Q9H2J7	Bilateria
ENSG00000072042	Q8TC12	Cellular_Organisms
ENSG00000072062	P17612	Cellular_Organisms
ENSG00000072071	O94910	Bilateria
ENSG00000072080	Q13103	Amniota
ENSG00000072110	P12814	Eukaryota
ENSG00000072121	Q68DK2	Eukaryota
ENSG00000072133	Q9UK32	Cellular_Organisms
ENSG00000072134	O95208	Opisthokonta
ENSG00000072135	Q99952	Chordata
ENSG00000072163	Q7Z4I7	Eukaryota
ENSG00000072182	Q96FT7	Bilateria
ENSG00000072195	Q15772	Bilateria
ENSG00000072201	Q8TBB1	Deuterostomia
ENSG00000072210	P51648	Cellular_Organisms
ENSG00000072274	P02786	Euteleostomi
ENSG00000072310	P36956	Bilateria
ENSG00000072315	Q9UL62	Eukaryota
ENSG00000072364	Q9UHB7	Euteleostomi
ENSG00000072401	P51668	Eukaryota
ENSG00000072415	Q8N3R9	Bilateria
ENSG00000072422	O94844	Bilateria
ENSG00000072444	P0C7U2	Cellular_Organisms
ENSG00000072501	Q14683	Eukaryota
ENSG00000072506	Q99714	Cellular_Organisms
ENSG00000072518	Q7KZI7	Eukaryota
ENSG00000072571	O75330	Chordata
ENSG00000072609	Q96EP1	Eukaryota
ENSG00000072657	Q9UKU6	Euteleostomi
ENSG00000072682	O15460	Eukaryota
ENSG00000072694	P31994	Mammalia
ENSG00000072736	Q12968	Euteleostomi
ENSG00000072756	Q96Q11	Cellular_Organisms
ENSG00000072778	P49748	Cellular_Organisms
ENSG00000072786	O94804	Bilateria
ENSG00000072803	Q9UKB1	Opisthokonta
ENSG00000072818	Q15027	Eukaryota
ENSG00000072832	Q14194	Cellular_Organisms
ENSG00000072840	P57679	Euteleostomi
ENSG00000072849	Q9GZP9	Eukaryota
ENSG00000072858	Q9NXL6	Eukaryota
ENSG00000072864	Q9NXR1	Opisthokonta
ENSG00000072952	Q9Y6F6	Euteleostomi
ENSG00000072954	Q9H6F2	Bilateria
ENSG00000072958	Q9BXS5	Eukaryota
ENSG00000073008	P15151	Eutheria
ENSG00000073009	Q9Y6K9	Euteleostomi
ENSG00000073050	P18887	Eukaryota
ENSG00000073060	Q8WTV0	Euteleostomi
ENSG00000073067	Q8TAV3	Amniota
ENSG00000073111	P49736	Cellular_Organisms
ENSG00000073146	Q9BXT6	Cellular_Organisms
ENSG00000073150	Q96RD6	Euteleostomi
ENSG00000073169	Q9BVL4	Cellular_Organisms
ENSG00000073282	Q9H3D4	Bilateria
ENSG00000073331	Q96QP1	Euteleostomi
ENSG00000073350	Q6P1M3	Eukaryota
ENSG00000073417	O60658	Opisthokonta
ENSG00000073464	P51793	Cellular_Organisms
ENSG00000073536	Q9NVX2	Eukaryota
ENSG00000073578	P31040	Cellular_Organisms
ENSG00000073584	Q969G3	Bilateria
ENSG00000073598	Q8TC99	Eutheria
ENSG00000073605	Q8TAX9	Theria
ENSG00000073614	P29375	Eukaryota
ENSG00000073670	O75078	Bilateria
ENSG00000073711	Q06190	Eukaryota
ENSG00000073712	Q96AC1	Bilateria
ENSG00000073734	O95342	Cellular_Organisms
ENSG00000073737	Q9BPW9	Tetrapoda
ENSG00000073754	O43866	Tetrapoda
ENSG00000073756	P35354	Opisthokonta
ENSG00000073792	Q9Y6M1	Bilateria
ENSG00000073803	O43283	Bilateria
ENSG00000073849	P15907	Euteleostomi
ENSG00000073861	Q9UL17	Mammalia
ENSG00000073910	Q5TBA9	Eukaryota
ENSG00000073921	Q13492	Eukaryota
ENSG00000073969	P46459	Eukaryota
ENSG00000074047	P10070	Deuterostomia
ENSG00000074054	Q7Z460	Bilateria
ENSG00000074071	P82930	Eukaryota
ENSG00000074181	Q9UM47	Bilateria
ENSG00000074201	P54105	Eukaryota
ENSG00000074211	Q9Y2T4	Eukaryota
ENSG00000074219	Q15562	Eutheria
ENSG00000074266	O75530	Eukaryota
ENSG00000074276	Q9BYE9	Euteleostomi
ENSG00000074317	Q16143	Euteleostomi
ENSG00000074319	Q99816	Eukaryota
ENSG00000074356	Q53F19	Euteleostomi
ENSG00000074370	Q93084	Cellular_Organisms
ENSG00000074410	O43570	Euteleostomi
ENSG00000074416	Q99685	Cellular_Organisms
ENSG00000074527	Q9HB63	Chordata
ENSG00000074582	Q9Y276	Eukaryota
ENSG00000074590	O60285	Bilateria
ENSG00000074603	Q6V1X1	Cellular_Organisms
ENSG00000074621	O60721	Eutheria
ENSG00000074657	Q9HCE3	Chordata
ENSG00000074660	Q14162	Euteleostomi
ENSG00000074695	P49257	Bilateria
ENSG00000074696	Q9P035	Bilateria
ENSG00000074706	Q8WWN9	Euteleostomi
ENSG00000074755	O43149	Deuterostomia
ENSG00000074771	Q9HBY0	Eukaryota
ENSG00000074800	P06733	Cellular_Organisms
ENSG00000074803	Q13621	Cellular_Organisms
ENSG00000074842	Q969H8	Deuterostomia
ENSG00000074855	Q9HCE9	Bilateria
ENSG00000074935	Q9UJT0	Eukaryota
ENSG00000074964	Q9HCE6	Bilateria
ENSG00000074966	P42681	Bilateria
ENSG00000075035	Q2TBF2	Bilateria
ENSG00000075043	O43526	Cellular_Organisms
ENSG00000075073	P21452	Deuterostomia
ENSG00000075089	Q9GZN1	Eukaryota
ENSG00000075131	Q9BVW5	Eukaryota
ENSG00000075142	P30626	Eukaryota
ENSG00000075151	O43432	Eukaryota
ENSG00000075188	Q8NFH4	Opisthokonta
ENSG00000075213	Q14563	Euteleostomi
ENSG00000075218	Q9NYZ3	Tetrapoda
ENSG00000075223	Q99985	Euteleostomi
ENSG00000075234	Q5R3I4	Cellular_Organisms
ENSG00000075239	P24752	Cellular_Organisms
ENSG00000075240	Q6IC98	Euteleostomi
ENSG00000075275	Q9NYQ6	Cellular_Organisms
ENSG00000075290	Q93098	Euteleostomi
ENSG00000075292	Q14966	Tetrapoda
ENSG00000075303	Q8TBP6	Eukaryota
ENSG00000075336	Q9BVV7	Eukaryota
ENSG00000075340	P35612	Cellular_Organisms
ENSG00000075388	P08620	Euteleostomi
ENSG00000075391	Q9UJF2	Bilateria
ENSG00000075399	Q9Y2B5	Deuterostomia
ENSG00000075407	P17032	Catarrhini
ENSG00000075413	P27448	Eukaryota
ENSG00000075415	Q00325	Eukaryota
ENSG00000075420	Q53EP0	Eukaryota
ENSG00000075426	P15408	Euteleostomi
ENSG00000075429	Q9UF02	Euteleostomi
ENSG00000075461	Q9UBN1	Euteleostomi
ENSG00000075539	O94915	Eukaryota
ENSG00000075568	Q92545	Bilateria
ENSG00000075618	Q16658	Bilateria
ENSG00000075624	P60709	Eukaryota
ENSG00000075643	Q96EN8	Cellular_Organisms
ENSG00000075651	Q13393	Eukaryota
ENSG00000075673	P54707	Cellular_Organisms
ENSG00000075702	O43379	Eukaryota
ENSG00000075711	Q12959	Bilateria
ENSG00000075785	P51149	Eukaryota
ENSG00000075790	Q9UHQ4	Eukaryota
ENSG00000075826	Q9NQW1	Eukaryota
ENSG00000075856	Q15020	Eukaryota
ENSG00000075884	Q53QZ3	Bilateria
ENSG00000075886	Q13748	Eukaryota
ENSG00000075891	Q02962	Bilateria
ENSG00000075914	Q15024	Eukaryota
ENSG00000075945	Q92845	Eukaryota
ENSG00000075975	Q9H000	Eukaryota
ENSG00000076003	Q14566	Eukaryota
ENSG00000076043	Q9Y3B8	Cellular_Organisms
ENSG00000076053	Q9Y580	Euteleostomi
ENSG00000076067	Q15434	Opisthokonta
ENSG00000076108	Q9UIF9	Bilateria
ENSG00000076201	Q9H3S7	Opisthokonta
ENSG00000076242	P40692	Cellular_Organisms
ENSG00000076248	P13051	Cellular_Organisms
ENSG00000076258	P31512	Amniota
ENSG00000076321	Q9Y2M5	Eukaryota
ENSG00000076344	O94810	Bilateria
ENSG00000076351	Q96NT5	Bilateria
ENSG00000076356	O75051	Bilateria
ENSG00000076382	Q96R06	Mammalia
ENSG00000076513	Q8IZ07	Eukaryota
ENSG00000076554	P55327	Bilateria
ENSG00000076555	O00763	Eukaryota
ENSG00000076604	Q9BUZ4	Eukaryota
ENSG00000076641	Q9NWQ8	Euteleostomi
ENSG00000076650	Q9BRR8	Eukaryota
ENSG00000076662	P32942	Eutheria
ENSG00000076685	P49902	Eukaryota
ENSG00000076706	P43121	Bilateria
ENSG00000076716	O75487	Bilateria
ENSG00000076770	Q9NUK0	Eukaryota
ENSG00000076826	Q9P1Y5	Bilateria
ENSG00000076864	P47736	Eukaryota
ENSG00000076924	Q9HCS7	Eukaryota
ENSG00000076928	Q92888	Bilateria
ENSG00000076944	Q15833	Eukaryota
ENSG00000076984	O14733	Eukaryota
ENSG00000077009	Q9NPI5	Eukaryota
ENSG00000077044	Q16760	Eukaryota
ENSG00000077063	Q8WZ74	Deuterostomia
ENSG00000077080	O94805	Eukaryota
ENSG00000077092	P10826	Bilateria
ENSG00000077097	Q02880	Cellular_Organisms
ENSG00000077147	Q9HD45	Eukaryota
ENSG00000077150	Q00653	Cellular_Organisms
ENSG00000077152	Q9NPD8	Eukaryota
ENSG00000077157	O60237	Deuterostomia
ENSG00000077232	Q8IXB1	Eukaryota
ENSG00000077235	Q12789	Bilateria
ENSG00000077238	P24394	Amniota
ENSG00000077254	Q8TEY7	Eukaryota
ENSG00000077264	O75914	Eukaryota
ENSG00000077274	Q9Y6Q1	Eukaryota
ENSG00000077279	O43602	Euteleostomi
ENSG00000077312	P09012	Eukaryota
ENSG00000077327	O75602	Eukaryota
ENSG00000077348	Q9NQT4	Eukaryota
ENSG00000077380	Q13409	Eukaryota
ENSG00000077420	Q7Z5R6	Euteleostomi
ENSG00000077454	O75427	Euteleostomi
ENSG00000077458	Q5HYJ3	Bilateria
ENSG00000077463	Q8N6T7	Cellular_Organisms
ENSG00000077498	P14679	Cellular_Organisms
ENSG00000077514	Q15054	Deuterostomia
ENSG00000077522	P35609	Eukaryota
ENSG00000077549	P47756	Eukaryota
ENSG00000077585	O60478	Eukaryota
ENSG00000077616	Q9Y3Q0	Cellular_Organisms
ENSG00000077684	Q6IE81	Bilateria
ENSG00000077713	Q8WUT9	Euteleostomi
ENSG00000077721	P49459	Eukaryota
ENSG00000077782	P11362	Bilateria
ENSG00000077800	O75344	Bilateria
ENSG00000077809	P78347	Tetrapoda
ENSG00000077935	Q8NDV3	Eukaryota
ENSG00000077942	P23142	Bilateria
ENSG00000077943	P53708	Bilateria
ENSG00000077984	O76096	Euteleostomi
ENSG00000078018	P11137	Euteleostomi
ENSG00000078043	O75928	Eukaryota
ENSG00000078053	P49418	Opisthokonta
ENSG00000078061	P10398	Bilateria
ENSG00000078070	Q96RQ3	Cellular_Organisms
ENSG00000078081	Q9UQV4	Amniota
ENSG00000078098	Q12884	Cellular_Organisms
ENSG00000078114	O76041	Chordata
ENSG00000078124	Q9NUN7	Eukaryota
ENSG00000078140	P61086	Eukaryota
ENSG00000078142	Q8NEB9	Eukaryota
ENSG00000078177	Q86UW6	Eukaryota
ENSG00000078237	Q9NQ88	Cellular_Organisms
ENSG00000078246	O75386	Tetrapoda
ENSG00000078269	O15056	Eukaryota
ENSG00000078295	Q08462	Eukaryota
ENSG00000078304	Q13362	Eukaryota
ENSG00000078319	A4D2B8	Homininae
ENSG00000078328	Q9NWB1	Chordata
ENSG00000078369	P62873	Eukaryota
ENSG00000078399	P31269	Euteleostomi
ENSG00000078401	P05305	Euteleostomi
ENSG00000078403	P55197	Euteleostomi
ENSG00000078487	Q9H0M4	Chordata
ENSG00000078549	P41586	Euteleostomi
ENSG00000078579	Q9NP95	Euteleostomi
ENSG00000078589	O00398	Euteleostomi
ENSG00000078596	O43736	Bilateria
ENSG00000078618	O43847	Cellular_Organisms
ENSG00000078668	Q9Y277	Opisthokonta
ENSG00000078674	Q15154	Deuterostomia
ENSG00000078687	Q9HCJ0	Bilateria
ENSG00000078699	O43439	Bilateria
ENSG00000078725	O60477	Euteleostomi
ENSG00000078747	Q96J02	Opisthokonta
ENSG00000078795	Q9NZM6	Amniota
ENSG00000078804	Q8IXH6	HUMAN
ENSG00000078808	Q9BRK5	Bilateria
ENSG00000078814	A7E2Y1	Eukaryota
ENSG00000078872	Q9Y697	Cellular_Organisms
ENSG00000078898	Q8N4F0	Theria
ENSG00000078900	O15350	Bilateria
ENSG00000078902	Q9H0E2	Bilateria
ENSG00000078967	Q9Y2X8	Eukaryota
ENSG00000079101	Q15846	Euteleostomi
ENSG00000079102	Q06455	Bilateria
ENSG00000079112	Q12864	Euteleostomi
ENSG00000079134	Q96FV9	Eukaryota
ENSG00000079150	Q9Y680	Deuterostomia
ENSG00000079156	Q9BZF3	Eukaryota
ENSG00000079215	P43003	Bilateria
ENSG00000079246	P13010	Eukaryota
ENSG00000079257	Q9BS40	Euteleostomi
ENSG00000079263	Q13342	Euteleostomi
ENSG00000079277	Q9BUB5	Bilateria
ENSG00000079308	Q9HBL0	Bilateria
ENSG00000079313	Q8N1G1	Eukaryota
ENSG00000079332	Q9NR31	Eukaryota
ENSG00000079335	Q9UNH5	Eukaryota
ENSG00000079337	O95398	Bilateria
ENSG00000079385	P13688	Euteleostomi
ENSG00000079387	Q9P0U3	Eukaryota
ENSG00000079393	Q9UII6	Bilateria
ENSG00000079432	Q96RK0	Euteleostomi
ENSG00000079435	Q05469	Bilateria
ENSG00000079459	P37268	Cellular_Organisms
ENSG00000079462	Q15102	Cellular_Organisms
ENSG00000079482	O60890	Bilateria
ENSG00000079557	P43652	Mammalia
ENSG00000079616	Q14807	Eukaryota
ENSG00000079689	O76038	Chordata
ENSG00000079691	Q5VZK9	Eukaryota
ENSG00000079739	P36871	Cellular_Organisms
ENSG00000079782	O75715	Bilateria
ENSG00000079785	Q92499	Eukaryota
ENSG00000079805	P50570	Bilateria
ENSG00000079819	O43491	Euteleostomi
ENSG00000079841	Q86UR5	Bilateria
ENSG00000079931	Q6UVY6	Eukaryota
ENSG00000079950	O15400	Eukaryota
ENSG00000079974	Q9UNT1	Eukaryota
ENSG00000079999	Q14145	Bilateria
ENSG00000080007	Q9NXZ2	Bilateria
ENSG00000080031	Q9HD43	Euteleostomi
ENSG00000080166	P40126	Opisthokonta
ENSG00000080189	Q9NQQ7	Eukaryota
ENSG00000080200	Q68DQ2	Amniota
ENSG00000080224	Q9UF33	Eukaryota
ENSG00000080293	P47872	Amniota
ENSG00000080298	P48380	Opisthokonta
ENSG00000080345	Q5UIP0	Deuterostomia
ENSG00000080371	Q9UL25	Eukaryota
ENSG00000080493	Q9Y6R1	Eukaryota
ENSG00000080503	P51531	Eukaryota
ENSG00000080511	Q9NYR8	Cellular_Organisms
ENSG00000080546	Q9Y6P5	Eukaryota
ENSG00000080561	Q9UJV3	Chordata
ENSG00000080572	Q9NQM4	Eukaryota
ENSG00000080573	P25940	Bilateria
ENSG00000080603	Q6ZRS2	Eukaryota
ENSG00000080608	Q15397	Eukaryota
ENSG00000080618	Q96IY4	Bilateria
ENSG00000080644	P32297	Bilateria
ENSG00000080709	Q9H2S1	Bilateria
ENSG00000080802	O95628	Chordata
ENSG00000080815	P49768	Eukaryota
ENSG00000080819	P36551	Cellular_Organisms
ENSG00000080822	Q9NY35	Euteleostomi
ENSG00000080823	Q9UQ07	Eukaryota
ENSG00000080824	P07900	Cellular_Organisms
ENSG00000080839	P28749	Bilateria
ENSG00000080845	Q9Y2H0	Euteleostomi
ENSG00000080854	Q9UPX0	Bilateria
ENSG00000080910	Q03591	Mammalia
ENSG00000080947	Q8IVE0	Mammalia
ENSG00000080986	O14777	Eukaryota
ENSG00000081014	Q9UPM8	Eukaryota
ENSG00000081019	Q5VWQ0	Bilateria
ENSG00000081026	Q5TCQ9	Bilateria
ENSG00000081041	P19875	Mammalia
ENSG00000081051	P02771	Theria
ENSG00000081052	P53420	Mammalia
ENSG00000081059	P36402	Euteleostomi
ENSG00000081087	Q86WC4	Bilateria
ENSG00000081138	Q9ULB5	Chordata
ENSG00000081148	Q9BZV3	Deuterostomia
ENSG00000081154	Q8WW12	Bilateria
ENSG00000081177	Q9NVH0	Eukaryota
ENSG00000081181	P78540	Cellular_Organisms
ENSG00000081189	Q06413	Opisthokonta
ENSG00000081237	P08575	Eukaryota
ENSG00000081248	Q13698	Eukaryota
ENSG00000081277	Q13835	Euteleostomi
ENSG00000081307	Q9GZZ9	Eukaryota
ENSG00000081320	O94768	Euteleostomi
ENSG00000081377	A4D256	Eukaryota
ENSG00000081386	Q9Y2H8	Homininae
ENSG00000081479	P98164	Bilateria
ENSG00000081665	P35789	Bilateria
ENSG00000081692	Q9H9V9	Eukaryota
ENSG00000081721	Q9UNI6	Eukaryota
ENSG00000081760	Q86V21	Cellular_Organisms
ENSG00000081770	Q13075	Eutheria
ENSG00000081791	Q14154	Opisthokonta
ENSG00000081800	Q9BZW2	Euteleostomi
ENSG00000081803	Q86UW7	Bilateria
ENSG00000081818	Q9Y5E5	Chordata
ENSG00000081842	Q9Y5I4	Chordata
ENSG00000081853	Q9Y5F6	Chordata
ENSG00000081870	Q9Y547	Eukaryota
ENSG00000081913	O60346	Eukaryota
ENSG00000081923	O43520	Eukaryota
ENSG00000081985	Q99665	Deuterostomia
ENSG00000082014	Q6STE5	Eukaryota
ENSG00000082068	Q9NW82	Eukaryota
ENSG00000082074	O15117	Euteleostomi
ENSG00000082126	Q96JB8	Euteleostomi
ENSG00000082146	Q9C0K7	Euteleostomi
ENSG00000082153	Q7L1Q6	Eukaryota
ENSG00000082175	P06401	Euteleostomi
ENSG00000082196	Q9UHK6	Cellular_Organisms
ENSG00000082212	P23368	Cellular_Organisms
ENSG00000082213	Q49AR2	Bilateria
ENSG00000082258	O60583	Bilateria
ENSG00000082269	Q9P2D6	Bilateria
ENSG00000082293	Q14993	Chordata
ENSG00000082397	Q9Y2J2	Bilateria
ENSG00000082438	Q53SF7	Euteleostomi
ENSG00000082458	Q92796	Bilateria
ENSG00000082482	O95069	Euteleostomi
ENSG00000082497	Q9NUC0	Tetrapoda
ENSG00000082512	O00463	Tetrapoda
ENSG00000082515	Q9NWU5	Eukaryota
ENSG00000082516	Q8TEQ6	Bilateria
ENSG00000082556	P41145	Chordata
ENSG00000082641	Q14494	Chordata
ENSG00000082684	Q9P283	Bilateria
ENSG00000082701	P49841	Eukaryota
ENSG00000082781	P18084	Bilateria
ENSG00000082805	Q8IUD2	Bilateria
ENSG00000082898	O14980	Eukaryota
ENSG00000082929	Q99440	Homininae
ENSG00000082996	O43567	Eukaryota
ENSG00000083067	Q9HCF6	Eukaryota
ENSG00000083093	Q86YC2	Amniota
ENSG00000083097	Q5JWR5	Eukaryota
ENSG00000083099	Q9NU23	Bilateria
ENSG00000083123	P21953	Cellular_Organisms
ENSG00000083168	Q92794	Eukaryota
ENSG00000083223	Q5VYS8	Eukaryota
ENSG00000083290	Q8IYT8	Bilateria
ENSG00000083307	Q6ISB3	Bilateria
ENSG00000083312	Q92973	Eukaryota
ENSG00000083444	Q02809	Bilateria
ENSG00000083454	Q93086	Euteleostomi
ENSG00000083457	P38570	Euteleostomi
ENSG00000083520	Q9Y2L1	Cellular_Organisms
ENSG00000083535	Q8WXW3	Eukaryota
ENSG00000083544	Q9H7E2	Bilateria
ENSG00000083622	Q9NX45	Mammalia
ENSG00000083635	Q9UHK0	Bilateria
ENSG00000083642	Q9NTI5	Eukaryota
ENSG00000083720	P55809	Cellular_Organisms
ENSG00000083750	Q5VZM2	Eukaryota
ENSG00000083782	Q99645	Euteleostomi
ENSG00000083799	Q9NQC7	Bilateria
ENSG00000083807	Q9Y2P5	Mammalia
ENSG00000083812	O75467	Eutheria
ENSG00000083814	Q8TAW3	Catarrhini
ENSG00000083817	Q9BWM5	Eutheria
ENSG00000083828	Q9NXT0	HUMAN
ENSG00000083838	Q9NWS9	Eutheria
ENSG00000083842	P17098	Euarchontoglires
ENSG00000083844	O43296	Bilateria
ENSG00000083845	P46782	Cellular_Organisms
ENSG00000083857	Q14517	Cellular_Organisms
ENSG00000083896	Q96MU7	Eukaryota
ENSG00000083937	Q9UQN3	Eukaryota
ENSG00000084070	Q8WU79	Eukaryota
ENSG00000084072	Q9UNP9	Eukaryota
ENSG00000084073	O75844	Cellular_Organisms
ENSG00000084090	Q9NQZ5	Opisthokonta
ENSG00000084092	Q8NC60	Cellular_Organisms
ENSG00000084093	Q13127	Euteleostomi
ENSG00000084110	P42357	Cellular_Organisms
ENSG00000084112	Q8WYL5	Eukaryota
ENSG00000084207	P09211	Eukaryota
ENSG00000084234	Q06481	Bilateria
ENSG00000084444	A2RU67	Euteleostomi
ENSG00000084453	P46721	Amniota
ENSG00000084463	Q9Y2W2	Euteleostomi
ENSG00000084623	Q13347	Eukaryota
ENSG00000084628	Q4KMZ8	Bilateria
ENSG00000084636	Q07092	Amniota
ENSG00000084652	P40222	Eukaryota
ENSG00000084674	P04114	Euteleostomi
ENSG00000084676	Q15788	Euteleostomi
ENSG00000084693	Q8NDL9	Eukaryota
ENSG00000084710	Q9Y2G0	Eukaryota
ENSG00000084731	O14782	Eukaryota
ENSG00000084733	P61026	Eukaryota
ENSG00000084734	Q14397	Eukaryota
ENSG00000084754	P40939	Cellular_Organisms
ENSG00000084764	Q9UPY8	Eukaryota
ENSG00000084774	P27708	Cellular_Organisms
ENSG00000085063	P13987	Euteleostomi
ENSG00000085117	P27701	Bilateria
ENSG00000085185	Q5H9F3	Euteleostomi
ENSG00000085224	P46100	Eukaryota
ENSG00000085231	Q16594	Eukaryota
ENSG00000085265	O00602	Bilateria
ENSG00000085274	Q9NPC7	Euteleostomi
ENSG00000085276	Q03112	Deuterostomia
ENSG00000085365	O15126	Eukaryota
ENSG00000085377	P48147	Cellular_Organisms
ENSG00000085382	Q8IYU2	Eukaryota
ENSG00000085415	Q96EE3	Eukaryota
ENSG00000085433	O94967	Eukaryota
ENSG00000085449	Q8IWB7	Euteleostomi
ENSG00000085465	Q12889	Mammalia
ENSG00000085491	Q6NUK1	Eukaryota
ENSG00000085511	Q9Y6R4	Opisthokonta
ENSG00000085514	Q9UKJ1	Eutheria
ENSG00000085552	Q9P2J2	Bilateria
ENSG00000085563	P08183	Cellular_Organisms
ENSG00000085644	O14771	Eutheria
ENSG00000085662	P15121	Cellular_Organisms
ENSG00000085719	O75131	Eukaryota
ENSG00000085721	Q9NYV6	Eukaryota
ENSG00000085733	Q14247	Bilateria
ENSG00000085741	O96014	Euteleostomi
ENSG00000085760	P46199	Cellular_Organisms
ENSG00000085788	O94830	Eukaryota
ENSG00000085831	Q5SRH9	Eukaryota
ENSG00000085832	P42566	Cellular_Organisms
ENSG00000085840	Q13415	Eukaryota
ENSG00000085871	Q99735	Cellular_Organisms
ENSG00000085872	Q8IWX8	Bilateria
ENSG00000085978	Q676U5	Eukaryota
ENSG00000085982	Q9NVE5	Eukaryota
ENSG00000085998	Q8WZA1	Deuterostomia
ENSG00000085999	Q92698	Eukaryota
ENSG00000086015	Q6P0Q8	Eukaryota
ENSG00000086061	P31689	Eukaryota
ENSG00000086062	P15291	Bilateria
ENSG00000086065	Q9NZZ3	Eukaryota
ENSG00000086102	Q12986	Eukaryota
ENSG00000086159	Q13520	Eutheria
ENSG00000086189	Q9UNQ2	Cellular_Organisms
ENSG00000086200	Q9UI26	Eukaryota
ENSG00000086205	Q04609	Cellular_Organisms
ENSG00000086232	Q9BQI3	Eukaryota
ENSG00000086288	Q8N427	Deuterostomia
ENSG00000086289	Q9UM22	Euteleostomi
ENSG00000086300	Q9Y5X0	Euteleostomi
ENSG00000086475	P49903	Cellular_Organisms
ENSG00000086504	Q13084	Eukaryota
ENSG00000086506	P09105	Eutheria
ENSG00000086544	Q96DU7	Bilateria
ENSG00000086548	P40199	Mammalia
ENSG00000086570	Q9NYQ8	Cellular_Organisms
ENSG00000086589	Q9NW64	Eukaryota
ENSG00000086598	Q15363	Eukaryota
ENSG00000086619	Q86YB8	Eukaryota
ENSG00000086666	Q6FIF0	Eukaryota
ENSG00000086696	P37059	Opisthokonta
ENSG00000086712	Q9NUQ3	Euteleostomi
ENSG00000086717	O14829	Eukaryota
ENSG00000086730	Q9GZY6	Amniota
ENSG00000086758	Q7Z6Z7	Eukaryota
ENSG00000086827	O43264	Eukaryota
ENSG00000086848	Q9H6U8	Eukaryota
ENSG00000086967	Q14324	Bilateria
ENSG00000086991	Q9NPH5	Opisthokonta
ENSG00000087008	O15254	Cellular_Organisms
ENSG00000087053	Q13614	Eukaryota
ENSG00000087074	O75807	Eutheria
ENSG00000087076	Q9BPX1	Cellular_Organisms
ENSG00000087077	Q15654	Euteleostomi
ENSG00000087085	P22303	Cellular_Organisms
ENSG00000087086	P02792	Theria
ENSG00000087087	Q9BXP5	Eukaryota
ENSG00000087088	Q07812	Deuterostomia
ENSG00000087095	Q9UBE8	Bilateria
ENSG00000087111	Q96S52	Eukaryota
ENSG00000087116	O95450	Euteleostomi
ENSG00000087128	Q9UL52	Amniota
ENSG00000087152	Q14CW9	Eukaryota
ENSG00000087157	Q32NB8	Cellular_Organisms
ENSG00000087191	P62195	Eukaryota
ENSG00000087206	Q96RL1	Amniota
ENSG00000087237	P11597	Euteleostomi
ENSG00000087245	P08253	Chordata
ENSG00000087250	P25713	Eutheria
ENSG00000087253	Q7L5N7	Eukaryota
ENSG00000087258	P09471	Eukaryota
ENSG00000087263	Q8N543	Opisthokonta
ENSG00000087266	P78314	Euteleostomi
ENSG00000087269	P78316	Eukaryota
ENSG00000087274	P35611	Cellular_Organisms
ENSG00000087299	Q9H9P8	Cellular_Organisms
ENSG00000087301	Q9P2K2	Deuterostomia
ENSG00000087302	Q9Y224	Eukaryota
ENSG00000087303	Q14112	Bilateria
ENSG00000087338	Q8NEA9	Opisthokonta
ENSG00000087365	Q13435	Eukaryota
ENSG00000087448	Q9P2K6	Euteleostomi
ENSG00000087460	Q5JWF2	Bilateria
ENSG00000087470	O00429	Eukaryota
ENSG00000087494	P12272	Euteleostomi
ENSG00000087495	Q96KR7	Bilateria
ENSG00000087502	Q96RQ1	Opisthokonta
ENSG00000087510	Q92754	Bilateria
ENSG00000087586	O14965	Cellular_Organisms
ENSG00000087589	Q9NQ75	Euteleostomi
ENSG00000087842	O00625	Cellular_Organisms
ENSG00000087884	Q9H7C9	Euteleostomi
ENSG00000087903	P48378	Opisthokonta
ENSG00000087916	Q9UN76	Bilateria
ENSG00000087995	Q96IZ6	Eukaryota
ENSG00000088002	O00204	Euteleostomi
ENSG00000088035	Q9Y672	Eukaryota
ENSG00000088038	O75175	Eukaryota
ENSG00000088053	Q9HCN6	Amniota
ENSG00000088179	P29074	Bilateria
ENSG00000088205	Q9NVP1	Eukaryota
ENSG00000088247	Q92945	Euteleostomi
ENSG00000088256	P29992	Bilateria
ENSG00000088280	Q8TDY4	Eukaryota
ENSG00000088298	Q9BV94	Eukaryota
ENSG00000088305	Q9UBC3	Deuterostomia
ENSG00000088320	O75628	Euteleostomi
ENSG00000088325	Q9ULW0	Eukaryota
ENSG00000088340	A9Z1Z3	Eukaryota
ENSG00000088356	Q9NUG6	Eukaryota
ENSG00000088367	Q9H4G0	Bilateria
ENSG00000088386	P46059	Cellular_Organisms
ENSG00000088387	Q9BZ29	Eukaryota
ENSG00000088448	Q9NXR5	Deuterostomia
ENSG00000088451	O95455	Cellular_Organisms
ENSG00000088538	Q8IZD9	Eukaryota
ENSG00000088543	Q9UK00	Euteleostomi
ENSG00000088682	O75208	Eukaryota
ENSG00000088726	Q8WWA1	Theria
ENSG00000088727	Q9HAQ2	Eukaryota
ENSG00000088756	Q9P2N2	Euteleostomi
ENSG00000088766	Q9UJA2	Cellular_Organisms
ENSG00000088782	Q9H1M4	Eutheria
ENSG00000088808	Q96KQ4	Deuterostomia
ENSG00000088812	O75882	Eukaryota
ENSG00000088826	Q9NWM0	Eukaryota
ENSG00000088827	Q9BZZ2	Tetrapoda
ENSG00000088832	P62942	Cellular_Organisms
ENSG00000088833	Q9UNZ2	Eukaryota
ENSG00000088836	Q8NBS3	Eukaryota
ENSG00000088854	Q5TEA3	Eukaryota
ENSG00000088876	Q6P1L6	HUMAN
ENSG00000088881	Q9BQW3	Bilateria
ENSG00000088882	Q96SM3	Euteleostomi
ENSG00000088888	Q7Z434	Eutheria
ENSG00000088899	O60299	Bilateria
ENSG00000088926	P03951	Tetrapoda
ENSG00000088930	Q9H0D6	Eukaryota
ENSG00000088970	Q2M2Z5	Deuterostomia
ENSG00000088986	P63167	Eukaryota
ENSG00000088992	Q96BS2	Euteleostomi
ENSG00000089006	Q9Y5X3	Euteleostomi
ENSG00000089009	Q02878	Eukaryota
ENSG00000089012	Q9P1W8	HUMAN
ENSG00000089022	Q8IW41	Deuterostomia
ENSG00000089041	Q99572	Euteleostomi
ENSG00000089048	Q9H501	Eukaryota
ENSG00000089050	O75884	Cellular_Organisms
ENSG00000089053	Q9UJX4	Eukaryota
ENSG00000089057	Q9UGH3	Cellular_Organisms
ENSG00000089060	Q6J4K2	Eukaryota
ENSG00000089063	Q96A57	Eukaryota
ENSG00000089091	Q9NVP4	Deuterostomia
ENSG00000089094	Q8NHM5	Opisthokonta
ENSG00000089101	Q8NHU2	Eukaryota
ENSG00000089116	Q9H2C1	Bilateria
ENSG00000089123	Q9H6P5	Eukaryota
ENSG00000089127	P00973	Amniota
ENSG00000089154	Q92616	Eukaryota
ENSG00000089157	P05388	Cellular_Organisms
ENSG00000089159	P49023	Eukaryota
ENSG00000089163	Q9Y6E7	Cellular_Organisms
ENSG00000089169	Q9Y2J0	Bilateria
ENSG00000089177	Q96L93	Bilateria
ENSG00000089195	Q9UJA5	Eukaryota
ENSG00000089199	P05060	Amniota
ENSG00000089220	P30086	Eukaryota
ENSG00000089225	Q99593	Euteleostomi
ENSG00000089234	Q7Z569	Eukaryota
ENSG00000089248	P30040	Eukaryota
ENSG00000089250	P29475	Cellular_Organisms
ENSG00000089280	P35637	Mammalia
ENSG00000089289	P78318	Eukaryota
ENSG00000089327	Q96DB9	Eutheria
ENSG00000089335	Q9NR11	Catarrhini
ENSG00000089336	O94927	Euteleostomi
ENSG00000089351	Q96CP6	Eukaryota
ENSG00000089356	Q14802	Euteleostomi
ENSG00000089472	Q9BQS7	Eukaryota
ENSG00000089486	Q9H305	Bilateria
ENSG00000089505	Q8IZ96	Theria
ENSG00000089558	Q9UQ05	Bilateria
ENSG00000089597	Q14697	Cellular_Organisms
ENSG00000089639	Q9P107	Euteleostomi
ENSG00000089682	Q96IZ5	Euteleostomi
ENSG00000089685	O15392	Opisthokonta
ENSG00000089692	P18627	Amniota
ENSG00000089693	Q15773	HUMAN
ENSG00000089723	Q96DC9	Tetrapoda
ENSG00000089737	Q9GZR7	Eukaryota
ENSG00000089775	P24278	Euteleostomi
ENSG00000089818	Q8NC96	Eukaryota
ENSG00000089820	P98171	Bilateria
ENSG00000089847	Q8TF21	Chordata
ENSG00000089876	Q7L7V1	Chordata
ENSG00000089902	Q9UKL0	Euteleostomi
ENSG00000089916	Q9NWQ4	Euteleostomi
ENSG00000090006	Q8N2S1	Euteleostomi
ENSG00000090013	P30043	Cellular_Organisms
ENSG00000090020	P19634	Cellular_Organisms
ENSG00000090054	O15269	Eukaryota
ENSG00000090060	P51003	Eukaryota
ENSG00000090061	O75909	Eukaryota
ENSG00000090097	P57723	Eukaryota
ENSG00000090104	Q08116	Tetrapoda
ENSG00000090238	P61236	Eukaryota
ENSG00000090263	Q9Y291	Bilateria
ENSG00000090266	O95178	Bilateria
ENSG00000090269	Q9NY25	Theria
ENSG00000090273	Q9Y266	Eukaryota
ENSG00000090316	Q7L5Y9	Eukaryota
ENSG00000090339	P05362	Eutheria
ENSG00000090372	Q9NRL3	Eukaryota
ENSG00000090376	Q9Y616	Euteleostomi
ENSG00000090382	P61626	Bilateria
ENSG00000090402	P14410	Cellular_Organisms
ENSG00000090432	Q969V5	Eukaryota
ENSG00000090447	Q01664	Bilateria
ENSG00000090470	Q8N8D1	Deuterostomia
ENSG00000090487	Q9NZD8	Eukaryota
ENSG00000090512	Q9UGM5	Euteleostomi
ENSG00000090520	Q9UBS4	Eukaryota
ENSG00000090530	Q8IVL5	Chordata
ENSG00000090534	P40225	Amniota
ENSG00000090539	Q9H2X0	Bilateria
ENSG00000090554	P49771	Mammalia
ENSG00000090565	O75154	Deuterostomia
ENSG00000090581	Q9UJJ9	Chordata
ENSG00000090612	P21506	Eutheria
ENSG00000090615	Q08378	Deuterostomia
ENSG00000090621	Q13310	Cellular_Organisms
ENSG00000090659	Q9NNX6	Euteleostomi
ENSG00000090661	Q9HA82	Eukaryota
ENSG00000090674	Q9GZU1	Eukaryota
ENSG00000090686	Q86UV5	Eukaryota
ENSG00000090776	P98172	Bilateria
ENSG00000090857	Q8NCN5	Cellular_Organisms
ENSG00000090861	P49588	Cellular_Organisms
ENSG00000090863	Q92896	Cellular_Organisms
ENSG00000090889	Q2VIQ3	Eukaryota
ENSG00000090905	Q8NDV7	Bilateria
ENSG00000090920	Q9Y6R7	Bilateria
ENSG00000090924	Q9H7P9	Euteleostomi
ENSG00000090932	Q9NYJ7	Theria
ENSG00000090971	Q8WUY8	Tetrapoda
ENSG00000090975	Q9BZ72	Eukaryota
ENSG00000090989	Q9NV70	Eukaryota
ENSG00000091009	Q9P2N5	Chordata
ENSG00000091010	Q15319	Bilateria
ENSG00000091039	Q9BZF1	Eukaryota
ENSG00000091073	Q86UW9	Eukaryota
ENSG00000091106	Q9NPP4	Tetrapoda
ENSG00000091127	Q96PZ0	Cellular_Organisms
ENSG00000091128	A4D0S4	Eukaryota
ENSG00000091129	Q92823	Bilateria
ENSG00000091136	P07942	Eukaryota
ENSG00000091137	O43511	Deuterostomia
ENSG00000091138	P40879	Deuterostomia
ENSG00000091140	P09622	Cellular_Organisms
ENSG00000091157	Q9Y4E6	Eukaryota
ENSG00000091164	O43396	Eukaryota
ENSG00000091181	Q01344	Amniota
ENSG00000091262	O95255	Cellular_Organisms
ENSG00000091317	Q9NX76	Euteleostomi
ENSG00000091409	P23229	Bilateria
ENSG00000091428	Q8WZA2	Bilateria
ENSG00000091436	Q9NYL2	Eukaryota
ENSG00000091482	Q9UHP9	Euteleostomi
ENSG00000091483	P07954	Cellular_Organisms
ENSG00000091490	Q68CR1	Deuterostomia
ENSG00000091513	P02787	Euteleostomi
ENSG00000091527	Q9UKY7	Deuterostomia
ENSG00000091536	Q9UKN7	Eukaryota
ENSG00000091542	Q6P6C2	Eukaryota
ENSG00000091583	P02749	Euteleostomi
ENSG00000091592	Q9C000	Tetrapoda
ENSG00000091622	Q9BZ71	Eukaryota
ENSG00000091640	O75391	Bilateria
ENSG00000091651	Q9Y5N6	Eukaryota
ENSG00000091656	Q86UP3	Bilateria
ENSG00000091664	Q9P2U8	Cellular_Organisms
ENSG00000091704	P15085	Cellular_Organisms
ENSG00000091732	Q86WB0	Opisthokonta
ENSG00000091831	P03372	Euteleostomi
ENSG00000091844	Q9UGC6	Bilateria
ENSG00000091879	O15123	Chordata
ENSG00000091947	Q96IK0	Deuterostomia
ENSG00000091972	P41217	Tetrapoda
ENSG00000091986	Q76M96	Euteleostomi
ENSG00000092009	P23946	Theria
ENSG00000092010	Q06323	Euteleostomi
ENSG00000092020	Q969Q6	Eukaryota
ENSG00000092036	Q9H6D7	Eukaryota
ENSG00000092051	Q96JJ6	Theria
ENSG00000092054	P12883	Eukaryota
ENSG00000092067	Q15744	Mammalia
ENSG00000092068	Q9UHI5	Opisthokonta
ENSG00000092094	Q9NPF4	Cellular_Organisms
ENSG00000092096	Q8WUG5	Euteleostomi
ENSG00000092098	Q96EP0	Bilateria
ENSG00000092108	Q8WVM8	Eukaryota
ENSG00000092140	Q7L622	Bilateria
ENSG00000092148	Q9ULT8	Bilateria
ENSG00000092199	P07910	Bilateria
ENSG00000092200	Q96KN7	Chordata
ENSG00000092201	Q9Y5B9	Eukaryota
ENSG00000092203	O94842	Bilateria
ENSG00000092208	O14893	Eukaryota
ENSG00000092295	P22735	Bilateria
ENSG00000092330	Q9BSI4	Euteleostomi
ENSG00000092345	Q92904	Euteleostomi
ENSG00000092377	Q9BQ87	Eukaryota
ENSG00000092421	Q9H2E6	Bilateria
ENSG00000092439	Q96QT4	Eukaryota
ENSG00000092445	Q06418	Chordata
ENSG00000092470	Q9H967	Eukaryota
ENSG00000092529	P20807	Eukaryota
ENSG00000092531	O00161	Euteleostomi
ENSG00000092607	Q96SF7	Euteleostomi
ENSG00000092621	O43175	Cellular_Organisms
ENSG00000092758	Q14050	Euteleostomi
ENSG00000092820	P15311	Bilateria
ENSG00000092841	P60660	Bilateria
ENSG00000092847	Q9UL18	Eukaryota
ENSG00000092850	Q9UIF3	Bilateria
ENSG00000092853	Q9HAW4	Bilateria
ENSG00000092871	Q8WZ73	Bilateria
ENSG00000092929	Q70J99	Amniota
ENSG00000092931	O43934	Eukaryota
ENSG00000092964	Q16555	Cellular_Organisms
ENSG00000092969	P61812	Deuterostomia
ENSG00000092978	Q9NW75	Deuterostomia
ENSG00000093000	Q9UKX7	Bilateria
ENSG00000093009	O75419	Eukaryota
ENSG00000093010	P21964	Cellular_Organisms
ENSG00000093072	Q9NZK5	Eukaryota
ENSG00000093100	Q7RTP6	Bilateria
ENSG00000093134	Q9NY84	Bilateria
ENSG00000093144	Q9NTX5	Bilateria
ENSG00000093167	Q9Y608	Bilateria
ENSG00000093183	Q9BRL7	Euteleostomi
ENSG00000093217	O75191	Eukaryota
ENSG00000094631	Q9UBN7	Cellular_Organisms
ENSG00000094661	O60431	Theria
ENSG00000094755	O00591	Chordata
ENSG00000094796	Q15323	Mammalia
ENSG00000094804	Q99741	Cellular_Organisms
ENSG00000094841	Q96BW1	Opisthokonta
ENSG00000094880	Q9UJX2	Eukaryota
ENSG00000094914	Q9NRG9	Eukaryota
ENSG00000094916	P45973	Eukaryota
ENSG00000094963	Q99518	Cellular_Organisms
ENSG00000094975	Q9UBS9	Bilateria
ENSG00000095002	P43246	Cellular_Organisms
ENSG00000095015	Q13233	Deuterostomia
ENSG00000095059	P49366	Cellular_Organisms
ENSG00000095066	Q96ED9	Eukaryota
ENSG00000095110	Q8N323	Chordata
ENSG00000095139	P48444	Eukaryota
ENSG00000095203	Q9H329	Euteleostomi
ENSG00000095209	Q9NVV0	Eukaryota
ENSG00000095261	Q16401	Eukaryota
ENSG00000095303	P23219	Opisthokonta
ENSG00000095319	Q5SRE5	Eukaryota
ENSG00000095321	P43155	Opisthokonta
ENSG00000095370	Q8N5H7	Bilateria
ENSG00000095380	Q9NR45	Cellular_Organisms
ENSG00000095383	Q9BYX2	Eukaryota
ENSG00000095397	Q9P202	Bilateria
ENSG00000095464	P51160	Euteleostomi
ENSG00000095485	Q69YN2	Eukaryota
ENSG00000095539	Q9NTN9	Euteleostomi
ENSG00000095564	O14981	Cellular_Organisms
ENSG00000095574	Q9H5V7	Chordata
ENSG00000095585	Q8WV28	Deuterostomia
ENSG00000095587	Q9Y6L7	Bilateria
ENSG00000095596	O43174	Cellular_Organisms
ENSG00000095627	Q9BXT4	Bilateria
ENSG00000095637	Q9BX66	Bilateria
ENSG00000095713	Q9NQ79	Cellular_Organisms
ENSG00000095739	Q13145	Euteleostomi
ENSG00000095752	P20809	Euteleostomi
ENSG00000095777	Q8NEV4	Bilateria
ENSG00000095787	Q9BTA9	Bilateria
ENSG00000095794	Q03060	Mammalia
ENSG00000095906	Q9Y5Y2	Cellular_Organisms
ENSG00000095917	Q9BZJ3	HUMAN
ENSG00000095932	O75264	Eutheria
ENSG00000095951	P15822	Euteleostomi
ENSG00000095970	Q9NZC2	Amniota
ENSG00000095981	Q96T55	Tetrapoda
ENSG00000096006	P54108	Opisthokonta
ENSG00000096060	Q13451	Eukaryota
ENSG00000096063	Q96SB4	Eukaryota
ENSG00000096070	Q9ULD4	Eukaryota
ENSG00000096080	Q9NVS2	Bilateria
ENSG00000096087	P09210	Eukaryota
ENSG00000096088	P20142	Opisthokonta
ENSG00000096092	Q9Y6G1	Euteleostomi
ENSG00000096093	Q5JVL4	Eukaryota
ENSG00000096141	Q5SQ64	Mammalia
ENSG00000096148	O95866	Theria
ENSG00000096150	P62269	Cellular_Organisms
ENSG00000096155	P46379	Eukaryota
ENSG00000096171	P26640	Cellular_Organisms
ENSG00000096238	O00299	Eukaryota
ENSG00000096264	O95944	Eutheria
ENSG00000096384	P08238	Cellular_Organisms
ENSG00000096395	P12872	Amniota
ENSG00000096401	Q99459	Eukaryota
ENSG00000096433	Q14573	Eukaryota
ENSG00000096467	O95870	Bilateria
ENSG00000096474	O43196	Eukaryota
ENSG00000096654	Q99676	Bilateria
ENSG00000096696	P15924	Bilateria
ENSG00000096717	Q96EB6	Cellular_Organisms
ENSG00000096746	P31942	Tetrapoda
ENSG00000096872	Q96LB3	Eukaryota
ENSG00000096968	O60674	Bilateria
ENSG00000096996	P42701	Amniota
ENSG00000097007	P00519	Bilateria
ENSG00000097021	O00154	Cellular_Organisms
ENSG00000097033	Q9Y371	Bilateria
ENSG00000097046	O00311	Eukaryota
ENSG00000097096	Q5VT97	Bilateria
ENSG00000099139	Q92824	Opisthokonta
ENSG00000099194	O00767	Cellular_Organisms
ENSG00000099203	Q13445	Euteleostomi
ENSG00000099204	O14639	Bilateria
ENSG00000099219	Q7Z2K6	Eukaryota
ENSG00000099246	Q9NP72	Eukaryota
ENSG00000099250	O14786	Euteleostomi
ENSG00000099256	Q9NRG1	Tetrapoda
ENSG00000099260	Q9NP74	Euteleostomi
ENSG00000099282	O95858	Deuterostomia
ENSG00000099284	Q9P0M6	Euteleostomi
ENSG00000099290	Q641Q2	Eukaryota
ENSG00000099308	O60307	Eukaryota
ENSG00000099326	P28698	Eutheria
ENSG00000099330	Q9H607	Euteleostomi
ENSG00000099331	Q13459	Bilateria
ENSG00000099337	Q9Y257	Euteleostomi
ENSG00000099338	Q6ZRH7	Deuterostomia
ENSG00000099341	P48556	Eukaryota
ENSG00000099364	Q6PCT2	Euteleostomi
ENSG00000099365	P61266	Eukaryota
ENSG00000099377	Q9H2F3	Cellular_Organisms
ENSG00000099381	O15047	Eukaryota
ENSG00000099385	Q8WUZ0	Tetrapoda
ENSG00000099389	Q9H4R4	Homininae
ENSG00000099399	O15479	Catarrhini
ENSG00000099617	O43921	Euteleostomi
ENSG00000099622	Q14011	Cellular_Organisms
ENSG00000099624	P30049	Cellular_Organisms
ENSG00000099625	Q8N350	Euteleostomi
ENSG00000099715	Q9BZA8	Deuterostomia
ENSG00000099721	Q99218	Tetrapoda
ENSG00000099725	O43930	HUMAN
ENSG00000099749	Q9BZA5	HUMAN
ENSG00000099769	P35858	Eukaryota
ENSG00000099783	P52272	Euteleostomi
ENSG00000099785	Q9P0N8	Eukaryota
ENSG00000099795	P17568	Eukaryota
ENSG00000099797	Q9NZ01	Eukaryota
ENSG00000099800	Q9Y5L4	Eukaryota
ENSG00000099804	P49427	Eukaryota
ENSG00000099810	Q13126	Cellular_Organisms
ENSG00000099812	Q8IVT2	Tetrapoda
ENSG00000099814	Q9Y4F5	Euteleostomi
ENSG00000099817	P19388	Cellular_Organisms
ENSG00000099821	O00411	Eukaryota
ENSG00000099822	Q9UL51	Eukaryota
ENSG00000099834	Q9HBB8	Chordata
ENSG00000099840	Q1ZYL8	Eutheria
ENSG00000099849	Q02833	Euteleostomi
ENSG00000099860	O75293	Bilateria
ENSG00000099864	O75781	Euteleostomi
ENSG00000099866	Q13477	Theria
ENSG00000099869	Q6U949	Homininae
ENSG00000099875	Q9HBH9	Bilateria
ENSG00000099882	Q9BYB0	Euteleostomi
ENSG00000099889	O00192	Chordata
ENSG00000099899	Q8IZ69	Cellular_Organisms
ENSG00000099901	P43487	Eukaryota
ENSG00000099904	Q9ULC8	Bilateria
ENSG00000099910	Q96GP6	Euteleostomi
ENSG00000099917	Q96RN5	Bilateria
ENSG00000099937	P05546	Euteleostomi
ENSG00000099940	O95721	Bilateria
ENSG00000099942	P46109	Bilateria
ENSG00000099949	Q8N653	Eukaryota
ENSG00000099953	P24347	Euteleostomi
ENSG00000099954	Q9BXF3	Eukaryota
ENSG00000099956	Q12824	Eukaryota
ENSG00000099957	O15547	Euteleostomi
ENSG00000099958	Q96Q80	Amniota
ENSG00000099960	O43246	Cellular_Organisms
ENSG00000099964	P14174	Eukaryota
ENSG00000099968	Q9BXK5	Euteleostomi
ENSG00000099972	O94909	Bilateria
ENSG00000099974	A6NHG4	Catarrhini
ENSG00000099977	P30046	Bilateria
ENSG00000099985	P13725	Eutheria
ENSG00000099991	Q9Y6J0	Bilateria
ENSG00000099992	Q9BXI6	Eukaryota
ENSG00000099994	Q9UGT4	Bilateria
ENSG00000099995	Q15459	Eukaryota
ENSG00000099998	P36269	Euteleostomi
ENSG00000099999	Q9Y6U7	Deuterostomia
ENSG00000100003	O76054	Eukaryota
ENSG00000100010	Q9UDX5	Bilateria
ENSG00000100012	Q9UDX4	Eukaryota
ENSG00000100014	Q69YQ0	Bilateria
ENSG00000100023	Q13356	Eukaryota
ENSG00000100024	Q9UBR1	Cellular_Organisms
ENSG00000100027	O60688	Eukaryota
ENSG00000100028	P62318	Eukaryota
ENSG00000100029	O00541	Eukaryota
ENSG00000100030	P28482	Eukaryota
ENSG00000100031	P19440	Cellular_Organisms
ENSG00000100033	O43272	Eukaryota
ENSG00000100034	P49593	Euteleostomi
ENSG00000100036	Q6ICL7	Eukaryota
ENSG00000100038	O95985	Cellular_Organisms
ENSG00000100053	P26998	Euteleostomi
ENSG00000100055	Q9UIA0	Amniota
ENSG00000100056	Q96DF8	Eukaryota
ENSG00000100058	P43320	Euteleostomi
ENSG00000100060	O00587	Euteleostomi
ENSG00000100065	Q9BWT7	Amniota
ENSG00000100068	A4QPB2	Homininae
ENSG00000100075	P53007	Eukaryota
ENSG00000100077	P35626	Bilateria
ENSG00000100078	Q9NZ20	Bilateria
ENSG00000100079	P05162	Euteleostomi
ENSG00000100083	Q9UJY5	Bilateria
ENSG00000100084	P54198	Eukaryota
ENSG00000100092	Q9Y3L3	Amniota
ENSG00000100095	Q9BYH1	Euteleostomi
ENSG00000100097	P09382	Euteleostomi
ENSG00000100099	Q9NQG7	Euteleostomi
ENSG00000100100	Q96FE7	Euteleostomi
ENSG00000100101	Q9UGY1	Bilateria
ENSG00000100104	Q9UH36	Eukaryota
ENSG00000100105	Q9HBE1	Euteleostomi
ENSG00000100106	Q9H2D6	Euteleostomi
ENSG00000100109	Q9UBB9	Eukaryota
ENSG00000100116	O75600	Cellular_Organisms
ENSG00000100118	Q9UGV6	HUMAN
ENSG00000100121	Q14390	HUMAN
ENSG00000100122	P53674	Euteleostomi
ENSG00000100124	Q6NXT1	Bilateria
ENSG00000100129	Q9Y262	Eukaryota
ENSG00000100138	P55769	Cellular_Organisms
ENSG00000100139	Q8N3F8	Euteleostomi
ENSG00000100141	Q9UG56	Cellular_Organisms
ENSG00000100142	P61218	Cellular_Organisms
ENSG00000100146	P56693	Euteleostomi
ENSG00000100147	Q9H6E4	Bilateria
ENSG00000100150	O75140	Eukaryota
ENSG00000100151	Q9NRD5	Bilateria
ENSG00000100154	Q96AY4	Cellular_Organisms
ENSG00000100156	O95907	Euteleostomi
ENSG00000100162	Q9NSP4	Deuterostomia
ENSG00000100167	Q9UH03	Opisthokonta
ENSG00000100170	P13866	Cellular_Organisms
ENSG00000100191	Q9NY91	Cellular_Organisms
ENSG00000100196	O43731	Euteleostomi
ENSG00000100197	P10635	Bilateria
ENSG00000100201	Q92841	Cellular_Organisms
ENSG00000100206	Q14565	Eukaryota
ENSG00000100207	Q9UGU0	Bilateria
ENSG00000100209	Q8IWL3	Cellular_Organisms
ENSG00000100211	Q9Y3M2	Bilateria
ENSG00000100216	Q9NS69	Bilateria
ENSG00000100218	Q9UHP6	Eukaryota
ENSG00000100219	P17861	Bilateria
ENSG00000100220	Q9Y3I0	Cellular_Organisms
ENSG00000100221	Q15040	Eukaryota
ENSG00000100225	Q9Y3I1	Deuterostomia
ENSG00000100226	O00178	Cellular_Organisms
ENSG00000100227	Q9BY77	Deuterostomia
ENSG00000100228	O95755	Bilateria
ENSG00000100234	P35625	Bilateria
ENSG00000100239	O75170	Eukaryota
ENSG00000100241	O95248	Eukaryota
ENSG00000100242	Q9UH99	Mammalia
ENSG00000100243	P00387	Cellular_Organisms
ENSG00000100246	O96015	Eukaryota
ENSG00000100249	O95567	Theria
ENSG00000100253	Q9UGB7	Eukaryota
ENSG00000100258	Q9BU23	Eukaryota
ENSG00000100262	Q9NP61	Eukaryota
ENSG00000100263	Q9Y3P4	Tetrapoda
ENSG00000100266	Q9UNF0	Bilateria
ENSG00000100271	O95922	Eukaryota
ENSG00000100276	Q92737	Mammalia
ENSG00000100280	Q10567	Eukaryota
ENSG00000100281	Q9UGU5	Euteleostomi
ENSG00000100284	O60784	Eukaryota
ENSG00000100285	P12036	Euteleostomi
ENSG00000100288	Q9Y259	Eukaryota
ENSG00000100290	Q13323	Eutheria
ENSG00000100292	P09601	Eukaryota
ENSG00000100294	Q8IVS2	Cellular_Organisms
ENSG00000100296	Q13769	Eukaryota
ENSG00000100297	P33992	Eukaryota
ENSG00000100298	Q6NTF7	Eutheria
ENSG00000100299	P15289	Cellular_Organisms
ENSG00000100300	P30536	Cellular_Organisms
ENSG00000100302	Q96D21	Bilateria
ENSG00000100304	Q14166	Eukaryota
ENSG00000100307	O95931	Euteleostomi
ENSG00000100311	P01127	Euteleostomi
ENSG00000100312	P10323	Euteleostomi
ENSG00000100314	Q86V35	Euteleostomi
ENSG00000100316	P39023	Cellular_Organisms
ENSG00000100319	Q9UDW3	Eukaryota
ENSG00000100320	O43251	Euteleostomi
ENSG00000100321	O43759	Euteleostomi
ENSG00000100324	Q15750	Bilateria
ENSG00000100325	Q9H1I8	Eukaryota
ENSG00000100330	Q13615	Eukaryota
ENSG00000100335	Q9NQG6	Euteleostomi
ENSG00000100336	Q9BPW4	Catarrhini
ENSG00000100341	Q7Z6Z6	Mammalia
ENSG00000100342	O14791	HUMAN
ENSG00000100344	Q9NST1	Tetrapoda
ENSG00000100345	P35579	Eukaryota
ENSG00000100346	Q9P0X4	Eukaryota
ENSG00000100347	Q9Y512	Eukaryota
ENSG00000100348	Q99757	Cellular_Organisms
ENSG00000100350	Q8IWF2	Deuterostomia
ENSG00000100351	O75791	Bilateria
ENSG00000100353	O15371	Eukaryota
ENSG00000100354	Q9UPQ9	Bilateria
ENSG00000100357	P30566	Cellular_Organisms
ENSG00000100359	Q96HU1	Bilateria
ENSG00000100360	Q9BW83	Eukaryota
ENSG00000100362	P20472	Euteleostomi
ENSG00000100364	Q6ICG6	Eukaryota
ENSG00000100365	Q15080	Euteleostomi
ENSG00000100368	P32927	Euteleostomi
ENSG00000100372	O43808	Eukaryota
ENSG00000100373	O75631	Tetrapoda
ENSG00000100376	Q9NWS6	Mammalia
ENSG00000100379	Q8N5Z5	Euteleostomi
ENSG00000100380	P50502	Eukaryota
ENSG00000100385	P14784	Euteleostomi
ENSG00000100387	P62877	Eukaryota
ENSG00000100393	Q09472	Eukaryota
ENSG00000100395	Q969R5	Bilateria
ENSG00000100399	Q6NUI6	Chordata
ENSG00000100401	P46060	Eukaryota
ENSG00000100403	Q9UGR2	Chordata
ENSG00000100410	Q7RTV0	Eukaryota
ENSG00000100412	Q99798	Cellular_Organisms
ENSG00000100413	Q9Y535	Cellular_Organisms
ENSG00000100416	O75648	Cellular_Organisms
ENSG00000100417	Q92871	Eukaryota
ENSG00000100418	Q6ICB0	Eukaryota
ENSG00000100422	Q8TCT0	Eukaryota
ENSG00000100425	O95696	Eukaryota
ENSG00000100426	O75132	Eukaryota
ENSG00000100427	Q15049	Euteleostomi
ENSG00000100429	Q969S8	Euteleostomi
ENSG00000100433	P57789	Deuterostomia
ENSG00000100439	Q8TB40	Cellular_Organisms
ENSG00000100441	O15037	Euteleostomi
ENSG00000100442	Q00688	Cellular_Organisms
ENSG00000100445	Q9NRG7	Cellular_Organisms
ENSG00000100448	P08311	Euteleostomi
ENSG00000100450	P20718	Eutheria
ENSG00000100453	P10144	Euteleostomi
ENSG00000100461	Q86U06	Tetrapoda
ENSG00000100462	O14744	Eukaryota
ENSG00000100473	O43405	Euteleostomi
ENSG00000100478	Q9Y587	Eukaryota
ENSG00000100479	P56282	Eukaryota
ENSG00000100483	Q9H867	Eukaryota
ENSG00000100485	Q07890	Eukaryota
ENSG00000100490	Q00532	Eukaryota
ENSG00000100503	Q8N4C6	Deuterostomia
ENSG00000100504	P06737	Cellular_Organisms
ENSG00000100505	Q9C026	Bilateria
ENSG00000100519	P62333	Cellular_Organisms
ENSG00000100522	Q96EK6	Eukaryota
ENSG00000100523	Q8NEL9	Eukaryota
ENSG00000100526	Q16667	Cellular_Organisms
ENSG00000100528	O95406	Eukaryota
ENSG00000100532	Q99675	Bilateria
ENSG00000100554	Q9Y5K8	Cellular_Organisms
ENSG00000100557	Q9NVL8	Amniota
ENSG00000100558	Q9NYT0	Chordata
ENSG00000100564	Q14442	Eukaryota
ENSG00000100565	Q0VAA2	Eukaryota
ENSG00000100567	P25788	Eukaryota
ENSG00000100568	Q9UEU0	Deuterostomia
ENSG00000100575	Q9Y5J7	Eukaryota
ENSG00000100577	O43708	Cellular_Organisms
ENSG00000100578	Q9BVV6	Tetrapoda
ENSG00000100580	Q6PL24	Bilateria
ENSG00000100583	Q9P1V8	Bilateria
ENSG00000100591	O95433	Eukaryota
ENSG00000100592	Q9Y4D1	Eukaryota
ENSG00000100593	Q6H9L7	Euteleostomi
ENSG00000100596	O15270	Cellular_Organisms
ENSG00000100599	Q8TB24	Euteleostomi
ENSG00000100600	Q99538	Eukaryota
ENSG00000100601	Q13686	Cellular_Organisms
ENSG00000100603	Q13573	Eukaryota
ENSG00000100604	P10645	Tetrapoda
ENSG00000100605	Q13572	Eukaryota
ENSG00000100612	Q9Y394	Cellular_Organisms
ENSG00000100614	P35813	Eukaryota
ENSG00000100625	Q9UIU6	Bilateria
ENSG00000100626	Q8N428	Euteleostomi
ENSG00000100628	Q96Q27	Euteleostomi
ENSG00000100629	Q6ZU80	Deuterostomia
ENSG00000100632	P84090	Eukaryota
ENSG00000100644	Q16665	Bilateria
ENSG00000100647	Q92537	Euteleostomi
ENSG00000100650	Q13243	Eukaryota
ENSG00000100652	Q14973	Bilateria
ENSG00000100664	P55010	Eukaryota
ENSG00000100665	P29622	Bilateria
ENSG00000100678	P57103	Eukaryota
ENSG00000100697	Q9UPY3	Cellular_Organisms
ENSG00000100711	Q9BQ24	Eukaryota
ENSG00000100714	P11586	Cellular_Organisms
ENSG00000100721	P56279	Eutheria
ENSG00000100722	Q6PJT7	Eukaryota
ENSG00000100726	Q9Y4R8	Eukaryota
ENSG00000100731	Q96RV3	Bilateria
ENSG00000100739	P46663	Euteleostomi
ENSG00000100744	Q9P0R6	Bilateria
ENSG00000100749	Q99986	Bilateria
ENSG00000100764	P62191	Cellular_Organisms
ENSG00000100767	O95428	Bilateria
ENSG00000100784	O75582	Bilateria
ENSG00000100796	Q6IN85	Eukaryota
ENSG00000100802	Q9H972	Tetrapoda
ENSG00000100804	P28074	Cellular_Organisms
ENSG00000100811	P25490	Bilateria
ENSG00000100813	Q9UKV3	Euteleostomi
ENSG00000100814	Q9NPC3	Eukaryota
ENSG00000100815	Q15643	Bilateria
ENSG00000100823	P27695	Cellular_Organisms
ENSG00000100829	Q9H7J1	Bilateria
ENSG00000100836	Q86U42	Eukaryota
ENSG00000100842	O43281	Euteleostomi
ENSG00000100852	Q13017	Bilateria
ENSG00000100865	Q9BW66	Deuterostomia
ENSG00000100867	Q13268	Cellular_Organisms
ENSG00000100883	P61011	Cellular_Organisms
ENSG00000100884	O95741	Euteleostomi
ENSG00000100888	Q9HCK8	Eukaryota
ENSG00000100889	Q16822	Cellular_Organisms
ENSG00000100890	O15091	Eukaryota
ENSG00000100897	Q8TEB1	Eukaryota
ENSG00000100902	P60900	Eukaryota
ENSG00000100906	P25963	Bilateria
ENSG00000100908	Q9Y3B6	Eukaryota
ENSG00000100911	Q9UL46	Euteleostomi
ENSG00000100916	Q5PSV4	Eukaryota
ENSG00000100918	O95072	Euteleostomi
ENSG00000100926	O15321	Eukaryota
ENSG00000100931	Q9BY43	Theria
ENSG00000100934	Q15436	Eukaryota
ENSG00000100938	Q9P2T1	Cellular_Organisms
ENSG00000100941	Q9H307	Opisthokonta
ENSG00000100949	Q92696	Eukaryota
ENSG00000100968	Q14934	Euteleostomi
ENSG00000100979	P55058	Euteleostomi
ENSG00000100982	Q9H4Z3	Eukaryota
ENSG00000100983	P48637	Eukaryota
ENSG00000100985	P14780	Chordata
ENSG00000100987	Q9NZR4	Euteleostomi
ENSG00000100991	Q8TEL6	Eukaryota
ENSG00000100994	P11216	Cellular_Organisms
ENSG00000100997	Q8N2K0	Cellular_Organisms
ENSG00000101000	Q9UNN8	Amniota
ENSG00000101003	Q14691	Eukaryota
ENSG00000101004	Q9Y2I6	Euteleostomi
ENSG00000101017	P25942	Euteleostomi
ENSG00000101019	Q9NVA1	Cellular_Organisms
ENSG00000101040	Q9ULU4	Chordata
ENSG00000101049	Q9HBY8	Eukaryota
ENSG00000101052	Q9Y366	Eukaryota
ENSG00000101057	P10244	Eukaryota
ENSG00000101074	Q9H3Y0	Eukaryota
ENSG00000101076	P41235	Bilateria
ENSG00000101079	Q9UGV2	Bilateria
ENSG00000101082	Q9H6Q3	Euteleostomi
ENSG00000101084	Q9BUV8	Eukaryota
ENSG00000101096	Q13469	Euteleostomi
ENSG00000101098	Q9H426	Euteleostomi
ENSG00000101104	Q4VXU2	Cellular_Organisms
ENSG00000101109	Q13043	Eukaryota
ENSG00000101115	Q9UJQ4	Bilateria
ENSG00000101126	Q9H2P0	Euteleostomi
ENSG00000101132	Q9NQP4	Eukaryota
ENSG00000101134	Q9P104	Tetrapoda
ENSG00000101138	Q05048	Eukaryota
ENSG00000101144	P18075	Bilateria
ENSG00000101146	P78406	Eukaryota
ENSG00000101150	O43399	Bilateria
ENSG00000101152	Q9H3Z4	Eukaryota
ENSG00000101158	Q8IXH7	Eukaryota
ENSG00000101160	Q9UBR2	Eukaryota
ENSG00000101161	O94906	Eukaryota
ENSG00000101162	Q9H4B7	Eukaryota
ENSG00000101166	Q9Y3B1	Eukaryota
ENSG00000101180	Q9Y5N1	Euteleostomi
ENSG00000101181	Q9H4K7	Cellular_Organisms
ENSG00000101182	O14818	Cellular_Organisms
ENSG00000101187	Q96BD0	Bilateria
ENSG00000101188	P30989	Euteleostomi
ENSG00000101189	Q9NV56	Opisthokonta
ENSG00000101190	Q9UL49	Amniota
ENSG00000101191	Q9BTC0	Euteleostomi
ENSG00000101193	Q9NWU2	Eukaryota
ENSG00000101194	Q9BYT1	Cellular_Organisms
ENSG00000101197	Q96CA5	Bilateria
ENSG00000101198	Q8IVV8	Chordata
ENSG00000101199	Q8N6T3	Eukaryota
ENSG00000101200	P01185	Euteleostomi
ENSG00000101203	Q9P218	Euteleostomi
ENSG00000101204	P43681	Bilateria
ENSG00000101210	Q05639	Cellular_Organisms
ENSG00000101213	Q13882	Euteleostomi
ENSG00000101216	Q9UKD1	Chordata
ENSG00000101220	Q9GZN8	Bilateria
ENSG00000101222	Q9Y4P9	Eukaryota
ENSG00000101224	P30305	Bilateria
ENSG00000101230	B1AKI9	Euteleostomi
ENSG00000101236	Q9Y225	Eukaryota
ENSG00000101246	Q13795	Eukaryota
ENSG00000101247	Q5TEU4	Cellular_Organisms
ENSG00000101251	Q5TEA6	Cellular_Organisms
ENSG00000101255	Q96RU7	Euteleostomi
ENSG00000101265	P50749	Bilateria
ENSG00000101266	P68400	Eukaryota
ENSG00000101276	Q9NQ40	Bilateria
ENSG00000101278	Q9NQ39	Eukaryota
ENSG00000101280	Q9Y264	Theria
ENSG00000101282	Q2I0M5	Eukaryota
ENSG00000101290	O95674	Eukaryota
ENSG00000101292	Q8NFJ6	Deuterostomia
ENSG00000101294	Q8TCT9	Eukaryota
ENSG00000101298	O15079	Euteleostomi
ENSG00000101306	Q9H1R3	Amniota
ENSG00000101307	O00241	Amniota
ENSG00000101310	Q15437	Eukaryota
ENSG00000101311	Q9BQL6	Bilateria
ENSG00000101321	Q5GH72	Euteleostomi
ENSG00000101323	Q9UJM8	Cellular_Organisms
ENSG00000101327	P01213	Euteleostomi
ENSG00000101331	Q9NUG4	Euteleostomi
ENSG00000101333	Q15147	Opisthokonta
ENSG00000101335	P24844	Bilateria
ENSG00000101336	P08631	Bilateria
ENSG00000101337	Q92544	Eukaryota
ENSG00000101342	A0PJX2	Eukaryota
ENSG00000101343	Q9BZJ0	Eukaryota
ENSG00000101346	Q9H488	Bilateria
ENSG00000101347	Q9Y3Z3	Cellular_Organisms
ENSG00000101349	Q9P286	Bilateria
ENSG00000101350	O15066	Eukaryota
ENSG00000101353	Q9H579	Mammalia
ENSG00000101361	O00567	Cellular_Organisms
ENSG00000101363	Q9NQG1	Euteleostomi
ENSG00000101365	O43837	Eukaryota
ENSG00000101367	Q15691	Eukaryota
ENSG00000101384	P78504	Bilateria
ENSG00000101391	Q96SZ6	Cellular_Organisms
ENSG00000101400	Q13424	Euteleostomi
ENSG00000101405	P01178	Deuterostomia
ENSG00000101407	O43156	Bilateria
ENSG00000101412	Q01094	Euteleostomi
ENSG00000101413	Q9NQG5	Eukaryota
ENSG00000101417	Q9Y6I8	Eukaryota
ENSG00000101421	Q9H444	Eukaryota
ENSG00000101425	P17213	Euarchontoglires
ENSG00000101435	Q9H4G1	Eutheria
ENSG00000101438	Q9H598	Eukaryota
ENSG00000101439	P01034	Euteleostomi
ENSG00000101440	P42127	Euteleostomi
ENSG00000101441	P01036	Catarrhini
ENSG00000101442	Q9H9F9	Eukaryota
ENSG00000101443	Q14508	Mammalia
ENSG00000101444	P23526	Cellular_Organisms
ENSG00000101445	Q96T49	Bilateria
ENSG00000101446	P49223	Euarchontoglires
ENSG00000101447	Q9H4H8	Euteleostomi
ENSG00000101448	O95925	Bilateria
ENSG00000101452	Q9H5Z1	Cellular_Organisms
ENSG00000101457	Q9H147	Bilateria
ENSG00000101460	Q9H492	Bilateria
ENSG00000101463	Q9H7V2	Euteleostomi
ENSG00000101464	Q9H490	Eukaryota
ENSG00000101470	P02585	Chordata
ENSG00000101473	O14734	Cellular_Organisms
ENSG00000101474	Q9HDC9	Cellular_Organisms
ENSG00000101489	Q9BZC1	Eukaryota
ENSG00000101493	Q92618	Euteleostomi
ENSG00000101542	Q9HBT6	Chordata
ENSG00000101544	Q6IQ32	Euteleostomi
ENSG00000101546	Q8N0V3	Bilateria
ENSG00000101557	P54578	Eukaryota
ENSG00000101558	Q9P0L0	Eukaryota
ENSG00000101574	Q8N3J2	Eukaryota
ENSG00000101577	Q92539	Eukaryota
ENSG00000101596	A6NHR9	Deuterostomia
ENSG00000101605	P52179	Chordata
ENSG00000101608	P19105	Bilateria
ENSG00000101624	Q8TAP6	Eukaryota
ENSG00000101638	O15466	Euteleostomi
ENSG00000101639	Q8TEP8	Deuterostomia
ENSG00000101654	O43148	Eukaryota
ENSG00000101665	O15105	Chordata
ENSG00000101670	Q9Y5X9	Euteleostomi
ENSG00000101680	P25391	Cellular_Organisms
ENSG00000101695	Q96EQ8	Theria
ENSG00000101745	Q6UB98	Bilateria
ENSG00000101746	O94818	Bilateria
ENSG00000101751	Q9UNA4	Eukaryota
ENSG00000101752	Q86YT6	Bilateria
ENSG00000101773	Q99708	Eukaryota
ENSG00000101782	O14730	Bilateria
ENSG00000101811	P33240	Eukaryota
ENSG00000101812	P0C1H6	HUMAN
ENSG00000101825	Q9NR99	Euteleostomi
ENSG00000101842	Q86XK7	Amniota
ENSG00000101843	O75832	Cellular_Organisms
ENSG00000101844	Q8WYN0	Eukaryota
ENSG00000101846	P08842	Cellular_Organisms
ENSG00000101849	O60907	Eukaryota
ENSG00000101850	P51810	Bilateria
ENSG00000101856	O00264	Eukaryota
ENSG00000101868	P09884	Eukaryota
ENSG00000101871	O15344	Chordata
ENSG00000101882	Q8N5F7	HUMAN
ENSG00000101883	Q8NHV9	Eutheria
ENSG00000101888	Q9NPJ8	Eukaryota
ENSG00000101890	P51841	Eukaryota
ENSG00000101892	Q9UN42	Euteleostomi
ENSG00000101898	Q9ULC4	Cellular_Organisms
ENSG00000101901	Q9H5U8	Euteleostomi
ENSG00000101911	P11908	Cellular_Organisms
ENSG00000101916	Q9NR97	Eukaryota
ENSG00000101928	Q9UJG1	Bilateria
ENSG00000101935	Q9Y4X0	Cellular_Organisms
ENSG00000101938	Q9BU40	Deuterostomia
ENSG00000101940	Q9H1Z4	Eukaryota
ENSG00000101945	O43463	Cellular_Organisms
ENSG00000101951	O60829	Eutheria
ENSG00000101955	P78539	Euteleostomi
ENSG00000101958	P23416	Bilateria
ENSG00000101966	P98170	Chordata
ENSG00000101972	Q8N3U4	Eukaryota
ENSG00000101974	Q8NB49	Eukaryota
ENSG00000101977	P10911	Bilateria
ENSG00000101981	P00740	Deuterostomia
ENSG00000101986	P33897	Eukaryota
ENSG00000101997	O60826	Eukaryota
ENSG00000102001	O60840	Eukaryota
ENSG00000102003	P08247	Deuterostomia
ENSG00000102007	Q04941	Euteleostomi
ENSG00000102010	P51813	Bilateria
ENSG00000102021	Q9P127	Eutheria
ENSG00000102024	P13797	Eukaryota
ENSG00000102030	P41227	Cellular_Organisms
ENSG00000102032	P51606	Cellular_Organisms
ENSG00000102034	Q99607	Euteleostomi
ENSG00000102038	P28370	Cellular_Organisms
ENSG00000102043	Q96EF0	Eukaryota
ENSG00000102048	Q96DX5	Euteleostomi
ENSG00000102050	O60831	Euteleostomi
ENSG00000102053	Q5HYM0	Euteleostomi
ENSG00000102054	Q16576	Eukaryota
ENSG00000102055	O14990	Eutheria
ENSG00000102057	Q9NSA2	Cellular_Organisms
ENSG00000102069	Q5JXB2	Homininae
ENSG00000102076	P04000	Euteleostomi
ENSG00000102078	O95258	Eukaryota
ENSG00000102080	O15482	Mammalia
ENSG00000102081	Q06787	Bilateria
ENSG00000102096	Q9P1W9	Theria
ENSG00000102098	Q9UQR0	Deuterostomia
ENSG00000102100	P78381	Eukaryota
ENSG00000102103	O60828	Eukaryota
ENSG00000102104	O15537	Euteleostomi
ENSG00000102109	Q9UHG2	Eutheria
ENSG00000102119	P50402	Mammalia
ENSG00000102125	Q16635	Eukaryota
ENSG00000102128	P0C0E4	Bilateria
ENSG00000102144	P00558	Cellular_Organisms
ENSG00000102145	P15976	Tetrapoda
ENSG00000102158	Q9H0U3	Eukaryota
ENSG00000102172	P52788	Bilateria
ENSG00000102174	P78562	Chordata
ENSG00000102178	P11441	Bilateria
ENSG00000102181	Q8TCZ2	Euteleostomi
ENSG00000102189	Q15075	Bilateria
ENSG00000102195	Q13585	Eutheria
ENSG00000102218	O75695	Eukaryota
ENSG00000102221	Q92613	Bilateria
ENSG00000102225	Q00536	Bilateria
ENSG00000102226	P51784	Eukaryota
ENSG00000102230	Q9Y5K3	Eukaryota
ENSG00000102239	P32247	Bilateria
ENSG00000102241	O43719	Eukaryota
ENSG00000102243	Q99990	Tetrapoda
ENSG00000102245	P29965	Tetrapoda
ENSG00000102265	P01033	Mammalia
ENSG00000102271	Q9C0H6	Cellular_Organisms
ENSG00000102287	P78334	Eutheria
ENSG00000102290	Q9BZA7	Deuterostomia
ENSG00000102302	P98174	Bilateria
ENSG00000102309	Q9Y237	Cellular_Organisms
ENSG00000102312	Q9H237	Bilateria
ENSG00000102313	Q6UXX5	Euteleostomi
ENSG00000102316	Q9UNF1	Eukaryota
ENSG00000102317	P98179	Eukaryota
ENSG00000102349	O95600	Bilateria
ENSG00000102359	O60687	Euteleostomi
ENSG00000102362	Q96C24	Bilateria
ENSG00000102383	Q96MV8	Eukaryota
ENSG00000102384	Q92674	Opisthokonta
ENSG00000102385	Q13474	Bilateria
ENSG00000102387	Q5H9L4	Eukaryota
ENSG00000102390	Q9BVG4	Opisthokonta
ENSG00000102391	P83881	Cellular_Organisms
ENSG00000102393	P06280	Cellular_Organisms
ENSG00000102401	Q9UH62	Eutheria
ENSG00000102409	Q9NWD9	Eutheria
ENSG00000102445	Q9H714	Eukaryota
ENSG00000102452	Q8IZF0	Opisthokonta
ENSG00000102466	Q92915	Euteleostomi
ENSG00000102468	P28223	Euteleostomi
ENSG00000102471	Q9NV92	Bilateria
ENSG00000102524	Q9Y275	Euteleostomi
ENSG00000102531	Q9Y2H6	Eukaryota
ENSG00000102539	O43193	Euteleostomi
ENSG00000102543	Q9BWV3	Euteleostomi
ENSG00000102547	Q9H9S4	Eukaryota
ENSG00000102554	Q13887	Euteleostomi
ENSG00000102572	Q9Y6E0	Cellular_Organisms
ENSG00000102575	P13686	Cellular_Organisms
ENSG00000102580	Q13217	Cellular_Organisms
ENSG00000102595	Q9NYU1	Eukaryota
ENSG00000102606	Q14155	Bilateria
ENSG00000102678	P31371	Chordata
ENSG00000102683	Q13326	Euteleostomi
ENSG00000102699	Q9UKK3	Cellular_Organisms
ENSG00000102710	Q8NEM7	Bilateria
ENSG00000102738	Q92665	Bilateria
ENSG00000102743	Q9Y619	Eukaryota
ENSG00000102753	O00505	Bilateria
ENSG00000102755	P17948	Deuterostomia
ENSG00000102760	Q9H4X1	Euteleostomi
ENSG00000102763	A3KMH1	Cellular_Organisms
ENSG00000102780	Q86XP1	Eukaryota
ENSG00000102781	Q9BW62	Eukaryota
ENSG00000102786	Q9UL03	Eukaryota
ENSG00000102794	A6NK06	Cellular_Organisms
ENSG00000102796	A0PJE2	Eukaryota
ENSG00000102802	Q5VYS4	Euteleostomi
ENSG00000102804	Q15714	Euteleostomi
ENSG00000102805	O75503	Euteleostomi
ENSG00000102837	Q6UX06	Mammalia
ENSG00000102854	Q13421	Amniota
ENSG00000102858	O60291	Eukaryota
ENSG00000102870	Q9UEG4	Tetrapoda
ENSG00000102871	Q15628	Euteleostomi
ENSG00000102878	Q9ULV5	Eukaryota
ENSG00000102879	P31146	Eukaryota
ENSG00000102882	P27361	Eukaryota
ENSG00000102886	Q7L5L3	Euteleostomi
ENSG00000102890	Q96BJ8	Eukaryota
ENSG00000102891	P47944	Amniota
ENSG00000102893	Q93100	Bilateria
ENSG00000102897	O43325	Eukaryota
ENSG00000102898	P61970	Eukaryota
ENSG00000102900	Q8N1F7	Eukaryota
ENSG00000102901	Q96BT3	Amniota
ENSG00000102904	Q2TAA8	Deuterostomia
ENSG00000102908	O94916	Deuterostomia
ENSG00000102910	Q86WA8	Cellular_Organisms
ENSG00000102921	O75113	Chordata
ENSG00000102924	P23435	Chordata
ENSG00000102931	Q9Y2Y0	Eukaryota
ENSG00000102934	Q9Y342	Euteleostomi
ENSG00000102935	Q2M1K9	Bilateria
ENSG00000102962	O00626	Euteleostomi
ENSG00000102967	Q02127	Cellular_Organisms
ENSG00000102970	Q92583	Amniota
ENSG00000102974	P49711	Euteleostomi
ENSG00000102977	Q96AP0	Tetrapoda
ENSG00000102978	P19387	Cellular_Organisms
ENSG00000102981	Q9NPB6	Bilateria
ENSG00000102984	O75541	Euteleostomi
ENSG00000102996	P51511	Cellular_Organisms
ENSG00000103005	Q9BQ65	Eukaryota
ENSG00000103018	O43169	Eukaryota
ENSG00000103021	Q9H0I3	Eukaryota
ENSG00000103023	Q6PEW0	Mammalia
ENSG00000103024	Q13232	Cellular_Organisms
ENSG00000103034	Q9ULP0	Euteleostomi
ENSG00000103035	P51665	Eukaryota
ENSG00000103037	Q8TBK2	Eukaryota
ENSG00000103042	Q9NVC3	Eukaryota
ENSG00000103043	Q08AM6	Eukaryota
ENSG00000103044	O00219	Cellular_Organisms
ENSG00000103047	Q9C0B7	Eukaryota
ENSG00000103051	Q9H9E3	Eukaryota
ENSG00000103056	Q9NY59	Deuterostomia
ENSG00000103061	Q96CW6	Deuterostomia
ENSG00000103064	Q92536	Opisthokonta
ENSG00000103066	Q8NCC3	Eukaryota
ENSG00000103067	Q9H6T0	Eukaryota
ENSG00000103089	Q7L5A8	Eukaryota
ENSG00000103091	Q6PJI9	Eukaryota
ENSG00000103111	Q7L1V2	Eukaryota
ENSG00000103121	Q9NRP2	Eukaryota
ENSG00000103126	O15169	Bilateria
ENSG00000103145	Q9NWW0	Theria
ENSG00000103148	Q12980	Eukaryota
ENSG00000103150	O95822	Cellular_Organisms
ENSG00000103152	P29372	Cellular_Organisms
ENSG00000103154	Q7Z6G3	Euteleostomi
ENSG00000103160	Q3SXM5	Cellular_Organisms
ENSG00000103168	Q15572	Amniota
ENSG00000103174	Q9UK23	Cellular_Organisms
ENSG00000103175	Q9HC57	Deuterostomia
ENSG00000103184	O43304	Eukaryota
ENSG00000103187	Q14019	Eukaryota
ENSG00000103194	Q14694	Eukaryota
ENSG00000103196	Q9H0B8	Bilateria
ENSG00000103197	P49815	Eukaryota
ENSG00000103199	O60304	Theria
ENSG00000103200	O00746	Euteleostomi
ENSG00000103202	Q9NUI1	Cellular_Organisms
ENSG00000103222	P33527	Cellular_Organisms
ENSG00000103226	P69849	Eukaryota
ENSG00000103227	Q96S06	Cellular_Organisms
ENSG00000103241	Q12946	Deuterostomia
ENSG00000103245	Q9H6Q4	Cellular_Organisms
ENSG00000103248	Q2M296	Cellular_Organisms
ENSG00000103249	P51798	Cellular_Organisms
ENSG00000103253	Q6PII5	Tetrapoda
ENSG00000103254	Q9BQD7	Cellular_Organisms
ENSG00000103257	Q01650	Bilateria
ENSG00000103260	Q9UJH8	HUMAN
ENSG00000103264	Q5XUX0	Deuterostomia
ENSG00000103266	Q9UNE7	Eukaryota
ENSG00000103269	O75783	Chordata
ENSG00000103274	P53384	Cellular_Organisms
ENSG00000103275	P63279	Eukaryota
ENSG00000103310	Q05996	Tetrapoda
ENSG00000103313	O15553	Theria
ENSG00000103316	Q14894	Cellular_Organisms
ENSG00000103319	O00418	Eukaryota
ENSG00000103326	O75808	Eukaryota
ENSG00000103335	Q92508	Eukaryota
ENSG00000103342	P15170	Eukaryota
ENSG00000103343	Q15697	Theria
ENSG00000103351	Q96AJ1	Eukaryota
ENSG00000103353	O14562	Eukaryota
ENSG00000103355	Q8NF86	Euteleostomi
ENSG00000103356	Q5JPH6	Cellular_Organisms
ENSG00000103363	Q15370	Bilateria
ENSG00000103365	Q9UJY4	Euteleostomi
ENSG00000103375	O94778	Cellular_Organisms
ENSG00000103381	Q9BRF8	Cellular_Organisms
ENSG00000103404	Q70CQ4	Eukaryota
ENSG00000103415	P30519	Cellular_Organisms
ENSG00000103423	Q96EY1	Cellular_Organisms
ENSG00000103426	P57737	Eukaryota
ENSG00000103429	Q9NZS9	Eukaryota
ENSG00000103449	Q9NSC2	Bilateria
ENSG00000103460	O15405	Euteleostomi
ENSG00000103479	Q08999	Bilateria
ENSG00000103485	Q15274	Cellular_Organisms
ENSG00000103489	Q86Y38	Eukaryota
ENSG00000103490	Q9ULZ3	Euteleostomi
ENSG00000103494	Q68CZ1	Deuterostomia
ENSG00000103495	P56270	Euteleostomi
ENSG00000103496	Q12846	Euteleostomi
ENSG00000103502	O14735	Eukaryota
ENSG00000103507	O14874	Opisthokonta
ENSG00000103510	Q9H7Z6	Eukaryota
ENSG00000103512	Q15155	Eukaryota
ENSG00000103522	Q9HBE5	Euteleostomi
ENSG00000103528	Q9BSW7	Deuterostomia
ENSG00000103534	Q6UXY8	Bilateria
ENSG00000103540	O43303	Bilateria
ENSG00000103544	Q7Z3J2	Eukaryota
ENSG00000103546	P23975	Cellular_Organisms
ENSG00000103549	O75150	Bilateria
ENSG00000103550	Q1ED39	Chordata
ENSG00000103569	O43315	Cellular_Organisms
ENSG00000103591	Q6PD74	Bilateria
ENSG00000103599	Q86VS3	Eukaryota
ENSG00000103642	P83111	Cellular_Organisms
ENSG00000103647	Q9UQ03	Bilateria
ENSG00000103653	P41240	Bilateria
ENSG00000103657	Q15751	Eukaryota
ENSG00000103671	Q15650	Eukaryota
ENSG00000103707	Q96DP5	Cellular_Organisms
ENSG00000103710	Q9NYN1	Bilateria
ENSG00000103723	Q13367	Eukaryota
ENSG00000103740	Q96GR2	Cellular_Organisms
ENSG00000103742	Q8TDY8	Deuterostomia
ENSG00000103769	P62491	Eukaryota
ENSG00000103811	P09668	Eukaryota
ENSG00000103852	Q5W5X9	Deuterostomia
ENSG00000103855	Q5ZPR3	Euteleostomi
ENSG00000103876	P16930	Cellular_Organisms
ENSG00000103888	Q8WUJ3	Eukaryota
ENSG00000103932	Q9BWH6	Bilateria
ENSG00000103942	Q9NSB8	Bilateria
ENSG00000103966	Q9H223	Eukaryota
ENSG00000103978	Q8NBN3	Eukaryota
ENSG00000103994	Q9H2Y7	Euteleostomi
ENSG00000103995	O94986	Deuterostomia
ENSG00000104043	Q8TF62	Eukaryota
ENSG00000104044	Q04671	Cellular_Organisms
ENSG00000104047	Q8N5C7	Eukaryota
ENSG00000104055	O43548	Tetrapoda
ENSG00000104059	O60320	Euteleostomi
ENSG00000104064	Q06547	Cellular_Organisms
ENSG00000104067	Q07157	Bilateria
ENSG00000104081	Q96LC9	Euteleostomi
ENSG00000104093	Q8TDJ6	Eukaryota
ENSG00000104112	Q8WXD2	Euteleostomi
ENSG00000104129	Q9NVM6	Eukaryota
ENSG00000104131	O75822	Eukaryota
ENSG00000104133	Q96JI7	Bilateria
ENSG00000104140	Q96L33	Euteleostomi
ENSG00000104142	Q9P253	Eukaryota
ENSG00000104147	O43482	Amniota
ENSG00000104154	O14863	Euteleostomi
ENSG00000104164	Q9UL45	Eukaryota
ENSG00000104177	Q9P2K5	Eukaryota
ENSG00000104205	Q96BR1	Deuterostomia
ENSG00000104213	Q15198	Euteleostomi
ENSG00000104218	Q1MSJ5	Chordata
ENSG00000104219	Q9UIJ5	Eukaryota
ENSG00000104221	Q9HAW0	Deuterostomia
ENSG00000104228	Q9UPQ4	Eukaryota
ENSG00000104231	Q8TCF1	Eukaryota
ENSG00000104237	P56715	Bilateria
ENSG00000104267	P00918	Cellular_Organisms
ENSG00000104290	Q9NPG1	Chordata
ENSG00000104299	Q9NV88	Eukaryota
ENSG00000104312	O43353	Eukaryota
ENSG00000104313	Q99502	Eukaryota
ENSG00000104320	O60934	Eukaryota
ENSG00000104321	O75762	Bilateria
ENSG00000104324	Q9Y646	Eukaryota
ENSG00000104325	Q16698	Cellular_Organisms
ENSG00000104327	P05937	Euteleostomi
ENSG00000104331	Q9NX62	Bilateria
ENSG00000104332	Q8N474	Euteleostomi
ENSG00000104341	Q86VI4	Euteleostomi
ENSG00000104343	Q96B02	Eukaryota
ENSG00000104356	Q99575	Eukaryota
ENSG00000104361	Q9H841	Opisthokonta
ENSG00000104365	O14920	Bilateria
ENSG00000104368	P00750	Euteleostomi
ENSG00000104369	Q9HDC5	Euteleostomi
ENSG00000104371	Q9UBT3	Mammalia
ENSG00000104375	Q13188	Eukaryota
ENSG00000104381	Q8TB36	Eukaryota
ENSG00000104388	P61019	Eukaryota
ENSG00000104408	P60228	Eukaryota
ENSG00000104412	Q15006	Eukaryota
ENSG00000104413	Q6NXG1	Eukaryota
ENSG00000104415	O95388	Chordata
ENSG00000104419	Q92597	Eukaryota
ENSG00000104427	Q96GY0	Deuterostomia
ENSG00000104432	P13232	Amniota
ENSG00000104435	Q93045	Euteleostomi
ENSG00000104442	Q9NVT9	Eukaryota
ENSG00000104447	Q9UHF7	Euteleostomi
ENSG00000104450	Q07617	Cellular_Organisms
ENSG00000104472	Q9NRG0	Eukaryota
ENSG00000104490	P61601	Eukaryota
ENSG00000104497	P57768	Bilateria
ENSG00000104499	Q99445	Eutheria
ENSG00000104517	O95071	Bilateria
ENSG00000104518	P57764	Theria
ENSG00000104522	Q13630	Cellular_Organisms
ENSG00000104524	Q53H96	Cellular_Organisms
ENSG00000104529	P29692	Eukaryota
ENSG00000104537	P27216	Eukaryota
ENSG00000104549	Q14534	Cellular_Organisms
ENSG00000104611	Q9H788	Euteleostomi
ENSG00000104613	Q9NVR2	Bilateria
ENSG00000104626	Q8IV48	Cellular_Organisms
ENSG00000104635	Q15043	Bilateria
ENSG00000104637	Q96BK5	Eukaryota
ENSG00000104643	Q96QG7	Bilateria
ENSG00000104660	O95214	Eukaryota
ENSG00000104671	O00399	Eukaryota
ENSG00000104679	Q9Y3T6	Euteleostomi
ENSG00000104687	P00390	Cellular_Organisms
ENSG00000104689	O00220	Mammalia
ENSG00000104691	O00124	Deuterostomia
ENSG00000104695	P62714	Eukaryota
ENSG00000104714	Q86X53	Amniota
ENSG00000104722	P07197	Euteleostomi
ENSG00000104723	Q13454	Eukaryota
ENSG00000104725	P07196	Euteleostomi
ENSG00000104728	O15013	Bilateria
ENSG00000104731	Q8TBB5	Eukaryota
ENSG00000104738	P33991	Cellular_Organisms
ENSG00000104755	Q99965	Mammalia
ENSG00000104756	Q7L273	Cellular_Organisms
ENSG00000104760	Q08830	Euteleostomi
ENSG00000104763	Q13510	Eukaryota
ENSG00000104765	O60238	Euteleostomi
ENSG00000104774	O00754	Eukaryota
ENSG00000104777	Q03938	Homininae
ENSG00000104783	O15554	Mammalia
ENSG00000104804	O00295	Mammalia
ENSG00000104805	Q02818	Bilateria
ENSG00000104808	Q9UQ10	Cellular_Organisms
ENSG00000104812	P13807	Cellular_Organisms
ENSG00000104814	Q92918	Bilateria
ENSG00000104818	Q6NT52	Euteleostomi
ENSG00000104823	Q13011	Cellular_Organisms
ENSG00000104824	P14866	Eukaryota
ENSG00000104825	Q15653	Euteleostomi
ENSG00000104826	P01229	Euteleostomi
ENSG00000104827	P01233	HUMAN
ENSG00000104833	P04350	Eukaryota
ENSG00000104835	Q9NP81	Eukaryota
ENSG00000104848	Q96RP8	Theria
ENSG00000104852	P08621	Eukaryota
ENSG00000104853	O96005	Eukaryota
ENSG00000104856	Q01201	Amniota
ENSG00000104859	Q8N2M8	Bilateria
ENSG00000104863	Q9HAP6	Bilateria
ENSG00000104866	O75864	Bilateria
ENSG00000104870	P55899	Theria
ENSG00000104872	Q9NWS0	Eukaryota
ENSG00000104879	P06732	Eukaryota
ENSG00000104880	Q6ZSZ5	Chordata
ENSG00000104881	Q8WUF5	Euteleostomi
ENSG00000104883	Q96HA9	Bilateria
ENSG00000104884	P18074	Cellular_Organisms
ENSG00000104885	Q8TEK3	Opisthokonta
ENSG00000104886	Q9NW61	Bilateria
ENSG00000104888	Q9P2U7	Cellular_Organisms
ENSG00000104889	O75792	Cellular_Organisms
ENSG00000104892	Q6P597	Eutheria
ENSG00000104894	P11049	Tetrapoda
ENSG00000104897	Q15428	Eukaryota
ENSG00000104899	P03971	Euteleostomi
ENSG00000104901	Q9UK85	Eutheria
ENSG00000104903	P12980	Euteleostomi
ENSG00000104904	P54368	Bilateria
ENSG00000104907	Q9NXH9	Cellular_Organisms
ENSG00000104915	O60499	Eukaryota
ENSG00000104918	Q9HD89	HUMAN
ENSG00000104921	P06734	Bilateria
ENSG00000104936	Q09013	Theria
ENSG00000104938	Q9H2X3	Euteleostomi
ENSG00000104941	Q9H0K4	Eukaryota
ENSG00000104946	Q9HA65	Eukaryota
ENSG00000104951	Q96RQ9	Euteleostomi
ENSG00000104953	Q9H808	Eutheria
ENSG00000104957	P13994	Eukaryota
ENSG00000104960	Q86YD1	Bilateria
ENSG00000104964	Q08117	Euteleostomi
ENSG00000104967	Q9UNW9	Eukaryota
ENSG00000104969	O43765	Cellular_Organisms
ENSG00000104970	Q9H7L2	Theria
ENSG00000104972	Q8NHL6	Theria
ENSG00000104973	Q71SY5	Deuterostomia
ENSG00000104974	O75019	Theria
ENSG00000104976	Q13487	Euteleostomi
ENSG00000104979	Q9UNZ5	Deuterostomia
ENSG00000104980	O43615	Cellular_Organisms
ENSG00000104983	Q9Y6R9	Eukaryota
ENSG00000104998	Q6UWB1	Eutheria
ENSG00000105011	Q9NVP2	HUMAN
ENSG00000105048	P13805	Euteleostomi
ENSG00000105053	Q8IV63	Euteleostomi
ENSG00000105058	Q9Y421	Eukaryota
ENSG00000105063	Q9UPN7	Eukaryota
ENSG00000105072	Q9H6X5	Euteleostomi
ENSG00000105085	O95402	Euteleostomi
ENSG00000105088	O95897	Deuterostomia
ENSG00000105122	Q86YV0	Mammalia
ENSG00000105127	O43823	Amniota
ENSG00000105131	Q9H6B9	Theria
ENSG00000105132	Q7Z398	Eutheria
ENSG00000105135	A1L0T0	Cellular_Organisms
ENSG00000105136	Q96HQ0	Eutheria
ENSG00000105137	Q6ZW31	Euteleostomi
ENSG00000105141	P31944	Mammalia
ENSG00000105143	P48664	Bilateria
ENSG00000105146	Q9UQB9	Cellular_Organisms
ENSG00000105171	O95707	Eukaryota
ENSG00000105173	P24864	Eukaryota
ENSG00000105176	O94763	Eukaryota
ENSG00000105185	O14737	Cellular_Organisms
ENSG00000105186	Q96NW4	Bilateria
ENSG00000105193	P62249	Cellular_Organisms
ENSG00000105197	Q3ZCQ8	Eukaryota
ENSG00000105198	Q9UHV8	Catarrhini
ENSG00000105202	P22087	Cellular_Organisms
ENSG00000105204	Q9Y463	Eukaryota
ENSG00000105205	Q05315	Theria
ENSG00000105216	Q8ND56	Eukaryota
ENSG00000105219	Q9H8S5	Catarrhini
ENSG00000105220	P06744	Cellular_Organisms
ENSG00000105221	P31751	Cellular_Organisms
ENSG00000105223	Q8IV08	Eukaryota
ENSG00000105227	Q9BXM0	Eukaryota
ENSG00000105229	Q8N2W9	Opisthokonta
ENSG00000105245	Q9Y6R0	Bilateria
ENSG00000105246	Q14213	Euteleostomi
ENSG00000105248	Q9BW85	Eukaryota
ENSG00000105251	Q96IW2	Euteleostomi
ENSG00000105254	Q99426	Eukaryota
ENSG00000105255	Q9BTV5	Chordata
ENSG00000105258	P36954	Cellular_Organisms
ENSG00000105261	O00110	Theria
ENSG00000105270	Q96DZ5	Euteleostomi
ENSG00000105278	Q9UPR6	Bilateria
ENSG00000105281	Q15758	Cellular_Organisms
ENSG00000105287	Q9BZL6	Bilateria
ENSG00000105289	O95049	Bilateria
ENSG00000105290	P51693	Deuterostomia
ENSG00000105298	Q8WUQ7	Eukaryota
ENSG00000105321	Q9Y3X0	Chordata
ENSG00000105323	Q9BUJ2	Eukaryota
ENSG00000105325	Q9UM11	Eukaryota
ENSG00000105327	Q9BXH1	Theria
ENSG00000105329	P01137	Euteleostomi
ENSG00000105339	A2RUS2	Deuterostomia
ENSG00000105341	Q9NW81	Bilateria
ENSG00000105352	O75871	Euarchontoglires
ENSG00000105355	O60664	Euteleostomi
ENSG00000105357	Q7Z406	Eukaryota
ENSG00000105364	Q9BYD3	Cellular_Organisms
ENSG00000105366	Q9NYZ4	HUMAN
ENSG00000105369	P11912	Eutheria
ENSG00000105370	P55344	Chordata
ENSG00000105371	Q14773	Eutheria
ENSG00000105372	P39019	Cellular_Organisms
ENSG00000105373	Q9NZM5	Eukaryota
ENSG00000105374	Q16617	Eutheria
ENSG00000105376	Q9UMF0	Amniota
ENSG00000105379	P38117	Cellular_Organisms
ENSG00000105383	P20138	Euteleostomi
ENSG00000105388	P06731	Euteleostomi
ENSG00000105392	O43186	Euteleostomi
ENSG00000105393	Q9NWV8	Eukaryota
ENSG00000105397	P29597	Bilateria
ENSG00000105398	Q06520	Euteleostomi
ENSG00000105401	Q16543	Bilateria
ENSG00000105402	P54920	Eukaryota
ENSG00000105404	Q9UI14	Eukaryota
ENSG00000105409	P13637	Cellular_Organisms
ENSG00000105426	Q13332	Eukaryota
ENSG00000105427	Q9BYD5	Deuterostomia
ENSG00000105428	Q8WWF5	Mammalia
ENSG00000105429	Q7Z7M0	Bilateria
ENSG00000105438	P24390	Eukaryota
ENSG00000105443	Q99418	Eukaryota
ENSG00000105447	Q9BQ67	Eukaryota
ENSG00000105464	O15399	Bilateria
ENSG00000105467	O95473	Theria
ENSG00000105472	Q9Y240	Euteleostomi
ENSG00000105479	Q96M63	Chordata
ENSG00000105483	Q9Y2G2	Catarrhini
ENSG00000105486	P18858	Cellular_Organisms
ENSG00000105492	O43699	Theria
ENSG00000105497	Q9Y473	Bilateria
ENSG00000105499	Q9UP65	Euteleostomi
ENSG00000105501	O15389	Mammalia
ENSG00000105507	Q9NP86	Euteleostomi
ENSG00000105509	Q92839	Cellular_Organisms
ENSG00000105514	O95716	Euteleostomi
ENSG00000105516	Q10586	Tetrapoda
ENSG00000105518	Q6UW68	Eukaryota
ENSG00000105519	Q13938	Eukaryota
ENSG00000105520	Q96GM1	Euteleostomi
ENSG00000105523	Q2M2I3	Mammalia
ENSG00000105538	Q5U651	Euteleostomi
ENSG00000105549	Q9P2T0	Deuterostomia
ENSG00000105550	Q9NSA1	Euteleostomi
ENSG00000105552	O15382	Cellular_Organisms
ENSG00000105556	Q8N344	Amniota
ENSG00000105559	Q9H4M7	Euteleostomi
ENSG00000105568	P30153	Eukaryota
ENSG00000105576	O14787	Eukaryota
ENSG00000105583	Q9Y284	Eukaryota
ENSG00000105605	P62955	Euteleostomi
ENSG00000105607	Q92947	Cellular_Organisms
ENSG00000105609	O75023	Theria
ENSG00000105610	Q13351	Theria
ENSG00000105612	O00115	Eukaryota
ENSG00000105613	Q9Y2H9	Eukaryota
ENSG00000105617	Q96BZ8	Bilateria
ENSG00000105618	Q8WWY3	Eukaryota
ENSG00000105619	P0C1Z6	Bilateria
ENSG00000105639	P52333	Bilateria
ENSG00000105640	Q02543	Eukaryota
ENSG00000105641	Q92911	Cellular_Organisms
ENSG00000105642	Q92952	Bilateria
ENSG00000105643	Q8TBH0	Opisthokonta
ENSG00000105647	O00459	Bilateria
ENSG00000105649	P20336	Bilateria
ENSG00000105650	Q08493	Eukaryota
ENSG00000105655	Q9NPH2	Cellular_Organisms
ENSG00000105656	P55199	Euteleostomi
ENSG00000105662	Q6UUV9	Bilateria
ENSG00000105663	Q9UMN6	Deuterostomia
ENSG00000105664	P49747	Bilateria
ENSG00000105668	O00322	Euteleostomi
ENSG00000105669	O14579	Eukaryota
ENSG00000105671	Q9Y6V7	Cellular_Organisms
ENSG00000105672	O00321	Eutheria
ENSG00000105675	P20648	Cellular_Organisms
ENSG00000105676	Q6NXE6	Eukaryota
ENSG00000105677	Q9BVK8	Eukaryota
ENSG00000105679	O14556	Cellular_Organisms
ENSG00000105695	P20916	Euteleostomi
ENSG00000105696	Q9UK28	Euteleostomi
ENSG00000105697	P81172	Theria
ENSG00000105698	Q15853	Deuterostomia
ENSG00000105699	Q86X29	Euteleostomi
ENSG00000105700	Q9BQD3	Eukaryota
ENSG00000105701	Q14318	Bilateria
ENSG00000105705	Q8IWZ8	Eukaryota
ENSG00000105707	P05981	Bilateria
ENSG00000105708	P17017	Bilateria
ENSG00000105711	Q07699	Euteleostomi
ENSG00000105717	Q9BYU1	Theria
ENSG00000105722	P50548	Deuterostomia
ENSG00000105723	P49840	Eukaryota
ENSG00000105726	Q9HD20	Eukaryota
ENSG00000105732	Q6ZN55	Euteleostomi
ENSG00000105737	Q16478	Eukaryota
ENSG00000105738	O60292	Bilateria
ENSG00000105750	Q03923	Bilateria
ENSG00000105755	O95571	Cellular_Organisms
ENSG00000105767	Q8NFZ8	Euteleostomi
ENSG00000105771	Q9H0W8	Eukaryota
ENSG00000105778	Q8NBF6	Eukaryota
ENSG00000105784	Q96NL0	Deuterostomia
ENSG00000105792	A5D8W1	Eukaryota
ENSG00000105793	A4D1E9	Cellular_Organisms
ENSG00000105808	O43374	Euteleostomi
ENSG00000105810	Q00534	Bilateria
ENSG00000105819	O75439	Cellular_Organisms
ENSG00000105821	Q99543	Eukaryota
ENSG00000105825	P48307	Euteleostomi
ENSG00000105829	O15155	Eukaryota
ENSG00000105835	P43490	Cellular_Organisms
ENSG00000105849	Q3B726	Eukaryota
ENSG00000105851	P48736	Euteleostomi
ENSG00000105852	Q15166	Cellular_Organisms
ENSG00000105854	Q15165	Opisthokonta
ENSG00000105855	P26012	Euteleostomi
ENSG00000105856	O60381	Deuterostomia
ENSG00000105865	O95620	Cellular_Organisms
ENSG00000105866	Q02446	Euteleostomi
ENSG00000105875	A4D1P6	Eukaryota
ENSG00000105877	Q96DT5	Eukaryota
ENSG00000105879	Q75N03	Euteleostomi
ENSG00000105880	P56178	Euteleostomi
ENSG00000105887	P58546	Cellular_Organisms
ENSG00000105889	Q6NZ63	Homininae
ENSG00000105894	P21246	Euteleostomi
ENSG00000105926	Q9NZW5	Bilateria
ENSG00000105928	O60443	Euteleostomi
ENSG00000105929	Q9HBG4	Eukaryota
ENSG00000105939	Q7Z2W4	Theria
ENSG00000105948	A0AVF1	Eukaryota
ENSG00000105953	Q02218	Cellular_Organisms
ENSG00000105954	Q9HCQ7	Amniota
ENSG00000105963	O75689	Bilateria
ENSG00000105967	O14948	Euteleostomi
ENSG00000105968	Q71UI9	Eukaryota
ENSG00000105971	P51636	Bilateria
ENSG00000105972	Q7L5D6	Eukaryota
ENSG00000105974	Q03135	Bilateria
ENSG00000105976	P08581	Bilateria
ENSG00000105982	Q9H0A6	Eukaryota
ENSG00000105983	Q8WVP7	Eukaryota
ENSG00000105989	P09544	Amniota
ENSG00000105991	P49639	Euteleostomi
ENSG00000105993	O75190	Eukaryota
ENSG00000105996	O43364	Bilateria
ENSG00000105997	O43365	Euteleostomi
ENSG00000106003	Q8NES3	Bilateria
ENSG00000106004	P20719	Euteleostomi
ENSG00000106006	P31267	Amniota
ENSG00000106009	Q6PJG6	Euteleostomi
ENSG00000106012	Q6IPM2	Chordata
ENSG00000106013	Q92527	Eukaryota
ENSG00000106018	P41587	Euteleostomi
ENSG00000106025	O95859	Chordata
ENSG00000106028	Q04837	Cellular_Organisms
ENSG00000106031	P31271	Euteleostomi
ENSG00000106034	A4D0V7	Deuterostomia
ENSG00000106038	P49640	Deuterostomia
ENSG00000106049	P31937	Cellular_Organisms
ENSG00000106052	Q86VP1	Deuterostomia
ENSG00000106066	Q9H3G5	Eukaryota
ENSG00000106069	P52757	Bilateria
ENSG00000106070	Q13322	Chordata
ENSG00000106077	Q8NFV4	Cellular_Organisms
ENSG00000106078	O75128	Euteleostomi
ENSG00000106080	Q9NWM8	Eukaryota
ENSG00000106086	Q96JA3	Eukaryota
ENSG00000106089	Q16623	Eukaryota
ENSG00000106100	Q9Y239	Euteleostomi
ENSG00000106105	P41250	Cellular_Organisms
ENSG00000106113	Q13324	Bilateria
ENSG00000106121	Q4G0A6	Eukaryota
ENSG00000106123	O15197	Eukaryota
ENSG00000106125	P29972	Eukaryota
ENSG00000106128	Q02643	Euteleostomi
ENSG00000106133	Q63ZY6	HUMAN
ENSG00000106144	P42575	Chordata
ENSG00000106153	Q9Y6H1	Opisthokonta
ENSG00000106178	O00175	Theria
ENSG00000106211	P04792	Chordata
ENSG00000106236	P47972	Euteleostomi
ENSG00000106244	Q13442	Eukaryota
ENSG00000106245	P41223	Eukaryota
ENSG00000106246	O75127	Eukaryota
ENSG00000106258	P20815	Eukaryota
ENSG00000106261	P17029	Theria
ENSG00000106263	P55884	Eukaryota
ENSG00000106266	Q9Y5X2	Opisthokonta
ENSG00000106268	P36639	Cellular_Organisms
ENSG00000106278	P23471	Eukaryota
ENSG00000106290	P49848	Eukaryota
ENSG00000106299	O00401	Eukaryota
ENSG00000106302	Q2M3T9	Euteleostomi
ENSG00000106304	P38567	Euteleostomi
ENSG00000106305	Q13155	Bilateria
ENSG00000106327	Q9UP52	Theria
ENSG00000106328	Q9NQT6	Mammalia
ENSG00000106330	O75425	Eutheria
ENSG00000106331	O43316	Mammalia
ENSG00000106333	Q15113	Chordata
ENSG00000106336	O75426	Chordata
ENSG00000106341	O96001	Tetrapoda
ENSG00000106344	Q9NW13	Eukaryota
ENSG00000106346	Q9H9J4	Eukaryota
ENSG00000106348	P20839	Cellular_Organisms
ENSG00000106351	O95081	Theria
ENSG00000106355	Q9Y4Y9	Cellular_Organisms
ENSG00000106366	P05121	Bilateria
ENSG00000106367	P61966	Eukaryota
ENSG00000106384	Q86VF5	Mammalia
ENSG00000106392	Q9NS00	Bilateria
ENSG00000106397	O60568	Bilateria
ENSG00000106399	P35244	Deuterostomia
ENSG00000106400	O43257	Eukaryota
ENSG00000106404	P56746	Euteleostomi
ENSG00000106410	O60393	Amniota
ENSG00000106415	Q86VQ1	Euteleostomi
ENSG00000106436	Q9BUA6	Tetrapoda
ENSG00000106443	O94880	Bilateria
ENSG00000106459	Q16656	Bilateria
ENSG00000106460	Q9NUM4	Euteleostomi
ENSG00000106462	Q15910	Eukaryota
ENSG00000106477	Q9BYV8	Bilateria
ENSG00000106479	O60290	Eukaryota
ENSG00000106483	Q6FHJ7	Amniota
ENSG00000106484	Q5EB52	Cellular_Organisms
ENSG00000106511	P50222	Bilateria
ENSG00000106524	Q8IV38	Bilateria
ENSG00000106526	Q9C0K3	HUMAN
ENSG00000106536	P78424	Bilateria
ENSG00000106537	O95857	Euteleostomi
ENSG00000106538	Q99969	Amniota
ENSG00000106540	Q9NRH1	Eukaryota
ENSG00000106541	O95994	Euteleostomi
ENSG00000106546	P35869	Bilateria
ENSG00000106554	Q9NX63	Bilateria
ENSG00000106560	Q9UG22	Euteleostomi
ENSG00000106565	Q3YBM2	Mammalia
ENSG00000106571	P10071	Deuterostomia
ENSG00000106588	P25787	Eukaryota
ENSG00000106591	Q9BYC8	Bilateria
ENSG00000106603	Q9GZY4	Euteleostomi
ENSG00000106605	P53004	Cellular_Organisms
ENSG00000106608	Q8TCY9	Euteleostomi
ENSG00000106609	Q9NWD8	Deuterostomia
ENSG00000106610	Q8TBR4	Catarrhini
ENSG00000106615	Q15382	Eukaryota
ENSG00000106617	Q9UGJ0	Cellular_Organisms
ENSG00000106624	Q8IUX7	Euteleostomi
ENSG00000106628	P49005	Cellular_Organisms
ENSG00000106631	Q01449	Chordata
ENSG00000106633	P35557	Opisthokonta
ENSG00000106635	Q9BQE9	Chordata
ENSG00000106636	O15498	Eukaryota
ENSG00000106638	Q9Y4P3	Eukaryota
ENSG00000106648	Q7Z4T8	Eutheria
ENSG00000106665	Q9UDT6	Opisthokonta
ENSG00000106682	Q15056	Opisthokonta
ENSG00000106683	P53667	Bilateria
ENSG00000106686	Q8N4H0	Bilateria
ENSG00000106688	P43005	Cellular_Organisms
ENSG00000106689	P50458	Bilateria
ENSG00000106692	O75072	Bilateria
ENSG00000106701	Q9BXM9	Euteleostomi
ENSG00000106714	Q9BZ76	Bilateria
ENSG00000106723	Q9Y657	Euteleostomi
ENSG00000106733	Q9NWW6	Eukaryota
ENSG00000106771	Q9H330	Bilateria
ENSG00000106772	Q58A63	Bilateria
ENSG00000106780	Q9H1U4	Euteleostomi
ENSG00000106785	Q14142	Tetrapoda
ENSG00000106789	Q92828	Bilateria
ENSG00000106799	P36897	Bilateria
ENSG00000106803	P60468	Eukaryota
ENSG00000106804	P01031	Deuterostomia
ENSG00000106809	P20774	Euteleostomi
ENSG00000106819	Q9BXN1	Tetrapoda
ENSG00000106823	O94769	Eukaryota
ENSG00000106829	Q04727	Bilateria
ENSG00000106852	Q9UPM6	Bilateria
ENSG00000106853	Q14914	Cellular_Organisms
ENSG00000106868	Q6UWL2	Euteleostomi
ENSG00000106927	P02760	Euteleostomi
ENSG00000106948	Q7Z591	Mammalia
ENSG00000106952	P32971	Amniota
ENSG00000106976	Q05193	Bilateria
ENSG00000106991	P17813	Amniota
ENSG00000106992	P00568	Eukaryota
ENSG00000106993	Q7L3B6	Euteleostomi
ENSG00000107014	P04090	Eutheria
ENSG00000107018	P04808	Homininae
ENSG00000107020	Q9HBL7	Bilateria
ENSG00000107021	Q9NVG8	Eukaryota
ENSG00000107036	Q4ADV7	Eukaryota
ENSG00000107077	Q9H3R0	Eukaryota
ENSG00000107099	Q8NF50	Eukaryota
ENSG00000107104	Q14678	Bilateria
ENSG00000107105	Q12926	Eukaryota
ENSG00000107130	P62166	Eukaryota
ENSG00000107140	Q15569	Mammalia
ENSG00000107147	Q5JUK3	Bilateria
ENSG00000107159	Q16790	Eukaryota
ENSG00000107164	Q96I24	Eukaryota
ENSG00000107165	P17643	Opisthokonta
ENSG00000107175	O43889	Tetrapoda
ENSG00000107185	Q92546	Eukaryota
ENSG00000107186	O75970	Bilateria
ENSG00000107187	Q9UBR4	Bilateria
ENSG00000107201	O95786	Opisthokonta
ENSG00000107223	O60869	Eukaryota
ENSG00000107242	O14986	Eukaryota
ENSG00000107249	Q8NEA6	Bilateria
ENSG00000107262	Q99933	Bilateria
ENSG00000107263	Q13905	Bilateria
ENSG00000107281	Q9NQX5	Bilateria
ENSG00000107282	Q02410	Bilateria
ENSG00000107290	Q7Z333	Eukaryota
ENSG00000107295	Q99962	Euteleostomi
ENSG00000107317	P41222	Euteleostomi
ENSG00000107331	Q9BZC7	Cellular_Organisms
ENSG00000107338	Q15464	Bilateria
ENSG00000107341	Q712K3	Eukaryota
ENSG00000107362	Q5VST6	Eukaryota
ENSG00000107371	Q9NQT5	Eukaryota
ENSG00000107372	O76080	Eukaryota
ENSG00000107404	O14640	Bilateria
ENSG00000107438	O00151	Euteleostomi
ENSG00000107443	Q5T5M9	Bilateria
ENSG00000107447	P04053	Deuterostomia
ENSG00000107485	P23771	Bilateria
ENSG00000107518	Q5VV63	Eukaryota
ENSG00000107521	Q92902	Bilateria
ENSG00000107537	O14832	Bilateria
ENSG00000107551	Q9H2L5	Euteleostomi
ENSG00000107554	Q6XZF7	Opisthokonta
ENSG00000107560	Q7L804	Deuterostomia
ENSG00000107562	P48061	Euteleostomi
ENSG00000107566	O75477	Eukaryota
ENSG00000107581	Q14152	Eukaryota
ENSG00000107593	Q9P0L9	Eukaryota
ENSG00000107611	O60494	Bilateria
ENSG00000107614	O14717	Cellular_Organisms
ENSG00000107618	P10745	Cellular_Organisms
ENSG00000107623	P55107	Euteleostomi
ENSG00000107625	Q9BQ39	Cellular_Organisms
ENSG00000107643	P45983	Eukaryota
ENSG00000107651	Q9Y6Y8	Eukaryota
ENSG00000107669	O95260	Cellular_Organisms
ENSG00000107672	Q9NXX6	Eukaryota
ENSG00000107679	Q9HB21	Eukaryota
ENSG00000107719	Q9ULE6	Eukaryota
ENSG00000107731	Q8IZJ1	Bilateria
ENSG00000107736	Q9H251	Cellular_Organisms
ENSG00000107738	Q9H7M9	Euteleostomi
ENSG00000107742	Q92563	Euteleostomi
ENSG00000107745	Q9BPX6	Eukaryota
ENSG00000107758	P16298	Eukaryota
ENSG00000107771	Q9H7U1	Euteleostomi
ENSG00000107779	P36894	Bilateria
ENSG00000107789	Q9UNW1	Cellular_Organisms
ENSG00000107796	P62736	Eukaryota
ENSG00000107798	P38571	Eukaryota
ENSG00000107807	P31314	Chordata
ENSG00000107815	Q96RR1	Eukaryota
ENSG00000107816	Q9BRK4	Euteleostomi
ENSG00000107819	Q9BWM7	Euteleostomi
ENSG00000107821	Q96I82	Chordata
ENSG00000107829	P57775	Bilateria
ENSG00000107831	P55075	Euteleostomi
ENSG00000107833	O75607	Euteleostomi
ENSG00000107854	Q9H2K2	Cellular_Organisms
ENSG00000107859	O75364	Euteleostomi
ENSG00000107862	Q92538	Eukaryota
ENSG00000107863	Q5T5U3	Euteleostomi
ENSG00000107864	Q8NE35	Bilateria
ENSG00000107872	Q9H469	Bilateria
ENSG00000107874	Q9H467	Bilateria
ENSG00000107882	Q9UMX1	Bilateria
ENSG00000107890	Q9UPS8	Amniota
ENSG00000107897	Q5T8D3	Eukaryota
ENSG00000107902	Q9H008	Bilateria
ENSG00000107929	Q92615	Euteleostomi
ENSG00000107937	Q9BZE4	Cellular_Organisms
ENSG00000107938	Q3B7T1	Bilateria
ENSG00000107949	Q9P287	Eukaryota
ENSG00000107951	Q9NVV4	Bilateria
ENSG00000107954	O76050	Bilateria
ENSG00000107957	Q5TCZ1	Euteleostomi
ENSG00000107959	Q5JRX3	Cellular_Organisms
ENSG00000107960	Q9H668	Eukaryota
ENSG00000107968	P41279	Euteleostomi
ENSG00000107984	O94907	Euteleostomi
ENSG00000108001	Q9H4W6	Bilateria
ENSG00000108010	O76003	Eukaryota
ENSG00000108018	Q8WY21	Euteleostomi
ENSG00000108021	Q5VWN6	Amniota
ENSG00000108039	Q9NQW7	Cellular_Organisms
ENSG00000108046	Q8IYW2	Chordata
ENSG00000108055	Q9UQE7	Cellular_Organisms
ENSG00000108061	Q9UQ13	Cellular_Organisms
ENSG00000108064	Q00059	Eukaryota
ENSG00000108091	Q16204	Eukaryota
ENSG00000108094	Q13617	Bilateria
ENSG00000108100	Q8ND76	Eukaryota
ENSG00000108106	Q16763	Eukaryota
ENSG00000108107	P46779	Eukaryota
ENSG00000108175	Q9ULJ6	Deuterostomia
ENSG00000108176	Q9UKB3	Bilateria
ENSG00000108179	P30405	Cellular_Organisms
ENSG00000108187	P30039	Cellular_Organisms
ENSG00000108219	Q8NG11	Euteleostomi
ENSG00000108231	O95970	Euteleostomi
ENSG00000108239	O60347	Eukaryota
ENSG00000108242	P33260	Eukaryota
ENSG00000108244	Q9C075	Amniota
ENSG00000108255	P05813	Euteleostomi
ENSG00000108256	Q7Z417	Euteleostomi
ENSG00000108262	Q9Y2X7	Bilateria
ENSG00000108264	O75478	Eukaryota
ENSG00000108270	Q9NY61	Eukaryota
ENSG00000108272	Q6UWP2	Cellular_Organisms
ENSG00000108278	Q15649	Eukaryota
ENSG00000108292	P55198	Deuterostomia
ENSG00000108294	P49720	Eukaryota
ENSG00000108296	Q9NXE8	Eukaryota
ENSG00000108298	P84098	Cellular_Organisms
ENSG00000108306	Q96IG2	Eukaryota
ENSG00000108309	Q59EK9	Euteleostomi
ENSG00000108312	P17480	Eukaryota
ENSG00000108342	P09919	Tetrapoda
ENSG00000108344	O43242	Eukaryota
ENSG00000108349	O15234	Euteleostomi
ENSG00000108352	Q9UHV5	Euteleostomi
ENSG00000108370	O75916	Bilateria
ENSG00000108375	Q68DV7	Eukaryota
ENSG00000108379	P56703	Deuterostomia
ENSG00000108381	P45381	Euteleostomi
ENSG00000108384	O43502	Eukaryota
ENSG00000108387	O43236	Bilateria
ENSG00000108389	Q9NYA4	Eukaryota
ENSG00000108395	O94972	Eukaryota
ENSG00000108405	P51575	Euteleostomi
ENSG00000108406	Q8IX18	Deuterostomia
ENSG00000108417	O76014	Mammalia
ENSG00000108423	Q9UJT1	Eukaryota
ENSG00000108424	Q14974	Eukaryota
ENSG00000108433	O14653	Eukaryota
ENSG00000108439	Q9NVS9	Cellular_Organisms
ENSG00000108442	Q96ET8	HUMAN
ENSG00000108443	P23443	Eukaryota
ENSG00000108448	O95361	Euteleostomi
ENSG00000108465	Q96JB5	Eukaryota
ENSG00000108468	P83916	Euteleostomi
ENSG00000108469	O94762	Cellular_Organisms
ENSG00000108474	Q9Y2B2	Cellular_Organisms
ENSG00000108479	P51570	Cellular_Organisms
ENSG00000108504	Q00526	Eukaryota
ENSG00000108506	Q9H0H0	Eukaryota
ENSG00000108509	O94983	Bilateria
ENSG00000108510	Q9UHV7	Bilateria
ENSG00000108511	P17509	Euteleostomi
ENSG00000108515	P13929	Cellular_Organisms
ENSG00000108516	O14836	Amniota
ENSG00000108518	P07737	Theria
ENSG00000108523	Q9H6Y7	Eukaryota
ENSG00000108528	Q02978	Eukaryota
ENSG00000108551	Q9Y272	Bilateria
ENSG00000108556	Q04844	Euteleostomi
ENSG00000108557	Q7Z5J4	Euteleostomi
ENSG00000108559	Q99567	Bilateria
ENSG00000108561	Q07021	Bilateria
ENSG00000108576	P31645	Cellular_Organisms
ENSG00000108578	Q13867	Cellular_Organisms
ENSG00000108582	O75976	Eukaryota
ENSG00000108587	O95249	Eukaryota
ENSG00000108588	Q96A33	Eukaryota
ENSG00000108590	Q9Y3C7	Eukaryota
ENSG00000108591	P55039	Cellular_Organisms
ENSG00000108592	Q8IY81	Cellular_Organisms
ENSG00000108599	O43572	Bilateria
ENSG00000108602	P30838	Cellular_Organisms
ENSG00000108604	Q92925	Eukaryota
ENSG00000108622	P13598	Theria
ENSG00000108639	O43760	Bilateria
ENSG00000108641	Q9UPM9	Eukaryota
ENSG00000108651	Q9NYH9	Eukaryota
ENSG00000108654	P17844	Cellular_Organisms
ENSG00000108666	Q9HAS0	Deuterostomia
ENSG00000108669	Q15438	Eukaryota
ENSG00000108671	O00231	Eukaryota
ENSG00000108679	Q08380	Eukaryota
ENSG00000108684	Q16515	Bilateria
ENSG00000108688	P80098	Eutheria
ENSG00000108691	P13500	Amniota
ENSG00000108700	P80075	Theria
ENSG00000108702	P22362	Amniota
ENSG00000108733	O00623	Eukaryota
ENSG00000108753	P35680	Deuterostomia
ENSG00000108759	Q14532	Mammalia
ENSG00000108771	Q96C10	Eukaryota
ENSG00000108773	Q92830	Eukaryota
ENSG00000108774	P51148	Eukaryota
ENSG00000108784	P54802	Cellular_Organisms
ENSG00000108786	P14061	Eukaryota
ENSG00000108788	Q9UH92	Bilateria
ENSG00000108797	P78357	Bilateria
ENSG00000108798	Q9P2A4	Theria
ENSG00000108799	Q92800	Eukaryota
ENSG00000108813	Q92988	Theria
ENSG00000108819	Q96SB3	Euteleostomi
ENSG00000108821	P02452	Bilateria
ENSG00000108823	Q16586	Mammalia
ENSG00000108825	Q9BTE6	Cellular_Organisms
ENSG00000108826	Q9P0M9	Cellular_Organisms
ENSG00000108828	Q99536	Cellular_Organisms
ENSG00000108829	Q96AG4	Bilateria
ENSG00000108830	P52198	Euteleostomi
ENSG00000108839	P18054	Euteleostomi
ENSG00000108840	Q9UQL6	Cellular_Organisms
ENSG00000108846	O15438	Cellular_Organisms
ENSG00000108848	O95232	Eukaryota
ENSG00000108849	P01298	Theria
ENSG00000108852	Q14168	Bilateria
ENSG00000108854	Q9HAU4	Eukaryota
ENSG00000108861	P51452	Eukaryota
ENSG00000108878	Q06432	Euteleostomi
ENSG00000108883	Q15029	Cellular_Organisms
ENSG00000108924	Q16534	Bilateria
ENSG00000108932	O15403	Euteleostomi
ENSG00000108946	P10644	Cellular_Organisms
ENSG00000108947	Q15768	Euteleostomi
ENSG00000108950	Q96MK3	Tetrapoda
ENSG00000108953	P62258	Eukaryota
ENSG00000108960	Q15546	Cellular_Organisms
ENSG00000108961	Q9HD47	Eukaryota
ENSG00000108963	Q9BZG8	Cellular_Organisms
ENSG00000108984	P52564	Opisthokonta
ENSG00000109016	Q6IAN0	Cellular_Organisms
ENSG00000109046	Q9Y6I7	Chordata
ENSG00000109047	P35243	Euteleostomi
ENSG00000109061	P12882	Eukaryota
ENSG00000109062	O14745	Bilateria
ENSG00000109063	P11055	Eukaryota
ENSG00000109065	Q9BTE0	Eukaryota
ENSG00000109066	Q8NE00	Eukaryota
ENSG00000109072	P04004	Chordata
ENSG00000109079	Q13829	Euteleostomi
ENSG00000109083	Q8IY31	Eukaryota
ENSG00000109084	Q5BJF2	Eukaryota
ENSG00000109089	Q86X02	Deuterostomia
ENSG00000109099	Q01453	Euteleostomi
ENSG00000109101	O15353	Euteleostomi
ENSG00000109103	Q13432	Eukaryota
ENSG00000109107	P09972	Cellular_Organisms
ENSG00000109111	Q7KZ85	Eukaryota
ENSG00000109113	Q9BZG1	Bilateria
ENSG00000109118	Q96QT6	Bilateria
ENSG00000109132	Q99453	Bilateria
ENSG00000109133	P57088	Bilateria
ENSG00000109158	P48169	Euteleostomi
ENSG00000109163	P30968	Bilateria
ENSG00000109171	Q9P270	Euteleostomi
ENSG00000109180	Q9NX40	Bilateria
ENSG00000109181	P36537	Bilateria
ENSG00000109182	Q9H720	Eukaryota
ENSG00000109184	Q92564	Eukaryota
ENSG00000109189	P62068	Eukaryota
ENSG00000109193	P49888	Tetrapoda
ENSG00000109205	A1E959	Eutheria
ENSG00000109208	Q99954	HUMAN
ENSG00000109220	Q9UKJ5	Bilateria
ENSG00000109238	O60397	Eutheria
ENSG00000109255	P48645	Euteleostomi
ENSG00000109265	Q6ZU35	Euteleostomi
ENSG00000109270	Q9UHA4	Eukaryota
ENSG00000109272	P10720	Catarrhini
ENSG00000109320	P19838	Deuterostomia
ENSG00000109321	P15514	Amniota
ENSG00000109323	O00462	Cellular_Organisms
ENSG00000109332	P61077	Eukaryota
ENSG00000109339	P53779	Eukaryota
ENSG00000109381	Q15723	Euteleostomi
ENSG00000109390	O43677	Amniota
ENSG00000109424	P25874	Eutheria
ENSG00000109436	Q6ZT07	Cellular_Organisms
ENSG00000109445	Q9Y3S2	Bilateria
ENSG00000109452	O15327	Bilateria
ENSG00000109458	Q13480	Euteleostomi
ENSG00000109466	O95198	Eukaryota
ENSG00000109471	P60568	Eutheria
ENSG00000109472	P16870	Bilateria
ENSG00000109475	P49207	Cellular_Organisms
ENSG00000109501	O76024	Bilateria
ENSG00000109511	Q9UJ72	Amniota
ENSG00000109519	Q9HAV7	Cellular_Organisms
ENSG00000109534	Q9NY12	Eukaryota
ENSG00000109536	Q14331	Bilateria
ENSG00000109572	P51790	Cellular_Organisms
ENSG00000109576	Q8N5Z0	Cellular_Organisms
ENSG00000109586	Q86SF2	Bilateria
ENSG00000109606	O43143	Cellular_Organisms
ENSG00000109610	P08294	Tetrapoda
ENSG00000109618	Q9HD40	Eukaryota
ENSG00000109625	Q66K79	Euteleostomi
ENSG00000109654	Q9C040	Cellular_Organisms
ENSG00000109667	Q9NRM0	Euteleostomi
ENSG00000109670	Q969H0	Eukaryota
ENSG00000109674	Q8TAT5	Cellular_Organisms
ENSG00000109680	Q8N5T2	Eukaryota
ENSG00000109684	Q7Z7G1	Euteleostomi
ENSG00000109685	O96028	Bilateria
ENSG00000109686	Q5HYK7	Bilateria
ENSG00000109689	Q9P246	Euteleostomi
ENSG00000109705	P78367	Euteleostomi
ENSG00000109736	Q14728	Cellular_Organisms
ENSG00000109738	P48167	Euteleostomi
ENSG00000109743	Q10588	Deuterostomia
ENSG00000109756	Q9Y4G8	Bilateria
ENSG00000109758	Q04756	Chordata
ENSG00000109762	Q9H3E2	Bilateria
ENSG00000109771	Q9P2M1	Deuterostomia
ENSG00000109775	Q9NUQ7	Bilateria
ENSG00000109787	P57682	Euteleostomi
ENSG00000109790	Q96PQ7	Cellular_Organisms
ENSG00000109794	A5PLN7	Deuterostomia
ENSG00000109805	Q9BPX3	Eukaryota
ENSG00000109814	O60701	Cellular_Organisms
ENSG00000109819	Q9UBK2	Euteleostomi
ENSG00000109832	Q9UHL0	Eukaryota
ENSG00000109846	P02511	Bilateria
ENSG00000109851	A6NMT0	Deuterostomia
ENSG00000109854	Q9BUP3	Cellular_Organisms
ENSG00000109861	P53634	Eukaryota
ENSG00000109881	Q96HJ3	Euteleostomi
ENSG00000109906	Q05516	Euteleostomi
ENSG00000109911	Q96EB1	Eukaryota
ENSG00000109917	O75312	Cellular_Organisms
ENSG00000109919	Q9Y6C9	Bilateria
ENSG00000109920	Q8N3X1	Euteleostomi
ENSG00000109927	O75443	Bilateria
ENSG00000109929	O75845	Cellular_Organisms
ENSG00000109943	O95727	Euteleostomi
ENSG00000109944	Q6NUN7	Euteleostomi
ENSG00000109956	Q9P2W7	Euteleostomi
ENSG00000109971	P11142	Eukaryota
ENSG00000109991	P56373	Euteleostomi
ENSG00000110002	O00534	Eukaryota
ENSG00000110011	Q9NNZ3	Bilateria
ENSG00000110013	Q9HAT2	Cellular_Organisms
ENSG00000110025	Q9NRS6	Euteleostomi
ENSG00000110031	O60711	Eukaryota
ENSG00000110042	Q9Y2E6	Bilateria
ENSG00000110046	Q2TAZ0	Eukaryota
ENSG00000110047	Q9H4M9	Eukaryota
ENSG00000110048	P22059	Eukaryota
ENSG00000110057	Q9H1C4	Euteleostomi
ENSG00000110060	Q9BZE2	Cellular_Organisms
ENSG00000110063	Q96C86	Eukaryota
ENSG00000110066	Q4FZB7	Opisthokonta
ENSG00000110074	Q96CU9	Bilateria
ENSG00000110075	Q5H9R7	Eukaryota
ENSG00000110076	Q9P2S2	Bilateria
ENSG00000110077	Q9H2W1	Eutheria
ENSG00000110079	Q96JQ5	Euteleostomi
ENSG00000110080	Q11206	Euteleostomi
ENSG00000110090	P50416	Eukaryota
ENSG00000110092	P24385	Euteleostomi
ENSG00000110104	Q9H6F5	Eukaryota
ENSG00000110107	Q9UMS4	Eukaryota
ENSG00000110108	Q9BVC6	Mammalia
ENSG00000110148	P32239	Tetrapoda
ENSG00000110169	P02790	Euteleostomi
ENSG00000110171	O75382	Cellular_Organisms
ENSG00000110172	Q9UHD1	Eukaryota
ENSG00000110195	P15328	Deuterostomia
ENSG00000110200	P60006	Euteleostomi
ENSG00000110203	P41439	Deuterostomia
ENSG00000110218	Q96RD7	Euteleostomi
ENSG00000110237	Q96PE2	Bilateria
ENSG00000110243	Q6Q788	Amniota
ENSG00000110245	P02656	Theria
ENSG00000110274	Q9UPV0	Eukaryota
ENSG00000110315	Q8WVD5	Bilateria
ENSG00000110318	Q9P2H0	Deuterostomia
ENSG00000110321	P78344	Eukaryota
ENSG00000110324	Q13651	Amniota
ENSG00000110328	Q6P9A2	Euteleostomi
ENSG00000110330	Q13490	Bilateria
ENSG00000110344	Q14139	Eukaryota
ENSG00000110347	P39900	Theria
ENSG00000110367	P26196	Eukaryota
ENSG00000110375	O00526	Theria
ENSG00000110395	P22681	Bilateria
ENSG00000110400	Q15223	Euteleostomi
ENSG00000110422	Q9H422	Bilateria
ENSG00000110427	Q6ZVL6	Euteleostomi
ENSG00000110429	Q9UK99	Cellular_Organisms
ENSG00000110435	O00330	Cellular_Organisms
ENSG00000110436	P43004	Cellular_Organisms
ENSG00000110442	Q9P000	Eukaryota
ENSG00000110446	Q8IY34	Theria
ENSG00000110448	P06127	Amniota
ENSG00000110455	Q96QU6	Eukaryota
ENSG00000110484	Q13296	Eutheria
ENSG00000110492	P21741	Euteleostomi
ENSG00000110497	Q9C0C7	Bilateria
ENSG00000110514	Q8WXG6	Bilateria
ENSG00000110536	Q8WUK0	Cellular_Organisms
ENSG00000110583	Q86UY6	Eukaryota
ENSG00000110619	P49589	Cellular_Organisms
ENSG00000110628	Q96BI1	Cellular_Organisms
ENSG00000110651	P60033	Bilateria
ENSG00000110660	Q8IXU6	Eukaryota
ENSG00000110665	Q9P2W6	Homininae
ENSG00000110675	Q8N336	Euteleostomi
ENSG00000110680	P01258	Euteleostomi
ENSG00000110693	P35712	Bilateria
ENSG00000110696	O00193	Euteleostomi
ENSG00000110697	O00562	Eukaryota
ENSG00000110700	P62277	Cellular_Organisms
ENSG00000110711	O00170	Eukaryota
ENSG00000110713	P52948	Eukaryota
ENSG00000110717	O00217	Cellular_Organisms
ENSG00000110719	Q13488	Eukaryota
ENSG00000110721	P35790	Opisthokonta
ENSG00000110723	Q8NEV8	Amniota
ENSG00000110756	Q9UPZ3	Bilateria
ENSG00000110768	P32780	Eukaryota
ENSG00000110777	Q16633	Euteleostomi
ENSG00000110786	P54829	Euteleostomi
ENSG00000110799	P04275	Bilateria
ENSG00000110801	O00233	Eukaryota
ENSG00000110811	Q8IVL6	Euteleostomi
ENSG00000110841	Q86W92	Bilateria
ENSG00000110844	Q6NWY9	Eukaryota
ENSG00000110848	Q07108	Deuterostomia
ENSG00000110851	Q9UKN5	Euteleostomi
ENSG00000110852	Q92478	Deuterostomia
ENSG00000110871	Q5HYK3	Cellular_Organisms
ENSG00000110876	Q14242	Eutheria
ENSG00000110880	Q9ULV4	Eukaryota
ENSG00000110881	P78348	Bilateria
ENSG00000110887	P14920	Cellular_Organisms
ENSG00000110888	Q6IMN6	Euteleostomi
ENSG00000110900	A1L157	Bilateria
ENSG00000110906	Q9H3F6	Bilateria
ENSG00000110911	P49281	Cellular_Organisms
ENSG00000110917	Q14165	Eukaryota
ENSG00000110921	Q03426	Cellular_Organisms
ENSG00000110925	Q9H175	Bilateria
ENSG00000110931	Q96RR4	Eukaryota
ENSG00000110934	Q9UBW5	Euteleostomi
ENSG00000110944	Q9NPF7	Mammalia
ENSG00000110955	P06576	Cellular_Organisms
ENSG00000110958	Q15185	Eukaryota
ENSG00000110975	Q6XYQ8	Euteleostomi
ENSG00000110987	Q4VC05	Euteleostomi
ENSG00000111011	Q7L4I2	Deuterostomia
ENSG00000111012	O15528	Euteleostomi
ENSG00000111046	P23409	Euteleostomi
ENSG00000111049	P13349	Bilateria
ENSG00000111052	O14910	Euteleostomi
ENSG00000111057	P05783	Euteleostomi
ENSG00000111058	Q9H6R3	Cellular_Organisms
ENSG00000111077	Q63HR2	Euteleostomi
ENSG00000111087	P08151	Deuterostomia
ENSG00000111110	Q9ULR3	Bilateria
ENSG00000111142	P50579	Cellular_Organisms
ENSG00000111144	P09960	Eukaryota
ENSG00000111145	P41970	Euteleostomi
ENSG00000111181	P48065	Eukaryota
ENSG00000111186	Q9H1J7	Bilateria
ENSG00000111196	Q96A72	Eukaryota
ENSG00000111199	Q9HBA0	Euteleostomi
ENSG00000111203	Q969R8	Eukaryota
ENSG00000111206	Q08050	Deuterostomia
ENSG00000111215	Q16378	Catarrhini
ENSG00000111218	Q9NR22	Eukaryota
ENSG00000111224	Q9NR21	Euteleostomi
ENSG00000111229	O15145	Eukaryota
ENSG00000111231	Q9UHW5	Eukaryota
ENSG00000111237	Q9UBQ0	Cellular_Organisms
ENSG00000111241	P10767	Euteleostomi
ENSG00000111245	P10916	Euteleostomi
ENSG00000111247	Q96B01	Euteleostomi
ENSG00000111249	O14529	Eukaryota
ENSG00000111252	Q9UQQ2	Euteleostomi
ENSG00000111254	O75969	Theria
ENSG00000111261	Q9H8J5	Mammalia
ENSG00000111262	Q09470	Eukaryota
ENSG00000111266	Q9BY84	Eukaryota
ENSG00000111269	O60519	Bilateria
ENSG00000111271	Q6JQN1	Cellular_Organisms
ENSG00000111275	P05091	Cellular_Organisms
ENSG00000111276	P46527	Chordata
ENSG00000111291	Q9NZD1	Mammalia
ENSG00000111300	Q14CX7	Eukaryota
ENSG00000111305	Q2KHT4	Euteleostomi
ENSG00000111319	P37088	Tetrapoda
ENSG00000111321	P36941	Theria
ENSG00000111325	Q6N063	Eukaryota
ENSG00000111328	O14519	Bilateria
ENSG00000111331	Q9Y6K5	Theria
ENSG00000111332	Q9BTM1	Eukaryota
ENSG00000111335	P29728	Theria
ENSG00000111339	Q93070	Amniota
ENSG00000111341	P08493	Euteleostomi
ENSG00000111344	O95294	Euteleostomi
ENSG00000111348	P52566	Euteleostomi
ENSG00000111358	Q13889	Eukaryota
ENSG00000111361	Q14232	Cellular_Organisms
ENSG00000111364	Q8NHQ9	Eukaryota
ENSG00000111371	Q9H2H9	Eukaryota
ENSG00000111404	Q9H628	Euteleostomi
ENSG00000111405	P21128	Cellular_Organisms
ENSG00000111412	Q9H741	Eukaryota
ENSG00000111424	P11473	Euteleostomi
ENSG00000111432	Q9ULW2	Deuterostomia
ENSG00000111445	P40937	Cellular_Organisms
ENSG00000111450	P32856	Euteleostomi
ENSG00000111452	Q6QNK2	Chordata
ENSG00000111481	P61923	Eukaryota
ENSG00000111490	Q9Y2I9	Bilateria
ENSG00000111530	Q86VP6	Eukaryota
ENSG00000111536	Q9NPH9	Mammalia
ENSG00000111537	P01579	Amniota
ENSG00000111540	P61020	Eukaryota
ENSG00000111554	Q8TC05	Deuterostomia
ENSG00000111581	P57740	Eukaryota
ENSG00000111596	Q9NZN8	Eukaryota
ENSG00000111602	Q9UNS1	Eukaryota
ENSG00000111605	Q16630	Bilateria
ENSG00000111615	Q13601	Eukaryota
ENSG00000111639	Q4U2R6	Bilateria
ENSG00000111640	P04406	Cellular_Organisms
ENSG00000111641	P46087	Cellular_Organisms
ENSG00000111642	Q14839	Eukaryota
ENSG00000111644	Q8NEB7	Theria
ENSG00000111647	A0JNW5	Eukaryota
ENSG00000111652	Q9UBW8	Eukaryota
ENSG00000111653	Q9UNL4	Eukaryota
ENSG00000111664	P16520	Eukaryota
ENSG00000111665	Q99618	Amniota
ENSG00000111666	Q8WUD6	Tetrapoda
ENSG00000111667	P45974	Eukaryota
ENSG00000111669	P60174	Cellular_Organisms
ENSG00000111670	Q3T906	Eukaryota
ENSG00000111671	Q99619	Eutheria
ENSG00000111674	P09104	Cellular_Organisms
ENSG00000111676	P54259	Euteleostomi
ENSG00000111678	Q99622	Bilateria
ENSG00000111679	P29350	Bilateria
ENSG00000111684	Q6P1A2	Eukaryota
ENSG00000111696	Q86UY8	Eukaryota
ENSG00000111700	Q9NPD5	Deuterostomia
ENSG00000111701	P41238	Theria
ENSG00000111704	Q9H9S0	Euteleostomi
ENSG00000111707	Q9H7L9	Bilateria
ENSG00000111711	Q9Y3E0	Eukaryota
ENSG00000111713	P54840	Cellular_Organisms
ENSG00000111716	P07195	Cellular_Organisms
ENSG00000111725	Q9Y478	Opisthokonta
ENSG00000111726	Q8NFW8	Cellular_Organisms
ENSG00000111727	Q9Y5Z7	Eukaryota
ENSG00000111728	Q92185	Euteleostomi
ENSG00000111729	Q9UMR7	Eutheria
ENSG00000111731	Q86YS7	Eukaryota
ENSG00000111732	Q9GZX7	Euteleostomi
ENSG00000111737	Q15286	Eukaryota
ENSG00000111752	P78364	Euteleostomi
ENSG00000111775	P12074	Eukaryota
ENSG00000111780	O43716	Bilateria
ENSG00000111783	Q33E94	Euteleostomi
ENSG00000111785	Q9NVN3	Euteleostomi
ENSG00000111786	Q13242	Eukaryota
ENSG00000111788	A8MPP1	Eukaryota
ENSG00000111790	Q9NVK5	Bilateria
ENSG00000111796	Q12918	Mammalia
ENSG00000111799	Q99715	Euteleostomi
ENSG00000111801	O00478	Eutheria
ENSG00000111802	O95551	Eukaryota
ENSG00000111816	P42685	Eukaryota
ENSG00000111817	Q9UL01	Cellular_Organisms
ENSG00000111832	Q9H446	Eukaryota
ENSG00000111834	Q5TD94	Eukaryota
ENSG00000111837	P20794	Eukaryota
ENSG00000111843	Q9P0S9	Eukaryota
ENSG00000111845	Q9NWT1	Eukaryota
ENSG00000111846	Q06430	Eukaryota
ENSG00000111850	Q96KF7	Bilateria
ENSG00000111859	Q14511	Bilateria
ENSG00000111860	Q5SZL2	Euteleostomi
ENSG00000111863	Q96IZ2	Euteleostomi
ENSG00000111875	Q9Y294	Eukaryota
ENSG00000111877	Q9NXL9	Eukaryota
ENSG00000111879	Q8NB25	Eukaryota
ENSG00000111880	O60942	Eukaryota
ENSG00000111885	P33908	Eukaryota
ENSG00000111886	P28476	Euteleostomi
ENSG00000111897	Q9NRX5	Eukaryota
ENSG00000111906	Q7Z4H3	Cellular_Organisms
ENSG00000111907	Q16890	Euteleostomi
ENSG00000111911	Q9NQE9	Eukaryota
ENSG00000111912	Q8NI08	Opisthokonta
ENSG00000111913	Q9Y4F9	Bilateria
ENSG00000111961	O94885	Euteleostomi
ENSG00000111962	Q9Y2C2	Deuterostomia
ENSG00000111971	Q5SRR4	Eutheria
ENSG00000111975	O95867	Theria
ENSG00000111980	O95865	Euteleostomi
ENSG00000111981	Q9BZM6	Eutheria
ENSG00000111985	Q9Y334	Euteleostomi
ENSG00000111987	Q9Y333	Eukaryota
ENSG00000112029	Q9UKT4	Euteleostomi
ENSG00000112031	Q9UGC7	Cellular_Organisms
ENSG00000112033	Q03181	Chordata
ENSG00000112038	P35372	Euteleostomi
ENSG00000112039	Q9HB96	Deuterostomia
ENSG00000112041	O00294	Euteleostomi
ENSG00000112053	Q96RN1	Amniota
ENSG00000112062	Q16539	Eukaryota
ENSG00000112077	Q02094	Cellular_Organisms
ENSG00000112078	Q7Z5Y7	Chordata
ENSG00000112079	Q15208	Eukaryota
ENSG00000112081	P84103	Eukaryota
ENSG00000112090	Q7Z6P3	Bilateria
ENSG00000112096	P04179	Cellular_Organisms
ENSG00000112110	Q9H0U6	Bilateria
ENSG00000112115	Q16552	Euteleostomi
ENSG00000112116	Q96PD4	Euteleostomi
ENSG00000112118	P25205	Eukaryota
ENSG00000112130	O76064	Euteleostomi
ENSG00000112137	Q9C0D0	Euteleostomi
ENSG00000112139	Q8NFP4	Chordata
ENSG00000112144	Q9UPZ9	Eukaryota
ENSG00000112146	Q9UK97	Eukaryota
ENSG00000112149	Q01151	Euteleostomi
ENSG00000112159	Q9NU22	Cellular_Organisms
ENSG00000112164	P43220	Euteleostomi
ENSG00000112167	Q9NPB0	Bilateria
ENSG00000112175	P22003	Bilateria
ENSG00000112182	Q9BYV9	Euteleostomi
ENSG00000112183	Q9BX46	Eukaryota
ENSG00000112186	P40123	Eukaryota
ENSG00000112195	Q5T2D2	Mammalia
ENSG00000112200	Q9Y4E5	Euteleostomi
ENSG00000112208	O95816	Bilateria
ENSG00000112210	Q9ULC3	Eukaryota
ENSG00000112212	Q5TGU0	Theria
ENSG00000112214	Q5TD97	Amniota
ENSG00000112218	Q9BZJ6	Deuterostomia
ENSG00000112232	Q5VWX1	Deuterostomia
ENSG00000112234	Q9UKA2	Bilateria
ENSG00000112237	P24863	Eukaryota
ENSG00000112238	Q9H4Q3	Bilateria
ENSG00000112242	O00716	Eukaryota
ENSG00000112245	Q93096	Eukaryota
ENSG00000112246	P81133	Bilateria
ENSG00000112249	Q8N3C0	Cellular_Organisms
ENSG00000112273	Q5TGJ6	Eutheria
ENSG00000112276	Q8NE79	Bilateria
ENSG00000112280	P20849	Deuterostomia
ENSG00000112282	Q9ULK4	Bilateria
ENSG00000112290	Q92558	Bilateria
ENSG00000112293	P80108	Cellular_Organisms
ENSG00000112294	P51649	Cellular_Organisms
ENSG00000112297	Q9Y4K1	Euteleostomi
ENSG00000112299	O95497	Bilateria
ENSG00000112303	O95498	Bilateria
ENSG00000112304	Q9NPJ3	Cellular_Organisms
ENSG00000112305	Q8IYB5	Bilateria
ENSG00000112306	P25398	Eukaryota
ENSG00000112308	Q9GZU0	Chordata
ENSG00000112309	Q9NPZ5	Eukaryota
ENSG00000112312	O75496	Deuterostomia
ENSG00000112319	O95677	Eukaryota
ENSG00000112320	A7XYQ1	Euteleostomi
ENSG00000112333	Q9Y466	Bilateria
ENSG00000112335	O60493	Eukaryota
ENSG00000112337	O00624	Theria
ENSG00000112339	Q9Y450	Cellular_Organisms
ENSG00000112343	O00635	Eutheria
ENSG00000112357	O00628	Eukaryota
ENSG00000112365	O43167	Chordata
ENSG00000112367	Q92562	Eukaryota
ENSG00000112378	Q96FX8	Euteleostomi
ENSG00000112379	Q5TH69	Bilateria
ENSG00000112394	Q8TF71	Opisthokonta
ENSG00000112406	Q9UBI9	Bilateria
ENSG00000112414	Q86SQ4	Bilateria
ENSG00000112419	O75167	Bilateria
ENSG00000112425	O95278	Eukaryota
ENSG00000112448	P14373	Eukaryota
ENSG00000112459	Q9UGF5	Amniota
ENSG00000112461	Q9UGF6	Tetrapoda
ENSG00000112462	Q9UGF6	Tetrapoda
ENSG00000112473	Q92504	Eukaryota
ENSG00000112474	Q92506	Cellular_Organisms
ENSG00000112478	Q8N1B4	Eukaryota
ENSG00000112486	P51684	Euteleostomi
ENSG00000112494	Q86WB7	Eukaryota
ENSG00000112498	O60927	Eukaryota
ENSG00000112499	O15244	Euteleostomi
ENSG00000112511	O43189	Tetrapoda
ENSG00000112514	O60888	Cellular_Organisms
ENSG00000112526	P25440	Opisthokonta
ENSG00000112530	Q96M98	Eukaryota
ENSG00000112531	Q96PU8	Bilateria
ENSG00000112539	Q5T5N4	Chordata
ENSG00000112541	Q9Y233	Cellular_Organisms
ENSG00000112559	Q99750	Euteleostomi
ENSG00000112561	P19484	Euteleostomi
ENSG00000112562	Q9H3U7	Euteleostomi
ENSG00000112576	P30281	Bilateria
ENSG00000112578	Q13895	Eukaryota
ENSG00000112584	Q96EK7	Euteleostomi
ENSG00000112592	P20226	Cellular_Organisms
ENSG00000112599	Q9UMX6	Euteleostomi
ENSG00000112619	P23942	Deuterostomia
ENSG00000112624	Q6AI39	Euteleostomi
ENSG00000112640	Q14738	Eukaryota
ENSG00000112651	Q5T653	Cellular_Organisms
ENSG00000112655	Q13308	Bilateria
ENSG00000112658	P11831	Bilateria
ENSG00000112659	Q8IWT3	Euteleostomi
ENSG00000112664	O95989	Eukaryota
ENSG00000112667	O43598	Cellular_Organisms
ENSG00000112679	Q9NRW4	Eukaryota
ENSG00000112685	Q96KP1	Eukaryota
ENSG00000112695	P14406	Deuterostomia
ENSG00000112697	Q9NV96	Eukaryota
ENSG00000112699	O60547	Cellular_Organisms
ENSG00000112701	Q9GZR1	Eukaryota
ENSG00000112706	Q17R60	Euteleostomi
ENSG00000112715	P15692	Euteleostomi
ENSG00000112727	P68431	Eukaryota
ENSG00000112739	Q13523	Eukaryota
ENSG00000112742	P33981	Eukaryota
ENSG00000112759	Q99808	Eukaryota
ENSG00000112761	O95389	Euteleostomi
ENSG00000112763	Q7KYR7	Tetrapoda
ENSG00000112769	Q16363	Eukaryota
ENSG00000112773	Q96IP4	Euteleostomi
ENSG00000112782	Q9NZA1	Euteleostomi
ENSG00000112787	Q9HCM7	Euteleostomi
ENSG00000112796	Q9UJA9	Euteleostomi
ENSG00000112799	O95711	Euteleostomi
ENSG00000112812	Q9NQE7	Eukaryota
ENSG00000112818	Q16819	Bilateria
ENSG00000112837	O95935	Euteleostomi
ENSG00000112851	Q96RT1	Chordata
ENSG00000112852	Q9Y5E7	Chordata
ENSG00000112855	P49590	Cellular_Organisms
ENSG00000112874	Q9BQG2	Cellular_Organisms
ENSG00000112877	Q9P209	Deuterostomia
ENSG00000112893	Q16706	Eukaryota
ENSG00000112902	Q13591	Bilateria
ENSG00000112936	P10643	Euteleostomi
ENSG00000112941	Q5XG87	Eukaryota
ENSG00000112964	P10912	Euteleostomi
ENSG00000112972	Q01581	Cellular_Organisms
ENSG00000112977	P51397	Bilateria
ENSG00000112981	P56597	Eukaryota
ENSG00000112983	Q9H0E9	Bilateria
ENSG00000112984	O95235	Eukaryota
ENSG00000112992	Q13423	Cellular_Organisms
ENSG00000112996	Q9NP92	Bilateria
ENSG00000113013	P38646	Cellular_Organisms
ENSG00000113048	Q92552	Deuterostomia
ENSG00000113068	O60925	Eukaryota
ENSG00000113070	Q99075	Euteleostomi
ENSG00000113073	Q96Q91	Eukaryota
ENSG00000113083	P28300	Cellular_Organisms
ENSG00000113088	P49863	Euteleostomi
ENSG00000113100	Q9ULB4	Chordata
ENSG00000113108	O95704	Euteleostomi
ENSG00000113119	Q96DC7	Euteleostomi
ENSG00000113140	P09486	Bilateria
ENSG00000113141	Q13123	Eukaryota
ENSG00000113161	P04035	Cellular_Organisms
ENSG00000113163	Q9Y5P4	Bilateria
ENSG00000113194	Q96CS3	Eukaryota
ENSG00000113196	O96004	Chordata
ENSG00000113205	Q9Y5E6	Chordata
ENSG00000113209	Q9Y5E4	Chordata
ENSG00000113211	Q9Y5E3	Chordata
ENSG00000113212	Q9Y5E2	Chordata
ENSG00000113231	O95263	Opisthokonta
ENSG00000113240	Q9HAZ1	Eukaryota
ENSG00000113248	Q9Y5E8	Chordata
ENSG00000113249	Q96D42	Euteleostomi
ENSG00000113262	O15303	Bilateria
ENSG00000113263	Q08881	Bilateria
ENSG00000113269	Q86XS8	Euteleostomi
ENSG00000113272	Q9NWX6	Eukaryota
ENSG00000113273	P15848	Cellular_Organisms
ENSG00000113282	Q14677	Eukaryota
ENSG00000113296	P35443	Bilateria
ENSG00000113300	Q9ULM6	Eukaryota
ENSG00000113302	P29460	Euteleostomi
ENSG00000113303	Q6UX41	Theria
ENSG00000113312	Q99614	Eukaryota
ENSG00000113318	P20585	Cellular_Organisms
ENSG00000113319	O14827	Eukaryota
ENSG00000113327	P18507	Bilateria
ENSG00000113328	P51959	Euteleostomi
ENSG00000113356	O15318	Bilateria
ENSG00000113360	Q9NRR4	Cellular_Organisms
ENSG00000113361	P55285	Chordata
ENSG00000113368	P20700	Eukaryota
ENSG00000113369	Q96B67	Bilateria
ENSG00000113384	Q9H4A6	Eukaryota
ENSG00000113387	P53999	Cellular_Organisms
ENSG00000113389	P17342	Chordata
ENSG00000113391	Q8WUF8	Eukaryota
ENSG00000113396	Q9Y2P4	Cellular_Organisms
ENSG00000113407	P26639	Cellular_Organisms
ENSG00000113430	P78413	Euteleostomi
ENSG00000113441	Q9UIQ6	Bilateria
ENSG00000113448	Q08499	Eukaryota
ENSG00000113456	O60671	Eukaryota
ENSG00000113460	Q8TDN6	Eukaryota
ENSG00000113492	Q9BYV1	Cellular_Organisms
ENSG00000113494	P16471	Euteleostomi
ENSG00000113504	Q9Y666	Eukaryota
ENSG00000113520	P05112	Eutheria
ENSG00000113522	Q92878	Eukaryota
ENSG00000113525	P05113	Amniota
ENSG00000113532	Q92187	Euteleostomi
ENSG00000113552	P46926	Cellular_Organisms
ENSG00000113555	Q9NPG4	Chordata
ENSG00000113558	P63208	Eukaryota
ENSG00000113569	O75694	Eukaryota
ENSG00000113575	P67775	Eukaryota
ENSG00000113578	P05230	Euteleostomi
ENSG00000113580	P04150	Euteleostomi
ENSG00000113583	Q8NC54	Tetrapoda
ENSG00000113593	Q96BP3	Cellular_Organisms
ENSG00000113594	P42702	Euteleostomi
ENSG00000113595	P36406	Bilateria
ENSG00000113597	A5PLN9	Eukaryota
ENSG00000113600	P02748	Euteleostomi
ENSG00000113615	O95486	Eukaryota
ENSG00000113621	Q96J42	Bilateria
ENSG00000113638	Q6PID6	Eukaryota
ENSG00000113643	P54136	Cellular_Organisms
ENSG00000113645	Q8IX03	Bilateria
ENSG00000113648	O75367	Deuterostomia
ENSG00000113649	O14776	Eukaryota
ENSG00000113657	Q14195	Cellular_Organisms
ENSG00000113658	Q99717	Bilateria
ENSG00000113712	P48729	Eukaryota
ENSG00000113716	Q12766	Euteleostomi
ENSG00000113719	Q969X5	Eukaryota
ENSG00000113721	P09619	Bilateria
ENSG00000113722	P47902	Bilateria
ENSG00000113732	O15342	Eukaryota
ENSG00000113734	Q12981	Eukaryota
ENSG00000113739	O76061	Euteleostomi
ENSG00000113742	Q17RY0	Bilateria
ENSG00000113749	P25021	Deuterostomia
ENSG00000113758	Q16643	Euteleostomi
ENSG00000113761	Q9UL40	Eukaryota
ENSG00000113763	Q6ZN44	Bilateria
ENSG00000113790	Q08426	Cellular_Organisms
ENSG00000113805	Q9P232	Bilateria
ENSG00000113810	Q9NTJ3	Cellular_Organisms
ENSG00000113811	Q9Y6D0	Deuterostomia
ENSG00000113812	Q9H981	Eukaryota
ENSG00000113838	Q9NVR7	Eukaryota
ENSG00000113845	Q9NPL8	Bilateria
ENSG00000113851	Q96SW2	Eukaryota
ENSG00000113889	P01042	Euteleostomi
ENSG00000113905	P04196	Amniota
ENSG00000113916	P41182	Euteleostomi
ENSG00000113924	Q93099	Cellular_Organisms
ENSG00000113946	Q9Y5I7	Tetrapoda
ENSG00000113966	Q9H0F7	Eukaryota
ENSG00000113971	Q7Z494	Cellular_Organisms
ENSG00000114013	P42081	Tetrapoda
ENSG00000114019	Q9Y2J4	Euteleostomi
ENSG00000114021	Q9NQR4	Cellular_Organisms
ENSG00000114023	Q96A26	Bilateria
ENSG00000114026	O15527	Cellular_Organisms
ENSG00000114030	P52294	Eukaryota
ENSG00000114054	P05166	Cellular_Organisms
ENSG00000114062	Q05086	Eukaryota
ENSG00000114098	Q8IUR7	Eukaryota
ENSG00000114107	Q8NHQ1	Euteleostomi
ENSG00000114113	P50120	Deuterostomia
ENSG00000114115	P09455	Deuterostomia
ENSG00000114120	Q96CQ1	Eukaryota
ENSG00000114124	Q8WTQ7	Euteleostomi
ENSG00000114125	Q9UBF6	Bilateria
ENSG00000114126	Q14188	Euteleostomi
ENSG00000114127	Q8IZH2	Eukaryota
ENSG00000114166	Q92831	Eukaryota
ENSG00000114200	P06276	Cellular_Organisms
ENSG00000114204	O75830	Tetrapoda
ENSG00000114209	Q9BUL8	Bilateria
ENSG00000114248	Q6UY01	Eukaryota
ENSG00000114251	P41221	Bilateria
ENSG00000114268	Q16877	Cellular_Organisms
ENSG00000114270	Q02388	Euteleostomi
ENSG00000114279	P61328	Euteleostomi
ENSG00000114302	P13861	Cellular_Organisms
ENSG00000114315	Q14469	Bilateria
ENSG00000114316	Q13107	Eukaryota
ENSG00000114331	Q15057	Eukaryota
ENSG00000114346	Q9H8V3	Eukaryota
ENSG00000114349	P11488	Euteleostomi
ENSG00000114353	P04899	Eukaryota
ENSG00000114354	Q92734	Deuterostomia
ENSG00000114374	O00507	Bilateria
ENSG00000114378	Q12794	Bilateria
ENSG00000114383	O75896	Bilateria
ENSG00000114388	Q8WTW4	Eukaryota
ENSG00000114391	P83731	Eukaryota
ENSG00000114395	O14569	Eukaryota
ENSG00000114405	Q9HBI5	Deuterostomia
ENSG00000114416	P51114	Bilateria
ENSG00000114423	Q13191	Bilateria
ENSG00000114439	Q8WY36	Euteleostomi
ENSG00000114446	Q9NWB7	Eukaryota
ENSG00000114450	Q9HAV0	Eukaryota
ENSG00000114455	Q9UM44	Euteleostomi
ENSG00000114473	Q9H095	Eukaryota
ENSG00000114480	Q04446	Cellular_Organisms
ENSG00000114487	Q86VD1	Bilateria
ENSG00000114491	P11172	Cellular_Organisms
ENSG00000114503	P52298	Eukaryota
ENSG00000114520	O95219	Deuterostomia
ENSG00000114529	Q5BVD1	Amniota
ENSG00000114541	Q9Y2L6	Deuterostomia
ENSG00000114544	Q96GZ6	Euteleostomi
ENSG00000114547	Q9BZX4	Mammalia
ENSG00000114554	Q9UIW2	Bilateria
ENSG00000114573	P38606	Cellular_Organisms
ENSG00000114626	Q969K4	Eukaryota
ENSG00000114631	Q9NZ53	Euteleostomi
ENSG00000114638	O75841	Tetrapoda
ENSG00000114646	O95196	Euteleostomi
ENSG00000114648	O94889	Bilateria
ENSG00000114650	Q12770	Bilateria
ENSG00000114654	Q9HA90	Tetrapoda
ENSG00000114656	Q9ULG3	Chordata
ENSG00000114670	Q8NG66	Deuterostomia
ENSG00000114686	P09001	Cellular_Organisms
ENSG00000114698	Q9NRQ2	Eutheria
ENSG00000114735	Q9Y5R4	Cellular_Organisms
ENSG00000114737	Q9NSE2	Euteleostomi
ENSG00000114738	Q16644	Cellular_Organisms
ENSG00000114739	Q13705	Bilateria
ENSG00000114742	Q8TAF3	Eukaryota
ENSG00000114744	Q86X83	Eukaryota
ENSG00000114745	Q9BQQ3	Opisthokonta
ENSG00000114757	Q8IYB4	Euteleostomi
ENSG00000114767	O43818	Eukaryota
ENSG00000114770	O15440	Cellular_Organisms
ENSG00000114771	P22760	Cellular_Organisms
ENSG00000114779	Q96IU4	Eukaryota
ENSG00000114784	O60739	Eukaryota
ENSG00000114786	Q03154	Cellular_Organisms
ENSG00000114790	Q96DR7	Euteleostomi
ENSG00000114796	Q6TFL4	Chordata
ENSG00000114805	Q4KWH8	Eukaryota
ENSG00000114812	P32241	Euteleostomi
ENSG00000114841	Q9P2D7	Eukaryota
ENSG00000114850	Q9UNL2	Bilateria
ENSG00000114853	Q9UFB7	Euteleostomi
ENSG00000114854	P63316	Chordata
ENSG00000114857	P30414	Cellular_Organisms
ENSG00000114859	P51788	Eukaryota
ENSG00000114861	Q9H334	Bilateria
ENSG00000114867	Q04637	Eukaryota
ENSG00000114902	Q9Y6A9	Eukaryota
ENSG00000114904	P51957	Eukaryota
ENSG00000114923	P48751	Eukaryota
ENSG00000114933	Q53TQ3	Deuterostomia
ENSG00000114942	P24534	Eukaryota
ENSG00000114948	O75077	Bilateria
ENSG00000114956	Q16854	Cellular_Organisms
ENSG00000114978	Q9H8S9	Eukaryota
ENSG00000114982	Q9P2N6	Eukaryota
ENSG00000114988	Q9H0V9	Eukaryota
ENSG00000114993	Q9BST9	Deuterostomia
ENSG00000114999	Q8NG68	Eukaryota
ENSG00000115008	P01583	Theria
ENSG00000115009	P78556	Amniota
ENSG00000115020	Q9Y2I7	Eukaryota
ENSG00000115041	Q9Y2W7	Chordata
ENSG00000115042	Q96GK7	Cellular_Organisms
ENSG00000115053	P19338	Eukaryota
ENSG00000115073	P42025	Eukaryota
ENSG00000115084	Q8WV83	Eukaryota
ENSG00000115085	P43403	Bilateria
ENSG00000115091	P61158	Eukaryota
ENSG00000115107	Q658P3	Cellular_Organisms
ENSG00000115109	Q9HCM4	Bilateria
ENSG00000115112	Q9NZI6	Bilateria
ENSG00000115128	Q9Y3B4	Eukaryota
ENSG00000115129	Q53FA7	Cellular_Organisms
ENSG00000115137	Q9NZQ0	Eukaryota
ENSG00000115138	P01189	Euteleostomi
ENSG00000115145	O75886	Opisthokonta
ENSG00000115155	Q9HC10	Eukaryota
ENSG00000115159	P43304	Cellular_Organisms
ENSG00000115163	P49450	Tetrapoda
ENSG00000115165	O60759	Euteleostomi
ENSG00000115170	Q04771	Bilateria
ENSG00000115183	Q9C0D5	Opisthokonta
ENSG00000115194	Q99726	Cellular_Organisms
ENSG00000115204	P39210	Eukaryota
ENSG00000115207	Q8WUA4	Bilateria
ENSG00000115211	Q9UI10	Eukaryota
ENSG00000115216	Q9UHY1	Euteleostomi
ENSG00000115221	P18564	Bilateria
ENSG00000115226	Q9H6D8	Euteleostomi
ENSG00000115232	P13612	Deuterostomia
ENSG00000115233	O00487	Eukaryota
ENSG00000115234	Q15036	Eukaryota
ENSG00000115239	Q9Y575	Deuterostomia
ENSG00000115241	O15355	Eukaryota
ENSG00000115252	P54750	Eukaryota
ENSG00000115254	Q9HCN4	Cellular_Organisms
ENSG00000115255	Q96HR9	Euteleostomi
ENSG00000115257	Q6UW60	Opisthokonta
ENSG00000115263	P01275	Euteleostomi
ENSG00000115266	O95996	Bilateria
ENSG00000115267	Q9BYX4	Opisthokonta
ENSG00000115268	P62841	Cellular_Organisms
ENSG00000115271	P28676	Euteleostomi
ENSG00000115274	Q9C086	Bilateria
ENSG00000115275	Q13724	Eukaryota
ENSG00000115282	Q49AM3	Eutheria
ENSG00000115286	O75251	Cellular_Organisms
ENSG00000115289	Q9BSM1	Deuterostomia
ENSG00000115290	Q14449	Deuterostomia
ENSG00000115295	Q8N3C7	Euteleostomi
ENSG00000115297	O43763	Theria
ENSG00000115306	Q01082	Bilateria
ENSG00000115307	Q9Y679	Eukaryota
ENSG00000115310	Q9NQC3	Eukaryota
ENSG00000115317	O43464	Cellular_Organisms
ENSG00000115318	P58215	Bilateria
ENSG00000115325	Q99704	Euteleostomi
ENSG00000115339	Q14435	Chordata
ENSG00000115350	Q9NR33	Eukaryota
ENSG00000115353	P25103	Deuterostomia
ENSG00000115355	Q3V6T2	Bilateria
ENSG00000115361	P28330	Cellular_Organisms
ENSG00000115363	Q9H8M9	Euteleostomi
ENSG00000115364	P49406	Bilateria
ENSG00000115365	O43813	Eukaryota
ENSG00000115368	Q8IWA0	Eukaryota
ENSG00000115380	Q12805	Euteleostomi
ENSG00000115386	P05451	Euarchontoglires
ENSG00000115392	Q9NW38	Eukaryota
ENSG00000115414	P02751	Deuterostomia
ENSG00000115415	P42224	Euteleostomi
ENSG00000115419	O94925	Cellular_Organisms
ENSG00000115421	Q9BWT3	Eukaryota
ENSG00000115423	Q9C0G6	Eukaryota
ENSG00000115425	Q9BY49	Cellular_Organisms
ENSG00000115446	Q53HI1	Eukaryota
ENSG00000115457	P18065	Euteleostomi
ENSG00000115459	Q96FG2	Eukaryota
ENSG00000115461	P24593	Chordata
ENSG00000115464	Q70CQ2	Eukaryota
ENSG00000115468	Q9BUP0	Bilateria
ENSG00000115474	O60928	Euteleostomi
ENSG00000115484	P50991	Eukaryota
ENSG00000115486	P38435	Cellular_Organisms
ENSG00000115488	Q9Y3R4	Amniota
ENSG00000115504	Q8NDI1	Chordata
ENSG00000115507	P32242	Euteleostomi
ENSG00000115514	O14530	Eukaryota
ENSG00000115520	Q9H8M1	Cellular_Organisms
ENSG00000115523	P22749	Mammalia
ENSG00000115524	O75533	Eukaryota
ENSG00000115525	Q9UNP4	Euteleostomi
ENSG00000115526	O43529	Euteleostomi
ENSG00000115539	Q9H2J4	Eukaryota
ENSG00000115540	Q9Y3A3	Eukaryota
ENSG00000115541	P61604	Cellular_Organisms
ENSG00000115548	Q9Y4C1	Eukaryota
ENSG00000115556	Q9BRC7	Eukaryota
ENSG00000115561	Q9Y3E7	Eukaryota
ENSG00000115568	P52746	Euteleostomi
ENSG00000115590	P27930	Tetrapoda
ENSG00000115592	Q9UGI9	Cellular_Organisms
ENSG00000115593	Q8NB12	Eukaryota
ENSG00000115594	P14778	Euteleostomi
ENSG00000115596	Q9Y6F9	Bilateria
ENSG00000115598	Q9HB29	Euteleostomi
ENSG00000115602	Q01638	Amniota
ENSG00000115604	Q13478	Amniota
ENSG00000115607	O95256	Euteleostomi
ENSG00000115616	Q9UBY0	Cellular_Organisms
ENSG00000115641	Q14192	Bilateria
ENSG00000115648	Q9BV36	Euteleostomi
ENSG00000115649	Q9BV87	Eukaryota
ENSG00000115652	Q8NBZ7	Cellular_Organisms
ENSG00000115657	Q9NP58	Cellular_Organisms
ENSG00000115661	O75716	Eukaryota
ENSG00000115665	Q9GZV3	Cellular_Organisms
ENSG00000115677	Q00341	Opisthokonta
ENSG00000115685	Q15435	Eukaryota
ENSG00000115687	Q96RG2	Opisthokonta
ENSG00000115694	O00506	Cellular_Organisms
ENSG00000115705	P07202	Chordata
ENSG00000115718	P04070	Bilateria
ENSG00000115738	Q02363	Deuterostomia
ENSG00000115750	Q53T94	Chordata
ENSG00000115756	P37235	Bilateria
ENSG00000115758	P11926	Cellular_Organisms
ENSG00000115760	Q9NR09	Eukaryota
ENSG00000115761	Q9BSC4	Eukaryota
ENSG00000115762	Q96CS7	Deuterostomia
ENSG00000115806	Q9H8Y8	Eukaryota
ENSG00000115808	O43815	Eukaryota
ENSG00000115816	Q03701	Eukaryota
ENSG00000115825	O94806	Bilateria
ENSG00000115827	Q5H9S7	Deuterostomia
ENSG00000115828	Q16769	Cellular_Organisms
ENSG00000115839	Q15042	Eukaryota
ENSG00000115840	O75746	Eukaryota
ENSG00000115841	Q96LZ7	Euteleostomi
ENSG00000115844	Q07687	Euteleostomi
ENSG00000115850	P09848	Cellular_Organisms
ENSG00000115866	P14868	Cellular_Organisms
ENSG00000115875	Q16629	Eukaryota
ENSG00000115884	P18827	Amniota
ENSG00000115896	Q15111	Opisthokonta
ENSG00000115902	P43007	Cellular_Organisms
ENSG00000115904	Q07889	Eukaryota
ENSG00000115919	Q16719	Cellular_Organisms
ENSG00000115934	Q9H2H8	Cellular_Organisms
ENSG00000115935	O43516	Euteleostomi
ENSG00000115942	Q13416	Eukaryota
ENSG00000115944	O14548	Euteleostomi
ENSG00000115946	Q9NRX1	Cellular_Organisms
ENSG00000115947	O43929	Eukaryota
ENSG00000115953	Q96MX6	Eukaryota
ENSG00000115956	P08567	Deuterostomia
ENSG00000115963	P61587	Euteleostomi
ENSG00000115966	P15336	Eukaryota
ENSG00000115970	Q6YHU6	Eukaryota
ENSG00000115977	Q2M2I8	Eukaryota
ENSG00000115993	O60296	Bilateria
ENSG00000115998	Q9NWW7	Bilateria
ENSG00000116001	P31483	Eukaryota
ENSG00000116005	Q9UHG3	Cellular_Organisms
ENSG00000116014	Q969F8	Deuterostomia
ENSG00000116016	Q99814	Bilateria
ENSG00000116017	Q99856	Bilateria
ENSG00000116030	P63165	Eukaryota
ENSG00000116031	Q9UJ71	Theria
ENSG00000116032	O60391	Bilateria
ENSG00000116035	Q9UIW0	Euteleostomi
ENSG00000116039	P15313	Cellular_Organisms
ENSG00000116044	Q16236	Deuterostomia
ENSG00000116062	P52701	Cellular_Organisms
ENSG00000116095	Q9HB20	Eukaryota
ENSG00000116096	P35270	Cellular_Organisms
ENSG00000116106	P54764	Eukaryota
ENSG00000116117	Q8TEW8	Euteleostomi
ENSG00000116120	Q9NSD9	Cellular_Organisms
ENSG00000116127	Q8TCU4	Chordata
ENSG00000116128	O00512	Euteleostomi
ENSG00000116132	P54821	Bilateria
ENSG00000116133	Q15392	Eukaryota
ENSG00000116138	Q9Y2G8	Eukaryota
ENSG00000116141	Q9P0L2	Eukaryota
ENSG00000116147	Q92752	Bilateria
ENSG00000116151	Q5T089	Eukaryota
ENSG00000116157	Q96SL4	Cellular_Organisms
ENSG00000116161	Q9HB71	Eukaryota
ENSG00000116171	P22307	Cellular_Organisms
ENSG00000116176	Q9NRR2	Euarchontoglires
ENSG00000116183	Q9BXP8	Deuterostomia
ENSG00000116191	Q86X27	Bilateria
ENSG00000116194	O95841	Euteleostomi
ENSG00000116198	O60308	Eukaryota
ENSG00000116199	O75063	Bilateria
ENSG00000116205	Q96MN5	Euteleostomi
ENSG00000116209	Q9BXS4	Deuterostomia
ENSG00000116212	Q9Y546	Euteleostomi
ENSG00000116213	Q9P2S5	Eukaryota
ENSG00000116218	Q9NP85	Euteleostomi
ENSG00000116221	Q9BZE1	Bilateria
ENSG00000116237	O60725	Cellular_Organisms
ENSG00000116251	P35268	Eukaryota
ENSG00000116254	Q8TDI0	Eukaryota
ENSG00000116260	O00391	Bilateria
ENSG00000116266	O00186	Euteleostomi
ENSG00000116273	Q86YI8	Euteleostomi
ENSG00000116285	Q9UJM3	Euteleostomi
ENSG00000116288	Q99497	Cellular_Organisms
ENSG00000116299	Q6UXG2	Eukaryota
ENSG00000116329	P41143	Euteleostomi
ENSG00000116337	Q01433	Eukaryota
ENSG00000116350	Q08170	Opisthokonta
ENSG00000116353	Q9BV79	Cellular_Organisms
ENSG00000116396	Q03721	Bilateria
ENSG00000116406	Q9BZQ6	Bilateria
ENSG00000116455	Q9BQA1	Eukaryota
ENSG00000116459	P24539	Bilateria
ENSG00000116473	P62834	Amniota
ENSG00000116478	Q13547	Cellular_Organisms
ENSG00000116489	P52907	Eukaryota
ENSG00000116497	Q96BU1	Euteleostomi
ENSG00000116514	Q6ZMZ0	Eukaryota
ENSG00000116521	O14828	Euteleostomi
ENSG00000116525	Q9BVG3	Euteleostomi
ENSG00000116539	Q9NR48	Bilateria
ENSG00000116544	O95886	Euteleostomi
ENSG00000116560	P23246	Bilateria
ENSG00000116574	Q7L0Q8	Deuterostomia
ENSG00000116580	Q3T8J9	Euteleostomi
ENSG00000116584	Q92974	Euteleostomi
ENSG00000116586	Q9Y2Q5	Bilateria
ENSG00000116604	Q14814	Euteleostomi
ENSG00000116641	Q96N67	Eukaryota
ENSG00000116649	P19623	Cellular_Organisms
ENSG00000116652	O43262	Catarrhini
ENSG00000116661	Q9UK22	Tetrapoda
ENSG00000116663	Q9NRD1	Euteleostomi
ENSG00000116667	Q9H246	Euteleostomi
ENSG00000116668	Q5T5J6	Opisthokonta
ENSG00000116670	Q9UI95	Eukaryota
ENSG00000116675	O75061	Eukaryota
ENSG00000116678	P48357	Euteleostomi
ENSG00000116679	Q9Y6Y0	Cellular_Organisms
ENSG00000116685	Q8IYS2	Bilateria
ENSG00000116688	O95140	Bilateria
ENSG00000116690	Q92954	Euteleostomi
ENSG00000116691	Q5JXC2	Amniota
ENSG00000116698	Q92540	Eukaryota
ENSG00000116701	P19878	Deuterostomia
ENSG00000116703	P20941	Euteleostomi
ENSG00000116704	Q9NTN3	Eukaryota
ENSG00000116708	O60810	Eutheria
ENSG00000116711	P47712	Chordata
ENSG00000116717	P24522	Euteleostomi
ENSG00000116721	O95521	Catarrhini
ENSG00000116726	O95522	Eutheria
ENSG00000116729	Q5T9L3	Bilateria
ENSG00000116731	Q13029	Euteleostomi
ENSG00000116741	P41220	Tetrapoda
ENSG00000116745	Q16518	Bilateria
ENSG00000116747	P10155	Cellular_Organisms
ENSG00000116748	P23109	Eukaryota
ENSG00000116750	Q9Y5K5	Eukaryota
ENSG00000116752	O75934	Eukaryota
ENSG00000116754	Q05519	Deuterostomia
ENSG00000116761	P32929	Cellular_Organisms
ENSG00000116771	Q9BSE5	Cellular_Organisms
ENSG00000116774	Q9NRN5	Euteleostomi
ENSG00000116783	Q59H18	Eukaryota
ENSG00000116785	Q02985	Mammalia
ENSG00000116786	Q8IWE5	Bilateria
ENSG00000116791	Q08257	Cellular_Organisms
ENSG00000116793	Q9UMS5	Bilateria
ENSG00000116809	Q13105	Euteleostomi
ENSG00000116815	P19256	Theria
ENSG00000116819	Q6VUC0	Euteleostomi
ENSG00000116824	P06729	Euteleostomi
ENSG00000116830	Q9UNY4	Eukaryota
ENSG00000116833	O00482	Bilateria
ENSG00000116852	O75037	Eukaryota
ENSG00000116857	Q9P0T7	Bilateria
ENSG00000116863	Q9NX46	Cellular_Organisms
ENSG00000116871	Q3KQU3	Chordata
ENSG00000116874	Q9UGM6	Cellular_Organisms
ENSG00000116882	Q9NYQ3	Cellular_Organisms
ENSG00000116883	Q6XCG6	Homininae
ENSG00000116885	Q8WVF1	Eukaryota
ENSG00000116898	P82914	Cellular_Organisms
ENSG00000116903	Q8IYI6	Opisthokonta
ENSG00000116906	O15228	Cellular_Organisms
ENSG00000116918	Q99598	Eukaryota
ENSG00000116922	Q9NX04	Euteleostomi
ENSG00000116954	Q9HB90	Eukaryota
ENSG00000116957	Q15813	Eukaryota
ENSG00000116962	P14543	Bilateria
ENSG00000116977	O00214	Deuterostomia
ENSG00000116981	Q9BXI3	Chordata
ENSG00000116983	Q9UM19	Chordata
ENSG00000116984	Q99707	Cellular_Organisms
ENSG00000116985	P34820	Euteleostomi
ENSG00000116990	P12524	Euteleostomi
ENSG00000116991	Q9P2F8	Bilateria
ENSG00000116996	Q12836	Euteleostomi
ENSG00000117000	Q13129	Euteleostomi
ENSG00000117009	O15229	Cellular_Organisms
ENSG00000117010	Q5T5D7	Eutheria
ENSG00000117013	P56696	Cellular_Organisms
ENSG00000117016	Q9UJD0	Euteleostomi
ENSG00000117020	Q9Y243	Cellular_Organisms
ENSG00000117036	P41162	Tetrapoda
ENSG00000117054	P11310	Cellular_Organisms
ENSG00000117069	Q9BVH7	Deuterostomia
ENSG00000117090	Q13291	Amniota
ENSG00000117091	P09326	Mammalia
ENSG00000117114	O95490	Bilateria
ENSG00000117115	Q9Y2J8	Euteleostomi
ENSG00000117118	P21912	Cellular_Organisms
ENSG00000117122	P55001	Euteleostomi
ENSG00000117133	Q9H9Y2	Eukaryota
ENSG00000117139	Q9UGL1	Eukaryota
ENSG00000117143	Q16222	Cellular_Organisms
ENSG00000117148	Q9H568	Eutheria
ENSG00000117151	Q01459	Cellular_Organisms
ENSG00000117152	P49798	Euteleostomi
ENSG00000117153	Q53G59	Eukaryota
ENSG00000117154	Q96ID5	Euteleostomi
ENSG00000117155	Q9Y2D8	Eukaryota
ENSG00000117174	Q9NWK9	Eukaryota
ENSG00000117215	Q9UNK4	Deuterostomia
ENSG00000117222	Q15291	Eukaryota
ENSG00000117226	Q9H0R5	Eukaryota
ENSG00000117228	P32455	Eukaryota
ENSG00000117242	P39656	Eukaryota
ENSG00000117245	Q9P2E2	Eukaryota
ENSG00000117262	Q9Y302	Eukaryota
ENSG00000117266	Q07002	Bilateria
ENSG00000117280	O14966	Deuterostomia
ENSG00000117281	O95971	Eutheria
ENSG00000117289	Q9H3M7	Euteleostomi
ENSG00000117298	P42892	Cellular_Organisms
ENSG00000117305	P35914	Cellular_Organisms
ENSG00000117308	Q14376	Cellular_Organisms
ENSG00000117318	Q02535	Euteleostomi
ENSG00000117322	P20023	Chordata
ENSG00000117335	P15529	Tetrapoda
ENSG00000117360	O43395	Eukaryota
ENSG00000117362	Q96BI3	Eukaryota
ENSG00000117385	Q32P28	Chordata
ENSG00000117394	P11166	Cellular_Organisms
ENSG00000117395	Q99848	Eukaryota
ENSG00000117399	Q12834	Eukaryota
ENSG00000117400	P40238	Euteleostomi
ENSG00000117407	Q5T4W7	Euteleostomi
ENSG00000117408	O94829	Eukaryota
ENSG00000117410	Q99437	Eukaryota
ENSG00000117411	O60909	Bilateria
ENSG00000117419	O43414	Eukaryota
ENSG00000117425	Q9Y6C5	Eukaryota
ENSG00000117448	P14550	Cellular_Organisms
ENSG00000117450	Q06830	Cellular_Organisms
ENSG00000117461	Q92569	Bilateria
ENSG00000117472	O60635	Euteleostomi
ENSG00000117475	Q9H2G9	Bilateria
ENSG00000117477	Q5TID7	Deuterostomia
ENSG00000117479	O60779	Bilateria
ENSG00000117480	O00519	Eukaryota
ENSG00000117481	Q96CB9	Eukaryota
ENSG00000117500	Q9Y3A6	Opisthokonta
ENSG00000117501	Q5TGP6	Mammalia
ENSG00000117505	Q01658	Eukaryota
ENSG00000117507	O60774	Cellular_Organisms
ENSG00000117519	Q15417	Chordata
ENSG00000117523	Q9Y520	Deuterostomia
ENSG00000117525	P13726	Euteleostomi
ENSG00000117528	P28288	Cellular_Organisms
ENSG00000117533	O75379	Eukaryota
ENSG00000117543	Q9H2P9	Cellular_Organisms
ENSG00000117560	P48023	Euteleostomi
ENSG00000117569	Q9UKA9	Eukaryota
ENSG00000117586	P23510	Amniota
ENSG00000117592	P30041	Cellular_Organisms
ENSG00000117593	Q6PI48	Cellular_Organisms
ENSG00000117594	P28845	Eukaryota
ENSG00000117595	O14896	Euteleostomi
ENSG00000117597	Q68CQ4	Eukaryota
ENSG00000117598	Q32ZL2	Bilateria
ENSG00000117600	Q7Z2D5	Euteleostomi
ENSG00000117601	P01008	Bilateria
ENSG00000117602	Q9UKA8	Euteleostomi
ENSG00000117614	O95926	Eukaryota
ENSG00000117616	Q9BUV0	Amniota
ENSG00000117620	Q9Y2D2	Eukaryota
ENSG00000117625	Q9P2K3	Bilateria
ENSG00000117632	P16949	Deuterostomia
ENSG00000117640	Q9H019	Euteleostomi
ENSG00000117643	Q9NR34	Eukaryota
ENSG00000117650	P51955	Eukaryota
ENSG00000117676	Q15418	Cellular_Organisms
ENSG00000117682	Q86SQ9	Cellular_Organisms
ENSG00000117691	Q9UMX5	Eukaryota
ENSG00000117697	Q96IY1	Deuterostomia
ENSG00000117707	Q92786	Deuterostomia
ENSG00000117713	O14497	Bilateria
ENSG00000117724	P49454	Deuterostomia
ENSG00000117748	P15927	Eukaryota
ENSG00000117751	Q12972	Eukaryota
ENSG00000117758	Q86Y82	Eukaryota
ENSG00000117791	Q969Z3	Cellular_Organisms
ENSG00000117834	Q2M3M2	Cellular_Organisms
ENSG00000117859	Q96SU4	Bilateria
ENSG00000117862	O95881	Eukaryota
ENSG00000117868	A0FGR8	Eukaryota
ENSG00000117877	O15446	Deuterostomia
ENSG00000117899	Q14696	Bilateria
ENSG00000117906	Q14257	Eukaryota
ENSG00000117971	P30926	Chordata
ENSG00000117983	Q9HC84	Bilateria
ENSG00000117984	P07339	Eukaryota
ENSG00000118004	Q9BWP8	Deuterostomia
ENSG00000118007	Q8WVM7	Eukaryota
ENSG00000118017	Q9UNA3	Tetrapoda
ENSG00000118046	Q15831	Eukaryota
ENSG00000118050	Q9BVV8	Homininae
ENSG00000118058	Q03164	Deuterostomia
ENSG00000118094	O43280	Cellular_Organisms
ENSG00000118096	Q9NQC8	Eukaryota
ENSG00000118113	P22894	Theria
ENSG00000118137	P02647	Tetrapoda
ENSG00000118156	Q9H0D2	Euteleostomi
ENSG00000118160	Q9UPR5	Eukaryota
ENSG00000118162	Q9Y664	Eukaryota
ENSG00000118168	P57730	HUMAN
ENSG00000118181	P62851	Eukaryota
ENSG00000118193	Q15058	Bilateria
ENSG00000118194	P45379	Euteleostomi
ENSG00000118197	Q5T1V6	Eukaryota
ENSG00000118200	Q08AD1	Bilateria
ENSG00000118217	P18850	Bilateria
ENSG00000118231	P07320	Euteleostomi
ENSG00000118242	Q8N565	Euteleostomi
ENSG00000118245	P09430	Theria
ENSG00000118246	Q9NYY8	Bilateria
ENSG00000118257	O60462	Euteleostomi
ENSG00000118260	P16220	Eukaryota
ENSG00000118263	O75840	Bilateria
ENSG00000118267	Q14591	Bilateria
ENSG00000118271	P02766	Euteleostomi
ENSG00000118276	Q9UBX8	Deuterostomia
ENSG00000118292	Q8WWF1	Theria
ENSG00000118298	Q9ULX7	Eukaryota
ENSG00000118307	Q6TDU7	Eukaryota
ENSG00000118308	Q12912	Euteleostomi
ENSG00000118322	O94823	Eukaryota
ENSG00000118363	Q15005	Eukaryota
ENSG00000118369	Q9P2H5	Eukaryota
ENSG00000118402	Q9GZR5	Eukaryota
ENSG00000118407	Q7Z7B0	Chordata
ENSG00000118412	Q9UKL3	Euteleostomi
ENSG00000118418	Q15651	Tetrapoda
ENSG00000118420	Q7Z6J8	Eukaryota
ENSG00000118432	P21554	Chordata
ENSG00000118434	Q9HBV2	Amniota
ENSG00000118454	Q8N6S4	Eukaryota
ENSG00000118473	Q9BQI5	Euteleostomi
ENSG00000118479	Q5T1H1	Deuterostomia
ENSG00000118482	Q92576	Opisthokonta
ENSG00000118487	Q5T1H1	Deuterostomia
ENSG00000118491	Q5TFG8	Bilateria
ENSG00000118492	Q8N7X0	Eukaryota
ENSG00000118495	Q9UM63	Amniota
ENSG00000118496	Q8TB52	Euteleostomi
ENSG00000118503	P21580	Deuterostomia
ENSG00000118507	Q9P0M2	Eukaryota
ENSG00000118508	Q13637	Eukaryota
ENSG00000118513	P10242	Eukaryota
ENSG00000118514	Q9H2A2	Cellular_Organisms
ENSG00000118515	O00141	Eukaryota
ENSG00000118518	Q9NTX7	Bilateria
ENSG00000118520	P05089	Cellular_Organisms
ENSG00000118523	P29279	Bilateria
ENSG00000118526	O43680	Bilateria
ENSG00000118557	Q8TBY8	Amniota
ENSG00000118564	Q9UKA1	Deuterostomia
ENSG00000118579	Q9H204	Bilateria
ENSG00000118596	O60669	Cellular_Organisms
ENSG00000118600	Q9Y2B1	Deuterostomia
ENSG00000118620	Q9H8G1	Bilateria
ENSG00000118639	O00237	Deuterostomia
ENSG00000118640	Q9BV40	Bilateria
ENSG00000118655	Q9H816	Eukaryota
ENSG00000118680	O14950	Bilateria
ENSG00000118689	O43524	Bilateria
ENSG00000118690	Q8NEN0	Eukaryota
ENSG00000118702	P01286	Euteleostomi
ENSG00000118705	P04844	Eukaryota
ENSG00000118707	Q9GZN2	Tetrapoda
ENSG00000118729	O14958	Chordata
ENSG00000118733	Q96PB7	Deuterostomia
ENSG00000118762	Q13563	Eukaryota
ENSG00000118777	Q9UNQ0	Cellular_Organisms
ENSG00000118785	P10451	Amniota
ENSG00000118804	O95210	Amniota
ENSG00000118816	Q14094	Opisthokonta
ENSG00000118849	P49788	Tetrapoda
ENSG00000118855	Q9H3U5	Cellular_Organisms
ENSG00000118873	Q9H2M9	Eukaryota
ENSG00000118894	Q96G04	Eukaryota
ENSG00000118898	O60437	Euteleostomi
ENSG00000118900	Q9NPG3	Tetrapoda
ENSG00000118903	Q13890	Homininae
ENSG00000118922	Q9Y4X4	Deuterostomia
ENSG00000118939	P15374	Eukaryota
ENSG00000118946	O14917	Chordata
ENSG00000118960	Q53T59	Deuterostomia
ENSG00000118961	Q9H6V9	Eukaryota
ENSG00000118965	Q9P2L0	Eukaryota
ENSG00000118971	P30279	Bilateria
ENSG00000118972	Q9GZV9	Euteleostomi
ENSG00000118976	Q7RTX8	Deuterostomia
ENSG00000118985	O00472	Bilateria
ENSG00000118990	A6NLA2	Homininae
ENSG00000118997	Q8WXX0	Eukaryota
ENSG00000119004	Q6UW02	Deuterostomia
ENSG00000119013	O43676	Bilateria
ENSG00000119041	Q9Y5Q9	Eukaryota
ENSG00000119042	Q9UPW6	Euteleostomi
ENSG00000119048	P63146	Eukaryota
ENSG00000119121	Q9BX84	Eukaryota
ENSG00000119125	Q9Y2T3	Cellular_Organisms
ENSG00000119138	Q13886	Tetrapoda
ENSG00000119139	Q9UDY2	Bilateria
ENSG00000119147	Q9H1Z8	Euteleostomi
ENSG00000119185	O14713	Bilateria
ENSG00000119203	Q9UKF6	Cellular_Organisms
ENSG00000119227	Q86VD9	Eukaryota
ENSG00000119231	Q96HI0	Eukaryota
ENSG00000119242	Q53HC0	Deuterostomia
ENSG00000119280	Q9H425	Euteleostomi
ENSG00000119283	Q6ZTA4	Bilateria
ENSG00000119285	Q9H583	Eukaryota
ENSG00000119314	O95758	Eukaryota
ENSG00000119318	P54727	Eukaryota
ENSG00000119321	Q5T1M5	Eukaryota
ENSG00000119326	Q9UBT7	Bilateria
ENSG00000119328	Q9NX38	Eukaryota
ENSG00000119333	Q96EX3	Eukaryota
ENSG00000119335	Q01105	Eukaryota
ENSG00000119383	Q15257	Eukaryota
ENSG00000119392	Q53GS7	Eukaryota
ENSG00000119396	P61106	Eukaryota
ENSG00000119397	Q7Z7A1	Eukaryota
ENSG00000119401	Q13049	Tetrapoda
ENSG00000119402	Q9UKT8	Deuterostomia
ENSG00000119403	Q5T6S3	Euteleostomi
ENSG00000119408	Q9HC98	Cellular_Organisms
ENSG00000119411	Q5W0U4	Euteleostomi
ENSG00000119414	O00743	Eukaryota
ENSG00000119421	P51970	Eukaryota
ENSG00000119431	Q9BSH5	Cellular_Organisms
ENSG00000119440	Q5VSP4	HUMAN
ENSG00000119446	Q96H35	Bilateria
ENSG00000119457	Q9BY10	Euteleostomi
ENSG00000119471	Q6YN16	Cellular_Organisms
ENSG00000119487	Q9BPZ7	Bilateria
ENSG00000119508	Q92570	Euteleostomi
ENSG00000119509	Q9Y283	Eukaryota
ENSG00000119514	Q8IXK2	Euteleostomi
ENSG00000119522	Q8TEH3	Bilateria
ENSG00000119523	Q9H553	Cellular_Organisms
ENSG00000119535	Q99062	Euteleostomi
ENSG00000119537	Q06136	Cellular_Organisms
ENSG00000119541	O75351	Cellular_Organisms
ENSG00000119547	O95948	Bilateria
ENSG00000119559	Q9UFG5	Chordata
ENSG00000119574	Q96K62	Tetrapoda
ENSG00000119596	P49750	Eukaryota
ENSG00000119599	Q8WV16	Eukaryota
ENSG00000119608	Q3B8N5	HUMAN
ENSG00000119614	P58304	Deuterostomia
ENSG00000119616	Q9Y324	Eukaryota
ENSG00000119630	P49763	Euteleostomi
ENSG00000119632	Q9H2X8	Eutheria
ENSG00000119636	Q8ND07	Eukaryota
ENSG00000119638	Q8TD19	Deuterostomia
ENSG00000119640	P07311	Cellular_Organisms
ENSG00000119650	Q96FT9	Eukaryota
ENSG00000119655	P61916	Bilateria
ENSG00000119661	Q4LDG9	Eukaryota
ENSG00000119669	Q9H1B7	Deuterostomia
ENSG00000119673	P49753	Bilateria
ENSG00000119681	Q14767	Euteleostomi
ENSG00000119682	O15033	Bilateria
ENSG00000119684	Q9UHC1	Eukaryota
ENSG00000119685	Q6EMB2	Eukaryota
ENSG00000119686	Q9UPI3	Eukaryota
ENSG00000119688	O14678	Bilateria
ENSG00000119689	P36957	Cellular_Organisms
ENSG00000119698	Q6NUP7	Eukaryota
ENSG00000119699	P10600	Euteleostomi
ENSG00000119703	Q53FD0	HUMAN
ENSG00000119705	Q9GZT3	Eukaryota
ENSG00000119707	P49756	Eukaryota
ENSG00000119711	Q02252	Cellular_Organisms
ENSG00000119714	Q15743	Euteleostomi
ENSG00000119715	O95718	Bilateria
ENSG00000119718	P49770	Eukaryota
ENSG00000119720	Q9H7Z3	Eukaryota
ENSG00000119723	Q9Y2Z9	Cellular_Organisms
ENSG00000119725	Q86VK4	Deuterostomia
ENSG00000119729	P17081	Euteleostomi
ENSG00000119737	O95800	Euteleostomi
ENSG00000119760	O94864	Chordata
ENSG00000119771	Q96CT2	Euteleostomi
ENSG00000119772	Q9Y6K1	Deuterostomia
ENSG00000119777	Q6NUQ4	Bilateria
ENSG00000119778	Q9ULI0	Eukaryota
ENSG00000119782	P68106	Cellular_Organisms
ENSG00000119787	Q8NHH9	Bilateria
ENSG00000119801	P62699	Eukaryota
ENSG00000119812	Q8NCA5	Bilateria
ENSG00000119820	Q9BSR8	Bilateria
ENSG00000119844	Q6ULP2	Chordata
ENSG00000119862	Q3ZCW2	Euteleostomi
ENSG00000119865	Q96F85	Bilateria
ENSG00000119866	Q9H165	Deuterostomia
ENSG00000119878	Q9P021	Eukaryota
ENSG00000119888	P16422	Euteleostomi
ENSG00000119899	Q9NRA2	Cellular_Organisms
ENSG00000119900	Q5TC84	Euteleostomi
ENSG00000119906	Q8IX21	Euteleostomi
ENSG00000119912	P14735	Cellular_Organisms
ENSG00000119913	Q96PL2	Euteleostomi
ENSG00000119915	Q9HB03	Mammalia
ENSG00000119916	Q9H354	HUMAN
ENSG00000119917	O14879	Eutheria
ENSG00000119919	Q8TAU0	Euteleostomi
ENSG00000119922	P09913	Eutheria
ENSG00000119927	Q9HCL2	Bilateria
ENSG00000119929	Q9NTM9	Cellular_Organisms
ENSG00000119938	Q9UQK1	Bilateria
ENSG00000119943	Q8N2H3	Cellular_Organisms
ENSG00000119946	Q9NRU3	Cellular_Organisms
ENSG00000119950	P50539	Chordata
ENSG00000119953	O75940	Eukaryota
ENSG00000119965	Q9H8K7	Deuterostomia
ENSG00000119969	Q9NRZ9	Eukaryota
ENSG00000119973	P49683	Euteleostomi
ENSG00000119977	Q6NUS6	Eukaryota
ENSG00000119979	Q8TCE6	Eukaryota
ENSG00000119986	Q5T686	Tetrapoda
ENSG00000120008	Q9BZH6	Eukaryota
ENSG00000120029	Q5T2E6	Eukaryota
ENSG00000120049	Q9NS61	Eukaryota
ENSG00000120051	Q5T655	Eukaryota
ENSG00000120053	P17174	Cellular_Organisms
ENSG00000120054	P15169	Euteleostomi
ENSG00000120055	Q9H7T3	Homininae
ENSG00000120057	Q5T4F7	Bilateria
ENSG00000120063	Q14344	Bilateria
ENSG00000120068	P17481	Euteleostomi
ENSG00000120071	Q7Z3B3	Euteleostomi
ENSG00000120075	P09067	Euteleostomi
ENSG00000120087	P09629	Euteleostomi
ENSG00000120088	P34998	Bilateria
ENSG00000120093	P14651	Euteleostomi
ENSG00000120094	P14653	Chordata
ENSG00000120129	P28562	Cellular_Organisms
ENSG00000120137	Q9H999	Euteleostomi
ENSG00000120149	P35548	Chordata
ENSG00000120156	Q02763	Deuterostomia
ENSG00000120158	Q9Y2P8	Eukaryota
ENSG00000120159	Q9H8G2	Euteleostomi
ENSG00000120160	Q9NQ60	Eutheria
ENSG00000120162	Q86TA1	Eukaryota
ENSG00000120210	Q9Y581	Eutheria
ENSG00000120211	Q14641	Catarrhini
ENSG00000120215	Q16655	Tetrapoda
ENSG00000120217	Q9NZQ7	Euteleostomi
ENSG00000120235	P05013	Homininae
ENSG00000120242	P32881	Catarrhini
ENSG00000120251	P42262	Eukaryota
ENSG00000120253	Q8NFH3	Eukaryota
ENSG00000120254	Q6UB35	Cellular_Organisms
ENSG00000120256	Q86VZ4	Euteleostomi
ENSG00000120262	Q8IYT3	Bilateria
ENSG00000120265	P22061	Cellular_Organisms
ENSG00000120278	Q9ULL1	Eukaryota
ENSG00000120279	Q8N699	Euteleostomi
ENSG00000120280	Q9HAI6	Tetrapoda
ENSG00000120289	O15481	Eutheria
ENSG00000120306	Q9H1C7	Catarrhini
ENSG00000120314	Q9H6Y2	Eukaryota
ENSG00000120318	Q8WWN8	Deuterostomia
ENSG00000120322	Q9UN66	Chordata
ENSG00000120324	Q9UN67	Chordata
ENSG00000120327	Q9Y5E9	Chordata
ENSG00000120328	Q9Y5F1	Chordata
ENSG00000120329	Q9BXI2	Eukaryota
ENSG00000120332	Q9UQP3	Bilateria
ENSG00000120333	O60783	Cellular_Organisms
ENSG00000120334	Q8N0S6	Deuterostomia
ENSG00000120337	Q9UNG2	Mammalia
ENSG00000120341	Q96JE7	Amniota
ENSG00000120370	Q5T7V8	Bilateria
ENSG00000120436	O00270	Theria
ENSG00000120437	Q9BWD1	Cellular_Organisms
ENSG00000120438	P17987	Eukaryota
ENSG00000120440	Q9BWV7	Eukaryota
ENSG00000120451	Q92543	Chordata
ENSG00000120457	P48544	Chordata
ENSG00000120458	Q6P1R3	Euteleostomi
ENSG00000120471	Q9HCN2	Homininae
ENSG00000120498	Q8IYF3	Eukaryota
ENSG00000120500	P36575	Tetrapoda
ENSG00000120509	Q5EBL8	Deuterostomia
ENSG00000120519	Q0GE19	Cellular_Organisms
ENSG00000120526	Q96RS6	Eukaryota
ENSG00000120533	Q9NPA8	Eukaryota
ENSG00000120539	Q96GX5	Euteleostomi
ENSG00000120549	Q5T5P2	Euteleostomi
ENSG00000120563	Q6UWQ5	Bilateria
ENSG00000120586	P22897	Bilateria
ENSG00000120594	Q6UX71	Bilateria
ENSG00000120616	Q9H2F5	Eukaryota
ENSG00000120645	Q9UPP2	Euteleostomi
ENSG00000120647	Q9BR77	Eukaryota
ENSG00000120656	Q16514	Eukaryota
ENSG00000120658	Q8TC92	Bilateria
ENSG00000120659	O14788	Tetrapoda
ENSG00000120662	O75570	Euteleostomi
ENSG00000120669	A6NNP5	Chordata
ENSG00000120675	Q9Y5T4	Cellular_Organisms
ENSG00000120685	Q86XN7	Euteleostomi
ENSG00000120686	P61960	Eukaryota
ENSG00000120688	O75554	Eukaryota
ENSG00000120690	P32519	Tetrapoda
ENSG00000120693	O15198	Bilateria
ENSG00000120694	Q92598	Eukaryota
ENSG00000120696	Q8WVZ9	Euteleostomi
ENSG00000120697	Q9Y673	Cellular_Organisms
ENSG00000120699	Q96B26	Eukaryota
ENSG00000120705	P62495	Cellular_Organisms
ENSG00000120708	Q15582	Cellular_Organisms
ENSG00000120709	Q9NYF3	Euteleostomi
ENSG00000120725	Q9H173	Eukaryota
ENSG00000120727	Q9BPZ3	Amniota
ENSG00000120729	Q9UBF9	Euteleostomi
ENSG00000120733	Q7LBC6	Eukaryota
ENSG00000120738	P18146	Euteleostomi
ENSG00000120742	Q9Y6X1	Eukaryota
ENSG00000120756	Q14651	Eukaryota
ENSG00000120784	Q9Y2G7	Bilateria
ENSG00000120798	P13056	Bilateria
ENSG00000120800	O75691	Eukaryota
ENSG00000120802	P42166	Theria
ENSG00000120805	P40616	Eukaryota
ENSG00000120820	Q9H1C3	Eukaryota
ENSG00000120832	Q49AM1	Euteleostomi
ENSG00000120833	O14508	Deuterostomia
ENSG00000120837	P25208	Eukaryota
ENSG00000120853	Q9HBQ8	Homininae
ENSG00000120860	Q9Y3C0	Bilateria
ENSG00000120868	O14727	Cellular_Organisms
ENSG00000120875	Q13115	Eukaryota
ENSG00000120885	P10909	Euteleostomi
ENSG00000120889	O14763	Euteleostomi
ENSG00000120896	O60504	Bilateria
ENSG00000120899	Q14289	Bilateria
ENSG00000120903	Q15822	Bilateria
ENSG00000120907	P35348	Euteleostomi
ENSG00000120910	P48454	Eukaryota
ENSG00000120913	Q96JY6	Euteleostomi
ENSG00000120915	P34913	Cellular_Organisms
ENSG00000120925	Q96K19	Eukaryota
ENSG00000120937	P16860	Catarrhini
ENSG00000120942	Q9Y5Z9	Cellular_Organisms
ENSG00000120948	Q13148	Eukaryota
ENSG00000120949	P28908	Amniota
ENSG00000120952	O60811	Catarrhini
ENSG00000120963	Q9Y5V0	Bilateria
ENSG00000120992	O75608	Cellular_Organisms
ENSG00000121005	Q9H336	Bilateria
ENSG00000121022	Q92905	Eukaryota
ENSG00000121031	P78527	Eukaryota
ENSG00000121039	Q8IZV5	Cellular_Organisms
ENSG00000121053	P11678	Chordata
ENSG00000121057	Q92667	Bilateria
ENSG00000121058	P38432	Euteleostomi
ENSG00000121060	Q14258	Eukaryota
ENSG00000121064	Q9HB40	Eukaryota
ENSG00000121067	O43791	Eukaryota
ENSG00000121068	Q13207	Bilateria
ENSG00000121073	P78383	Eukaryota
ENSG00000121075	P57082	Euteleostomi
ENSG00000121083	Q96FJ2	Eukaryota
ENSG00000121101	Q8IWB6	Amniota
ENSG00000121104	Q9C073	Euteleostomi
ENSG00000121152	Q15003	Eukaryota
ENSG00000121207	O95237	Euteleostomi
ENSG00000121210	A2VDJ0	Euteleostomi
ENSG00000121211	Q9BWT6	Eukaryota
ENSG00000121236	Q9C030	Bilateria
ENSG00000121270	Q96J66	Cellular_Organisms
ENSG00000121274	Q8NDF8	Eukaryota
ENSG00000121281	P51828	Eukaryota
ENSG00000121289	Q96ST8	Deuterostomia
ENSG00000121297	Q63HK5	Euteleostomi
ENSG00000121310	Q86YB7	Cellular_Organisms
ENSG00000121314	Q9NYW2	Catarrhini
ENSG00000121316	Q6P4A8	Eukaryota
ENSG00000121318	Q9NYW0	Theria
ENSG00000121335	P02812	HUMAN
ENSG00000121350	Q8WU10	Eukaryota
ENSG00000121351	P10997	Euteleostomi
ENSG00000121361	Q15842	Euteleostomi
ENSG00000121377	Q9NYW3	Tetrapoda
ENSG00000121380	Q9BZR8	Tetrapoda
ENSG00000121381	Q9NYW1	Catarrhini
ENSG00000121388	Q9H521	Catarrhini
ENSG00000121390	Q8WXF1	Eukaryota
ENSG00000121406	Q6P9A3	Catarrhini
ENSG00000121410	P04217	Eutheria
ENSG00000121413	Q8TBC5	Eutheria
ENSG00000121417	Q13398	Eutheria
ENSG00000121440	Q9UPQ7	Bilateria
ENSG00000121446	A5PLK6	Chordata
ENSG00000121454	Q969G2	Bilateria
ENSG00000121481	Q99496	Bilateria
ENSG00000121486	Q7Z2T5	Deuterostomia
ENSG00000121542	Q96IW7	Deuterostomia
ENSG00000121552	P01040	Mammalia
ENSG00000121570	Q7L190	Theria
ENSG00000121577	Q9HBU9	Euteleostomi
ENSG00000121578	O60513	Euteleostomi
ENSG00000121579	Q9GZZ1	Eukaryota
ENSG00000121594	P33681	Amniota
ENSG00000121621	Q8NI77	Eukaryota
ENSG00000121634	P48165	Euteleostomi
ENSG00000121644	Q9BSY9	Eukaryota
ENSG00000121653	Q9UQF2	Bilateria
ENSG00000121671	Q49AN0	Cellular_Organisms
ENSG00000121680	Q9Y5Y5	Eukaryota
ENSG00000121690	Q96QD5	Deuterostomia
ENSG00000121691	P04040	Cellular_Organisms
ENSG00000121716	Q9UKJ0	Eutheria
ENSG00000121741	Q9UBW7	Bilateria
ENSG00000121742	O95452	Euteleostomi
ENSG00000121743	Q9Y6H8	Euteleostomi
ENSG00000121749	Q8TC07	Eukaryota
ENSG00000121753	O60241	Euteleostomi
ENSG00000121764	O43613	Mammalia
ENSG00000121766	Q9NP64	Deuterostomia
ENSG00000121769	P05413	Bilateria
ENSG00000121774	Q07666	Euteleostomi
ENSG00000121775	Q9GZU3	HUMAN
ENSG00000121797	O00421	Mammalia
ENSG00000121807	P41597	Tetrapoda
ENSG00000121848	Q9Y4L5	Eukaryota
ENSG00000121851	Q9BT43	Deuterostomia
ENSG00000121853	Q92847	Chordata
ENSG00000121858	P50591	Euteleostomi
ENSG00000121864	Q9UID6	Tetrapoda
ENSG00000121871	O94933	Euteleostomi
ENSG00000121879	P42336	Eukaryota
ENSG00000121892	Q29RF7	Eukaryota
ENSG00000121895	Q8N614	Amniota
ENSG00000121897	O43766	Cellular_Organisms
ENSG00000121898	Q8N436	Euteleostomi
ENSG00000121900	Q969K7	Euteleostomi
ENSG00000121903	P17040	Mammalia
ENSG00000121904	Q7Z408	Bilateria
ENSG00000121905	P84074	Eukaryota
ENSG00000121931	Q5T3J3	Euteleostomi
ENSG00000121933	P33765	Bilateria
ENSG00000121940	Q96S66	Deuterostomia
ENSG00000121957	P81274	Bilateria
ENSG00000121964	Q4AE62	Cellular_Organisms
ENSG00000121966	P61073	Chordata
ENSG00000121988	Q5FWF4	Cellular_Organisms
ENSG00000121989	P27037	Bilateria
ENSG00000122008	Q9UBT6	Cellular_Organisms
ENSG00000122012	Q496J9	Eukaryota
ENSG00000122025	P36888	Euteleostomi
ENSG00000122026	P46778	Cellular_Organisms
ENSG00000122033	Q9H2K0	Deuterostomia
ENSG00000122034	Q92664	Eukaryota
ENSG00000122035	Q6T310	Euteleostomi
ENSG00000122042	O95164	Bilateria
ENSG00000122068	Q96QD9	Euteleostomi
ENSG00000122085	Q7Z6M4	Bilateria
ENSG00000122121	O43895	Cellular_Organisms
ENSG00000122122	O75995	Euteleostomi
ENSG00000122126	Q01968	Eukaryota
ENSG00000122133	P09466	Eutheria
ENSG00000122136	Q9NY56	Eutheria
ENSG00000122140	Q9Y399	Cellular_Organisms
ENSG00000122145	Q9Y458	Euteleostomi
ENSG00000122176	Q06828	Euteleostomi
ENSG00000122180	P15173	Euteleostomi
ENSG00000122188	Q8IWV1	Mammalia
ENSG00000122194	P00747	Bilateria
ENSG00000122203	Q96A73	Euteleostomi
ENSG00000122218	P53621	Eukaryota
ENSG00000122223	Q9BZW8	Amniota
ENSG00000122224	Q9HBG7	Tetrapoda
ENSG00000122254	Q9Y278	Euteleostomi
ENSG00000122257	Q7Z6E9	Eukaryota
ENSG00000122299	Q8IWR0	Chordata
ENSG00000122304	P04554	Catarrhini
ENSG00000122335	Q96JX3	Cellular_Organisms
ENSG00000122339	Q9NWH2	Bilateria
ENSG00000122359	P50995	Eukaryota
ENSG00000122367	O75112	Chordata
ENSG00000122375	Q9UHM6	Bilateria
ENSG00000122378	Q9BRX8	Eukaryota
ENSG00000122386	O95201	Theria
ENSG00000122390	Q9H7X0	Eukaryota
ENSG00000122406	P46777	Cellular_Organisms
ENSG00000122417	Q9ULJ1	Tetrapoda
ENSG00000122420	P43088	Euteleostomi
ENSG00000122432	Q5VX52	Chordata
ENSG00000122435	Q9NUP7	Eukaryota
ENSG00000122477	Q96DD0	Euteleostomi
ENSG00000122481	Q9Y3V2	Eukaryota
ENSG00000122482	Q9H582	Euteleostomi
ENSG00000122483	Q5T9S5	Deuterostomia
ENSG00000122484	Q8IXW5	Eukaryota
ENSG00000122490	Q8N2U9	Eukaryota
ENSG00000122497	Q5TI25	Catarrhini
ENSG00000122507	Q3SYG4	Eukaryota
ENSG00000122512	P54278	Eukaryota
ENSG00000122515	Q8NF64	Deuterostomia
ENSG00000122543	P32930	Euteleostomi
ENSG00000122545	Q16181	Eukaryota
ENSG00000122547	Q7L9B9	Cellular_Organisms
ENSG00000122548	Q14695	Homininae
ENSG00000122550	Q8IXQ5	Euteleostomi
ENSG00000122557	Q9BSE4	Bilateria
ENSG00000122565	Q13185	Eukaryota
ENSG00000122566	P22626	Bilateria
ENSG00000122574	A6NGB9	Eutheria
ENSG00000122584	P58417	Euteleostomi
ENSG00000122585	P01303	Euteleostomi
ENSG00000122591	Q9BYI3	Bilateria
ENSG00000122592	P31268	Tetrapoda
ENSG00000122641	P08476	Bilateria
ENSG00000122642	O95302	Cellular_Organisms
ENSG00000122643	Q9H0P0	Eukaryota
ENSG00000122644	P40617	Bilateria
ENSG00000122674	O95766	Eukaryota
ENSG00000122678	Q9NP87	Opisthokonta
ENSG00000122679	O60896	Euteleostomi
ENSG00000122687	Q9UI43	Cellular_Organisms
ENSG00000122691	Q15672	Bilateria
ENSG00000122692	Q2TAY7	Eukaryota
ENSG00000122694	Q9H4G4	Eukaryota
ENSG00000122696	Q9H1U9	Bilateria
ENSG00000122705	P09496	Opisthokonta
ENSG00000122707	O95980	Bilateria
ENSG00000122711	O60575	Amniota
ENSG00000122718	Q9NQN1	Theria
ENSG00000122728	Q8IZX4	Eukaryota
ENSG00000122729	P21399	Cellular_Organisms
ENSG00000122733	Q9UPV7	Euteleostomi
ENSG00000122735	Q9UI46	Eukaryota
ENSG00000122741	Q5QP82	Bilateria
ENSG00000122756	P26992	Euteleostomi
ENSG00000122778	Q9HCM3	Euteleostomi
ENSG00000122779	O15164	Bilateria
ENSG00000122783	Q9BWK5	Theria
ENSG00000122786	Q05682	Euteleostomi
ENSG00000122787	P51857	Cellular_Organisms
ENSG00000122824	Q8NFP7	Opisthokonta
ENSG00000122852	Q8IWL2	Chordata
ENSG00000122854	Q8IWL1	Chordata
ENSG00000122859	Q9Y4Z2	Bilateria
ENSG00000122861	P00749	Euteleostomi
ENSG00000122862	P10124	Amniota
ENSG00000122863	Q7LGC8	Euteleostomi
ENSG00000122870	Q9H694	Bilateria
ENSG00000122873	Q9NZ45	Eukaryota
ENSG00000122877	P11161	Euteleostomi
ENSG00000122882	O95905	Eukaryota
ENSG00000122884	P13674	Eukaryota
ENSG00000122912	P16260	Eukaryota
ENSG00000122952	O95229	Eutheria
ENSG00000122958	O75436	Eukaryota
ENSG00000122965	Q9Y4C8	Eukaryota
ENSG00000122966	O14578	Bilateria
ENSG00000122970	Q8WYA0	Eukaryota
ENSG00000122971	P16219	Cellular_Organisms
ENSG00000122986	Q96D96	Deuterostomia
ENSG00000123009	O60361	Homininae
ENSG00000123064	Q8TDD1	Eukaryota
ENSG00000123066	Q71F56	Bilateria
ENSG00000123080	P42773	Euteleostomi
ENSG00000123091	Q9Y3C5	Bilateria
ENSG00000123094	Q8NHQ8	Bilateria
ENSG00000123095	Q9C0J9	Euteleostomi
ENSG00000123096	Q14714	Euteleostomi
ENSG00000123104	Q14571	Eukaryota
ENSG00000123106	Q7Z6B0	Deuterostomia
ENSG00000123119	Q8N987	Deuterostomia
ENSG00000123124	Q9H0M0	Opisthokonta
ENSG00000123130	Q9Y305	Eukaryota
ENSG00000123131	Q13162	Cellular_Organisms
ENSG00000123136	O00148	Eukaryota
ENSG00000123143	Q16512	Bilateria
ENSG00000123144	Q9BQ61	Bilateria
ENSG00000123146	P48960	Euteleostomi
ENSG00000123154	Q9BRX9	Eukaryota
ENSG00000123159	O14908	Bilateria
ENSG00000123165	Q8TDG2	Mammalia
ENSG00000123171	Q6NSX1	Mammalia
ENSG00000123178	Q5W111	Bilateria
ENSG00000123179	Q9BY08	Eukaryota
ENSG00000123191	P35670	Cellular_Organisms
ENSG00000123200	Q5T200	Euteleostomi
ENSG00000123201	O75343	Bilateria
ENSG00000123213	Q9BYT8	Cellular_Organisms
ENSG00000123219	Q9BS16	Deuterostomia
ENSG00000123240	Q96CV9	Deuterostomia
ENSG00000123243	Q86UX2	Euteleostomi
ENSG00000123268	P18846	Eukaryota
ENSG00000123297	P43897	Cellular_Organisms
ENSG00000123307	Q9HD90	Euteleostomi
ENSG00000123329	Q9BRR9	Euteleostomi
ENSG00000123338	P55160	Eukaryota
ENSG00000123342	Q99542	Deuterostomia
ENSG00000123349	Q99471	Eukaryota
ENSG00000123352	Q86XZ4	Euteleostomi
ENSG00000123353	Q53FV1	Euteleostomi
ENSG00000123358	P22736	Bilateria
ENSG00000123360	Q01064	Eukaryota
ENSG00000123364	P31276	Euteleostomi
ENSG00000123374	P24941	Eukaryota
ENSG00000123384	Q07954	Bilateria
ENSG00000123388	O43248	Euteleostomi
ENSG00000123395	Q9BSB4	Eukaryota
ENSG00000123405	Q16621	Tetrapoda
ENSG00000123407	P31275	Chordata
ENSG00000123411	Q9H2S9	Euteleostomi
ENSG00000123415	Q53HV7	Bilateria
ENSG00000123416	P68363	Eukaryota
ENSG00000123427	Q96AZ1	Eukaryota
ENSG00000123444	Q9NVX7	Euteleostomi
ENSG00000123453	Q9UL12	Cellular_Organisms
ENSG00000123454	P09172	Bilateria
ENSG00000123472	Q5TC12	Eukaryota
ENSG00000123473	Q15468	Deuterostomia
ENSG00000123485	Q8NCD3	Eutheria
ENSG00000123496	Q14627	Euteleostomi
ENSG00000123500	Q03692	Mammalia
ENSG00000123505	P17707	Eukaryota
ENSG00000123545	Q9P032	Bilateria
ENSG00000123552	Q70EL2	Opisthokonta
ENSG00000123560	P60201	Tetrapoda
ENSG00000123561	P05543	Mammalia
ENSG00000123562	Q15014	Eutheria
ENSG00000123569	Q7Z2G1	Eutheria
ENSG00000123570	Q9NP90	Bilateria
ENSG00000123572	Q7Z2Y5	Euarchontoglires
ENSG00000123575	Q6PEV8	Chordata
ENSG00000123576	Q8N693	Eutheria
ENSG00000123584	P43362	Catarrhini
ENSG00000123594	Q9H3M9	Catarrhini
ENSG00000123595	P51151	Deuterostomia
ENSG00000123600	Q9H825	Euteleostomi
ENSG00000123607	Q7Z4L5	Eukaryota
ENSG00000123609	Q13287	Euteleostomi
ENSG00000123610	P98066	Euteleostomi
ENSG00000123612	Q8NER5	Bilateria
ENSG00000123636	Q9UIF8	Bilateria
ENSG00000123643	Q7Z2H8	Eukaryota
ENSG00000123684	Q92604	Bilateria
ENSG00000123685	Q9NR55	Euteleostomi
ENSG00000123689	P27469	Amniota
ENSG00000123700	P63252	Eukaryota
ENSG00000123728	Q9Y3L5	Bilateria
ENSG00000123737	Q06265	Cellular_Organisms
ENSG00000123739	Q9BZM1	Bilateria
ENSG00000123810	Q9BPU9	Eukaryota
ENSG00000123815	Q96D53	Cellular_Organisms
ENSG00000123836	O60825	Cellular_Organisms
ENSG00000123838	P04003	Tetrapoda
ENSG00000123843	P20851	Theria
ENSG00000123870	P52743	HUMAN
ENSG00000123892	P57729	Eukaryota
ENSG00000123901	Q9NYM4	Deuterostomia
ENSG00000123908	Q9UKV8	Eukaryota
ENSG00000123933	Q14582	Deuterostomia
ENSG00000123965	A8MQ11	HUMAN
ENSG00000123975	P33552	Eukaryota
ENSG00000123977	Q8N136	Cellular_Organisms
ENSG00000123983	O95573	Eukaryota
ENSG00000123989	Q8IZ52	Bilateria
ENSG00000123992	Q9ULA0	Cellular_Organisms
ENSG00000123999	P05111	Euteleostomi
ENSG00000124003	Q96PD6	Eukaryota
ENSG00000124006	O75147	Cellular_Organisms
ENSG00000124019	Q9H5Z6	HUMAN
ENSG00000124067	Q9UP95	Eukaryota
ENSG00000124074	Q9H0I2	Eukaryota
ENSG00000124089	P41968	Euteleostomi
ENSG00000124091	Q6ZNI0	Euteleostomi
ENSG00000124092	Q8NI51	Bilateria
ENSG00000124098	Q96KR6	Eukaryota
ENSG00000124102	P19957	Eutheria
ENSG00000124103	Q5JX71	Mammalia
ENSG00000124104	Q969T3	Bilateria
ENSG00000124107	P03973	Mammalia
ENSG00000124116	Q8IUB2	Deuterostomia
ENSG00000124120	Q9BTX7	Eukaryota
ENSG00000124126	Q8TCU6	Cellular_Organisms
ENSG00000124134	Q96KK3	Euteleostomi
ENSG00000124140	Q9H2X9	Eukaryota
ENSG00000124143	Q5TG30	Euteleostomi
ENSG00000124145	P31431	Deuterostomia
ENSG00000124151	Q9Y6Q9	Euteleostomi
ENSG00000124155	Q969N2	Eukaryota
ENSG00000124157	Q02383	Catarrhini
ENSG00000124159	O95460	Euteleostomi
ENSG00000124160	Q9HCD5	Bilateria
ENSG00000124164	O95292	Eukaryota
ENSG00000124171	Q9BYG5	Bilateria
ENSG00000124172	P56381	Eukaryota
ENSG00000124177	Q8TD26	Eukaryota
ENSG00000124181	P19174	Bilateria
ENSG00000124191	Q96NM4	Euteleostomi
ENSG00000124193	Q13247	Opisthokonta
ENSG00000124194	Q96MZ0	Euteleostomi
ENSG00000124196	Q9H1H1	Bilateria
ENSG00000124198	Q9Y6D5	Eukaryota
ENSG00000124201	Q9P2E3	Eukaryota
ENSG00000124203	Q5JPB2	Opisthokonta
ENSG00000124205	P14138	HUMAN
ENSG00000124207	P55060	Eukaryota
ENSG00000124208	A5PLL7	Cellular_Organisms
ENSG00000124209	Q9UL26	Eukaryota
ENSG00000124212	Q16647	Euteleostomi
ENSG00000124214	O95793	Bilateria
ENSG00000124215	Q8IXH8	Euteleostomi
ENSG00000124216	O95863	Eutheria
ENSG00000124217	O95396	Cellular_Organisms
ENSG00000124222	O14662	Eukaryota
ENSG00000124225	Q969W9	Tetrapoda
ENSG00000124226	Q9Y508	Euteleostomi
ENSG00000124227	Q9BZ19	Deuterostomia
ENSG00000124228	Q96GQ7	Cellular_Organisms
ENSG00000124232	Q9UBG7	Opisthokonta
ENSG00000124233	P04279	Catarrhini
ENSG00000124237	Q9H1P6	Deuterostomia
ENSG00000124243	Q8TDM0	Theria
ENSG00000124249	Q9H427	Theria
ENSG00000124251	Q9Y2B4	Amniota
ENSG00000124253	P35558	Cellular_Organisms
ENSG00000124256	Q9H171	Eutheria
ENSG00000124257	Q9BR09	Bilateria
ENSG00000124260	P43363	Eutheria
ENSG00000124275	Q9UBK8	Eukaryota
ENSG00000124279	Q14CZ7	Bilateria
ENSG00000124299	P12955	Cellular_Organisms
ENSG00000124302	Q9H2A9	Euteleostomi
ENSG00000124313	Q5JU85	Bilateria
ENSG00000124333	P51809	Eukaryota
ENSG00000124334	Q01113	Amniota
ENSG00000124343	P55808	Theria
ENSG00000124356	O95630	Eukaryota
ENSG00000124357	Q9UJ70	Cellular_Organisms
ENSG00000124370	Q96PE7	Cellular_Organisms
ENSG00000124374	Q9ULR5	Bilateria
ENSG00000124380	Q8WVK2	Eukaryota
ENSG00000124383	O00566	Eukaryota
ENSG00000124391	Q9P0M4	Chordata
ENSG00000124406	Q9Y2Q0	Eukaryota
ENSG00000124422	Q9UPT9	Eukaryota
ENSG00000124429	Q8WVV4	Euteleostomi
ENSG00000124435	P11465	Catarrhini
ENSG00000124440	Q9Y2N7	Euteleostomi
ENSG00000124444	Q9H609	Eutheria
ENSG00000124449	Q6NXR0	Euteleostomi
ENSG00000124455	A6NC86	Tetrapoda
ENSG00000124459	Q02386	Bilateria
ENSG00000124466	O95274	Mammalia
ENSG00000124467	Q9UQ74	Euteleostomi
ENSG00000124469	P31997	Catarrhini
ENSG00000124479	Q00604	Euteleostomi
ENSG00000124486	Q93008	Bilateria
ENSG00000124490	P16562	Opisthokonta
ENSG00000124491	P00488	Euteleostomi
ENSG00000124493	Q14833	Bilateria
ENSG00000124496	Q96PN7	Tetrapoda
ENSG00000124507	Q9BY11	Bilateria
ENSG00000124508	Q8WVV5	Tetrapoda
ENSG00000124523	Q9NXA8	Cellular_Organisms
ENSG00000124529	P62805	Eukaryota
ENSG00000124532	Q9HD23	Eukaryota
ENSG00000124535	Q96S55	Cellular_Organisms
ENSG00000124541	Q96EU6	Eukaryota
ENSG00000124549	Q96KV6	Tetrapoda
ENSG00000124557	Q13410	Euteleostomi
ENSG00000124562	P09234	Eukaryota
ENSG00000124564	O00476	Deuterostomia
ENSG00000124568	Q14916	Eutheria
ENSG00000124570	P35237	Cellular_Organisms
ENSG00000124571	Q9HAV4	Eukaryota
ENSG00000124574	Q5T3U5	Cellular_Organisms
ENSG00000124575	P16402	Euteleostomi
ENSG00000124578	Q99525	Homininae
ENSG00000124587	Q13608	Eukaryota
ENSG00000124588	P16083	Cellular_Organisms
ENSG00000124593	Q2TBC4	Theria
ENSG00000124596	Q9Y530	Cellular_Organisms
ENSG00000124601	Q5JNZ3	Eutheria
ENSG00000124602	Q8IV45	Deuterostomia
ENSG00000124608	Q5JTZ9	Cellular_Organisms
ENSG00000124610	Q02539	Eutheria
ENSG00000124613	Q9UJN7	Eutheria
ENSG00000124614	P46783	Eukaryota
ENSG00000124615	Q9NZB8	Cellular_Organisms
ENSG00000124635	P06899	Eukaryota
ENSG00000124641	Q9H944	Bilateria
ENSG00000124657	P58173	Eutheria
ENSG00000124659	Q15814	Eukaryota
ENSG00000124664	O95238	Bilateria
ENSG00000124678	Q8WWU5	Eukaryota
ENSG00000124688	Q15013	Deuterostomia
ENSG00000124693	P68431	Eukaryota
ENSG00000124701	Q9Y235	Euteleostomi
ENSG00000124702	Q9BQ90	Cellular_Organisms
ENSG00000124713	Q14749	Cellular_Organisms
ENSG00000124721	Q96JB1	Eukaryota
ENSG00000124731	Q9NP99	Theria
ENSG00000124732	Q9Y3N9	Theria
ENSG00000124733	Q16626	Euteleostomi
ENSG00000124743	Q9H511	Euteleostomi
ENSG00000124749	Q96P44	Euteleostomi
ENSG00000124762	P38936	Euteleostomi
ENSG00000124766	Q06945	Deuterostomia
ENSG00000124767	Q04760	Cellular_Organisms
ENSG00000124772	Q9HCH3	Eukaryota
ENSG00000124780	Q96T54	Euteleostomi
ENSG00000124782	Q92766	Deuterostomia
ENSG00000124783	P43307	Eukaryota
ENSG00000124784	Q9BRS2	Cellular_Organisms
ENSG00000124785	Q9NPD7	Euteleostomi
ENSG00000124786	Q9H1N7	Eukaryota
ENSG00000124787	O75818	Eukaryota
ENSG00000124788	P54253	Bilateria
ENSG00000124789	P49790	Chordata
ENSG00000124795	P35659	Eukaryota
ENSG00000124802	O43324	Bilateria
ENSG00000124812	P54107	Mammalia
ENSG00000124813	Q13950	Deuterostomia
ENSG00000124818	Q6U736	Deuterostomia
ENSG00000124827	O75603	Bilateria
ENSG00000124831	Q32MZ4	Theria
ENSG00000124839	Q9H0T7	Euteleostomi
ENSG00000124875	P80162	Theria
ENSG00000124882	O14944	Tetrapoda
ENSG00000124900	Q9BSJ1	Catarrhini
ENSG00000124920	Q9Y2G1	Eukaryota
ENSG00000124935	O95969	Mammalia
ENSG00000124939	O75556	Eutheria
ENSG00000124942	Q09666	Deuterostomia
ENSG00000125037	Q9P0I2	Eukaryota
ENSG00000125046	Q9Y2M2	Eukaryota
ENSG00000125084	P04628	Bilateria
ENSG00000125089	Q8TE82	Euteleostomi
ENSG00000125107	A5YKK6	Eukaryota
ENSG00000125122	Q8WV35	Bilateria
ENSG00000125124	Q9BXC9	Eukaryota
ENSG00000125144	P13640	Homininae
ENSG00000125148	P02795	Mammalia
ENSG00000125149	Q9BSU1	Eukaryota
ENSG00000125166	P00505	Cellular_Organisms
ENSG00000125170	Q8TEW6	Mammalia
ENSG00000125207	Q96J94	Eukaryota
ENSG00000125245	Q14330	Euteleostomi
ENSG00000125246	Q8N0X4	Cellular_Organisms
ENSG00000125247	Q5T4D3	Cellular_Organisms
ENSG00000125249	P10114	Bilateria
ENSG00000125255	Q12908	Cellular_Organisms
ENSG00000125257	O15439	Cellular_Organisms
ENSG00000125266	P52799	Euteleostomi
ENSG00000125285	Q9Y651	Bilateria
ENSG00000125304	Q99805	Eukaryota
ENSG00000125319	Q8N3J3	Eukaryota
ENSG00000125337	Q9UIL4	Deuterostomia
ENSG00000125347	P10914	Euteleostomi
ENSG00000125351	Q9BZI7	Eukaryota
ENSG00000125352	O15541	Eukaryota
ENSG00000125354	Q14141	Bilateria
ENSG00000125355	Q5JRV8	Euteleostomi
ENSG00000125356	O15239	Bilateria
ENSG00000125363	Q99217	Tetrapoda
ENSG00000125375	Q99766	Bilateria
ENSG00000125378	P12644	Euteleostomi
ENSG00000125384	P43116	Euteleostomi
ENSG00000125386	P78312	Deuterostomia
ENSG00000125388	P32298	Bilateria
ENSG00000125398	P48436	Bilateria
ENSG00000125409	Q9BXF9	Eukaryota
ENSG00000125414	Q9UKX2	Eukaryota
ENSG00000125430	Q9Y662	Cellular_Organisms
ENSG00000125434	Q3KQZ1	Eukaryota
ENSG00000125445	Q9Y2R9	Cellular_Organisms
ENSG00000125447	Q9NZ52	Chordata
ENSG00000125449	Q9H6L4	Eukaryota
ENSG00000125450	Q9BW27	Eukaryota
ENSG00000125454	Q9HC21	Eukaryota
ENSG00000125457	A9UHW6	Bilateria
ENSG00000125458	Q8TCD5	Theria
ENSG00000125459	Q9BUK6	Eukaryota
ENSG00000125462	Q13536	Catarrhini
ENSG00000125482	Q15361	Euteleostomi
ENSG00000125484	Q9UKN8	Chordata
ENSG00000125485	Q9H8H2	Eukaryota
ENSG00000125492	Q9BZE3	Deuterostomia
ENSG00000125498	P43626	HUMAN
ENSG00000125503	Q9BZL4	Bilateria
ENSG00000125505	Q96N66	Bilateria
ENSG00000125508	Q9H3Y6	Euteleostomi
ENSG00000125510	P41146	Euteleostomi
ENSG00000125514	Q9H493	Homininae
ENSG00000125520	Q9NR83	Eutheria
ENSG00000125522	P48146	Euteleostomi
ENSG00000125531	Q9BVV2	Amniota
ENSG00000125533	Q8NDY6	Bilateria
ENSG00000125534	Q9H3Y8	Euteleostomi
ENSG00000125538	P01584	Euteleostomi
ENSG00000125551	Q02325	HUMAN
ENSG00000125571	Q9NZH6	Eutheria
ENSG00000125611	Q9BSY4	Tetrapoda
ENSG00000125618	Q06710	Euteleostomi
ENSG00000125629	Q9Y5U4	Opisthokonta
ENSG00000125630	Q9H9Y6	Eukaryota
ENSG00000125633	Q567U6	Eukaryota
ENSG00000125637	Q8NDX1	Euteleostomi
ENSG00000125648	Q9BV35	Eukaryota
ENSG00000125650	O60542	Euteleostomi
ENSG00000125651	P35269	Bilateria
ENSG00000125652	Q9BT30	Eukaryota
ENSG00000125656	Q16740	Cellular_Organisms
ENSG00000125657	P41273	Mammalia
ENSG00000125675	P42263	Eukaryota
ENSG00000125676	Q8NI27	Eukaryota
ENSG00000125686	Q15648	Bilateria
ENSG00000125691	P62829	Cellular_Organisms
ENSG00000125695	Q7RTN6	Bilateria
ENSG00000125703	Q96DT6	Eukaryota
ENSG00000125726	P32970	Theria
ENSG00000125730	P01024	Deuterostomia
ENSG00000125731	Q9BRG2	Euteleostomi
ENSG00000125733	Q15642	Euteleostomi
ENSG00000125734	Q9NPR9	Eukaryota
ENSG00000125735	O43557	Mammalia
ENSG00000125740	P53539	Euteleostomi
ENSG00000125741	Q9H6K4	Eukaryota
ENSG00000125743	P62316	Eukaryota
ENSG00000125744	O75298	Theria
ENSG00000125746	O95834	Eukaryota
ENSG00000125753	P50552	Homininae
ENSG00000125755	Q92797	Eukaryota
ENSG00000125772	Q9NPB8	Eukaryota
ENSG00000125775	Q9H190	Theria
ENSG00000125779	Q9BZ23	Eukaryota
ENSG00000125780	Q08188	Tetrapoda
ENSG00000125787	O43555	Eutheria
ENSG00000125788	Q9BYW3	Eutheria
ENSG00000125798	Q9Y261	Bilateria
ENSG00000125804	Q5T1J6	HUMAN
ENSG00000125810	Q9NPY3	Amniota
ENSG00000125812	Q9H116	Euteleostomi
ENSG00000125813	P15863	Deuterostomia
ENSG00000125814	Q9H115	Eukaryota
ENSG00000125815	O60676	Eutheria
ENSG00000125816	Q9H2Z4	Euteleostomi
ENSG00000125817	P07199	Eukaryota
ENSG00000125818	Q92530	Eukaryota
ENSG00000125820	O95096	Bilateria
ENSG00000125821	Q8TEA8	Cellular_Organisms
ENSG00000125823	Q9H114	Eutheria
ENSG00000125826	Q9BYM8	Bilateria
ENSG00000125827	Q9H1E5	Euteleostomi
ENSG00000125831	Q9H112	Eutheria
ENSG00000125834	Q8TDR2	Chordata
ENSG00000125835	P14678	Eukaryota
ENSG00000125841	Q9GZP1	Amniota
ENSG00000125843	Q9NUS5	Eukaryota
ENSG00000125844	Q9P2E9	Chordata
ENSG00000125845	P12643	Bilateria
ENSG00000125846	P52736	Eutheria
ENSG00000125848	Q9NZU0	Euteleostomi
ENSG00000125850	Q9BRP0	Tetrapoda
ENSG00000125851	P16519	Bilateria
ENSG00000125861	Q9GZZ7	Eutheria
ENSG00000125863	Q9NPJ1	Deuterostomia
ENSG00000125864	Q12934	Euteleostomi
ENSG00000125868	P60981	Eukaryota
ENSG00000125869	Q9UJQ1	Deuterostomia
ENSG00000125870	P08579	Eukaryota
ENSG00000125871	Q9BQP7	Bilateria
ENSG00000125872	Q8WUT4	Tetrapoda
ENSG00000125875	Q96BZ9	Eukaryota
ENSG00000125877	Q9BY32	Cellular_Organisms
ENSG00000125878	Q12870	Euteleostomi
ENSG00000125879	Q9NRC9	Euteleostomi
ENSG00000125885	Q9UJA3	Eukaryota
ENSG00000125888	Q9H503	Theria
ENSG00000125895	Q9NUR3	Theria
ENSG00000125898	Q9BQ89	Euteleostomi
ENSG00000125899	Q9UGB4	Catarrhini
ENSG00000125900	Q9H106	Euteleostomi
ENSG00000125901	Q9BYN8	Deuterostomia
ENSG00000125903	Q9H1M3	Eutheria
ENSG00000125910	O95977	Euteleostomi
ENSG00000125912	Q969V3	Eukaryota
ENSG00000125931	Q99966	Mammalia
ENSG00000125944	O43390	Eukaryota
ENSG00000125945	Q9C0F3	Tetrapoda
ENSG00000125952	P61244	Opisthokonta
ENSG00000125954	P49356	Eukaryota
ENSG00000125962	Q6P1M9	Eutheria
ENSG00000125965	P43026	Euteleostomi
ENSG00000125966	Q9Y5R2	Cellular_Organisms
ENSG00000125967	Q96P71	HUMAN
ENSG00000125968	P41134	Euteleostomi
ENSG00000125970	Q9UKM9	Euteleostomi
ENSG00000125971	Q9NP97	Eukaryota
ENSG00000125975	Q96LM9	Eutheria
ENSG00000125977	P20042	Cellular_Organisms
ENSG00000125979	Q9H489	Euarchontoglires
ENSG00000125991	Q9Y282	Eukaryota
ENSG00000125995	P60602	Opisthokonta
ENSG00000125998	Q9BQN1	Euteleostomi
ENSG00000125999	Q8TDL5	Mammalia
ENSG00000126001	Q9BV73	Amniota
ENSG00000126003	Q9UPG8	Euteleostomi
ENSG00000126005	P56537	Cellular_Organisms
ENSG00000126010	P30550	Euteleostomi
ENSG00000126012	P41229	Eukaryota
ENSG00000126016	Q4VCS5	Chordata
ENSG00000126062	Q12893	Eukaryota
ENSG00000126067	P49721	Eukaryota
ENSG00000126070	Q9H9G7	Eukaryota
ENSG00000126088	P06132	Cellular_Organisms
ENSG00000126091	Q11203	Deuterostomia
ENSG00000126106	Q6P2H8	Eukaryota
ENSG00000126107	Q5T447	Eukaryota
ENSG00000126214	Q07866	Cellular_Organisms
ENSG00000126215	O43542	Eukaryota
ENSG00000126216	Q96CW5	Eukaryota
ENSG00000126217	O15068	Bilateria
ENSG00000126218	P00742	Bilateria
ENSG00000126226	Q5JVF3	Eukaryota
ENSG00000126231	P22891	Chordata
ENSG00000126233	P55000	Theria
ENSG00000126243	Q9BTN0	Deuterostomia
ENSG00000126246	Q9H665	Theria
ENSG00000126247	P04632	Bilateria
ENSG00000126249	Q9BRP1	Eukaryota
ENSG00000126251	O15529	Euteleostomi
ENSG00000126254	Q9BTD8	Eukaryota
ENSG00000126258	O00168	Tetrapoda
ENSG00000126259	Q6UWL6	Mammalia
ENSG00000126261	Q9UBT2	Eukaryota
ENSG00000126262	O15552	Euteleostomi
ENSG00000126264	Q9UBK5	Eutheria
ENSG00000126266	O14842	Theria
ENSG00000126267	P14854	Eukaryota
ENSG00000126337	O76013	Mammalia
ENSG00000126351	P10827	Deuterostomia
ENSG00000126353	P32248	Euteleostomi
ENSG00000126368	P20393	Euteleostomi
ENSG00000126391	Q9BZ68	Eukaryota
ENSG00000126432	P30044	Cellular_Organisms
ENSG00000126453	Q9HB09	Eutheria
ENSG00000126456	Q14653	Euteleostomi
ENSG00000126457	Q99873	Eukaryota
ENSG00000126458	P10301	Euteleostomi
ENSG00000126460	O14669	Tetrapoda
ENSG00000126461	Q9H7N4	Euteleostomi
ENSG00000126464	Q9ULL5	Tetrapoda
ENSG00000126467	Q9UJT2	Theria
ENSG00000126500	Q9NZU1	Euteleostomi
ENSG00000126522	O75575	Eukaryota
ENSG00000126524	Q9Y3A5	Cellular_Organisms
ENSG00000126545	P47710	Eutheria
ENSG00000126549	P02808	Homininae
ENSG00000126550	P15515	Homininae
ENSG00000126561	P42229	Bilateria
ENSG00000126562	Q96J92	Eukaryota
ENSG00000126581	Q14457	Eukaryota
ENSG00000126583	P05129	Opisthokonta
ENSG00000126602	Q12931	Cellular_Organisms
ENSG00000126603	Q9BZE0	Euteleostomi
ENSG00000126653	Q9H0G5	Eukaryota
ENSG00000126656	Q9HB31	Euteleostomi
ENSG00000126657	Q9NRI7	HUMAN
ENSG00000126698	O75937	Eukaryota
ENSG00000126705	Q5TGY3	Tetrapoda
ENSG00000126709	P09912	Mammalia
ENSG00000126733	Q96NX9	Euteleostomi
ENSG00000126746	Q8TF68	Euteleostomi
ENSG00000126749	Q92979	Cellular_Organisms
ENSG00000126752	Q16384	Eutheria
ENSG00000126756	Q9UBK9	Eukaryota
ENSG00000126759	P27918	Euteleostomi
ENSG00000126767	P19419	Euteleostomi
ENSG00000126768	O60830	Eukaryota
ENSG00000126773	Q63HM2	Deuterostomia
ENSG00000126775	Q6ZNE5	Bilateria
ENSG00000126777	Q86UP2	Euteleostomi
ENSG00000126778	Q15475	Bilateria
ENSG00000126785	Q9H4E5	Euteleostomi
ENSG00000126787	Q15398	Deuterostomia
ENSG00000126790	Q96EM0	Cellular_Organisms
ENSG00000126803	P54652	Eukaryota
ENSG00000126804	Q9Y2K1	Euteleostomi
ENSG00000126814	Q32P41	Cellular_Organisms
ENSG00000126821	Q9BX95	Bilateria
ENSG00000126822	A1L390	Euteleostomi
ENSG00000126838	P20742	Deuterostomia
ENSG00000126858	Q8IXI2	Eukaryota
ENSG00000126860	P22794	Tetrapoda
ENSG00000126861	P23515	Euteleostomi
ENSG00000126870	Q8WVS4	Eukaryota
ENSG00000126878	Q9BQI0	Euteleostomi
ENSG00000126882	Q5JUQ0	Deuterostomia
ENSG00000126883	P35658	Opisthokonta
ENSG00000126890	O75638	HUMAN
ENSG00000126895	P30518	Euteleostomi
ENSG00000126903	P09131	Cellular_Organisms
ENSG00000126934	P36507	Eukaryota
ENSG00000126945	P55795	Eukaryota
ENSG00000126947	Q9P291	Eutheria
ENSG00000126950	Q53FP2	Bilateria
ENSG00000126952	Q9H1B4	HUMAN
ENSG00000126953	O60220	Eukaryota
ENSG00000126970	Q9NQZ6	Bilateria
ENSG00000127022	P27824	Eukaryota
ENSG00000127054	Q5TA45	Cellular_Organisms
ENSG00000127074	O14921	Opisthokonta
ENSG00000127080	Q9H8X2	Eukaryota
ENSG00000127081	Q5JVG2	Bilateria
ENSG00000127083	Q99983	Eukaryota
ENSG00000127084	Q5JSP0	Bilateria
ENSG00000127098	Q9H560	Theria
ENSG00000127124	Q5T1R4	Euteleostomi
ENSG00000127125	Q9HAB8	Eukaryota
ENSG00000127129	P20800	Euteleostomi
ENSG00000127150	Q96IL0	Bilateria
ENSG00000127152	Q9C0K0	Deuterostomia
ENSG00000127184	P15954	Bilateria
ENSG00000127191	Q12933	Euteleostomi
ENSG00000127220	Q96I13	Cellular_Organisms
ENSG00000127226	Q567V2	Eukaryota
ENSG00000127241	P48740	Chordata
ENSG00000127249	Q4VNC1	Eukaryota
ENSG00000127252	Q9HDD0	Euteleostomi
ENSG00000127311	Q8NG08	Deuterostomia
ENSG00000127314	P61224	Eukaryota
ENSG00000127318	Q9GZX6	Amniota
ENSG00000127324	P19075	Euteleostomi
ENSG00000127325	Q8N1M1	Bilateria
ENSG00000127328	Q96QF0	Euteleostomi
ENSG00000127329	P23467	Bilateria
ENSG00000127334	Q92630	Eukaryota
ENSG00000127337	O95619	Eukaryota
ENSG00000127359	A4D1U4	Opisthokonta
ENSG00000127362	Q9NYW6	Theria
ENSG00000127364	Q9NYW5	Eutheria
ENSG00000127366	Q9NYW4	Eutheria
ENSG00000127377	Q8WXF5	Chordata
ENSG00000127399	Q9BV99	Eukaryota
ENSG00000127412	Q9NQA5	Bilateria
ENSG00000127415	P35475	Bilateria
ENSG00000127418	Q8N441	Bilateria
ENSG00000127419	Q9BSA9	Cellular_Organisms
ENSG00000127423	Q9H7T9	Theria
ENSG00000127445	Q13526	Cellular_Organisms
ENSG00000127452	Q9NXK8	Chordata
ENSG00000127463	Q8N766	Eukaryota
ENSG00000127472	P39877	Amniota
ENSG00000127481	Q5T4S7	Eukaryota
ENSG00000127483	Q5SSJ5	Euteleostomi
ENSG00000127507	Q9UHX3	Euteleostomi
ENSG00000127511	O75182	Eukaryota
ENSG00000127515	O76100	Mammalia
ENSG00000127526	Q96K37	Eukaryota
ENSG00000127527	Q9UBC2	Cellular_Organisms
ENSG00000127528	Q9Y5W3	Deuterostomia
ENSG00000127529	O60412	Eutheria
ENSG00000127530	O76099	Mammalia
ENSG00000127533	Q96RI0	Tetrapoda
ENSG00000127540	O14957	Amniota
ENSG00000127554	P55789	Eukaryota
ENSG00000127561	O43761	Euteleostomi
ENSG00000127564	Q99640	Eukaryota
ENSG00000127578	Q96NZ8	Bilateria
ENSG00000127580	Q96S15	Eukaryota
ENSG00000127585	Q8N461	Eukaryota
ENSG00000127586	Q8WVB6	Eukaryota
ENSG00000127588	Q9P2W3	Bilateria
ENSG00000127589	Q99867	Eukaryota
ENSG00000127603	Q96PK2	Bilateria
ENSG00000127616	P51532	Eukaryota
ENSG00000127663	O94953	Eukaryota
ENSG00000127666	Q8IUC6	Euteleostomi
ENSG00000127688	Q9H2C0	Euteleostomi
ENSG00000127720	Q8N6Q8	Eukaryota
ENSG00000127743	Q9UHF5	Tetrapoda
ENSG00000127774	Q9BV81	Eukaryota
ENSG00000127780	P47887	Euteleostomi
ENSG00000127804	Q86W50	Cellular_Organisms
ENSG00000127824	P68366	Eukaryota
ENSG00000127831	P09327	Eukaryota
ENSG00000127837	Q13685	Eukaryota
ENSG00000127838	Q8N490	Cellular_Organisms
ENSG00000127863	Q9NS68	Euteleostomi
ENSG00000127870	Q9Y252	Euteleostomi
ENSG00000127884	P30084	Cellular_Organisms
ENSG00000127903	Q9Y2P0	Catarrhini
ENSG00000127914	Q99996	Euteleostomi
ENSG00000127920	P61952	Amniota
ENSG00000127922	P60896	Bilateria
ENSG00000127928	P63211	Euteleostomi
ENSG00000127946	O00291	Eukaryota
ENSG00000127947	Q05209	Bilateria
ENSG00000127948	P16435	Cellular_Organisms
ENSG00000127951	Q14314	Chordata
ENSG00000127952	Q9Y6J8	Deuterostomia
ENSG00000127954	Q687X5	Cellular_Organisms
ENSG00000127955	P63096	Eukaryota
ENSG00000127957	Q13401	HUMAN
ENSG00000127980	O43933	Eukaryota
ENSG00000127989	Q99551	Deuterostomia
ENSG00000127990	O43556	Bilateria
ENSG00000127993	Q5RL73	Eukaryota
ENSG00000127995	Q96PB1	Eukaryota
ENSG00000128000	Q9Y6R6	Bilateria
ENSG00000128011	Q9P244	Deuterostomia
ENSG00000128016	P26651	Tetrapoda
ENSG00000128039	Q9H8P0	Eukaryota
ENSG00000128040	P20155	Bilateria
ENSG00000128045	Q9BPW5	Bilateria
ENSG00000128050	P22234	Cellular_Organisms
ENSG00000128052	P35968	Deuterostomia
ENSG00000128059	Q06203	Cellular_Organisms
ENSG00000128159	Q96RT7	Bilateria
ENSG00000128165	Q7Z4H4	Theria
ENSG00000128185	Q9BY27	Bilateria
ENSG00000128191	Q8WYQ5	Bilateria
ENSG00000128203	Q6ICH7	Eukaryota
ENSG00000128218	Q9UKI3	Amniota
ENSG00000128228	Q9HCN8	Eukaryota
ENSG00000128242	Q99999	Deuterostomia
ENSG00000128245	Q04917	Tetrapoda
ENSG00000128250	O75677	HUMAN
ENSG00000128253	O75678	Catarrhini
ENSG00000128254	Q9Y442	Catarrhini
ENSG00000128266	P19086	Euteleostomi
ENSG00000128268	Q09327	Eukaryota
ENSG00000128271	P29274	Bilateria
ENSG00000128272	P18848	Euteleostomi
ENSG00000128274	Q9NPC4	Eukaryota
ENSG00000128276	O75679	Mammalia
ENSG00000128283	Q00587	Euteleostomi
ENSG00000128284	O95236	Euteleostomi
ENSG00000128285	Q99705	Euteleostomi
ENSG00000128294	O60704	Bilateria
ENSG00000128298	Q6UXY1	Euteleostomi
ENSG00000128309	P25325	Cellular_Organisms
ENSG00000128310	O60755	Tetrapoda
ENSG00000128311	Q16762	Cellular_Organisms
ENSG00000128313	Q9BWW9	Eutheria
ENSG00000128322	P15814	Euteleostomi
ENSG00000128335	Q9BQE5	Euarchontoglires
ENSG00000128340	P15153	Eukaryota
ENSG00000128342	P15018	Tetrapoda
ENSG00000128346	Q9BZE7	Bilateria
ENSG00000128383	P31941	Eutheria
ENSG00000128389	Q9H0A3	HUMAN
ENSG00000128394	Q9HC16	Catarrhini
ENSG00000128408	Q9H4K1	Eukaryota
ENSG00000128463	Q5J8M3	Eukaryota
ENSG00000128482	Q9ULX5	Tetrapoda
ENSG00000128487	Q5M775	Bilateria
ENSG00000128510	Q9UI42	Eukaryota
ENSG00000128512	Q8N1I0	Eukaryota
ENSG00000128513	Q9NUX5	Deuterostomia
ENSG00000128519	Q9NYV7	Theria
ENSG00000128524	Q16864	Eukaryota
ENSG00000128534	O95777	Eukaryota
ENSG00000128536	Q6ZTQ4	Cellular_Organisms
ENSG00000128563	Q9H875	Opisthokonta
ENSG00000128564	O15240	Theria
ENSG00000128567	O00592	Euteleostomi
ENSG00000128573	O15409	Euteleostomi
ENSG00000128578	Q9ULQ0	Bilateria
ENSG00000128581	Q9H7X7	Eukaryota
ENSG00000128585	Q9UL63	Opisthokonta
ENSG00000128590	Q9UBS3	Deuterostomia
ENSG00000128591	Q14315	Eukaryota
ENSG00000128594	Q9HBW1	Bilateria
ENSG00000128595	O43852	Eukaryota
ENSG00000128596	Q96JN2	Euteleostomi
ENSG00000128602	Q99835	Bilateria
ENSG00000128604	Q13568	Euteleostomi
ENSG00000128606	Q8N6Y2	Euteleostomi
ENSG00000128607	Q6PID8	Eukaryota
ENSG00000128609	Q16718	Eukaryota
ENSG00000128610	A0PJY2	Euteleostomi
ENSG00000128617	P03999	Euteleostomi
ENSG00000128626	O15235	Cellular_Organisms
ENSG00000128641	O43795	Eukaryota
ENSG00000128645	Q9GZZ0	Bilateria
ENSG00000128652	P31249	Chordata
ENSG00000128654	O75431	Eukaryota
ENSG00000128655	Q9HCR9	Cellular_Organisms
ENSG00000128656	P15882	Bilateria
ENSG00000128683	Q99259	Cellular_Organisms
ENSG00000128692	A6NK07	Cellular_Organisms
ENSG00000128694	Q9H4B0	Cellular_Organisms
ENSG00000128699	Q9P0S3	Eukaryota
ENSG00000128708	O14929	Eukaryota
ENSG00000128709	P28356	Euteleostomi
ENSG00000128710	P28358	Euteleostomi
ENSG00000128713	P31277	Euteleostomi
ENSG00000128714	P35453	Tetrapoda
ENSG00000128731	O95714	Eukaryota
ENSG00000128739	P63162	Eukaryota
ENSG00000128789	Q969U7	Eukaryota
ENSG00000128791	Q9GZX9	Bilateria
ENSG00000128802	Q9UK05	Tetrapoda
ENSG00000128805	Q7Z5H3	Deuterostomia
ENSG00000128815	Q6ZS81	Eukaryota
ENSG00000128829	Q9P2K8	Eukaryota
ENSG00000128833	Q9NQX4	Eukaryota
ENSG00000128845	Q8WXU2	Eukaryota
ENSG00000128849	Q0VF96	Euteleostomi
ENSG00000128872	Q9NZR1	Amniota
ENSG00000128881	Q6IQ55	Eukaryota
ENSG00000128886	Q9HB65	Mammalia
ENSG00000128891	Q9BV29	Tetrapoda
ENSG00000128908	Q9ULG1	Eukaryota
ENSG00000128915	Q659A1	Euteleostomi
ENSG00000128917	Q9NR61	Bilateria
ENSG00000128918	O94788	Cellular_Organisms
ENSG00000128923	Q8NBR6	Opisthokonta
ENSG00000128928	P26440	Cellular_Organisms
ENSG00000128944	Q9Y448	Amniota
ENSG00000128951	P33316	Cellular_Organisms
ENSG00000128965	Q9BUX1	Cellular_Organisms
ENSG00000128973	Q9NWW5	Euteleostomi
ENSG00000128989	P56211	Opisthokonta
ENSG00000129003	Q709C8	Eukaryota
ENSG00000129007	Q96GE6	Euteleostomi
ENSG00000129009	O14498	Mammalia
ENSG00000129028	Q9P2Z0	Chordata
ENSG00000129038	Q08397	Euteleostomi
ENSG00000129048	Q9NPB9	Euteleostomi
ENSG00000129055	Q9BS18	Deuterostomia
ENSG00000129071	O95243	Eukaryota
ENSG00000129083	P53618	Eukaryota
ENSG00000129084	P25786	Eukaryota
ENSG00000129103	Q8NBJ7	Deuterostomia
ENSG00000129116	Q8WX93	Deuterostomia
ENSG00000129128	P61009	Eukaryota
ENSG00000129151	O75936	Cellular_Organisms
ENSG00000129152	P15172	Euteleostomi
ENSG00000129158	Q9UGK8	Eukaryota
ENSG00000129159	P48547	Bilateria
ENSG00000129167	P17752	Cellular_Organisms
ENSG00000129170	P50461	Eukaryota
ENSG00000129173	A0AVK6	Euteleostomi
ENSG00000129187	P32321	Cellular_Organisms
ENSG00000129194	O60248	Eutheria
ENSG00000129195	Q9BSJ6	Euteleostomi
ENSG00000129197	Q86UA6	Deuterostomia
ENSG00000129204	P35125	Eukaryota
ENSG00000129214	P04278	Euteleostomi
ENSG00000129219	O14939	Eukaryota
ENSG00000129221	Q9NZN9	Euteleostomi
ENSG00000129226	P34810	Tetrapoda
ENSG00000129235	Q9BRA2	Eukaryota
ENSG00000129244	P14415	Bilateria
ENSG00000129245	P51116	Bilateria
ENSG00000129250	O43896	Eukaryota
ENSG00000129255	O75352	Eukaryota
ENSG00000129270	Q9H239	Euteleostomi
ENSG00000129277	P13236	Euteleostomi
ENSG00000129282	Q6IN84	Cellular_Organisms
ENSG00000129292	A8MW92	Chordata
ENSG00000129295	Q86X45	Eukaryota
ENSG00000129315	O60563	Bilateria
ENSG00000129317	Q9H0K6	Eukaryota
ENSG00000129347	Q8N9T8	Eukaryota
ENSG00000129351	Q12906	Euteleostomi
ENSG00000129353	Q8IWA5	Eukaryota
ENSG00000129354	Q9Y6Q5	Eukaryota
ENSG00000129355	P55273	Euteleostomi
ENSG00000129422	Q9ULD2	Euteleostomi
ENSG00000129437	Q9P0G3	Mammalia
ENSG00000129450	Q9Y336	Mammalia
ENSG00000129451	O43240	Mammalia
ENSG00000129455	O60259	Eutheria
ENSG00000129460	Q8NEJ9	Eukaryota
ENSG00000129465	Q9Y572	Chordata
ENSG00000129467	Q8NFM4	Eukaryota
ENSG00000129472	Q8WUD1	Eukaryota
ENSG00000129473	Q92843	Tetrapoda
ENSG00000129474	Q96IF1	Euteleostomi
ENSG00000129480	Q96FN9	Eukaryota
ENSG00000129484	Q9UGN5	Eukaryota
ENSG00000129493	Q86XA9	Eukaryota
ENSG00000129514	P55317	Deuterostomia
ENSG00000129515	Q9UNH7	Bilateria
ENSG00000129518	Q56P03	Eukaryota
ENSG00000129521	Q9H6Z9	Cellular_Organisms
ENSG00000129534	Q6P0N0	Deuterostomia
ENSG00000129535	P54845	Tetrapoda
ENSG00000129538	P07998	Theria
ENSG00000129543	A5LHX3	Cellular_Organisms
ENSG00000129559	Q15843	Eukaryota
ENSG00000129562	P61803	Eukaryota
ENSG00000129566	Q99973	Eukaryota
ENSG00000129586	Q49AG3	Chordata
ENSG00000129595	Q9HCS5	Bilateria
ENSG00000129596	Q16878	Cellular_Organisms
ENSG00000129625	Q00765	Eukaryota
ENSG00000129636	Q8TB96	Eukaryota
ENSG00000129646	Q9H0J4	Chordata
ENSG00000129654	Q92949	Deuterostomia
ENSG00000129657	Q92503	Eukaryota
ENSG00000129667	Q6PJF5	Cellular_Organisms
ENSG00000129673	Q16613	Opisthokonta
ENSG00000129675	Q15052	Bilateria
ENSG00000129680	Q8IWC1	Eutheria
ENSG00000129682	Q92913	Chordata
ENSG00000129691	Q9UBL3	Eukaryota
ENSG00000129696	Q6NXR4	Deuterostomia
ENSG00000129699	Q9HAU6	HUMAN
ENSG00000129744	P52961	Euteleostomi
ENSG00000129749	Q9GZZ6	Deuterostomia
ENSG00000129757	P49918	Euteleostomi
ENSG00000129810	Q5FBB7	Euteleostomi
ENSG00000129816	O14605	HUMAN
ENSG00000129824	P22090	Cellular_Organisms
ENSG00000129845	O14605	HUMAN
ENSG00000129862	O14598	Catarrhini
ENSG00000129864	O14598	Catarrhini
ENSG00000129873	Q9Y6F7	Cellular_Organisms
ENSG00000129910	P55291	Euteleostomi
ENSG00000129911	Q9BXK1	Euarchontoglires
ENSG00000129925	Q9HCN3	Euteleostomi
ENSG00000129932	Q9BU89	Cellular_Organisms
ENSG00000129933	Q9Y6X3	Bilateria
ENSG00000129946	P98077	Euteleostomi
ENSG00000129951	Q6T4P5	Euteleostomi
ENSG00000129965	P01308	Euteleostomi
ENSG00000129968	Q96GS6	Eukaryota
ENSG00000129988	P18428	Eukaryota
ENSG00000129990	O00445	Eutheria
ENSG00000129991	P19429	Tetrapoda
ENSG00000129993	O75081	Bilateria
ENSG00000130005	Q14353	Eukaryota
ENSG00000130021	Q08623	Cellular_Organisms
ENSG00000130023	Q5T6L9	Eukaryota
ENSG00000130024	Q8WUB8	Bilateria
ENSG00000130032	Q9BZD7	Euteleostomi
ENSG00000130035	Q9NY28	Euteleostomi
ENSG00000130037	P22460	Eukaryota
ENSG00000130038	Q9BSW2	Deuterostomia
ENSG00000130045	Q5VZ03	Eukaryota
ENSG00000130052	Q92502	Bilateria
ENSG00000130054	O75949	HUMAN
ENSG00000130055	Q9HCC8	Euteleostomi
ENSG00000130066	P21673	Cellular_Organisms
ENSG00000130119	Q9NVN8	Cellular_Organisms
ENSG00000130147	Q9P0V3	Chordata
ENSG00000130150	Q8NHP6	Eukaryota
ENSG00000130158	Q96HP0	Eukaryota
ENSG00000130159	Q9BQ95	Bilateria
ENSG00000130164	P01130	Bilateria
ENSG00000130165	P60002	Eukaryota
ENSG00000130167	Q9UKR8	Eutheria
ENSG00000130173	Q6UXH0	Mammalia
ENSG00000130175	P14314	Eukaryota
ENSG00000130176	P51911	Eukaryota
ENSG00000130177	Q13042	Eukaryota
ENSG00000130182	Q96SZ4	Mammalia
ENSG00000130193	Q8WUY1	Bilateria
ENSG00000130201	Q2M3D2	Euteleostomi
ENSG00000130202	Q92692	Euteleostomi
ENSG00000130203	P02649	Euteleostomi
ENSG00000130204	O96008	Eukaryota
ENSG00000130207	P55056	Eutheria
ENSG00000130208	P02654	Theria
ENSG00000130222	O95257	Bilateria
ENSG00000130224	Q5VUJ6	Chordata
ENSG00000130225	P0C6E6	Eukaryota
ENSG00000130226	P42658	Bilateria
ENSG00000130227	Q9UIA9	Eukaryota
ENSG00000130234	Q9BYF1	Deuterostomia
ENSG00000130244	Q17RN3	HUMAN
ENSG00000130254	Q14151	Euteleostomi
ENSG00000130255	Q9Y3U8	Eukaryota
ENSG00000130270	O60423	Eukaryota
ENSG00000130283	P27539	Theria
ENSG00000130287	O14594	Euteleostomi
ENSG00000130288	Q9P0J0	Eukaryota
ENSG00000130294	Q12756	Eukaryota
ENSG00000130299	Q969Y2	Cellular_Organisms
ENSG00000130300	Q9BX97	Mammalia
ENSG00000130303	Q10589	Eutheria
ENSG00000130304	Q6PCB7	Cellular_Organisms
ENSG00000130305	Q96P11	Cellular_Organisms
ENSG00000130307	Q8N6Y0	Mammalia
ENSG00000130309	Q8NBJ5	Eukaryota
ENSG00000130311	Q9BW61	Eukaryota
ENSG00000130312	Q9BQ48	Opisthokonta
ENSG00000130313	O95336	Cellular_Organisms
ENSG00000130332	Q9UK45	Eukaryota
ENSG00000130338	Q9NRJ4	Bilateria
ENSG00000130340	Q9Y5X1	Bilateria
ENSG00000130347	Q8WWV3	Cellular_Organisms
ENSG00000130348	Q9H0R6	Cellular_Organisms
ENSG00000130349	Q9P0P8	Bilateria
ENSG00000130363	Q86UC2	Eukaryota
ENSG00000130368	P04201	Tetrapoda
ENSG00000130377	Q5FVE4	Cellular_Organisms
ENSG00000130382	Q03111	Deuterostomia
ENSG00000130383	Q11128	Bilateria
ENSG00000130385	O95972	Euteleostomi
ENSG00000130396	P55196	Bilateria
ENSG00000130402	O43707	Eukaryota
ENSG00000130413	Q9BYT3	Deuterostomia
ENSG00000130414	O95299	Cellular_Organisms
ENSG00000130427	P01588	Euteleostomi
ENSG00000130429	O15143	Eukaryota
ENSG00000130433	Q9BXT2	Euteleostomi
ENSG00000130449	Q9HCJ5	Bilateria
ENSG00000130475	O14526	Bilateria
ENSG00000130477	Q9UPW8	Bilateria
ENSG00000130479	Q66K74	Deuterostomia
ENSG00000130487	Q96G42	Mammalia
ENSG00000130489	O43819	Cellular_Organisms
ENSG00000130508	Q92626	Bilateria
ENSG00000130511	Q9BWG4	Euteleostomi
ENSG00000130513	Q99988	Euteleostomi
ENSG00000130517	Q9NXJ5	Cellular_Organisms
ENSG00000130518	Q9H0B3	Eutheria
ENSG00000130520	Q9Y4Z0	Eukaryota
ENSG00000130522	P17535	Opisthokonta
ENSG00000130528	P23327	Euteleostomi
ENSG00000130529	Q8TD43	Deuterostomia
ENSG00000130538	Q8NG94	Eutheria
ENSG00000130540	Q9BR01	Deuterostomia
ENSG00000130544	Q8N988	Catarrhini
ENSG00000130545	Q9BUF7	Eutheria
ENSG00000130558	Q99784	Deuterostomia
ENSG00000130559	Q5T5Y3	Bilateria
ENSG00000130560	Q9BSL1	Eukaryota
ENSG00000130561	P10523	Euteleostomi
ENSG00000130584	Q86UZ6	Euteleostomi
ENSG00000130589	Q9BYK8	Deuterostomia
ENSG00000130590	Q9BYL1	Bilateria
ENSG00000130592	P33241	Tetrapoda
ENSG00000130595	P45378	Chordata
ENSG00000130598	P48788	Bilateria
ENSG00000130612	Q6ZSU1	Mammalia
ENSG00000130635	P20908	Bilateria
ENSG00000130638	Q9UBB4	Eukaryota
ENSG00000130640	Q9BSJ2	Eukaryota
ENSG00000130643	Q9NYX4	Eutheria
ENSG00000130649	P05181	Opisthokonta
ENSG00000130653	Q6ZV29	Cellular_Organisms
ENSG00000130656	P02008	Euteleostomi
ENSG00000130669	O96013	Bilateria
ENSG00000130675	P50219	Euteleostomi
ENSG00000130684	Q9Y3M9	Bilateria
ENSG00000130695	Q6P2H3	Chordata
ENSG00000130699	O00268	Bilateria
ENSG00000130700	Q9BWX5	Euteleostomi
ENSG00000130701	Q8NC74	Tetrapoda
ENSG00000130702	O15230	Eukaryota
ENSG00000130703	Q9H1P3	Eukaryota
ENSG00000130706	Q16186	Eukaryota
ENSG00000130707	P00966	Cellular_Organisms
ENSG00000130711	Q9H4Q4	Deuterostomia
ENSG00000130713	Q13868	Cellular_Organisms
ENSG00000130714	Q9Y6A1	Opisthokonta
ENSG00000130717	Q9HA47	Cellular_Organisms
ENSG00000130720	Q8N539	Bilateria
ENSG00000130723	Q5JSZ5	Euteleostomi
ENSG00000130724	O43633	Eukaryota
ENSG00000130725	P61081	Eukaryota
ENSG00000130726	Q13263	Tetrapoda
ENSG00000130731	Q96S19	Cellular_Organisms
ENSG00000130733	Q9BWQ6	Eukaryota
ENSG00000130734	Q86TL0	Eukaryota
ENSG00000130741	P41091	Cellular_Organisms
ENSG00000130748	Q9NX00	Euteleostomi
ENSG00000130749	Q9UPT8	Mammalia
ENSG00000130751	Q99742	Deuterostomia
ENSG00000130755	O60234	Eukaryota
ENSG00000130758	Q02779	Cellular_Organisms
ENSG00000130762	Q5VV41	Euteleostomi
ENSG00000130764	Q8N1G4	Bilateria
ENSG00000130766	P58004	Bilateria
ENSG00000130768	Q92485	Eukaryota
ENSG00000130770	Q9UII2	Bilateria
ENSG00000130772	Q9BUE0	Eukaryota
ENSG00000130775	Q5TEJ8	Euteleostomi
ENSG00000130779	P30622	Opisthokonta
ENSG00000130783	Q6P9F0	Deuterostomia
ENSG00000130787	O75146	Eukaryota
ENSG00000130803	Q96PQ6	Eutheria
ENSG00000130810	Q9NQ55	Eukaryota
ENSG00000130811	O75821	Eukaryota
ENSG00000130812	Q8NI99	Theria
ENSG00000130813	Q9NUL5	Euteleostomi
ENSG00000130816	P26358	Cellular_Organisms
ENSG00000130818	Q9BUY5	Euarchontoglires
ENSG00000130821	P48029	Eukaryota
ENSG00000130822	Q6P2M8	Cellular_Organisms
ENSG00000130826	O60832	Cellular_Organisms
ENSG00000130827	P51805	Bilateria
ENSG00000130829	Q99956	Tetrapoda
ENSG00000130830	Q00013	Euteleostomi
ENSG00000130844	Q9NQX6	Eutheria
ENSG00000130856	Q9UL36	Chordata
ENSG00000130876	Q9NS82	Opisthokonta
ENSG00000130881	O75074	Euteleostomi
ENSG00000130921	Q9H3J6	Cellular_Organisms
ENSG00000130935	Q9H8H0	Deuterostomia
ENSG00000130939	O95155	Eukaryota
ENSG00000130940	Q86V15	Bilateria
ENSG00000130943	Q9NTG1	Deuterostomia
ENSG00000130948	P37058	Eukaryota
ENSG00000130950	A1L443	Eutheria
ENSG00000130956	Q5JVS0	Euteleostomi
ENSG00000130957	O00757	Cellular_Organisms
ENSG00000130958	Q76EJ3	Eukaryota
ENSG00000130962	O14668	Euteleostomi
ENSG00000130985	P22314	Eukaryota
ENSG00000130988	Q15493	Cellular_Organisms
ENSG00000130997	Q7Z5Q5	Cellular_Organisms
ENSG00000131002	Q9BZA4	HUMAN
ENSG00000131007	Q9BZA1	Homininae
ENSG00000131009	Q9BZA1	Homininae
ENSG00000131013	Q8WUA2	Eukaryota
ENSG00000131015	Q9BZM5	Eutheria
ENSG00000131016	Q02952	Euteleostomi
ENSG00000131018	Q8NF91	Bilateria
ENSG00000131019	Q9BZM4	Eutheria
ENSG00000131023	O95835	Eukaryota
ENSG00000131037	Q8TE68	Bilateria
ENSG00000131042	Q8N423	Theria
ENSG00000131043	Q9Y312	Eukaryota
ENSG00000131044	Q3SXZ7	Eukaryota
ENSG00000131050	Q96DR5	Eutheria
ENSG00000131051	Q14498	Cellular_Organisms
ENSG00000131055	Q96KJ9	HUMAN
ENSG00000131059	Q9BQP9	Eutheria
ENSG00000131061	Q9BYN7	Chordata
ENSG00000131062	A6NEQ9	Euarchontoglires
ENSG00000131067	Q9UJ14	Deuterostomia
ENSG00000131068	Q96PH6	Eutheria
ENSG00000131069	Q9NR19	Cellular_Organisms
ENSG00000131080	Q9HAV5	Amniota
ENSG00000131089	O43307	Eukaryota
ENSG00000131094	O75973	Euteleostomi
ENSG00000131095	P14136	Chordata
ENSG00000131096	P10082	Euteleostomi
ENSG00000131097	Q9P298	Tetrapoda
ENSG00000131100	P36543	Cellular_Organisms
ENSG00000131115	Q86WZ6	Bilateria
ENSG00000131116	Q96B54	Theria
ENSG00000131126	Q9BY14	Eutheria
ENSG00000131127	Q15928	Bilateria
ENSG00000131142	O15444	Euteleostomi
ENSG00000131143	P13073	Bilateria
ENSG00000131148	O43402	Eukaryota
ENSG00000131149	Q14687	Euteleostomi
ENSG00000131153	Q9Y248	Eukaryota
ENSG00000131165	Q9HD42	Eukaryota
ENSG00000131171	O75368	Euteleostomi
ENSG00000131174	P24311	Tetrapoda
ENSG00000131183	Q06495	Bilateria
ENSG00000131187	P00748	Mammalia
ENSG00000131188	Q8TB68	Euteleostomi
ENSG00000131196	O95644	Euteleostomi
ENSG00000131203	P14902	Eukaryota
ENSG00000131233	P57773	Euteleostomi
ENSG00000131236	Q01518	Eukaryota
ENSG00000131238	P50897	Eukaryota
ENSG00000131242	Q86YS3	Bilateria
ENSG00000131263	Q9NVW2	Eukaryota
ENSG00000131264	O14627	Euteleostomi
ENSG00000131269	O75027	Cellular_Organisms
ENSG00000131323	Q13114	Deuterostomia
ENSG00000131351	Q9BT25	Amniota
ENSG00000131355	Q9BY15	Theria
ENSG00000131368	P82663	Bilateria
ENSG00000131370	O60239	Bilateria
ENSG00000131373	Q9UJ83	Cellular_Organisms
ENSG00000131374	Q92609	Eukaryota
ENSG00000131375	Q9Y6W3	Eukaryota
ENSG00000131378	Q14699	Euteleostomi
ENSG00000131379	Q8ND61	Chordata
ENSG00000131381	Q9H1K0	Bilateria
ENSG00000131386	Q8N3T1	Euteleostomi
ENSG00000131389	P31641	Eukaryota
ENSG00000131398	Q14003	Bilateria
ENSG00000131400	O96009	Eukaryota
ENSG00000131408	P55055	Bilateria
ENSG00000131409	Q9NT99	Bilateria
ENSG00000131435	P50479	Euteleostomi
ENSG00000131437	Q9Y496	Eukaryota
ENSG00000131446	P26572	Eukaryota
ENSG00000131459	O94808	Cellular_Organisms
ENSG00000131462	P23258	Eukaryota
ENSG00000131467	P61289	Eukaryota
ENSG00000131469	P61353	Eukaryota
ENSG00000131470	Q9P2W1	Eukaryota
ENSG00000131471	Q16853	Eukaryota
ENSG00000131473	P53396	Cellular_Organisms
ENSG00000131475	Q9BRG1	Eukaryota
ENSG00000131477	O60895	Euteleostomi
ENSG00000131480	O75106	Eukaryota
ENSG00000131482	P35575	Bilateria
ENSG00000131495	O43678	Eukaryota
ENSG00000131503	Q8IWZ3	Eukaryota
ENSG00000131504	O60610	Eukaryota
ENSG00000131507	Q9BT67	Bilateria
ENSG00000131508	P62837	Eukaryota
ENSG00000131538	Q9BXH5	Homininae
ENSG00000131548	Q9BXH5	Homininae
ENSG00000131558	Q96A65	Eukaryota
ENSG00000131584	Q96P50	Eukaryota
ENSG00000131586	Q9BYC9	Cellular_Organisms
ENSG00000131591	Q96HA4	Euteleostomi
ENSG00000131620	Q5XXA6	Eukaryota
ENSG00000131626	Q13136	Bilateria
ENSG00000131634	Q9BSN7	Euteleostomi
ENSG00000131650	Q8NCW0	Tetrapoda
ENSG00000131652	Q86W42	Eukaryota
ENSG00000131653	Q6Q0C0	Eukaryota
ENSG00000131668	Q9HBU1	Deuterostomia
ENSG00000131669	Q92982	Bilateria
ENSG00000131686	P23280	Euteleostomi
ENSG00000131697	O75161	Eukaryota
ENSG00000131711	P46821	Bilateria
ENSG00000131721	Q9BQY4	Catarrhini
ENSG00000131724	P78552	Tetrapoda
ENSG00000131725	Q5JSH3	Eukaryota
ENSG00000131730	P17540	Cellular_Organisms
ENSG00000131732	Q8N567	Eukaryota
ENSG00000131737	O76011	Mammalia
ENSG00000131738	Q14525	Mammalia
ENSG00000131746	Q8IZW8	Mammalia
ENSG00000131747	P11388	Cellular_Organisms
ENSG00000131748	Q14849	Bilateria
ENSG00000131759	P10276	Bilateria
ENSG00000131771	Q9UD71	Euteleostomi
ENSG00000131773	O75525	Bilateria
ENSG00000131778	Q86WJ1	Cellular_Organisms
ENSG00000131779	O96011	Bilateria
ENSG00000131781	P49326	Cellular_Organisms
ENSG00000131788	Q9Y6X2	Opisthokonta
ENSG00000131791	O43741	Eukaryota
ENSG00000131795	Q9Y5S9	Eukaryota
ENSG00000131797	Q96NS8	Catarrhini
ENSG00000131808	P01225	Euteleostomi
ENSG00000131828	P08559	Cellular_Organisms
ENSG00000131831	Q9Y5P3	Tetrapoda
ENSG00000131844	Q9HCC0	Cellular_Organisms
ENSG00000131845	Q9HCX3	Bilateria
ENSG00000131848	Q9BUG6	Eutheria
ENSG00000131849	P52740	Bilateria
ENSG00000131864	Q9HBJ7	Euteleostomi
ENSG00000131871	Q9BQE4	Deuterostomia
ENSG00000131873	Q86X52	Bilateria
ENSG00000131876	P09661	Eukaryota
ENSG00000131899	Q15334	Eukaryota
ENSG00000131910	Q15466	Euteleostomi
ENSG00000131914	Q9H9Z2	Bilateria
ENSG00000131931	Q9NVV9	Chordata
ENSG00000131941	Q8IUC4	Bilateria
ENSG00000131943	Q9NSK7	Bilateria
ENSG00000131944	Q9BTP7	Deuterostomia
ENSG00000131951	Q6ZRR7	Eukaryota
ENSG00000131966	Q9NZ32	Eukaryota
ENSG00000131969	Q7Z5M8	Cellular_Organisms
ENSG00000131979	P30793	Cellular_Organisms
ENSG00000131981	P17931	Euteleostomi
ENSG00000132000	Q6PEZ8	Eukaryota
ENSG00000132002	P25685	Eukaryota
ENSG00000132003	Q9H7M6	Bilateria
ENSG00000132004	Q5XUX1	Bilateria
ENSG00000132005	P22670	Opisthokonta
ENSG00000132010	P17024	Bilateria
ENSG00000132016	Q0VDD7	Eutheria
ENSG00000132017	Q66K64	Chordata
ENSG00000132024	Q6P1N0	Eukaryota
ENSG00000132026	Q9BSG5	Mammalia
ENSG00000132031	O15232	Euteleostomi
ENSG00000132109	P19474	Eutheria
ENSG00000132122	Q9NWH7	Chordata
ENSG00000132128	Q15345	Tetrapoda
ENSG00000132130	P48742	Bilateria
ENSG00000132139	Q8NHY3	Tetrapoda
ENSG00000132141	Q92526	Eukaryota
ENSG00000132142	Q13085	Eukaryota
ENSG00000132153	Q7L2E3	Deuterostomia
ENSG00000132155	P04049	Bilateria
ENSG00000132164	P48066	Eukaryota
ENSG00000132170	P37231	Bilateria
ENSG00000132182	Q8TEM1	Eukaryota
ENSG00000132185	Q7L513	Eutheria
ENSG00000132196	P56937	Opisthokonta
ENSG00000132199	Q7L5Y1	Cellular_Organisms
ENSG00000132204	Q9BZP3	HUMAN
ENSG00000132205	Q9BXX0	Euteleostomi
ENSG00000132207	Q9BQ83	Eukaryota
ENSG00000132249	Q8TEE6	Euteleostomi
ENSG00000132254	P53365	Bilateria
ENSG00000132256	Q9C035	Eutheria
ENSG00000132259	Q8IV77	Euteleostomi
ENSG00000132274	Q8IYM9	Eutheria
ENSG00000132275	O43159	Eukaryota
ENSG00000132283	Q96M86	Euteleostomi
ENSG00000132286	Q9Y5J6	Bilateria
ENSG00000132294	Q14156	Eukaryota
ENSG00000132297	Q02509	Euteleostomi
ENSG00000132300	Q96EY7	Bilateria
ENSG00000132305	Q16891	Bilateria
ENSG00000132313	Q9NZE8	Bilateria
ENSG00000132321	Q86XH1	Eukaryota
ENSG00000132323	Q9H0C8	Eukaryota
ENSG00000132326	O15055	Euteleostomi
ENSG00000132329	O60894	Euteleostomi
ENSG00000132330	Q96I15	Eukaryota
ENSG00000132334	P23469	Eukaryota
ENSG00000132341	P62826	Eukaryota
ENSG00000132356	Q13131	Eukaryota
ENSG00000132357	Q9BX69	Theria
ENSG00000132359	Q684P5	Eukaryota
ENSG00000132361	O75153	Eukaryota
ENSG00000132376	Q9BT40	Euteleostomi
ENSG00000132382	Q9BQG0	Eukaryota
ENSG00000132383	P27694	Eukaryota
ENSG00000132386	P36955	Euteleostomi
ENSG00000132388	P62253	Eukaryota
ENSG00000132394	P57772	Eukaryota
ENSG00000132405	Q9P2M4	Eukaryota
ENSG00000132406	Q5BJH2	Eukaryota
ENSG00000132423	Q9NZJ6	Cellular_Organisms
ENSG00000132424	Q8TF01	Euteleostomi
ENSG00000132429	Q9HBV1	Chordata
ENSG00000132432	P60059	Eukaryota
ENSG00000132434	Q9NS86	Eukaryota
ENSG00000132436	Q6PIW4	Eukaryota
ENSG00000132437	P20711	Cellular_Organisms
ENSG00000132446	Q9BXU8	Catarrhini
ENSG00000132463	Q12849	Euteleostomi
ENSG00000132464	Q9NRM1	Mammalia
ENSG00000132465	P01591	Amniota
ENSG00000132466	O75179	Eukaryota
ENSG00000132467	Q9NQZ2	Eukaryota
ENSG00000132470	P16144	Chordata
ENSG00000132471	Q969T9	Opisthokonta
ENSG00000132475	P84243	Eukaryota
ENSG00000132478	Q9C0B0	Bilateria
ENSG00000132481	Q96LD4	Mammalia
ENSG00000132485	O95218	Bilateria
ENSG00000132498	Q5VUR7	Eutheria
ENSG00000132507	Q6IS14	Cellular_Organisms
ENSG00000132510	O15054	Eukaryota
ENSG00000132514	Q8IUN9	Euteleostomi
ENSG00000132517	Q9NWF4	Euteleostomi
ENSG00000132518	Q02846	Eukaryota
ENSG00000132522	Q13227	Deuterostomia
ENSG00000132530	Q6GPH4	Eukaryota
ENSG00000132535	P78352	Bilateria
ENSG00000132541	P52758	Cellular_Organisms
ENSG00000132549	Q7Z7G8	Bilateria
ENSG00000132554	Q8NE09	Deuterostomia
ENSG00000132561	O00339	Eukaryota
ENSG00000132563	Q9BRK0	Bilateria
ENSG00000132570	Q9H0N5	Cellular_Organisms
ENSG00000132581	Q99470	Eukaryota
ENSG00000132589	Q14254	Bilateria
ENSG00000132591	O75616	Cellular_Organisms
ENSG00000132600	Q9NVM4	Eukaryota
ENSG00000132603	Q9Y221	Eukaryota
ENSG00000132604	Q15554	Euteleostomi
ENSG00000132612	Q9UN37	Cellular_Organisms
ENSG00000132613	Q765P7	Deuterostomia
ENSG00000132622	Q96MM6	Eukaryota
ENSG00000132623	Q9NU02	Deuterostomia
ENSG00000132631	Q9UJQ7	Mammalia
ENSG00000132635	Q9H1Q7	Deuterostomia
ENSG00000132639	P60880	Eukaryota
ENSG00000132640	Q9Y2F9	Bilateria
ENSG00000132646	P12004	Cellular_Organisms
ENSG00000132661	Q9UKK6	Eukaryota
ENSG00000132664	Q9H1D9	Eukaryota
ENSG00000132669	Q8WYP3	Bilateria
ENSG00000132670	P18433	Eukaryota
ENSG00000132671	P31391	Euteleostomi
ENSG00000132676	P51398	Eukaryota
ENSG00000132677	Q9H310	Cellular_Organisms
ENSG00000132680	Q7Z7F0	Eukaryota
ENSG00000132681	Q13733	Cellular_Organisms
ENSG00000132688	P48681	Euteleostomi
ENSG00000132692	Q96GW7	Euteleostomi
ENSG00000132693	P02741	Euteleostomi
ENSG00000132694	O15085	Euteleostomi
ENSG00000132698	P57735	Euteleostomi
ENSG00000132702	Q9GZV7	Euteleostomi
ENSG00000132703	P02743	Euteleostomi
ENSG00000132704	Q96LA5	Tetrapoda
ENSG00000132716	Q5TAQ9	Eukaryota
ENSG00000132718	Q9BT88	Bilateria
ENSG00000132740	P38935	Cellular_Organisms
ENSG00000132744	Q96HD9	Chordata
ENSG00000132746	P48448	Cellular_Organisms
ENSG00000132749	Q9Y4I5	Eukaryota
ENSG00000132763	Q9Y4U1	Bilateria
ENSG00000132768	Q9BQC3	Eukaryota
ENSG00000132773	Q96GM8	Eukaryota
ENSG00000132780	P49321	Eukaryota
ENSG00000132781	Q9UIF7	Cellular_Organisms
ENSG00000132792	Q8WYA6	Eukaryota
ENSG00000132793	Q9BQK8	Eukaryota
ENSG00000132801	Q96MP5	Amniota
ENSG00000132819	Q9H0Z9	Eukaryota
ENSG00000132821	Q96N03	Euteleostomi
ENSG00000132823	Q9NX31	Euteleostomi
ENSG00000132824	Q13530	Eukaryota
ENSG00000132825	O95685	Bilateria
ENSG00000132837	Q9UI17	Cellular_Organisms
ENSG00000132840	Q9H2M3	Cellular_Organisms
ENSG00000132842	O00203	Eukaryota
ENSG00000132846	Q96IU2	Homininae
ENSG00000132849	Q8NI35	Bilateria
ENSG00000132854	Q5T7N3	Tetrapoda
ENSG00000132855	Q9Y5C1	Euteleostomi
ENSG00000132872	Q9H2B2	Bilateria
ENSG00000132874	Q15849	Eukaryota
ENSG00000132879	Q9H4M3	Euteleostomi
ENSG00000132881	Q9BU20	Deuterostomia
ENSG00000132906	P55211	Deuterostomia
ENSG00000132911	Q9GZQ4	Bilateria
ENSG00000132912	Q9UJW0	Eukaryota
ENSG00000132915	P16499	Euteleostomi
ENSG00000132932	Q9NTI2	Eukaryota
ENSG00000132938	Q5JR59	Deuterostomia
ENSG00000132950	Q9UJ78	Tetrapoda
ENSG00000132952	Q5W0Q7	Chordata
ENSG00000132953	Q9C0E2	Eukaryota
ENSG00000132958	Q6XPS3	Eukaryota
ENSG00000132963	Q9Y244	Eukaryota
ENSG00000132964	P49336	Eukaryota
ENSG00000132965	P20292	Euteleostomi
ENSG00000132970	Q9UPY6	Bilateria
ENSG00000132972	Q9BXT8	Bilateria
ENSG00000132975	P47775	Euteleostomi
ENSG00000133019	P20309	Bilateria
ENSG00000133020	P13535	Eukaryota
ENSG00000133026	P35580	Eukaryota
ENSG00000133027	Q9UBM1	Eukaryota
ENSG00000133028	O75880	Cellular_Organisms
ENSG00000133030	Q6WCQ1	Chordata
ENSG00000133048	P36222	Mammalia
ENSG00000133055	Q13203	Euteleostomi
ENSG00000133056	O00750	Eukaryota
ENSG00000133059	Q6XUX3	Deuterostomia
ENSG00000133063	Q13231	Cellular_Organisms
ENSG00000133065	Q8IVJ1	Cellular_Organisms
ENSG00000133067	Q9HBX8	Bilateria
ENSG00000133069	O75069	Bilateria
ENSG00000133083	O15075	Opisthokonta
ENSG00000133101	P78396	Eukaryota
ENSG00000133103	Q9Y2V7	Eukaryota
ENSG00000133104	Q8N0X7	Eukaryota
ENSG00000133105	Q8WXD0	Bilateria
ENSG00000133106	Q96J88	Deuterostomia
ENSG00000133107	Q9UBN4	Eukaryota
ENSG00000133110	Q15063	Cellular_Organisms
ENSG00000133111	O00287	Deuterostomia
ENSG00000133112	P13693	Eukaryota
ENSG00000133114	Q8IXQ4	Eukaryota
ENSG00000133115	Q8TAV4	Cellular_Organisms
ENSG00000133116	Q9UEF7	Cellular_Organisms
ENSG00000133119	P40938	Eukaryota
ENSG00000133121	Q9Y3M8	Bilateria
ENSG00000133124	O14654	HUMAN
ENSG00000133131	Q8TE76	Eukaryota
ENSG00000133134	Q9BXY8	Eutheria
ENSG00000133135	Q8TEB7	Euteleostomi
ENSG00000133138	Q0IIM8	Cellular_Organisms
ENSG00000133142	Q96EI5	Eutheria
ENSG00000133149	Q9BXU3	Eutheria
ENSG00000133169	Q9HBH7	Eutheria
ENSG00000133193	Q969W3	Amniota
ENSG00000133195	Q8N1S5	Cellular_Organisms
ENSG00000133216	P29323	Eukaryota
ENSG00000133226	Q8IYB3	Eukaryota
ENSG00000133243	Q9BX70	Bilateria
ENSG00000133246	Q96QH2	Amniota
ENSG00000133247	Q86Y97	Opisthokonta
ENSG00000133250	Q96IQ9	Euteleostomi
ENSG00000133256	P35913	Euteleostomi
ENSG00000133265	Q9NZL4	Eukaryota
ENSG00000133275	P78368	Opisthokonta
ENSG00000133302	Q9BQI6	Eukaryota
ENSG00000133313	Q96KP4	Cellular_Organisms
ENSG00000133315	Q9BQ69	Cellular_Organisms
ENSG00000133316	Q6RFH5	Eukaryota
ENSG00000133317	Q96DT0	Mammalia
ENSG00000133318	O95197	Eukaryota
ENSG00000133321	Q9UL19	Euteleostomi
ENSG00000133328	Q9NWW9	Catarrhini
ENSG00000133392	P35749	Eukaryota
ENSG00000133393	Q96NB1	Eukaryota
ENSG00000133398	Q9BTT4	Eukaryota
ENSG00000133401	O15018	Euteleostomi
ENSG00000133422	Q9Y6X9	Eukaryota
ENSG00000133424	O95461	Eukaryota
ENSG00000133433	P30712	Cellular_Organisms
ENSG00000133454	Q8IUG5	Bilateria
ENSG00000133460	Q9BYW1	Euteleostomi
ENSG00000133466	Q9BXI9	Chordata
ENSG00000133475	P36268	Cellular_Organisms
ENSG00000133477	Q8NEG4	Euteleostomi
ENSG00000133488	Q9UDX3	Eukaryota
ENSG00000133511	P42356	Eukaryota
ENSG00000133519	Q3KR32	HUMAN
ENSG00000133561	Q6P9H5	Eutheria
ENSG00000133574	Q9NUV9	Eukaryota
ENSG00000133597	Q7Z695	Cellular_Organisms
ENSG00000133606	Q9UHC7	Eukaryota
ENSG00000133612	Q96P47	Bilateria
ENSG00000133619	A5PL33	Eutheria
ENSG00000133624	Q75MW2	Homininae
ENSG00000133627	Q9P1U1	Eukaryota
ENSG00000133636	P30990	Euteleostomi
ENSG00000133639	P62324	Deuterostomia
ENSG00000133640	Q96JM4	Eukaryota
ENSG00000133641	Q8N999	Euteleostomi
ENSG00000133657	Q9H7F0	Eukaryota
ENSG00000133661	P35247	Chordata
ENSG00000133665	Q96IM9	Eukaryota
ENSG00000133678	Q8TBM7	Deuterostomia
ENSG00000133687	Q8IUR5	Cellular_Organisms
ENSG00000133703	P01116	Eukaryota
ENSG00000133704	O15397	Eukaryota
ENSG00000133706	Q9P2J5	Cellular_Organisms
ENSG00000133710	Q9NQ38	Amniota
ENSG00000133731	P29218	Cellular_Organisms
ENSG00000133739	Q9C099	Deuterostomia
ENSG00000133740	Q15329	Deuterostomia
ENSG00000133742	P00915	Eukaryota
ENSG00000133773	Q9P031	Deuterostomia
ENSG00000133789	Q9UH65	Bilateria
ENSG00000133794	O00327	Bilateria
ENSG00000133800	Q9Y5Y7	Tetrapoda
ENSG00000133805	Q01432	Eukaryota
ENSG00000133808	Q6ZW33	Tetrapoda
ENSG00000133812	Q86WG5	Eukaryota
ENSG00000133816	O94851	Bilateria
ENSG00000133818	P62070	Eukaryota
ENSG00000133835	P51659	Cellular_Organisms
ENSG00000133858	O60293	Chordata
ENSG00000133863	Q9BXT5	Mammalia
ENSG00000133872	Q96BY9	Eukaryota
ENSG00000133874	Q9H9V4	Eukaryota
ENSG00000133878	Q9BV47	Eukaryota
ENSG00000133884	Q92785	Bilateria
ENSG00000133895	O00255	Bilateria
ENSG00000133935	Q9UKR5	Eukaryota
ENSG00000133937	P56915	Bilateria
ENSG00000133943	Q7Z3D6	Cellular_Organisms
ENSG00000133958	Q9P2D8	Bilateria
ENSG00000133961	P49757	Bilateria
ENSG00000133962	Q9H7T0	Mammalia
ENSG00000133980	Q9H8Y1	Euteleostomi
ENSG00000133983	Q9P0S2	Bilateria
ENSG00000133985	Q92623	Euteleostomi
ENSG00000133997	O75586	Eukaryota
ENSG00000134001	P05198	Cellular_Organisms
ENSG00000134007	O43506	Amniota
ENSG00000134013	Q9Y4K0	Bilateria
ENSG00000134014	Q9H9T3	Cellular_Organisms
ENSG00000134020	Q96S96	Eukaryota
ENSG00000134025	Q9HAK2	Bilateria
ENSG00000134028	O15204	Chordata
ENSG00000134030	O43310	Euteleostomi
ENSG00000134042	Q9BYG7	Mammalia
ENSG00000134046	Q9UBB5	Bilateria
ENSG00000134049	Q9Y5U9	Eukaryota
ENSG00000134056	P82909	Deuterostomia
ENSG00000134057	P14635	Eukaryota
ENSG00000134058	P50613	Eukaryota
ENSG00000134061	Q99467	Euteleostomi
ENSG00000134070	O43187	Tetrapoda
ENSG00000134072	Q14012	Eukaryota
ENSG00000134075	Q8WUW1	Eukaryota
ENSG00000134077	Q9BV44	Cellular_Organisms
ENSG00000134086	P40337	Eukaryota
ENSG00000134107	O14503	Euteleostomi
ENSG00000134108	Q9NVJ2	Eukaryota
ENSG00000134109	Q92611	Eukaryota
ENSG00000134115	Q9UQ52	Bilateria
ENSG00000134121	O00533	Bilateria
ENSG00000134138	O14770	Bilateria
ENSG00000134146	Q7L8W6	Cellular_Organisms
ENSG00000134152	Q9H079	Chordata
ENSG00000134153	Q9NPA0	Eukaryota
ENSG00000134160	Q7Z4N2	Eukaryota
ENSG00000134183	P19087	Euteleostomi
ENSG00000134184	P09488	Eukaryota
ENSG00000134186	Q5VTL8	Eukaryota
ENSG00000134193	Q9BYZ8	Tetrapoda
ENSG00000134198	O60636	Euteleostomi
ENSG00000134200	P01222	Euteleostomi
ENSG00000134201	P46439	Eukaryota
ENSG00000134202	P21266	Eukaryota
ENSG00000134207	Q5T7P8	Euteleostomi
ENSG00000134215	Q9UKW4	Bilateria
ENSG00000134216	Q9BZP6	Cellular_Organisms
ENSG00000134222	Q6PGN9	Mammalia
ENSG00000134240	P54868	Cellular_Organisms
ENSG00000134242	Q9Y2R2	Tetrapoda
ENSG00000134243	Q99523	Opisthokonta
ENSG00000134245	Q93097	Chordata
ENSG00000134247	Q9P2B2	Euteleostomi
ENSG00000134248	O43504	Eukaryota
ENSG00000134249	Q9UKF2	Mammalia
ENSG00000134250	Q04721	Bilateria
ENSG00000134253	Q9H8W5	Bilateria
ENSG00000134255	Q9Y6K0	Eukaryota
ENSG00000134256	Q93033	Euteleostomi
ENSG00000134258	Q7Z7D3	Euteleostomi
ENSG00000134259	P01138	Euteleostomi
ENSG00000134262	Q9Y6B7	Eukaryota
ENSG00000134265	Q99747	Eukaryota
ENSG00000134278	Q08AE8	Chordata
ENSG00000134283	Q8NEY8	Euteleostomi
ENSG00000134285	Q9NYL4	Euteleostomi
ENSG00000134287	P61204	Eukaryota
ENSG00000134291	Q9BVX2	Euteleostomi
ENSG00000134294	Q96QD8	Euteleostomi
ENSG00000134297	O95397	Eukaryota
ENSG00000134308	P27348	Amniota
ENSG00000134313	Q9ULH0	Eukaryota
ENSG00000134317	Q9NZI5	Bilateria
ENSG00000134318	O75116	Bilateria
ENSG00000134321	Q8WXG1	Eukaryota
ENSG00000134323	P04198	Opisthokonta
ENSG00000134324	Q14693	Eukaryota
ENSG00000134326	Q5EBM0	Eukaryota
ENSG00000134330	Q2TAA2	Eukaryota
ENSG00000134333	P00338	Cellular_Organisms
ENSG00000134343	Q9BYT9	Eukaryota
ENSG00000134352	P40189	Euteleostomi
ENSG00000134363	P19883	Bilateria
ENSG00000134365	Q92496	Mammalia
ENSG00000134369	Q8NEY1	Bilateria
ENSG00000134371	Q6P1J9	Eukaryota
ENSG00000134375	Q99595	Eukaryota
ENSG00000134376	P82279	Bilateria
ENSG00000134389	Q9BXR6	Bilateria
ENSG00000134391	P36980	Mammalia
ENSG00000134398	Q76MJ5	Eukaryota
ENSG00000134419	P62244	Cellular_Organisms
ENSG00000134438	Q9Y2V3	Bilateria
ENSG00000134440	O43776	Cellular_Organisms
ENSG00000134443	P07492	Tetrapoda
ENSG00000134444	Q9P260	Eukaryota
ENSG00000134452	Q8NFZ0	Cellular_Organisms
ENSG00000134453	Q96I25	Eukaryota
ENSG00000134460	P01589	Amniota
ENSG00000134461	Q6P6B7	Cellular_Organisms
ENSG00000134463	Q96DC8	Cellular_Organisms
ENSG00000134470	Q13261	Amniota
ENSG00000134480	P51946	Eukaryota
ENSG00000134489	Q9H3N8	Amniota
ENSG00000134490	Q24JQ0	Opisthokonta
ENSG00000134504	Q719H9	Euteleostomi
ENSG00000134508	Q8TDN4	Eukaryota
ENSG00000134516	Q92608	Eukaryota
ENSG00000134531	P54849	Tetrapoda
ENSG00000134532	P35711	Bilateria
ENSG00000134533	Q96A58	Bilateria
ENSG00000134538	Q9Y6L6	Deuterostomia
ENSG00000134539	Q13241	Euteleostomi
ENSG00000134545	P26715	Euteleostomi
ENSG00000134548	Q9BT56	Euteleostomi
ENSG00000134551	P02810	HUMAN
ENSG00000134569	O75096	Bilateria
ENSG00000134571	Q14896	Bilateria
ENSG00000134574	Q92466	Eukaryota
ENSG00000134575	P11117	Eukaryota
ENSG00000134588	Q9BXU7	Euteleostomi
ENSG00000134590	O15255	Homininae
ENSG00000134594	Q14088	Euteleostomi
ENSG00000134595	P41225	Euteleostomi
ENSG00000134597	Q9Y388	Eukaryota
ENSG00000134602	Q9P289	Euteleostomi
ENSG00000134612	Q9HBA9	Cellular_Organisms
ENSG00000134627	Q7Z3Z4	Eukaryota
ENSG00000134640	P49286	Deuterostomia
ENSG00000134644	Q14671	Eukaryota
ENSG00000134668	Q6ZMY3	Mammalia
ENSG00000134684	P54577	Cellular_Organisms
ENSG00000134686	Q8IXK0	Bilateria
ENSG00000134690	Q53HL2	Euteleostomi
ENSG00000134697	Q13823	Cellular_Organisms
ENSG00000134698	Q9HCK5	Eukaryota
ENSG00000134709	Q9UJC3	Eukaryota
ENSG00000134716	P51589	Eukaryota
ENSG00000134717	Q96K17	Eukaryota
ENSG00000134744	Q5TAX3	Eukaryota
ENSG00000134748	Q8NAV1	Eukaryota
ENSG00000134755	Q02487	Euteleostomi
ENSG00000134757	P32926	Amniota
ENSG00000134758	Q8WVD3	Tetrapoda
ENSG00000134759	Q6IA86	Eukaryota
ENSG00000134760	Q02413	Amniota
ENSG00000134762	Q14574	Euteleostomi
ENSG00000134765	Q08554	Euteleostomi
ENSG00000134769	Q9Y4J8	Bilateria
ENSG00000134775	Q2V2M9	Bilateria
ENSG00000134779	Q68CL5	Bilateria
ENSG00000134780	Q9Y4D2	Eukaryota
ENSG00000134802	Q8NBI5	Eukaryota
ENSG00000134809	P62072	Eukaryota
ENSG00000134812	P27352	Tetrapoda
ENSG00000134815	Q14147	Eukaryota
ENSG00000134817	P35414	Euteleostomi
ENSG00000134824	O95864	Cellular_Organisms
ENSG00000134825	P61165	Eukaryota
ENSG00000134827	P20061	Chordata
ENSG00000134830	Q9P296	Theria
ENSG00000134851	Q9HC07	Cellular_Organisms
ENSG00000134852	O15516	Deuterostomia
ENSG00000134853	P16234	Bilateria
ENSG00000134864	Q9BVM4	Cellular_Organisms
ENSG00000134871	P08572	Bilateria
ENSG00000134873	P78369	Euteleostomi
ENSG00000134874	Q86YF9	Eukaryota
ENSG00000134882	Q8NBM4	Eukaryota
ENSG00000134884	Q9NWB6	Eukaryota
ENSG00000134897	Q86UB2	Eukaryota
ENSG00000134899	P28715	Eukaryota
ENSG00000134900	P29144	Cellular_Organisms
ENSG00000134901	Q6UW63	Eukaryota
ENSG00000134905	Q9HA77	Cellular_Organisms
ENSG00000134909	A7KAX9	Bilateria
ENSG00000134910	P46977	Cellular_Organisms
ENSG00000134917	Q9UP79	Bilateria
ENSG00000134940	P26436	Mammalia
ENSG00000134954	P14921	Bilateria
ENSG00000134955	Q8TED4	Eukaryota
ENSG00000134962	Q86Z14	Cellular_Organisms
ENSG00000134970	Q86XR7	HUMAN
ENSG00000134982	P25054	Bilateria
ENSG00000134986	Q16612	Amniota
ENSG00000134987	Q8NI36	Eukaryota
ENSG00000134996	Q92882	Eukaryota
ENSG00000135002	Q969G6	Cellular_Organisms
ENSG00000135018	Q9UMX0	Eukaryota
ENSG00000135040	Q5VZE5	Eukaryota
ENSG00000135045	Q8IXQ3	Amniota
ENSG00000135046	P04083	Euteleostomi
ENSG00000135047	P07711	Eukaryota
ENSG00000135048	Q9UHN6	Eukaryota
ENSG00000135049	Q9UPW5	Deuterostomia
ENSG00000135052	Q8NBJ4	Euteleostomi
ENSG00000135063	Q15884	Euteleostomi
ENSG00000135069	Q9Y617	Cellular_Organisms
ENSG00000135070	Q9BUE6	Cellular_Organisms
ENSG00000135074	Q9H013	Bilateria
ENSG00000135077	Q8TDQ0	Mammalia
ENSG00000135083	Q8IV13	Euteleostomi
ENSG00000135090	Q9H2K8	Bilateria
ENSG00000135093	Q70CQ3	Eukaryota
ENSG00000135094	P20132	Cellular_Organisms
ENSG00000135097	O43347	Eukaryota
ENSG00000135100	P20823	Deuterostomia
ENSG00000135108	O94952	Cellular_Organisms
ENSG00000135111	O15119	Euteleostomi
ENSG00000135114	Q15646	Eutheria
ENSG00000135116	O00198	Theria
ENSG00000135119	Q96EX2	Eukaryota
ENSG00000135124	Q99571	Deuterostomia
ENSG00000135127	Q6ZP65	Bilateria
ENSG00000135144	Q86Y01	Bilateria
ENSG00000135148	O14545	Eukaryota
ENSG00000135164	Q9Y222	Deuterostomia
ENSG00000135180	Q9BT76	Amniota
ENSG00000135185	Q9BU79	Deuterostomia
ENSG00000135205	Q8IYE0	Eukaryota
ENSG00000135211	Q9H2L4	Bilateria
ENSG00000135213	A8CG34	Euteleostomi
ENSG00000135218	P16671	Eukaryota
ENSG00000135220	Q6UWM9	Bilateria
ENSG00000135222	P05814	Eutheria
ENSG00000135226	Q9BY64	Bilateria
ENSG00000135241	Q9NP80	Eukaryota
ENSG00000135245	Q9Y5L2	Eutheria
ENSG00000135248	Q96KD3	Theria
ENSG00000135249	Q6NUQ1	Eukaryota
ENSG00000135250	P78362	Eukaryota
ENSG00000135253	Q6ZWJ8	Eukaryota
ENSG00000135269	Q9UGI8	Bilateria
ENSG00000135272	Q9P1T7	Euteleostomi
ENSG00000135297	Q9Y2Z2	Cellular_Organisms
ENSG00000135298	O60242	Euteleostomi
ENSG00000135299	Q9Y2G4	Bilateria
ENSG00000135312	P28222	Euteleostomi
ENSG00000135314	Q4VXA5	Euarchontoglires
ENSG00000135315	Q5TB80	Deuterostomia
ENSG00000135316	O60506	Eukaryota
ENSG00000135317	Q9Y5W7	Bilateria
ENSG00000135318	P21589	Cellular_Organisms
ENSG00000135324	Q96G30	Euteleostomi
ENSG00000135333	Q15375	Eukaryota
ENSG00000135334	Q53H80	Bilateria
ENSG00000135336	Q9UBD5	Eukaryota
ENSG00000135338	Q86VQ0	Euteleostomi
ENSG00000135341	O43318	Bilateria
ENSG00000135346	P01215	Euteleostomi
ENSG00000135355	Q969M2	Chordata
ENSG00000135362	Q6MZQ0	Euteleostomi
ENSG00000135363	P25791	Euteleostomi
ENSG00000135365	Q96BD5	Euteleostomi
ENSG00000135372	Q9H0A0	Cellular_Organisms
ENSG00000135373	Q9NZC4	Euteleostomi
ENSG00000135374	Q9UKW6	Tetrapoda
ENSG00000135378	Q9BZD6	Euteleostomi
ENSG00000135387	Q14444	Deuterostomia
ENSG00000135390	Q06055	Eukaryota
ENSG00000135392	Q6Y2X3	Bilateria
ENSG00000135404	P08962	Bilateria
ENSG00000135406	P41219	Euteleostomi
ENSG00000135407	O75366	Eukaryota
ENSG00000135409	Q16671	Euteleostomi
ENSG00000135413	Q9GZZ8	Catarrhini
ENSG00000135414	O95390	Bilateria
ENSG00000135423	Q9UI32	Cellular_Organisms
ENSG00000135424	Q13683	Bilateria
ENSG00000135426	A2RU30	Euteleostomi
ENSG00000135436	Q8IYM0	Mammalia
ENSG00000135437	Q92781	Euteleostomi
ENSG00000135439	Q99490	Bilateria
ENSG00000135441	P78537	Eukaryota
ENSG00000135443	P78386	Mammalia
ENSG00000135446	P11802	Bilateria
ENSG00000135447	Q13522	Euteleostomi
ENSG00000135451	Q12815	Mammalia
ENSG00000135452	Q12999	Bilateria
ENSG00000135454	Q00973	Euteleostomi
ENSG00000135457	Q12800	Bilateria
ENSG00000135469	Q96MF6	Cellular_Organisms
ENSG00000135472	Q9BWQ8	Bilateria
ENSG00000135473	Q504Q3	Eukaryota
ENSG00000135476	Q14674	Deuterostomia
ENSG00000135477	A6NCN2	Mammalia
ENSG00000135480	P08729	Tetrapoda
ENSG00000135482	Q96K80	Deuterostomia
ENSG00000135486	P09651	Bilateria
ENSG00000135502	Q86VW2	Euteleostomi
ENSG00000135503	P36896	Bilateria
ENSG00000135506	Q13438	Eukaryota
ENSG00000135517	P30301	Eukaryota
ENSG00000135519	Q9ULD8	Bilateria
ENSG00000135521	Q96GA3	Bilateria
ENSG00000135525	Q14244	Euteleostomi
ENSG00000135535	Q04900	Euteleostomi
ENSG00000135537	Q8WV93	Cellular_Organisms
ENSG00000135540	Q5SYE7	Euteleostomi
ENSG00000135541	Q8N157	Eukaryota
ENSG00000135547	Q9UBP5	Chordata
ENSG00000135549	Q9C010	Bilateria
ENSG00000135569	O14804	Amniota
ENSG00000135577	P28336	Bilateria
ENSG00000135587	O60906	Eukaryota
ENSG00000135596	Q8TDZ2	Bilateria
ENSG00000135597	Q96D71	Euteleostomi
ENSG00000135604	O75558	Eukaryota
ENSG00000135605	P42680	Bilateria
ENSG00000135617	Q9BSG0	Bilateria
ENSG00000135622	O95754	Euteleostomi
ENSG00000135624	Q99832	Eukaryota
ENSG00000135625	Q05215	Tetrapoda
ENSG00000135631	Q9BXF6	Euteleostomi
ENSG00000135632	Q6GMV2	Eukaryota
ENSG00000135636	O75923	Eukaryota
ENSG00000135637	Q17RM4	Chordata
ENSG00000135638	Q04741	Deuterostomia
ENSG00000135643	Q86W47	Euteleostomi
ENSG00000135655	Q9Y4E8	Eukaryota
ENSG00000135677	P15586	Cellular_Organisms
ENSG00000135678	P14384	Bilateria
ENSG00000135679	Q00987	Euteleostomi
ENSG00000135686	Q8N4N3	Euteleostomi
ENSG00000135697	Q9HAY6	Eukaryota
ENSG00000135698	Q99547	Opisthokonta
ENSG00000135702	Q9GZS9	Euteleostomi
ENSG00000135709	O60268	Bilateria
ENSG00000135720	O43237	Eukaryota
ENSG00000135722	Q96CD0	Deuterostomia
ENSG00000135723	Q9Y613	Bilateria
ENSG00000135736	Q96A19	Bilateria
ENSG00000135740	Q14940	Euteleostomi
ENSG00000135744	P01019	Euteleostomi
ENSG00000135747	Q9BS34	Catarrhini
ENSG00000135749	A6NKB5	Bilateria
ENSG00000135750	O00180	Bilateria
ENSG00000135763	Q14146	Deuterostomia
ENSG00000135766	Q9GZT9	Eukaryota
ENSG00000135773	O14815	Eukaryota
ENSG00000135775	Q14746	Eukaryota
ENSG00000135776	Q9NRK6	Cellular_Organisms
ENSG00000135778	Q9BSD7	Cellular_Organisms
ENSG00000135801	O75529	Chordata
ENSG00000135821	P15104	Cellular_Organisms
ENSG00000135823	O43752	Eukaryota
ENSG00000135824	P57771	Chordata
ENSG00000135828	Q05823	Amniota
ENSG00000135829	Q08211	Eukaryota
ENSG00000135835	Q5VZ46	Chordata
ENSG00000135837	Q5VT06	Deuterostomia
ENSG00000135838	Q9BXD5	Cellular_Organisms
ENSG00000135842	Q9BZQ8	Euteleostomi
ENSG00000135845	Q92535	Eukaryota
ENSG00000135847	Q9BR61	Eukaryota
ENSG00000135862	P11047	Bilateria
ENSG00000135870	Q5TC82	Bilateria
ENSG00000135898	Q9Y2T6	Euteleostomi
ENSG00000135899	Q9HB58	Eutheria
ENSG00000135900	Q9H9J2	Bilateria
ENSG00000135902	Q07001	Euteleostomi
ENSG00000135903	P23760	Bilateria
ENSG00000135905	Q96BY6	Eukaryota
ENSG00000135912	Q14679	Eukaryota
ENSG00000135913	Q86T82	Euteleostomi
ENSG00000135914	P41595	Bilateria
ENSG00000135916	Q9NQX7	Euteleostomi
ENSG00000135917	Q9BZV2	Bilateria
ENSG00000135919	P07093	Euteleostomi
ENSG00000135924	P25686	Bilateria
ENSG00000135925	Q9GZT5	Bilateria
ENSG00000135926	Q969X1	Opisthokonta
ENSG00000135929	Q02318	Bilateria
ENSG00000135930	O60573	Eukaryota
ENSG00000135931	Q7Z3E5	Eukaryota
ENSG00000135932	Q9Y376	Eukaryota
ENSG00000135940	P10606	Eukaryota
ENSG00000135945	Q9UBZ9	Cellular_Organisms
ENSG00000135951	Q9BZW7	Amniota
ENSG00000135953	Q8NBP5	Opisthokonta
ENSG00000135956	O75204	Deuterostomia
ENSG00000135960	Q9UNE0	Chordata
ENSG00000135966	Q8WUH2	Eukaryota
ENSG00000135968	Q8IWJ2	Bilateria
ENSG00000135972	P82933	Cellular_Organisms
ENSG00000135973	Q9Y5Y3	Euteleostomi
ENSG00000135974	Q9BVC5	Euteleostomi
ENSG00000135999	Q52LR7	Eukaryota
ENSG00000136002	Q9NR80	Eukaryota
ENSG00000136003	Q9H1K1	Cellular_Organisms
ENSG00000136010	Q3SY69	Cellular_Organisms
ENSG00000136011	Q8WWQ8	Deuterostomia
ENSG00000136014	Q9H0E7	Eukaryota
ENSG00000136021	Q6P3W7	Eukaryota
ENSG00000136026	Q07065	Euteleostomi
ENSG00000136040	O60486	Euteleostomi
ENSG00000136044	Q8NEU8	Deuterostomia
ENSG00000136045	Q13610	Eukaryota
ENSG00000136048	Q8N682	Chordata
ENSG00000136051	Q2M389	Eukaryota
ENSG00000136052	Q96JW4	Cellular_Organisms
ENSG00000136059	O15195	Eukaryota
ENSG00000136068	O75369	Eukaryota
ENSG00000136098	P51956	Euteleostomi
ENSG00000136099	O95206	Chordata
ENSG00000136100	Q86VN1	Eukaryota
ENSG00000136104	Q5TBB1	Eukaryota
ENSG00000136108	Q8WWK9	Chordata
ENSG00000136110	O75829	Euteleostomi
ENSG00000136111	O60343	Bilateria
ENSG00000136112	Q2TAA5	Cellular_Organisms
ENSG00000136114	Q9NS62	Euteleostomi
ENSG00000136122	Q6PGQ7	Euteleostomi
ENSG00000136141	Q9Y2L9	Euteleostomi
ENSG00000136143	Q9P2R7	Cellular_Organisms
ENSG00000136144	Q8NDN9	Eukaryota
ENSG00000136146	Q9NPJ6	Bilateria
ENSG00000136147	Q9UIL8	Euteleostomi
ENSG00000136152	Q96JB2	Eukaryota
ENSG00000136153	Q8WWI1	Eukaryota
ENSG00000136155	O95171	Euteleostomi
ENSG00000136156	Q9Y287	Deuterostomia
ENSG00000136158	O43597	Euteleostomi
ENSG00000136159	Q9NV35	Cellular_Organisms
ENSG00000136160	P24530	Euteleostomi
ENSG00000136161	O95199	Eukaryota
ENSG00000136167	P13796	Eukaryota
ENSG00000136169	Q96T68	Euteleostomi
ENSG00000136193	Q12765	Bilateria
ENSG00000136197	Q9BPX7	Eukaryota
ENSG00000136205	Q68CZ2	Bilateria
ENSG00000136206	Q8NFV5	Mammalia
ENSG00000136213	Q9NRB3	Euteleostomi
ENSG00000136231	O00425	Bilateria
ENSG00000136235	Q14956	Euteleostomi
ENSG00000136237	Q92565	Euteleostomi
ENSG00000136238	P63000	Eukaryota
ENSG00000136240	P33947	Eukaryota
ENSG00000136243	O15504	Opisthokonta
ENSG00000136244	P05231	Euteleostomi
ENSG00000136247	Q9NPG8	Eukaryota
ENSG00000136250	P28039	Eukaryota
ENSG00000136261	Q9Y6E2	Eukaryota
ENSG00000136267	Q9Y6T7	Eukaryota
ENSG00000136270	Q969Z0	Bilateria
ENSG00000136271	Q9NY93	Eukaryota
ENSG00000136273	O60921	Eukaryota
ENSG00000136274	O15069	Eukaryota
ENSG00000136275	Q9H7B7	Homininae
ENSG00000136279	Q9UJU6	Eukaryota
ENSG00000136280	Q9BSQ5	Deuterostomia
ENSG00000136286	B0I1T2	Eukaryota
ENSG00000136295	Q9C0H2	Bilateria
ENSG00000136297	Q8IY49	Cellular_Organisms
ENSG00000136305	Q9UHD4	Euteleostomi
ENSG00000136319	Q8N0Z6	Eukaryota
ENSG00000136327	O15522	Euteleostomi
ENSG00000136352	P43699	Bilateria
ENSG00000136367	Q9C0A1	Tetrapoda
ENSG00000136371	P49914	Cellular_Organisms
ENSG00000136378	Q9UKP4	Bilateria
ENSG00000136379	Q6PCB6	Eukaryota
ENSG00000136381	P48200	Cellular_Organisms
ENSG00000136383	Q96L96	Euteleostomi
ENSG00000136404	Q9BZW5	Deuterostomia
ENSG00000136425	O75838	Bilateria
ENSG00000136436	Q13137	Tetrapoda
ENSG00000136444	Q9HA92	Cellular_Organisms
ENSG00000136447	Q8IVW1	Homininae
ENSG00000136448	P30419	Eukaryota
ENSG00000136449	Q8TBZ2	Deuterostomia
ENSG00000136450	Q07955	Eukaryota
ENSG00000136451	Q14119	Euteleostomi
ENSG00000136457	O15335	Euteleostomi
ENSG00000136463	Q9BSH4	Cellular_Organisms
ENSG00000136478	Q8IWB9	Bilateria
ENSG00000136480	Q9UHN1	Bilateria
ENSG00000136485	P61962	Eukaryota
ENSG00000136487	P01242	Homininae
ENSG00000136488	P01243	Homininae
ENSG00000136490	Q9BT23	Eukaryota
ENSG00000136492	Q9BX63	Cellular_Organisms
ENSG00000136504	O95251	Opisthokonta
ENSG00000136514	Q96DX8	Chordata
ENSG00000136518	O96019	Eukaryota
ENSG00000136521	O43674	Bilateria
ENSG00000136522	Q9HD33	Eukaryota
ENSG00000136527	P62995	Eukaryota
ENSG00000136531	Q99250	Eukaryota
ENSG00000136535	Q16650	Euteleostomi
ENSG00000136536	Q9H992	Eukaryota
ENSG00000136539	Q8IX05	Euteleostomi
ENSG00000136541	Q8TAM6	Amniota
ENSG00000136542	Q7Z7M9	Euteleostomi
ENSG00000136546	Q01118	Eukaryota
ENSG00000136560	Q92844	Euteleostomi
ENSG00000136573	P51451	Bilateria
ENSG00000136574	P43694	Opisthokonta
ENSG00000136603	P12757	Euteleostomi
ENSG00000136628	P07814	Cellular_Organisms
ENSG00000136630	Q14774	Euteleostomi
ENSG00000136631	Q9NRW7	Eukaryota
ENSG00000136634	P22301	Euteleostomi
ENSG00000136636	Q9Y597	Bilateria
ENSG00000136643	Q96S38	Bilateria
ENSG00000136653	Q8WWW0	Chordata
ENSG00000136682	Q8IUF1	Cellular_Organisms
ENSG00000136688	Q9NZH8	Euteleostomi
ENSG00000136689	P18510	Mammalia
ENSG00000136694	Q9UHA7	Theria
ENSG00000136695	Q9UBH0	Mammalia
ENSG00000136696	Q9NZH7	Euteleostomi
ENSG00000136697	Q8WWZ1	Mammalia
ENSG00000136698	Q9GZR3	Tetrapoda
ENSG00000136699	Q9NXE4	Bilateria
ENSG00000136709	Q9C0J8	Eukaryota
ENSG00000136710	Q96NT0	Eukaryota
ENSG00000136715	Q9H0E3	Euteleostomi
ENSG00000136717	O00499	Bilateria
ENSG00000136718	Q96G21	Eukaryota
ENSG00000136720	O60243	Bilateria
ENSG00000136728	A6NE03	HUMAN
ENSG00000136731	Q9NYU2	Eukaryota
ENSG00000136732	P04921	Euteleostomi
ENSG00000136738	Q92783	Opisthokonta
ENSG00000136750	Q05329	Cellular_Organisms
ENSG00000136754	Q8IZP0	Bilateria
ENSG00000136758	Q96TA2	Eukaryota
ENSG00000136770	Q96KC8	Bilateria
ENSG00000136783	Q9UFN0	Cellular_Organisms
ENSG00000136802	Q8IWT6	Eukaryota
ENSG00000136805	Q9P0K9	Euteleostomi
ENSG00000136807	P50750	Eukaryota
ENSG00000136810	P10599	Cellular_Organisms
ENSG00000136811	Q5BJF6	Deuterostomia
ENSG00000136813	Q5VYK3	Eukaryota
ENSG00000136816	O14657	Tetrapoda
ENSG00000136819	Q9NZ63	Eukaryota
ENSG00000136824	O95347	Cellular_Organisms
ENSG00000136826	O43474	Euteleostomi
ENSG00000136827	O14656	Cellular_Organisms
ENSG00000136828	Q5JS13	Bilateria
ENSG00000136830	Q96TA1	Eukaryota
ENSG00000136834	Q8NGS3	Eutheria
ENSG00000136839	Q8NGT0	HUMAN
ENSG00000136840	Q9H4F1	Deuterostomia
ENSG00000136842	P28289	Bilateria
ENSG00000136848	Q5VWQ8	Bilateria
ENSG00000136854	P61764	Eukaryota
ENSG00000136856	Q9NY64	Eukaryota
ENSG00000136859	Q9UKU9	Euteleostomi
ENSG00000136861	Q96SN8	Chordata
ENSG00000136866	Q9Y6Q3	Eutheria
ENSG00000136867	O15432	Euteleostomi
ENSG00000136868	O15431	Eukaryota
ENSG00000136869	O00206	Euteleostomi
ENSG00000136870	O75820	Bilateria
ENSG00000136872	P05062	Cellular_Organisms
ENSG00000136874	P56962	Bilateria
ENSG00000136875	O43172	Eukaryota
ENSG00000136877	Q05932	Cellular_Organisms
ENSG00000136878	Q9Y2K6	Eukaryota
ENSG00000136881	Q14032	Bilateria
ENSG00000136883	Q96FN5	Eukaryota
ENSG00000136888	O75348	Eukaryota
ENSG00000136891	Q9NXF1	Eukaryota
ENSG00000136895	Q5VVW2	Eukaryota
ENSG00000136897	Q8N5N7	Amniota
ENSG00000136908	O94777	Eukaryota
ENSG00000136918	Q5JTN6	Chordata
ENSG00000136925	Q5T7W7	Cellular_Organisms
ENSG00000136928	O75899	Eukaryota
ENSG00000136929	Q9BXL5	Chordata
ENSG00000136930	Q99436	Cellular_Organisms
ENSG00000136931	Q13285	Bilateria
ENSG00000136932	Q9BU70	Cellular_Organisms
ENSG00000136933	Q7Z6M1	Eukaryota
ENSG00000136935	Q92805	Bilateria
ENSG00000136936	P23025	Eukaryota
ENSG00000136937	Q09161	Eukaryota
ENSG00000136938	Q92688	Eukaryota
ENSG00000136939	Q8NGR5	Homininae
ENSG00000136940	Q13371	Opisthokonta
ENSG00000136942	P42766	Eukaryota
ENSG00000136943	O60911	Eukaryota
ENSG00000136944	O60663	Bilateria
ENSG00000136950	Q9BPX5	Eukaryota
ENSG00000136960	Q13822	Eukaryota
ENSG00000136982	Q9BVC3	Eukaryota
ENSG00000136986	Q9BUN8	Eukaryota
ENSG00000136997	P01106	Bilateria
ENSG00000136999	P48745	Bilateria
ENSG00000137033	O95760	Eutheria
ENSG00000137038	Q96GE9	Theria
ENSG00000137040	O60518	Eukaryota
ENSG00000137054	Q9GZS1	Eukaryota
ENSG00000137055	Q9Y263	Eukaryota
ENSG00000137070	Q14626	Euteleostomi
ENSG00000137073	Q5T6F2	Bilateria
ENSG00000137074	Q7Z2E3	Eukaryota
ENSG00000137075	Q9H0F5	Euteleostomi
ENSG00000137076	Q9Y490	Eukaryota
ENSG00000137077	O00585	Euteleostomi
ENSG00000137078	Q9Y3P8	Mammalia
ENSG00000137080	P01568	Catarrhini
ENSG00000137090	Q9Y5R6	Euteleostomi
ENSG00000137094	O75953	Cellular_Organisms
ENSG00000137098	Q99932	Deuterostomia
ENSG00000137100	O75935	Eukaryota
ENSG00000137101	P21854	Amniota
ENSG00000137103	A6NDV4	Eukaryota
ENSG00000137106	Q9UBQ7	Cellular_Organisms
ENSG00000137124	P30837	Cellular_Organisms
ENSG00000137133	Q9BX68	Cellular_Organisms
ENSG00000137135	Q8N4T4	Euteleostomi
ENSG00000137142	Q8WX77	Tetrapoda
ENSG00000137145	Q5VZ89	Eukaryota
ENSG00000137154	P62753	Cellular_Organisms
ENSG00000137156	Q9H2S5	Mammalia
ENSG00000137161	Q9BT09	Euteleostomi
ENSG00000137166	Q8IVH2	Bilateria
ENSG00000137168	Q9Y3C6	Cellular_Organisms
ENSG00000137171	Q9NSK0	Cellular_Organisms
ENSG00000137177	Q9H1H9	Eukaryota
ENSG00000137185	O15535	Eutheria
ENSG00000137193	P11309	Bilateria
ENSG00000137198	P36959	Cellular_Organisms
ENSG00000137200	Q8N1G2	Eukaryota
ENSG00000137203	P05549	Bilateria
ENSG00000137204	Q9Y694	Euteleostomi
ENSG00000137207	Q9GZM5	Bilateria
ENSG00000137210	Q9NUH8	Catarrhini
ENSG00000137216	Q5T3F8	Eukaryota
ENSG00000137218	O43559	Euteleostomi
ENSG00000137221	Q5JTD0	Euteleostomi
ENSG00000137225	Q9UMQ6	Eukaryota
ENSG00000137251	Q9UJW2	Eukaryota
ENSG00000137252	O43614	Deuterostomia
ENSG00000137259	P04908	Eukaryota
ENSG00000137261	Q5VV43	Bilateria
ENSG00000137265	Q15306	Deuterostomia
ENSG00000137266	A1A5C7	Euteleostomi
ENSG00000137267	Q13885	Eukaryota
ENSG00000137269	Q9BTT6	Bilateria
ENSG00000137270	Q9NP62	Tetrapoda
ENSG00000137273	Q12947	Euteleostomi
ENSG00000137274	Q86WA6	Cellular_Organisms
ENSG00000137275	Q13546	Chordata
ENSG00000137285	Q9BVA1	Eukaryota
ENSG00000137288	Q9BRT2	Deuterostomia
ENSG00000137309	P17096	Euteleostomi
ENSG00000137310	Q9Y242	Euteleostomi
ENSG00000137311	Q9UIG4	Theria
ENSG00000137312	O75955	Cellular_Organisms
ENSG00000137313	Q12899	Theria
ENSG00000137315	Q29980	Eutheria
ENSG00000137321	Q9H633	Cellular_Organisms
ENSG00000137324	Q96KQ7	Bilateria
ENSG00000137330	Q9Y676	Bilateria
ENSG00000137332	Q08345	Bilateria
ENSG00000137336	Q9UIG5	Homininae
ENSG00000137337	Q14676	Theria
ENSG00000137338	Q96JS3	Eukaryota
ENSG00000137343	Q5SQI0	Eukaryota
ENSG00000137345	Q16653	Amniota
ENSG00000137364	P51580	Cellular_Organisms
ENSG00000137379	P07437	Eukaryota
ENSG00000137384	Q9C019	Mammalia
ENSG00000137392	P04118	Chordata
ENSG00000137393	Q7Z419	Euteleostomi
ENSG00000137394	Q9UDY6	Mammalia
ENSG00000137397	Q9BZY9	Eutheria
ENSG00000137404	Q8IXM6	Cellular_Organisms
ENSG00000137409	Q9NZJ7	Amniota
ENSG00000137413	Q7Z7C8	Eukaryota
ENSG00000137414	Q9UBU6	Bilateria
ENSG00000137420	Q9UMY1	Euteleostomi
ENSG00000137434	Q5T4I8	Catarrhini
ENSG00000137440	Q14512	Euteleostomi
ENSG00000137441	Q9BYJ0	Euteleostomi
ENSG00000137449	Q7Z5Q1	Bilateria
ENSG00000137460	Q9C0D6	Eukaryota
ENSG00000137462	O60603	Chordata
ENSG00000137463	Q8TDB4	Amniota
ENSG00000137473	Q8NA56	Eukaryota
ENSG00000137474	Q13402	Eukaryota
ENSG00000137478	O94868	Bilateria
ENSG00000137486	P49407	Bilateria
ENSG00000137491	O94956	Euteleostomi
ENSG00000137492	O43422	Chordata
ENSG00000137494	Q8N9B4	Eukaryota
ENSG00000137496	O95998	Mammalia
ENSG00000137497	Q14980	Deuterostomia
ENSG00000137500	Q9GZT6	Eukaryota
ENSG00000137501	Q9HCH5	Euteleostomi
ENSG00000137502	Q15771	Bilateria
ENSG00000137504	Q9NS37	Amniota
ENSG00000137507	Q14392	Euteleostomi
ENSG00000137509	P42785	Eukaryota
ENSG00000137513	Q96I59	Cellular_Organisms
ENSG00000137522	Q9H920	Eukaryota
ENSG00000137547	Q9P015	Cellular_Organisms
ENSG00000137558	O43692	Bilateria
ENSG00000137561	P49638	Euteleostomi
ENSG00000137563	Q92820	Eukaryota
ENSG00000137571	Q9H2Y9	Bilateria
ENSG00000137573	Q8IWU6	Cellular_Organisms
ENSG00000137574	Q96RS0	Eukaryota
ENSG00000137575	O00560	Bilateria
ENSG00000137601	Q96PY6	Eukaryota
ENSG00000137628	Q8IY21	Eukaryota
ENSG00000137634	Q6UWF7	Chordata
ENSG00000137642	Q92673	Eukaryota
ENSG00000137648	Q9NRS4	Eukaryota
ENSG00000137656	Q9BRD0	Eukaryota
ENSG00000137672	Q9Y210	Bilateria
ENSG00000137673	P09237	Amniota
ENSG00000137674	O60882	Eukaryota
ENSG00000137675	Q9H306	Amniota
ENSG00000137691	Q9BRQ4	Eukaryota
ENSG00000137692	Q9BTE7	Eukaryota
ENSG00000137693	P46937	Bilateria
ENSG00000137699	Q14134	Tetrapoda
ENSG00000137700	O43826	Cellular_Organisms
ENSG00000137702	Q9BRP7	Deuterostomia
ENSG00000137707	Q9NY30	Deuterostomia
ENSG00000137709	Q9UKI9	Deuterostomia
ENSG00000137710	P35241	Bilateria
ENSG00000137713	P30154	Eukaryota
ENSG00000137714	P10109	Cellular_Organisms
ENSG00000137720	Q9H5F2	Deuterostomia
ENSG00000137726	Q9H0Q3	Euteleostomi
ENSG00000137727	Q9P2F6	Deuterostomia
ENSG00000137731	P54710	Mammalia
ENSG00000137745	P45452	Euteleostomi
ENSG00000137747	Q9BYE2	Euteleostomi
ENSG00000137752	P29466	Euteleostomi
ENSG00000137757	P51878	Eutheria
ENSG00000137760	Q96BT7	Cellular_Organisms
ENSG00000137764	Q13163	Eukaryota
ENSG00000137766	Q8NB66	Bilateria
ENSG00000137767	Q9Y6N5	Cellular_Organisms
ENSG00000137770	Q05D32	Eukaryota
ENSG00000137776	Q9NWH9	Euteleostomi
ENSG00000137801	P07996	Bilateria
ENSG00000137802	O60336	Eukaryota
ENSG00000137804	Q9BXS6	Deuterostomia
ENSG00000137806	Q9Y375	Eukaryota
ENSG00000137807	Q02241	Bilateria
ENSG00000137808	Q96PH1	Eukaryota
ENSG00000137809	Q9UKX5	Chordata
ENSG00000137812	Q8NG31	Euteleostomi
ENSG00000137814	Q9NVX0	Euteleostomi
ENSG00000137815	Q92541	Eukaryota
ENSG00000137817	Q2NL67	Deuterostomia
ENSG00000137818	P05386	Eukaryota
ENSG00000137819	Q9NXK6	Deuterostomia
ENSG00000137821	Q8IUZ0	Eukaryota
ENSG00000137822	Q9UGJ1	Eukaryota
ENSG00000137824	Q96TC7	Deuterostomia
ENSG00000137825	P23677	Euteleostomi
ENSG00000137831	Q9BZF9	Euteleostomi
ENSG00000137834	O43541	Bilateria
ENSG00000137841	Q00722	Opisthokonta
ENSG00000137842	Q0P6H9	Eukaryota
ENSG00000137843	Q9NQU5	Euteleostomi
ENSG00000137845	O14672	Bilateria
ENSG00000137857	Q9NRD9	Eukaryota
ENSG00000137860	O43868	Cellular_Organisms
ENSG00000137868	Q9BX79	Euteleostomi
ENSG00000137869	P11511	Euteleostomi
ENSG00000137871	Q6N043	Euteleostomi
ENSG00000137872	Q8NFY4	Bilateria
ENSG00000137875	Q9HD36	Euteleostomi
ENSG00000137876	Q9UHA3	Cellular_Organisms
ENSG00000137877	Q9NRC6	Bilateria
ENSG00000137878	Q6K051	Euteleostomi
ENSG00000137880	P30047	Bilateria
ENSG00000137936	O75815	Euteleostomi
ENSG00000137941	Q6ZT98	Deuterostomia
ENSG00000137942	Q5T0N5	Eukaryota
ENSG00000137944	Q6YP21	Cellular_Organisms
ENSG00000137947	Q00403	Cellular_Organisms
ENSG00000137948	Q58F21	Opisthokonta
ENSG00000137955	P53611	Eukaryota
ENSG00000137959	Q53G44	Chordata
ENSG00000137960	Q8TF65	Theria
ENSG00000137962	Q52LW3	Bilateria
ENSG00000137965	Q8TCB0	Eutheria
ENSG00000137968	Q8NCS7	Eukaryota
ENSG00000137975	Q9UQC9	Bilateria
ENSG00000137976	Q8WZ79	Eukaryota
ENSG00000137992	P11182	Cellular_Organisms
ENSG00000137996	O00442	Cellular_Organisms
ENSG00000138002	Q9UG01	Eukaryota
ENSG00000138018	Q9C0D9	Eukaryota
ENSG00000138028	Q99674	Tetrapoda
ENSG00000138029	P55084	Cellular_Organisms
ENSG00000138030	P50053	Cellular_Organisms
ENSG00000138031	O60266	Eukaryota
ENSG00000138032	O75688	Eukaryota
ENSG00000138035	Q8TCS8	Cellular_Organisms
ENSG00000138036	Q8TCX1	Eukaryota
ENSG00000138039	P22888	Bilateria
ENSG00000138041	Q5MIZ7	Eukaryota
ENSG00000138050	Q9BTF0	Cellular_Organisms
ENSG00000138061	Q16678	Eukaryota
ENSG00000138068	Q6IMI4	Euteleostomi
ENSG00000138069	P62820	Eukaryota
ENSG00000138071	P61160	Eukaryota
ENSG00000138073	Q9HCU5	Eukaryota
ENSG00000138074	Q9Y289	Cellular_Organisms
ENSG00000138075	Q9H222	Euteleostomi
ENSG00000138078	Q4J6C6	Cellular_Organisms
ENSG00000138079	Q07837	Cellular_Organisms
ENSG00000138080	Q9Y6C2	Euteleostomi
ENSG00000138081	Q86XK2	Eukaryota
ENSG00000138083	O95343	Bilateria
ENSG00000138085	Q6UW56	Chordata
ENSG00000138092	Q9BU64	Deuterostomia
ENSG00000138095	P42704	Eukaryota
ENSG00000138100	Q9BYV2	Eukaryota
ENSG00000138101	O60941	Bilateria
ENSG00000138107	P61163	Eukaryota
ENSG00000138109	P11712	Eukaryota
ENSG00000138111	Q14CX5	Bilateria
ENSG00000138115	P10632	Eukaryota
ENSG00000138119	Q9NZM1	Eukaryota
ENSG00000138131	Q96JB6	Bilateria
ENSG00000138134	Q96FJ0	Eukaryota
ENSG00000138135	O95992	Bilateria
ENSG00000138136	P52954	Bilateria
ENSG00000138138	Q8NBU5	Eukaryota
ENSG00000138152	Q32M84	Deuterostomia
ENSG00000138160	P52732	Eukaryota
ENSG00000138161	Q86UP6	Euteleostomi
ENSG00000138162	O95359	Bilateria
ENSG00000138166	Q16690	Euteleostomi
ENSG00000138171	A6NLB4	Euteleostomi
ENSG00000138172	Q9HA72	Bilateria
ENSG00000138175	P36405	Eukaryota
ENSG00000138180	Q53EZ4	Euteleostomi
ENSG00000138182	Q96Q89	Euteleostomi
ENSG00000138185	P49961	Eukaryota
ENSG00000138190	Q8TAG9	Eukaryota
ENSG00000138193	Q9P212	Bilateria
ENSG00000138207	P02753	Euteleostomi
ENSG00000138231	Q9UK59	Eukaryota
ENSG00000138246	O75165	Eukaryota
ENSG00000138271	Q9BY21	Amniota
ENSG00000138279	P20073	Eukaryota
ENSG00000138286	Q96BN6	Euteleostomi
ENSG00000138293	Q13772	Deuterostomia
ENSG00000138294	P08118	Tetrapoda
ENSG00000138297	Q5SRD1	Eukaryota
ENSG00000138303	Q8N9N2	Eukaryota
ENSG00000138308	Q9BX93	Bilateria
ENSG00000138311	Q70YC5	Chordata
ENSG00000138315	Q8WWZ8	Deuterostomia
ENSG00000138316	Q8WXS8	Euteleostomi
ENSG00000138326	P62847	Eukaryota
ENSG00000138336	Q8NFU7	Euteleostomi
ENSG00000138346	P51530	Eukaryota
ENSG00000138347	Q86TC9	Deuterostomia
ENSG00000138356	Q06278	Cellular_Organisms
ENSG00000138363	P31939	Cellular_Organisms
ENSG00000138375	Q9NZC9	Cellular_Organisms
ENSG00000138376	Q99728	Eukaryota
ENSG00000138378	Q14765	Euteleostomi
ENSG00000138379	O14793	Bilateria
ENSG00000138380	Q8N187	Euteleostomi
ENSG00000138381	Q9NWL6	Eukaryota
ENSG00000138382	Q9NRN9	Cellular_Organisms
ENSG00000138385	P05455	Eukaryota
ENSG00000138386	Q13506	Bilateria
ENSG00000138395	Q96Q40	Tetrapoda
ENSG00000138398	Q13427	Bilateria
ENSG00000138399	Q53R41	Deuterostomia
ENSG00000138400	Q5I0G3	Deuterostomia
ENSG00000138411	Q9P2P5	Bilateria
ENSG00000138413	O75874	Cellular_Organisms
ENSG00000138430	Q9NTK5	Cellular_Organisms
ENSG00000138433	Q86X95	Eukaryota
ENSG00000138434	P28290	Euteleostomi
ENSG00000138435	P02708	Euteleostomi
ENSG00000138439	Q6P1L5	Bilateria
ENSG00000138442	Q9GZL7	Eukaryota
ENSG00000138443	Q9NYB9	Mammalia
ENSG00000138448	P06756	Bilateria
ENSG00000138449	Q9NP59	Eukaryota
ENSG00000138459	Q9BS91	Deuterostomia
ENSG00000138463	Q96SL1	Eukaryota
ENSG00000138468	Q9BQF6	Eukaryota
ENSG00000138472	O95843	Tetrapoda
ENSG00000138483	Q8NEL0	Mammalia
ENSG00000138495	Q14061	Eukaryota
ENSG00000138496	Q8IXQ6	Cellular_Organisms
ENSG00000138587	Q8NEH6	Eukaryota
ENSG00000138592	P40818	Eukaryota
ENSG00000138593	Q93073	Bilateria
ENSG00000138594	Q9NYL9	Euteleostomi
ENSG00000138600	Q8TCT8	Euteleostomi
ENSG00000138604	O94923	Bilateria
ENSG00000138606	Q7M4L6	Euteleostomi
ENSG00000138613	Q8WW43	Eutheria
ENSG00000138614	Q96SY0	Bilateria
ENSG00000138615	O75339	Chordata
ENSG00000138617	Q8N5Y8	Eukaryota
ENSG00000138621	Q96CD2	Cellular_Organisms
ENSG00000138622	Q9Y3Q4	Eukaryota
ENSG00000138623	O75326	Euteleostomi
ENSG00000138629	Q96S82	Bilateria
ENSG00000138639	Q8N264	Deuterostomia
ENSG00000138640	O94988	Bilateria
ENSG00000138641	Q15034	Cellular_Organisms
ENSG00000138642	Q8IVU3	Cellular_Organisms
ENSG00000138646	Q9UII4	Cellular_Organisms
ENSG00000138650	Q9P2E7	Chordata
ENSG00000138653	Q9H3R1	Bilateria
ENSG00000138658	Q86YA3	Theria
ENSG00000138660	Q63HQ0	Euteleostomi
ENSG00000138663	Q9BT78	Eukaryota
ENSG00000138668	Q14103	Bilateria
ENSG00000138669	Q13237	Eukaryota
ENSG00000138670	Q0VAM2	Bilateria
ENSG00000138674	O94979	Eukaryota
ENSG00000138675	P12034	Chordata
ENSG00000138678	Q53EU6	Eukaryota
ENSG00000138684	Q9HBE4	Amniota
ENSG00000138685	P09038	Euteleostomi
ENSG00000138686	Q8IWZ6	Eukaryota
ENSG00000138688	Q2LD37	Bilateria
ENSG00000138696	O00238	Bilateria
ENSG00000138698	P52306	Bilateria
ENSG00000138709	Q659C4	Eukaryota
ENSG00000138722	Q13201	Tetrapoda
ENSG00000138735	O76074	Cellular_Organisms
ENSG00000138738	Q9NQX1	Euteleostomi
ENSG00000138741	Q13507	Bilateria
ENSG00000138744	Q02083	Eukaryota
ENSG00000138750	Q7Z3B4	Eukaryota
ENSG00000138755	Q07325	Theria
ENSG00000138756	Q9NSY1	Euteleostomi
ENSG00000138757	Q9UN86	Eukaryota
ENSG00000138758	Q9NVA2	Bilateria
ENSG00000138759	Q86XX4	Eukaryota
ENSG00000138760	Q14108	Bilateria
ENSG00000138764	Q16589	Bilateria
ENSG00000138767	Q96LI5	Eukaryota
ENSG00000138768	O60763	Eukaryota
ENSG00000138769	Q92772	Eukaryota
ENSG00000138771	Q8TF72	Deuterostomia
ENSG00000138772	P12429	Euteleostomi
ENSG00000138777	Q9H2U2	Eukaryota
ENSG00000138778	Q02224	Eukaryota
ENSG00000138780	Q8NEC7	Bilateria
ENSG00000138784	Q9NXL2	Tetrapoda
ENSG00000138785	Q96CB8	Bilateria
ENSG00000138792	Q07075	Eukaryota
ENSG00000138794	P55212	Deuterostomia
ENSG00000138795	Q9UJU2	Bilateria
ENSG00000138796	Q16836	Cellular_Organisms
ENSG00000138798	P01133	Euteleostomi
ENSG00000138801	O43252	Cellular_Organisms
ENSG00000138802	O95487	Eukaryota
ENSG00000138813	Q53FE4	Amniota
ENSG00000138814	Q08209	Eukaryota
ENSG00000138821	Q9C0K1	Euteleostomi
ENSG00000138823	P55157	Bilateria
ENSG00000138829	P35556	Eukaryota
ENSG00000138834	Q9UPT6	Bilateria
ENSG00000138835	P49796	Deuterostomia
ENSG00000138867	Q96NT3	Eukaryota
ENSG00000138869	Q8WYQ3	Tetrapoda
ENSG00000138942	Q96GF1	Eukaryota
ENSG00000138944	Q3SXP7	Euteleostomi
ENSG00000138964	Q9HBI0	Euteleostomi
ENSG00000139044	Q6L9W6	Euteleostomi
ENSG00000139053	Q13956	Tetrapoda
ENSG00000139055	Q96DN0	Euteleostomi
ENSG00000139083	P41212	Bilateria
ENSG00000139112	Q9BY60	Eukaryota
ENSG00000139116	Q7Z4S6	Eukaryota
ENSG00000139117	Q86YQ8	Eukaryota
ENSG00000139131	Q9Y2Z4	Cellular_Organisms
ENSG00000139132	Q96M96	Bilateria
ENSG00000139133	Q5BKT4	Eukaryota
ENSG00000139144	O75747	Eukaryota
ENSG00000139146	Q9NP50	Bilateria
ENSG00000139151	Q86YW0	Amniota
ENSG00000139154	Q6ZN18	Bilateria
ENSG00000139155	Q9NYB5	Deuterostomia
ENSG00000139160	Q8IXQ9	Cellular_Organisms
ENSG00000139163	Q9HBU6	Eukaryota
ENSG00000139168	Q8TBF4	Eukaryota
ENSG00000139173	Q9H0C3	Euteleostomi
ENSG00000139174	Q96MT3	Bilateria
ENSG00000139178	Q9NZP8	Tetrapoda
ENSG00000139180	Q16795	Cellular_Organisms
ENSG00000139182	Q9BQT9	Bilateria
ENSG00000139187	Q96E93	Eutheria
ENSG00000139190	P23763	Eukaryota
ENSG00000139192	Q9BX59	Euteleostomi
ENSG00000139193	P26842	Theria
ENSG00000139194	P82980	Tetrapoda
ENSG00000139197	P50542	Eukaryota
ENSG00000139200	Q8IYJ0	Amniota
ENSG00000139209	Q969I6	Euteleostomi
ENSG00000139211	Q86SJ2	Amniota
ENSG00000139218	Q99590	Euteleostomi
ENSG00000139219	P02458	Bilateria
ENSG00000139220	O75334	Bilateria
ENSG00000139223	O95626	HUMAN
ENSG00000139233	Q9BRT6	Deuterostomia
ENSG00000139263	Q6UXM1	Bilateria
ENSG00000139266	Q86YJ5	Euteleostomi
ENSG00000139269	P58166	Eutheria
ENSG00000139278	P48060	Deuterostomia
ENSG00000139287	Q8IWU9	Cellular_Organisms
ENSG00000139289	Q8WV24	Euteleostomi
ENSG00000139291	Q96HH6	Cellular_Organisms
ENSG00000139292	O75473	Bilateria
ENSG00000139304	Q9UMZ3	Eukaryota
ENSG00000139318	Q16828	Bilateria
ENSG00000139323	Q8TC44	Eukaryota
ENSG00000139324	Q6ZXV5	Bilateria
ENSG00000139329	P51884	Opisthokonta
ENSG00000139330	O60938	Euteleostomi
ENSG00000139343	P62306	Eukaryota
ENSG00000139344	Q96NU7	Cellular_Organisms
ENSG00000139350	Q8NHV4	Eukaryota
ENSG00000139351	Q8IZU3	Deuterostomia
ENSG00000139352	P50553	Bilateria
ENSG00000139354	Q86XJ1	Euteleostomi
ENSG00000139357	Q8N695	Cellular_Organisms
ENSG00000139364	Q14DG7	Bilateria
ENSG00000139370	Q8N697	Cellular_Organisms
ENSG00000139372	Q13569	Cellular_Organisms
ENSG00000139405	Q96K30	Chordata
ENSG00000139410	Q96GA7	Cellular_Organisms
ENSG00000139428	Q96EY8	Cellular_Organisms
ENSG00000139433	Q9NZD2	Bilateria
ENSG00000139436	Q14161	Bilateria
ENSG00000139437	Q9BT92	Deuterostomia
ENSG00000139438	Q5U5X8	Euteleostomi
ENSG00000139445	Q96NZ1	Euteleostomi
ENSG00000139496	Q9BVL2	Bilateria
ENSG00000139505	Q9Y217	Eukaryota
ENSG00000139508	Q7Z3Q1	Euteleostomi
ENSG00000139514	P30825	Cellular_Organisms
ENSG00000139515	P52945	Chordata
ENSG00000139517	Q8N448	Deuterostomia
ENSG00000139531	P51687	Cellular_Organisms
ENSG00000139537	Q8IXS2	Eukaryota
ENSG00000139540	Q6ZMH5	Mammalia
ENSG00000139546	Q15633	Euteleostomi
ENSG00000139547	O75452	Cellular_Organisms
ENSG00000139549	O43323	Bilateria
ENSG00000139567	P37023	Eutheria
ENSG00000139572	Q9NQS5	Bilateria
ENSG00000139574	O15130	Euteleostomi
ENSG00000139579	Q9BQ15	Cellular_Organisms
ENSG00000139597	Q5TBK1	Cellular_Organisms
ENSG00000139610	Q9UNI1	Euteleostomi
ENSG00000139613	Q8TAQ2	Eukaryota
ENSG00000139617	Q92802	Amniota
ENSG00000139618	P51587	Eukaryota
ENSG00000139620	Q9H9L4	Bilateria
ENSG00000139624	Q8N5B7	Eukaryota
ENSG00000139625	Q12852	Bilateria
ENSG00000139626	P26010	Bilateria
ENSG00000139629	Q8NCL4	Chordata
ENSG00000139631	Q9Y600	Cellular_Organisms
ENSG00000139636	Q6UX01	Eukaryota
ENSG00000139637	Q9HB07	Cellular_Organisms
ENSG00000139641	Q9BSJ8	Eukaryota
ENSG00000139644	P55061	Cellular_Organisms
ENSG00000139645	Q8NB46	Cellular_Organisms
ENSG00000139648	Q3SY84	Mammalia
ENSG00000139651	Q8NDX6	Opisthokonta
ENSG00000139656	Q9BVW6	Catarrhini
ENSG00000139668	Q96P53	Bilateria
ENSG00000139675	Q32P51	HUMAN
ENSG00000139679	P43657	Euteleostomi
ENSG00000139684	P10768	Cellular_Organisms
ENSG00000139687	P06400	Eukaryota
ENSG00000139697	A3KN83	Cellular_Organisms
ENSG00000139714	Q6PF18	Eukaryota
ENSG00000139718	Q9UPS6	Chordata
ENSG00000139719	Q96AX1	Eukaryota
ENSG00000139722	Q9H9H4	Bilateria
ENSG00000139725	Q9HBH0	Chordata
ENSG00000139726	O43583	Eukaryota
ENSG00000139734	Q9NSV4	Eukaryota
ENSG00000139737	Q8ND83	Tetrapoda
ENSG00000139746	Q5T8P6	Bilateria
ENSG00000139767	A7MD48	Tetrapoda
ENSG00000139780	Q5VZV1	Eukaryota
ENSG00000139793	Q5VZF2	Bilateria
ENSG00000139797	Q8IZP6	Eukaryota
ENSG00000139800	Q96T25	Euteleostomi
ENSG00000139826	Q7L211	Cellular_Organisms
ENSG00000139832	Q9NX57	Deuterostomia
ENSG00000139835	Q5TC63	Eukaryota
ENSG00000139842	Q13619	Eukaryota
ENSG00000139865	Q86TZ1	Cellular_Organisms
ENSG00000139874	P30872	Euteleostomi
ENSG00000139880	Q86UP0	Chordata
ENSG00000139890	Q8IYK8	Tetrapoda
ENSG00000139899	Q6UW01	Theria
ENSG00000139908	Q6SA08	Bilateria
ENSG00000139910	P51513	Eukaryota
ENSG00000139914	A5D6W6	Euteleostomi
ENSG00000139915	Q7Z553	Chordata
ENSG00000139921	Q9H3N1	Eukaryota
ENSG00000139926	Q96NE9	Bilateria
ENSG00000139946	Q9HAT8	Bilateria
ENSG00000139970	Q16799	Eukaryota
ENSG00000139971	Q86TY3	Amniota
ENSG00000139973	Q17RD7	Bilateria
ENSG00000139974	Q8IZM9	Euteleostomi
ENSG00000139977	Q147X3	Cellular_Organisms
ENSG00000139985	Q9UKJ8	Amniota
ENSG00000139988	Q96NR8	Cellular_Organisms
ENSG00000139990	Q96JK2	Bilateria
ENSG00000139998	P59190	Deuterostomia
ENSG00000140006	Q96FK6	Eukaryota
ENSG00000140009	Q92731	Euteleostomi
ENSG00000140015	Q8NCM2	Eukaryota
ENSG00000140022	Q8WXE9	Bilateria
ENSG00000140025	Q9BUY7	Deuterostomia
ENSG00000140030	Q8IYL9	Amniota
ENSG00000140043	Q8N8N7	Cellular_Organisms
ENSG00000140044	Q8WYK2	Euteleostomi
ENSG00000140057	Q96M32	Eukaryota
ENSG00000140067	Q8N9Y4	Amniota
ENSG00000140090	Q8NFF2	Bilateria
ENSG00000140092	Q9UBX5	Chordata
ENSG00000140093	Q9UK55	Euteleostomi
ENSG00000140104	Q96F83	Amniota
ENSG00000140105	P23381	Cellular_Organisms
ENSG00000140107	Q6Q0C1	Eukaryota
ENSG00000140153	Q8TBZ3	Eukaryota
ENSG00000140157	Q8N8Q9	Eukaryota
ENSG00000140199	Q9UHW9	Eukaryota
ENSG00000140254	Q1HG43	Bilateria
ENSG00000140259	P55081	Eukaryota
ENSG00000140262	Q99081	Bilateria
ENSG00000140263	Q00796	Cellular_Organisms
ENSG00000140264	Q9NX55	Eukaryota
ENSG00000140265	Q8IWY8	Mammalia
ENSG00000140274	Q1HG44	Bilateria
ENSG00000140279	Q9NRD8	Eukaryota
ENSG00000140280	Q8IV50	Bilateria
ENSG00000140284	O14975	Cellular_Organisms
ENSG00000140285	P21781	Euteleostomi
ENSG00000140287	P19113	Cellular_Organisms
ENSG00000140297	O95395	Bilateria
ENSG00000140299	Q12982	Deuterostomia
ENSG00000140307	P52657	Eukaryota
ENSG00000140319	P37108	Eukaryota
ENSG00000140320	Q8TBE0	Bilateria
ENSG00000140323	A7MBM2	Bilateria
ENSG00000140326	Q8IWY9	Bilateria
ENSG00000140332	Q04726	Bilateria
ENSG00000140350	P39687	Chordata
ENSG00000140365	Q9H0A8	Eukaryota
ENSG00000140367	Q8WVN8	Bilateria
ENSG00000140368	O43586	Opisthokonta
ENSG00000140374	P13804	Cellular_Organisms
ENSG00000140379	Q16548	Amniota
ENSG00000140382	Q9NP66	Bilateria
ENSG00000140386	Q9BY12	Bilateria
ENSG00000140391	O60637	Deuterostomia
ENSG00000140395	Q9GZS3	Cellular_Organisms
ENSG00000140396	Q15596	Euteleostomi
ENSG00000140398	Q96FI4	Euteleostomi
ENSG00000140400	Q9NTJ4	Cellular_Organisms
ENSG00000140403	Q8WW22	Eukaryota
ENSG00000140406	Q9H1K6	Deuterostomia
ENSG00000140416	P09493	Bilateria
ENSG00000140443	P08069	Bilateria
ENSG00000140450	Q8NCT1	Tetrapoda
ENSG00000140451	Q9H611	Cellular_Organisms
ENSG00000140455	Q9Y6I4	Bilateria
ENSG00000140459	P05108	Chordata
ENSG00000140463	Q96RK4	Eukaryota
ENSG00000140464	P29590	Amniota
ENSG00000140465	P04798	Eukaryota
ENSG00000140470	Q8TE56	Tetrapoda
ENSG00000140471	Q8NG48	Euteleostomi
ENSG00000140474	Q6PHR2	Eukaryota
ENSG00000140478	A6NDN3	Catarrhini
ENSG00000140479	P29122	Opisthokonta
ENSG00000140481	Q8N5R6	Deuterostomia
ENSG00000140488	Q96J87	Eukaryota
ENSG00000140497	O15127	Euteleostomi
ENSG00000140505	P05177	Eukaryota
ENSG00000140506	Q9HAT1	Mammalia
ENSG00000140511	Q96S86	Euteleostomi
ENSG00000140519	Q9UBD6	Cellular_Organisms
ENSG00000140521	P54098	Opisthokonta
ENSG00000140522	P12271	Eukaryota
ENSG00000140525	Q9NVI1	Eukaryota
ENSG00000140526	P08910	Eukaryota
ENSG00000140527	Q6P2C0	Tetrapoda
ENSG00000140534	Q7Z2Z1	Deuterostomia
ENSG00000140538	Q16288	Euteleostomi
ENSG00000140543	Q7L5Y6	Eukaryota
ENSG00000140545	Q08431	Deuterostomia
ENSG00000140548	Q8N1W2	Opisthokonta
ENSG00000140553	Q9H3U1	Eukaryota
ENSG00000140557	Q92186	Euteleostomi
ENSG00000140563	Q6DN12	Bilateria
ENSG00000140564	P09958	Opisthokonta
ENSG00000140575	P46940	Eukaryota
ENSG00000140577	Q6UUV7	Euteleostomi
ENSG00000140598	Q7Z2Z2	Eukaryota
ENSG00000140600	Q99963	Opisthokonta
ENSG00000140612	P67812	Cellular_Organisms
ENSG00000140623	Q8IYM1	Euteleostomi
ENSG00000140632	Q49A26	Cellular_Organisms
ENSG00000140650	O15305	Eukaryota
ENSG00000140660	Q9HA26	Bilateria
ENSG00000140675	P31639	Cellular_Organisms
ENSG00000140678	P20702	Euteleostomi
ENSG00000140682	O43294	Eukaryota
ENSG00000140688	Q96GQ5	Eukaryota
ENSG00000140691	Q96C12	Euteleostomi
ENSG00000140694	O95453	Eukaryota
ENSG00000140718	Q9C0B1	Euteleostomi
ENSG00000140740	P22695	Eukaryota
ENSG00000140743	Q01850	Euteleostomi
ENSG00000140749	O95976	Amniota
ENSG00000140750	Q68EM7	Bilateria
ENSG00000140795	Q32MK0	Bilateria
ENSG00000140798	Q96J65	Cellular_Organisms
ENSG00000140807	Q969G9	Euteleostomi
ENSG00000140829	Q92620	Cellular_Organisms
ENSG00000140830	Q9NX01	Eukaryota
ENSG00000140832	Q96A59	Euteleostomi
ENSG00000140835	Q8NCG5	Amniota
ENSG00000140836	Q15911	Bilateria
ENSG00000140839	Q6UXF7	Euteleostomi
ENSG00000140848	Q96FN4	Eukaryota
ENSG00000140853	Q86WI3	Euteleostomi
ENSG00000140854	Q9BVA0	Eukaryota
ENSG00000140859	Q9BVG8	Eukaryota
ENSG00000140873	Q8TE60	Bilateria
ENSG00000140876	P0C024	Cellular_Organisms
ENSG00000140905	P23434	Cellular_Organisms
ENSG00000140931	Q96MX0	Euteleostomi
ENSG00000140932	Q8TAZ6	Eutheria
ENSG00000140937	P55287	Chordata
ENSG00000140939	O60936	Mammalia
ENSG00000140941	Q9GZQ8	Deuterostomia
ENSG00000140943	Q14703	Cellular_Organisms
ENSG00000140945	P55290	Euteleostomi
ENSG00000140948	Q8WYQ9	Euteleostomi
ENSG00000140950	Q6P9B6	Eukaryota
ENSG00000140955	Q8NCV1	Euteleostomi
ENSG00000140961	Q9UJX0	Deuterostomia
ENSG00000140968	Q02556	Euteleostomi
ENSG00000140983	Q8IXI1	Eukaryota
ENSG00000140986	Q92901	Cellular_Organisms
ENSG00000140987	Q9NX65	Catarrhini
ENSG00000140988	P15880	Cellular_Organisms
ENSG00000140990	O96000	Bilateria
ENSG00000140992	O15530	Eukaryota
ENSG00000140993	Q6NT04	Mammalia
ENSG00000140995	Q6ZN54	Eukaryota
ENSG00000141002	Q9BQ70	Eukaryota
ENSG00000141012	P34059	Deuterostomia
ENSG00000141013	O95995	Eukaryota
ENSG00000141026	Q9NWA0	Bilateria
ENSG00000141027	O75376	Opisthokonta
ENSG00000141028	Q96T59	Catarrhini
ENSG00000141030	Q9UNS2	Eukaryota
ENSG00000141034	Q8IVV7	Eukaryota
ENSG00000141040	Q9HBT7	Theria
ENSG00000141048	Q9Y623	Eukaryota
ENSG00000141052	Q8IZQ8	Euteleostomi
ENSG00000141068	Q8IVT5	Bilateria
ENSG00000141076	Q969X6	Eukaryota
ENSG00000141084	Q6VN20	Eukaryota
ENSG00000141086	P40313	Euteleostomi
ENSG00000141096	Q9H4B8	Cellular_Organisms
ENSG00000141098	Q3B7J2	Cellular_Organisms
ENSG00000141101	Q9ULX3	Eukaryota
ENSG00000141127	O60256	Bilateria
ENSG00000141140	Q96H55	Euteleostomi
ENSG00000141141	Q9Y2R4	Eukaryota
ENSG00000141150	Q96S79	Bilateria
ENSG00000141161	Q8IWX7	Eukaryota
ENSG00000141179	Q9UKL6	Deuterostomia
ENSG00000141194	Q15615	Mammalia
ENSG00000141198	O75674	Tetrapoda
ENSG00000141200	Q8N4N8	Eukaryota
ENSG00000141219	Q9BSJ5	Mammalia
ENSG00000141232	P50616	Euteleostomi
ENSG00000141252	Q5VIR6	Eukaryota
ENSG00000141255	Q8NHS9	Amniota
ENSG00000141258	O43147	Bilateria
ENSG00000141279	P55786	Cellular_Organisms
ENSG00000141293	Q86WV1	Euteleostomi
ENSG00000141294	Q96FV0	Eukaryota
ENSG00000141295	Q96FV2	Cellular_Organisms
ENSG00000141298	Q76I76	Eukaryota
ENSG00000141314	P58872	Bilateria
ENSG00000141316	Q8IXA5	Eutheria
ENSG00000141325	Q96GE4	Chordata
ENSG00000141337	Q96EG1	Chordata
ENSG00000141338	O94911	Cellular_Organisms
ENSG00000141342	Q9Y4G2	Bilateria
ENSG00000141349	Q9BUM1	Euteleostomi
ENSG00000141367	Q00610	Eukaryota
ENSG00000141371	Q86WR6	Amniota
ENSG00000141376	Q9H6U6	Bilateria
ENSG00000141378	Q9Y3E5	Cellular_Organisms
ENSG00000141380	Q15532	Euteleostomi
ENSG00000141384	Q92750	Eukaryota
ENSG00000141385	Q9Y4W6	Cellular_Organisms
ENSG00000141391	Q96N28	Euteleostomi
ENSG00000141401	O14732	Cellular_Organisms
ENSG00000141404	P38405	Bilateria
ENSG00000141424	Q13433	Euteleostomi
ENSG00000141425	Q96P16	Eukaryota
ENSG00000141428	Q32NC0	Chordata
ENSG00000141429	Q10472	Bilateria
ENSG00000141431	Q9C0F0	Bilateria
ENSG00000141433	P18509	Euteleostomi
ENSG00000141434	Q16820	Bilateria
ENSG00000141437	Q3SY17	Homininae
ENSG00000141441	Q9H706	Chordata
ENSG00000141446	Q5FWF5	Eukaryota
ENSG00000141447	Q9BXW6	Eukaryota
ENSG00000141448	Q92908	Euteleostomi
ENSG00000141449	Q9C091	Deuterostomia
ENSG00000141452	Q96DM3	Eukaryota
ENSG00000141456	Q8IZL8	Bilateria
ENSG00000141458	O15118	Eukaryota
ENSG00000141469	Q13336	Eutheria
ENSG00000141480	P32121	Bilateria
ENSG00000141485	Q86YT5	Eukaryota
ENSG00000141497	Q9H091	Eukaryota
ENSG00000141499	Q9BUR4	Eukaryota
ENSG00000141503	Q8N4C8	Bilateria
ENSG00000141504	Q96F10	Cellular_Organisms
ENSG00000141505	P07306	Tetrapoda
ENSG00000141506	Q8WYR1	Chordata
ENSG00000141510	P04637	Bilateria
ENSG00000141519	Q4G0X9	Eukaryota
ENSG00000141522	P52565	Eukaryota
ENSG00000141524	Q7Z403	Euteleostomi
ENSG00000141526	O15427	Opisthokonta
ENSG00000141527	Q9BXL6	Euteleostomi
ENSG00000141540	Q9BSA4	Bilateria
ENSG00000141542	Q12829	Bilateria
ENSG00000141543	P38919	Cellular_Organisms
ENSG00000141551	P48730	Eukaryota
ENSG00000141552	Q9NYG5	Eukaryota
ENSG00000141556	Q9BTW9	Eukaryota
ENSG00000141560	Q9HA64	Cellular_Organisms
ENSG00000141562	Q9UHQ1	Cellular_Organisms
ENSG00000141564	Q8N122	Eukaryota
ENSG00000141568	Q01167	Bilateria
ENSG00000141569	Q6PJ69	Euteleostomi
ENSG00000141570	Q9HC52	Euteleostomi
ENSG00000141574	Q8WVN6	Eutheria
ENSG00000141576	Q96PX1	Eukaryota
ENSG00000141577	Q9UPN4	Eukaryota
ENSG00000141579	Q32MQ0	Euteleostomi
ENSG00000141580	Q5MNZ6	Eukaryota
ENSG00000141582	O00257	Euteleostomi
ENSG00000141622	Q6ZSG1	Euteleostomi
ENSG00000141627	Q7RTS9	Eukaryota
ENSG00000141639	P31152	Deuterostomia
ENSG00000141642	Q9H777	Cellular_Organisms
ENSG00000141644	Q9UIS9	Euteleostomi
ENSG00000141646	Q13485	Bilateria
ENSG00000141655	Q9Y6Q6	Amniota
ENSG00000141664	Q9C0B9	Bilateria
ENSG00000141665	Q8NCQ5	Deuterostomia
ENSG00000141668	Q8IUK8	Euteleostomi
ENSG00000141682	Q13794	Amniota
ENSG00000141696	Q92791	Euteleostomi
ENSG00000141698	Q969T7	Eukaryota
ENSG00000141699	Q86VR2	Deuterostomia
ENSG00000141720	P78356	Bilateria
ENSG00000141736	P04626	Bilateria
ENSG00000141738	Q14451	Tetrapoda
ENSG00000141741	Q9BRT3	Bilateria
ENSG00000141744	P11086	Euteleostomi
ENSG00000141748	A6NH57	Euteleostomi
ENSG00000141750	Q6ZMT1	Euteleostomi
ENSG00000141753	P22692	Euteleostomi
ENSG00000141756	Q96AY3	Cellular_Organisms
ENSG00000141759	P83876	Eukaryota
ENSG00000141837	O00555	Eukaryota
ENSG00000141854	Q96FF7	Mammalia
ENSG00000141858	Q6SPF0	Bilateria
ENSG00000141867	O60885	Bilateria
ENSG00000141873	Q9BRY0	Eukaryota
ENSG00000141905	P08651	Bilateria
ENSG00000141933	Q6ZTW0	Deuterostomia
ENSG00000141934	O43688	Euteleostomi
ENSG00000141946	Q96PE6	Catarrhini
ENSG00000141956	P57071	Euteleostomi
ENSG00000141959	P17858	Cellular_Organisms
ENSG00000141965	Q9BSK4	Bilateria
ENSG00000141968	P15498	Bilateria
ENSG00000141971	Q96EY5	Euteleostomi
ENSG00000141977	Q96Q77	Euteleostomi
ENSG00000141979	Q96L12	Mammalia
ENSG00000141985	Q99961	Opisthokonta
ENSG00000141994	Q96G46	Cellular_Organisms
ENSG00000142002	Q86TI2	Cellular_Organisms
ENSG00000142025	Q8IXT2	Mammalia
ENSG00000142039	Q96F63	Eukaryota
ENSG00000142046	P12694	Cellular_Organisms
ENSG00000142065	Q9HCL3	Bilateria
ENSG00000142082	Q9NTG7	Cellular_Organisms
ENSG00000142089	Q01628	Deuterostomia
ENSG00000142102	Q32M88	Cellular_Organisms
ENSG00000142149	P57058	Cellular_Organisms
ENSG00000142156	P12109	Euteleostomi
ENSG00000142166	P17181	Euteleostomi
ENSG00000142168	P00441	Cellular_Organisms
ENSG00000142173	P12110	Euteleostomi
ENSG00000142178	P57059	Eukaryota
ENSG00000142182	Q9UJW3	Theria
ENSG00000142185	O94759	Deuterostomia
ENSG00000142186	Q96KG9	Eukaryota
ENSG00000142188	P56557	Eukaryota
ENSG00000142192	P05067	Bilateria
ENSG00000142197	Q9Y3R5	Eukaryota
ENSG00000142207	O60287	Bilateria
ENSG00000142208	P31749	Cellular_Organisms
ENSG00000142224	Q9UHD0	Theria
ENSG00000142227	P54852	Chordata
ENSG00000142230	Q9UBE0	Eukaryota
ENSG00000142233	Q8WTR8	Mammalia
ENSG00000142235	Q96Q04	Euteleostomi
ENSG00000142252	Q9H840	Bilateria
ENSG00000142273	Q9ULV8	HUMAN
ENSG00000142279	A6NIX2	Bilateria
ENSG00000142303	Q9H324	Bilateria
ENSG00000142319	Q01959	Cellular_Organisms
ENSG00000142327	Q9HAU8	Euteleostomi
ENSG00000142330	Q9HC96	Euteleostomi
ENSG00000142347	O00160	Eukaryota
ENSG00000142396	Q9H963	HUMAN
ENSG00000142405	P59046	Eukaryota
ENSG00000142408	Q8WXS5	Euteleostomi
ENSG00000142409	Q6DD87	Eutheria
ENSG00000142444	Q9BSF4	Bilateria
ENSG00000142449	Q75N90	Eukaryota
ENSG00000142453	Q86X55	Eukaryota
ENSG00000142459	Q96CN4	Eukaryota
ENSG00000142484	O14894	Euteleostomi
ENSG00000142494	Q96FL8	Cellular_Organisms
ENSG00000142507	P28072	Eukaryota
ENSG00000142511	O75388	Eutheria
ENSG00000142512	Q96LC7	Theria
ENSG00000142513	Q9BZG2	Euteleostomi
ENSG00000142515	P07288	Bilateria
ENSG00000142528	Q8WTR7	Eutheria
ENSG00000142530	Q6IPT2	Mammalia
ENSG00000142534	P62280	Cellular_Organisms
ENSG00000142538	Q96A98	Eutheria
ENSG00000142539	Q01892	Euteleostomi
ENSG00000142541	P40429	Cellular_Organisms
ENSG00000142544	Q7Z7A3	Cellular_Organisms
ENSG00000142546	Q9Y314	Eukaryota
ENSG00000142549	A6NGN9	Deuterostomia
ENSG00000142552	Q96D15	Eukaryota
ENSG00000142556	O94892	Bilateria
ENSG00000142583	P22732	Opisthokonta
ENSG00000142599	Q9P2R6	Deuterostomia
ENSG00000142606	Q495T6	Bilateria
ENSG00000142609	Q9C0B2	Eukaryota
ENSG00000142611	Q9HAZ2	Deuterostomia
ENSG00000142615	P08217	Tetrapoda
ENSG00000142619	Q9ULW8	Euteleostomi
ENSG00000142621	B1AJZ9	Deuterostomia
ENSG00000142623	Q9ULC6	Euteleostomi
ENSG00000142627	P29317	Eukaryota
ENSG00000142632	Q8IW93	Deuterostomia
ENSG00000142634	Q96C19	Bilateria
ENSG00000142655	O75381	Opisthokonta
ENSG00000142657	P52209	Cellular_Organisms
ENSG00000142661	Q5VTT5	Chordata
ENSG00000142669	Q9H299	Deuterostomia
ENSG00000142675	Q969H4	Euteleostomi
ENSG00000142676	P62913	Cellular_Organisms
ENSG00000142677	Q8N6P7	Amniota
ENSG00000142684	O00488	Eukaryota
ENSG00000142686	Q8TAB5	Tetrapoda
ENSG00000142687	Q8IZA0	Bilateria
ENSG00000142694	Q9NVM1	Euteleostomi
ENSG00000142698	Q6P1W5	Amniota
ENSG00000142700	Q96SC8	Deuterostomia
ENSG00000142731	O00444	Eukaryota
ENSG00000142733	O95382	Bilateria
ENSG00000142748	O75636	Theria
ENSG00000142751	Q9H9Y4	Eukaryota
ENSG00000142765	Q8IYJ3	Euteleostomi
ENSG00000142784	Q8N5D0	Eukaryota
ENSG00000142789	P09093	HUMAN
ENSG00000142794	Q9H094	Catarrhini
ENSG00000142798	P98160	Bilateria
ENSG00000142856	Q13352	Amniota
ENSG00000142864	Q8NC51	Chordata
ENSG00000142867	O95999	Euteleostomi
ENSG00000142871	O00622	Chordata
ENSG00000142875	P22694	Cellular_Organisms
ENSG00000142892	Q92643	Eukaryota
ENSG00000142910	Q9GZM7	Eukaryota
ENSG00000142920	Q96A70	Amniota
ENSG00000142937	P62241	Cellular_Organisms
ENSG00000142945	Q99661	Eukaryota
ENSG00000142949	P10586	Eukaryota
ENSG00000142959	Q8NFU0	Tetrapoda
ENSG00000142961	Q70IA8	Euteleostomi
ENSG00000142973	P13584	Eukaryota
ENSG00000143001	Q8N0U2	Amniota
ENSG00000143006	Q96MA1	Amniota
ENSG00000143013	P61968	Bilateria
ENSG00000143028	Q5VXT5	Tetrapoda
ENSG00000143032	Q9NY43	Euteleostomi
ENSG00000143033	Q9Y483	Bilateria
ENSG00000143036	Q8N4M1	Amniota
ENSG00000143061	O75054	Euteleostomi
ENSG00000143079	Q9P2B4	Bilateria
ENSG00000143093	Q5VSL9	Bilateria
ENSG00000143105	Q16322	Euteleostomi
ENSG00000143106	P28066	Cellular_Organisms
ENSG00000143107	Q5VTL7	Euteleostomi
ENSG00000143110	Q8NEQ5	Eutheria
ENSG00000143119	P19397	Euteleostomi
ENSG00000143125	P58294	Euteleostomi
ENSG00000143126	Q9HCU4	Cellular_Organisms
ENSG00000143127	O75578	Chordata
ENSG00000143140	P36382	Euteleostomi
ENSG00000143147	Q8N6U8	Deuterostomia
ENSG00000143149	P49189	Cellular_Organisms
ENSG00000143153	P05026	Bilateria
ENSG00000143155	O75663	Eukaryota
ENSG00000143156	Q9Y5B8	Eukaryota
ENSG00000143157	Q9P215	Eukaryota
ENSG00000143158	O95563	Eukaryota
ENSG00000143162	O75629	Bilateria
ENSG00000143164	Q58WW2	Bilateria
ENSG00000143167	Q99795	Euteleostomi
ENSG00000143171	P48443	Bilateria
ENSG00000143178	O60806	Bilateria
ENSG00000143179	Q9BZX2	Cellular_Organisms
ENSG00000143183	Q9UM00	Eukaryota
ENSG00000143184	P47992	Amniota
ENSG00000143185	Q9UBD3	Amniota
ENSG00000143190	P14859	Euteleostomi
ENSG00000143194	Q96JY0	Bilateria
ENSG00000143195	Q71H61	Euteleostomi
ENSG00000143196	Q07507	Euteleostomi
ENSG00000143198	O14880	Eukaryota
ENSG00000143199	Q96PN6	Cellular_Organisms
ENSG00000143207	Q8NHY2	Eukaryota
ENSG00000143217	Q96NY8	Euteleostomi
ENSG00000143222	Q9Y3C8	Eukaryota
ENSG00000143224	P50336	Cellular_Organisms
ENSG00000143226	P12318	Euarchontoglires
ENSG00000143228	Q9BZD4	Deuterostomia
ENSG00000143248	O15539	Chordata
ENSG00000143252	Q99643	Cellular_Organisms
ENSG00000143256	Q9UHV9	Eukaryota
ENSG00000143257	Q14994	Amniota
ENSG00000143258	Q9UK80	Eukaryota
ENSG00000143278	P05160	Deuterostomia
ENSG00000143294	Q92733	Deuterostomia
ENSG00000143297	Q96RD9	Euteleostomi
ENSG00000143303	Q96FB5	Cellular_Organisms
ENSG00000143314	Q96A35	Cellular_Organisms
ENSG00000143315	Q9H3S5	Eukaryota
ENSG00000143318	P31415	Bilateria
ENSG00000143319	Q9H9L3	Euteleostomi
ENSG00000143320	P29373	Euteleostomi
ENSG00000143321	P51858	Euteleostomi
ENSG00000143322	P42684	Bilateria
ENSG00000143324	Q9UBH6	Eukaryota
ENSG00000143333	O15492	Euteleostomi
ENSG00000143337	Q5JTV8	Chordata
ENSG00000143340	Q96GL9	Euteleostomi
ENSG00000143341	Q96RW7	Cellular_Organisms
ENSG00000143344	Q9NZL6	Bilateria
ENSG00000143353	Q5VWZ2	Bilateria
ENSG00000143355	Q9NQ69	Bilateria
ENSG00000143363	Q86TP1	Eukaryota
ENSG00000143365	P51449	Theria
ENSG00000143367	Q9NNX1	Euteleostomi
ENSG00000143368	Q15427	Eukaryota
ENSG00000143369	Q16610	Euteleostomi
ENSG00000143373	Q8N1G0	Chordata
ENSG00000143374	Q9BW92	Cellular_Organisms
ENSG00000143375	Q9P2M7	Euteleostomi
ENSG00000143376	Q96L92	Bilateria
ENSG00000143379	Q15047	Bilateria
ENSG00000143382	Q6UY14	Eukaryota
ENSG00000143384	Q07820	Deuterostomia
ENSG00000143387	P43235	Cellular_Organisms
ENSG00000143390	P48382	Euteleostomi
ENSG00000143393	Q9UBF8	Eukaryota
ENSG00000143398	Q99755	Eukaryota
ENSG00000143401	Q9BTT0	Eukaryota
ENSG00000143409	Q8N5J2	Eukaryota
ENSG00000143412	O76027	Theria
ENSG00000143416	Q13228	Cellular_Organisms
ENSG00000143418	Q96G23	Eukaryota
ENSG00000143420	O43768	Bilateria
ENSG00000143434	Q9H3T2	Bilateria
ENSG00000143436	Q9BYD2	Bilateria
ENSG00000143437	P27540	Bilateria
ENSG00000143442	Q7Z3K3	Bilateria
ENSG00000143443	Q9BUN1	Eutheria
ENSG00000143450	Q9UMX2	HUMAN
ENSG00000143452	Q86X24	Eukaryota
ENSG00000143457	Q9H4A5	Eukaryota
ENSG00000143458	Q8TAK5	Euteleostomi
ENSG00000143466	Q14164	Bilateria
ENSG00000143469	Q8NB59	Deuterostomia
ENSG00000143473	O95259	Eukaryota
ENSG00000143476	Q9NZJ0	Eukaryota
ENSG00000143479	O43781	Eukaryota
ENSG00000143486	P41214	Eukaryota
ENSG00000143493	Q9NVH2	Bilateria
ENSG00000143494	Q86V25	Deuterostomia
ENSG00000143498	Q15573	Chordata
ENSG00000143499	Q9NRG4	Eukaryota
ENSG00000143502	Q5VX71	Euteleostomi
ENSG00000143507	Q9Y6W6	Deuterostomia
ENSG00000143512	Q6UWX4	Cellular_Organisms
ENSG00000143514	Q13625	Deuterostomia
ENSG00000143515	P98198	Eukaryota
ENSG00000143520	Q5D862	Mammalia
ENSG00000143536	Q9UBG3	Amniota
ENSG00000143537	Q13444	Bilateria
ENSG00000143543	O76095	Bilateria
ENSG00000143545	P51153	Euteleostomi
ENSG00000143546	P05109	Mammalia
ENSG00000143549	P06753	Bilateria
ENSG00000143552	Q5VU65	Eukaryota
ENSG00000143553	O95295	Eukaryota
ENSG00000143554	Q5K4L6	Theria
ENSG00000143556	P31151	Eutheria
ENSG00000143569	Q14157	Euteleostomi
ENSG00000143570	Q9NY26	Eukaryota
ENSG00000143575	O00165	Deuterostomia
ENSG00000143578	Q8TEY5	Euteleostomi
ENSG00000143590	P52797	Euteleostomi
ENSG00000143595	Q96PS8	Cellular_Organisms
ENSG00000143603	Q9UGI6	Bilateria
ENSG00000143612	Q9BWL3	Bilateria
ENSG00000143614	Q8WXI9	HUMAN
ENSG00000143620	P52798	Tetrapoda
ENSG00000143621	Q12905	Bilateria
ENSG00000143622	Q92963	Bilateria
ENSG00000143624	Q68E01	Eukaryota
ENSG00000143627	P30613	Cellular_Organisms
ENSG00000143630	Q9P1Z3	Eukaryota
ENSG00000143631	P20930	Eutheria
ENSG00000143632	P68133	Eukaryota
ENSG00000143633	Q8NDD1	Bilateria
ENSG00000143641	Q10471	Bilateria
ENSG00000143643	Q8NBP0	Cellular_Organisms
ENSG00000143653	Q8NBX0	Cellular_Organisms
ENSG00000143669	Q99698	Eukaryota
ENSG00000143674	Q5TCX8	Cellular_Organisms
ENSG00000143702	Q5SW79	Euteleostomi
ENSG00000143727	P24666	Cellular_Organisms
ENSG00000143740	Q5SQN1	Deuterostomia
ENSG00000143742	P49458	Eukaryota
ENSG00000143748	O15381	Cellular_Organisms
ENSG00000143751	Q6IQ49	Eukaryota
ENSG00000143753	O15121	Eukaryota
ENSG00000143756	Q9NVF7	Bilateria
ENSG00000143761	P84077	Eukaryota
ENSG00000143768	O00292	Deuterostomia
ENSG00000143771	Q9P003	Eukaryota
ENSG00000143772	P27987	Bilateria
ENSG00000143774	Q16774	Cellular_Organisms
ENSG00000143776	Q5VT25	Bilateria
ENSG00000143786	Q8TBE1	Euteleostomi
ENSG00000143787	O75610	Deuterostomia
ENSG00000143793	Q9BU76	Eukaryota
ENSG00000143797	Q6ZWT7	Eukaryota
ENSG00000143799	P09874	Eukaryota
ENSG00000143801	P49810	Eukaryota
ENSG00000143811	Q96C36	Cellular_Organisms
ENSG00000143815	Q14739	Eukaryota
ENSG00000143816	O14904	Deuterostomia
ENSG00000143819	P07099	Cellular_Organisms
ENSG00000143839	P00797	Bilateria
ENSG00000143842	Q9UN79	Euteleostomi
ENSG00000143845	Q9NVF9	Eukaryota
ENSG00000143847	O75335	Bilateria
ENSG00000143850	Q9Y2H5	Euteleostomi
ENSG00000143851	P35236	Amniota
ENSG00000143858	Q8N9I0	Mammalia
ENSG00000143862	Q96BM9	Eukaryota
ENSG00000143867	Q8TAX0	Euteleostomi
ENSG00000143869	Q7Z4P5	Euarchontoglires
ENSG00000143870	Q15084	Cellular_Organisms
ENSG00000143878	P62745	Opisthokonta
ENSG00000143882	Q8NEY4	Tetrapoda
ENSG00000143889	Q8WVV9	Eukaryota
ENSG00000143891	Q96C23	Cellular_Organisms
ENSG00000143919	Q7Z624	Eukaryota
ENSG00000143921	Q9H221	Eukaryota
ENSG00000143924	Q9HC35	Eukaryota
ENSG00000143933	P62158	Eukaryota
ENSG00000143940	Q6ZMW3	Eukaryota
ENSG00000143942	Q8WUX2	Cellular_Organisms
ENSG00000143947	P62979	Cellular_Organisms
ENSG00000143951	O95876	Bilateria
ENSG00000143952	Q9P1Q0	Eukaryota
ENSG00000143954	Q6UW15	Eutheria
ENSG00000143970	Q76L83	Tetrapoda
ENSG00000143971	Q9NY74	Tetrapoda
ENSG00000143977	A8MWD9	Eukaryota
ENSG00000143994	Q96SE0	Cellular_Organisms
ENSG00000143995	O00470	Bilateria
ENSG00000144010	A6NCK2	Eutheria
ENSG00000144015	Q96BQ3	Eutheria
ENSG00000144021	O76071	Eukaryota
ENSG00000144026	Q96K75	Eutheria
ENSG00000144028	O75643	Cellular_Organisms
ENSG00000144029	P82675	Cellular_Organisms
ENSG00000144031	Q8N9V6	Eutheria
ENSG00000144034	Q9Y3C4	Eukaryota
ENSG00000144035	Q9UHE5	Cellular_Organisms
ENSG00000144036	Q9Y2D4	Eukaryota
ENSG00000144040	Q8TD22	Eukaryota
ENSG00000144043	Q6UWH6	Eukaryota
ENSG00000144045	Q8TE96	Euteleostomi
ENSG00000144048	O75319	Bilateria
ENSG00000144057	Q96JF0	Bilateria
ENSG00000144061	O15259	Bilateria
ENSG00000144063	Q13021	Amniota
ENSG00000144115	Q86YJ6	Cellular_Organisms
ENSG00000144118	P11234	Euteleostomi
ENSG00000144119	Q7Z5L3	Euteleostomi
ENSG00000144120	Q53S58	Bilateria
ENSG00000144130	Q86YG4	Eukaryota
ENSG00000144134	Q9UBK7	Eukaryota
ENSG00000144136	Q8WUM9	Cellular_Organisms
ENSG00000144140	Q9NU38	HUMAN
ENSG00000144152	Q53RD9	Euteleostomi
ENSG00000144161	Q8N5P1	Eutheria
ENSG00000144182	Q9Y234	Cellular_Organisms
ENSG00000144188	A6NMD1	Eutheria
ENSG00000144191	Q16281	Eukaryota
ENSG00000144199	Q6P2I3	Cellular_Organisms
ENSG00000144214	Q8N1E2	Eutheria
ENSG00000144218	P51826	Euteleostomi
ENSG00000144224	Q92575	Eukaryota
ENSG00000144227	O95156	Euteleostomi
ENSG00000144228	Q6IQ16	Eukaryota
ENSG00000144229	Q9C0I4	Deuterostomia
ENSG00000144230	Q13304	Euteleostomi
ENSG00000144231	O15514	Eukaryota
ENSG00000144233	Q6DCA0	Cellular_Organisms
ENSG00000144278	Q8IUC8	Bilateria
ENSG00000144283	Q99569	Bilateria
ENSG00000144285	P35498	Eukaryota
ENSG00000144290	Q6U841	Eukaryota
ENSG00000144306	Q0VDG4	Cellular_Organisms
ENSG00000144320	Q9C0E8	Eukaryota
ENSG00000144331	Q569K4	Eukaryota
ENSG00000144339	Q9UIK5	Chordata
ENSG00000144354	Q9BWT1	Chordata
ENSG00000144355	P56177	Bilateria
ENSG00000144357	Q6ZT12	Eukaryota
ENSG00000144362	Q8TCD6	Eukaryota
ENSG00000144366	Q9UBP9	Bilateria
ENSG00000144369	Q6P995	Euteleostomi
ENSG00000144381	P10809	Cellular_Organisms
ENSG00000144395	Q8NCX0	Deuterostomia
ENSG00000144401	Q8WXB1	Eukaryota
ENSG00000144406	Q96JI4	Bilateria
ENSG00000144407	P49190	Euteleostomi
ENSG00000144410	Q8IVL8	Euteleostomi
ENSG00000144426	Q6ZS30	Eukaryota
ENSG00000144445	A0AUZ9	Tetrapoda
ENSG00000144451	Q8N0X2	Eukaryota
ENSG00000144452	Q86UK0	Cellular_Organisms
ENSG00000144455	Q8NBK3	Cellular_Organisms
ENSG00000144460	Q9P242	Euteleostomi
ENSG00000144468	Q8TEB9	Eukaryota
ENSG00000144476	P25106	Euteleostomi
ENSG00000144481	Q7Z2W7	Deuterostomia
ENSG00000144485	Q96HZ4	Euteleostomi
ENSG00000144488	Q6ZVH7	Eukaryota
ENSG00000144504	Q9P2S6	Deuterostomia
ENSG00000144524	Q9H9Q2	Eukaryota
ENSG00000144535	Q8IYB7	Eukaryota
ENSG00000144550	Q8IYJ1	Eukaryota
ENSG00000144554	Q9BXW9	Eukaryota
ENSG00000144559	Q96BW9	Eukaryota
ENSG00000144560	Q14135	Deuterostomia
ENSG00000144566	P20339	Eukaryota
ENSG00000144567	Q8NC44	Euteleostomi
ENSG00000144579	Q9GZU7	Eukaryota
ENSG00000144580	Q92600	Eukaryota
ENSG00000144583	Q9P2E8	Chordata
ENSG00000144589	Q8N1F8	Euteleostomi
ENSG00000144591	Q96IJ6	Eukaryota
ENSG00000144596	Q9C0E4	Bilateria
ENSG00000144597	Q96JC9	Bilateria
ENSG00000144619	Q8IWV2	Bilateria
ENSG00000144635	Q9Y6G9	Eukaryota
ENSG00000144642	Q6XE24	Opisthokonta
ENSG00000144644	Q6ZQY3	Cellular_Organisms
ENSG00000144645	Q9BXB5	Deuterostomia
ENSG00000144647	Q8NAT1	Deuterostomia
ENSG00000144648	O00590	Amniota
ENSG00000144649	Q9UFP1	Euteleostomi
ENSG00000144655	Q96S65	Euteleostomi
ENSG00000144659	Q96DW6	Eukaryota
ENSG00000144668	Q13797	Deuterostomia
ENSG00000144671	Q9Y267	Opisthokonta
ENSG00000144674	Q13439	Chordata
ENSG00000144677	O15194	Eukaryota
ENSG00000144681	Q99469	Euteleostomi
ENSG00000144711	Q6DN90	Bilateria
ENSG00000144712	O75155	Eukaryota
ENSG00000144713	P62910	Cellular_Organisms
ENSG00000144724	P23470	Eukaryota
ENSG00000144730	Q8NFM7	Euteleostomi
ENSG00000144736	Q6PI26	Eukaryota
ENSG00000144741	Q70HW3	Eukaryota
ENSG00000144744	Q8TBC4	Eukaryota
ENSG00000144746	O75915	Bilateria
ENSG00000144747	P82094	Eukaryota
ENSG00000144749	Q96JA1	Bilateria
ENSG00000144771	Q9HBL6	Euteleostomi
ENSG00000144785	Q9Y2B0	Eukaryota
ENSG00000144791	Q9UGP4	Deuterostomia
ENSG00000144792	Q6AZW8	Eutheria
ENSG00000144802	Q9BYH8	Euteleostomi
ENSG00000144810	P27658	Euteleostomi
ENSG00000144815	Q969Y0	Deuterostomia
ENSG00000144820	Q96K78	Chordata
ENSG00000144821	Q9Y2K3	Eukaryota
ENSG00000144824	Q86SQ0	Bilateria
ENSG00000144827	Q9NUJ1	Cellular_Organisms
ENSG00000144834	Q9UI15	Bilateria
ENSG00000144837	Q53H76	Euteleostomi
ENSG00000144840	Q5HYI8	Eukaryota
ENSG00000144843	P54922	Eukaryota
ENSG00000144847	Q5DX21	Euteleostomi
ENSG00000144848	Q9NT62	Eukaryota
ENSG00000144852	O75469	Euteleostomi
ENSG00000144857	Q9BWV1	Euteleostomi
ENSG00000144867	Q9Y5M8	Eukaryota
ENSG00000144868	Q6UXF1	Amniota
ENSG00000144891	P30556	Euteleostomi
ENSG00000144893	Q86YW9	Bilateria
ENSG00000144895	Q9BY44	Eukaryota
ENSG00000144908	O75891	Cellular_Organisms
ENSG00000144909	Q9BXB4	Deuterostomia
ENSG00000144935	P48995	Eukaryota
ENSG00000144959	Q6PIU2	Cellular_Organisms
ENSG00000144962	Q9BXB7	Amniota
ENSG00000145012	Q93052	Bilateria
ENSG00000145014	Q2T9K0	Euteleostomi
ENSG00000145016	Q92622	Bilateria
ENSG00000145020	P48728	Cellular_Organisms
ENSG00000145022	P57738	Euteleostomi
ENSG00000145029	Q9BSH3	Chordata
ENSG00000145040	Q96RP3	Eutheria
ENSG00000145041	Q9Y4B6	Eukaryota
ENSG00000145050	P55145	Bilateria
ENSG00000145063	Q8N2B8	Homininae
ENSG00000145075	Q9UFE4	Eukaryota
ENSG00000145087	Q9Y2K9	Bilateria
ENSG00000145088	Q96CJ1	Euteleostomi
ENSG00000145103	Q86SU0	Euteleostomi
ENSG00000145107	Q96DZ7	Euteleostomi
ENSG00000145113	Q99102	Chordata
ENSG00000145147	O94813	Bilateria
ENSG00000145191	Q13144	Cellular_Organisms
ENSG00000145192	P02765	Euteleostomi
ENSG00000145194	O60344	Cellular_Organisms
ENSG00000145198	Q8N398	Euteleostomi
ENSG00000145214	P52824	Bilateria
ENSG00000145216	Q6UN15	Euteleostomi
ENSG00000145217	Q9H2B4	Bilateria
ENSG00000145220	Q9NX58	Eukaryota
ENSG00000145241	Q03188	Theria
ENSG00000145242	P54756	Eukaryota
ENSG00000145244	Q9Y5Q5	Bilateria
ENSG00000145246	Q9P241	Eukaryota
ENSG00000145247	Q56VL3	Bilateria
ENSG00000145248	Q96EP9	Chordata
ENSG00000145283	Q3KNW5	Cellular_Organisms
ENSG00000145284	Q86SK9	Cellular_Organisms
ENSG00000145287	Q9NZF1	Eukaryota
ENSG00000145293	Q9UHY7	Cellular_Organisms
ENSG00000145309	Q96KC9	Eutheria
ENSG00000145321	P02774	Euteleostomi
ENSG00000145331	Q8TBZ6	Eukaryota
ENSG00000145332	Q9P2G9	Eukaryota
ENSG00000145335	P37840	Euteleostomi
ENSG00000145337	Q96I23	Cellular_Organisms
ENSG00000145348	Q8TEA7	Eukaryota
ENSG00000145349	Q13557	Eukaryota
ENSG00000145354	Q8N5K1	HUMAN
ENSG00000145358	Q96D03	Bilateria
ENSG00000145362	Q01484	Cellular_Organisms
ENSG00000145365	Q96CG3	Euteleostomi
ENSG00000145375	Q8NB90	Cellular_Organisms
ENSG00000145384	P12104	Chordata
ENSG00000145386	P20248	Eukaryota
ENSG00000145388	Q9HCE5	Eukaryota
ENSG00000145390	Q70EK8	Euteleostomi
ENSG00000145391	Q8WTS6	Eukaryota
ENSG00000145414	Q96HR8	Eukaryota
ENSG00000145416	Q8TCQ1	Euteleostomi
ENSG00000145423	Q96HF1	Chordata
ENSG00000145425	P61247	Cellular_Organisms
ENSG00000145428	Q8N4F7	Eukaryota
ENSG00000145431	Q9NRA1	Euteleostomi
ENSG00000145439	Q8N4T8	Cellular_Organisms
ENSG00000145451	O75311	Bilateria
ENSG00000145476	Q6ZWL3	Cellular_Organisms
ENSG00000145491	Q96C74	Eukaryota
ENSG00000145494	O75380	Eukaryota
ENSG00000145495	O60337	Eukaryota
ENSG00000145506	Q969F2	HUMAN
ENSG00000145526	Q13634	Chordata
ENSG00000145536	Q8TE57	Bilateria
ENSG00000145545	P18405	Cellular_Organisms
ENSG00000145555	Q9HD67	Eukaryota
ENSG00000145569	Q9NUU6	Tetrapoda
ENSG00000145592	P61927	Cellular_Organisms
ENSG00000145604	Q13309	Bilateria
ENSG00000145623	Q99650	Amniota
ENSG00000145626	Q6NUS8	Bilateria
ENSG00000145632	Q9NYY3	Eukaryota
ENSG00000145642	A6NKW6	HUMAN
ENSG00000145649	P12544	Euteleostomi
ENSG00000145675	P27986	Bilateria
ENSG00000145681	P10915	Euteleostomi
ENSG00000145685	Q6ZUX7	Bilateria
ENSG00000145687	P81877	Euteleostomi
ENSG00000145692	Q93088	Cellular_Organisms
ENSG00000145700	Q8N7Z5	Amniota
ENSG00000145703	Q13576	Eukaryota
ENSG00000145708	P24387	Bilateria
ENSG00000145715	P20936	Bilateria
ENSG00000145721	Q8N485	Bilateria
ENSG00000145723	Q9NXP7	Eukaryota
ENSG00000145725	O43314	Eukaryota
ENSG00000145730	P19021	Cellular_Organisms
ENSG00000145734	A6H8Y1	Euteleostomi
ENSG00000145736	Q13888	Eukaryota
ENSG00000145740	Q8TAD4	Eukaryota
ENSG00000145741	P20290	Eukaryota
ENSG00000145743	Q9UF56	Chordata
ENSG00000145757	Q9BWV2	Theria
ENSG00000145777	Q969D9	Euarchontoglires
ENSG00000145779	O95379	Bilateria
ENSG00000145780	Q96JP0	Bilateria
ENSG00000145781	Q9Y6G5	Eukaryota
ENSG00000145782	O94817	Eukaryota
ENSG00000145794	Q96KG7	Eukaryota
ENSG00000145808	Q8TE59	Tetrapoda
ENSG00000145817	Q969M3	Eukaryota
ENSG00000145819	Q9UNA1	Bilateria
ENSG00000145824	O95715	Euteleostomi
ENSG00000145826	O14960	Euteleostomi
ENSG00000145832	Q6ZT89	Chordata
ENSG00000145833	Q7L014	Cellular_Organisms
ENSG00000145835	Q96HQ2	Bilateria
ENSG00000145839	P15248	Amniota
ENSG00000145850	Q96H15	Euteleostomi
ENSG00000145860	Q96MT1	Bilateria
ENSG00000145861	Q9BXJ5	Euteleostomi
ENSG00000145863	Q16445	Chordata
ENSG00000145864	P47870	Bilateria
ENSG00000145868	Q6PIJ6	Deuterostomia
ENSG00000145879	P58062	Mammalia
ENSG00000145882	Q8NBM8	Euteleostomi
ENSG00000145888	P23415	Bilateria
ENSG00000145901	Q15025	Chordata
ENSG00000145907	Q13283	Eukaryota
ENSG00000145908	Q96RE9	Eutheria
ENSG00000145911	O15049	Euteleostomi
ENSG00000145912	Q9NX24	Eukaryota
ENSG00000145916	Q96G75	Eukaryota
ENSG00000145919	Q96IK1	Bilateria
ENSG00000145920	Q6PUV4	Bilateria
ENSG00000145934	Q9NT68	Bilateria
ENSG00000145936	Q16558	Amniota
ENSG00000145945	Q9Y247	HUMAN
ENSG00000145949	Q86YV6	Euteleostomi
ENSG00000145965	Q9HD87	Homininae
ENSG00000145975	Q8IXS0	Theria
ENSG00000145979	Q9P0N9	Eukaryota
ENSG00000145982	O95363	Eukaryota
ENSG00000145990	Q9NXC2	Cellular_Organisms
ENSG00000145996	Q5VV42	Cellular_Organisms
ENSG00000146001	Q96TA0	Chordata
ENSG00000146005	Q9BQI7	Bilateria
ENSG00000146006	O43300	Euteleostomi
ENSG00000146007	Q96NC0	Eukaryota
ENSG00000146013	O60609	Theria
ENSG00000146021	Q9UH77	Eukaryota
ENSG00000146038	Q9UHG0	Chordata
ENSG00000146039	Q9Y2C5	Euteleostomi
ENSG00000146047	Q96A08	Eutheria
ENSG00000146049	Q9UBP8	Catarrhini
ENSG00000146054	Q9C029	Euteleostomi
ENSG00000146063	Q8WV44	Amniota
ENSG00000146066	Q9BW72	Eukaryota
ENSG00000146067	Q96PV7	Euteleostomi
ENSG00000146070	Q13093	Eukaryota
ENSG00000146072	O75509	Euteleostomi
ENSG00000146083	Q7L0R7	Euteleostomi
ENSG00000146085	P22033	Cellular_Organisms
ENSG00000146090	Q8N431	Bilateria
ENSG00000146094	Q7L591	Euteleostomi
ENSG00000146109	Q9ULW3	Eukaryota
ENSG00000146112	Q6NYC8	Theria
ENSG00000146122	Q86T65	Eukaryota
ENSG00000146143	P49643	Eukaryota
ENSG00000146147	Q5VWP3	Amniota
ENSG00000146151	Q8TB92	Cellular_Organisms
ENSG00000146166	Q5TDP6	Cellular_Organisms
ENSG00000146192	Q7Z6J4	Bilateria
ENSG00000146197	Q8IX30	Deuterostomia
ENSG00000146205	Q6IWH7	Bilateria
ENSG00000146215	Q6Q6R5	Euteleostomi
ENSG00000146216	Q5TCY1	Eukaryota
ENSG00000146221	Q5JU00	Eukaryota
ENSG00000146223	Q6DKI1	Opisthokonta
ENSG00000146232	O00221	Deuterostomia
ENSG00000146233	Q9NYL5	Euteleostomi
ENSG00000146242	Q13641	Euteleostomi
ENSG00000146243	Q5VVH5	Deuterostomia
ENSG00000146247	Q8WWQ0	Eukaryota
ENSG00000146250	Q8N3Z0	Chordata
ENSG00000146263	Q6ZRQ5	Deuterostomia
ENSG00000146267	Q5TGI0	Cellular_Organisms
ENSG00000146276	P24046	Euteleostomi
ENSG00000146278	Q12796	Euteleostomi
ENSG00000146281	Q8IYS1	Cellular_Organisms
ENSG00000146282	Q5T160	Cellular_Organisms
ENSG00000146285	Q8N228	Euteleostomi
ENSG00000146350	Q96NH3	Deuterostomia
ENSG00000146352	Q5SYC1	Bilateria
ENSG00000146360	P46095	Euteleostomi
ENSG00000146373	Q8TC41	Euteleostomi
ENSG00000146374	Q9BXY4	Deuterostomia
ENSG00000146376	Q8N392	Eukaryota
ENSG00000146378	Q9P1P5	Euteleostomi
ENSG00000146383	Q96RI8	Theria
ENSG00000146385	Q969N4	Theria
ENSG00000146386	Q9P1F3	Eukaryota
ENSG00000146399	Q96RJ0	Euteleostomi
ENSG00000146409	Q6NT16	Eukaryota
ENSG00000146410	Q6P444	Chordata
ENSG00000146411	Q8TD20	Euteleostomi
ENSG00000146414	Q149N8	Eukaryota
ENSG00000146416	Q9NVV5	Eukaryota
ENSG00000146425	P63172	Eukaryota
ENSG00000146426	Q8IVF5	Bilateria
ENSG00000146433	Q9P2C4	Eukaryota
ENSG00000146453	Q8NA58	Eukaryota
ENSG00000146457	Q15007	Eukaryota
ENSG00000146463	Q5VZL5	Bilateria
ENSG00000146469	P01282	Euteleostomi
ENSG00000146476	Q9H993	Cellular_Organisms
ENSG00000146477	O75751	Eukaryota
ENSG00000146521	Q9Y6Z2	Homininae
ENSG00000146535	Q03113	Bilateria
ENSG00000146540	Q9BRJ6	Eukaryota
ENSG00000146555	Q7Z5N4	Bilateria
ENSG00000146574	O95766	Eukaryota
ENSG00000146576	Q96N11	Bilateria
ENSG00000146587	Q9NYW8	Bilateria
ENSG00000146592	Q02930	Euteleostomi
ENSG00000146618	Q96RJ6	Bilateria
ENSG00000146648	P00533	Bilateria
ENSG00000146670	Q96FF9	Euteleostomi
ENSG00000146674	P17936	Euteleostomi
ENSG00000146676	Q96QR8	Euteleostomi
ENSG00000146678	P08833	Euteleostomi
ENSG00000146700	Q8WTU2	Eukaryota
ENSG00000146701	P40926	Cellular_Organisms
ENSG00000146707	Q6PJE2	HUMAN
ENSG00000146722	Q8WW08	HUMAN
ENSG00000146729	O75323	Eukaryota
ENSG00000146731	P40227	Eukaryota
ENSG00000146733	P78330	Cellular_Organisms
ENSG00000146755	Q86XT4	Eukaryota
ENSG00000146757	Q03936	Bilateria
ENSG00000146776	Q9ULK2	Euteleostomi
ENSG00000146802	Q9H0V1	Deuterostomia
ENSG00000146809	Q8WXK1	Euteleostomi
ENSG00000146826	Q8WVR3	Euteleostomi
ENSG00000146828	Q9BXP2	Opisthokonta
ENSG00000146830	O75420	Bilateria
ENSG00000146833	Q9C037	Eutheria
ENSG00000146834	Q7L2J0	Eukaryota
ENSG00000146839	Q9Y493	Bilateria
ENSG00000146842	Q96SK2	Bilateria
ENSG00000146856	Q8NEM8	Cellular_Organisms
ENSG00000146857	Q7Z7C7	Tetrapoda
ENSG00000146858	Q96H79	Mammalia
ENSG00000146859	Q9NV12	Amniota
ENSG00000146872	Q86UE8	Eukaryota
ENSG00000146904	P21709	Eukaryota
ENSG00000146909	Q5C9Z4	Eukaryota
ENSG00000146910	Q3B7I2	Mammalia
ENSG00000146918	Q86XI2	Eukaryota
ENSG00000146926	Q8WXI3	Euteleostomi
ENSG00000146938	Q8N0W4	Cellular_Organisms
ENSG00000146950	Q13796	Euteleostomi
ENSG00000146955	A4D1S5	Bilateria
ENSG00000146963	Q9Y383	Eukaryota
ENSG00000146966	Q9ULE3	Eukaryota
ENSG00000147003	Q9HBJ8	Euteleostomi
ENSG00000147010	Q96B97	Euteleostomi
ENSG00000147027	Q9BQJ4	Bilateria
ENSG00000147036	Q6ZV70	Bilateria
ENSG00000147041	Q8TDW5	Chordata
ENSG00000147044	O14936	Bilateria
ENSG00000147050	O15550	Eukaryota
ENSG00000147059	Q99865	Eutheria
ENSG00000147065	P26038	Bilateria
ENSG00000147081	Q5JQC9	Mammalia
ENSG00000147082	Q8WWL7	Eukaryota
ENSG00000147099	Q9BY41	Cellular_Organisms
ENSG00000147100	P36021	Euteleostomi
ENSG00000147113	Q9H7Y0	Chordata
ENSG00000147117	P51786	Eutheria
ENSG00000147118	Q2M218	Eutheria
ENSG00000147119	Q9NS84	Euteleostomi
ENSG00000147121	Q5JUW0	Eutheria
ENSG00000147123	Q9NX14	Bilateria
ENSG00000147124	P51814	Bilateria
ENSG00000147127	Q5JT25	Catarrhini
ENSG00000147130	Q14202	Bilateria
ENSG00000147133	P21675	Eukaryota
ENSG00000147138	Q9BXC1	Euteleostomi
ENSG00000147140	Q15233	Deuterostomia
ENSG00000147144	Q96HB5	Euteleostomi
ENSG00000147145	Q99677	Euteleostomi
ENSG00000147155	Q15125	Eukaryota
ENSG00000147160	Q6E213	Theria
ENSG00000147162	O15294	Cellular_Organisms
ENSG00000147164	Q9UMY4	Eukaryota
ENSG00000147166	Q9UKP3	Theria
ENSG00000147168	P31785	Euteleostomi
ENSG00000147174	Q96QF7	Eukaryota
ENSG00000147180	Q9Y462	Euteleostomi
ENSG00000147183	Q8N123	Euarchontoglires
ENSG00000147202	O60879	Eukaryota
ENSG00000147206	Q9H4D5	Eutheria
ENSG00000147223	Q0D2K3	Euarchontoglires
ENSG00000147224	P21108	Cellular_Organisms
ENSG00000147231	Q6NSI4	Euteleostomi
ENSG00000147234	Q5JV73	Euteleostomi
ENSG00000147246	P28335	Bilateria
ENSG00000147251	Q5JSL3	Eukaryota
ENSG00000147255	Q8N6C5	Amniota
ENSG00000147256	Q6ZRI8	Eutheria
ENSG00000147257	P51654	Chordata
ENSG00000147262	Q8TDV5	Euteleostomi
ENSG00000147274	P38159	Euteleostomi
ENSG00000147316	Q8NEM0	Eukaryota
ENSG00000147324	Q9Y4C4	Cellular_Organisms
ENSG00000147364	Q8TCJ0	Euteleostomi
ENSG00000147378	Q969F0	Amniota
ENSG00000147380	P04001	Euteleostomi
ENSG00000147381	P43358	Catarrhini
ENSG00000147382	Q8N1B3	Eukaryota
ENSG00000147383	Q15738	Cellular_Organisms
ENSG00000147394	O15231	Euteleostomi
ENSG00000147400	P41208	Eukaryota
ENSG00000147402	Q9UN88	Eutheria
ENSG00000147403	P27635	Cellular_Organisms
ENSG00000147408	Q8TDX6	Bilateria
ENSG00000147416	P21281	Cellular_Organisms
ENSG00000147419	Q86WR0	Eukaryota
ENSG00000147421	Q6NT76	Bilateria
ENSG00000147432	Q05901	Euteleostomi
ENSG00000147434	Q15825	Bilateria
ENSG00000147437	P01148	Tetrapoda
ENSG00000147439	Q9NQY0	Chordata
ENSG00000147443	O60496	Bilateria
ENSG00000147454	Q9NYZ2	Eukaryota
ENSG00000147457	Q8WUX9	Eukaryota
ENSG00000147459	Q9H7D0	Eukaryota
ENSG00000147465	P49675	Bilateria
ENSG00000147471	O94903	Cellular_Organisms
ENSG00000147475	O94905	Eukaryota
ENSG00000147481	Q9NSN8	Bilateria
ENSG00000147485	A1KZ92	Bilateria
ENSG00000147488	O60284	Bilateria
ENSG00000147507	P07948	Bilateria
ENSG00000147509	O76081	Bilateria
ENSG00000147526	O75410	Euteleostomi
ENSG00000147533	Q7Z5G4	Eukaryota
ENSG00000147535	Q8NEB5	Eukaryota
ENSG00000147536	Q9BRT9	Eukaryota
ENSG00000147548	Q9BZ95	Bilateria
ENSG00000147570	Q9UF47	Euteleostomi
ENSG00000147571	P06850	Euteleostomi
ENSG00000147573	Q9BYV6	Euteleostomi
ENSG00000147576	Q8IWW8	Cellular_Organisms
ENSG00000147586	Q9Y2Q9	Bilateria
ENSG00000147588	P02689	Tetrapoda
ENSG00000147592	Q53H82	Cellular_Organisms
ENSG00000147596	Q9GZV8	Deuterostomia
ENSG00000147601	P54274	Euteleostomi
ENSG00000147604	P18124	Cellular_Organisms
ENSG00000147606	Q8TE54	Tetrapoda
ENSG00000147613	Q96QS6	Bilateria
ENSG00000147614	Q8N8Y2	Eukaryota
ENSG00000147642	Q9NX95	Euteleostomi
ENSG00000147647	Q14117	Cellular_Organisms
ENSG00000147649	Q86UE4	Euteleostomi
ENSG00000147650	Q9Y561	Deuterostomia
ENSG00000147654	O00559	Bilateria
ENSG00000147655	Q6UXX9	Euteleostomi
ENSG00000147669	P53803	Eukaryota
ENSG00000147676	Q969L2	Euteleostomi
ENSG00000147677	O15372	Eukaryota
ENSG00000147679	Q9BRU9	Eukaryota
ENSG00000147684	Q9Y6M9	Eukaryota
ENSG00000147687	Q6P1N9	Cellular_Organisms
ENSG00000147689	Q86UY5	Euteleostomi
ENSG00000147697	Q9BYG8	Theria
ENSG00000147724	Q49AJ0	Eukaryota
ENSG00000147789	P17097	Eutheria
ENSG00000147799	Q9C0H5	Eukaryota
ENSG00000147804	Q6P5W5	Euteleostomi
ENSG00000147813	Q6XQN6	Cellular_Organisms
ENSG00000147852	P98155	Bilateria
ENSG00000147853	Q9UIJ7	Eukaryota
ENSG00000147854	Q96PU4	Cellular_Organisms
ENSG00000147862	O00712	Euteleostomi
ENSG00000147869	O95813	Euteleostomi
ENSG00000147872	Q99541	Deuterostomia
ENSG00000147873	P01569	Euteleostomi
ENSG00000147874	Q7Z4H7	Chordata
ENSG00000147877	P05014	Euteleostomi
ENSG00000147883	P42772	Euteleostomi
ENSG00000147885	P05015	Euteleostomi
ENSG00000147889	Q8N726	Eutheria
ENSG00000147894	Q96LT7	Eukaryota
ENSG00000147896	Q9P0W0	Theria
ENSG00000147905	Q8N3Z6	Euteleostomi
ENSG00000147912	Q9UK96	Euteleostomi
ENSG00000147926	Q5VYP0	Eutheria
ENSG00000147955	Q99720	Eukaryota
ENSG00000147996	Q9BRT8	Cellular_Organisms
ENSG00000148019	Q5JTW2	Bilateria
ENSG00000148053	Q16620	Euteleostomi
ENSG00000148057	Q5T6J7	Cellular_Organisms
ENSG00000148082	Q92529	Theria
ENSG00000148090	Q13825	Cellular_Organisms
ENSG00000148110	Q5SR56	Cellular_Organisms
ENSG00000148120	Q8N6M6	Deuterostomia
ENSG00000148123	Q8TBJ4	Deuterostomia
ENSG00000148136	Q8NGS5	Theria
ENSG00000148143	Q96JM2	Euteleostomi
ENSG00000148153	Q9NRY2	Deuterostomia
ENSG00000148154	Q16739	Cellular_Organisms
ENSG00000148156	Q9Y614	Theria
ENSG00000148158	Q5VWJ9	Opisthokonta
ENSG00000148175	P27105	Cellular_Organisms
ENSG00000148180	P06396	Eukaryota
ENSG00000148187	Q96E11	Cellular_Organisms
ENSG00000148200	Q15406	Bilateria
ENSG00000148204	Q5IJ48	Bilateria
ENSG00000148215	Q8NGR4	Theria
ENSG00000148218	P13716	Cellular_Organisms
ENSG00000148219	O75129	Euteleostomi
ENSG00000148225	Q8NA23	Eukaryota
ENSG00000148229	Q9NRF9	Eukaryota
ENSG00000148248	O15260	Opisthokonta
ENSG00000148288	Q8N5D6	Euteleostomi
ENSG00000148290	Q15526	Cellular_Organisms
ENSG00000148291	Q15527	Chordata
ENSG00000148296	O75683	Deuterostomia
ENSG00000148297	Q15528	Eukaryota
ENSG00000148300	Q9GZR2	Eukaryota
ENSG00000148303	P62424	Eukaryota
ENSG00000148308	Q9Y5Q8	Eukaryota
ENSG00000148331	Q9NWX5	Euteleostomi
ENSG00000148334	Q9H7Z7	Eukaryota
ENSG00000148335	Q9BV86	Eukaryota
ENSG00000148337	Q9ULV3	Bilateria
ENSG00000148339	Q6KCM7	Eukaryota
ENSG00000148341	Q9NR46	Euteleostomi
ENSG00000148343	Q7L4E1	Bilateria
ENSG00000148344	O14684	Euteleostomi
ENSG00000148346	P80188	Theria
ENSG00000148356	Q6UWE0	Bilateria
ENSG00000148358	Q5VW38	Eukaryota
ENSG00000148362	Q9BUH6	Deuterostomia
ENSG00000148377	Q9BXS1	Theria
ENSG00000148384	Q9NRR6	Bilateria
ENSG00000148386	Q8WX39	Eutheria
ENSG00000148396	O15027	Opisthokonta
ENSG00000148399	Q9BTV6	Eukaryota
ENSG00000148400	P46531	Bilateria
ENSG00000148408	Q00975	Eukaryota
ENSG00000148411	Q96BF6	Euteleostomi
ENSG00000148426	Q86WR7	Euteleostomi
ENSG00000148429	Q92738	Eukaryota
ENSG00000148444	Q9UBI1	Eukaryota
ENSG00000148450	Q9Y3D2	Eukaryota
ENSG00000148459	Q5T2R2	Cellular_Organisms
ENSG00000148468	Q5VUB5	Euteleostomi
ENSG00000148481	Q9H8M7	Eukaryota
ENSG00000148482	Q504Y0	Bilateria
ENSG00000148483	Q5W0B7	Chordata
ENSG00000148484	Q15404	Eukaryota
ENSG00000148488	P61647	Euteleostomi
ENSG00000148498	Q8TEW0	Deuterostomia
ENSG00000148513	Q9BXX3	Catarrhini
ENSG00000148516	P37275	Deuterostomia
ENSG00000148541	Q8NE31	Tetrapoda
ENSG00000148572	Q96F24	Chordata
ENSG00000148584	Q9NQ94	Eukaryota
ENSG00000148600	Q96JP9	Euteleostomi
ENSG00000148602	Q9P2V4	Euteleostomi
ENSG00000148604	P47804	Chordata
ENSG00000148606	O14802	Cellular_Organisms
ENSG00000148634	Q5GLZ8	Cellular_Organisms
ENSG00000148655	Q9H2I8	Eukaryota
ENSG00000148660	Q13555	Eukaryota
ENSG00000148671	Q15847	Theria
ENSG00000148672	P00367	Cellular_Organisms
ENSG00000148677	Q15327	Euteleostomi
ENSG00000148680	P34969	Bilateria
ENSG00000148688	P78346	Eukaryota
ENSG00000148690	Q70Z53	Eukaryota
ENSG00000148700	Q9UEY8	Cellular_Organisms
ENSG00000148702	Q14520	Cellular_Organisms
ENSG00000148704	Q5SQQ9	Bilateria
ENSG00000148719	Q9NXW2	Eukaryota
ENSG00000148730	Q13542	Eukaryota
ENSG00000148734	Q9GZQ6	Euteleostomi
ENSG00000148735	Q5SXH7	Amniota
ENSG00000148737	Q9NQB0	Bilateria
ENSG00000148773	P46013	Bilateria
ENSG00000148795	P05093	Eukaryota
ENSG00000148798	Q16352	Euteleostomi
ENSG00000148803	A2VDF0	Cellular_Organisms
ENSG00000148805	Q4G0T1	Theria
ENSG00000148814	Q9C0I9	Eutheria
ENSG00000148824	Q9BT17	Cellular_Organisms
ENSG00000148826	Q9C056	Deuterostomia
ENSG00000148828	Q96QU4	Eutheria
ENSG00000148832	Q6QHF9	Eukaryota
ENSG00000148834	P78417	Cellular_Organisms
ENSG00000148835	Q15542	Eukaryota
ENSG00000148840	Q5VV67	Euteleostomi
ENSG00000148841	Q8IWB1	Euteleostomi
ENSG00000148842	Q9H8M5	Cellular_Organisms
ENSG00000148843	Q14690	Cellular_Organisms
ENSG00000148848	O43184	Bilateria
ENSG00000148908	O43665	Tetrapoda
ENSG00000148925	Q9BSF8	Bilateria
ENSG00000148926	P35318	Euteleostomi
ENSG00000148935	O43903	Eukaryota
ENSG00000148942	Q1EHB4	Cellular_Organisms
ENSG00000148943	Q9NUP9	Bilateria
ENSG00000148948	Q9HCJ2	Bilateria
ENSG00000148950	Q96LU5	Cellular_Organisms
ENSG00000148965	P35542	HUMAN
ENSG00000148985	Q9UHJ9	Bilateria
ENSG00000149016	Q9H6E5	Deuterostomia
ENSG00000149021	P11684	Mammalia
ENSG00000149043	Q8NBV8	HUMAN
ENSG00000149050	Q9UL59	Eutheria
ENSG00000149054	Q9UL58	Eutheria
ENSG00000149084	Q53GQ0	Cellular_Organisms
ENSG00000149089	Q96GX9	Cellular_Organisms
ENSG00000149090	Q6UXH9	Chordata
ENSG00000149091	Q13574	Bilateria
ENSG00000149100	Q7L2H7	Eukaryota
ENSG00000149115	Q9C0C2	Amniota
ENSG00000149124	Q6IB77	Euteleostomi
ENSG00000149131	P05155	Euteleostomi
ENSG00000149133	O95221	Theria
ENSG00000149136	Q08945	Eukaryota
ENSG00000149150	O75387	Deuterostomia
ENSG00000149177	Q12913	Eukaryota
ENSG00000149179	Q9H6J7	Deuterostomia
ENSG00000149182	Q8N6H7	Eukaryota
ENSG00000149187	Q92879	Eukaryota
ENSG00000149196	Q53FT3	Eukaryota
ENSG00000149201	Q6ZN84	Deuterostomia
ENSG00000149212	P58005	Eukaryota
ENSG00000149218	O94919	Euteleostomi
ENSG00000149231	Q8N4S0	Opisthokonta
ENSG00000149243	Q6PF15	Cellular_Organisms
ENSG00000149256	Q6N022	Bilateria
ENSG00000149257	P50454	Euteleostomi
ENSG00000149260	O15484	Eukaryota
ENSG00000149262	Q96HW7	Eukaryota
ENSG00000149269	Q13153	Eukaryota
ENSG00000149273	P23396	Cellular_Organisms
ENSG00000149289	Q9C0D7	Euteleostomi
ENSG00000149292	Q9H892	Eukaryota
ENSG00000149294	P13591	Bilateria
ENSG00000149295	P14416	Bilateria
ENSG00000149300	Q96A22	Amniota
ENSG00000149305	O95264	Euteleostomi
ENSG00000149308	Q14207	Euteleostomi
ENSG00000149311	Q13315	Eukaryota
ENSG00000149313	Q9NRN7	Cellular_Organisms
ENSG00000149328	Q8IW92	Cellular_Organisms
ENSG00000149346	Q5VYV7	Euteleostomi
ENSG00000149357	Q6IAA8	Bilateria
ENSG00000149380	Q7Z4N8	Euteleostomi
ENSG00000149397	P08397	Cellular_Organisms
ENSG00000149403	Q16099	Eukaryota
ENSG00000149418	Q9Y5Y6	Euteleostomi
ENSG00000149428	Q9Y4L1	Eukaryota
ENSG00000149435	Q9BX51	Deuterostomia
ENSG00000149443	Q9BR46	Homininae
ENSG00000149451	Q9BZ11	Bilateria
ENSG00000149452	Q8TCC7	Opisthokonta
ENSG00000149474	Q9H8E8	Bilateria
ENSG00000149476	Q3LXA3	Cellular_Organisms
ENSG00000149480	O94776	Bilateria
ENSG00000149483	Q9NPI0	Bilateria
ENSG00000149485	Q9Y5Q0	Cellular_Organisms
ENSG00000149488	Q8TDI7	Bilateria
ENSG00000149489	Q03395	Theria
ENSG00000149499	Q32P44	Eukaryota
ENSG00000149503	Q9NQS7	Euteleostomi
ENSG00000149506	P60852	Amniota
ENSG00000149507	Q86WS3	Euarchontoglires
ENSG00000149516	Q96HJ5	Theria
ENSG00000149527	O75038	Eukaryota
ENSG00000149531	Q9BZ01	Homininae
ENSG00000149532	Q8N684	Euteleostomi
ENSG00000149534	Q01362	Chordata
ENSG00000149541	O94766	Bilateria
ENSG00000149547	O14681	Eukaryota
ENSG00000149548	Q0P6D6	Chordata
ENSG00000149554	O14757	Opisthokonta
ENSG00000149557	Q99689	Bilateria
ENSG00000149564	Q96AP7	Euteleostomi
ENSG00000149571	Q8IZU9	Bilateria
ENSG00000149573	O60487	Euteleostomi
ENSG00000149575	O60939	Euteleostomi
ENSG00000149577	Q8NBJ9	Eukaryota
ENSG00000149582	Q86YD3	Euteleostomi
ENSG00000149591	Q01995	Eukaryota
ENSG00000149596	Q9BR39	Euteleostomi
ENSG00000149599	Q9H1R2	Eukaryota
ENSG00000149600	Q86VX2	Eukaryota
ENSG00000149609	Q9BQM9	Theria
ENSG00000149633	Q5JYT7	Euteleostomi
ENSG00000149634	Q9BR10	Theria
ENSG00000149635	Q9BR26	Euteleostomi
ENSG00000149636	Q9H410	Tetrapoda
ENSG00000149639	O94964	Euteleostomi
ENSG00000149646	Q96M20	Cellular_Organisms
ENSG00000149651	Q6UDR6	Eutheria
ENSG00000149654	Q9UJ99	Chordata
ENSG00000149656	Q0VF47	Homininae
ENSG00000149657	Q9BX40	Opisthokonta
ENSG00000149658	Q9BYJ9	Eukaryota
ENSG00000149679	Q9BTV7	Eukaryota
ENSG00000149716	Q8WV07	Eukaryota
ENSG00000149735	Q96T91	Euteleostomi
ENSG00000149742	Q8IVM8	Theria
ENSG00000149743	Q86TN4	Cellular_Organisms
ENSG00000149761	Q9BRQ3	Eukaryota
ENSG00000149781	Q86UX7	Bilateria
ENSG00000149782	Q01970	Opisthokonta
ENSG00000149792	Q13405	Eukaryota
ENSG00000149798	O14613	Euteleostomi
ENSG00000149806	P35544	Cellular_Organisms
ENSG00000149809	O76062	Eukaryota
ENSG00000149823	Q9UID3	Eukaryota
ENSG00000149922	O95947	Euteleostomi
ENSG00000149923	P60510	Eukaryota
ENSG00000149925	P04075	Cellular_Organisms
ENSG00000149926	Q71RH2	Bilateria
ENSG00000149927	Q14183	Euteleostomi
ENSG00000149929	Q9BW71	Euteleostomi
ENSG00000149930	Q9UL54	Bilateria
ENSG00000149932	Q86XT9	Mammalia
ENSG00000149948	P52926	Deuterostomia
ENSG00000149968	P08254	Tetrapoda
ENSG00000149970	Q8WXI2	Bilateria
ENSG00000149972	O94779	Bilateria
ENSG00000150045	Q9NZS2	Mammalia
ENSG00000150048	Q8NC01	Theria
ENSG00000150051	Q8IYA7	Bilateria
ENSG00000150054	Q5T2T1	Bilateria
ENSG00000150076	Q9H943	Eutheria
ENSG00000150086	Q13224	Bilateria
ENSG00000150093	P05556	Bilateria
ENSG00000150165	Q5T2P8	Amniota
ENSG00000150175	Q6IN97	Deuterostomia
ENSG00000150201	P59646	Homininae
ENSG00000150244	Q8IWZ4	Eutheria
ENSG00000150261	Q8NGG5	Theria
ENSG00000150269	Q8NGP3	Theria
ENSG00000150275	Q96QU1	Bilateria
ENSG00000150281	Q16619	Mammalia
ENSG00000150316	Q9P013	Eukaryota
ENSG00000150337	P12314	Euteleostomi
ENSG00000150347	Q14865	Bilateria
ENSG00000150361	Q9NR64	Cellular_Organisms
ENSG00000150394	P55286	Chordata
ENSG00000150401	Q6PH85	Eukaryota
ENSG00000150403	Q6UWJ1	Cellular_Organisms
ENSG00000150433	A2RU14	Chordata
ENSG00000150455	P58753	Euteleostomi
ENSG00000150456	Q8WVE0	Eukaryota
ENSG00000150457	Q9NRM7	Eukaryota
ENSG00000150459	O00422	Eukaryota
ENSG00000150471	Q9HAR2	Bilateria
ENSG00000150477	Q86T90	Euteleostomi
ENSG00000150510	Q86V42	Deuterostomia
ENSG00000150526	Q96PC5	Tetrapoda
ENSG00000150527	O15320	Deuterostomia
ENSG00000150540	P50135	Deuterostomia
ENSG00000150551	Q8N2G4	Euteleostomi
ENSG00000150556	Q8NI32	Euteleostomi
ENSG00000150593	Q53EL6	Eukaryota
ENSG00000150594	P08913	Bilateria
ENSG00000150625	P51674	Bilateria
ENSG00000150627	Q8IZU2	Eukaryota
ENSG00000150628	Q8NEY3	Eukaryota
ENSG00000150630	P49767	Chordata
ENSG00000150636	Q68D86	Theria
ENSG00000150637	Q15762	Euteleostomi
ENSG00000150656	Q96KN2	Cellular_Organisms
ENSG00000150667	Q8NA03	Deuterostomia
ENSG00000150672	Q15700	Bilateria
ENSG00000150676	Q8IWF9	Deuterostomia
ENSG00000150681	Q9NS28	Euteleostomi
ENSG00000150687	O95084	Deuterostomia
ENSG00000150712	Q9C0I1	Chordata
ENSG00000150722	Q8WVI7	Euteleostomi
ENSG00000150750	Q8IXP5	Euteleostomi
ENSG00000150753	P48643	Cellular_Organisms
ENSG00000150756	Q6P4H8	Eukaryota
ENSG00000150760	Q14185	Eukaryota
ENSG00000150764	Q155Q3	Deuterostomia
ENSG00000150768	P10515	Cellular_Organisms
ENSG00000150773	Q8WWB5	Eukaryota
ENSG00000150776	Q6ZUT1	Deuterostomia
ENSG00000150779	Q9Y5J9	Eukaryota
ENSG00000150782	Q14116	Amniota
ENSG00000150783	Q9BXU0	Theria
ENSG00000150787	Q03393	Cellular_Organisms
ENSG00000150867	P48426	Bilateria
ENSG00000150873	Q96LR7	Deuterostomia
ENSG00000150893	Q5SZK8	Eukaryota
ENSG00000150907	Q12778	Euteleostomi
ENSG00000150938	Q9NZV1	Bilateria
ENSG00000150961	O94855	Eukaryota
ENSG00000150967	Q9NP78	Cellular_Organisms
ENSG00000150977	Q969X0	Euteleostomi
ENSG00000150990	Q8IY37	Eukaryota
ENSG00000150991	P62988	Eukaryota
ENSG00000150995	Q14643	Eukaryota
ENSG00000151005	Q9H0I9	Cellular_Organisms
ENSG00000151006	Q2L4Q9	Tetrapoda
ENSG00000151012	Q9UPY5	Cellular_Organisms
ENSG00000151014	Q9UK39	Eukaryota
ENSG00000151023	Q8TC29	Eukaryota
ENSG00000151025	Q5T848	Bilateria
ENSG00000151033	Q7Z4W2	Bilateria
ENSG00000151062	Q7Z3S7	Bilateria
ENSG00000151065	Q8IZD4	Eukaryota
ENSG00000151067	Q13936	Eukaryota
ENSG00000151079	P17658	Eukaryota
ENSG00000151090	P10828	Deuterostomia
ENSG00000151092	Q96IV0	Eukaryota
ENSG00000151093	Q9NWU1	Cellular_Organisms
ENSG00000151116	Q8IX04	Euteleostomi
ENSG00000151117	Q8N2M4	Cellular_Organisms
ENSG00000151131	Q8N5I9	Euteleostomi
ENSG00000151135	Q8WUH6	Euteleostomi
ENSG00000151136	A6QL63	Bilateria
ENSG00000151148	Q7Z3V4	Eukaryota
ENSG00000151150	Q12955	Cellular_Organisms
ENSG00000151151	Q8NFU5	Eukaryota
ENSG00000151164	Q6WBX8	HUMAN
ENSG00000151176	Q8NHP8	Eukaryota
ENSG00000151208	Q8TDM6	Eukaryota
ENSG00000151224	Q00266	Cellular_Organisms
ENSG00000151229	Q96QE2	Cellular_Organisms
ENSG00000151233	Q4G148	Bilateria
ENSG00000151239	Q12792	Eukaryota
ENSG00000151240	Q9Y2E4	Cellular_Organisms
ENSG00000151247	P06730	Eukaryota
ENSG00000151276	Q96QZ7	Bilateria
ENSG00000151287	Q5JUR7	Cellular_Organisms
ENSG00000151292	Q9Y6M4	Opisthokonta
ENSG00000151303	Q8TF27	Bilateria
ENSG00000151304	Q8NEF9	Deuterostomia
ENSG00000151320	Q13023	Euteleostomi
ENSG00000151322	Q8IXF0	Bilateria
ENSG00000151327	Q8N128	Bilateria
ENSG00000151332	Q9NS73	Eukaryota
ENSG00000151338	Q8TD10	Deuterostomia
ENSG00000151348	Q93063	Eukaryota
ENSG00000151353	Q96B42	Eukaryota
ENSG00000151360	Q8N6M5	Cellular_Organisms
ENSG00000151364	Q9BQ13	Euteleostomi
ENSG00000151365	Q92748	Theria
ENSG00000151366	O95298	Bilateria
ENSG00000151376	Q16798	Cellular_Organisms
ENSG00000151379	A6NI15	Euteleostomi
ENSG00000151388	P58397	Bilateria
ENSG00000151413	Q8TB37	Cellular_Organisms
ENSG00000151414	Q8TDX7	Cellular_Organisms
ENSG00000151418	Q96LB4	Tetrapoda
ENSG00000151422	P16591	Bilateria
ENSG00000151445	Q9H9C1	Eukaryota
ENSG00000151458	Q9ULJ7	Eukaryota
ENSG00000151461	Q9HAU5	Eukaryota
ENSG00000151465	O75794	Eukaryota
ENSG00000151466	Q96NL6	Deuterostomia
ENSG00000151468	Q9BQI4	Euteleostomi
ENSG00000151470	Q8N1A6	Bilateria
ENSG00000151474	Q9P2Q2	Deuterostomia
ENSG00000151475	Q9H0C2	Eukaryota
ENSG00000151490	Q16827	Opisthokonta
ENSG00000151491	Q12929	Bilateria
ENSG00000151498	Q9UKU7	Cellular_Organisms
ENSG00000151500	Q9P016	Cellular_Organisms
ENSG00000151502	Q4G0F5	Eukaryota
ENSG00000151503	P42695	Eukaryota
ENSG00000151514	Q9BXA9	Bilateria
ENSG00000151532	Q96AJ9	Eukaryota
ENSG00000151539	A6NL58	Eukaryota
ENSG00000151552	P09417	Eukaryota
ENSG00000151553	Q5W0V3	Bilateria
ENSG00000151572	Q32M45	Eukaryota
ENSG00000151575	Q8N6V9	Eukaryota
ENSG00000151576	Q9H974	Eukaryota
ENSG00000151577	P35462	Bilateria
ENSG00000151611	Q8IVH4	Cellular_Organisms
ENSG00000151612	Q17R98	Euteleostomi
ENSG00000151615	Q12837	Euteleostomi
ENSG00000151617	P25101	Euteleostomi
ENSG00000151623	P08235	Euteleostomi
ENSG00000151631	Q9P2A3	HUMAN
ENSG00000151632	P52895	Eukaryota
ENSG00000151640	O14531	Cellular_Organisms
ENSG00000151650	O95231	Eukaryota
ENSG00000151651	P78325	Bilateria
ENSG00000151655	P19823	Cellular_Organisms
ENSG00000151657	O60870	Eukaryota
ENSG00000151665	Q07326	Eukaryota
ENSG00000151687	Q7Z5J8	Deuterostomia
ENSG00000151689	P49441	Eukaryota
ENSG00000151690	Q6ZSS7	Bilateria
ENSG00000151692	P50876	Eukaryota
ENSG00000151693	O43150	Eukaryota
ENSG00000151694	P78536	Bilateria
ENSG00000151702	Q01543	Bilateria
ENSG00000151704	P48048	Euteleostomi
ENSG00000151715	Q96B21	Eukaryota
ENSG00000151718	Q6AWC2	Bilateria
ENSG00000151725	Q71F23	Amniota
ENSG00000151726	P33121	Cellular_Organisms
ENSG00000151729	P12235	Eukaryota
ENSG00000151743	Q8IY45	Deuterostomia
ENSG00000151746	Q96G01	Bilateria
ENSG00000151748	Q9H4B6	Bilateria
ENSG00000151773	Q5T0U0	Tetrapoda
ENSG00000151778	Q8N6R1	Eukaryota
ENSG00000151779	A2RRP1	Eukaryota
ENSG00000151789	Q9H6B1	Eukaryota
ENSG00000151790	P48775	Cellular_Organisms
ENSG00000151792	P43234	Deuterostomia
ENSG00000151806	Q8N442	Cellular_Organisms
ENSG00000151812	A4IF30	Bilateria
ENSG00000151834	P47869	Euteleostomi
ENSG00000151835	Q9NZJ4	Eukaryota
ENSG00000151838	P0C221	Deuterostomia
ENSG00000151846	Q9H361	Cellular_Organisms
ENSG00000151849	Q9HC77	Eukaryota
ENSG00000151876	Q9UKT5	Deuterostomia
ENSG00000151881	Q0VDI3	Bilateria
ENSG00000151882	Q9NRJ3	Euteleostomi
ENSG00000151883	Q8N3A8	Deuterostomia
ENSG00000151892	P56159	Euteleostomi
ENSG00000151893	Q86Y37	Deuterostomia
ENSG00000151914	O94833	Bilateria
ENSG00000151917	Q5SZJ8	Amniota
ENSG00000151923	Q01085	Eukaryota
ENSG00000151929	O95817	Chordata
ENSG00000151948	Q96MS3	Cellular_Organisms
ENSG00000151952	Q14C87	Bilateria
ENSG00000151962	Q8TBY0	Euteleostomi
ENSG00000151963	Q14587	Bilateria
ENSG00000151967	Q9P0W5	Bilateria
ENSG00000151989	Q8N2C7	Deuterostomia
ENSG00000152022	Q8IVB5	Bilateria
ENSG00000152034	Q969V1	Euteleostomi
ENSG00000152042	Q3BBV2	Catarrhini
ENSG00000152049	Q8WWG9	Euteleostomi
ENSG00000152056	Q96PC3	Eukaryota
ENSG00000152061	Q5R372	Bilateria
ENSG00000152076	Q96LY2	Deuterostomia
ENSG00000152078	Q96MV1	Eukaryota
ENSG00000152082	Q6NZ67	Deuterostomia
ENSG00000152086	Q6PEY2	Eukaryota
ENSG00000152092	O14525	Euteleostomi
ENSG00000152102	A1KXE4	Euteleostomi
ENSG00000152104	Q15678	Bilateria
ENSG00000152117	Q6ZWB7	Homininae
ENSG00000152127	Q09328	Bilateria
ENSG00000152128	Q8TC26	Chordata
ENSG00000152133	Q8N954	Eukaryota
ENSG00000152137	Q9UJY1	Euteleostomi
ENSG00000152147	Q8WXD5	Euteleostomi
ENSG00000152154	Q8NBL3	Euteleostomi
ENSG00000152192	Q01851	Bilateria
ENSG00000152193	Q5W0B1	Chordata
ENSG00000152207	Q9NS75	Euteleostomi
ENSG00000152208	O43424	Eukaryota
ENSG00000152213	Q969Q4	Cellular_Organisms
ENSG00000152214	Q99578	Bilateria
ENSG00000152217	Q9Y6X0	Euteleostomi
ENSG00000152219	Q8N8R7	Bilateria
ENSG00000152223	Q9HCE0	Bilateria
ENSG00000152229	Q9H939	Euteleostomi
ENSG00000152234	P25705	Cellular_Organisms
ENSG00000152240	Q96CS2	Eukaryota
ENSG00000152242	Q96B23	Euteleostomi
ENSG00000152253	Q9HBM1	Eukaryota
ENSG00000152254	Q9NQR9	Bilateria
ENSG00000152256	Q15118	Bilateria
ENSG00000152266	P01270	Euteleostomi
ENSG00000152268	Q9HCB6	Bilateria
ENSG00000152270	Q13370	Bilateria
ENSG00000152284	Q9HCS4	Euteleostomi
ENSG00000152291	O43493	Euteleostomi
ENSG00000152292	Q7Z4S9	Mammalia
ENSG00000152315	Q9HB14	Bilateria
ENSG00000152332	Q8TAS1	Euteleostomi
ENSG00000152348	Q9H0Y0	Eukaryota
ENSG00000152359	Q8NA72	Eukaryota
ENSG00000152377	Q08629	Euteleostomi
ENSG00000152380	Q6UXP7	Bilateria
ENSG00000152382	Q96BN2	Bilateria
ENSG00000152402	P33402	Bilateria
ENSG00000152404	Q2TBE0	Eukaryota
ENSG00000152409	Q8N9B5	Euteleostomi
ENSG00000152413	Q86YM7	Euteleostomi
ENSG00000152422	Q13426	Eukaryota
ENSG00000152428	Q96GW9	Cellular_Organisms
ENSG00000152430	Q8N9W6	Bilateria
ENSG00000152433	Q8IVP9	Catarrhini
ENSG00000152439	Q6PK81	Eutheria
ENSG00000152443	Q68DI1	Catarrhini
ENSG00000152454	Q9Y2P7	Eutheria
ENSG00000152455	Q9H5I1	Cellular_Organisms
ENSG00000152457	Q96SD1	Bilateria
ENSG00000152463	Q9NV23	Cellular_Organisms
ENSG00000152464	P78345	Eukaryota
ENSG00000152465	O60551	Eukaryota
ENSG00000152467	Q8NBB4	Catarrhini
ENSG00000152475	Q96EG3	Eutheria
ENSG00000152484	O75317	Eukaryota
ENSG00000152487	Q8TEA1	Cellular_Organisms
ENSG00000152492	Q8IVM0	Chordata
ENSG00000152495	Q16566	Eukaryota
ENSG00000152503	Q9NQ86	Bilateria
ENSG00000152518	P47974	Euteleostomi
ENSG00000152520	Q58A45	Eukaryota
ENSG00000152527	Q8IVE3	Bilateria
ENSG00000152556	P08237	Cellular_Organisms
ENSG00000152558	Q8N131	Amniota
ENSG00000152578	P48058	Eukaryota
ENSG00000152580	Q6WRI0	Euteleostomi
ENSG00000152582	Q9C093	Eukaryota
ENSG00000152583	Q14515	Bilateria
ENSG00000152591	Q9NZW4	Theria
ENSG00000152592	Q13316	Mammalia
ENSG00000152595	Q9NQ76	Theria
ENSG00000152601	Q9NR56	Bilateria
ENSG00000152611	Q8WWF8	Eukaryota
ENSG00000152620	Q4G0N4	Eukaryota
ENSG00000152642	Q8N335	Cellular_Organisms
ENSG00000152661	P17302	Euteleostomi
ENSG00000152669	P22674	Euteleostomi
ENSG00000152670	Q9NQI0	Cellular_Organisms
ENSG00000152672	Q8N1N0	Theria
ENSG00000152683	Q6NXT4	Eukaryota
ENSG00000152684	Q9BRX2	Cellular_Organisms
ENSG00000152689	Q8IV61	Bilateria
ENSG00000152700	Q9Y6B6	Eukaryota
ENSG00000152705	Q86XQ3	Deuterostomia
ENSG00000152726	Q5SNT6	Eukaryota
ENSG00000152749	Q86V85	Eukaryota
ENSG00000152760	Q8N7M0	Deuterostomia
ENSG00000152763	Q5VTH9	Eukaryota
ENSG00000152766	Q5VYY1	Euteleostomi
ENSG00000152767	Q9Y4F1	Bilateria
ENSG00000152778	Q13325	Euteleostomi
ENSG00000152779	Q6ZSM3	Cellular_Organisms
ENSG00000152782	Q8TE04	Eukaryota
ENSG00000152784	Q9NQV8	Euteleostomi
ENSG00000152785	P12645	Deuterostomia
ENSG00000152795	O14979	Eukaryota
ENSG00000152804	Q03014	Deuterostomia
ENSG00000152818	P46939	Bilateria
ENSG00000152822	Q13255	Bilateria
ENSG00000152894	Q15262	Deuterostomia
ENSG00000152904	O95749	Cellular_Organisms
ENSG00000152910	Q9C0A0	Bilateria
ENSG00000152926	Q03924	Catarrhini
ENSG00000152931	Q9NPD0	Catarrhini
ENSG00000152932	Q96E17	Bilateria
ENSG00000152936	Q8N9Z9	Theria
ENSG00000152939	Q8N4S9	Euteleostomi
ENSG00000152942	O75943	Eukaryota
ENSG00000152944	Q13503	Bilateria
ENSG00000152952	O00469	Bilateria
ENSG00000152953	Q9NY57	Bilateria
ENSG00000152954	Q8IZ57	Euteleostomi
ENSG00000152969	Q96N16	Deuterostomia
ENSG00000152977	Q15915	Deuterostomia
ENSG00000152990	Q8IWK6	Bilateria
ENSG00000153002	P15086	Opisthokonta
ENSG00000153006	Q8N9Q2	Amniota
ENSG00000153012	Q8N0V4	Euteleostomi
ENSG00000153015	Q6UX04	Eukaryota
ENSG00000153029	Q95460	Euteleostomi
ENSG00000153037	P09132	Cellular_Organisms
ENSG00000153044	Q9H3R5	Amniota
ENSG00000153046	Q9Y232	Cellular_Organisms
ENSG00000153048	Q9Y2V2	Bilateria
ENSG00000153060	Q96M29	Amniota
ENSG00000153064	Q8NDB2	Tetrapoda
ENSG00000153066	Q6PKC3	Bilateria
ENSG00000153071	P98082	Bilateria
ENSG00000153081	A6NHP6	Eukaryota
ENSG00000153086	Q8TDX5	Cellular_Organisms
ENSG00000153093	Q9NUZ1	Euteleostomi
ENSG00000153094	O43521	Mammalia
ENSG00000153107	Q9H1A4	Eukaryota
ENSG00000153113	P20810	Euteleostomi
ENSG00000153130	Q9UIL1	Bilateria
ENSG00000153132	O14967	Eukaryota
ENSG00000153140	O15182	Eukaryota
ENSG00000153143	P06028	HUMAN
ENSG00000153147	O60264	Cellular_Organisms
ENSG00000153157	Q5T4T6	Tetrapoda
ENSG00000153162	P22004	Chordata
ENSG00000153165	A6NKT7	Chordata
ENSG00000153179	Q86WH2	Euteleostomi
ENSG00000153187	Q00839	Bilateria
ENSG00000153201	P49792	Chordata
ENSG00000153207	Q8WYP5	Bilateria
ENSG00000153208	Q12866	Chordata
ENSG00000153214	Q96K49	Eukaryota
ENSG00000153230	Q8NGZ2	Catarrhini
ENSG00000153233	Q15256	Deuterostomia
ENSG00000153234	P43354	Bilateria
ENSG00000153237	Q8NFR7	Chordata
ENSG00000153246	Q13018	Bilateria
ENSG00000153250	P29558	Euteleostomi
ENSG00000153253	Q9NY46	Eukaryota
ENSG00000153266	Q8TBJ5	Bilateria
ENSG00000153283	P40200	Theria
ENSG00000153291	O95847	Eukaryota
ENSG00000153292	Q5T601	Mammalia
ENSG00000153294	Q8IZF3	Euteleostomi
ENSG00000153303	Q8N878	Amniota
ENSG00000153310	Q9NUQ9	Eukaryota
ENSG00000153317	Q9ULH1	Eukaryota
ENSG00000153339	Q9Y2L5	Eukaryota
ENSG00000153347	Q96LP2	HUMAN
ENSG00000153363	Q9BRT7	Catarrhini
ENSG00000153391	Q6PI98	Eukaryota
ENSG00000153395	Q8NF37	Eukaryota
ENSG00000153404	Q96PX9	Bilateria
ENSG00000153406	Q9HBL8	Cellular_Organisms
ENSG00000153443	Q8TB05	Deuterostomia
ENSG00000153446	Q6UX73	Bilateria
ENSG00000153485	Q8N6I4	Deuterostomia
ENSG00000153487	Q9UK53	Opisthokonta
ENSG00000153495	Q8N6K0	Eutheria
ENSG00000153498	Q96KW9	Euarchontoglires
ENSG00000153531	Q8NDY3	Euteleostomi
ENSG00000153551	Q96FZ5	Chordata
ENSG00000153558	Q9UKC9	Eukaryota
ENSG00000153560	Q9NZI7	Bilateria
ENSG00000153561	Q9H871	Eukaryota
ENSG00000153563	P01732	Tetrapoda
ENSG00000153574	P49247	Cellular_Organisms
ENSG00000153575	Q96RT8	Eukaryota
ENSG00000153666	A6NC78	Catarrhini
ENSG00000153684	Q08AF8	Catarrhini
ENSG00000153707	P23468	Eukaryota
ENSG00000153714	Q8IV03	Euteleostomi
ENSG00000153721	Q6P9H4	Euteleostomi
ENSG00000153767	P29083	Eukaryota
ENSG00000153774	Q9UEE9	Opisthokonta
ENSG00000153779	Q8IUE1	Eutheria
ENSG00000153786	Q9NXF8	Euteleostomi
ENSG00000153789	Q6ZTR7	Tetrapoda
ENSG00000153790	Q8N865	Deuterostomia
ENSG00000153802	O60235	Mammalia
ENSG00000153807	P31260	Euteleostomi
ENSG00000153814	Q86VZ6	Bilateria
ENSG00000153815	Q8IY22	Deuterostomia
ENSG00000153820	Q2M3C7	Euteleostomi
ENSG00000153822	Q9NPI9	Euteleostomi
ENSG00000153823	Q7Z2X4	Euteleostomi
ENSG00000153827	Q14669	Eukaryota
ENSG00000153832	Q8NEA4	Deuterostomia
ENSG00000153879	P53567	Bilateria
ENSG00000153885	Q96SI1	Bilateria
ENSG00000153896	Q96NL3	Bilateria
ENSG00000153898	Q8IZK6	Eukaryota
ENSG00000153902	Q8N135	Mammalia
ENSG00000153904	O94760	Cellular_Organisms
ENSG00000153914	Q8WXA9	Eukaryota
ENSG00000153922	O14646	Eukaryota
ENSG00000153923	Q9Y6N3	HUMAN
ENSG00000153930	Q8N957	Bilateria
ENSG00000153933	P52429	Bilateria
ENSG00000153936	Q7LGA3	Bilateria
ENSG00000153944	Q96DH6	Eukaryota
ENSG00000153951	P58180	Mammalia
ENSG00000153956	P54289	Euteleostomi
ENSG00000153975	Q96AP4	Eukaryota
ENSG00000153976	Q9Y663	Cellular_Organisms
ENSG00000153982	Q8N9F7	Cellular_Organisms
ENSG00000153989	Q96E22	Eukaryota
ENSG00000153993	O95025	Euteleostomi
ENSG00000154001	Q16537	Eukaryota
ENSG00000154007	Q8WXJ9	Mammalia
ENSG00000154016	Q13588	Tetrapoda
ENSG00000154025	A0PJK1	Cellular_Organisms
ENSG00000154027	Q9Y6K8	Euteleostomi
ENSG00000154035	Q8N6N6	Cellular_Organisms
ENSG00000154040	O75952	Theria
ENSG00000154059	Q9P2X3	Eukaryota
ENSG00000154065	Q8N6D5	Bilateria
ENSG00000154079	Q5VUM1	Cellular_Organisms
ENSG00000154080	Q7L1S5	Chordata
ENSG00000154096	P04216	Euteleostomi
ENSG00000154099	Q8NEP3	Eukaryota
ENSG00000154102	Q96GX8	Mammalia
ENSG00000154114	Q5QJ74	Eukaryota
ENSG00000154118	Q8WXH2	Bilateria
ENSG00000154122	Q9HCJ1	Euteleostomi
ENSG00000154124	Q96BN8	Tetrapoda
ENSG00000154127	Q8TF42	Bilateria
ENSG00000154133	Q8WZ75	Euteleostomi
ENSG00000154134	Q96MS0	Bilateria
ENSG00000154143	Q96QZ0	Euteleostomi
ENSG00000154144	Q3YBR2	Eukaryota
ENSG00000154146	Q92686	Theria
ENSG00000154153	Q9H6L5	Euteleostomi
ENSG00000154162	P55289	Chordata
ENSG00000154165	P49685	Amniota
ENSG00000154174	O94826	Cellular_Organisms
ENSG00000154175	Q7Z7G0	Deuterostomia
ENSG00000154188	Q15389	Euteleostomi
ENSG00000154198	Q8N1L4	Theria
ENSG00000154217	Q9UKF7	Eukaryota
ENSG00000154222	Q5T0F9	Eukaryota
ENSG00000154227	Q8IU89	Euteleostomi
ENSG00000154229	P17252	Opisthokonta
ENSG00000154237	Q38SD2	Eukaryota
ENSG00000154240	Q8N8E3	Eukaryota
ENSG00000154251	A6NN04	Catarrhini
ENSG00000154252	Q9H3Q3	Chordata
ENSG00000154258	Q8IUA7	Cellular_Organisms
ENSG00000154262	Q8N139	Cellular_Organisms
ENSG00000154263	Q8WWZ4	Cellular_Organisms
ENSG00000154265	Q8WWZ7	Cellular_Organisms
ENSG00000154269	O14638	Eukaryota
ENSG00000154274	Q8IY42	Theria
ENSG00000154277	P09936	Eukaryota
ENSG00000154305	Q5JRA6	Deuterostomia
ENSG00000154309	Q96F81	Bilateria
ENSG00000154310	Q9UKE5	Bilateria
ENSG00000154316	Q8IZJ6	Cellular_Organisms
ENSG00000154319	Q96KS9	Chordata
ENSG00000154328	Q969S2	Tetrapoda
ENSG00000154330	Q15124	Cellular_Organisms
ENSG00000154342	P56704	Deuterostomia
ENSG00000154358	Q5VST9	Cellular_Organisms
ENSG00000154359	Q17RB8	Eukaryota
ENSG00000154370	Q96F44	Euteleostomi
ENSG00000154380	Q8N8S7	Bilateria
ENSG00000154415	Q16821	Euteleostomi
ENSG00000154429	Q6IQ19	Euteleostomi
ENSG00000154438	Q8WWH4	Deuterostomia
ENSG00000154447	Q7Z6J0	Bilateria
ENSG00000154451	Q96PP8	Eukaryota
ENSG00000154473	O43684	Eukaryota
ENSG00000154474	O60662	Chordata
ENSG00000154478	Q8NDV2	Euteleostomi
ENSG00000154479	Q0VFZ6	Deuterostomia
ENSG00000154485	Q8N119	Euteleostomi
ENSG00000154493	Q96M02	Amniota
ENSG00000154511	Q5T7M9	Bilateria
ENSG00000154518	P48201	Eukaryota
ENSG00000154529	Q96NU0	Bilateria
ENSG00000154537	Q5VT28	Homininae
ENSG00000154545	Q96JG8	Eutheria
ENSG00000154548	Q8WXF0	Tetrapoda
ENSG00000154553	Q53GG5	Bilateria
ENSG00000154556	O94875	Euteleostomi
ENSG00000154582	Q15369	Eukaryota
ENSG00000154589	Q9Y6Y9	Amniota
ENSG00000154608	Q96L14	Euteleostomi
ENSG00000154611	Q8TAA3	Cellular_Organisms
ENSG00000154620	O14604	HUMAN
ENSG00000154639	P78310	Euteleostomi
ENSG00000154640	Q14201	Euteleostomi
ENSG00000154642	Q9NYK6	Euteleostomi
ENSG00000154645	Q9H9P2	Euteleostomi
ENSG00000154646	P98073	Chordata
ENSG00000154654	O15394	Bilateria
ENSG00000154655	Q8NA19	Bilateria
ENSG00000154678	Q14123	Eukaryota
ENSG00000154710	Q9UJ41	Eukaryota
ENSG00000154719	Q9NYK5	Bilateria
ENSG00000154721	P57087	Euteleostomi
ENSG00000154723	P18859	Bilateria
ENSG00000154727	Q06546	Bilateria
ENSG00000154734	Q9UHI8	Bilateria
ENSG00000154736	Q9UNA0	Bilateria
ENSG00000154743	Q8NCE0	Eukaryota
ENSG00000154760	Q68D06	Theria
ENSG00000154764	O00755	Euteleostomi
ENSG00000154767	Q01831	Eukaryota
ENSG00000154768	Q8WW18	Euarchontoglires
ENSG00000154781	Q6PII3	Bilateria
ENSG00000154783	Q6ZNL6	Euteleostomi
ENSG00000154803	Q8NFG4	Eukaryota
ENSG00000154813	Q96FX2	Eukaryota
ENSG00000154814	Q96HP4	Opisthokonta
ENSG00000154822	Q9UPR0	Opisthokonta
ENSG00000154832	Q9P0U4	Bilateria
ENSG00000154839	Q96BD8	Eukaryota
ENSG00000154845	Q8TF05	Eukaryota
ENSG00000154856	Q8J025	Deuterostomia
ENSG00000154864	Q9H5I5	Eukaryota
ENSG00000154874	Q3MJ40	Amniota
ENSG00000154889	Q53F39	Eukaryota
ENSG00000154898	Q8IYA2	Amniota
ENSG00000154914	Q70EL4	Eukaryota
ENSG00000154917	Q9NRW1	Eukaryota
ENSG00000154920	Q96AY2	Eukaryota
ENSG00000154928	P54762	Eukaryota
ENSG00000154930	Q9NUB1	Cellular_Organisms
ENSG00000154945	Q6AI12	Deuterostomia
ENSG00000154957	P17022	Mammalia
ENSG00000154975	Q9NS85	Eukaryota
ENSG00000154997	Q6ZU15	Bilateria
ENSG00000154999	Q9Y2R5	Bilateria
ENSG00000155008	Q6UXV4	Bilateria
ENSG00000155011	Q9UBU2	Deuterostomia
ENSG00000155016	Q7Z449	Eukaryota
ENSG00000155026	P0C881	Cellular_Organisms
ENSG00000155034	Q96ME1	Euteleostomi
ENSG00000155052	Q8WYK1	Bilateria
ENSG00000155066	Q8N271	Tetrapoda
ENSG00000155070	A6NGZ7	HUMAN
ENSG00000155085	Q5TCS8	Deuterostomia
ENSG00000155087	Q14990	Amniota
ENSG00000155090	Q13118	Chordata
ENSG00000155093	Q92932	Bilateria
ENSG00000155096	O14977	Euteleostomi
ENSG00000155097	P21283	Eukaryota
ENSG00000155099	Q8N4L2	Euteleostomi
ENSG00000155100	Q8N6M0	Eukaryota
ENSG00000155111	Q9BWU1	Eukaryota
ENSG00000155115	Q969F1	Deuterostomia
ENSG00000155130	P29966	Euteleostomi
ENSG00000155158	Q5VTQ0	Eukaryota
ENSG00000155189	Q9NUQ2	Bilateria
ENSG00000155229	Q96T76	Eukaryota
ENSG00000155249	Q8NGD4	Theria
ENSG00000155252	Q86XE5	Cellular_Organisms
ENSG00000155254	Q9BSK0	Euteleostomi
ENSG00000155256	Q5T4F4	Euteleostomi
ENSG00000155265	Q2TAP0	Eukaryota
ENSG00000155269	Q96P69	Catarrhini
ENSG00000155275	Q8IYL2	Bilateria
ENSG00000155287	Q96A46	Eukaryota
ENSG00000155304	P48723	Bilateria
ENSG00000155307	Q9NSI8	Euteleostomi
ENSG00000155313	Q9UHP3	Eukaryota
ENSG00000155319	Q6NSI1	Catarrhini
ENSG00000155324	Q96HH9	Euteleostomi
ENSG00000155329	Q8TBK6	Euteleostomi
ENSG00000155330	Q6PH81	Euteleostomi
ENSG00000155352	Q6VEQ5	HUMAN
ENSG00000155363	Q9HCE1	Cellular_Organisms
ENSG00000155366	P08134	Euteleostomi
ENSG00000155367	Q5JR12	Bilateria
ENSG00000155368	P07108	Cellular_Organisms
ENSG00000155380	P53985	Cellular_Organisms
ENSG00000155393	Q7Z4Q2	Eukaryota
ENSG00000155428	Q86UV6	Eukaryota
ENSG00000155438	Q9BYG3	Eukaryota
ENSG00000155463	Q15070	Eukaryota
ENSG00000155465	Q9UM01	Opisthokonta
ENSG00000155495	O60732	Catarrhini
ENSG00000155506	Q6PKG0	Eukaryota
ENSG00000155508	Q9UFF9	Eukaryota
ENSG00000155511	P42261	Eukaryota
ENSG00000155530	Q96M69	Eukaryota
ENSG00000155542	Q8NE22	Deuterostomia
ENSG00000155545	Q7Z3K6	Euteleostomi
ENSG00000155561	Q92621	Eukaryota
ENSG00000155592	Q63HK3	Mammalia
ENSG00000155621	Q96MD7	Eukaryota
ENSG00000155622	Q96GT9	Catarrhini
ENSG00000155629	Q6ZUJ8	Euteleostomi
ENSG00000155636	Q8IUH3	Eukaryota
ENSG00000155640	Q8N655	Amniota
ENSG00000155657	Q8WZ42	Cellular_Organisms
ENSG00000155659	Q9Y279	Amniota
ENSG00000155660	P13667	Cellular_Organisms
ENSG00000155666	Q8N371	Eukaryota
ENSG00000155714	Q8IXQ8	Mammalia
ENSG00000155719	Q7RTW8	Chordata
ENSG00000155729	Q6PI47	Amniota
ENSG00000155744	Q8IXS8	Euteleostomi
ENSG00000155749	Q96Q35	Deuterostomia
ENSG00000155754	Q53TS8	Mammalia
ENSG00000155755	Q96Q45	Deuterostomia
ENSG00000155760	O75084	Bilateria
ENSG00000155761	Q6Q759	Eukaryota
ENSG00000155792	Q8TB45	Eukaryota
ENSG00000155816	Q9NZ56	Eukaryota
ENSG00000155827	Q5VTR2	Bilateria
ENSG00000155833	Q14093	HUMAN
ENSG00000155846	Q86YN6	Tetrapoda
ENSG00000155849	Q92556	Eukaryota
ENSG00000155850	P50443	Bilateria
ENSG00000155858	P83369	Eukaryota
ENSG00000155868	O43513	Eukaryota
ENSG00000155875	Q8IYX7	Bilateria
ENSG00000155876	Q7L523	Eukaryota
ENSG00000155886	Q9UI40	Bilateria
ENSG00000155890	Q8IWZ5	Amniota
ENSG00000155893	Q8TE99	Eukaryota
ENSG00000155897	P40145	Eukaryota
ENSG00000155903	Q15283	Bilateria
ENSG00000155906	Q9NWS8	Cellular_Organisms
ENSG00000155918	Q5VY80	Eutheria
ENSG00000155926	Q13239	Euteleostomi
ENSG00000155957	Q9HC24	Cellular_Organisms
ENSG00000155959	P61758	Eukaryota
ENSG00000155961	Q96DA2	Bilateria
ENSG00000155962	O15247	Eukaryota
ENSG00000155966	P51816	Euteleostomi
ENSG00000155970	Q86XE3	Bilateria
ENSG00000155974	Q9Y3R0	Bilateria
ENSG00000155975	Q8NEZ2	Bilateria
ENSG00000155980	Q12840	Eukaryota
ENSG00000155984	Q8NFB2	Bilateria
ENSG00000156006	P11245	HUMAN
ENSG00000156009	P43361	Catarrhini
ENSG00000156011	Q9NYI0	Bilateria
ENSG00000156017	Q8N4J0	Eukaryota
ENSG00000156026	Q8NE86	Eukaryota
ENSG00000156030	Q6PJG2	Euteleostomi
ENSG00000156035	Q8WUY3	Tetrapoda
ENSG00000156042	Q5T0N1	Eukaryota
ENSG00000156049	O95837	Euteleostomi
ENSG00000156050	Q96MY7	Eukaryota
ENSG00000156052	P50148	Bilateria
ENSG00000156076	Q9Y5W5	Bilateria
ENSG00000156096	P06133	Bilateria
ENSG00000156097	Q9BZJ8	Deuterostomia
ENSG00000156103	P51512	Cellular_Organisms
ENSG00000156110	P55263	Cellular_Organisms
ENSG00000156113	Q12791	Cellular_Organisms
ENSG00000156127	Q16520	Euteleostomi
ENSG00000156136	P27707	Eukaryota
ENSG00000156140	O15072	Euteleostomi
ENSG00000156150	O95076	Euteleostomi
ENSG00000156162	Q7Z388	Euteleostomi
ENSG00000156170	Q330K2	Cellular_Organisms
ENSG00000156171	Q6UX65	Bilateria
ENSG00000156172	Q96NL8	Eukaryota
ENSG00000156194	O14830	Eukaryota
ENSG00000156206	Q6P656	Eukaryota
ENSG00000156218	P82987	Chordata
ENSG00000156219	Q13508	Theria
ENSG00000156222	O00337	Cellular_Organisms
ENSG00000156232	Q8TF30	Deuterostomia
ENSG00000156234	O43927	Amniota
ENSG00000156239	Q9Y5N5	Cellular_Organisms
ENSG00000156253	P57060	HUMAN
ENSG00000156256	Q9Y5T5	Eukaryota
ENSG00000156261	P50990	Eukaryota
ENSG00000156265	P57077	Deuterostomia
ENSG00000156269	Q9BSU3	Cellular_Organisms
ENSG00000156273	O14867	Euteleostomi
ENSG00000156282	P56750	Amniota
ENSG00000156284	P56748	Euteleostomi
ENSG00000156298	P41732	Bilateria
ENSG00000156299	Q13009	Bilateria
ENSG00000156304	O95104	Euteleostomi
ENSG00000156313	Q92834	Eukaryota
ENSG00000156345	Q8IZL9	Eukaryota
ENSG00000156363	A6NFL8	HUMAN
ENSG00000156374	Q9BYE7	Euteleostomi
ENSG00000156381	Q96BM1	Euteleostomi
ENSG00000156384	Q86XK3	Deuterostomia
ENSG00000156395	Q9UPU3	Euteleostomi
ENSG00000156398	Q96NB2	Bilateria
ENSG00000156411	P56378	Amniota
ENSG00000156413	P51993	Bilateria
ENSG00000156414	Q8NDG6	Eukaryota
ENSG00000156427	O76093	Chordata
ENSG00000156453	Q08174	Deuterostomia
ENSG00000156463	Q8TEC5	Tetrapoda
ENSG00000156466	Q6KF10	Euteleostomi
ENSG00000156467	P14927	Eukaryota
ENSG00000156469	Q96E29	Eukaryota
ENSG00000156471	P48651	Bilateria
ENSG00000156475	Q00005	Eukaryota
ENSG00000156482	P62888	Cellular_Organisms
ENSG00000156486	Q9ULS6	Euteleostomi
ENSG00000156500	Q6P4D5	HUMAN
ENSG00000156502	Q8IYB8	Cellular_Organisms
ENSG00000156504	Q7Z309	Tetrapoda
ENSG00000156508	P68104	Cellular_Organisms
ENSG00000156509	Q4G163	Euteleostomi
ENSG00000156510	Q2TB90	Cellular_Organisms
ENSG00000156515	P19367	Cellular_Organisms
ENSG00000156521	Q2T9J0	Eukaryota
ENSG00000156531	Q8IWS0	Euteleostomi
ENSG00000156535	Q6YHK3	Bilateria
ENSG00000156564	Q9ULH4	Deuterostomia
ENSG00000156574	Q96S42	Euteleostomi
ENSG00000156575	Q9Y2Y8	Amniota
ENSG00000156587	O14933	Eutheria
ENSG00000156599	Q9C0B5	Euteleostomi
ENSG00000156603	A0JLT2	Bilateria
ENSG00000156639	Q9H8U3	Euteleostomi
ENSG00000156642	Q9Y639	Euteleostomi
ENSG00000156650	Q8WYB5	Eukaryota
ENSG00000156671	Q96LT4	Eukaryota
ENSG00000156675	Q6WKZ4	Euteleostomi
ENSG00000156687	Q6UXZ4	Bilateria
ENSG00000156689	Q8WU03	Euteleostomi
ENSG00000156697	Q9BVJ6	Eukaryota
ENSG00000156709	O95831	Eukaryota
ENSG00000156711	O15264	Euteleostomi
ENSG00000156735	O95429	Euteleostomi
ENSG00000156738	P11836	Mammalia
ENSG00000156787	Q96DN5	Eukaryota
ENSG00000156795	Q96HA8	Eukaryota
ENSG00000156802	Q6PL18	Eukaryota
ENSG00000156804	Q969P5	Bilateria
ENSG00000156831	Q96MF7	Eukaryota
ENSG00000156853	Q96CS4	Eutheria
ENSG00000156858	Q9BWN1	Tetrapoda
ENSG00000156860	Q9HAH7	Tetrapoda
ENSG00000156869	Q6ZNA5	Bilateria
ENSG00000156873	P15735	Bilateria
ENSG00000156875	Q96MC6	Cellular_Organisms
ENSG00000156876	Q6UVJ0	Eukaryota
ENSG00000156885	Q02221	HUMAN
ENSG00000156886	Q13349	Euteleostomi
ENSG00000156920	Q8IZF6	Amniota
ENSG00000156925	O60481	Euteleostomi
ENSG00000156928	Q96EH3	Cellular_Organisms
ENSG00000156931	Q8N3P4	Eukaryota
ENSG00000156958	Q01415	Eukaryota
ENSG00000156959	Q7Z7J7	Euteleostomi
ENSG00000156966	Q8NFL0	Euteleostomi
ENSG00000156968	Q2QL34	Eukaryota
ENSG00000156970	O60566	Eukaryota
ENSG00000156973	O43924	Eukaryota
ENSG00000156976	Q14240	Eukaryota
ENSG00000156983	P55201	Eukaryota
ENSG00000156990	Q6P087	Deuterostomia
ENSG00000157005	P61278	Euteleostomi
ENSG00000157014	Q93075	Cellular_Organisms
ENSG00000157017	Q9UBU3	Amniota
ENSG00000157020	P55735	Eukaryota
ENSG00000157021	A6NJH2	Bilateria
ENSG00000157036	Q9Y2C4	Cellular_Organisms
ENSG00000157045	Q96AB6	Eukaryota
ENSG00000157060	Q9BZQ2	Chordata
ENSG00000157064	Q9BZQ4	Chordata
ENSG00000157077	O95405	Bilateria
ENSG00000157087	Q01814	Cellular_Organisms
ENSG00000157093	Q96KX0	Mammalia
ENSG00000157103	P30531	Eukaryota
ENSG00000157106	Q96Q15	Eukaryota
ENSG00000157107	Q0JRZ9	Bilateria
ENSG00000157110	Q93062	Bilateria
ENSG00000157111	Q8WVE6	Tetrapoda
ENSG00000157119	Q2TBA0	Chordata
ENSG00000157131	P07357	Euteleostomi
ENSG00000157150	Q99727	Chordata
ENSG00000157152	Q92777	Eukaryota
ENSG00000157168	Q02297	Euteleostomi
ENSG00000157181	Q5SWX8	Eukaryota
ENSG00000157184	P23786	Eukaryota
ENSG00000157191	Q9NVZ3	Eukaryota
ENSG00000157193	Q14114	Bilateria
ENSG00000157211	Q5VXM1	Euteleostomi
ENSG00000157212	Q6ZW49	Eukaryota
ENSG00000157214	Q8NFT2	Cellular_Organisms
ENSG00000157216	Q9BWW4	Bilateria
ENSG00000157219	P47898	Euteleostomi
ENSG00000157224	P56749	Euteleostomi
ENSG00000157227	P50281	Cellular_Organisms
ENSG00000157240	Q9UP38	Bilateria
ENSG00000157259	Q8WUU5	Bilateria
ENSG00000157303	Q96L08	Euteleostomi
ENSG00000157306	Q9BU02	Deuterostomia
ENSG00000157312	Q9HBH1	Cellular_Organisms
ENSG00000157315	Q8WW62	Bilateria
ENSG00000157322	A5D8T8	Euteleostomi
ENSG00000157326	Q9BTZ2	Cellular_Organisms
ENSG00000157330	Q8N1D5	Deuterostomia
ENSG00000157335	Q8NCF0	Euteleostomi
ENSG00000157343	Q5T9G4	Mammalia
ENSG00000157344	Q5RKV6	Eukaryota
ENSG00000157349	Q9UMR2	Eukaryota
ENSG00000157350	Q16842	Deuterostomia
ENSG00000157353	Q8N0W3	Eukaryota
ENSG00000157358	Q5VWM5	Eutheria
ENSG00000157368	Q6ZMJ4	Euteleostomi
ENSG00000157379	Q96LJ7	Cellular_Organisms
ENSG00000157388	Q01668	Eukaryota
ENSG00000157399	P51690	Cellular_Organisms
ENSG00000157404	P10721	Euteleostomi
ENSG00000157423	Q4G0P3	Eukaryota
ENSG00000157426	Q4L235	Cellular_Organisms
ENSG00000157429	P17023	Eutheria
ENSG00000157445	Q8IZS8	Bilateria
ENSG00000157450	Q6ZNA4	Euteleostomi
ENSG00000157456	O95067	Eukaryota
ENSG00000157470	Q8TBF8	Deuterostomia
ENSG00000157483	Q12965	Eukaryota
ENSG00000157500	Q9UKG1	Deuterostomia
ENSG00000157502	Q5H9M0	Tetrapoda
ENSG00000157510	Q8TED9	Euteleostomi
ENSG00000157514	Q99576	Bilateria
ENSG00000157538	O14972	Eukaryota
ENSG00000157540	Q13627	Eukaryota
ENSG00000157542	P48051	Euteleostomi
ENSG00000157551	Q99712	Euteleostomi
ENSG00000157554	P11308	Deuterostomia
ENSG00000157557	P15036	Bilateria
ENSG00000157570	Q96SJ8	Deuterostomia
ENSG00000157578	O95447	Amniota
ENSG00000157593	Q8TB61	Eukaryota
ENSG00000157600	Q5U3C3	Eukaryota
ENSG00000157601	P20591	Eukaryota
ENSG00000157606	Q496A3	Deuterostomia
ENSG00000157613	Q96BA8	Deuterostomia
ENSG00000157617	Q9Y426	Euteleostomi
ENSG00000157625	Q8N5C8	HUMAN
ENSG00000157637	Q9HBR0	Bilateria
ENSG00000157653	Q8TAL5	Eutheria
ENSG00000157654	Q9Y2D5	Chordata
ENSG00000157657	Q5T7W0	Euteleostomi
ENSG00000157680	O75912	Bilateria
ENSG00000157693	Q5VZI3	Tetrapoda
ENSG00000157703	Q8N434	Euteleostomi
ENSG00000157734	Q96L94	Euteleostomi
ENSG00000157741	Q6ZU65	Deuterostomia
ENSG00000157764	P15056	Bilateria
ENSG00000157765	O95436	Bilateria
ENSG00000157766	P16112	Bilateria
ENSG00000157778	Q9BT73	Eukaryota
ENSG00000157782	Q9NZU7	Euteleostomi
ENSG00000157796	Q8NEZ3	Eukaryota
ENSG00000157800	Q8NCC5	Cellular_Organisms
ENSG00000157823	P59780	Eukaryota
ENSG00000157827	Q96PY5	Eukaryota
ENSG00000157828	Q8TD47	Cellular_Organisms
ENSG00000157833	Q75VX8	HUMAN
ENSG00000157837	Q8TCT6	Eukaryota
ENSG00000157851	Q9BPU6	Opisthokonta
ENSG00000157856	Q96MC2	Eukaryota
ENSG00000157869	P51157	Eukaryota
ENSG00000157870	Q8TBF2	Eukaryota
ENSG00000157873	Q92956	Deuterostomia
ENSG00000157881	Q9NVE7	Eukaryota
ENSG00000157884	A0PJX0	Mammalia
ENSG00000157890	A6BM72	Eukaryota
ENSG00000157895	Q96C57	Chordata
ENSG00000157911	O60683	Eukaryota
ENSG00000157916	O15258	Eukaryota
ENSG00000157927	Q96JH8	Deuterostomia
ENSG00000157933	P12755	Bilateria
ENSG00000157950	Q16385	Catarrhini
ENSG00000157954	Q9Y4P8	Eukaryota
ENSG00000157965	Q7RTT4	Euarchontoglires
ENSG00000157978	Q5SW96	Bilateria
ENSG00000157985	Q9UPQ3	Bilateria
ENSG00000157992	Q53RY4	Euteleostomi
ENSG00000157999	A6NGH8	Mammalia
ENSG00000158006	Q99487	Eukaryota
ENSG00000158008	Q92935	Theria
ENSG00000158014	Q9BRI3	Cellular_Organisms
ENSG00000158019	Q9NXR7	Eukaryota
ENSG00000158022	Q969Q1	Tetrapoda
ENSG00000158023	Q8TBY9	Eukaryota
ENSG00000158042	Q9NRX2	Cellular_Organisms
ENSG00000158050	Q05923	Euteleostomi
ENSG00000158055	Q8TE85	Euteleostomi
ENSG00000158062	Q5T124	Eukaryota
ENSG00000158077	Q86W24	Eukaryota
ENSG00000158079	A2A3K4	Eukaryota
ENSG00000158089	Q96FL9	Euteleostomi
ENSG00000158092	P16333	Bilateria
ENSG00000158104	P32754	Cellular_Organisms
ENSG00000158106	Q8TCX5	Bilateria
ENSG00000158109	Q5T0D9	Deuterostomia
ENSG00000158113	Q8N309	Eukaryota
ENSG00000158122	Q7RTV5	Eukaryota
ENSG00000158125	P47989	Cellular_Organisms
ENSG00000158156	Q9H6D3	Eukaryota
ENSG00000158158	Q6P4Q7	Cellular_Organisms
ENSG00000158161	Q99504	Euteleostomi
ENSG00000158163	Q8IYY4	Deuterostomia
ENSG00000158164	Q99406	Mammalia
ENSG00000158169	Q00597	Euteleostomi
ENSG00000158186	O14807	Bilateria
ENSG00000158195	Q9Y6W5	Euteleostomi
ENSG00000158201	Q8WU67	Cellular_Organisms
ENSG00000158220	A0FGR9	Eukaryota
ENSG00000158234	Q9NVQ4	Bilateria
ENSG00000158246	Q96A09	Theria
ENSG00000158258	Q9H4D0	Bilateria
ENSG00000158270	Q5KU26	Bilateria
ENSG00000158286	Q6ZRF8	Bilateria
ENSG00000158290	Q13620	Eukaryota
ENSG00000158292	Q6NV75	Euteleostomi
ENSG00000158296	Q8WWT9	Eukaryota
ENSG00000158301	Q96D09	Eutheria
ENSG00000158315	Q9NX52	Eukaryota
ENSG00000158321	Q8WXX7	Euteleostomi
ENSG00000158352	Q9ULL8	Euteleostomi
ENSG00000158373	P58876	Eukaryota
ENSG00000158402	P30307	Bilateria
ENSG00000158406	P62805	Eukaryota
ENSG00000158411	Q8WV92	Bilateria
ENSG00000158417	O60841	Cellular_Organisms
ENSG00000158423	Q8N443	Eukaryota
ENSG00000158427	Q99406	Mammalia
ENSG00000158428	Q7Z7H3	Deuterostomia
ENSG00000158435	Q9UKZ1	Eukaryota
ENSG00000158445	Q14721	Cellular_Organisms
ENSG00000158457	Q86UF1	Bilateria
ENSG00000158458	O14511	Bilateria
ENSG00000158467	Q96HN2	Bilateria
ENSG00000158470	O43286	Deuterostomia
ENSG00000158473	P15813	Amniota
ENSG00000158477	P06126	Eutheria
ENSG00000158480	Q9UM82	Bilateria
ENSG00000158481	P29017	Eutheria
ENSG00000158482	A6NJ09	Bilateria
ENSG00000158483	Q9NVL1	Homininae
ENSG00000158485	P29016	Eutheria
ENSG00000158486	Q8TD57	Eukaryota
ENSG00000158488	P15812	Eutheria
ENSG00000158497	O97980	Catarrhini
ENSG00000158516	P48052	Cellular_Organisms
ENSG00000158525	Q8WXQ8	Bilateria
ENSG00000158526	Q969E8	Eukaryota
ENSG00000158527	Q9H8C5	Deuterostomia
ENSG00000158528	Q9ULJ8	Bilateria
ENSG00000158545	Q86VM9	Euteleostomi
ENSG00000158552	Q8WV99	Eukaryota
ENSG00000158553	Q96KW2	Eutheria
ENSG00000158555	Q8WTR4	Deuterostomia
ENSG00000158560	O14576	Eukaryota
ENSG00000158571	P16118	Cellular_Organisms
ENSG00000158578	P22557	Cellular_Organisms
ENSG00000158604	Q7Z7H5	Eukaryota
ENSG00000158615	Q5SWA1	Euarchontoglires
ENSG00000158623	Q9UBF2	Eukaryota
ENSG00000158636	Q7Z589	Euteleostomi
ENSG00000158639	Q96GU1	Catarrhini
ENSG00000158669	Q86UL3	Eukaryota
ENSG00000158683	Q8TDX9	Deuterostomia
ENSG00000158691	O43309	Eutheria
ENSG00000158710	Q9UL16	Eukaryota
ENSG00000158711	P28324	Euteleostomi
ENSG00000158714	Q9P0V8	Tetrapoda
ENSG00000158715	Q96JT2	Deuterostomia
ENSG00000158716	Q9BVJ7	Cellular_Organisms
ENSG00000158717	Q96A37	Deuterostomia
ENSG00000158731	Q8NGY7	Eutheria
ENSG00000158747	P41271	Bilateria
ENSG00000158748	P50406	Euteleostomi
ENSG00000158764	Q8WWU7	Chordata
ENSG00000158769	Q9Y624	Euteleostomi
ENSG00000158773	P22415	Euteleostomi
ENSG00000158786	Q9BZM2	Mammalia
ENSG00000158792	Q8IUW3	Mammalia
ENSG00000158793	Q86X76	Cellular_Organisms
ENSG00000158796	O75618	Deuterostomia
ENSG00000158805	Q8N554	Euteleostomi
ENSG00000158806	Q86SE8	Euteleostomi
ENSG00000158813	Q92838	Theria
ENSG00000158815	O60258	Euteleostomi
ENSG00000158816	Q5TIE3	Deuterostomia
ENSG00000158825	P32320	Cellular_Organisms
ENSG00000158828	Q9BXM7	Bilateria
ENSG00000158850	O60512	Bilateria
ENSG00000158856	Q08495	Euteleostomi
ENSG00000158859	O75173	Bilateria
ENSG00000158863	Q86V87	Bilateria
ENSG00000158864	O75306	Cellular_Organisms
ENSG00000158865	Q8WWX8	Cellular_Organisms
ENSG00000158869	P30273	Amniota
ENSG00000158874	P02652	Theria
ENSG00000158882	Q969M1	Euteleostomi
ENSG00000158887	P25189	Euteleostomi
ENSG00000158901	Q8IUA0	Bilateria
ENSG00000158927	Q8NAV2	Theria
ENSG00000158941	Q8N163	Bilateria
ENSG00000158955	O14905	Bilateria
ENSG00000158966	Q5VU97	Bilateria
ENSG00000158985	Q9NRR3	Tetrapoda
ENSG00000158987	Q8TEU7	Bilateria
ENSG00000159023	P11171	Euteleostomi
ENSG00000159055	Q9NYP9	Opisthokonta
ENSG00000159063	Q9BVK2	Deuterostomia
ENSG00000159069	Q969U6	Bilateria
ENSG00000159079	P57076	Eukaryota
ENSG00000159082	O43426	Eukaryota
ENSG00000159086	Q9Y5B6	Eukaryota
ENSG00000159110	P48551	Euteleostomi
ENSG00000159111	Q7Z7H8	Bilateria
ENSG00000159113	Q08334	Euteleostomi
ENSG00000159123	Q5HYR2	Euarchontoglires
ENSG00000159128	P38484	Euteleostomi
ENSG00000159131	P22102	Cellular_Organisms
ENSG00000159140	P18583	Bilateria
ENSG00000159147	Q9NYP3	Eukaryota
ENSG00000159164	Q7L0J3	Eukaryota
ENSG00000159166	O00515	Mammalia
ENSG00000159167	P52823	Chordata
ENSG00000159173	P19237	Euteleostomi
ENSG00000159176	P21291	Euteleostomi
ENSG00000159182	Q96KF2	Catarrhini
ENSG00000159184	Q92826	Euteleostomi
ENSG00000159186	P48047	Cellular_Organisms
ENSG00000159189	P02747	Euteleostomi
ENSG00000159197	Q9Y6J6	Amniota
ENSG00000159199	P05496	Eukaryota
ENSG00000159200	P53805	Bilateria
ENSG00000159202	Q9H832	Eukaryota
ENSG00000159208	Q8N365	Euteleostomi
ENSG00000159210	Q96H20	Eukaryota
ENSG00000159212	Q96NY7	Chordata
ENSG00000159214	Q8N4L8	Deuterostomia
ENSG00000159216	Q01196	Bilateria
ENSG00000159217	Q9NZI8	Bilateria
ENSG00000159224	P09681	Euteleostomi
ENSG00000159228	P16152	Cellular_Organisms
ENSG00000159231	O75828	Cellular_Organisms
ENSG00000159239	A6NN90	Theria
ENSG00000159247	A6NKZ8	Eukaryota
ENSG00000159248	Q9UKL4	Euteleostomi
ENSG00000159251	P68032	Eukaryota
ENSG00000159256	Q14149	Eukaryota
ENSG00000159259	Q13112	Eukaryota
ENSG00000159261	O95500	Chordata
ENSG00000159263	Q14190	Bilateria
ENSG00000159266	Q69YJ1	Bilateria
ENSG00000159267	P50747	Cellular_Organisms
ENSG00000159279	Q99463	Amniota
ENSG00000159289	Q9NYA3	Catarrhini
ENSG00000159307	Q8IWY4	Deuterostomia
ENSG00000159322	Q9BRR6	Cellular_Organisms
ENSG00000159335	P20962	Eutheria
ENSG00000159337	Q86XP0	Euteleostomi
ENSG00000159339	Q9UM07	Euteleostomi
ENSG00000159346	Q96A54	Eukaryota
ENSG00000159348	Q9UHQ9	Cellular_Organisms
ENSG00000159352	P55036	Eukaryota
ENSG00000159363	Q9NQ11	Eukaryota
ENSG00000159374	Q8TC57	Chordata
ENSG00000159377	P28070	Eukaryota
ENSG00000159387	P78412	Deuterostomia
ENSG00000159388	P78543	Euteleostomi
ENSG00000159398	Q6NT32	Chordata
ENSG00000159399	P52789	Cellular_Organisms
ENSG00000159403	P00736	Tetrapoda
ENSG00000159409	Q5SZQ8	Eukaryota
ENSG00000159423	P30038	Cellular_Organisms
ENSG00000159433	Q9P2P6	Euteleostomi
ENSG00000159445	Q5T1C6	Cellular_Organisms
ENSG00000159450	Q07283	Eutheria
ENSG00000159455	O14633	HUMAN
ENSG00000159459	Q8IWV7	Opisthokonta
ENSG00000159461	Q9UKV5	Eukaryota
ENSG00000159479	Q96G25	Bilateria
ENSG00000159495	Q96PF1	Tetrapoda
ENSG00000159496	Q8IZJ4	Catarrhini
ENSG00000159516	Q9BYE4	HUMAN
ENSG00000159527	Q96LB9	Bilateria
ENSG00000159556	Q96A47	Eukaryota
ENSG00000159579	Q96DX4	Bilateria
ENSG00000159588	Q96LX7	Tetrapoda
ENSG00000159592	Q9HC44	Euteleostomi
ENSG00000159593	Q13564	Eukaryota
ENSG00000159596	Q5SWH9	Deuterostomia
ENSG00000159618	Q8IZF4	Mammalia
ENSG00000159625	Q8IY82	Eukaryota
ENSG00000159640	P12821	Cellular_Organisms
ENSG00000159648	Q6URK8	Deuterostomia
ENSG00000159650	Q96N76	Cellular_Organisms
ENSG00000159658	O75071	Bilateria
ENSG00000159674	Q9BUD6	Bilateria
ENSG00000159685	Q9BRQ6	Euteleostomi
ENSG00000159692	Q13363	Cellular_Organisms
ENSG00000159708	Q1X8D7	Mammalia
ENSG00000159712	A2A2Z9	Catarrhini
ENSG00000159713	Q9BW30	Euteleostomi
ENSG00000159714	Q8WTX9	Eukaryota
ENSG00000159720	P61421	Eukaryota
ENSG00000159723	O00253	Euteleostomi
ENSG00000159733	Q9HCC9	Bilateria
ENSG00000159753	Q6F5E8	Eukaryota
ENSG00000159761	Q6ZW13	Homininae
ENSG00000159763	P12273	Mammalia
ENSG00000159784	Q86XD5	Euteleostomi
ENSG00000159788	O14924	Bilateria
ENSG00000159792	P11801	Eukaryota
ENSG00000159797	Q63HN1	Theria
ENSG00000159840	Q15942	Amniota
ENSG00000159842	Q12979	Bilateria
ENSG00000159871	Q6UWN5	Theria
ENSG00000159873	Q8IWD4	Tetrapoda
ENSG00000159882	Q9UIE0	Catarrhini
ENSG00000159884	Q8WV48	Eutheria
ENSG00000159885	Q9UK12	Catarrhini
ENSG00000159899	P20594	Eukaryota
ENSG00000159904	Q9UK10	Bilateria
ENSG00000159905	Q14588	Bilateria
ENSG00000159915	A6NK53	Bilateria
ENSG00000159917	Q14590	Bilateria
ENSG00000159921	Q9Y223	Cellular_Organisms
ENSG00000159958	Q96RJ3	Eutheria
ENSG00000159961	P47888	Catarrhini
ENSG00000160007	Q9NRY4	Bilateria
ENSG00000160013	P43119	Euteleostomi
ENSG00000160014	P62158	Eukaryota
ENSG00000160049	O00273	Euteleostomi
ENSG00000160050	Q9BUN5	Bilateria
ENSG00000160051	Q4KMZ1	Amniota
ENSG00000160055	Q8WY98	Eukaryota
ENSG00000160058	Q9NW68	Eukaryota
ENSG00000160072	Q5T9A4	Eukaryota
ENSG00000160075	Q9NP77	Eukaryota
ENSG00000160087	Q8N2K1	Eukaryota
ENSG00000160094	Q5T0B9	Deuterostomia
ENSG00000160097	Q8NAU1	Euteleostomi
ENSG00000160111	Q8IZJ3	Deuterostomia
ENSG00000160113	P10588	Euteleostomi
ENSG00000160117	Q8NAG6	Bilateria
ENSG00000160124	Q4VC31	Bilateria
ENSG00000160131	Q3ZAQ7	Bilateria
ENSG00000160145	O60229	Bilateria
ENSG00000160161	Q8IUL8	Chordata
ENSG00000160179	P45844	Cellular_Organisms
ENSG00000160180	Q07654	Tetrapoda
ENSG00000160181	Q03403	Chordata
ENSG00000160182	P04155	Tetrapoda
ENSG00000160183	P57727	Chordata
ENSG00000160185	P57075	Amniota
ENSG00000160188	Q8WYR4	Cellular_Organisms
ENSG00000160190	P57057	Eukaryota
ENSG00000160191	O76083	Eukaryota
ENSG00000160193	P57081	Eukaryota
ENSG00000160194	P56181	Euteleostomi
ENSG00000160199	P55347	Euteleostomi
ENSG00000160200	P35520	Cellular_Organisms
ENSG00000160201	Q01081	Eukaryota
ENSG00000160202	P02489	Euteleostomi
ENSG00000160207	O75031	Euteleostomi
ENSG00000160208	Q14684	Eukaryota
ENSG00000160209	O00764	Cellular_Organisms
ENSG00000160211	P11413	Cellular_Organisms
ENSG00000160213	P04080	Eukaryota
ENSG00000160214	P56182	HUMAN
ENSG00000160216	Q9NRZ7	Cellular_Organisms
ENSG00000160218	P48553	Eukaryota
ENSG00000160219	Q8WWW8	Euteleostomi
ENSG00000160220	Q15269	Eukaryota
ENSG00000160221	P30042	Cellular_Organisms
ENSG00000160223	O75144	Amniota
ENSG00000160224	O43918	Euteleostomi
ENSG00000160226	O43822	Eukaryota
ENSG00000160229	Q96H40	Homininae
ENSG00000160233	Q9BY71	Euteleostomi
ENSG00000160255	P05107	Bilateria
ENSG00000160256	Q9NSI2	Bilateria
ENSG00000160271	Q12967	Bilateria
ENSG00000160282	O95954	Cellular_Organisms
ENSG00000160284	Q9H0A9	Euteleostomi
ENSG00000160285	P48449	Cellular_Organisms
ENSG00000160293	P52735	Bilateria
ENSG00000160294	O60318	Eukaryota
ENSG00000160296	Q96PQ1	Euteleostomi
ENSG00000160298	P58505	Euteleostomi
ENSG00000160299	O95613	Deuterostomia
ENSG00000160305	Q14689	Cellular_Organisms
ENSG00000160307	P04271	Euteleostomi
ENSG00000160310	P55345	Eukaryota
ENSG00000160318	Q8NHS1	Mammalia
ENSG00000160321	O43345	Bilateria
ENSG00000160323	Q76LX8	Euteleostomi
ENSG00000160325	Q9UGQ2	Bilateria
ENSG00000160326	Q9UGQ3	Bilateria
ENSG00000160336	Q86XN6	Bilateria
ENSG00000160339	Q15485	Tetrapoda
ENSG00000160345	Q5BN46	Eukaryota
ENSG00000160349	P31025	Mammalia
ENSG00000160352	Q96N38	Bilateria
ENSG00000160360	Q86YR5	Bilateria
ENSG00000160392	Q8N9M1	Bilateria
ENSG00000160396	Q8NE63	Mammalia
ENSG00000160401	Q5JU67	Eukaryota
ENSG00000160404	Q5JU69	Euteleostomi
ENSG00000160408	Q969X2	Euteleostomi
ENSG00000160410	Q8TBC3	Bilateria
ENSG00000160439	Q8NBN7	Cellular_Organisms
ENSG00000160445	Q7Z7L7	Bilateria
ENSG00000160446	Q96GR4	Eukaryota
ENSG00000160447	Q6P5Z2	Bilateria
ENSG00000160460	Q9H254	Bilateria
ENSG00000160469	Q8TDC3	Cellular_Organisms
ENSG00000160471	Q6YFQ2	Eukaryota
ENSG00000160472	Q8WZ59	Theria
ENSG00000160505	Q96MN2	Eukaryota
ENSG00000160539	Q8NBV4	Bilateria
ENSG00000160551	Q7L7X3	Bilateria
ENSG00000160563	Q6P2C8	Bilateria
ENSG00000160570	Q8WXF8	Euteleostomi
ENSG00000160584	Q9Y2K2	Bilateria
ENSG00000160588	Q6UWV2	Euteleostomi
ENSG00000160593	Q86YT9	Amniota
ENSG00000160602	Q86SG6	Eukaryota
ENSG00000160606	Q96CP7	Bilateria
ENSG00000160613	Q16549	Opisthokonta
ENSG00000160629	Q8N511	Bilateria
ENSG00000160633	Q15424	Euteleostomi
ENSG00000160654	P09693	Euteleostomi
ENSG00000160678	P23297	Euteleostomi
ENSG00000160679	Q9Y3Y2	Chordata
ENSG00000160683	P32302	Euteleostomi
ENSG00000160685	O15156	Euteleostomi
ENSG00000160688	Q8NFF5	Cellular_Organisms
ENSG00000160691	P29353	Bilateria
ENSG00000160695	Q9H270	Eukaryota
ENSG00000160703	Q86UT6	Euteleostomi
ENSG00000160710	P55265	Deuterostomia
ENSG00000160712	P08887	Euteleostomi
ENSG00000160714	Q7Z7E8	Bilateria
ENSG00000160716	P17787	Chordata
ENSG00000160741	Q53ET0	Theria
ENSG00000160746	Q9NW15	Eukaryota
ENSG00000160752	P14324	Cellular_Organisms
ENSG00000160753	Q9BVN2	Amniota
ENSG00000160767	P81408	Euteleostomi
ENSG00000160781	Q6TCH4	Euteleostomi
ENSG00000160783	Q6P1K2	Deuterostomia
ENSG00000160785	Q96H78	Eukaryota
ENSG00000160789	P02545	Euteleostomi
ENSG00000160791	P51681	Tetrapoda
ENSG00000160796	Q6ZNJ1	Eukaryota
ENSG00000160799	Q8WUD4	Eukaryota
ENSG00000160801	Q03431	Chordata
ENSG00000160803	Q9NRR5	Eukaryota
ENSG00000160808	P08590	Amniota
ENSG00000160813	Q8TAP8	Euteleostomi
ENSG00000160818	Q5T3I0	Eukaryota
ENSG00000160828	Q6NXR2	HUMAN
ENSG00000160838	Q8N4P6	Deuterostomia
ENSG00000160844	Q8NAP1	Euteleostomi
ENSG00000160856	Q96P31	Amniota
ENSG00000160862	P25311	Theria
ENSG00000160867	P22455	Bilateria
ENSG00000160868	P08684	Eukaryota
ENSG00000160870	P24462	Eukaryota
ENSG00000160877	Q96RE7	Euteleostomi
ENSG00000160882	P15538	Chordata
ENSG00000160883	P52790	Cellular_Organisms
ENSG00000160886	Q17RY6	Eutheria
ENSG00000160888	Q9BTL4	Euteleostomi
ENSG00000160908	Q53GI3	Eutheria
ENSG00000160916	P56134	Bilateria
ENSG00000160917	O95639	Eukaryota
ENSG00000160932	Q16553	Amniota
ENSG00000160948	Q9UK41	Eukaryota
ENSG00000160949	Q96HA7	Bilateria
ENSG00000160951	P34995	Euteleostomi
ENSG00000160953	Q2TAK8	Chordata
ENSG00000160957	O94761	Eukaryota
ENSG00000160959	Q15048	Euteleostomi
ENSG00000160961	Q96JL9	Eutheria
ENSG00000160963	Q96A83	Tetrapoda
ENSG00000160967	P39880	Eukaryota
ENSG00000160972	Q96I34	Bilateria
ENSG00000160973	O75593	Euteleostomi
ENSG00000160991	Q96SN7	Bilateria
ENSG00000160993	Q9NXW9	Eukaryota
ENSG00000160994	Q8IYK2	Deuterostomia
ENSG00000160999	O14492	Bilateria
ENSG00000161010	Q6NTE8	Eutheria
ENSG00000161011	Q13501	Deuterostomia
ENSG00000161013	Q9UQ53	Bilateria
ENSG00000161016	P62917	Cellular_Organisms
ENSG00000161021	Q92585	Tetrapoda
ENSG00000161031	Q96PD5	Bilateria
ENSG00000161036	Q9UFC0	Deuterostomia
ENSG00000161040	Q8NEE6	Eukaryota
ENSG00000161047	O60384	Homininae
ENSG00000161048	Q6IQ20	Cellular_Organisms
ENSG00000161055	Q96QR1	Theria
ENSG00000161057	P35998	Eukaryota
ENSG00000161082	Q8N6W0	Eukaryota
ENSG00000161091	Q6NUT3	Eukaryota
ENSG00000161103	Q5BKY6	Catarrhini
ENSG00000161132	Q9BYA7	Homininae
ENSG00000161133	Q3LFD5	Euteleostomi
ENSG00000161179	A8MPS7	Cellular_Organisms
ENSG00000161180	Q8IYX3	Theria
ENSG00000161202	Q92997	Bilateria
ENSG00000161203	Q96CW1	Eukaryota
ENSG00000161204	Q9NUQ8	Cellular_Organisms
ENSG00000161217	P49585	Eukaryota
ENSG00000161241	Q96EF6	Tetrapoda
ENSG00000161243	Q8NI29	Eutheria
ENSG00000161249	Q6E0U4	Theria
ENSG00000161265	Q8WU68	Eukaryota
ENSG00000161267	Q02338	Eukaryota
ENSG00000161270	O60500	Bilateria
ENSG00000161277	Q8NA92	Eutheria
ENSG00000161281	P24310	Bilateria
ENSG00000161298	Q96SR6	Eutheria
ENSG00000161326	O95147	Eukaryota
ENSG00000161328	Q8IYG6	Eukaryota
ENSG00000161381	Q8IUK5	Euteleostomi
ENSG00000161395	Q96FM1	Eukaryota
ENSG00000161405	Q9UKT9	Amniota
ENSG00000161509	Q14957	Bilateria
ENSG00000161513	P22570	Cellular_Organisms
ENSG00000161526	Q9UHR5	Eukaryota
ENSG00000161533	Q15067	Eukaryota
ENSG00000161542	Q14558	Bilateria
ENSG00000161544	Q8WWM9	Bilateria
ENSG00000161547	Q01130	Cellular_Organisms
ENSG00000161551	Q9BSK1	Catarrhini
ENSG00000161558	Q96AN5	Eukaryota
ENSG00000161570	P13501	Amniota
ENSG00000161572	O75951	Mammalia
ENSG00000161573	O15467	Eutheria
ENSG00000161574	Q16663	Homininae
ENSG00000161583	Q6IPX1	Eukaryota
ENSG00000161594	Q6JEL2	Bilateria
ENSG00000161609	Q8N6L0	Amniota
ENSG00000161610	O43612	Euteleostomi
ENSG00000161618	Q8IZ83	Deuterostomia
ENSG00000161634	P81605	Euarchontoglires
ENSG00000161638	P08648	Bilateria
ENSG00000161640	Q96RL6	Theria
ENSG00000161642	Q96PM9	Euteleostomi
ENSG00000161643	A6NMB1	Theria
ENSG00000161647	Q13368	Bilateria
ENSG00000161649	Q6UXG3	Mammalia
ENSG00000161652	Q6UXV1	Eutheria
ENSG00000161653	Q8N159	Cellular_Organisms
ENSG00000161654	Q3MHD2	Eukaryota
ENSG00000161664	Q96NS5	Euteleostomi
ENSG00000161671	Q5UCC4	Eukaryota
ENSG00000161677	Q8TAC2	Eukaryota
ENSG00000161681	Q9Y566	Eukaryota
ENSG00000161682	A8MVW0	Euteleostomi
ENSG00000161692	Q8NFT6	Bilateria
ENSG00000161714	Q8N3E9	Eukaryota
ENSG00000161791	Q8IVF7	Eukaryota
ENSG00000161798	P55064	Cellular_Organisms
ENSG00000161800	Q9H0H5	Bilateria
ENSG00000161807	Q8NGA0	Eutheria
ENSG00000161813	Q71RC2	Bilateria
ENSG00000161835	Q7Z6J2	Bilateria
ENSG00000161847	Q8IY67	Eukaryota
ENSG00000161849	Q9NSB2	Eutheria
ENSG00000161850	Q9NSB4	Mammalia
ENSG00000161853	Q9Y330	Euteleostomi
ENSG00000161860	Q6PIF2	Euteleostomi
ENSG00000161888	Q8NBT2	Euteleostomi
ENSG00000161896	Q96PC2	Eukaryota
ENSG00000161904	Q8NC56	Amniota
ENSG00000161905	P16050	Euteleostomi
ENSG00000161911	Q86YW5	Mammalia
ENSG00000161912	A7E1Y8	HUMAN
ENSG00000161914	Q96CK0	Euteleostomi
ENSG00000161920	Q9P086	Bilateria
ENSG00000161921	Q9H2A7	Mammalia
ENSG00000161929	Q6UWF3	Theria
ENSG00000161939	Q8IXM2	Bilateria
ENSG00000161940	Q8N143	Chordata
ENSG00000161944	P07307	Theria
ENSG00000161955	O75888	Euteleostomi
ENSG00000161956	Q9H4L4	Euteleostomi
ENSG00000161958	Q92914	Euteleostomi
ENSG00000161960	P60842	Eukaryota
ENSG00000161970	P61254	Cellular_Organisms
ENSG00000161973	Q96M95	Eukaryota
ENSG00000161980	Q9Y2Y1	Eukaryota
ENSG00000161981	Q9BV90	Eukaryota
ENSG00000161992	Q96S23	Euteleostomi
ENSG00000161996	Q96KV7	Eukaryota
ENSG00000161999	Q96S16	Eukaryota
ENSG00000162004	A2IDD5	Deuterostomia
ENSG00000162006	Q96KJ4	Euteleostomi
ENSG00000162009	P35346	Euteleostomi
ENSG00000162032	Q6PJ21	Bilateria
ENSG00000162039	Q8N635	Bilateria
ENSG00000162040	Q96QI5	Eukaryota
ENSG00000162062	Q7L2K0	Euteleostomi
ENSG00000162063	P41002	Deuterostomia
ENSG00000162065	Q9ULP9	Eukaryota
ENSG00000162066	Q9Y303	Cellular_Organisms
ENSG00000162068	O00634	Bilateria
ENSG00000162069	A1A5D9	Euteleostomi
ENSG00000162073	Q8N4S7	Bilateria
ENSG00000162076	Q96CP2	Eutheria
ENSG00000162078	Q96DA0	Eutheria
ENSG00000162086	Q96N20	Eutheria
ENSG00000162104	O60503	Bilateria
ENSG00000162105	Q9UPX8	Eukaryota
ENSG00000162129	Q9H078	Cellular_Organisms
ENSG00000162139	Q9UQ49	Deuterostomia
ENSG00000162144	Q8NBI2	Eukaryota
ENSG00000162148	Q7Z5V6	Deuterostomia
ENSG00000162174	Q7L266	Cellular_Organisms
ENSG00000162188	P63215	Euteleostomi
ENSG00000162191	Q04323	Eukaryota
ENSG00000162194	Q9BQE6	Euarchontoglires
ENSG00000162222	Q8N5M4	Eukaryota
ENSG00000162227	Q9Y6J9	Deuterostomia
ENSG00000162231	Q9UBU9	Eukaryota
ENSG00000162236	Q13190	Eukaryota
ENSG00000162241	Q8N413	Euteleostomi
ENSG00000162244	P47914	Eukaryota
ENSG00000162267	Q06033	Cellular_Organisms
ENSG00000162290	Q9NPI6	Opisthokonta
ENSG00000162298	Q86TM6	Eukaryota
ENSG00000162300	O95159	Eukaryota
ENSG00000162302	O75676	Bilateria
ENSG00000162337	O75197	Bilateria
ENSG00000162341	Q8NHX9	Eukaryota
ENSG00000162344	O95750	Euteleostomi
ENSG00000162365	Q5TCH4	Eukaryota
ENSG00000162366	Q13113	Euteleostomi
ENSG00000162367	P17542	Euteleostomi
ENSG00000162368	P30085	Eukaryota
ENSG00000162373	Q7L4P6	Euteleostomi
ENSG00000162374	P26378	Eukaryota
ENSG00000162377	Q96BR5	Bilateria
ENSG00000162378	Q9C0D3	Bilateria
ENSG00000162383	O00341	Euteleostomi
ENSG00000162384	Q9NWV4	Eukaryota
ENSG00000162385	P61326	Eukaryota
ENSG00000162390	Q8WXI4	Cellular_Organisms
ENSG00000162391	Q8WW52	Euteleostomi
ENSG00000162396	Q7L3T8	Cellular_Organisms
ENSG00000162398	Q3ZCV2	Chordata
ENSG00000162399	Q8WZ55	Tetrapoda
ENSG00000162402	Q9UPU5	Bilateria
ENSG00000162407	O14495	Bilateria
ENSG00000162408	Q5SY16	Eukaryota
ENSG00000162409	P54646	Eukaryota
ENSG00000162413	Q9UJP4	Euteleostomi
ENSG00000162415	Q9P217	Bilateria
ENSG00000162419	Q9Y692	Bilateria
ENSG00000162426	Q9Y2W3	Bilateria
ENSG00000162430	Q9NZV5	Deuterostomia
ENSG00000162433	P27144	Opisthokonta
ENSG00000162434	P23458	Bilateria
ENSG00000162437	Q9HCJ3	Euteleostomi
ENSG00000162438	Q99895	Bilateria
ENSG00000162441	Q8WZA0	Eukaryota
ENSG00000162444	Q96R05	Euteleostomi
ENSG00000162456	A6PVL3	Eutheria
ENSG00000162458	Q8WUP2	Euteleostomi
ENSG00000162460	A0PJX8	Euteleostomi
ENSG00000162461	Q6PIV7	Eukaryota
ENSG00000162482	O95154	Euarchontoglires
ENSG00000162490	Q8NBI3	Euteleostomi
ENSG00000162493	Q86YL7	Amniota
ENSG00000162494	Q5VT99	Euteleostomi
ENSG00000162496	O75911	Euteleostomi
ENSG00000162510	P21941	Eukaryota
ENSG00000162511	Q13571	Tetrapoda
ENSG00000162512	O75056	Euteleostomi
ENSG00000162517	Q9UBV8	Eukaryota
ENSG00000162520	Q9H7C4	Euteleostomi
ENSG00000162521	Q09028	Eukaryota
ENSG00000162522	Q9P206	Euteleostomi
ENSG00000162526	Q96PN8	Bilateria
ENSG00000162542	Q5TGY1	Eukaryota
ENSG00000162543	Q96LJ8	Euteleostomi
ENSG00000162545	Q7Z7J9	Eutheria
ENSG00000162551	P05186	Cellular_Organisms
ENSG00000162552	P56705	Bilateria
ENSG00000162571	Q6ZVT0	Eukaryota
ENSG00000162572	P51172	Tetrapoda
ENSG00000162576	Q9BRK3	Euteleostomi
ENSG00000162585	Q6NZ36	Eutheria
ENSG00000162591	O75095	Eukaryota
ENSG00000162592	Q2M243	Deuterostomia
ENSG00000162594	Q5VWK5	Euteleostomi
ENSG00000162595	O95661	Catarrhini
ENSG00000162598	Q8N0U7	Theria
ENSG00000162599	Q12857	Deuterostomia
ENSG00000162600	Q96E52	Cellular_Organisms
ENSG00000162601	Q5VVJ2	Euteleostomi
ENSG00000162604	Q9BX74	Bilateria
ENSG00000162606	Q5T7N2	Eutheria
ENSG00000162607	O94782	Deuterostomia
ENSG00000162613	Q96AE4	Eukaryota
ENSG00000162614	Q0ZGT2	Chordata
ENSG00000162616	Q9UDY4	Cellular_Organisms
ENSG00000162618	Q9HBW9	Euteleostomi
ENSG00000162620	A6PVS8	Eukaryota
ENSG00000162621	A6NM62	Mammalia
ENSG00000162623	Q6IPR3	Cellular_Organisms
ENSG00000162624	Q68G74	Bilateria
ENSG00000162627	Q9UNH6	Eukaryota
ENSG00000162630	O43825	Euteleostomi
ENSG00000162631	Q9Y2I2	Euteleostomi
ENSG00000162636	Q5T8I3	Opisthokonta
ENSG00000162639	Q5T8I9	Cellular_Organisms
ENSG00000162641	Q5T1N1	Tetrapoda
ENSG00000162642	Q8N6N3	Euteleostomi
ENSG00000162643	Q8IWG1	Eukaryota
ENSG00000162645	P32456	Eukaryota
ENSG00000162647	Q9NRX6	Bilateria
ENSG00000162650	Q5T6C5	Euteleostomi
ENSG00000162654	Q96PP9	Eukaryota
ENSG00000162664	Q5BKZ1	Euteleostomi
ENSG00000162669	A2PYH4	Eukaryota
ENSG00000162670	Q76B58	Euteleostomi
ENSG00000162676	Q99684	Bilateria
ENSG00000162687	Q6UVM3	Bilateria
ENSG00000162688	P35573	Cellular_Organisms
ENSG00000162692	P19320	Euteleostomi
ENSG00000162694	Q9UBQ6	Eukaryota
ENSG00000162695	Q8NEW0	Eukaryota
ENSG00000162701	Q6P3S1	Euteleostomi
ENSG00000162702	Q9Y2X9	Euteleostomi
ENSG00000162704	O15511	Eukaryota
ENSG00000162706	Q8N126	Chordata
ENSG00000162711	Q96P20	Eukaryota
ENSG00000162714	Q96IT1	Theria
ENSG00000162722	Q8NG06	Tetrapoda
ENSG00000162723	Q96A28	Tetrapoda
ENSG00000162727	A3KFT3	Homininae
ENSG00000162728	Q92806	Euteleostomi
ENSG00000162729	Q969P0	Euteleostomi
ENSG00000162733	Q16832	Bilateria
ENSG00000162734	Q15121	Deuterostomia
ENSG00000162735	P40855	Eukaryota
ENSG00000162736	Q92542	Eukaryota
ENSG00000162738	Q9ULK5	Bilateria
ENSG00000162739	Q96DU3	Eutheria
ENSG00000162745	Q68BL8	Chordata
ENSG00000162746	Q6BAA4	Mammalia
ENSG00000162747	O75015	Theria
ENSG00000162753	Q5TAH2	Cellular_Organisms
ENSG00000162755	Q8NEP7	Tetrapoda
ENSG00000162757	Q96LT6	Euteleostomi
ENSG00000162761	Q8TE12	Euteleostomi
ENSG00000162763	Q8N7C0	Euteleostomi
ENSG00000162769	Q9Y5Y0	Eukaryota
ENSG00000162771	Q8IYT1	Amniota
ENSG00000162772	P18847	Bilateria
ENSG00000162775	Q96T37	Bilateria
ENSG00000162777	Q9H6A0	Eukaryota
ENSG00000162779	Q5T1B0	Deuterostomia
ENSG00000162782	Q8NAT2	Bilateria
ENSG00000162783	Q5VY09	Euteleostomi
ENSG00000162804	Q8TER0	Euteleostomi
ENSG00000162813	O95861	Eukaryota
ENSG00000162814	Q96L03	Eukaryota
ENSG00000162817	Q9H7X2	Amniota
ENSG00000162819	Q5VW32	Eukaryota
ENSG00000162836	Q9NPH0	Eukaryota
ENSG00000162843	B1ANS9	Deuterostomia
ENSG00000162849	Q2KJY2	Deuterostomia
ENSG00000162851	Q9H5Q4	Deuterostomia
ENSG00000162852	Q6PJW8	Euteleostomi
ENSG00000162864	Q8N801	Deuterostomia
ENSG00000162869	Q6ZMI0	Bilateria
ENSG00000162873	Q8IYD2	Chordata
ENSG00000162877	Q6GTS8	Cellular_Organisms
ENSG00000162878	Q504Y2	Deuterostomia
ENSG00000162881	Q8TDS5	Theria
ENSG00000162882	P46952	Eukaryota
ENSG00000162885	Q8NCR0	Deuterostomia
ENSG00000162888	Q96MC9	Homininae
ENSG00000162889	P49137	Cellular_Organisms
ENSG00000162891	Q9NYY1	Euteleostomi
ENSG00000162892	Q13007	Mammalia
ENSG00000162894	O60667	Theria
ENSG00000162896	P01833	Tetrapoda
ENSG00000162897	Q8WWV6	Mammalia
ENSG00000162909	P17655	Eukaryota
ENSG00000162910	Q7Z7F7	Bilateria
ENSG00000162913	Q96MR7	Catarrhini
ENSG00000162923	Q9H7D7	Eukaryota
ENSG00000162924	Q04864	Bilateria
ENSG00000162927	Q3MIT2	Cellular_Organisms
ENSG00000162928	Q92968	Eukaryota
ENSG00000162929	Q6NSI8	Bilateria
ENSG00000162931	Q9Y577	Eutheria
ENSG00000162944	Q52LD8	HUMAN
ENSG00000162946	Q9NRI5	Euteleostomi
ENSG00000162949	Q6MZZ7	Eukaryota
ENSG00000162951	Q86UE6	Cellular_Organisms
ENSG00000162959	Q9Y316	Cellular_Organisms
ENSG00000162961	Q9C005	Eukaryota
ENSG00000162971	A2RUC4	Eukaryota
ENSG00000162972	Q8WWC4	Bilateria
ENSG00000162975	Q9H3M0	Cellular_Organisms
ENSG00000162976	Q8N755	Bilateria
ENSG00000162980	Q9Y689	Eukaryota
ENSG00000162981	Q96KN4	Euteleostomi
ENSG00000162989	P48549	Euteleostomi
ENSG00000162992	Q13562	Bilateria
ENSG00000162994	Q8NHS4	Deuterostomia
ENSG00000162997	A6NEY8	Cellular_Organisms
ENSG00000162998	Q92765	Deuterostomia
ENSG00000162999	Q8WTR2	Eukaryota
ENSG00000163001	Q96G28	Eukaryota
ENSG00000163002	Q8NFH5	Eukaryota
ENSG00000163006	Q96M89	Deuterostomia
ENSG00000163009	Q96LS8	HUMAN
ENSG00000163012	Q8NEG5	Deuterostomia
ENSG00000163013	Q8TF61	Euteleostomi
ENSG00000163016	Q96L16	Chordata
ENSG00000163017	P63267	Eukaryota
ENSG00000163026	Q9H6R7	Euteleostomi
ENSG00000163029	Q96SB8	Eukaryota
ENSG00000163032	P62760	Chordata
ENSG00000163040	Q96AQ1	Deuterostomia
ENSG00000163041	P84243	Eukaryota
ENSG00000163046	A6NMZ6	Homininae
ENSG00000163050	Q8NI60	Cellular_Organisms
ENSG00000163053	Q7RTX9	Bilateria
ENSG00000163060	Q8WW24	Deuterostomia
ENSG00000163064	Q05925	Euteleostomi
ENSG00000163067	Q9BSG1	Eutheria
ENSG00000163069	Q16585	Bilateria
ENSG00000163071	Q8TC71	Deuterostomia
ENSG00000163072	Q8IVI9	Bilateria
ENSG00000163074	Q9H9K5	Catarrhini
ENSG00000163075	Q4G0U5	Deuterostomia
ENSG00000163081	Q96MF4	Homininae
ENSG00000163082	Q8IWX5	Eukaryota
ENSG00000163083	P09529	Bilateria
ENSG00000163092	A4UGR9	Euteleostomi
ENSG00000163093	Q8N3I7	Eukaryota
ENSG00000163104	Q9H4L7	Cellular_Organisms
ENSG00000163106	O60760	Eukaryota
ENSG00000163110	Q96HC4	Bilateria
ENSG00000163113	Q6GQQ9	Bilateria
ENSG00000163114	P29803	Cellular_Organisms
ENSG00000163116	Q8N412	Eukaryota
ENSG00000163121	Q96EH8	Euteleostomi
ENSG00000163125	Q5VT52	Bilateria
ENSG00000163126	Q86SG2	Eutheria
ENSG00000163131	P25774	Eukaryota
ENSG00000163132	P28360	Bilateria
ENSG00000163138	Q8N7B6	Eukaryota
ENSG00000163141	Q7Z465	Euteleostomi
ENSG00000163145	Q9BXJ2	Euteleostomi
ENSG00000163154	Q6P589	Euteleostomi
ENSG00000163155	Q96S90	Euteleostomi
ENSG00000163156	Q9BWG6	Eukaryota
ENSG00000163157	Q9NZQ9	Euteleostomi
ENSG00000163159	Q15906	Eukaryota
ENSG00000163161	P19447	Cellular_Organisms
ENSG00000163162	Q8NC42	Tetrapoda
ENSG00000163166	Q96ST2	Eukaryota
ENSG00000163170	Q53S33	Eukaryota
ENSG00000163171	Q9UKI2	Euteleostomi
ENSG00000163191	P31949	Tetrapoda
ENSG00000163202	Q9BYE3	HUMAN
ENSG00000163206	P49901	Catarrhini
ENSG00000163207	P07476	Eutheria
ENSG00000163209	Q9UBC9	Tetrapoda
ENSG00000163214	Q6P158	Eukaryota
ENSG00000163216	P22532	HUMAN
ENSG00000163217	O95393	Euteleostomi
ENSG00000163218	Q96LB8	Bilateria
ENSG00000163219	P42331	Eukaryota
ENSG00000163220	P06702	Amniota
ENSG00000163221	P80511	Eutheria
ENSG00000163235	P01135	Euteleostomi
ENSG00000163239	Q5VZ19	Tetrapoda
ENSG00000163249	Q8N7R7	Eukaryota
ENSG00000163251	Q13467	Bilateria
ENSG00000163254	P07315	Eutheria
ENSG00000163257	Q9NXF7	Eutheria
ENSG00000163263	Q5VU69	Theria
ENSG00000163273	P23582	Euteleostomi
ENSG00000163281	Q8TDQ7	Cellular_Organisms
ENSG00000163283	P05187	Cellular_Organisms
ENSG00000163285	Q8N1C3	Bilateria
ENSG00000163286	P10696	Cellular_Organisms
ENSG00000163288	P18505	Bilateria
ENSG00000163291	Q6TCH7	Bilateria
ENSG00000163293	Q6NVV3	Tetrapoda
ENSG00000163295	P09923	Cellular_Organisms
ENSG00000163297	P58335	Euteleostomi
ENSG00000163312	Q8TDG4	Cellular_Organisms
ENSG00000163319	Q9Y3D5	Cellular_Organisms
ENSG00000163320	Q9UFW8	Amniota
ENSG00000163322	Q6UWZ7	Euteleostomi
ENSG00000163328	Q7Z3F1	Cellular_Organisms
ENSG00000163331	A0PJW8	Euteleostomi
ENSG00000163344	Q15126	Bilateria
ENSG00000163346	Q96AQ6	Mammalia
ENSG00000163347	O95832	Chordata
ENSG00000163348	Q9BRQ0	HUMAN
ENSG00000163349	Q86Z02	Bilateria
ENSG00000163352	Q9Y5L5	Eutheria
ENSG00000163354	Q5T1A1	Bilateria
ENSG00000163357	Q5T197	Bilateria
ENSG00000163359	P12111	Euteleostomi
ENSG00000163362	Q3KP66	Euteleostomi
ENSG00000163374	Q9H869	Euteleostomi
ENSG00000163376	Q8NFY9	Deuterostomia
ENSG00000163377	Q96LR4	Euteleostomi
ENSG00000163378	Q5NDL2	Bilateria
ENSG00000163380	Q0VAK6	Euteleostomi
ENSG00000163382	Q8NCW5	Eukaryota
ENSG00000163386	Q3BBW0	Catarrhini
ENSG00000163389	Q8NBL1	Eukaryota
ENSG00000163393	Q8IZD6	Chordata
ENSG00000163394	P32238	Bilateria
ENSG00000163395	Q86VF2	Euteleostomi
ENSG00000163399	P05023	Cellular_Organisms
ENSG00000163406	Q16348	Cellular_Organisms
ENSG00000163412	Q8N5X7	Eukaryota
ENSG00000163421	Q9HC23	HUMAN
ENSG00000163424	Q96M34	Eutheria
ENSG00000163428	Q96CX6	Eukaryota
ENSG00000163430	Q12841	Euteleostomi
ENSG00000163431	P29536	Euteleostomi
ENSG00000163435	P78545	Euteleostomi
ENSG00000163440	Q8N4E4	Eukaryota
ENSG00000163444	Q1AE95	Bilateria
ENSG00000163449	Q96HH4	Bilateria
ENSG00000163453	Q16270	Deuterostomia
ENSG00000163462	Q7Z4K8	Bilateria
ENSG00000163463	Q8N6L1	Eukaryota
ENSG00000163464	P25024	Euteleostomi
ENSG00000163466	O15144	Eukaryota
ENSG00000163467	Q96A04	Theria
ENSG00000163468	P49368	Cellular_Organisms
ENSG00000163472	Q9BSE2	Euteleostomi
ENSG00000163479	P43308	Eukaryota
ENSG00000163481	Q96BH1	Eukaryota
ENSG00000163482	Q9NRP7	Eukaryota
ENSG00000163485	P30542	Euteleostomi
ENSG00000163486	O75044	Bilateria
ENSG00000163491	Q6ZWH5	Eukaryota
ENSG00000163492	Q6ZP82	Euteleostomi
ENSG00000163497	Q99581	Bilateria
ENSG00000163499	P53672	Euteleostomi
ENSG00000163501	Q14623	Bilateria
ENSG00000163507	Q8TCG1	Bilateria
ENSG00000163508	O95936	Euteleostomi
ENSG00000163510	Q9HCG8	Eukaryota
ENSG00000163512	Q9H6S1	Euteleostomi
ENSG00000163513	P37173	Deuterostomia
ENSG00000163515	Q9BQ08	Theria
ENSG00000163516	Q9H8Y5	Eukaryota
ENSG00000163517	Q96DB2	Cellular_Organisms
ENSG00000163518	Q96PJ5	Euteleostomi
ENSG00000163519	Q6PIZ9	Amniota
ENSG00000163520	P98095	Bilateria
ENSG00000163521	Q6UWU2	Cellular_Organisms
ENSG00000163526	Q9H853	Homininae
ENSG00000163527	Q8TCJ2	Cellular_Organisms
ENSG00000163528	Q8N4Q1	Eukaryota
ENSG00000163530	Q7Z7J5	Eutheria
ENSG00000163531	O94856	Bilateria
ENSG00000163534	Q96LA6	Eutheria
ENSG00000163535	Q562F6	Theria
ENSG00000163536	Q99574	Cellular_Organisms
ENSG00000163539	O75122	Bilateria
ENSG00000163541	P53597	Cellular_Organisms
ENSG00000163545	Q9H093	Euteleostomi
ENSG00000163554	P02549	Bilateria
ENSG00000163558	P41743	Cellular_Organisms
ENSG00000163563	P41218	Eutheria
ENSG00000163564	Q6K0P9	HUMAN
ENSG00000163565	Q16666	Eutheria
ENSG00000163568	O14862	Euarchontoglires
ENSG00000163576	Q8N7U6	Eukaryota
ENSG00000163577	Q9GZV4	Cellular_Organisms
ENSG00000163581	P11168	Euteleostomi
ENSG00000163584	Q6P5R6	Eukaryota
ENSG00000163586	P07148	Euteleostomi
ENSG00000163590	Q5SGD2	Eukaryota
ENSG00000163596	Q8NDH6	Bilateria
ENSG00000163597	Q6ZP36	Eukaryota
ENSG00000163599	P16410	Euteleostomi
ENSG00000163600	Q9Y6W8	Amniota
ENSG00000163602	Q8N488	Euteleostomi
ENSG00000163605	Q9NY27	Eukaryota
ENSG00000163606	Q8TD46	Amniota
ENSG00000163607	Q8N3Z3	Cellular_Organisms
ENSG00000163608	Q6NW34	Euteleostomi
ENSG00000163611	Q8N0Z3	Euteleostomi
ENSG00000163612	A6NMZ4	HUMAN
ENSG00000163617	Q8NCU4	Deuterostomia
ENSG00000163618	Q9ULU8	Bilateria
ENSG00000163623	P78426	Bilateria
ENSG00000163624	Q92903	Eukaryota
ENSG00000163625	Q8IZQ1	Eukaryota
ENSG00000163626	Q8N8Q8	Eukaryota
ENSG00000163629	Q12923	Deuterostomia
ENSG00000163630	Q8TBG9	Euteleostomi
ENSG00000163631	P02768	Tetrapoda
ENSG00000163632	Q96BT1	Tetrapoda
ENSG00000163633	Q96KX1	Theria
ENSG00000163634	Q6I9Y2	Eukaryota
ENSG00000163635	O15265	Deuterostomia
ENSG00000163636	Q15008	Eukaryota
ENSG00000163637	Q7Z3G6	Bilateria
ENSG00000163638	Q9P2N4	Bilateria
ENSG00000163644	Q8N3J5	Deuterostomia
ENSG00000163645	Q7L0X2	Eukaryota
ENSG00000163646	P58418	Euteleostomi
ENSG00000163655	P49915	Cellular_Organisms
ENSG00000163659	Q7Z3E1	Eukaryota
ENSG00000163660	Q9UK58	Eukaryota
ENSG00000163661	P26022	Euteleostomi
ENSG00000163666	Q9UBX0	Opisthokonta
ENSG00000163669	Q6ZR08	Eukaryota
ENSG00000163673	Q9C098	Eukaryota
ENSG00000163681	Q14BN4	Opisthokonta
ENSG00000163682	P32969	Cellular_Organisms
ENSG00000163683	Q96QK8	Bilateria
ENSG00000163684	O95059	Euteleostomi
ENSG00000163686	Q9BV23	Cellular_Organisms
ENSG00000163687	Q13609	Chordata
ENSG00000163689	Q6ZVT6	Eukaryota
ENSG00000163694	A0AV96	Euteleostomi
ENSG00000163697	Q92870	Bilateria
ENSG00000163701	Q8NFR9	Tetrapoda
ENSG00000163702	Q8NAC3	Euteleostomi
ENSG00000163703	Q96HD1	Bilateria
ENSG00000163704	Q5FWE3	Theria
ENSG00000163705	Q96PS1	Tetrapoda
ENSG00000163710	Q9UKZ9	Euteleostomi
ENSG00000163714	O15042	Eukaryota
ENSG00000163719	Q8NCE2	Eukaryota
ENSG00000163728	Q96N46	Bilateria
ENSG00000163734	P19876	Homininae
ENSG00000163735	P42830	Theria
ENSG00000163736	P02775	Eutheria
ENSG00000163737	P02776	Eutheria
ENSG00000163738	Q9H903	Cellular_Organisms
ENSG00000163739	P09341	Mammalia
ENSG00000163743	Q96PM5	Eukaryota
ENSG00000163746	Q9NRY7	HUMAN
ENSG00000163749	Q5M9N0	Deuterostomia
ENSG00000163751	P15088	Theria
ENSG00000163754	P46976	Opisthokonta
ENSG00000163755	Q969F9	Deuterostomia
ENSG00000163762	Q96CE8	Amniota
ENSG00000163781	Q92547	Eukaryota
ENSG00000163785	P34925	Bilateria
ENSG00000163788	Q9NRH2	Eukaryota
ENSG00000163792	Q7RTU1	Euteleostomi
ENSG00000163793	Q8N7S2	Eutheria
ENSG00000163794	P55089	Theria
ENSG00000163795	Q8N8E2	Euteleostomi
ENSG00000163797	O75394	Cellular_Organisms
ENSG00000163798	Q9BWU0	Eukaryota
ENSG00000163800	Q68DN1	Eutheria
ENSG00000163803	Q6P1J6	Bilateria
ENSG00000163806	Q5MJ70	Deuterostomia
ENSG00000163807	Q96AT1	Bilateria
ENSG00000163808	Q9NS87	Eukaryota
ENSG00000163810	P49221	Bilateria
ENSG00000163811	Q15061	Eukaryota
ENSG00000163812	Q9NYG2	Eukaryota
ENSG00000163814	Q9H5V8	Euteleostomi
ENSG00000163815	P05452	Euteleostomi
ENSG00000163817	Q9NP91	Euteleostomi
ENSG00000163818	Q9NQ48	Eukaryota
ENSG00000163820	Q9BQS8	Deuterostomia
ENSG00000163823	P32246	Eutheria
ENSG00000163825	Q9BQQ7	Euteleostomi
ENSG00000163827	Q9BYS8	Eukaryota
ENSG00000163828	P13385	Deuterostomia
ENSG00000163832	Q0PNE2	Eukaryota
ENSG00000163833	Q9UH90	Euteleostomi
ENSG00000163840	Q8TDB6	Amniota
ENSG00000163848	Q9UQR1	Euteleostomi
ENSG00000163864	Q96T66	Eukaryota
ENSG00000163866	Q96EX1	Catarrhini
ENSG00000163867	O95789	Bilateria
ENSG00000163870	Q86W33	Bilateria
ENSG00000163872	Q9ULM3	Bilateria
ENSG00000163873	Q13003	Eukaryota
ENSG00000163874	Q5D1E8	Bilateria
ENSG00000163875	Q9HAF1	Eukaryota
ENSG00000163877	Q8TAD8	Eukaryota
ENSG00000163879	O14645	Eukaryota
ENSG00000163882	P52434	Eukaryota
ENSG00000163884	Q9UIH9	Chordata
ENSG00000163885	Q494V2	Eukaryota
ENSG00000163888	Q96S95	HUMAN
ENSG00000163898	Q8WWY8	Euteleostomi
ENSG00000163900	Q96HV5	Bilateria
ENSG00000163902	P04843	Eukaryota
ENSG00000163904	Q9HC62	Eukaryota
ENSG00000163909	Q9NQ87	Euteleostomi
ENSG00000163913	Q9HBG6	Eukaryota
ENSG00000163914	P08100	Bilateria
ENSG00000163915	Q96M15	Catarrhini
ENSG00000163918	P35249	Cellular_Organisms
ENSG00000163923	Q96EH5	Catarrhini
ENSG00000163930	Q92560	Opisthokonta
ENSG00000163931	P29401	Cellular_Organisms
ENSG00000163932	Q05655	Bilateria
ENSG00000163933	Q96AA3	Eukaryota
ENSG00000163935	Q9UHJ3	Deuterostomia
ENSG00000163938	Q9BVP2	Euteleostomi
ENSG00000163939	Q86U86	Opisthokonta
ENSG00000163945	Q2YD98	Eukaryota
ENSG00000163946	Q9UK61	Deuterostomia
ENSG00000163947	Q9NR81	Opisthokonta
ENSG00000163950	Q14493	Deuterostomia
ENSG00000163956	P30533	Bilateria
ENSG00000163958	Q8WVZ1	Theria
ENSG00000163959	Q86UW1	Bilateria
ENSG00000163960	O94888	Eukaryota
ENSG00000163961	Q8IYW5	Bilateria
ENSG00000163964	Q8TBF5	Eukaryota
ENSG00000163975	P08582	Bilateria
ENSG00000163982	Q7RTM1	Euteleostomi
ENSG00000163993	P25815	Theria
ENSG00000163995	Q6H8Q1	Bilateria
ENSG00000164002	Q9H790	Eukaryota
ENSG00000164007	Q8N6F1	Chordata
ENSG00000164008	Q9BV19	Bilateria
ENSG00000164010	Q96PL5	Mammalia
ENSG00000164011	Q5VV52	Eutheria
ENSG00000164012	Q96MR6	Eukaryota
ENSG00000164022	Q12904	Cellular_Organisms
ENSG00000164023	Q8NHU3	Eukaryota
ENSG00000164024	P53582	Cellular_Organisms
ENSG00000164031	Q8TBM8	Eukaryota
ENSG00000164032	P0C0S5	Eukaryota
ENSG00000164035	Q9ULC0	Amniota
ENSG00000164037	Q4ZJI4	Eutheria
ENSG00000164038	Q86UD5	Eukaryota
ENSG00000164039	Q9BUT1	Cellular_Organisms
ENSG00000164040	O15173	Eukaryota
ENSG00000164045	P30304	Bilateria
ENSG00000164047	P49913	Amniota
ENSG00000164048	Q86UQ0	Catarrhini
ENSG00000164049	Q6X9E4	Eutheria
ENSG00000164050	O43157	Bilateria
ENSG00000164051	Q96ER9	Bilateria
ENSG00000164053	Q8WXE1	Deuterostomia
ENSG00000164054	Q8N114	Euteleostomi
ENSG00000164056	O43609	Euteleostomi
ENSG00000164061	Q9UPA5	Euteleostomi
ENSG00000164062	P13798	Eukaryota
ENSG00000164066	Q9ULD6	Bilateria
ENSG00000164068	Q5XPI4	Eukaryota
ENSG00000164070	O95757	Eukaryota
ENSG00000164073	Q8NHS3	Eukaryota
ENSG00000164074	Q0P651	Eukaryota
ENSG00000164076	Q8NCB2	Euteleostomi
ENSG00000164077	Q86VX9	Eukaryota
ENSG00000164078	Q04912	Bilateria
ENSG00000164080	Q9Y4B4	Eukaryota
ENSG00000164081	Q9Y6I9	Cellular_Organisms
ENSG00000164082	Q14416	Bilateria
ENSG00000164086	Q16829	Bilateria
ENSG00000164087	Q8NBT0	Eukaryota
ENSG00000164088	Q96MI6	Amniota
ENSG00000164089	Q8TBG4	Cellular_Organisms
ENSG00000164091	Q6UXN9	Eukaryota
ENSG00000164093	Q99697	Bilateria
ENSG00000164096	Q8WVX3	Eutheria
ENSG00000164099	P56730	Eukaryota
ENSG00000164100	O95803	Bilateria
ENSG00000164104	P26583	Euteleostomi
ENSG00000164105	O75446	Tetrapoda
ENSG00000164106	O75711	Tetrapoda
ENSG00000164107	P61296	Bilateria
ENSG00000164109	Q13257	Eukaryota
ENSG00000164111	P08758	Euteleostomi
ENSG00000164112	Q4W5P6	Catarrhini
ENSG00000164113	Q96M93	Euteleostomi
ENSG00000164114	Q49MG5	Euteleostomi
ENSG00000164116	Q02108	Bilateria
ENSG00000164117	Q9NRD0	Deuterostomia
ENSG00000164118	Q9C0F1	Eukaryota
ENSG00000164120	P15428	Opisthokonta
ENSG00000164122	Q8WWX0	Deuterostomia
ENSG00000164123	Q96LM5	Deuterostomia
ENSG00000164124	Q7Z5S9	Eukaryota
ENSG00000164125	Q6UWH4	Euteleostomi
ENSG00000164128	P25929	Bilateria
ENSG00000164129	Q15761	Tetrapoda
ENSG00000164134	Q9BXJ9	Eukaryota
ENSG00000164136	P40933	Amniota
ENSG00000164144	P53367	Bilateria
ENSG00000164151	Q9Y2F5	Euteleostomi
ENSG00000164161	Q96QV1	Euteleostomi
ENSG00000164162	Q9UM13	Eukaryota
ENSG00000164163	P61221	Cellular_Organisms
ENSG00000164164	Q01804	Deuterostomia
ENSG00000164167	P62312	Cellular_Organisms
ENSG00000164168	Q9NVA4	Eukaryota
ENSG00000164169	Q6P2P2	Cellular_Organisms
ENSG00000164171	P17301	Chordata
ENSG00000164172	O96007	Cellular_Organisms
[truncated: 285,500 more chars]
