# Supplementary material for: ProteinHistorian: Tools for the Comparative Analysis of Eukaryote Protein Origin
Source: PLoS Comput Biol. 2012 Jun 28;8(6):e1002567. doi: 10.1371/journal.pcbi.1002567 (PMC3386163; doi:10.1371/journal.pcbi.1002567)
Supplement: Dataset S1 — ProteinHistorian source code and examples. This archive contains the python source code for the command line version of ProteinHistorian. Installation instructions and several example analyses are given in the README file. (ZIP) [file pcbi.1002567.s001.zip › ProteinHistorian/example/ages/human_age-time_dollo.txt]

# ./age_proteins.py -s HUMAN -o example/ages/ -t example/time_tree_dates.txt example/families/PPODv4_PTHR7-OrthoMCL_families.txt example/families/PPODv4_PTHR7-OrthoMCL.tree 2012-04-16 17:01:09.077246
#
# FAMILY_FILE = example/families/PPODv4_PTHR7-OrthoMCL_families.txt
# TREE_FILE = example/families/PPODv4_PTHR7-OrthoMCL.tree
# RECONSTRUCTION_ALGO = dollo
# GAIN_PENALTY = 1
# OUTPUT_NAME = PPODv4_PTHR7-OrthoMCL_dollo
# OUTPUT_DIR = example/ages/
# OUTPUT_FORMATS = ['depth', 'label', 'time', 'profile']
# TIME_FILE = example/time_tree_dates.txt
# ADDITIONAL_ID_FILE = None
#
ENSG00000000003	O43657	454.6
ENSG00000000005	Q9H2S6	454.6
ENSG00000000419	O60762	4200.0
ENSG00000000457	Q8IZE3	910.0
ENSG00000000460	Q9NSG2	842.0
ENSG00000000938	P09769	910.0
ENSG00000000971	P08603	910.0
ENSG00000001036	Q9BTY2	4200.0
ENSG00000001084	P48506	1628.0
ENSG00000001167	P23511	454.6
ENSG00000001460	Q5TH74	1628.0
ENSG00000001461	Q6P499	454.6
ENSG00000001497	Q9Y4W2	1628.0
ENSG00000001561	Q9Y6X5	4200.0
ENSG00000001617	Q13275	454.6
ENSG00000001626	P13569	4200.0
ENSG00000001629	Q9P2G1	1628.0
ENSG00000001630	Q16850	4200.0
ENSG00000001631	O00522	910.0
ENSG00000002016	P43351	1628.0
ENSG00000002330	Q92934	454.6
ENSG00000002549	P28838	4200.0
ENSG00000002586	P14209	220.2
ENSG00000002587	O14792	4200.0
ENSG00000002726	P19801	1628.0
ENSG00000002745	Q9UBV4	910.0
ENSG00000002746	Q76N89	910.0
ENSG00000002822	Q9Y6D9	1628.0
ENSG00000002834	Q14847	910.0
ENSG00000002919	Q9Y5W9	454.6
ENSG00000002933	Q96HP8	97.4
ENSG00000003056	P20645	1368.0
ENSG00000003096	Q9P2N7	4200.0
ENSG00000003137	Q9NR63	1628.0
ENSG00000003147	Q05084	910.0
ENSG00000003249	Q9H9R9	454.6
ENSG00000003393	Q96Q42	910.0
ENSG00000003400	Q92851	842.0
ENSG00000003402	O15519	454.6
ENSG00000003436	P10646	1628.0
ENSG00000003509	Q7L592	4200.0
ENSG00000003756	P52756	1628.0
ENSG00000003987	Q9Y216	1628.0
ENSG00000003989	P52569	4200.0
ENSG00000004059	P84085	1628.0
ENSG00000004139	Q6SZW1	910.0
ENSG00000004142	Q9Y2S7	4200.0
ENSG00000004399	Q9Y4D7	910.0
ENSG00000004455	P54819	4200.0
ENSG00000004468	P28907	842.0
ENSG00000004478	Q02790	1628.0
ENSG00000004487	O60341	4200.0
ENSG00000004534	P78332	454.6
ENSG00000004660	Q8N5S9	1628.0
ENSG00000004700	P46063	4200.0
ENSG00000004766	Q96JG6	1628.0
ENSG00000004776	O14558	176.1
ENSG00000004777	O14559	910.0
ENSG00000004779	O14561	4200.0
ENSG00000004799	Q16654	1628.0
ENSG00000004809	Q86VW1	454.6
ENSG00000004838	O75800	1628.0
ENSG00000004846	Q2M3G0	4200.0
ENSG00000004848	Q96QS3	910.0
ENSG00000004864	Q9UJS0	1628.0
ENSG00000004866	Q9NRC1	910.0
ENSG00000004897	P30260	4200.0
ENSG00000004939	P02730	1628.0
ENSG00000004948	P30988	910.0
ENSG00000004961	P53701	1628.0
ENSG00000004975	O14641	910.0
ENSG00000005001	Q9GZN4	220.2
ENSG00000005007	Q92900	1628.0
ENSG00000005020	O75563	842.0
ENSG00000005022	P05141	1628.0
ENSG00000005059	Q9NWR8	0.0
ENSG00000005073	P31270	454.6
ENSG00000005075	P52435	4200.0
ENSG00000005100	Q9H6R0	1628.0
ENSG00000005102	P50221	454.6
ENSG00000005108	Q9UPZ6	842.0
ENSG00000005156	P49916	1628.0
ENSG00000005175	Q9H6T3	1628.0
ENSG00000005187	Q53FZ2	4200.0
ENSG00000005189	Q96IC2	1628.0
ENSG00000005194	Q6FI81	1628.0
ENSG00000005206	Q8TCT7	1628.0
ENSG00000005238	Q7L5A3	454.6
ENSG00000005243	Q9P299	454.6
ENSG00000005249	P31323	4200.0
ENSG00000005302	Q8N5Y2	1368.0
ENSG00000005339	Q92793	1628.0
ENSG00000005379	O95153	797.0
ENSG00000005381	P05164	797.0
ENSG00000005421	P27169	1368.0
ENSG00000005436	P16383	454.6
ENSG00000005448	Q9H977	1628.0
ENSG00000005469	Q9UKG9	910.0
ENSG00000005471	P21439	4200.0
ENSG00000005483	Q8IZD2	1368.0
ENSG00000005486	Q6NTF9	361.2
ENSG00000005513	P57073	454.6
ENSG00000005700	Q9P2D0	1628.0
ENSG00000005801	O14628	29.6
ENSG00000005810	O75592	1628.0
ENSG00000005812	Q9UKT7	454.6
ENSG00000005844	P20701	454.6
ENSG00000005882	Q15119	1628.0
ENSG00000005884	P26006	910.0
ENSG00000005889	P17010	454.6
ENSG00000005893	P13473	797.0
ENSG00000005955	Q9H3C7	1628.0
ENSG00000005961	P08514	910.0
ENSG00000005981	Q9Y574	454.6
ENSG00000006007	Q9NZC3	4200.0
ENSG00000006015	Q96EN9	1628.0
ENSG00000006016	O75462	454.6
ENSG00000006025	Q9BZF2	1628.0
ENSG00000006042	Q9Y2Y6	842.0
ENSG00000006047	Q9Y2T7	176.1
ENSG00000006059	O76009	220.2
ENSG00000006062	Q99558	454.6
ENSG00000006071	Q09428	4200.0
ENSG00000006074	P55774	29.6
ENSG00000006075	P10147	454.6
ENSG00000006114	Q9UMZ2	842.0
ENSG00000006116	O60359	454.6
ENSG00000006118	Q24JP5	220.2
ENSG00000006125	P63010	1628.0
ENSG00000006128	P20366	454.6
ENSG00000006194	O14978	220.2
ENSG00000006210	P78423	220.2
ENSG00000006282	Q8TB22	4200.0
ENSG00000006283	O43497	1628.0
ENSG00000006327	Q9NP84	361.2
ENSG00000006377	P56179	797.0
ENSG00000006432	P80192	4200.0
ENSG00000006451	P11233	1628.0
ENSG00000006453	Q9UHR4	454.6
ENSG00000006459	Q6ZMT4	1368.0
ENSG00000006468	P50549	454.6
ENSG00000006530	Q53H12	910.0
ENSG00000006534	P43353	4200.0
ENSG00000006555	Q5TAA0	797.0
ENSG00000006576	Q8N3S3	910.0
ENSG00000006606	Q9Y258	176.1
ENSG00000006607	O94887	910.0
ENSG00000006611	Q9Y6N9	910.0
ENSG00000006625	O75223	4200.0
ENSG00000006634	Q9UBU7	910.0
ENSG00000006638	P21731	454.6
ENSG00000006652	O00458	1628.0
ENSG00000006659	Q8TCE9	29.6
ENSG00000006695	Q12887	4200.0
ENSG00000006704	Q9UHL9	842.0
ENSG00000006712	Q8N7H5	1628.0
ENSG00000006715	P49754	1628.0
ENSG00000006740	Q17R89	910.0
ENSG00000006744	Q9BQ52	4200.0
ENSG00000006747	Q9Y6U3	1628.0
ENSG00000006756	P51689	4200.0
ENSG00000006757	P41247	1628.0
ENSG00000006788	Q9UKX3	1628.0
ENSG00000006831	Q86V24	1628.0
ENSG00000006837	Q8IVW4	220.2
ENSG00000007001	O95045	910.0
ENSG00000007038	Q9Y6M0	176.1
ENSG00000007047	Q96L34	1628.0
ENSG00000007062	O43490	910.0
ENSG00000007080	Q96CT7	1628.0
ENSG00000007129	Q3KPI0	91.0
ENSG00000007168	P43034	1628.0
ENSG00000007171	P35228	4200.0
ENSG00000007174	Q9NYC9	1628.0
ENSG00000007202	Q14667	910.0
ENSG00000007216	Q13183	1628.0
ENSG00000007237	O60861	797.0
ENSG00000007255	O75865	1628.0
ENSG00000007264	P42679	454.6
ENSG00000007306	Q14002	0.0
ENSG00000007312	P40259	324.5
ENSG00000007314	P35499	1628.0
ENSG00000007341	Q8TDW4	910.0
ENSG00000007350	P51854	4200.0
ENSG00000007372	P26367	910.0
ENSG00000007376	Q9UJJ7	4200.0
ENSG00000007384	Q96CC6	4200.0
ENSG00000007392	Q9NQ29	1628.0
ENSG00000007402	Q9NY47	454.6
ENSG00000007516	O94812	910.0
ENSG00000007520	Q9UJK0	4200.0
ENSG00000007541	Q9BRB3	1628.0
ENSG00000007545	Q96RY5	910.0
ENSG00000007816	O15213	1628.0
ENSG00000007866	Q99594	910.0
ENSG00000007908	P16581	324.5
ENSG00000007923	Q9NVH1	1628.0
ENSG00000007933	P31513	4200.0
ENSG00000007944	Q8WY64	1628.0
ENSG00000007952	Q9Y5S8	1628.0
ENSG00000007968	Q14209	1628.0
ENSG00000008018	P20618	1628.0
ENSG00000008056	P17600	910.0
ENSG00000008083	Q92833	910.0
ENSG00000008086	O76039	1628.0
ENSG00000008118	Q96NX5	4200.0
ENSG00000008128	P21127	1628.0
ENSG00000008130	O95544	4200.0
ENSG00000008196	Q92481	842.0
ENSG00000008197	Q7Z6R9	454.6
ENSG00000008226	Q9Y238	1628.0
ENSG00000008256	O43739	1628.0
ENSG00000008277	Q9P0K1	910.0
ENSG00000008282	Q16563	910.0
ENSG00000008283	P49447	1628.0
ENSG00000008294	O60271	910.0
ENSG00000008300	Q9NYQ7	4200.0
ENSG00000008311	Q9UDR5	1628.0
ENSG00000008323	Q3KR16	176.1
ENSG00000008324	Q9UHA2	0.0
ENSG00000008382	Q8N594	1628.0
ENSG00000008394	P10620	4200.0
ENSG00000008405	Q16526	4200.0
ENSG00000008438	O75594	4200.0
ENSG00000008441	Q14938	454.6
ENSG00000008513	Q11201	1628.0
ENSG00000008516	Q9NPA2	910.0
ENSG00000008517	P24001	6.1
ENSG00000008710	P98161	797.0
ENSG00000008735	Q13387	454.6
ENSG00000008838	O75448	910.0
ENSG00000008853	Q9BYZ6	910.0
ENSG00000008869	Q9P2D3	1628.0
ENSG00000008952	Q99442	1628.0
ENSG00000008988	P60866	4200.0
ENSG00000009307	O75534	910.0
ENSG00000009335	Q15386	1628.0
ENSG00000009413	O60673	1628.0
ENSG00000009694	Q9UKZ4	910.0
ENSG00000009709	P23759	910.0
ENSG00000009724	O00187	454.6
ENSG00000009765	Q6PHW0	4200.0
ENSG00000009780	Q8TAV0	910.0
ENSG00000009790	Q9Y228	324.5
ENSG00000009830	Q9UKY4	1368.0
ENSG00000009844	Q9NP79	1628.0
ENSG00000009950	Q9NP71	910.0
ENSG00000009954	Q9UIG0	842.0
ENSG00000010017	Q96S59	1628.0
ENSG00000010030	Q9Y603	910.0
ENSG00000010072	Q9H040	1628.0
ENSG00000010165	Q8N6R0	1628.0
ENSG00000010219	Q9NR20	1628.0
ENSG00000010244	O43670	1628.0
ENSG00000010256	P31930	454.6
ENSG00000010270	O95772	454.6
ENSG00000010278	P21926	797.0
ENSG00000010282	Q9HCP6	454.6
ENSG00000010292	Q15021	1628.0
ENSG00000010295	Q0D2I5	454.6
ENSG00000010310	P48546	454.6
ENSG00000010318	Q9BWX1	910.0
ENSG00000010319	Q9NS98	454.6
ENSG00000010322	Q9Y2I1	1628.0
ENSG00000010327	Q9NY15	842.0
ENSG00000010361	Q9BT04	910.0
ENSG00000010379	Q9NSD5	1628.0
ENSG00000010404	P22304	4200.0
ENSG00000010438	P35030	4200.0
ENSG00000010539	P98182	176.1
ENSG00000010610	P01730	454.6
ENSG00000010626	Q53EV4	1628.0
ENSG00000010671	Q06187	910.0
ENSG00000010704	Q30201	176.1
ENSG00000010803	Q96GD3	842.0
ENSG00000010810	P06241	910.0
ENSG00000010818	P31629	454.6
ENSG00000010932	Q01740	4200.0
ENSG00000011007	Q14241	1628.0
ENSG00000011009	O95372	4200.0
ENSG00000011021	P51797	1628.0
ENSG00000011028	Q9UBG0	910.0
ENSG00000011052	P15531	4200.0
ENSG00000011083	Q99884	361.2
ENSG00000011105	O75954	910.0
ENSG00000011114	Q9P203	910.0
ENSG00000011132	O96018	324.5
ENSG00000011143	Q9NXB0	1628.0
ENSG00000011177	O95050	910.0
ENSG00000011198	Q8WTS1	454.6
ENSG00000011201	P23352	910.0
ENSG00000011243	Q9ULX6	454.6
ENSG00000011258	Q05BQ5	910.0
ENSG00000011260	Q9Y5J1	1628.0
ENSG00000011275	Q9NWF9	842.0
ENSG00000011295	Q6DKK2	910.0
ENSG00000011304	P26599	1628.0
ENSG00000011332	Q92782	454.6
ENSG00000011347	O43581	910.0
ENSG00000011376	Q15031	4200.0
ENSG00000011405	O00443	1628.0
ENSG00000011422	Q03405	97.4
ENSG00000011426	Q9NQW6	842.0
ENSG00000011451	O95785	454.6
ENSG00000011454	Q9Y3P9	910.0
ENSG00000011465	P07585	454.6
ENSG00000011478	Q9NXS2	4200.0
ENSG00000011485	P53041	1628.0
ENSG00000011523	Q76N32	454.6
ENSG00000011566	Q8IVH8	910.0
ENSG00000011590	Q9Y2Y4	97.4
ENSG00000011600	O43914	220.2
ENSG00000011638	Q96B96	361.2
ENSG00000011677	P34903	454.6
ENSG00000012048	P38398	797.0
ENSG00000012061	P07992	1628.0
ENSG00000012124	P20273	910.0
ENSG00000012171	Q13214	454.6
ENSG00000012174	O43462	4200.0
ENSG00000012211	O43900	842.0
ENSG00000012223	P02788	454.6
ENSG00000012232	O43909	910.0
ENSG00000012504	Q96RI1	454.6
ENSG00000012660	Q9NYP7	1628.0
ENSG00000012779	P09917	4200.0
ENSG00000012817	Q9BY66	1628.0
ENSG00000012822	Q9P1Z2	454.6
ENSG00000012963	Q8N806	1628.0
ENSG00000012983	Q9Y4K4	910.0
ENSG00000013016	Q9NZN3	1628.0
ENSG00000013275	P43686	1628.0
ENSG00000013288	Q9Y2E5	842.0
ENSG00000013293	Q8TBB6	4200.0
ENSG00000013297	O75508	454.6
ENSG00000013306	Q9BZJ4	1628.0
ENSG00000013364	Q14764	1628.0
ENSG00000013374	Q9Y5A7	1628.0
ENSG00000013375	O95394	1628.0
ENSG00000013392	Q9UIY3	910.0
ENSG00000013441	P49759	1628.0
ENSG00000013455	Q92747	1628.0
ENSG00000013503	Q9NW08	4200.0
ENSG00000013523	Q9UNK9	1628.0
ENSG00000013561	Q9UBS8	1628.0
ENSG00000013563	P49184	176.1
ENSG00000013573	Q96FC9	1628.0
ENSG00000013583	Q9NRV9	842.0
ENSG00000013588	Q8NFJ5	361.2
ENSG00000013619	Q13495	454.6
ENSG00000013725	P30203	220.2
ENSG00000013810	Q9Y6A5	0.0
ENSG00000014123	O94874	1628.0
ENSG00000014138	Q14181	1628.0
ENSG00000014164	Q8IXZ2	1628.0
ENSG00000014216	P07384	1628.0
ENSG00000014257	P15309	1628.0
ENSG00000014641	P40925	4200.0
ENSG00000014824	Q6PML9	4200.0
ENSG00000014914	A4FU01	454.6
ENSG00000014919	Q7KZN9	4200.0
ENSG00000015133	Q9P219	910.0
ENSG00000015153	Q8IY57	910.0
ENSG00000015171	Q15326	910.0
ENSG00000015285	P42768	910.0
ENSG00000015413	P16444	4200.0
ENSG00000015475	P55957	361.2
ENSG00000015479	P43243	454.6
ENSG00000015520	Q9UHC9	1628.0
ENSG00000015532	Q9H1B5	1628.0
ENSG00000015568	Q99666	797.0
ENSG00000015592	Q9H169	454.6
ENSG00000015676	Q8IVD9	1628.0
ENSG00000016082	P61371	910.0
ENSG00000016391	Q8NE62	4200.0
ENSG00000016402	Q9UHF4	797.0
ENSG00000016490	A8K7I4	910.0
ENSG00000016602	Q14CN2	910.0
ENSG00000016864	Q68CQ7	4200.0
ENSG00000017260	P98194	4200.0
ENSG00000017373	Q9C0H9	454.6
ENSG00000017427	P05019	797.0
ENSG00000017483	Q8WUX1	176.1
ENSG00000017621	Q9H6Y5	97.4
ENSG00000017797	Q15311	910.0
ENSG00000018189	Q7L099	910.0
ENSG00000018236	Q12860	910.0
ENSG00000018280	P49279	4200.0
ENSG00000018408	Q9GZV5	454.6
ENSG00000018510	O00116	4200.0
ENSG00000018607	Q9UK13	910.0
ENSG00000018610	Q9H5V9	1628.0
ENSG00000018625	P50993	4200.0
ENSG00000018699	Q6P3X3	1628.0
ENSG00000018869	Q96NG8	1628.0
ENSG00000019102	Q96IQ7	361.2
ENSG00000019144	Q86UU1	454.6
ENSG00000019169	Q9UEW3	454.6
ENSG00000019186	Q07973	1368.0
ENSG00000019485	Q9NQV5	324.5
ENSG00000019505	Q7L8C5	454.6
ENSG00000019549	O43623	910.0
ENSG00000019582	P04233	454.6
ENSG00000019991	P14210	454.6
ENSG00000019995	Q9UGI0	910.0
ENSG00000020129	Q9UBB6	1628.0
ENSG00000020181	Q96PE1	910.0
ENSG00000020219	A6NM43	176.1
ENSG00000020256	Q9NPA5	454.6
ENSG00000020426	P51948	1628.0
ENSG00000020577	Q9UPU9	797.0
ENSG00000020633	Q13761	454.6
ENSG00000020922	P49959	1628.0
ENSG00000021300	Q9UF11	454.6
ENSG00000021355	P30740	4200.0
ENSG00000021461	Q9HB55	1628.0
ENSG00000021488	P82251	4200.0
ENSG00000021574	Q9UBP0	1628.0
ENSG00000021645	Q9Y4C0	910.0
ENSG00000021762	Q9H0X9	1628.0
ENSG00000021776	O60306	1628.0
ENSG00000021826	P31327	4200.0
ENSG00000021852	P07358	361.2
ENSG00000022267	Q13642	454.6
ENSG00000022277	Q9BY42	1628.0
ENSG00000022355	P14867	454.6
ENSG00000022556	Q9NX02	97.4
ENSG00000022567	Q5BKX6	454.6
ENSG00000022840	Q8N5U6	1628.0
ENSG00000022976	A8K0R7	454.6
ENSG00000023041	Q9H6R6	1628.0
ENSG00000023171	Q3KR37	1628.0
ENSG00000023191	P13489	1628.0
ENSG00000023228	P28331	4200.0
ENSG00000023287	Q8TDY2	910.0
ENSG00000023318	Q9BS26	910.0
ENSG00000023330	P13196	4200.0
ENSG00000023445	Q13489	910.0
ENSG00000023516	Q9UKA4	454.6
ENSG00000023572	Q9NS18	4200.0
ENSG00000023608	Q16533	1628.0
ENSG00000023697	Q9Y315	4200.0
ENSG00000023734	Q9Y3F4	1628.0
ENSG00000023839	Q92887	4200.0
ENSG00000023843	Q9NY37	797.0
ENSG00000023892	Q9H4E7	454.6
ENSG00000023902	Q53GL0	454.6
ENSG00000023909	P48507	1368.0
ENSG00000024048	Q8IWV8	1368.0
ENSG00000024422	Q9NZN4	1628.0
ENSG00000024526	Q5TB30	454.6
ENSG00000024862	Q8IWP9	454.6
ENSG00000025039	Q9NQL2	1628.0
ENSG00000025156	Q03933	1628.0
ENSG00000025293	Q9BVI0	454.6
ENSG00000025423	O14756	4200.0
ENSG00000025434	Q13133	910.0
ENSG00000025708	P19971	4200.0
ENSG00000025770	Q6IBW4	1628.0
ENSG00000025772	Q15785	1628.0
ENSG00000025796	Q9UGP8	1628.0
ENSG00000025800	O60684	1628.0
ENSG00000026025	P08670	797.0
ENSG00000026036	Q9NZ71	1628.0
ENSG00000026103	P25445	454.6
ENSG00000026297	O00584	4200.0
ENSG00000026508	P16070	361.2
ENSG00000026559	Q9UIX4	454.6
ENSG00000026652	Q9NRZ5	4200.0
ENSG00000026751	Q9NQ25	220.2
ENSG00000026950	O00481	97.4
ENSG00000027001	Q99797	1628.0
ENSG00000027075	P24723	1368.0
ENSG00000027644	P14616	910.0
ENSG00000027697	P15260	324.5
ENSG00000027847	Q9UBV7	910.0
ENSG00000027869	Q9NP31	324.5
ENSG00000028116	Q86Y07	454.6
ENSG00000028137	P20333	454.6
ENSG00000028203	Q9HBM0	797.0
ENSG00000028277	P09086	454.6
ENSG00000028310	Q9H8M2	454.6
ENSG00000028528	Q13596	1368.0
ENSG00000028839	P62380	1628.0
ENSG00000029153	Q8WYA1	910.0
ENSG00000029363	Q9NYF8	324.5
ENSG00000029364	Q9NUM3	1368.0
ENSG00000029534	P16157	4200.0
ENSG00000029559	P21815	220.2
ENSG00000029639	Q8WVM0	4200.0
ENSG00000029725	Q15276	910.0
ENSG00000029993	O15347	1628.0
ENSG00000030066	Q12769	1628.0
ENSG00000030110	Q16611	842.0
ENSG00000030304	O15146	910.0
ENSG00000030419	Q9UKS7	454.6
ENSG00000030582	P28799	1628.0
ENSG00000031003	Q9NYF5	454.6
ENSG00000031081	Q2M1Z3	454.6
ENSG00000031544	Q9Y5X4	910.0
ENSG00000031691	Q7L2Z9	324.5
ENSG00000031698	P49591	4200.0
ENSG00000031823	Q9H6Z4	910.0
ENSG00000032219	P29374	454.6
ENSG00000032389	Q53HC9	1628.0
ENSG00000032444	Q8IY17	4200.0
ENSG00000032514	Q03468	1628.0
ENSG00000032742	Q13099	1628.0
ENSG00000033011	Q9BT22	842.0
ENSG00000033030	Q6NZY4	842.0
ENSG00000033050	Q9UG63	4200.0
ENSG00000033100	Q9P2E5	910.0
ENSG00000033122	Q96NW7	797.0
ENSG00000033170	Q9BYC5	910.0
ENSG00000033178	A0AVT1	1628.0
ENSG00000033327	Q9UQC2	454.6
ENSG00000033627	Q93050	1628.0
ENSG00000033800	O75925	1368.0
ENSG00000033867	Q9Y6M7	1628.0
ENSG00000034053	Q99767	910.0
ENSG00000034063	Q96T88	4200.0
ENSG00000034152	P46734	1368.0
ENSG00000034239	Q9HAE3	910.0
ENSG00000034510	P63313	842.0
ENSG00000034533	Q2TB18	1368.0
ENSG00000034677	Q9NV58	1628.0
ENSG00000034693	P56589	1628.0
ENSG00000034713	P60520	1628.0
ENSG00000034971	Q99972	454.6
ENSG00000035115	Q96HL8	4200.0
ENSG00000035141	Q96C01	1628.0
ENSG00000035403	P18206	910.0
ENSG00000035499	Q8WUY9	797.0
ENSG00000035664	Q9UIK4	454.6
ENSG00000035681	Q92636	1628.0
ENSG00000035687	P30520	4200.0
ENSG00000035720	Q9ULZ2	842.0
ENSG00000035862	P16035	910.0
ENSG00000035928	P35251	4200.0
ENSG00000036054	Q9NUY8	1628.0
ENSG00000036257	Q13618	1628.0
ENSG00000036448	P54296	797.0
ENSG00000036473	P00480	4200.0
ENSG00000036530	Q9Y6A2	1628.0
ENSG00000036549	Q8IYH5	910.0
ENSG00000036565	P54219	4200.0
ENSG00000036672	O75604	1628.0
ENSG00000036828	P41180	842.0
ENSG00000037042	Q9NRH3	1628.0
ENSG00000037241	Q9UNX3	4200.0
ENSG00000037280	P35916	842.0
ENSG00000037474	Q08J23	1628.0
ENSG00000037637	Q6P3S6	1628.0
ENSG00000037749	P55082	361.2
ENSG00000037757	Q9BV20	4200.0
ENSG00000037897	Q9UBP6	4200.0
ENSG00000037965	P31273	454.6
ENSG00000038002	P20933	1628.0
ENSG00000038102	Q8N1W1	454.6
ENSG00000038210	Q8TCG2	1628.0
ENSG00000038219	Q8NFC6	454.6
ENSG00000038274	Q9NZL9	4200.0
ENSG00000038295	O43897	910.0
ENSG00000038358	Q6P2E9	1628.0
ENSG00000038382	O75962	910.0
ENSG00000038427	P13611	454.6
ENSG00000038532	Q2KHT3	1628.0
ENSG00000038945	P21757	220.2
ENSG00000039068	P12830	797.0
ENSG00000039123	P42285	4200.0
ENSG00000039139	Q8TE73	1628.0
ENSG00000039319	Q7Z3T8	910.0
ENSG00000039523	Q6ZS17	797.0
ENSG00000039537	P13671	797.0
ENSG00000039560	Q9P0K7	454.6
ENSG00000039600	O94993	361.2
ENSG00000039650	Q96T60	1628.0
ENSG00000039987	Q8NFU1	910.0
ENSG00000040199	Q6ZVD8	1628.0
ENSG00000040275	Q96EA4	842.0
ENSG00000040341	Q9NUL3	910.0
ENSG00000040487	Q6ZP29	1628.0
ENSG00000040531	O60931	1628.0
ENSG00000040608	Q9BZR6	454.6
ENSG00000040633	Q9BUL5	176.1
ENSG00000040731	Q9Y6N8	797.0
ENSG00000040933	Q96PE3	910.0
ENSG00000041353	O00194	454.6
ENSG00000041357	P25789	4200.0
ENSG00000041515	Q9Y6X6	842.0
ENSG00000041802	Q9H089	1628.0
ENSG00000041880	Q9Y6F1	842.0
ENSG00000041982	P24821	910.0
ENSG00000041988	Q8WTV1	454.6
ENSG00000042022	Q9BUJ0	4200.0
ENSG00000042062	Q96MK2	454.6
ENSG00000042088	Q9NUW8	1628.0
ENSG00000042286	Q9BRQ8	4200.0
ENSG00000042304	Q53S99	6.1
ENSG00000042317	Q9P0W8	842.0
ENSG00000042429	Q9NVC6	910.0
ENSG00000042445	Q6NUM9	4200.0
ENSG00000042493	P40121	454.6
ENSG00000042753	P53680	1628.0
ENSG00000042781	O75445	842.0
ENSG00000042813	Q9BS86	324.5
ENSG00000042832	P01266	454.6
ENSG00000042980	Q9UKQ2	454.6
ENSG00000043039	Q9UMQ3	454.6
ENSG00000043093	Q96GG9	1628.0
ENSG00000043143	Q9NQC1	910.0
ENSG00000043355	O95409	910.0
ENSG00000043462	Q13094	454.6
ENSG00000043514	Q9H3H1	4200.0
ENSG00000043591	P08588	454.6
ENSG00000043822	Q9BTU6	1628.0
ENSG00000044012	Q16661	176.1
ENSG00000044090	Q14999	454.6
ENSG00000044115	P35221	910.0
ENSG00000044446	P46019	910.0
ENSG00000044459	Q9NXG0	842.0
ENSG00000044524	P29320	1628.0
ENSG00000044574	P11021	1628.0
ENSG00000046604	Q14126	454.6
ENSG00000046647	Q9NWZ8	910.0
ENSG00000046651	O75665	1628.0
ENSG00000046653	Q13491	797.0
ENSG00000046774	Q9UBF1	29.6
ENSG00000046889	Q70Z35	4200.0
ENSG00000047056	Q9Y2I8	1628.0
ENSG00000047188	Q9H6S0	1628.0
ENSG00000047230	Q9NRF8	4200.0
ENSG00000047249	Q9UI12	1628.0
ENSG00000047315	P30876	4200.0
ENSG00000047346	Q32MH5	1368.0
ENSG00000047365	Q8WZ64	842.0
ENSG00000047410	P12270	1628.0
ENSG00000047457	P00450	1628.0
ENSG00000047578	O60303	1628.0
ENSG00000047579	Q96EV8	910.0
ENSG00000047597	P51811	454.6
ENSG00000047617	Q9NQ90	1628.0
ENSG00000047621	Q9NQ89	1628.0
ENSG00000047634	Q9UN30	97.4
ENSG00000047644	Q9ULE0	910.0
ENSG00000047648	O43182	910.0
ENSG00000047662	Q9ULE4	0.0
ENSG00000047849	P27816	454.6
ENSG00000047932	Q9HD26	910.0
ENSG00000047936	P08922	910.0
ENSG00000048028	Q96RU2	1628.0
ENSG00000048052	Q9UKV0	4200.0
ENSG00000048140	Q96FV3	910.0
ENSG00000048162	Q9Y3C1	910.0
ENSG00000048342	Q9P2K1	1628.0
ENSG00000048392	Q7LG56	4200.0
ENSG00000048405	Q2TB10	454.6
ENSG00000048462	Q02223	220.2
ENSG00000048471	Q8TEQ0	910.0
ENSG00000048540	Q8TAP4	454.6
ENSG00000048544	P82664	910.0
ENSG00000048545	P43080	454.6
ENSG00000048649	Q96T23	910.0
ENSG00000048707	Q5THJ4	1628.0
ENSG00000048740	O95319	1628.0
ENSG00000048828	Q9NZB2	842.0
ENSG00000048991	Q15032	842.0
ENSG00000049089	Q14055	454.6
ENSG00000049130	P21583	454.6
ENSG00000049167	Q13216	1628.0
ENSG00000049192	Q9UKP5	910.0
ENSG00000049239	O95479	842.0
ENSG00000049245	Q15836	454.6
ENSG00000049246	P56645	454.6
ENSG00000049247	O95399	324.5
ENSG00000049249	Q07011	454.6
ENSG00000049283	Q9H201	454.6
ENSG00000049319	P31213	4200.0
ENSG00000049323	Q14766	454.6
ENSG00000049449	Q15293	454.6
ENSG00000049540	P15502	97.4
ENSG00000049541	P35250	4200.0
ENSG00000049618	Q8NFD5	910.0
ENSG00000049656	Q96KA5	1628.0
ENSG00000049759	Q96PU5	1368.0
ENSG00000049768	Q9BZS1	220.2
ENSG00000049769	Q6ZSY5	220.2
ENSG00000049860	P07686	4200.0
ENSG00000049883	Q8WV60	910.0
ENSG00000050030	Q5QGS0	454.6
ENSG00000050130	Q9P055	910.0
ENSG00000050165	Q9UBP4	454.6
ENSG00000050327	Q12774	361.2
ENSG00000050344	Q9Y4A8	361.2
ENSG00000050393	Q96AQ8	1628.0
ENSG00000050405	Q9UHB6	454.6
ENSG00000050426	Q6P1Q0	910.0
ENSG00000050438	Q2Y0W8	1628.0
ENSG00000050555	Q9Y6N6	910.0
ENSG00000050628	P43115	454.6
ENSG00000050730	Q96KP6	324.5
ENSG00000050748	P45984	1628.0
ENSG00000050767	Q86Y22	454.6
ENSG00000050820	P56945	910.0
ENSG00000051009	Q8N612	910.0
ENSG00000051108	Q15011	797.0
ENSG00000051128	Q9NSC5	454.6
ENSG00000051180	Q06609	4200.0
ENSG00000051341	O75417	4200.0
ENSG00000051382	P42338	1628.0
ENSG00000051415	P04745	4200.0
ENSG00000051523	P13498	1628.0
ENSG00000051596	Q96J01	1628.0
ENSG00000051620	Q9Y5Z4	1628.0
ENSG00000051825	Q99550	454.6
ENSG00000052126	Q9HAU0	454.6
ENSG00000052344	Q16651	454.6
ENSG00000052723	Q9BRV8	454.6
ENSG00000052749	Q5JTH9	1628.0
ENSG00000052795	Q9P278	842.0
ENSG00000052802	Q15800	1628.0
ENSG00000052841	Q96AE7	910.0
ENSG00000052850	Q9H161	842.0
ENSG00000053108	Q6MZW2	842.0
ENSG00000053254	O00409	842.0
ENSG00000053328	Q5JXM2	797.0
ENSG00000053371	O43488	4200.0
ENSG00000053372	Q9UKD2	1628.0
ENSG00000053438	Q16517	97.4
ENSG00000053501	Q9NZ43	910.0
ENSG00000053524	Q86YR7	910.0
ENSG00000053702	Q9BQI9	454.6
ENSG00000053747	Q16787	1628.0
ENSG00000053770	Q9H0R1	1628.0
ENSG00000053900	Q9UJX5	1628.0
ENSG00000053918	P51787	910.0
ENSG00000054116	O43617	1628.0
ENSG00000054118	Q9Y2W1	454.6
ENSG00000054148	Q9NRX4	1628.0
ENSG00000054179	Q9Y5L3	454.6
ENSG00000054219	O60449	910.0
ENSG00000054267	Q4LE39	910.0
ENSG00000054277	Q9H1Y3	454.6
ENSG00000054282	Q86SQ7	910.0
ENSG00000054356	Q16849	910.0
ENSG00000054392	Q5VTY9	1628.0
ENSG00000054523	O60333	1628.0
ENSG00000054598	Q12948	454.6
ENSG00000054611	Q8WUA7	1628.0
ENSG00000054654	Q8WXH0	910.0
ENSG00000054690	Q9ULM0	910.0
ENSG00000054793	O75110	1628.0
ENSG00000054796	Q9Y5K1	4200.0
ENSG00000054803	Q9NTU7	454.6
ENSG00000054938	Q6WN34	454.6
ENSG00000054965	Q92567	454.6
ENSG00000054967	Q969Z4	454.6
ENSG00000054983	P54803	910.0
ENSG00000055044	Q9Y2X3	4200.0
ENSG00000055070	Q7Z422	910.0
ENSG00000055118	Q12809	1628.0
ENSG00000055130	Q13616	1628.0
ENSG00000055147	Q9NRY5	910.0
ENSG00000055163	Q96F07	1628.0
ENSG00000055208	Q9NYJ8	797.0
ENSG00000055211	Q9NU53	454.6
ENSG00000055332	P19525	1628.0
ENSG00000055483	Q9P275	1628.0
ENSG00000055609	Q8NEZ4	4200.0
ENSG00000055732	Q8TDD5	1628.0
ENSG00000055813	Q96PX6	910.0
ENSG00000055917	Q8TB72	1628.0
ENSG00000055950	Q8N983	1628.0
ENSG00000055955	Q14624	4200.0
ENSG00000055957	P19827	4200.0
ENSG00000056050	Q9NWY4	910.0
ENSG00000056097	Q96KR1	910.0
ENSG00000056277	Q8ND82	454.6
ENSG00000056291	Q9Y5X5	910.0
ENSG00000056345	P05106	910.0
ENSG00000056487	Q96EK2	361.2
ENSG00000056558	Q13077	454.6
ENSG00000056586	Q9HBD1	910.0
ENSG00000056661	P35227	361.2
ENSG00000056678	Q9BW19	1628.0
ENSG00000056736	Q9NRM6	176.1
ENSG00000056972	O43734	797.0
ENSG00000056998	O15488	1368.0
ENSG00000057019	Q96PD2	454.6
ENSG00000057149	P48594	4200.0
ENSG00000057252	P35610	1628.0
ENSG00000057294	Q99959	454.6
ENSG00000057468	O15457	1628.0
ENSG00000057593	P08709	842.0
ENSG00000057608	P50395	1628.0
ENSG00000057657	O75626	910.0
ENSG00000057663	Q9H1Y0	1628.0
ENSG00000057704	Q9ULS5	454.6
ENSG00000057757	Q9GZP4	1628.0
ENSG00000057935	Q9BTC8	910.0
ENSG00000058056	Q92995	1628.0
ENSG00000058063	Q9Y2G3	1628.0
ENSG00000058085	Q13753	910.0
ENSG00000058091	O94921	910.0
ENSG00000058262	P61619	4200.0
ENSG00000058272	O14974	842.0
ENSG00000058335	Q13972	1628.0
ENSG00000058404	Q13554	1628.0
ENSG00000058453	Q5TZA2	910.0
ENSG00000058600	Q9NVU0	1628.0
ENSG00000058668	P23634	4200.0
ENSG00000058673	O75152	454.6
ENSG00000058729	Q9BVS4	97.4
ENSG00000058799	Q9Y548	1628.0
ENSG00000058804	Q9BTX1	910.0
ENSG00000058866	P49619	1628.0
ENSG00000059122	Q4VC44	97.4
ENSG00000059145	Q9H9P5	220.2
ENSG00000059377	P24557	1628.0
ENSG00000059378	Q9H0J9	454.6
ENSG00000059573	P54886	4200.0
ENSG00000059588	Q13395	4200.0
ENSG00000059691	O75879	4200.0
ENSG00000059728	Q05195	454.6
ENSG00000059758	Q00537	910.0
ENSG00000059769	Q9H1X3	1628.0
ENSG00000059804	P11169	4200.0
ENSG00000059915	A5PKW4	797.0
ENSG00000060069	Q9Y5B0	1628.0
ENSG00000060138	P16989	4200.0
ENSG00000060140	Q6J9G0	454.6
ENSG00000060237	Q9H4A3	1628.0
ENSG00000060339	Q8IX12	910.0
ENSG00000060491	Q9NZT2	1628.0
ENSG00000060558	P30679	454.6
ENSG00000060566	Q68CJ9	842.0
ENSG00000060642	Q9NUD9	1628.0
ENSG00000060656	Q92729	842.0
ENSG00000060688	Q96DI7	1628.0
ENSG00000060709	O15034	910.0
ENSG00000060718	P12107	910.0
ENSG00000060749	Q2KHR3	454.6
ENSG00000060762	Q9Y5U8	1628.0
ENSG00000060971	P09110	4200.0
ENSG00000060982	P54687	4200.0
ENSG00000061273	Q8WUI4	4200.0
ENSG00000061337	Q9Y250	454.6
ENSG00000061455	Q9NQX0	454.6
ENSG00000061492	Q9H1J5	842.0
ENSG00000061656	Q9NPE6	324.5
ENSG00000061676	Q9Y2A7	1628.0
ENSG00000061794	P82673	910.0
ENSG00000061918	Q02153	1628.0
ENSG00000061936	Q12872	910.0
ENSG00000061938	Q07912	910.0
ENSG00000061987	Q7Z3U7	1628.0
ENSG00000062038	P22223	797.0
ENSG00000062096	P54793	4200.0
ENSG00000062194	Q86WP2	842.0
ENSG00000062282	Q96PD7	454.6
ENSG00000062370	Q9UJU3	910.0
ENSG00000062485	O75390	4200.0
ENSG00000062524	P29376	910.0
ENSG00000062582	Q96EL2	910.0
ENSG00000062598	Q96JJ3	1628.0
ENSG00000062650	Q7Z5K2	910.0
ENSG00000062716	Q96GC9	1628.0
ENSG00000062725	Q92624	910.0
ENSG00000062822	P28340	4200.0
ENSG00000063015	Q53EL9	454.6
ENSG00000063046	P23588	910.0
ENSG00000063127	Q9GZN6	97.4
ENSG00000063169	Q9NZM4	454.6
ENSG00000063176	Q9NRA0	1628.0
ENSG00000063177	Q07020	1628.0
ENSG00000063180	O75493	176.1
ENSG00000063241	Q96AB3	4200.0
ENSG00000063244	P26368	1628.0
ENSG00000063245	Q9Y6I3	1368.0
ENSG00000063322	Q9NX70	910.0
ENSG00000063438	A9YTQ3	454.6
ENSG00000063515	O15499	324.5
ENSG00000063587	Q9NSD4	176.1
ENSG00000063601	Q13613	1628.0
ENSG00000063660	P35052	454.6
ENSG00000063761	Q86TW2	4200.0
ENSG00000063854	Q16775	4200.0
ENSG00000063978	P78317	910.0
ENSG00000064012	Q14790	842.0
ENSG00000064042	Q9UPQ0	454.6
ENSG00000064102	Q9NVM9	910.0
ENSG00000064115	Q9NS93	842.0
ENSG00000064195	O60479	454.6
ENSG00000064199	Q15506	797.0
ENSG00000064201	Q96QS1	324.5
ENSG00000064205	O76076	454.6
ENSG00000064218	Q9NQL9	454.6
ENSG00000064225	Q9Y274	361.2
ENSG00000064270	O75185	4200.0
ENSG00000064300	P08138	842.0
ENSG00000064309	Q4KMG0	454.6
ENSG00000064313	Q6P1X5	1628.0
ENSG00000064393	Q9H2X6	910.0
ENSG00000064419	Q9Y5L0	1628.0
ENSG00000064489	Q02080	220.2
ENSG00000064490	O14593	910.0
ENSG00000064545	Q9NX61	454.6
ENSG00000064547	Q9HBW0	454.6
ENSG00000064601	P10619	1628.0
ENSG00000064607	Q8IX01	324.5
ENSG00000064651	P55011	4200.0
ENSG00000064652	Q9Y343	1628.0
ENSG00000064655	O00167	1628.0
ENSG00000064666	Q99439	454.6
ENSG00000064687	Q8IZY2	4200.0
ENSG00000064692	Q9Y6H5	454.6
ENSG00000064703	Q9UHI6	1628.0
ENSG00000064726	Q9H0C5	910.0
ENSG00000064763	Q96K12	4200.0
ENSG00000064787	O75363	324.5
ENSG00000064835	P28069	454.6
ENSG00000064886	Q15782	176.1
ENSG00000064932	Q9Y2G9	4200.0
ENSG00000064933	P54277	842.0
ENSG00000064961	Q9P0W2	454.6
ENSG00000064989	Q16602	910.0
ENSG00000064995	Q15544	1628.0
ENSG00000064999	Q92625	842.0
ENSG00000065000	O14617	1628.0
ENSG00000065029	P36508	842.0
ENSG00000065054	Q15599	454.6
ENSG00000065057	P78549	4200.0
ENSG00000065060	Q6BDS2	1628.0
ENSG00000065135	P08754	1628.0
ENSG00000065150	O00410	1628.0
ENSG00000065154	P04181	4200.0
ENSG00000065183	Q9UNX4	1628.0
ENSG00000065243	Q16513	910.0
ENSG00000065268	Q9BV38	1628.0
ENSG00000065308	Q15035	454.6
ENSG00000065320	O95631	910.0
ENSG00000065325	O95838	454.6
ENSG00000065328	Q7L590	1628.0
ENSG00000065357	P23743	1628.0
ENSG00000065361	P21860	910.0
ENSG00000065371	Q9HAT0	220.2
ENSG00000065413	Q8N8A2	4200.0
ENSG00000065427	Q15046	4200.0
ENSG00000065457	Q9BUB4	1628.0
ENSG00000065485	Q14554	910.0
ENSG00000065491	Q9NU19	1628.0
ENSG00000065518	O95168	910.0
ENSG00000065526	Q96T58	910.0
ENSG00000065534	Q15746	910.0
ENSG00000065548	Q8WU90	1628.0
ENSG00000065559	P45985	910.0
ENSG00000065600	Q9H813	454.6
ENSG00000065609	O60641	1368.0
ENSG00000065613	Q9H2G2	910.0
ENSG00000065615	Q7L1T6	1628.0
ENSG00000065618	Q9UMD9	454.6
ENSG00000065621	Q9H4Y5	4200.0
ENSG00000065665	Q9H9S3	4200.0
ENSG00000065675	Q04759	910.0
ENSG00000065717	Q04725	910.0
ENSG00000065802	Q9Y576	454.6
ENSG00000065809	Q9H098	910.0
ENSG00000065833	P48163	4200.0
ENSG00000065882	Q86TI0	910.0
ENSG00000065883	Q14004	1628.0
ENSG00000065911	P13995	4200.0
ENSG00000065923	Q96T83	4200.0
ENSG00000065970	Q9P0K8	454.6
ENSG00000065978	P67809	4200.0
ENSG00000065989	P27815	1628.0
ENSG00000066027	Q15172	1628.0
ENSG00000066032	P26232	910.0
ENSG00000066044	Q15717	4200.0
ENSG00000066056	P35590	842.0
ENSG00000066084	Q9P265	4200.0
ENSG00000066117	Q96GM5	1628.0
ENSG00000066135	O75164	1628.0
ENSG00000066136	Q13952	1628.0
ENSG00000066185	Q9H0C1	1628.0
ENSG00000066230	P48764	454.6
ENSG00000066248	Q8N5V2	910.0
ENSG00000066279	Q8IZT6	1628.0
ENSG00000066294	Q9UIB8	454.6
ENSG00000066322	Q9BW60	454.6
ENSG00000066336	P17947	454.6
ENSG00000066379	Q9P1U0	4200.0
ENSG00000066382	Q15777	1628.0
ENSG00000066405	P56856	361.2
ENSG00000066422	O95625	454.6
ENSG00000066427	P54252	1628.0
ENSG00000066455	Q8TBA6	910.0
ENSG00000066468	P21802	910.0
ENSG00000066557	Q9H9A6	1628.0
ENSG00000066583	Q96CN7	4200.0
ENSG00000066629	O00423	1628.0
ENSG00000066651	Q7Z4G4	1628.0
ENSG00000066654	Q9NXG2	1628.0
ENSG00000066697	Q8IYR6	454.6
ENSG00000066735	Q9ULI4	842.0
ENSG00000066739	Q96BY7	1628.0
ENSG00000066777	Q9Y6D6	1628.0
ENSG00000066813	Q08AH3	4200.0
ENSG00000066827	Q9P243	454.6
ENSG00000066855	Q15390	454.6
ENSG00000066923	Q9UJ98	1628.0
ENSG00000066926	P22830	4200.0
ENSG00000066933	B2RTY4	910.0
ENSG00000067048	O15523	4200.0
ENSG00000067057	Q01813	4200.0
ENSG00000067064	Q13907	4200.0
ENSG00000067066	P23497	97.4
ENSG00000067082	Q99612	842.0
ENSG00000067113	O14494	1628.0
ENSG00000067141	Q92859	910.0
ENSG00000067167	Q15629	910.0
ENSG00000067177	P46020	910.0
ENSG00000067182	P19438	1628.0
ENSG00000067191	Q02641	910.0
ENSG00000067208	O60447	1628.0
ENSG00000067221	Q9UBI4	910.0
ENSG00000067225	P14618	4200.0
ENSG00000067248	Q7Z478	1628.0
ENSG00000067334	Q5QJE6	1628.0
ENSG00000067365	Q9BUU2	1628.0
ENSG00000067369	Q12888	1628.0
ENSG00000067445	Q12816	842.0
ENSG00000067533	Q9Y3B9	1628.0
ENSG00000067560	P61586	1368.0
ENSG00000067596	Q14562	4200.0
ENSG00000067606	Q05513	4200.0
ENSG00000067646	P08048	454.6
ENSG00000067704	Q9NSE4	4200.0
ENSG00000067715	P21579	910.0
ENSG00000067798	Q8IVL0	910.0
ENSG00000067829	P51553	1628.0
ENSG00000067836	Q9GZN7	910.0
ENSG00000067840	Q76G19	910.0
ENSG00000067842	Q16720	4200.0
ENSG00000067900	Q13464	910.0
ENSG00000067955	Q13951	910.0
ENSG00000067992	Q15120	1368.0
ENSG00000068001	Q12891	454.6
ENSG00000068024	P56524	4200.0
ENSG00000068028	Q9NS23	910.0
ENSG00000068078	P22607	910.0
ENSG00000068079	P80217	454.6
ENSG00000068097	Q6AI08	1628.0
ENSG00000068120	Q13057	4200.0
ENSG00000068137	Q7Z736	454.6
ENSG00000068305	Q02078	910.0
ENSG00000068308	Q96G74	1628.0
ENSG00000068323	P19532	797.0
ENSG00000068354	Q3MII6	910.0
ENSG00000068366	O60488	1628.0
ENSG00000068383	Q14642	910.0
ENSG00000068394	Q92917	1628.0
ENSG00000068400	Q4V328	842.0
ENSG00000068438	Q9UET6	1628.0
ENSG00000068489	Q96HE9	797.0
ENSG00000068615	Q9H902	1628.0
ENSG00000068650	P98196	1628.0
ENSG00000068654	O95602	1628.0
ENSG00000068697	Q15012	910.0
ENSG00000068724	Q9ULT0	4200.0
ENSG00000068745	Q9UHH9	910.0
ENSG00000068781	Q9Y6Q2	454.6
ENSG00000068784	Q8N5C6	4200.0
ENSG00000068793	Q7L576	1628.0
ENSG00000068796	O00139	1628.0
ENSG00000068831	Q7LDG7	454.6
ENSG00000068878	Q14997	1628.0
ENSG00000068885	Q9P2H3	1628.0
ENSG00000068903	Q8IXJ6	4200.0
ENSG00000068912	Q96DZ1	910.0
ENSG00000068971	Q15173	1628.0
ENSG00000068976	P11217	4200.0
ENSG00000068985	O75459	6.1
ENSG00000068990	Q13067	29.6
ENSG00000069011	P78337	454.6
ENSG00000069018	Q9HCX4	910.0
ENSG00000069020	O15021	1628.0
ENSG00000069122	Q8IZF2	454.6
ENSG00000069188	Q58EX2	910.0
ENSG00000069206	Q9H2U9	220.2
ENSG00000069248	Q8WUM0	910.0
ENSG00000069275	Q9H1E3	454.6
ENSG00000069329	Q96QK1	1628.0
ENSG00000069345	O60884	1628.0
ENSG00000069399	P20749	842.0
ENSG00000069424	Q13303	4200.0
ENSG00000069431	O60706	4200.0
ENSG00000069482	P22466	361.2
ENSG00000069493	Q9UHP7	842.0
ENSG00000069509	Q8IVP5	4200.0
ENSG00000069535	P27338	4200.0
ENSG00000069667	P35398	910.0
ENSG00000069696	P21917	454.6
ENSG00000069702	Q03167	454.6
ENSG00000069712	Q9UPP5	454.6
ENSG00000069764	O15496	454.6
ENSG00000069812	Q9Y543	454.6
ENSG00000069849	P54709	454.6
ENSG00000069869	P46934	1368.0
ENSG00000069943	Q92521	1628.0
ENSG00000069956	Q16659	454.6
ENSG00000069966	O14775	910.0
ENSG00000069974	P51159	910.0
ENSG00000069998	Q9BXW7	1628.0
ENSG00000070010	Q92890	1628.0
ENSG00000070018	O75581	910.0
ENSG00000070019	P25092	454.6
ENSG00000070031	P09683	91.0
ENSG00000070047	Q9P1Y6	1628.0
ENSG00000070061	O95163	1628.0
ENSG00000070081	P80303	910.0
ENSG00000070087	P35080	454.6
ENSG00000070159	P26045	910.0
ENSG00000070182	P11277	910.0
ENSG00000070190	Q9UN19	454.6
ENSG00000070193	O15520	454.6
ENSG00000070214	Q8WWI5	910.0
ENSG00000070269	Q9NX78	4200.0
ENSG00000070366	Q86US8	910.0
ENSG00000070367	O00471	1628.0
ENSG00000070371	P53675	1628.0
ENSG00000070388	Q9HCT0	454.6
ENSG00000070404	O95633	454.6
ENSG00000070413	P98153	842.0
ENSG00000070423	Q9BV68	1628.0
ENSG00000070444	Q99583	910.0
ENSG00000070476	Q2QGD7	842.0
ENSG00000070495	Q6NYC1	1628.0
ENSG00000070501	P06746	4200.0
ENSG00000070526	Q9NSC7	842.0
ENSG00000070540	Q5MNZ9	1628.0
ENSG00000070601	Q5SYB0	842.0
ENSG00000070610	Q9HCG7	4200.0
ENSG00000070614	P52848	910.0
ENSG00000070669	P08243	4200.0
ENSG00000070718	P53677	1628.0
ENSG00000070729	Q14028	910.0
ENSG00000070731	Q9UJ37	842.0
ENSG00000070748	P28329	910.0
ENSG00000070756	P11940	4200.0
ENSG00000070759	Q96S53	910.0
ENSG00000070761	Q9Y6A4	1628.0
ENSG00000070770	P19784	1628.0
ENSG00000070778	Q16825	910.0
ENSG00000070785	Q9NR50	1628.0
ENSG00000070808	Q9UQM7	1628.0
ENSG00000070814	Q13428	97.4
ENSG00000070831	P60953	1368.0
ENSG00000070882	Q9H4L5	1628.0
ENSG00000070886	P29322	1628.0
ENSG00000070915	P55017	4200.0
ENSG00000070950	Q9NS91	1368.0
ENSG00000070961	P20020	4200.0
ENSG00000070985	Q9NZQ8	842.0
ENSG00000071051	O43639	910.0
ENSG00000071054	O95819	910.0
ENSG00000071073	Q9UM21	910.0
ENSG00000071082	P62899	4200.0
ENSG00000071127	O75083	1628.0
ENSG00000071189	Q9Y5W8	910.0
ENSG00000071203	Q9NXJ0	324.5
ENSG00000071205	A1A4S6	910.0
ENSG00000071242	Q15349	4200.0
ENSG00000071243	Q9NXR8	910.0
ENSG00000071246	Q7L8A9	1628.0
ENSG00000071282	Q9NZU5	454.6
ENSG00000071462	O43709	1628.0
ENSG00000071537	Q9UBV2	4200.0
ENSG00000071539	Q15645	1628.0
ENSG00000071553	Q15904	910.0
ENSG00000071564	P15923	454.6
ENSG00000071575	Q92519	910.0
ENSG00000071626	Q96EP5	1628.0
ENSG00000071655	O95983	454.6
ENSG00000071677	P81277	324.5
ENSG00000071794	Q14527	1628.0
ENSG00000071859	Q14320	1628.0
ENSG00000071889	P98173	454.6
ENSG00000071894	Q10570	1628.0
ENSG00000071909	Q8WXR4	910.0
ENSG00000071967	Q53TN4	1628.0
ENSG00000071991	Q9H159	797.0
ENSG00000071994	Q16342	1628.0
ENSG00000072041	Q9H2J7	910.0
ENSG00000072042	Q8TC12	4200.0
ENSG00000072062	P17612	4200.0
ENSG00000072071	O94910	910.0
ENSG00000072080	Q13103	324.5
ENSG00000072110	P12814	1628.0
ENSG00000072121	Q68DK2	1628.0
ENSG00000072133	Q9UK32	4200.0
ENSG00000072134	O95208	1368.0
ENSG00000072135	Q99952	797.0
ENSG00000072163	Q7Z4I7	1628.0
ENSG00000072182	Q96FT7	910.0
ENSG00000072195	Q15772	910.0
ENSG00000072201	Q8TBB1	842.0
ENSG00000072210	P51648	4200.0
ENSG00000072274	P02786	454.6
ENSG00000072310	P36956	910.0
ENSG00000072315	Q9UL62	1628.0
ENSG00000072364	Q9UHB7	454.6
ENSG00000072401	P51668	1628.0
ENSG00000072415	Q8N3R9	910.0
ENSG00000072422	O94844	910.0
ENSG00000072444	P0C7U2	4200.0
ENSG00000072501	Q14683	1628.0
ENSG00000072506	Q99714	4200.0
ENSG00000072518	Q7KZI7	1628.0
ENSG00000072571	O75330	797.0
ENSG00000072609	Q96EP1	1628.0
ENSG00000072657	Q9UKU6	454.6
ENSG00000072682	O15460	1628.0
ENSG00000072694	P31994	220.2
ENSG00000072736	Q12968	454.6
ENSG00000072756	Q96Q11	4200.0
ENSG00000072778	P49748	4200.0
ENSG00000072786	O94804	910.0
ENSG00000072803	Q9UKB1	1368.0
ENSG00000072818	Q15027	1628.0
ENSG00000072832	Q14194	4200.0
ENSG00000072840	P57679	454.6
ENSG00000072849	Q9GZP9	1628.0
ENSG00000072858	Q9NXL6	1628.0
ENSG00000072864	Q9NXR1	1368.0
ENSG00000072952	Q9Y6F6	454.6
ENSG00000072954	Q9H6F2	910.0
ENSG00000072958	Q9BXS5	1628.0
ENSG00000073008	P15151	97.4
ENSG00000073009	Q9Y6K9	454.6
ENSG00000073050	P18887	1628.0
ENSG00000073060	Q8WTV0	454.6
ENSG00000073067	Q8TAV3	324.5
ENSG00000073111	P49736	4200.0
ENSG00000073146	Q9BXT6	4200.0
ENSG00000073150	Q96RD6	454.6
ENSG00000073169	Q9BVL4	4200.0
ENSG00000073282	Q9H3D4	910.0
ENSG00000073331	Q96QP1	454.6
ENSG00000073350	Q6P1M3	1628.0
ENSG00000073417	O60658	1368.0
ENSG00000073464	P51793	4200.0
ENSG00000073536	Q9NVX2	1628.0
ENSG00000073578	P31040	4200.0
ENSG00000073584	Q969G3	910.0
ENSG00000073598	Q8TC99	97.4
ENSG00000073605	Q8TAX9	176.1
ENSG00000073614	P29375	1628.0
ENSG00000073670	O75078	910.0
ENSG00000073711	Q06190	1628.0
ENSG00000073712	Q96AC1	910.0
ENSG00000073734	O95342	4200.0
ENSG00000073737	Q9BPW9	361.2
ENSG00000073754	O43866	361.2
ENSG00000073756	P35354	1368.0
ENSG00000073792	Q9Y6M1	910.0
ENSG00000073803	O43283	910.0
ENSG00000073849	P15907	454.6
ENSG00000073861	Q9UL17	220.2
ENSG00000073910	Q5TBA9	1628.0
ENSG00000073921	Q13492	1628.0
ENSG00000073969	P46459	1628.0
ENSG00000074047	P10070	842.0
ENSG00000074054	Q7Z460	910.0
ENSG00000074071	P82930	1628.0
ENSG00000074181	Q9UM47	910.0
ENSG00000074201	P54105	1628.0
ENSG00000074211	Q9Y2T4	1628.0
ENSG00000074219	Q15562	97.4
ENSG00000074266	O75530	1628.0
ENSG00000074276	Q9BYE9	454.6
ENSG00000074317	Q16143	454.6
ENSG00000074319	Q99816	1628.0
ENSG00000074356	Q53F19	454.6
ENSG00000074370	Q93084	4200.0
ENSG00000074410	O43570	454.6
ENSG00000074416	Q99685	4200.0
ENSG00000074527	Q9HB63	797.0
ENSG00000074582	Q9Y276	1628.0
ENSG00000074590	O60285	910.0
ENSG00000074603	Q6V1X1	4200.0
ENSG00000074621	O60721	97.4
ENSG00000074657	Q9HCE3	797.0
ENSG00000074660	Q14162	454.6
ENSG00000074695	P49257	910.0
ENSG00000074696	Q9P035	910.0
ENSG00000074706	Q8WWN9	454.6
ENSG00000074755	O43149	842.0
ENSG00000074771	Q9HBY0	1628.0
ENSG00000074800	P06733	4200.0
ENSG00000074803	Q13621	4200.0
ENSG00000074842	Q969H8	842.0
ENSG00000074855	Q9HCE9	910.0
ENSG00000074935	Q9UJT0	1628.0
ENSG00000074964	Q9HCE6	910.0
ENSG00000074966	P42681	910.0
ENSG00000075035	Q2TBF2	910.0
ENSG00000075043	O43526	4200.0
ENSG00000075073	P21452	842.0
ENSG00000075089	Q9GZN1	1628.0
ENSG00000075131	Q9BVW5	1628.0
ENSG00000075142	P30626	1628.0
ENSG00000075151	O43432	1628.0
ENSG00000075188	Q8NFH4	1368.0
ENSG00000075213	Q14563	454.6
ENSG00000075218	Q9NYZ3	361.2
ENSG00000075223	Q99985	454.6
ENSG00000075234	Q5R3I4	4200.0
ENSG00000075239	P24752	4200.0
ENSG00000075240	Q6IC98	454.6
ENSG00000075275	Q9NYQ6	4200.0
ENSG00000075290	Q93098	454.6
ENSG00000075292	Q14966	361.2
ENSG00000075303	Q8TBP6	1628.0
ENSG00000075336	Q9BVV7	1628.0
ENSG00000075340	P35612	4200.0
ENSG00000075388	P08620	454.6
ENSG00000075391	Q9UJF2	910.0
ENSG00000075399	Q9Y2B5	842.0
ENSG00000075407	P17032	29.6
ENSG00000075413	P27448	1628.0
ENSG00000075415	Q00325	1628.0
ENSG00000075420	Q53EP0	1628.0
ENSG00000075426	P15408	454.6
ENSG00000075429	Q9UF02	454.6
ENSG00000075461	Q9UBN1	454.6
ENSG00000075539	O94915	1628.0
ENSG00000075568	Q92545	910.0
ENSG00000075618	Q16658	910.0
ENSG00000075624	P60709	1628.0
ENSG00000075643	Q96EN8	4200.0
ENSG00000075651	Q13393	1628.0
ENSG00000075673	P54707	4200.0
ENSG00000075702	O43379	1628.0
ENSG00000075711	Q12959	910.0
ENSG00000075785	P51149	1628.0
ENSG00000075790	Q9UHQ4	1628.0
ENSG00000075826	Q9NQW1	1628.0
ENSG00000075856	Q15020	1628.0
ENSG00000075884	Q53QZ3	910.0
ENSG00000075886	Q13748	1628.0
ENSG00000075891	Q02962	910.0
ENSG00000075914	Q15024	1628.0
ENSG00000075945	Q92845	1628.0
ENSG00000075975	Q9H000	1628.0
ENSG00000076003	Q14566	1628.0
ENSG00000076043	Q9Y3B8	4200.0
ENSG00000076053	Q9Y580	454.6
ENSG00000076067	Q15434	1368.0
ENSG00000076108	Q9UIF9	910.0
ENSG00000076201	Q9H3S7	1368.0
ENSG00000076242	P40692	4200.0
ENSG00000076248	P13051	4200.0
ENSG00000076258	P31512	324.5
ENSG00000076321	Q9Y2M5	1628.0
ENSG00000076344	O94810	910.0
ENSG00000076351	Q96NT5	910.0
ENSG00000076356	O75051	910.0
ENSG00000076382	Q96R06	220.2
ENSG00000076513	Q8IZ07	1628.0
ENSG00000076554	P55327	910.0
ENSG00000076555	O00763	1628.0
ENSG00000076604	Q9BUZ4	1628.0
ENSG00000076641	Q9NWQ8	454.6
ENSG00000076650	Q9BRR8	1628.0
ENSG00000076662	P32942	97.4
ENSG00000076685	P49902	1628.0
ENSG00000076706	P43121	910.0
ENSG00000076716	O75487	910.0
ENSG00000076770	Q9NUK0	1628.0
ENSG00000076826	Q9P1Y5	910.0
ENSG00000076864	P47736	1628.0
ENSG00000076924	Q9HCS7	1628.0
ENSG00000076928	Q92888	910.0
ENSG00000076944	Q15833	1628.0
ENSG00000076984	O14733	1628.0
ENSG00000077009	Q9NPI5	1628.0
ENSG00000077044	Q16760	1628.0
ENSG00000077063	Q8WZ74	842.0
ENSG00000077080	O94805	1628.0
ENSG00000077092	P10826	910.0
ENSG00000077097	Q02880	4200.0
ENSG00000077147	Q9HD45	1628.0
ENSG00000077150	Q00653	4200.0
ENSG00000077152	Q9NPD8	1628.0
ENSG00000077157	O60237	842.0
ENSG00000077232	Q8IXB1	1628.0
ENSG00000077235	Q12789	910.0
ENSG00000077238	P24394	324.5
ENSG00000077254	Q8TEY7	1628.0
ENSG00000077264	O75914	1628.0
ENSG00000077274	Q9Y6Q1	1628.0
ENSG00000077279	O43602	454.6
ENSG00000077312	P09012	1628.0
ENSG00000077327	O75602	1628.0
ENSG00000077348	Q9NQT4	1628.0
ENSG00000077380	Q13409	1628.0
ENSG00000077420	Q7Z5R6	454.6
ENSG00000077454	O75427	454.6
ENSG00000077458	Q5HYJ3	910.0
ENSG00000077463	Q8N6T7	4200.0
ENSG00000077498	P14679	4200.0
ENSG00000077514	Q15054	842.0
ENSG00000077522	P35609	1628.0
ENSG00000077549	P47756	1628.0
ENSG00000077585	O60478	1628.0
ENSG00000077616	Q9Y3Q0	4200.0
ENSG00000077684	Q6IE81	910.0
ENSG00000077713	Q8WUT9	454.6
ENSG00000077721	P49459	1628.0
ENSG00000077782	P11362	910.0
ENSG00000077800	O75344	910.0
ENSG00000077809	P78347	361.2
ENSG00000077935	Q8NDV3	1628.0
ENSG00000077942	P23142	910.0
ENSG00000077943	P53708	910.0
ENSG00000077984	O76096	454.6
ENSG00000078018	P11137	454.6
ENSG00000078043	O75928	1628.0
ENSG00000078053	P49418	1368.0
ENSG00000078061	P10398	910.0
ENSG00000078070	Q96RQ3	4200.0
ENSG00000078081	Q9UQV4	324.5
ENSG00000078098	Q12884	4200.0
ENSG00000078114	O76041	797.0
ENSG00000078124	Q9NUN7	1628.0
ENSG00000078140	P61086	1628.0
ENSG00000078142	Q8NEB9	1628.0
ENSG00000078177	Q86UW6	1628.0
ENSG00000078237	Q9NQ88	4200.0
ENSG00000078246	O75386	361.2
ENSG00000078269	O15056	1628.0
ENSG00000078295	Q08462	1628.0
ENSG00000078304	Q13362	1628.0
ENSG00000078319	A4D2B8	6.1
ENSG00000078328	Q9NWB1	797.0
ENSG00000078369	P62873	1628.0
ENSG00000078399	P31269	454.6
ENSG00000078401	P05305	454.6
ENSG00000078403	P55197	454.6
ENSG00000078487	Q9H0M4	797.0
ENSG00000078549	P41586	454.6
ENSG00000078579	Q9NP95	454.6
ENSG00000078589	O00398	454.6
ENSG00000078596	O43736	910.0
ENSG00000078618	O43847	4200.0
ENSG00000078668	Q9Y277	1368.0
ENSG00000078674	Q15154	842.0
ENSG00000078687	Q9HCJ0	910.0
ENSG00000078699	O43439	910.0
ENSG00000078725	O60477	454.6
ENSG00000078747	Q96J02	1368.0
ENSG00000078795	Q9NZM6	324.5
ENSG00000078804	Q8IXH6	0.0
ENSG00000078808	Q9BRK5	910.0
ENSG00000078814	A7E2Y1	1628.0
ENSG00000078872	Q9Y697	4200.0
ENSG00000078898	Q8N4F0	176.1
ENSG00000078900	O15350	910.0
ENSG00000078902	Q9H0E2	910.0
ENSG00000078967	Q9Y2X8	1628.0
ENSG00000079101	Q15846	454.6
ENSG00000079102	Q06455	910.0
ENSG00000079112	Q12864	454.6
ENSG00000079134	Q96FV9	1628.0
ENSG00000079150	Q9Y680	842.0
ENSG00000079156	Q9BZF3	1628.0
ENSG00000079215	P43003	910.0
ENSG00000079246	P13010	1628.0
ENSG00000079257	Q9BS40	454.6
ENSG00000079263	Q13342	454.6
ENSG00000079277	Q9BUB5	910.0
ENSG00000079308	Q9HBL0	910.0
ENSG00000079313	Q8N1G1	1628.0
ENSG00000079332	Q9NR31	1628.0
ENSG00000079335	Q9UNH5	1628.0
ENSG00000079337	O95398	910.0
ENSG00000079385	P13688	454.6
ENSG00000079387	Q9P0U3	1628.0
ENSG00000079393	Q9UII6	910.0
ENSG00000079432	Q96RK0	454.6
ENSG00000079435	Q05469	910.0
ENSG00000079459	P37268	4200.0
ENSG00000079462	Q15102	4200.0
ENSG00000079482	O60890	910.0
ENSG00000079557	P43652	220.2
ENSG00000079616	Q14807	1628.0
ENSG00000079689	O76038	797.0
ENSG00000079691	Q5VZK9	1628.0
ENSG00000079739	P36871	4200.0
ENSG00000079782	O75715	910.0
ENSG00000079785	Q92499	1628.0
ENSG00000079805	P50570	910.0
ENSG00000079819	O43491	454.6
ENSG00000079841	Q86UR5	910.0
ENSG00000079931	Q6UVY6	1628.0
ENSG00000079950	O15400	1628.0
ENSG00000079974	Q9UNT1	1628.0
ENSG00000079999	Q14145	910.0
ENSG00000080007	Q9NXZ2	910.0
ENSG00000080031	Q9HD43	454.6
ENSG00000080166	P40126	1368.0
ENSG00000080189	Q9NQQ7	1628.0
ENSG00000080200	Q68DQ2	324.5
ENSG00000080224	Q9UF33	1628.0
ENSG00000080293	P47872	324.5
ENSG00000080298	P48380	1368.0
ENSG00000080345	Q5UIP0	842.0
ENSG00000080371	Q9UL25	1628.0
ENSG00000080493	Q9Y6R1	1628.0
ENSG00000080503	P51531	1628.0
ENSG00000080511	Q9NYR8	4200.0
ENSG00000080546	Q9Y6P5	1628.0
ENSG00000080561	Q9UJV3	797.0
ENSG00000080572	Q9NQM4	1628.0
ENSG00000080573	P25940	910.0
ENSG00000080603	Q6ZRS2	1628.0
ENSG00000080608	Q15397	1628.0
ENSG00000080618	Q96IY4	910.0
ENSG00000080644	P32297	910.0
ENSG00000080709	Q9H2S1	910.0
ENSG00000080802	O95628	797.0
ENSG00000080815	P49768	1628.0
ENSG00000080819	P36551	4200.0
ENSG00000080822	Q9NY35	454.6
ENSG00000080823	Q9UQ07	1628.0
ENSG00000080824	P07900	4200.0
ENSG00000080839	P28749	910.0
ENSG00000080845	Q9Y2H0	454.6
ENSG00000080854	Q9UPX0	910.0
ENSG00000080910	Q03591	220.2
ENSG00000080947	Q8IVE0	220.2
ENSG00000080986	O14777	1628.0
ENSG00000081014	Q9UPM8	1628.0
ENSG00000081019	Q5VWQ0	910.0
ENSG00000081026	Q5TCQ9	910.0
ENSG00000081041	P19875	220.2
ENSG00000081051	P02771	176.1
ENSG00000081052	P53420	220.2
ENSG00000081059	P36402	454.6
ENSG00000081087	Q86WC4	910.0
ENSG00000081138	Q9ULB5	797.0
ENSG00000081148	Q9BZV3	842.0
ENSG00000081154	Q8WW12	910.0
ENSG00000081177	Q9NVH0	1628.0
ENSG00000081181	P78540	4200.0
ENSG00000081189	Q06413	1368.0
ENSG00000081237	P08575	1628.0
ENSG00000081248	Q13698	1628.0
ENSG00000081277	Q13835	454.6
ENSG00000081307	Q9GZZ9	1628.0
ENSG00000081320	O94768	454.6
ENSG00000081377	A4D256	1628.0
ENSG00000081386	Q9Y2H8	6.1
ENSG00000081479	P98164	910.0
ENSG00000081665	P35789	910.0
ENSG00000081692	Q9H9V9	1628.0
ENSG00000081721	Q9UNI6	1628.0
ENSG00000081760	Q86V21	4200.0
ENSG00000081770	Q13075	97.4
ENSG00000081791	Q14154	1368.0
ENSG00000081800	Q9BZW2	454.6
ENSG00000081803	Q86UW7	910.0
ENSG00000081818	Q9Y5E5	797.0
ENSG00000081842	Q9Y5I4	797.0
ENSG00000081853	Q9Y5F6	797.0
ENSG00000081870	Q9Y547	1628.0
ENSG00000081913	O60346	1628.0
ENSG00000081923	O43520	1628.0
ENSG00000081985	Q99665	842.0
ENSG00000082014	Q6STE5	1628.0
ENSG00000082068	Q9NW82	1628.0
ENSG00000082074	O15117	454.6
ENSG00000082126	Q96JB8	454.6
ENSG00000082146	Q9C0K7	454.6
ENSG00000082153	Q7L1Q6	1628.0
ENSG00000082175	P06401	454.6
ENSG00000082196	Q9UHK6	4200.0
ENSG00000082212	P23368	4200.0
ENSG00000082213	Q49AR2	910.0
ENSG00000082258	O60583	910.0
ENSG00000082269	Q9P2D6	910.0
ENSG00000082293	Q14993	797.0
ENSG00000082397	Q9Y2J2	910.0
ENSG00000082438	Q53SF7	454.6
ENSG00000082458	Q92796	910.0
ENSG00000082482	O95069	454.6
ENSG00000082497	Q9NUC0	361.2
ENSG00000082512	O00463	361.2
ENSG00000082515	Q9NWU5	1628.0
ENSG00000082516	Q8TEQ6	910.0
ENSG00000082556	P41145	797.0
ENSG00000082641	Q14494	797.0
ENSG00000082684	Q9P283	910.0
ENSG00000082701	P49841	1628.0
ENSG00000082781	P18084	910.0
ENSG00000082805	Q8IUD2	910.0
ENSG00000082898	O14980	1628.0
ENSG00000082929	Q99440	6.1
ENSG00000082996	O43567	1628.0
ENSG00000083067	Q9HCF6	1628.0
ENSG00000083093	Q86YC2	324.5
ENSG00000083097	Q5JWR5	1628.0
ENSG00000083099	Q9NU23	910.0
ENSG00000083123	P21953	4200.0
ENSG00000083168	Q92794	1628.0
ENSG00000083223	Q5VYS8	1628.0
ENSG00000083290	Q8IYT8	910.0
ENSG00000083307	Q6ISB3	910.0
ENSG00000083312	Q92973	1628.0
ENSG00000083444	Q02809	910.0
ENSG00000083454	Q93086	454.6
ENSG00000083457	P38570	454.6
ENSG00000083520	Q9Y2L1	4200.0
ENSG00000083535	Q8WXW3	1628.0
ENSG00000083544	Q9H7E2	910.0
ENSG00000083622	Q9NX45	220.2
ENSG00000083635	Q9UHK0	910.0
ENSG00000083642	Q9NTI5	1628.0
ENSG00000083720	P55809	4200.0
ENSG00000083750	Q5VZM2	1628.0
ENSG00000083782	Q99645	454.6
ENSG00000083799	Q9NQC7	910.0
ENSG00000083807	Q9Y2P5	220.2
ENSG00000083812	O75467	97.4
ENSG00000083814	Q8TAW3	29.6
ENSG00000083817	Q9BWM5	97.4
ENSG00000083828	Q9NXT0	0.0
ENSG00000083838	Q9NWS9	97.4
ENSG00000083842	P17098	91.0
ENSG00000083844	O43296	910.0
ENSG00000083845	P46782	4200.0
ENSG00000083857	Q14517	4200.0
ENSG00000083896	Q96MU7	1628.0
ENSG00000083937	Q9UQN3	1628.0
ENSG00000084070	Q8WU79	1628.0
ENSG00000084072	Q9UNP9	1628.0
ENSG00000084073	O75844	4200.0
ENSG00000084090	Q9NQZ5	1368.0
ENSG00000084092	Q8NC60	4200.0
ENSG00000084093	Q13127	454.6
ENSG00000084110	P42357	4200.0
ENSG00000084112	Q8WYL5	1628.0
ENSG00000084207	P09211	1628.0
ENSG00000084234	Q06481	910.0
ENSG00000084444	A2RU67	454.6
ENSG00000084453	P46721	324.5
ENSG00000084463	Q9Y2W2	454.6
ENSG00000084623	Q13347	1628.0
ENSG00000084628	Q4KMZ8	910.0
ENSG00000084636	Q07092	324.5
ENSG00000084652	P40222	1628.0
ENSG00000084674	P04114	454.6
ENSG00000084676	Q15788	454.6
ENSG00000084693	Q8NDL9	1628.0
ENSG00000084710	Q9Y2G0	1628.0
ENSG00000084731	O14782	1628.0
ENSG00000084733	P61026	1628.0
ENSG00000084734	Q14397	1628.0
ENSG00000084754	P40939	4200.0
ENSG00000084764	Q9UPY8	1628.0
ENSG00000084774	P27708	4200.0
ENSG00000085063	P13987	454.6
ENSG00000085117	P27701	910.0
ENSG00000085185	Q5H9F3	454.6
ENSG00000085224	P46100	1628.0
ENSG00000085231	Q16594	1628.0
ENSG00000085265	O00602	910.0
ENSG00000085274	Q9NPC7	454.6
ENSG00000085276	Q03112	842.0
ENSG00000085365	O15126	1628.0
ENSG00000085377	P48147	4200.0
ENSG00000085382	Q8IYU2	1628.0
ENSG00000085415	Q96EE3	1628.0
ENSG00000085433	O94967	1628.0
ENSG00000085449	Q8IWB7	454.6
ENSG00000085465	Q12889	220.2
ENSG00000085491	Q6NUK1	1628.0
ENSG00000085511	Q9Y6R4	1368.0
ENSG00000085514	Q9UKJ1	97.4
ENSG00000085552	Q9P2J2	910.0
ENSG00000085563	P08183	4200.0
ENSG00000085644	O14771	97.4
ENSG00000085662	P15121	4200.0
ENSG00000085719	O75131	1628.0
ENSG00000085721	Q9NYV6	1628.0
ENSG00000085733	Q14247	910.0
ENSG00000085741	O96014	454.6
ENSG00000085760	P46199	4200.0
ENSG00000085788	O94830	1628.0
ENSG00000085831	Q5SRH9	1628.0
ENSG00000085832	P42566	4200.0
ENSG00000085840	Q13415	1628.0
ENSG00000085871	Q99735	4200.0
ENSG00000085872	Q8IWX8	910.0
ENSG00000085978	Q676U5	1628.0
ENSG00000085982	Q9NVE5	1628.0
ENSG00000085998	Q8WZA1	842.0
ENSG00000085999	Q92698	1628.0
ENSG00000086015	Q6P0Q8	1628.0
ENSG00000086061	P31689	1628.0
ENSG00000086062	P15291	910.0
ENSG00000086065	Q9NZZ3	1628.0
ENSG00000086102	Q12986	1628.0
ENSG00000086159	Q13520	97.4
ENSG00000086189	Q9UNQ2	4200.0
ENSG00000086200	Q9UI26	1628.0
ENSG00000086205	Q04609	4200.0
ENSG00000086232	Q9BQI3	1628.0
ENSG00000086288	Q8N427	842.0
ENSG00000086289	Q9UM22	454.6
ENSG00000086300	Q9Y5X0	454.6
ENSG00000086475	P49903	4200.0
ENSG00000086504	Q13084	1628.0
ENSG00000086506	P09105	97.4
ENSG00000086544	Q96DU7	910.0
ENSG00000086548	P40199	220.2
ENSG00000086570	Q9NYQ8	4200.0
ENSG00000086589	Q9NW64	1628.0
ENSG00000086598	Q15363	1628.0
ENSG00000086619	Q86YB8	1628.0
ENSG00000086666	Q6FIF0	1628.0
ENSG00000086696	P37059	1368.0
ENSG00000086712	Q9NUQ3	454.6
ENSG00000086717	O14829	1628.0
ENSG00000086730	Q9GZY6	324.5
ENSG00000086758	Q7Z6Z7	1628.0
ENSG00000086827	O43264	1628.0
ENSG00000086848	Q9H6U8	1628.0
ENSG00000086967	Q14324	910.0
ENSG00000086991	Q9NPH5	1368.0
ENSG00000087008	O15254	4200.0
ENSG00000087053	Q13614	1628.0
ENSG00000087074	O75807	97.4
ENSG00000087076	Q9BPX1	4200.0
ENSG00000087077	Q15654	454.6
ENSG00000087085	P22303	4200.0
ENSG00000087086	P02792	176.1
ENSG00000087087	Q9BXP5	1628.0
ENSG00000087088	Q07812	842.0
ENSG00000087095	Q9UBE8	910.0
ENSG00000087111	Q96S52	1628.0
ENSG00000087116	O95450	454.6
ENSG00000087128	Q9UL52	324.5
ENSG00000087152	Q14CW9	1628.0
ENSG00000087157	Q32NB8	4200.0
ENSG00000087191	P62195	1628.0
ENSG00000087206	Q96RL1	324.5
ENSG00000087237	P11597	454.6
ENSG00000087245	P08253	797.0
ENSG00000087250	P25713	97.4
ENSG00000087253	Q7L5N7	1628.0
ENSG00000087258	P09471	1628.0
ENSG00000087263	Q8N543	1368.0
ENSG00000087266	P78314	454.6
ENSG00000087269	P78316	1628.0
ENSG00000087274	P35611	4200.0
ENSG00000087299	Q9H9P8	4200.0
ENSG00000087301	Q9P2K2	842.0
ENSG00000087302	Q9Y224	1628.0
ENSG00000087303	Q14112	910.0
ENSG00000087338	Q8NEA9	1368.0
ENSG00000087365	Q13435	1628.0
ENSG00000087448	Q9P2K6	454.6
ENSG00000087460	Q5JWF2	910.0
ENSG00000087470	O00429	1628.0
ENSG00000087494	P12272	454.6
ENSG00000087495	Q96KR7	910.0
ENSG00000087502	Q96RQ1	1368.0
ENSG00000087510	Q92754	910.0
ENSG00000087586	O14965	4200.0
ENSG00000087589	Q9NQ75	454.6
ENSG00000087842	O00625	4200.0
ENSG00000087884	Q9H7C9	454.6
ENSG00000087903	P48378	1368.0
ENSG00000087916	Q9UN76	910.0
ENSG00000087995	Q96IZ6	1628.0
ENSG00000088002	O00204	454.6
ENSG00000088035	Q9Y672	1628.0
ENSG00000088038	O75175	1628.0
ENSG00000088053	Q9HCN6	324.5
ENSG00000088179	P29074	910.0
ENSG00000088205	Q9NVP1	1628.0
ENSG00000088247	Q92945	454.6
ENSG00000088256	P29992	910.0
ENSG00000088280	Q8TDY4	1628.0
ENSG00000088298	Q9BV94	1628.0
ENSG00000088305	Q9UBC3	842.0
ENSG00000088320	O75628	454.6
ENSG00000088325	Q9ULW0	1628.0
ENSG00000088340	A9Z1Z3	1628.0
ENSG00000088356	Q9NUG6	1628.0
ENSG00000088367	Q9H4G0	910.0
ENSG00000088386	P46059	4200.0
ENSG00000088387	Q9BZ29	1628.0
ENSG00000088448	Q9NXR5	842.0
ENSG00000088451	O95455	4200.0
ENSG00000088538	Q8IZD9	1628.0
ENSG00000088543	Q9UK00	454.6
ENSG00000088682	O75208	1628.0
ENSG00000088726	Q8WWA1	176.1
ENSG00000088727	Q9HAQ2	1628.0
ENSG00000088756	Q9P2N2	454.6
ENSG00000088766	Q9UJA2	4200.0
ENSG00000088782	Q9H1M4	97.4
ENSG00000088808	Q96KQ4	842.0
ENSG00000088812	O75882	1628.0
ENSG00000088826	Q9NWM0	1628.0
ENSG00000088827	Q9BZZ2	361.2
ENSG00000088832	P62942	4200.0
ENSG00000088833	Q9UNZ2	1628.0
ENSG00000088836	Q8NBS3	1628.0
ENSG00000088854	Q5TEA3	1628.0
ENSG00000088876	Q6P1L6	0.0
ENSG00000088881	Q9BQW3	910.0
ENSG00000088882	Q96SM3	454.6
ENSG00000088888	Q7Z434	97.4
ENSG00000088899	O60299	910.0
ENSG00000088926	P03951	361.2
ENSG00000088930	Q9H0D6	1628.0
ENSG00000088970	Q2M2Z5	842.0
ENSG00000088986	P63167	1628.0
ENSG00000088992	Q96BS2	454.6
ENSG00000089006	Q9Y5X3	454.6
ENSG00000089009	Q02878	1628.0
ENSG00000089012	Q9P1W8	0.0
ENSG00000089022	Q8IW41	842.0
ENSG00000089041	Q99572	454.6
ENSG00000089048	Q9H501	1628.0
ENSG00000089050	O75884	4200.0
ENSG00000089053	Q9UJX4	1628.0
ENSG00000089057	Q9UGH3	4200.0
ENSG00000089060	Q6J4K2	1628.0
ENSG00000089063	Q96A57	1628.0
ENSG00000089091	Q9NVP4	842.0
ENSG00000089094	Q8NHM5	1368.0
ENSG00000089101	Q8NHU2	1628.0
ENSG00000089116	Q9H2C1	910.0
ENSG00000089123	Q9H6P5	1628.0
ENSG00000089127	P00973	324.5
ENSG00000089154	Q92616	1628.0
ENSG00000089157	P05388	4200.0
ENSG00000089159	P49023	1628.0
ENSG00000089163	Q9Y6E7	4200.0
ENSG00000089169	Q9Y2J0	910.0
ENSG00000089177	Q96L93	910.0
ENSG00000089195	Q9UJA5	1628.0
ENSG00000089199	P05060	324.5
ENSG00000089220	P30086	1628.0
ENSG00000089225	Q99593	454.6
ENSG00000089234	Q7Z569	1628.0
ENSG00000089248	P30040	1628.0
ENSG00000089250	P29475	4200.0
ENSG00000089280	P35637	220.2
ENSG00000089289	P78318	1628.0
ENSG00000089327	Q96DB9	97.4
ENSG00000089335	Q9NR11	29.6
ENSG00000089336	O94927	454.6
ENSG00000089351	Q96CP6	1628.0
ENSG00000089356	Q14802	454.6
ENSG00000089472	Q9BQS7	1628.0
ENSG00000089486	Q9H305	910.0
ENSG00000089505	Q8IZ96	176.1
ENSG00000089558	Q9UQ05	910.0
ENSG00000089597	Q14697	4200.0
ENSG00000089639	Q9P107	454.6
ENSG00000089682	Q96IZ5	454.6
ENSG00000089685	O15392	1368.0
ENSG00000089692	P18627	324.5
ENSG00000089693	Q15773	0.0
ENSG00000089723	Q96DC9	361.2
ENSG00000089737	Q9GZR7	1628.0
ENSG00000089775	P24278	454.6
ENSG00000089818	Q8NC96	1628.0
ENSG00000089820	P98171	910.0
ENSG00000089847	Q8TF21	797.0
ENSG00000089876	Q7L7V1	797.0
ENSG00000089902	Q9UKL0	454.6
ENSG00000089916	Q9NWQ4	454.6
ENSG00000090006	Q8N2S1	454.6
ENSG00000090013	P30043	4200.0
ENSG00000090020	P19634	4200.0
ENSG00000090054	O15269	1628.0
ENSG00000090060	P51003	1628.0
ENSG00000090061	O75909	1628.0
ENSG00000090097	P57723	1628.0
ENSG00000090104	Q08116	361.2
ENSG00000090238	P61236	1628.0
ENSG00000090263	Q9Y291	910.0
ENSG00000090266	O95178	910.0
ENSG00000090269	Q9NY25	176.1
ENSG00000090273	Q9Y266	1628.0
ENSG00000090316	Q7L5Y9	1628.0
ENSG00000090339	P05362	97.4
ENSG00000090372	Q9NRL3	1628.0
ENSG00000090376	Q9Y616	454.6
ENSG00000090382	P61626	910.0
ENSG00000090402	P14410	4200.0
ENSG00000090432	Q969V5	1628.0
ENSG00000090447	Q01664	910.0
ENSG00000090470	Q8N8D1	842.0
ENSG00000090487	Q9NZD8	1628.0
ENSG00000090512	Q9UGM5	454.6
ENSG00000090520	Q9UBS4	1628.0
ENSG00000090530	Q8IVL5	797.0
ENSG00000090534	P40225	324.5
ENSG00000090539	Q9H2X0	910.0
ENSG00000090554	P49771	220.2
ENSG00000090565	O75154	842.0
ENSG00000090581	Q9UJJ9	797.0
ENSG00000090612	P21506	97.4
ENSG00000090615	Q08378	842.0
ENSG00000090621	Q13310	4200.0
ENSG00000090659	Q9NNX6	454.6
ENSG00000090661	Q9HA82	1628.0
ENSG00000090674	Q9GZU1	1628.0
ENSG00000090686	Q86UV5	1628.0
ENSG00000090776	P98172	910.0
ENSG00000090857	Q8NCN5	4200.0
ENSG00000090861	P49588	4200.0
ENSG00000090863	Q92896	4200.0
ENSG00000090889	Q2VIQ3	1628.0
ENSG00000090905	Q8NDV7	910.0
ENSG00000090920	Q9Y6R7	910.0
ENSG00000090924	Q9H7P9	454.6
ENSG00000090932	Q9NYJ7	176.1
ENSG00000090971	Q8WUY8	361.2
ENSG00000090975	Q9BZ72	1628.0
ENSG00000090989	Q9NV70	1628.0
ENSG00000091009	Q9P2N5	797.0
ENSG00000091010	Q15319	910.0
ENSG00000091039	Q9BZF1	1628.0
ENSG00000091073	Q86UW9	1628.0
ENSG00000091106	Q9NPP4	361.2
ENSG00000091127	Q96PZ0	4200.0
ENSG00000091128	A4D0S4	1628.0
ENSG00000091129	Q92823	910.0
ENSG00000091136	P07942	1628.0
ENSG00000091137	O43511	842.0
ENSG00000091138	P40879	842.0
ENSG00000091140	P09622	4200.0
ENSG00000091157	Q9Y4E6	1628.0
ENSG00000091164	O43396	1628.0
ENSG00000091181	Q01344	324.5
ENSG00000091262	O95255	4200.0
ENSG00000091317	Q9NX76	454.6
ENSG00000091409	P23229	910.0
ENSG00000091428	Q8WZA2	910.0
ENSG00000091436	Q9NYL2	1628.0
ENSG00000091482	Q9UHP9	454.6
ENSG00000091483	P07954	4200.0
ENSG00000091490	Q68CR1	842.0
ENSG00000091513	P02787	454.6
ENSG00000091527	Q9UKY7	842.0
ENSG00000091536	Q9UKN7	1628.0
ENSG00000091542	Q6P6C2	1628.0
ENSG00000091583	P02749	454.6
ENSG00000091592	Q9C000	361.2
ENSG00000091622	Q9BZ71	1628.0
ENSG00000091640	O75391	910.0
ENSG00000091651	Q9Y5N6	1628.0
ENSG00000091656	Q86UP3	910.0
ENSG00000091664	Q9P2U8	4200.0
ENSG00000091704	P15085	4200.0
ENSG00000091732	Q86WB0	1368.0
ENSG00000091831	P03372	454.6
ENSG00000091844	Q9UGC6	910.0
ENSG00000091879	O15123	797.0
ENSG00000091947	Q96IK0	842.0
ENSG00000091972	P41217	361.2
ENSG00000091986	Q76M96	454.6
ENSG00000092009	P23946	176.1
ENSG00000092010	Q06323	454.6
ENSG00000092020	Q969Q6	1628.0
ENSG00000092036	Q9H6D7	1628.0
ENSG00000092051	Q96JJ6	176.1
ENSG00000092054	P12883	1628.0
ENSG00000092067	Q15744	220.2
ENSG00000092068	Q9UHI5	1368.0
ENSG00000092094	Q9NPF4	4200.0
ENSG00000092096	Q8WUG5	454.6
ENSG00000092098	Q96EP0	910.0
ENSG00000092108	Q8WVM8	1628.0
ENSG00000092140	Q7L622	910.0
ENSG00000092148	Q9ULT8	910.0
ENSG00000092199	P07910	910.0
ENSG00000092200	Q96KN7	797.0
ENSG00000092201	Q9Y5B9	1628.0
ENSG00000092203	O94842	910.0
ENSG00000092208	O14893	1628.0
ENSG00000092295	P22735	910.0
ENSG00000092330	Q9BSI4	454.6
ENSG00000092345	Q92904	454.6
ENSG00000092377	Q9BQ87	1628.0
ENSG00000092421	Q9H2E6	910.0
ENSG00000092439	Q96QT4	1628.0
ENSG00000092445	Q06418	797.0
ENSG00000092470	Q9H967	1628.0
ENSG00000092529	P20807	1628.0
ENSG00000092531	O00161	454.6
ENSG00000092607	Q96SF7	454.6
ENSG00000092621	O43175	4200.0
ENSG00000092758	Q14050	454.6
ENSG00000092820	P15311	910.0
ENSG00000092841	P60660	910.0
ENSG00000092847	Q9UL18	1628.0
ENSG00000092850	Q9UIF3	910.0
ENSG00000092853	Q9HAW4	910.0
ENSG00000092871	Q8WZ73	910.0
ENSG00000092929	Q70J99	324.5
ENSG00000092931	O43934	1628.0
ENSG00000092964	Q16555	4200.0
ENSG00000092969	P61812	842.0
ENSG00000092978	Q9NW75	842.0
ENSG00000093000	Q9UKX7	910.0
ENSG00000093009	O75419	1628.0
ENSG00000093010	P21964	4200.0
ENSG00000093072	Q9NZK5	1628.0
ENSG00000093100	Q7RTP6	910.0
ENSG00000093134	Q9NY84	910.0
ENSG00000093144	Q9NTX5	910.0
ENSG00000093167	Q9Y608	910.0
ENSG00000093183	Q9BRL7	454.6
ENSG00000093217	O75191	1628.0
ENSG00000094631	Q9UBN7	4200.0
ENSG00000094661	O60431	176.1
ENSG00000094755	O00591	797.0
ENSG00000094796	Q15323	220.2
ENSG00000094804	Q99741	4200.0
ENSG00000094841	Q96BW1	1368.0
ENSG00000094880	Q9UJX2	1628.0
ENSG00000094914	Q9NRG9	1628.0
ENSG00000094916	P45973	1628.0
ENSG00000094963	Q99518	4200.0
ENSG00000094975	Q9UBS9	910.0
ENSG00000095002	P43246	4200.0
ENSG00000095015	Q13233	842.0
ENSG00000095059	P49366	4200.0
ENSG00000095066	Q96ED9	1628.0
ENSG00000095110	Q8N323	797.0
ENSG00000095139	P48444	1628.0
ENSG00000095203	Q9H329	454.6
ENSG00000095209	Q9NVV0	1628.0
ENSG00000095261	Q16401	1628.0
ENSG00000095303	P23219	1368.0
ENSG00000095319	Q5SRE5	1628.0
ENSG00000095321	P43155	1368.0
ENSG00000095370	Q8N5H7	910.0
ENSG00000095380	Q9NR45	4200.0
ENSG00000095383	Q9BYX2	1628.0
ENSG00000095397	Q9P202	910.0
ENSG00000095464	P51160	454.6
ENSG00000095485	Q69YN2	1628.0
ENSG00000095539	Q9NTN9	454.6
ENSG00000095564	O14981	4200.0
ENSG00000095574	Q9H5V7	797.0
ENSG00000095585	Q8WV28	842.0
ENSG00000095587	Q9Y6L7	910.0
ENSG00000095596	O43174	4200.0
ENSG00000095627	Q9BXT4	910.0
ENSG00000095637	Q9BX66	910.0
ENSG00000095713	Q9NQ79	4200.0
ENSG00000095739	Q13145	454.6
ENSG00000095752	P20809	454.6
ENSG00000095777	Q8NEV4	910.0
ENSG00000095787	Q9BTA9	910.0
ENSG00000095794	Q03060	220.2
ENSG00000095906	Q9Y5Y2	4200.0
ENSG00000095917	Q9BZJ3	0.0
ENSG00000095932	O75264	97.4
ENSG00000095951	P15822	454.6
ENSG00000095970	Q9NZC2	324.5
ENSG00000095981	Q96T55	361.2
ENSG00000096006	P54108	1368.0
ENSG00000096060	Q13451	1628.0
ENSG00000096063	Q96SB4	1628.0
ENSG00000096070	Q9ULD4	1628.0
ENSG00000096080	Q9NVS2	910.0
ENSG00000096087	P09210	1628.0
ENSG00000096088	P20142	1368.0
ENSG00000096092	Q9Y6G1	454.6
ENSG00000096093	Q5JVL4	1628.0
ENSG00000096141	Q5SQ64	220.2
ENSG00000096148	O95866	176.1
ENSG00000096150	P62269	4200.0
ENSG00000096155	P46379	1628.0
ENSG00000096171	P26640	4200.0
ENSG00000096238	O00299	1628.0
ENSG00000096264	O95944	97.4
ENSG00000096384	P08238	4200.0
ENSG00000096395	P12872	324.5
ENSG00000096401	Q99459	1628.0
ENSG00000096433	Q14573	1628.0
ENSG00000096467	O95870	910.0
ENSG00000096474	O43196	1628.0
ENSG00000096654	Q99676	910.0
ENSG00000096696	P15924	910.0
ENSG00000096717	Q96EB6	4200.0
ENSG00000096746	P31942	361.2
ENSG00000096872	Q96LB3	1628.0
ENSG00000096968	O60674	910.0
ENSG00000096996	P42701	324.5
ENSG00000097007	P00519	910.0
ENSG00000097021	O00154	4200.0
ENSG00000097033	Q9Y371	910.0
ENSG00000097046	O00311	1628.0
ENSG00000097096	Q5VT97	910.0
ENSG00000099139	Q92824	1368.0
ENSG00000099194	O00767	4200.0
ENSG00000099203	Q13445	454.6
ENSG00000099204	O14639	910.0
ENSG00000099219	Q7Z2K6	1628.0
ENSG00000099246	Q9NP72	1628.0
ENSG00000099250	O14786	454.6
ENSG00000099256	Q9NRG1	361.2
ENSG00000099260	Q9NP74	454.6
ENSG00000099282	O95858	842.0
ENSG00000099284	Q9P0M6	454.6
ENSG00000099290	Q641Q2	1628.0
ENSG00000099308	O60307	1628.0
ENSG00000099326	P28698	97.4
ENSG00000099330	Q9H607	454.6
ENSG00000099331	Q13459	910.0
ENSG00000099337	Q9Y257	454.6
ENSG00000099338	Q6ZRH7	842.0
ENSG00000099341	P48556	1628.0
ENSG00000099364	Q6PCT2	454.6
ENSG00000099365	P61266	1628.0
ENSG00000099377	Q9H2F3	4200.0
ENSG00000099381	O15047	1628.0
ENSG00000099385	Q8WUZ0	361.2
ENSG00000099389	Q9H4R4	6.1
ENSG00000099399	O15479	29.6
ENSG00000099617	O43921	454.6
ENSG00000099622	Q14011	4200.0
ENSG00000099624	P30049	4200.0
ENSG00000099625	Q8N350	454.6
ENSG00000099715	Q9BZA8	842.0
ENSG00000099721	Q99218	361.2
ENSG00000099725	O43930	0.0
ENSG00000099749	Q9BZA5	0.0
ENSG00000099769	P35858	1628.0
ENSG00000099783	P52272	454.6
ENSG00000099785	Q9P0N8	1628.0
ENSG00000099795	P17568	1628.0
ENSG00000099797	Q9NZ01	1628.0
ENSG00000099800	Q9Y5L4	1628.0
ENSG00000099804	P49427	1628.0
ENSG00000099810	Q13126	4200.0
ENSG00000099812	Q8IVT2	361.2
ENSG00000099814	Q9Y4F5	454.6
ENSG00000099817	P19388	4200.0
ENSG00000099821	O00411	1628.0
ENSG00000099822	Q9UL51	1628.0
ENSG00000099834	Q9HBB8	797.0
ENSG00000099840	Q1ZYL8	97.4
ENSG00000099849	Q02833	454.6
ENSG00000099860	O75293	910.0
ENSG00000099864	O75781	454.6
ENSG00000099866	Q13477	176.1
ENSG00000099869	Q6U949	6.1
ENSG00000099875	Q9HBH9	910.0
ENSG00000099882	Q9BYB0	454.6
ENSG00000099889	O00192	797.0
ENSG00000099899	Q8IZ69	4200.0
ENSG00000099901	P43487	1628.0
ENSG00000099904	Q9ULC8	910.0
ENSG00000099910	Q96GP6	454.6
ENSG00000099917	Q96RN5	910.0
ENSG00000099937	P05546	454.6
ENSG00000099940	O95721	910.0
ENSG00000099942	P46109	910.0
ENSG00000099949	Q8N653	1628.0
ENSG00000099953	P24347	454.6
ENSG00000099954	Q9BXF3	1628.0
ENSG00000099956	Q12824	1628.0
ENSG00000099957	O15547	454.6
ENSG00000099958	Q96Q80	324.5
ENSG00000099960	O43246	4200.0
ENSG00000099964	P14174	1628.0
ENSG00000099968	Q9BXK5	454.6
ENSG00000099972	O94909	910.0
ENSG00000099974	A6NHG4	29.6
ENSG00000099977	P30046	910.0
ENSG00000099985	P13725	97.4
ENSG00000099991	Q9Y6J0	910.0
ENSG00000099992	Q9BXI6	1628.0
ENSG00000099994	Q9UGT4	910.0
ENSG00000099995	Q15459	1628.0
ENSG00000099998	P36269	454.6
ENSG00000099999	Q9Y6U7	842.0
ENSG00000100003	O76054	1628.0
ENSG00000100010	Q9UDX5	910.0
ENSG00000100012	Q9UDX4	1628.0
ENSG00000100014	Q69YQ0	910.0
ENSG00000100023	Q13356	1628.0
ENSG00000100024	Q9UBR1	4200.0
ENSG00000100027	O60688	1628.0
ENSG00000100028	P62318	1628.0
ENSG00000100029	O00541	1628.0
ENSG00000100030	P28482	1628.0
ENSG00000100031	P19440	4200.0
ENSG00000100033	O43272	1628.0
ENSG00000100034	P49593	454.6
ENSG00000100036	Q6ICL7	1628.0
ENSG00000100038	O95985	4200.0
ENSG00000100053	P26998	454.6
ENSG00000100055	Q9UIA0	324.5
ENSG00000100056	Q96DF8	1628.0
ENSG00000100058	P43320	454.6
ENSG00000100060	O00587	454.6
ENSG00000100065	Q9BWT7	324.5
ENSG00000100068	A4QPB2	6.1
ENSG00000100075	P53007	1628.0
ENSG00000100077	P35626	910.0
ENSG00000100078	Q9NZ20	910.0
ENSG00000100079	P05162	454.6
ENSG00000100083	Q9UJY5	910.0
ENSG00000100084	P54198	1628.0
ENSG00000100092	Q9Y3L3	324.5
ENSG00000100095	Q9BYH1	454.6
ENSG00000100097	P09382	454.6
ENSG00000100099	Q9NQG7	454.6
ENSG00000100100	Q96FE7	454.6
ENSG00000100101	Q9UGY1	910.0
ENSG00000100104	Q9UH36	1628.0
ENSG00000100105	Q9HBE1	454.6
ENSG00000100106	Q9H2D6	454.6
ENSG00000100109	Q9UBB9	1628.0
ENSG00000100116	O75600	4200.0
ENSG00000100118	Q9UGV6	0.0
ENSG00000100121	Q14390	0.0
ENSG00000100122	P53674	454.6
ENSG00000100124	Q6NXT1	910.0
ENSG00000100129	Q9Y262	1628.0
ENSG00000100138	P55769	4200.0
ENSG00000100139	Q8N3F8	454.6
ENSG00000100141	Q9UG56	4200.0
ENSG00000100142	P61218	4200.0
ENSG00000100146	P56693	454.6
ENSG00000100147	Q9H6E4	910.0
ENSG00000100150	O75140	1628.0
ENSG00000100151	Q9NRD5	910.0
ENSG00000100154	Q96AY4	4200.0
ENSG00000100156	O95907	454.6
ENSG00000100162	Q9NSP4	842.0
ENSG00000100167	Q9UH03	1368.0
ENSG00000100170	P13866	4200.0
ENSG00000100191	Q9NY91	4200.0
ENSG00000100196	O43731	454.6
ENSG00000100197	P10635	910.0
ENSG00000100201	Q92841	4200.0
ENSG00000100206	Q14565	1628.0
ENSG00000100207	Q9UGU0	910.0
ENSG00000100209	Q8IWL3	4200.0
ENSG00000100211	Q9Y3M2	910.0
ENSG00000100216	Q9NS69	910.0
ENSG00000100218	Q9UHP6	1628.0
ENSG00000100219	P17861	910.0
ENSG00000100220	Q9Y3I0	4200.0
ENSG00000100221	Q15040	1628.0
ENSG00000100225	Q9Y3I1	842.0
ENSG00000100226	O00178	4200.0
ENSG00000100227	Q9BY77	842.0
ENSG00000100228	O95755	910.0
ENSG00000100234	P35625	910.0
ENSG00000100239	O75170	1628.0
ENSG00000100241	O95248	1628.0
ENSG00000100242	Q9UH99	220.2
ENSG00000100243	P00387	4200.0
ENSG00000100246	O96015	1628.0
ENSG00000100249	O95567	176.1
ENSG00000100253	Q9UGB7	1628.0
ENSG00000100258	Q9BU23	1628.0
ENSG00000100262	Q9NP61	1628.0
ENSG00000100263	Q9Y3P4	361.2
ENSG00000100266	Q9UNF0	910.0
ENSG00000100271	O95922	1628.0
ENSG00000100276	Q92737	220.2
ENSG00000100280	Q10567	1628.0
ENSG00000100281	Q9UGU5	454.6
ENSG00000100284	O60784	1628.0
ENSG00000100285	P12036	454.6
ENSG00000100288	Q9Y259	1628.0
ENSG00000100290	Q13323	97.4
ENSG00000100292	P09601	1628.0
ENSG00000100294	Q8IVS2	4200.0
ENSG00000100296	Q13769	1628.0
ENSG00000100297	P33992	1628.0
ENSG00000100298	Q6NTF7	97.4
ENSG00000100299	P15289	4200.0
ENSG00000100300	P30536	4200.0
ENSG00000100302	Q96D21	910.0
ENSG00000100304	Q14166	1628.0
ENSG00000100307	O95931	454.6
ENSG00000100311	P01127	454.6
ENSG00000100312	P10323	454.6
ENSG00000100314	Q86V35	454.6
ENSG00000100316	P39023	4200.0
ENSG00000100319	Q9UDW3	1628.0
ENSG00000100320	O43251	454.6
ENSG00000100321	O43759	454.6
ENSG00000100324	Q15750	910.0
ENSG00000100325	Q9H1I8	1628.0
ENSG00000100330	Q13615	1628.0
ENSG00000100335	Q9NQG6	454.6
ENSG00000100336	Q9BPW4	29.6
ENSG00000100341	Q7Z6Z6	220.2
ENSG00000100342	O14791	0.0
ENSG00000100344	Q9NST1	361.2
ENSG00000100345	P35579	1628.0
ENSG00000100346	Q9P0X4	1628.0
ENSG00000100347	Q9Y512	1628.0
ENSG00000100348	Q99757	4200.0
ENSG00000100350	Q8IWF2	842.0
ENSG00000100351	O75791	910.0
ENSG00000100353	O15371	1628.0
ENSG00000100354	Q9UPQ9	910.0
ENSG00000100357	P30566	4200.0
ENSG00000100359	Q96HU1	910.0
ENSG00000100360	Q9BW83	1628.0
ENSG00000100362	P20472	454.6
ENSG00000100364	Q6ICG6	1628.0
ENSG00000100365	Q15080	454.6
ENSG00000100368	P32927	454.6
ENSG00000100372	O43808	1628.0
ENSG00000100373	O75631	361.2
ENSG00000100376	Q9NWS6	220.2
ENSG00000100379	Q8N5Z5	454.6
ENSG00000100380	P50502	1628.0
ENSG00000100385	P14784	454.6
ENSG00000100387	P62877	1628.0
ENSG00000100393	Q09472	1628.0
ENSG00000100395	Q969R5	910.0
ENSG00000100399	Q6NUI6	797.0
ENSG00000100401	P46060	1628.0
ENSG00000100403	Q9UGR2	797.0
ENSG00000100410	Q7RTV0	1628.0
ENSG00000100412	Q99798	4200.0
ENSG00000100413	Q9Y535	4200.0
ENSG00000100416	O75648	4200.0
ENSG00000100417	Q92871	1628.0
ENSG00000100418	Q6ICB0	1628.0
ENSG00000100422	Q8TCT0	1628.0
ENSG00000100425	O95696	1628.0
ENSG00000100426	O75132	1628.0
ENSG00000100427	Q15049	454.6
ENSG00000100429	Q969S8	454.6
ENSG00000100433	P57789	842.0
ENSG00000100439	Q8TB40	4200.0
ENSG00000100441	O15037	454.6
ENSG00000100442	Q00688	4200.0
ENSG00000100445	Q9NRG7	4200.0
ENSG00000100448	P08311	454.6
ENSG00000100450	P20718	97.4
ENSG00000100453	P10144	454.6
ENSG00000100461	Q86U06	361.2
ENSG00000100462	O14744	1628.0
ENSG00000100473	O43405	454.6
ENSG00000100478	Q9Y587	1628.0
ENSG00000100479	P56282	1628.0
ENSG00000100483	Q9H867	1628.0
ENSG00000100485	Q07890	1628.0
ENSG00000100490	Q00532	1628.0
ENSG00000100503	Q8N4C6	842.0
ENSG00000100504	P06737	4200.0
ENSG00000100505	Q9C026	910.0
ENSG00000100519	P62333	4200.0
ENSG00000100522	Q96EK6	1628.0
ENSG00000100523	Q8NEL9	1628.0
ENSG00000100526	Q16667	4200.0
ENSG00000100528	O95406	1628.0
ENSG00000100532	Q99675	910.0
ENSG00000100554	Q9Y5K8	4200.0
ENSG00000100557	Q9NVL8	324.5
ENSG00000100558	Q9NYT0	797.0
ENSG00000100564	Q14442	1628.0
ENSG00000100565	Q0VAA2	1628.0
ENSG00000100567	P25788	1628.0
ENSG00000100568	Q9UEU0	842.0
ENSG00000100575	Q9Y5J7	1628.0
ENSG00000100577	O43708	4200.0
ENSG00000100578	Q9BVV6	361.2
ENSG00000100580	Q6PL24	910.0
ENSG00000100583	Q9P1V8	910.0
ENSG00000100591	O95433	1628.0
ENSG00000100592	Q9Y4D1	1628.0
ENSG00000100593	Q6H9L7	454.6
ENSG00000100596	O15270	4200.0
ENSG00000100599	Q8TB24	454.6
ENSG00000100600	Q99538	1628.0
ENSG00000100601	Q13686	4200.0
ENSG00000100603	Q13573	1628.0
ENSG00000100604	P10645	361.2
ENSG00000100605	Q13572	1628.0
ENSG00000100612	Q9Y394	4200.0
ENSG00000100614	P35813	1628.0
ENSG00000100625	Q9UIU6	910.0
ENSG00000100626	Q8N428	454.6
ENSG00000100628	Q96Q27	454.6
ENSG00000100629	Q6ZU80	842.0
ENSG00000100632	P84090	1628.0
ENSG00000100644	Q16665	910.0
ENSG00000100647	Q92537	454.6
ENSG00000100650	Q13243	1628.0
ENSG00000100652	Q14973	910.0
ENSG00000100664	P55010	1628.0
ENSG00000100665	P29622	910.0
ENSG00000100678	P57103	1628.0
ENSG00000100697	Q9UPY3	4200.0
ENSG00000100711	Q9BQ24	1628.0
ENSG00000100714	P11586	4200.0
ENSG00000100721	P56279	97.4
ENSG00000100722	Q6PJT7	1628.0
ENSG00000100726	Q9Y4R8	1628.0
ENSG00000100731	Q96RV3	910.0
ENSG00000100739	P46663	454.6
ENSG00000100744	Q9P0R6	910.0
ENSG00000100749	Q99986	910.0
ENSG00000100764	P62191	4200.0
ENSG00000100767	O95428	910.0
ENSG00000100784	O75582	910.0
ENSG00000100796	Q6IN85	1628.0
ENSG00000100802	Q9H972	361.2
ENSG00000100804	P28074	4200.0
ENSG00000100811	P25490	910.0
ENSG00000100813	Q9UKV3	454.6
ENSG00000100814	Q9NPC3	1628.0
ENSG00000100815	Q15643	910.0
ENSG00000100823	P27695	4200.0
ENSG00000100829	Q9H7J1	910.0
ENSG00000100836	Q86U42	1628.0
ENSG00000100842	O43281	454.6
ENSG00000100852	Q13017	910.0
ENSG00000100865	Q9BW66	842.0
ENSG00000100867	Q13268	4200.0
ENSG00000100883	P61011	4200.0
ENSG00000100884	O95741	454.6
ENSG00000100888	Q9HCK8	1628.0
ENSG00000100889	Q16822	4200.0
ENSG00000100890	O15091	1628.0
ENSG00000100897	Q8TEB1	1628.0
ENSG00000100902	P60900	1628.0
ENSG00000100906	P25963	910.0
ENSG00000100908	Q9Y3B6	1628.0
ENSG00000100911	Q9UL46	454.6
ENSG00000100916	Q5PSV4	1628.0
ENSG00000100918	O95072	454.6
ENSG00000100926	O15321	1628.0
ENSG00000100931	Q9BY43	176.1
ENSG00000100934	Q15436	1628.0
ENSG00000100938	Q9P2T1	4200.0
ENSG00000100941	Q9H307	1368.0
ENSG00000100949	Q92696	1628.0
ENSG00000100968	Q14934	454.6
ENSG00000100979	P55058	454.6
ENSG00000100982	Q9H4Z3	1628.0
ENSG00000100983	P48637	1628.0
ENSG00000100985	P14780	797.0
ENSG00000100987	Q9NZR4	454.6
ENSG00000100991	Q8TEL6	1628.0
ENSG00000100994	P11216	4200.0
ENSG00000100997	Q8N2K0	4200.0
ENSG00000101000	Q9UNN8	324.5
ENSG00000101003	Q14691	1628.0
ENSG00000101004	Q9Y2I6	454.6
ENSG00000101017	P25942	454.6
ENSG00000101019	Q9NVA1	4200.0
ENSG00000101040	Q9ULU4	797.0
ENSG00000101049	Q9HBY8	1628.0
ENSG00000101052	Q9Y366	1628.0
ENSG00000101057	P10244	1628.0
ENSG00000101074	Q9H3Y0	1628.0
ENSG00000101076	P41235	910.0
ENSG00000101079	Q9UGV2	910.0
ENSG00000101082	Q9H6Q3	454.6
ENSG00000101084	Q9BUV8	1628.0
ENSG00000101096	Q13469	454.6
ENSG00000101098	Q9H426	454.6
ENSG00000101104	Q4VXU2	4200.0
ENSG00000101109	Q13043	1628.0
ENSG00000101115	Q9UJQ4	910.0
ENSG00000101126	Q9H2P0	454.6
ENSG00000101132	Q9NQP4	1628.0
ENSG00000101134	Q9P104	361.2
ENSG00000101138	Q05048	1628.0
ENSG00000101144	P18075	910.0
ENSG00000101146	P78406	1628.0
ENSG00000101150	O43399	910.0
ENSG00000101152	Q9H3Z4	1628.0
ENSG00000101158	Q8IXH7	1628.0
ENSG00000101160	Q9UBR2	1628.0
ENSG00000101161	O94906	1628.0
ENSG00000101162	Q9H4B7	1628.0
ENSG00000101166	Q9Y3B1	1628.0
ENSG00000101180	Q9Y5N1	454.6
ENSG00000101181	Q9H4K7	4200.0
ENSG00000101182	O14818	4200.0
ENSG00000101187	Q96BD0	910.0
ENSG00000101188	P30989	454.6
ENSG00000101189	Q9NV56	1368.0
ENSG00000101190	Q9UL49	324.5
ENSG00000101191	Q9BTC0	454.6
ENSG00000101193	Q9NWU2	1628.0
ENSG00000101194	Q9BYT1	4200.0
ENSG00000101197	Q96CA5	910.0
ENSG00000101198	Q8IVV8	797.0
ENSG00000101199	Q8N6T3	1628.0
ENSG00000101200	P01185	454.6
ENSG00000101203	Q9P218	454.6
ENSG00000101204	P43681	910.0
ENSG00000101210	Q05639	4200.0
ENSG00000101213	Q13882	454.6
ENSG00000101216	Q9UKD1	797.0
ENSG00000101220	Q9GZN8	910.0
ENSG00000101222	Q9Y4P9	1628.0
ENSG00000101224	P30305	910.0
ENSG00000101230	B1AKI9	454.6
ENSG00000101236	Q9Y225	1628.0
ENSG00000101246	Q13795	1628.0
ENSG00000101247	Q5TEU4	4200.0
ENSG00000101251	Q5TEA6	4200.0
ENSG00000101255	Q96RU7	454.6
ENSG00000101265	P50749	910.0
ENSG00000101266	P68400	1628.0
ENSG00000101276	Q9NQ40	910.0
ENSG00000101278	Q9NQ39	1628.0
ENSG00000101280	Q9Y264	176.1
ENSG00000101282	Q2I0M5	1628.0
ENSG00000101290	O95674	1628.0
ENSG00000101292	Q8NFJ6	842.0
ENSG00000101294	Q8TCT9	1628.0
ENSG00000101298	O15079	454.6
ENSG00000101306	Q9H1R3	324.5
ENSG00000101307	O00241	324.5
ENSG00000101310	Q15437	1628.0
ENSG00000101311	Q9BQL6	910.0
ENSG00000101321	Q5GH72	454.6
ENSG00000101323	Q9UJM8	4200.0
ENSG00000101327	P01213	454.6
ENSG00000101331	Q9NUG4	454.6
ENSG00000101333	Q15147	1368.0
ENSG00000101335	P24844	910.0
ENSG00000101336	P08631	910.0
ENSG00000101337	Q92544	1628.0
ENSG00000101342	A0PJX2	1628.0
ENSG00000101343	Q9BZJ0	1628.0
ENSG00000101346	Q9H488	910.0
ENSG00000101347	Q9Y3Z3	4200.0
ENSG00000101349	Q9P286	910.0
ENSG00000101350	O15066	1628.0
ENSG00000101353	Q9H579	220.2
ENSG00000101361	O00567	4200.0
ENSG00000101363	Q9NQG1	454.6
ENSG00000101365	O43837	1628.0
ENSG00000101367	Q15691	1628.0
ENSG00000101384	P78504	910.0
ENSG00000101391	Q96SZ6	4200.0
ENSG00000101400	Q13424	454.6
ENSG00000101405	P01178	842.0
ENSG00000101407	O43156	910.0
ENSG00000101412	Q01094	454.6
ENSG00000101413	Q9NQG5	1628.0
ENSG00000101417	Q9Y6I8	1628.0
ENSG00000101421	Q9H444	1628.0
ENSG00000101425	P17213	91.0
ENSG00000101435	Q9H4G1	97.4
ENSG00000101438	Q9H598	1628.0
ENSG00000101439	P01034	454.6
ENSG00000101440	P42127	454.6
ENSG00000101441	P01036	29.6
ENSG00000101442	Q9H9F9	1628.0
ENSG00000101443	Q14508	220.2
ENSG00000101444	P23526	4200.0
ENSG00000101445	Q96T49	910.0
ENSG00000101446	P49223	91.0
ENSG00000101447	Q9H4H8	454.6
ENSG00000101448	O95925	910.0
ENSG00000101452	Q9H5Z1	4200.0
ENSG00000101457	Q9H147	910.0
ENSG00000101460	Q9H492	910.0
ENSG00000101463	Q9H7V2	454.6
ENSG00000101464	Q9H490	1628.0
ENSG00000101470	P02585	797.0
ENSG00000101473	O14734	4200.0
ENSG00000101474	Q9HDC9	4200.0
ENSG00000101489	Q9BZC1	1628.0
ENSG00000101493	Q92618	454.6
ENSG00000101542	Q9HBT6	797.0
ENSG00000101544	Q6IQ32	454.6
ENSG00000101546	Q8N0V3	910.0
ENSG00000101557	P54578	1628.0
ENSG00000101558	Q9P0L0	1628.0
ENSG00000101574	Q8N3J2	1628.0
ENSG00000101577	Q92539	1628.0
ENSG00000101596	A6NHR9	842.0
ENSG00000101605	P52179	797.0
ENSG00000101608	P19105	910.0
ENSG00000101624	Q8TAP6	1628.0
ENSG00000101638	O15466	454.6
ENSG00000101639	Q8TEP8	842.0
ENSG00000101654	O43148	1628.0
ENSG00000101665	O15105	797.0
ENSG00000101670	Q9Y5X9	454.6
ENSG00000101680	P25391	4200.0
ENSG00000101695	Q96EQ8	176.1
ENSG00000101745	Q6UB98	910.0
ENSG00000101746	O94818	910.0
ENSG00000101751	Q9UNA4	1628.0
ENSG00000101752	Q86YT6	910.0
ENSG00000101773	Q99708	1628.0
ENSG00000101782	O14730	910.0
ENSG00000101811	P33240	1628.0
ENSG00000101812	P0C1H6	0.0
ENSG00000101825	Q9NR99	454.6
ENSG00000101842	Q86XK7	324.5
ENSG00000101843	O75832	4200.0
ENSG00000101844	Q8WYN0	1628.0
ENSG00000101846	P08842	4200.0
ENSG00000101849	O60907	1628.0
ENSG00000101850	P51810	910.0
ENSG00000101856	O00264	1628.0
ENSG00000101868	P09884	1628.0
ENSG00000101871	O15344	797.0
ENSG00000101882	Q8N5F7	0.0
ENSG00000101883	Q8NHV9	97.4
ENSG00000101888	Q9NPJ8	1628.0
ENSG00000101890	P51841	1628.0
ENSG00000101892	Q9UN42	454.6
ENSG00000101898	Q9ULC4	4200.0
ENSG00000101901	Q9H5U8	454.6
ENSG00000101911	P11908	4200.0
ENSG00000101916	Q9NR97	1628.0
ENSG00000101928	Q9UJG1	910.0
ENSG00000101935	Q9Y4X0	4200.0
ENSG00000101938	Q9BU40	842.0
ENSG00000101940	Q9H1Z4	1628.0
ENSG00000101945	O43463	4200.0
ENSG00000101951	O60829	97.4
ENSG00000101955	P78539	454.6
ENSG00000101958	P23416	910.0
ENSG00000101966	P98170	797.0
ENSG00000101972	Q8N3U4	1628.0
ENSG00000101974	Q8NB49	1628.0
ENSG00000101977	P10911	910.0
ENSG00000101981	P00740	842.0
ENSG00000101986	P33897	1628.0
ENSG00000101997	O60826	1628.0
ENSG00000102001	O60840	1628.0
ENSG00000102003	P08247	842.0
ENSG00000102007	Q04941	454.6
ENSG00000102010	P51813	910.0
ENSG00000102021	Q9P127	97.4
ENSG00000102024	P13797	1628.0
ENSG00000102030	P41227	4200.0
ENSG00000102032	P51606	4200.0
ENSG00000102034	Q99607	454.6
ENSG00000102038	P28370	4200.0
ENSG00000102043	Q96EF0	1628.0
ENSG00000102048	Q96DX5	454.6
ENSG00000102050	O60831	454.6
ENSG00000102053	Q5HYM0	454.6
ENSG00000102054	Q16576	1628.0
ENSG00000102055	O14990	97.4
ENSG00000102057	Q9NSA2	4200.0
ENSG00000102069	Q5JXB2	6.1
ENSG00000102076	P04000	454.6
ENSG00000102078	O95258	1628.0
ENSG00000102080	O15482	220.2
ENSG00000102081	Q06787	910.0
ENSG00000102096	Q9P1W9	176.1
ENSG00000102098	Q9UQR0	842.0
ENSG00000102100	P78381	1628.0
ENSG00000102103	O60828	1628.0
ENSG00000102104	O15537	454.6
ENSG00000102109	Q9UHG2	97.4
ENSG00000102119	P50402	220.2
ENSG00000102125	Q16635	1628.0
ENSG00000102128	P0C0E4	910.0
ENSG00000102144	P00558	4200.0
ENSG00000102145	P15976	361.2
ENSG00000102158	Q9H0U3	1628.0
ENSG00000102172	P52788	910.0
ENSG00000102174	P78562	797.0
ENSG00000102178	P11441	910.0
ENSG00000102181	Q8TCZ2	454.6
ENSG00000102189	Q15075	910.0
ENSG00000102195	Q13585	97.4
ENSG00000102218	O75695	1628.0
ENSG00000102221	Q92613	910.0
ENSG00000102225	Q00536	910.0
ENSG00000102226	P51784	1628.0
ENSG00000102230	Q9Y5K3	1628.0
ENSG00000102239	P32247	910.0
ENSG00000102241	O43719	1628.0
ENSG00000102243	Q99990	361.2
ENSG00000102245	P29965	361.2
ENSG00000102265	P01033	220.2
ENSG00000102271	Q9C0H6	4200.0
ENSG00000102287	P78334	97.4
ENSG00000102290	Q9BZA7	842.0
ENSG00000102302	P98174	910.0
ENSG00000102309	Q9Y237	4200.0
ENSG00000102312	Q9H237	910.0
ENSG00000102313	Q6UXX5	454.6
ENSG00000102316	Q9UNF1	1628.0
ENSG00000102317	P98179	1628.0
ENSG00000102349	O95600	910.0
ENSG00000102359	O60687	454.6
ENSG00000102362	Q96C24	910.0
ENSG00000102383	Q96MV8	1628.0
ENSG00000102384	Q92674	1368.0
ENSG00000102385	Q13474	910.0
ENSG00000102387	Q5H9L4	1628.0
ENSG00000102390	Q9BVG4	1368.0
ENSG00000102391	P83881	4200.0
ENSG00000102393	P06280	4200.0
ENSG00000102401	Q9UH62	97.4
ENSG00000102409	Q9NWD9	97.4
ENSG00000102445	Q9H714	1628.0
ENSG00000102452	Q8IZF0	1368.0
ENSG00000102466	Q92915	454.6
ENSG00000102468	P28223	454.6
ENSG00000102471	Q9NV92	910.0
ENSG00000102524	Q9Y275	454.6
ENSG00000102531	Q9Y2H6	1628.0
ENSG00000102539	O43193	454.6
ENSG00000102543	Q9BWV3	454.6
ENSG00000102547	Q9H9S4	1628.0
ENSG00000102554	Q13887	454.6
ENSG00000102572	Q9Y6E0	4200.0
ENSG00000102575	P13686	4200.0
ENSG00000102580	Q13217	4200.0
ENSG00000102595	Q9NYU1	1628.0
ENSG00000102606	Q14155	910.0
ENSG00000102678	P31371	797.0
ENSG00000102683	Q13326	454.6
ENSG00000102699	Q9UKK3	4200.0
ENSG00000102710	Q8NEM7	910.0
ENSG00000102738	Q92665	910.0
ENSG00000102743	Q9Y619	1628.0
ENSG00000102753	O00505	910.0
ENSG00000102755	P17948	842.0
ENSG00000102760	Q9H4X1	454.6
ENSG00000102763	A3KMH1	4200.0
ENSG00000102780	Q86XP1	1628.0
ENSG00000102781	Q9BW62	1628.0
ENSG00000102786	Q9UL03	1628.0
ENSG00000102794	A6NK06	4200.0
ENSG00000102796	A0PJE2	1628.0
ENSG00000102802	Q5VYS4	454.6
ENSG00000102804	Q15714	454.6
ENSG00000102805	O75503	454.6
ENSG00000102837	Q6UX06	220.2
ENSG00000102854	Q13421	324.5
ENSG00000102858	O60291	1628.0
ENSG00000102870	Q9UEG4	361.2
ENSG00000102871	Q15628	454.6
ENSG00000102878	Q9ULV5	1628.0
ENSG00000102879	P31146	1628.0
ENSG00000102882	P27361	1628.0
ENSG00000102886	Q7L5L3	454.6
ENSG00000102890	Q96BJ8	1628.0
ENSG00000102891	P47944	324.5
ENSG00000102893	Q93100	910.0
ENSG00000102897	O43325	1628.0
ENSG00000102898	P61970	1628.0
ENSG00000102900	Q8N1F7	1628.0
ENSG00000102901	Q96BT3	324.5
ENSG00000102904	Q2TAA8	842.0
ENSG00000102908	O94916	842.0
ENSG00000102910	Q86WA8	4200.0
ENSG00000102921	O75113	797.0
ENSG00000102924	P23435	797.0
ENSG00000102931	Q9Y2Y0	1628.0
ENSG00000102934	Q9Y342	454.6
ENSG00000102935	Q2M1K9	910.0
ENSG00000102962	O00626	454.6
ENSG00000102967	Q02127	4200.0
ENSG00000102970	Q92583	324.5
ENSG00000102974	P49711	454.6
ENSG00000102977	Q96AP0	361.2
ENSG00000102978	P19387	4200.0
ENSG00000102981	Q9NPB6	910.0
ENSG00000102984	O75541	454.6
ENSG00000102996	P51511	4200.0
ENSG00000103005	Q9BQ65	1628.0
ENSG00000103018	O43169	1628.0
ENSG00000103021	Q9H0I3	1628.0
ENSG00000103023	Q6PEW0	220.2
ENSG00000103024	Q13232	4200.0
ENSG00000103034	Q9ULP0	454.6
ENSG00000103035	P51665	1628.0
ENSG00000103037	Q8TBK2	1628.0
ENSG00000103042	Q9NVC3	1628.0
ENSG00000103043	Q08AM6	1628.0
ENSG00000103044	O00219	4200.0
ENSG00000103047	Q9C0B7	1628.0
ENSG00000103051	Q9H9E3	1628.0
ENSG00000103056	Q9NY59	842.0
ENSG00000103061	Q96CW6	842.0
ENSG00000103064	Q92536	1368.0
ENSG00000103066	Q8NCC3	1628.0
ENSG00000103067	Q9H6T0	1628.0
ENSG00000103089	Q7L5A8	1628.0
ENSG00000103091	Q6PJI9	1628.0
ENSG00000103111	Q7L1V2	1628.0
ENSG00000103121	Q9NRP2	1628.0
ENSG00000103126	O15169	910.0
ENSG00000103145	Q9NWW0	176.1
ENSG00000103148	Q12980	1628.0
ENSG00000103150	O95822	4200.0
ENSG00000103152	P29372	4200.0
ENSG00000103154	Q7Z6G3	454.6
ENSG00000103160	Q3SXM5	4200.0
ENSG00000103168	Q15572	324.5
ENSG00000103174	Q9UK23	4200.0
ENSG00000103175	Q9HC57	842.0
ENSG00000103184	O43304	1628.0
ENSG00000103187	Q14019	1628.0
ENSG00000103194	Q14694	1628.0
ENSG00000103196	Q9H0B8	910.0
ENSG00000103197	P49815	1628.0
ENSG00000103199	O60304	176.1
ENSG00000103200	O00746	454.6
ENSG00000103202	Q9NUI1	4200.0
ENSG00000103222	P33527	4200.0
ENSG00000103226	P69849	1628.0
ENSG00000103227	Q96S06	4200.0
ENSG00000103241	Q12946	842.0
ENSG00000103245	Q9H6Q4	4200.0
ENSG00000103248	Q2M296	4200.0
ENSG00000103249	P51798	4200.0
ENSG00000103253	Q6PII5	361.2
ENSG00000103254	Q9BQD7	4200.0
ENSG00000103257	Q01650	910.0
ENSG00000103260	Q9UJH8	0.0
ENSG00000103264	Q5XUX0	842.0
ENSG00000103266	Q9UNE7	1628.0
ENSG00000103269	O75783	797.0
ENSG00000103274	P53384	4200.0
ENSG00000103275	P63279	1628.0
ENSG00000103310	Q05996	361.2
ENSG00000103313	O15553	176.1
ENSG00000103316	Q14894	4200.0
ENSG00000103319	O00418	1628.0
ENSG00000103326	O75808	1628.0
ENSG00000103335	Q92508	1628.0
ENSG00000103342	P15170	1628.0
ENSG00000103343	Q15697	176.1
ENSG00000103351	Q96AJ1	1628.0
ENSG00000103353	O14562	1628.0
ENSG00000103355	Q8NF86	454.6
ENSG00000103356	Q5JPH6	4200.0
ENSG00000103363	Q15370	910.0
ENSG00000103365	Q9UJY4	454.6
ENSG00000103375	O94778	4200.0
ENSG00000103381	Q9BRF8	4200.0
ENSG00000103404	Q70CQ4	1628.0
ENSG00000103415	P30519	4200.0
ENSG00000103423	Q96EY1	4200.0
ENSG00000103426	P57737	1628.0
ENSG00000103429	Q9NZS9	1628.0
ENSG00000103449	Q9NSC2	910.0
ENSG00000103460	O15405	454.6
ENSG00000103479	Q08999	910.0
ENSG00000103485	Q15274	4200.0
ENSG00000103489	Q86Y38	1628.0
ENSG00000103490	Q9ULZ3	454.6
ENSG00000103494	Q68CZ1	842.0
ENSG00000103495	P56270	454.6
ENSG00000103496	Q12846	454.6
ENSG00000103502	O14735	1628.0
ENSG00000103507	O14874	1368.0
ENSG00000103510	Q9H7Z6	1628.0
ENSG00000103512	Q15155	1628.0
ENSG00000103522	Q9HBE5	454.6
ENSG00000103528	Q9BSW7	842.0
ENSG00000103534	Q6UXY8	910.0
ENSG00000103540	O43303	910.0
ENSG00000103544	Q7Z3J2	1628.0
ENSG00000103546	P23975	4200.0
ENSG00000103549	O75150	910.0
ENSG00000103550	Q1ED39	797.0
ENSG00000103569	O43315	4200.0
ENSG00000103591	Q6PD74	910.0
ENSG00000103599	Q86VS3	1628.0
ENSG00000103642	P83111	4200.0
ENSG00000103647	Q9UQ03	910.0
ENSG00000103653	P41240	910.0
ENSG00000103657	Q15751	1628.0
ENSG00000103671	Q15650	1628.0
ENSG00000103707	Q96DP5	4200.0
ENSG00000103710	Q9NYN1	910.0
ENSG00000103723	Q13367	1628.0
ENSG00000103740	Q96GR2	4200.0
ENSG00000103742	Q8TDY8	842.0
ENSG00000103769	P62491	1628.0
ENSG00000103811	P09668	1628.0
ENSG00000103852	Q5W5X9	842.0
ENSG00000103855	Q5ZPR3	454.6
ENSG00000103876	P16930	4200.0
ENSG00000103888	Q8WUJ3	1628.0
ENSG00000103932	Q9BWH6	910.0
ENSG00000103942	Q9NSB8	910.0
ENSG00000103966	Q9H223	1628.0
ENSG00000103978	Q8NBN3	1628.0
ENSG00000103994	Q9H2Y7	454.6
ENSG00000103995	O94986	842.0
ENSG00000104043	Q8TF62	1628.0
ENSG00000104044	Q04671	4200.0
ENSG00000104047	Q8N5C7	1628.0
ENSG00000104055	O43548	361.2
ENSG00000104059	O60320	454.6
ENSG00000104064	Q06547	4200.0
ENSG00000104067	Q07157	910.0
ENSG00000104081	Q96LC9	454.6
ENSG00000104093	Q8TDJ6	1628.0
ENSG00000104112	Q8WXD2	454.6
ENSG00000104129	Q9NVM6	1628.0
ENSG00000104131	O75822	1628.0
ENSG00000104133	Q96JI7	910.0
ENSG00000104140	Q96L33	454.6
ENSG00000104142	Q9P253	1628.0
ENSG00000104147	O43482	324.5
ENSG00000104154	O14863	454.6
ENSG00000104164	Q9UL45	1628.0
ENSG00000104177	Q9P2K5	1628.0
ENSG00000104205	Q96BR1	842.0
ENSG00000104213	Q15198	454.6
ENSG00000104218	Q1MSJ5	797.0
ENSG00000104219	Q9UIJ5	1628.0
ENSG00000104221	Q9HAW0	842.0
ENSG00000104228	Q9UPQ4	1628.0
ENSG00000104231	Q8TCF1	1628.0
ENSG00000104237	P56715	910.0
ENSG00000104267	P00918	4200.0
ENSG00000104290	Q9NPG1	797.0
ENSG00000104299	Q9NV88	1628.0
ENSG00000104312	O43353	1628.0
ENSG00000104313	Q99502	1628.0
ENSG00000104320	O60934	1628.0
ENSG00000104321	O75762	910.0
ENSG00000104324	Q9Y646	1628.0
ENSG00000104325	Q16698	4200.0
ENSG00000104327	P05937	454.6
ENSG00000104331	Q9NX62	910.0
ENSG00000104332	Q8N474	454.6
ENSG00000104341	Q86VI4	454.6
ENSG00000104343	Q96B02	1628.0
ENSG00000104356	Q99575	1628.0
ENSG00000104361	Q9H841	1368.0
ENSG00000104365	O14920	910.0
ENSG00000104368	P00750	454.6
ENSG00000104369	Q9HDC5	454.6
ENSG00000104371	Q9UBT3	220.2
ENSG00000104375	Q13188	1628.0
ENSG00000104381	Q8TB36	1628.0
ENSG00000104388	P61019	1628.0
ENSG00000104408	P60228	1628.0
ENSG00000104412	Q15006	1628.0
ENSG00000104413	Q6NXG1	1628.0
ENSG00000104415	O95388	797.0
ENSG00000104419	Q92597	1628.0
ENSG00000104427	Q96GY0	842.0
ENSG00000104432	P13232	324.5
ENSG00000104435	Q93045	454.6
ENSG00000104442	Q9NVT9	1628.0
ENSG00000104447	Q9UHF7	454.6
ENSG00000104450	Q07617	4200.0
ENSG00000104472	Q9NRG0	1628.0
ENSG00000104490	P61601	1628.0
ENSG00000104497	P57768	910.0
ENSG00000104499	Q99445	97.4
ENSG00000104517	O95071	910.0
ENSG00000104518	P57764	176.1
ENSG00000104522	Q13630	4200.0
ENSG00000104524	Q53H96	4200.0
ENSG00000104529	P29692	1628.0
ENSG00000104537	P27216	1628.0
ENSG00000104549	Q14534	4200.0
ENSG00000104611	Q9H788	454.6
ENSG00000104613	Q9NVR2	910.0
ENSG00000104626	Q8IV48	4200.0
ENSG00000104635	Q15043	910.0
ENSG00000104637	Q96BK5	1628.0
ENSG00000104643	Q96QG7	910.0
ENSG00000104660	O95214	1628.0
ENSG00000104671	O00399	1628.0
ENSG00000104679	Q9Y3T6	454.6
ENSG00000104687	P00390	4200.0
ENSG00000104689	O00220	220.2
ENSG00000104691	O00124	842.0
ENSG00000104695	P62714	1628.0
ENSG00000104714	Q86X53	324.5
ENSG00000104722	P07197	454.6
ENSG00000104723	Q13454	1628.0
ENSG00000104725	P07196	454.6
ENSG00000104728	O15013	910.0
ENSG00000104731	Q8TBB5	1628.0
ENSG00000104738	P33991	4200.0
ENSG00000104755	Q99965	220.2
ENSG00000104756	Q7L273	4200.0
ENSG00000104760	Q08830	454.6
ENSG00000104763	Q13510	1628.0
ENSG00000104765	O60238	454.6
ENSG00000104774	O00754	1628.0
ENSG00000104777	Q03938	6.1
ENSG00000104783	O15554	220.2
ENSG00000104804	O00295	220.2
ENSG00000104805	Q02818	910.0
ENSG00000104808	Q9UQ10	4200.0
ENSG00000104812	P13807	4200.0
ENSG00000104814	Q92918	910.0
ENSG00000104818	Q6NT52	454.6
ENSG00000104823	Q13011	4200.0
ENSG00000104824	P14866	1628.0
ENSG00000104825	Q15653	454.6
ENSG00000104826	P01229	454.6
ENSG00000104827	P01233	0.0
ENSG00000104833	P04350	1628.0
ENSG00000104835	Q9NP81	1628.0
ENSG00000104848	Q96RP8	176.1
ENSG00000104852	P08621	1628.0
ENSG00000104853	O96005	1628.0
ENSG00000104856	Q01201	324.5
ENSG00000104859	Q8N2M8	910.0
ENSG00000104863	Q9HAP6	910.0
ENSG00000104866	O75864	910.0
ENSG00000104870	P55899	176.1
ENSG00000104872	Q9NWS0	1628.0
ENSG00000104879	P06732	1628.0
ENSG00000104880	Q6ZSZ5	797.0
ENSG00000104881	Q8WUF5	454.6
ENSG00000104883	Q96HA9	910.0
ENSG00000104884	P18074	4200.0
ENSG00000104885	Q8TEK3	1368.0
ENSG00000104886	Q9NW61	910.0
ENSG00000104888	Q9P2U7	4200.0
ENSG00000104889	O75792	4200.0
ENSG00000104892	Q6P597	97.4
ENSG00000104894	P11049	361.2
ENSG00000104897	Q15428	1628.0
ENSG00000104899	P03971	454.6
ENSG00000104901	Q9UK85	97.4
ENSG00000104903	P12980	454.6
ENSG00000104904	P54368	910.0
ENSG00000104907	Q9NXH9	4200.0
ENSG00000104915	O60499	1628.0
ENSG00000104918	Q9HD89	0.0
ENSG00000104921	P06734	910.0
ENSG00000104936	Q09013	176.1
ENSG00000104938	Q9H2X3	454.6
ENSG00000104941	Q9H0K4	1628.0
ENSG00000104946	Q9HA65	1628.0
ENSG00000104951	Q96RQ9	454.6
ENSG00000104953	Q9H808	97.4
ENSG00000104957	P13994	1628.0
ENSG00000104960	Q86YD1	910.0
ENSG00000104964	Q08117	454.6
ENSG00000104967	Q9UNW9	1628.0
ENSG00000104969	O43765	4200.0
ENSG00000104970	Q9H7L2	176.1
ENSG00000104972	Q8NHL6	176.1
ENSG00000104973	Q71SY5	842.0
ENSG00000104974	O75019	176.1
ENSG00000104976	Q13487	454.6
ENSG00000104979	Q9UNZ5	842.0
ENSG00000104980	O43615	4200.0
ENSG00000104983	Q9Y6R9	1628.0
ENSG00000104998	Q6UWB1	97.4
ENSG00000105011	Q9NVP2	0.0
ENSG00000105048	P13805	454.6
ENSG00000105053	Q8IV63	454.6
ENSG00000105058	Q9Y421	1628.0
ENSG00000105063	Q9UPN7	1628.0
ENSG00000105072	Q9H6X5	454.6
ENSG00000105085	O95402	454.6
ENSG00000105088	O95897	842.0
ENSG00000105122	Q86YV0	220.2
ENSG00000105127	O43823	324.5
ENSG00000105131	Q9H6B9	176.1
ENSG00000105132	Q7Z398	97.4
ENSG00000105135	A1L0T0	4200.0
ENSG00000105136	Q96HQ0	97.4
ENSG00000105137	Q6ZW31	454.6
ENSG00000105141	P31944	220.2
ENSG00000105143	P48664	910.0
ENSG00000105146	Q9UQB9	4200.0
ENSG00000105171	O95707	1628.0
ENSG00000105173	P24864	1628.0
ENSG00000105176	O94763	1628.0
ENSG00000105185	O14737	4200.0
ENSG00000105186	Q96NW4	910.0
ENSG00000105193	P62249	4200.0
ENSG00000105197	Q3ZCQ8	1628.0
ENSG00000105198	Q9UHV8	29.6
ENSG00000105202	P22087	4200.0
ENSG00000105204	Q9Y463	1628.0
ENSG00000105205	Q05315	176.1
ENSG00000105216	Q8ND56	1628.0
ENSG00000105219	Q9H8S5	29.6
ENSG00000105220	P06744	4200.0
ENSG00000105221	P31751	4200.0
ENSG00000105223	Q8IV08	1628.0
ENSG00000105227	Q9BXM0	1628.0
ENSG00000105229	Q8N2W9	1368.0
ENSG00000105245	Q9Y6R0	910.0
ENSG00000105246	Q14213	454.6
ENSG00000105248	Q9BW85	1628.0
ENSG00000105251	Q96IW2	454.6
ENSG00000105254	Q99426	1628.0
ENSG00000105255	Q9BTV5	797.0
ENSG00000105258	P36954	4200.0
ENSG00000105261	O00110	176.1
ENSG00000105270	Q96DZ5	454.6
ENSG00000105278	Q9UPR6	910.0
ENSG00000105281	Q15758	4200.0
ENSG00000105287	Q9BZL6	910.0
ENSG00000105289	O95049	910.0
ENSG00000105290	P51693	842.0
ENSG00000105298	Q8WUQ7	1628.0
ENSG00000105321	Q9Y3X0	797.0
ENSG00000105323	Q9BUJ2	1628.0
ENSG00000105325	Q9UM11	1628.0
ENSG00000105327	Q9BXH1	176.1
ENSG00000105329	P01137	454.6
ENSG00000105339	A2RUS2	842.0
ENSG00000105341	Q9NW81	910.0
ENSG00000105352	O75871	91.0
ENSG00000105355	O60664	454.6
ENSG00000105357	Q7Z406	1628.0
ENSG00000105364	Q9BYD3	4200.0
ENSG00000105366	Q9NYZ4	0.0
ENSG00000105369	P11912	97.4
ENSG00000105370	P55344	797.0
ENSG00000105371	Q14773	97.4
ENSG00000105372	P39019	4200.0
ENSG00000105373	Q9NZM5	1628.0
ENSG00000105374	Q16617	97.4
ENSG00000105376	Q9UMF0	324.5
ENSG00000105379	P38117	4200.0
ENSG00000105383	P20138	454.6
ENSG00000105388	P06731	454.6
ENSG00000105392	O43186	454.6
ENSG00000105393	Q9NWV8	1628.0
ENSG00000105397	P29597	910.0
ENSG00000105398	Q06520	454.6
ENSG00000105401	Q16543	910.0
ENSG00000105402	P54920	1628.0
ENSG00000105404	Q9UI14	1628.0
ENSG00000105409	P13637	4200.0
ENSG00000105426	Q13332	1628.0
ENSG00000105427	Q9BYD5	842.0
ENSG00000105428	Q8WWF5	220.2
ENSG00000105429	Q7Z7M0	910.0
ENSG00000105438	P24390	1628.0
ENSG00000105443	Q99418	1628.0
ENSG00000105447	Q9BQ67	1628.0
ENSG00000105464	O15399	910.0
ENSG00000105467	O95473	176.1
ENSG00000105472	Q9Y240	454.6
ENSG00000105479	Q96M63	797.0
ENSG00000105483	Q9Y2G2	29.6
ENSG00000105486	P18858	4200.0
ENSG00000105492	O43699	176.1
ENSG00000105497	Q9Y473	910.0
ENSG00000105499	Q9UP65	454.6
ENSG00000105501	O15389	220.2
ENSG00000105507	Q9NP86	454.6
ENSG00000105509	Q92839	4200.0
ENSG00000105514	O95716	454.6
ENSG00000105516	Q10586	361.2
ENSG00000105518	Q6UW68	1628.0
ENSG00000105519	Q13938	1628.0
ENSG00000105520	Q96GM1	454.6
ENSG00000105523	Q2M2I3	220.2
ENSG00000105538	Q5U651	454.6
ENSG00000105549	Q9P2T0	842.0
ENSG00000105550	Q9NSA1	454.6
ENSG00000105552	O15382	4200.0
ENSG00000105556	Q8N344	324.5
ENSG00000105559	Q9H4M7	454.6
ENSG00000105568	P30153	1628.0
ENSG00000105576	O14787	1628.0
ENSG00000105583	Q9Y284	1628.0
ENSG00000105605	P62955	454.6
ENSG00000105607	Q92947	4200.0
ENSG00000105609	O75023	176.1
ENSG00000105610	Q13351	176.1
ENSG00000105612	O00115	1628.0
ENSG00000105613	Q9Y2H9	1628.0
ENSG00000105617	Q96BZ8	910.0
ENSG00000105618	Q8WWY3	1628.0
ENSG00000105619	P0C1Z6	910.0
ENSG00000105639	P52333	910.0
ENSG00000105640	Q02543	1628.0
ENSG00000105641	Q92911	4200.0
ENSG00000105642	Q92952	910.0
ENSG00000105643	Q8TBH0	1368.0
ENSG00000105647	O00459	910.0
ENSG00000105649	P20336	910.0
ENSG00000105650	Q08493	1628.0
ENSG00000105655	Q9NPH2	4200.0
ENSG00000105656	P55199	454.6
ENSG00000105662	Q6UUV9	910.0
ENSG00000105663	Q9UMN6	842.0
ENSG00000105664	P49747	910.0
ENSG00000105668	O00322	454.6
ENSG00000105669	O14579	1628.0
ENSG00000105671	Q9Y6V7	4200.0
ENSG00000105672	O00321	97.4
ENSG00000105675	P20648	4200.0
ENSG00000105676	Q6NXE6	1628.0
ENSG00000105677	Q9BVK8	1628.0
ENSG00000105679	O14556	4200.0
ENSG00000105695	P20916	454.6
ENSG00000105696	Q9UK28	454.6
ENSG00000105697	P81172	176.1
ENSG00000105698	Q15853	842.0
ENSG00000105699	Q86X29	454.6
ENSG00000105700	Q9BQD3	1628.0
ENSG00000105701	Q14318	910.0
ENSG00000105705	Q8IWZ8	1628.0
ENSG00000105707	P05981	910.0
ENSG00000105708	P17017	910.0
ENSG00000105711	Q07699	454.6
ENSG00000105717	Q9BYU1	176.1
ENSG00000105722	P50548	842.0
ENSG00000105723	P49840	1628.0
ENSG00000105726	Q9HD20	1628.0
ENSG00000105732	Q6ZN55	454.6
ENSG00000105737	Q16478	1628.0
ENSG00000105738	O60292	910.0
ENSG00000105750	Q03923	910.0
ENSG00000105755	O95571	4200.0
ENSG00000105767	Q8NFZ8	454.6
ENSG00000105771	Q9H0W8	1628.0
ENSG00000105778	Q8NBF6	1628.0
ENSG00000105784	Q96NL0	842.0
ENSG00000105792	A5D8W1	1628.0
ENSG00000105793	A4D1E9	4200.0
ENSG00000105808	O43374	454.6
ENSG00000105810	Q00534	910.0
ENSG00000105819	O75439	4200.0
ENSG00000105821	Q99543	1628.0
ENSG00000105825	P48307	454.6
ENSG00000105829	O15155	1628.0
ENSG00000105835	P43490	4200.0
ENSG00000105849	Q3B726	1628.0
ENSG00000105851	P48736	454.6
ENSG00000105852	Q15166	4200.0
ENSG00000105854	Q15165	1368.0
ENSG00000105855	P26012	454.6
ENSG00000105856	O60381	842.0
ENSG00000105865	O95620	4200.0
ENSG00000105866	Q02446	454.6
ENSG00000105875	A4D1P6	1628.0
ENSG00000105877	Q96DT5	1628.0
ENSG00000105879	Q75N03	454.6
ENSG00000105880	P56178	454.6
ENSG00000105887	P58546	4200.0
ENSG00000105889	Q6NZ63	6.1
ENSG00000105894	P21246	454.6
ENSG00000105926	Q9NZW5	910.0
ENSG00000105928	O60443	454.6
ENSG00000105929	Q9HBG4	1628.0
ENSG00000105939	Q7Z2W4	176.1
ENSG00000105948	A0AVF1	1628.0
ENSG00000105953	Q02218	4200.0
ENSG00000105954	Q9HCQ7	324.5
ENSG00000105963	O75689	910.0
ENSG00000105967	O14948	454.6
ENSG00000105968	Q71UI9	1628.0
ENSG00000105971	P51636	910.0
ENSG00000105972	Q7L5D6	1628.0
ENSG00000105974	Q03135	910.0
ENSG00000105976	P08581	910.0
ENSG00000105982	Q9H0A6	1628.0
ENSG00000105983	Q8WVP7	1628.0
ENSG00000105989	P09544	324.5
ENSG00000105991	P49639	454.6
ENSG00000105993	O75190	1628.0
ENSG00000105996	O43364	910.0
ENSG00000105997	O43365	454.6
ENSG00000106003	Q8NES3	910.0
ENSG00000106004	P20719	454.6
ENSG00000106006	P31267	324.5
ENSG00000106009	Q6PJG6	454.6
ENSG00000106012	Q6IPM2	797.0
ENSG00000106013	Q92527	1628.0
ENSG00000106018	P41587	454.6
ENSG00000106025	O95859	797.0
ENSG00000106028	Q04837	4200.0
ENSG00000106031	P31271	454.6
ENSG00000106034	A4D0V7	842.0
ENSG00000106038	P49640	842.0
ENSG00000106049	P31937	4200.0
ENSG00000106052	Q86VP1	842.0
ENSG00000106066	Q9H3G5	1628.0
ENSG00000106069	P52757	910.0
ENSG00000106070	Q13322	797.0
ENSG00000106077	Q8NFV4	4200.0
ENSG00000106078	O75128	454.6
ENSG00000106080	Q9NWM8	1628.0
ENSG00000106086	Q96JA3	1628.0
ENSG00000106089	Q16623	1628.0
ENSG00000106100	Q9Y239	454.6
ENSG00000106105	P41250	4200.0
ENSG00000106113	Q13324	910.0
ENSG00000106121	Q4G0A6	1628.0
ENSG00000106123	O15197	1628.0
ENSG00000106125	P29972	1628.0
ENSG00000106128	Q02643	454.6
ENSG00000106133	Q63ZY6	0.0
ENSG00000106144	P42575	797.0
ENSG00000106153	Q9Y6H1	1368.0
ENSG00000106178	O00175	176.1
ENSG00000106211	P04792	797.0
ENSG00000106236	P47972	454.6
ENSG00000106244	Q13442	1628.0
ENSG00000106245	P41223	1628.0
ENSG00000106246	O75127	1628.0
ENSG00000106258	P20815	1628.0
ENSG00000106261	P17029	176.1
ENSG00000106263	P55884	1628.0
ENSG00000106266	Q9Y5X2	1368.0
ENSG00000106268	P36639	4200.0
ENSG00000106278	P23471	1628.0
ENSG00000106290	P49848	1628.0
ENSG00000106299	O00401	1628.0
ENSG00000106302	Q2M3T9	454.6
ENSG00000106304	P38567	454.6
ENSG00000106305	Q13155	910.0
ENSG00000106327	Q9UP52	176.1
ENSG00000106328	Q9NQT6	220.2
ENSG00000106330	O75425	97.4
ENSG00000106331	O43316	220.2
ENSG00000106333	Q15113	797.0
ENSG00000106336	O75426	797.0
ENSG00000106341	O96001	361.2
ENSG00000106344	Q9NW13	1628.0
ENSG00000106346	Q9H9J4	1628.0
ENSG00000106348	P20839	4200.0
ENSG00000106351	O95081	176.1
ENSG00000106355	Q9Y4Y9	4200.0
ENSG00000106366	P05121	910.0
ENSG00000106367	P61966	1628.0
ENSG00000106384	Q86VF5	220.2
ENSG00000106392	Q9NS00	910.0
ENSG00000106397	O60568	910.0
ENSG00000106399	P35244	842.0
ENSG00000106400	O43257	1628.0
ENSG00000106404	P56746	454.6
ENSG00000106410	O60393	324.5
ENSG00000106415	Q86VQ1	454.6
ENSG00000106436	Q9BUA6	361.2
ENSG00000106443	O94880	910.0
ENSG00000106459	Q16656	910.0
ENSG00000106460	Q9NUM4	454.6
ENSG00000106462	Q15910	1628.0
ENSG00000106477	Q9BYV8	910.0
ENSG00000106479	O60290	1628.0
ENSG00000106483	Q6FHJ7	324.5
ENSG00000106484	Q5EB52	4200.0
ENSG00000106511	P50222	910.0
ENSG00000106524	Q8IV38	910.0
ENSG00000106526	Q9C0K3	0.0
ENSG00000106536	P78424	910.0
ENSG00000106537	O95857	454.6
ENSG00000106538	Q99969	324.5
ENSG00000106540	Q9NRH1	1628.0
ENSG00000106541	O95994	454.6
ENSG00000106546	P35869	910.0
ENSG00000106554	Q9NX63	910.0
ENSG00000106560	Q9UG22	454.6
ENSG00000106565	Q3YBM2	220.2
ENSG00000106571	P10071	842.0
ENSG00000106588	P25787	1628.0
ENSG00000106591	Q9BYC8	910.0
ENSG00000106603	Q9GZY4	454.6
ENSG00000106605	P53004	4200.0
ENSG00000106608	Q8TCY9	454.6
ENSG00000106609	Q9NWD8	842.0
ENSG00000106610	Q8TBR4	29.6
ENSG00000106615	Q15382	1628.0
ENSG00000106617	Q9UGJ0	4200.0
ENSG00000106624	Q8IUX7	454.6
ENSG00000106628	P49005	4200.0
ENSG00000106631	Q01449	797.0
ENSG00000106633	P35557	1368.0
ENSG00000106635	Q9BQE9	797.0
ENSG00000106636	O15498	1628.0
ENSG00000106638	Q9Y4P3	1628.0
ENSG00000106648	Q7Z4T8	97.4
ENSG00000106665	Q9UDT6	1368.0
ENSG00000106682	Q15056	1368.0
ENSG00000106683	P53667	910.0
ENSG00000106686	Q8N4H0	910.0
ENSG00000106688	P43005	4200.0
ENSG00000106689	P50458	910.0
ENSG00000106692	O75072	910.0
ENSG00000106701	Q9BXM9	454.6
ENSG00000106714	Q9BZ76	910.0
ENSG00000106723	Q9Y657	454.6
ENSG00000106733	Q9NWW6	1628.0
ENSG00000106771	Q9H330	910.0
ENSG00000106772	Q58A63	910.0
ENSG00000106780	Q9H1U4	454.6
ENSG00000106785	Q14142	361.2
ENSG00000106789	Q92828	910.0
ENSG00000106799	P36897	910.0
ENSG00000106803	P60468	1628.0
ENSG00000106804	P01031	842.0
ENSG00000106809	P20774	454.6
ENSG00000106819	Q9BXN1	361.2
ENSG00000106823	O94769	1628.0
ENSG00000106829	Q04727	910.0
ENSG00000106852	Q9UPM6	910.0
ENSG00000106853	Q14914	4200.0
ENSG00000106868	Q6UWL2	454.6
ENSG00000106927	P02760	454.6
ENSG00000106948	Q7Z591	220.2
ENSG00000106952	P32971	324.5
ENSG00000106976	Q05193	910.0
ENSG00000106991	P17813	324.5
ENSG00000106992	P00568	1628.0
ENSG00000106993	Q7L3B6	454.6
ENSG00000107014	P04090	97.4
ENSG00000107018	P04808	6.1
ENSG00000107020	Q9HBL7	910.0
ENSG00000107021	Q9NVG8	1628.0
ENSG00000107036	Q4ADV7	1628.0
ENSG00000107077	Q9H3R0	1628.0
ENSG00000107099	Q8NF50	1628.0
ENSG00000107104	Q14678	910.0
ENSG00000107105	Q12926	1628.0
ENSG00000107130	P62166	1628.0
ENSG00000107140	Q15569	220.2
ENSG00000107147	Q5JUK3	910.0
ENSG00000107159	Q16790	1628.0
ENSG00000107164	Q96I24	1628.0
ENSG00000107165	P17643	1368.0
ENSG00000107175	O43889	361.2
ENSG00000107185	Q92546	1628.0
ENSG00000107186	O75970	910.0
ENSG00000107187	Q9UBR4	910.0
ENSG00000107201	O95786	1368.0
ENSG00000107223	O60869	1628.0
ENSG00000107242	O14986	1628.0
ENSG00000107249	Q8NEA6	910.0
ENSG00000107262	Q99933	910.0
ENSG00000107263	Q13905	910.0
ENSG00000107281	Q9NQX5	910.0
ENSG00000107282	Q02410	910.0
ENSG00000107290	Q7Z333	1628.0
ENSG00000107295	Q99962	454.6
ENSG00000107317	P41222	454.6
ENSG00000107331	Q9BZC7	4200.0
ENSG00000107338	Q15464	910.0
ENSG00000107341	Q712K3	1628.0
ENSG00000107362	Q5VST6	1628.0
ENSG00000107371	Q9NQT5	1628.0
ENSG00000107372	O76080	1628.0
ENSG00000107404	O14640	910.0
ENSG00000107438	O00151	454.6
ENSG00000107443	Q5T5M9	910.0
ENSG00000107447	P04053	842.0
ENSG00000107485	P23771	910.0
ENSG00000107518	Q5VV63	1628.0
ENSG00000107521	Q92902	910.0
ENSG00000107537	O14832	910.0
ENSG00000107551	Q9H2L5	454.6
ENSG00000107554	Q6XZF7	1368.0
ENSG00000107560	Q7L804	842.0
ENSG00000107562	P48061	454.6
ENSG00000107566	O75477	1628.0
ENSG00000107581	Q14152	1628.0
ENSG00000107593	Q9P0L9	1628.0
ENSG00000107611	O60494	910.0
ENSG00000107614	O14717	4200.0
ENSG00000107618	P10745	4200.0
ENSG00000107623	P55107	454.6
ENSG00000107625	Q9BQ39	4200.0
ENSG00000107643	P45983	1628.0
ENSG00000107651	Q9Y6Y8	1628.0
ENSG00000107669	O95260	4200.0
ENSG00000107672	Q9NXX6	1628.0
ENSG00000107679	Q9HB21	1628.0
ENSG00000107719	Q9ULE6	1628.0
ENSG00000107731	Q8IZJ1	910.0
ENSG00000107736	Q9H251	4200.0
ENSG00000107738	Q9H7M9	454.6
ENSG00000107742	Q92563	454.6
ENSG00000107745	Q9BPX6	1628.0
ENSG00000107758	P16298	1628.0
ENSG00000107771	Q9H7U1	454.6
ENSG00000107779	P36894	910.0
ENSG00000107789	Q9UNW1	4200.0
ENSG00000107796	P62736	1628.0
ENSG00000107798	P38571	1628.0
ENSG00000107807	P31314	797.0
ENSG00000107815	Q96RR1	1628.0
ENSG00000107816	Q9BRK4	454.6
ENSG00000107819	Q9BWM7	454.6
ENSG00000107821	Q96I82	797.0
ENSG00000107829	P57775	910.0
ENSG00000107831	P55075	454.6
ENSG00000107833	O75607	454.6
ENSG00000107854	Q9H2K2	4200.0
ENSG00000107859	O75364	454.6
ENSG00000107862	Q92538	1628.0
ENSG00000107863	Q5T5U3	454.6
ENSG00000107864	Q8NE35	910.0
ENSG00000107872	Q9H469	910.0
ENSG00000107874	Q9H467	910.0
ENSG00000107882	Q9UMX1	910.0
ENSG00000107890	Q9UPS8	324.5
ENSG00000107897	Q5T8D3	1628.0
ENSG00000107902	Q9H008	910.0
ENSG00000107929	Q92615	454.6
ENSG00000107937	Q9BZE4	4200.0
ENSG00000107938	Q3B7T1	910.0
ENSG00000107949	Q9P287	1628.0
ENSG00000107951	Q9NVV4	910.0
ENSG00000107954	O76050	910.0
ENSG00000107957	Q5TCZ1	454.6
ENSG00000107959	Q5JRX3	4200.0
ENSG00000107960	Q9H668	1628.0
ENSG00000107968	P41279	454.6
ENSG00000107984	O94907	454.6
ENSG00000108001	Q9H4W6	910.0
ENSG00000108010	O76003	1628.0
ENSG00000108018	Q8WY21	454.6
ENSG00000108021	Q5VWN6	324.5
ENSG00000108039	Q9NQW7	4200.0
ENSG00000108046	Q8IYW2	797.0
ENSG00000108055	Q9UQE7	4200.0
ENSG00000108061	Q9UQ13	4200.0
ENSG00000108064	Q00059	1628.0
ENSG00000108091	Q16204	1628.0
ENSG00000108094	Q13617	910.0
ENSG00000108100	Q8ND76	1628.0
ENSG00000108106	Q16763	1628.0
ENSG00000108107	P46779	1628.0
ENSG00000108175	Q9ULJ6	842.0
ENSG00000108176	Q9UKB3	910.0
ENSG00000108179	P30405	4200.0
ENSG00000108187	P30039	4200.0
ENSG00000108219	Q8NG11	454.6
ENSG00000108231	O95970	454.6
ENSG00000108239	O60347	1628.0
ENSG00000108242	P33260	1628.0
ENSG00000108244	Q9C075	324.5
ENSG00000108255	P05813	454.6
ENSG00000108256	Q7Z417	454.6
ENSG00000108262	Q9Y2X7	910.0
ENSG00000108264	O75478	1628.0
ENSG00000108270	Q9NY61	1628.0
ENSG00000108272	Q6UWP2	4200.0
ENSG00000108278	Q15649	1628.0
ENSG00000108292	P55198	842.0
ENSG00000108294	P49720	1628.0
ENSG00000108296	Q9NXE8	1628.0
ENSG00000108298	P84098	4200.0
ENSG00000108306	Q96IG2	1628.0
ENSG00000108309	Q59EK9	454.6
ENSG00000108312	P17480	1628.0
ENSG00000108342	P09919	361.2
ENSG00000108344	O43242	1628.0
ENSG00000108349	O15234	454.6
ENSG00000108352	Q9UHV5	454.6
ENSG00000108370	O75916	910.0
ENSG00000108375	Q68DV7	1628.0
ENSG00000108379	P56703	842.0
ENSG00000108381	P45381	454.6
ENSG00000108384	O43502	1628.0
ENSG00000108387	O43236	910.0
ENSG00000108389	Q9NYA4	1628.0
ENSG00000108395	O94972	1628.0
ENSG00000108405	P51575	454.6
ENSG00000108406	Q8IX18	842.0
ENSG00000108417	O76014	220.2
ENSG00000108423	Q9UJT1	1628.0
ENSG00000108424	Q14974	1628.0
ENSG00000108433	O14653	1628.0
ENSG00000108439	Q9NVS9	4200.0
ENSG00000108442	Q96ET8	0.0
ENSG00000108443	P23443	1628.0
ENSG00000108448	O95361	454.6
ENSG00000108465	Q96JB5	1628.0
ENSG00000108468	P83916	454.6
ENSG00000108469	O94762	4200.0
ENSG00000108474	Q9Y2B2	4200.0
ENSG00000108479	P51570	4200.0
ENSG00000108504	Q00526	1628.0
ENSG00000108506	Q9H0H0	1628.0
ENSG00000108509	O94983	910.0
ENSG00000108510	Q9UHV7	910.0
ENSG00000108511	P17509	454.6
ENSG00000108515	P13929	4200.0
ENSG00000108516	O14836	324.5
ENSG00000108518	P07737	176.1
ENSG00000108523	Q9H6Y7	1628.0
ENSG00000108528	Q02978	1628.0
ENSG00000108551	Q9Y272	910.0
ENSG00000108556	Q04844	454.6
ENSG00000108557	Q7Z5J4	454.6
ENSG00000108559	Q99567	910.0
ENSG00000108561	Q07021	910.0
ENSG00000108576	P31645	4200.0
ENSG00000108578	Q13867	4200.0
ENSG00000108582	O75976	1628.0
ENSG00000108587	O95249	1628.0
ENSG00000108588	Q96A33	1628.0
ENSG00000108590	Q9Y3C7	1628.0
ENSG00000108591	P55039	4200.0
ENSG00000108592	Q8IY81	4200.0
ENSG00000108599	O43572	910.0
ENSG00000108602	P30838	4200.0
ENSG00000108604	Q92925	1628.0
ENSG00000108622	P13598	176.1
ENSG00000108639	O43760	910.0
ENSG00000108641	Q9UPM9	1628.0
ENSG00000108651	Q9NYH9	1628.0
ENSG00000108654	P17844	4200.0
ENSG00000108666	Q9HAS0	842.0
ENSG00000108669	Q15438	1628.0
ENSG00000108671	O00231	1628.0
ENSG00000108679	Q08380	1628.0
ENSG00000108684	Q16515	910.0
ENSG00000108688	P80098	97.4
ENSG00000108691	P13500	324.5
ENSG00000108700	P80075	176.1
ENSG00000108702	P22362	324.5
ENSG00000108733	O00623	1628.0
ENSG00000108753	P35680	842.0
ENSG00000108759	Q14532	220.2
ENSG00000108771	Q96C10	1628.0
ENSG00000108773	Q92830	1628.0
ENSG00000108774	P51148	1628.0
ENSG00000108784	P54802	4200.0
ENSG00000108786	P14061	1628.0
ENSG00000108788	Q9UH92	910.0
ENSG00000108797	P78357	910.0
ENSG00000108798	Q9P2A4	176.1
ENSG00000108799	Q92800	1628.0
ENSG00000108813	Q92988	176.1
ENSG00000108819	Q96SB3	454.6
ENSG00000108821	P02452	910.0
ENSG00000108823	Q16586	220.2
ENSG00000108825	Q9BTE6	4200.0
ENSG00000108826	Q9P0M9	4200.0
ENSG00000108828	Q99536	4200.0
ENSG00000108829	Q96AG4	910.0
ENSG00000108830	P52198	454.6
ENSG00000108839	P18054	454.6
ENSG00000108840	Q9UQL6	4200.0
ENSG00000108846	O15438	4200.0
ENSG00000108848	O95232	1628.0
ENSG00000108849	P01298	176.1
ENSG00000108852	Q14168	910.0
ENSG00000108854	Q9HAU4	1628.0
ENSG00000108861	P51452	1628.0
ENSG00000108878	Q06432	454.6
ENSG00000108883	Q15029	4200.0
ENSG00000108924	Q16534	910.0
ENSG00000108932	O15403	454.6
ENSG00000108946	P10644	4200.0
ENSG00000108947	Q15768	454.6
ENSG00000108950	Q96MK3	361.2
ENSG00000108953	P62258	1628.0
ENSG00000108960	Q15546	4200.0
ENSG00000108961	Q9HD47	1628.0
ENSG00000108963	Q9BZG8	4200.0
ENSG00000108984	P52564	1368.0
ENSG00000109016	Q6IAN0	4200.0
ENSG00000109046	Q9Y6I7	797.0
ENSG00000109047	P35243	454.6
ENSG00000109061	P12882	1628.0
ENSG00000109062	O14745	910.0
ENSG00000109063	P11055	1628.0
ENSG00000109065	Q9BTE0	1628.0
ENSG00000109066	Q8NE00	1628.0
ENSG00000109072	P04004	797.0
ENSG00000109079	Q13829	454.6
ENSG00000109083	Q8IY31	1628.0
ENSG00000109084	Q5BJF2	1628.0
ENSG00000109089	Q86X02	842.0
ENSG00000109099	Q01453	454.6
ENSG00000109101	O15353	454.6
ENSG00000109103	Q13432	1628.0
ENSG00000109107	P09972	4200.0
ENSG00000109111	Q7KZ85	1628.0
ENSG00000109113	Q9BZG1	910.0
ENSG00000109118	Q96QT6	910.0
ENSG00000109132	Q99453	910.0
ENSG00000109133	P57088	910.0
ENSG00000109158	P48169	454.6
ENSG00000109163	P30968	910.0
ENSG00000109171	Q9P270	454.6
ENSG00000109180	Q9NX40	910.0
ENSG00000109181	P36537	910.0
ENSG00000109182	Q9H720	1628.0
ENSG00000109184	Q92564	1628.0
ENSG00000109189	P62068	1628.0
ENSG00000109193	P49888	361.2
ENSG00000109205	A1E959	97.4
ENSG00000109208	Q99954	0.0
ENSG00000109220	Q9UKJ5	910.0
ENSG00000109238	O60397	97.4
ENSG00000109255	P48645	454.6
ENSG00000109265	Q6ZU35	454.6
ENSG00000109270	Q9UHA4	1628.0
ENSG00000109272	P10720	29.6
ENSG00000109320	P19838	842.0
ENSG00000109321	P15514	324.5
ENSG00000109323	O00462	4200.0
ENSG00000109332	P61077	1628.0
ENSG00000109339	P53779	1628.0
ENSG00000109381	Q15723	454.6
ENSG00000109390	O43677	324.5
ENSG00000109424	P25874	97.4
ENSG00000109436	Q6ZT07	4200.0
ENSG00000109445	Q9Y3S2	910.0
ENSG00000109452	O15327	910.0
ENSG00000109458	Q13480	454.6
ENSG00000109466	O95198	1628.0
ENSG00000109471	P60568	97.4
ENSG00000109472	P16870	910.0
ENSG00000109475	P49207	4200.0
ENSG00000109501	O76024	910.0
ENSG00000109511	Q9UJ72	324.5
ENSG00000109519	Q9HAV7	4200.0
ENSG00000109534	Q9NY12	1628.0
ENSG00000109536	Q14331	910.0
ENSG00000109572	P51790	4200.0
ENSG00000109576	Q8N5Z0	4200.0
ENSG00000109586	Q86SF2	910.0
ENSG00000109606	O43143	4200.0
ENSG00000109610	P08294	361.2
ENSG00000109618	Q9HD40	1628.0
ENSG00000109625	Q66K79	454.6
ENSG00000109654	Q9C040	4200.0
ENSG00000109667	Q9NRM0	454.6
ENSG00000109670	Q969H0	1628.0
ENSG00000109674	Q8TAT5	4200.0
ENSG00000109680	Q8N5T2	1628.0
ENSG00000109684	Q7Z7G1	454.6
ENSG00000109685	O96028	910.0
ENSG00000109686	Q5HYK7	910.0
ENSG00000109689	Q9P246	454.6
ENSG00000109705	P78367	454.6
ENSG00000109736	Q14728	4200.0
ENSG00000109738	P48167	454.6
ENSG00000109743	Q10588	842.0
ENSG00000109756	Q9Y4G8	910.0
ENSG00000109758	Q04756	797.0
ENSG00000109762	Q9H3E2	910.0
ENSG00000109771	Q9P2M1	842.0
ENSG00000109775	Q9NUQ7	910.0
ENSG00000109787	P57682	454.6
ENSG00000109790	Q96PQ7	4200.0
ENSG00000109794	A5PLN7	842.0
ENSG00000109805	Q9BPX3	1628.0
ENSG00000109814	O60701	4200.0
ENSG00000109819	Q9UBK2	454.6
ENSG00000109832	Q9UHL0	1628.0
ENSG00000109846	P02511	910.0
ENSG00000109851	A6NMT0	842.0
ENSG00000109854	Q9BUP3	4200.0
ENSG00000109861	P53634	1628.0
ENSG00000109881	Q96HJ3	454.6
ENSG00000109906	Q05516	454.6
ENSG00000109911	Q96EB1	1628.0
ENSG00000109917	O75312	4200.0
ENSG00000109919	Q9Y6C9	910.0
ENSG00000109920	Q8N3X1	454.6
ENSG00000109927	O75443	910.0
ENSG00000109929	O75845	4200.0
ENSG00000109943	O95727	454.6
ENSG00000109944	Q6NUN7	454.6
ENSG00000109956	Q9P2W7	454.6
ENSG00000109971	P11142	1628.0
ENSG00000109991	P56373	454.6
ENSG00000110002	O00534	1628.0
ENSG00000110011	Q9NNZ3	910.0
ENSG00000110013	Q9HAT2	4200.0
ENSG00000110025	Q9NRS6	454.6
ENSG00000110031	O60711	1628.0
ENSG00000110042	Q9Y2E6	910.0
ENSG00000110046	Q2TAZ0	1628.0
ENSG00000110047	Q9H4M9	1628.0
ENSG00000110048	P22059	1628.0
ENSG00000110057	Q9H1C4	454.6
ENSG00000110060	Q9BZE2	4200.0
ENSG00000110063	Q96C86	1628.0
ENSG00000110066	Q4FZB7	1368.0
ENSG00000110074	Q96CU9	910.0
ENSG00000110075	Q5H9R7	1628.0
ENSG00000110076	Q9P2S2	910.0
ENSG00000110077	Q9H2W1	97.4
ENSG00000110079	Q96JQ5	454.6
ENSG00000110080	Q11206	454.6
ENSG00000110090	P50416	1628.0
ENSG00000110092	P24385	454.6
ENSG00000110104	Q9H6F5	1628.0
ENSG00000110107	Q9UMS4	1628.0
ENSG00000110108	Q9BVC6	220.2
ENSG00000110148	P32239	361.2
ENSG00000110169	P02790	454.6
ENSG00000110171	O75382	4200.0
ENSG00000110172	Q9UHD1	1628.0
ENSG00000110195	P15328	842.0
ENSG00000110200	P60006	454.6
ENSG00000110203	P41439	842.0
ENSG00000110218	Q96RD7	454.6
ENSG00000110237	Q96PE2	910.0
ENSG00000110243	Q6Q788	324.5
ENSG00000110245	P02656	176.1
ENSG00000110274	Q9UPV0	1628.0
ENSG00000110315	Q8WVD5	910.0
ENSG00000110318	Q9P2H0	842.0
ENSG00000110321	P78344	1628.0
ENSG00000110324	Q13651	324.5
ENSG00000110328	Q6P9A2	454.6
ENSG00000110330	Q13490	910.0
ENSG00000110344	Q14139	1628.0
ENSG00000110347	P39900	176.1
ENSG00000110367	P26196	1628.0
ENSG00000110375	O00526	176.1
ENSG00000110395	P22681	910.0
ENSG00000110400	Q15223	454.6
ENSG00000110422	Q9H422	910.0
ENSG00000110427	Q6ZVL6	454.6
ENSG00000110429	Q9UK99	4200.0
ENSG00000110435	O00330	4200.0
ENSG00000110436	P43004	4200.0
ENSG00000110442	Q9P000	1628.0
ENSG00000110446	Q8IY34	176.1
ENSG00000110448	P06127	324.5
ENSG00000110455	Q96QU6	1628.0
ENSG00000110484	Q13296	97.4
ENSG00000110492	P21741	454.6
ENSG00000110497	Q9C0C7	910.0
ENSG00000110514	Q8WXG6	910.0
ENSG00000110536	Q8WUK0	4200.0
ENSG00000110583	Q86UY6	1628.0
ENSG00000110619	P49589	4200.0
ENSG00000110628	Q96BI1	4200.0
ENSG00000110651	P60033	910.0
ENSG00000110660	Q8IXU6	1628.0
ENSG00000110665	Q9P2W6	6.1
ENSG00000110675	Q8N336	454.6
ENSG00000110680	P01258	454.6
ENSG00000110693	P35712	910.0
ENSG00000110696	O00193	454.6
ENSG00000110697	O00562	1628.0
ENSG00000110700	P62277	4200.0
ENSG00000110711	O00170	1628.0
ENSG00000110713	P52948	1628.0
ENSG00000110717	O00217	4200.0
ENSG00000110719	Q13488	1628.0
ENSG00000110721	P35790	1368.0
ENSG00000110723	Q8NEV8	324.5
ENSG00000110756	Q9UPZ3	910.0
ENSG00000110768	P32780	1628.0
ENSG00000110777	Q16633	454.6
ENSG00000110786	P54829	454.6
ENSG00000110799	P04275	910.0
ENSG00000110801	O00233	1628.0
ENSG00000110811	Q8IVL6	454.6
ENSG00000110841	Q86W92	910.0
ENSG00000110844	Q6NWY9	1628.0
ENSG00000110848	Q07108	842.0
ENSG00000110851	Q9UKN5	454.6
ENSG00000110852	Q92478	842.0
ENSG00000110871	Q5HYK3	4200.0
ENSG00000110876	Q14242	97.4
ENSG00000110880	Q9ULV4	1628.0
ENSG00000110881	P78348	910.0
ENSG00000110887	P14920	4200.0
ENSG00000110888	Q6IMN6	454.6
ENSG00000110900	A1L157	910.0
ENSG00000110906	Q9H3F6	910.0
ENSG00000110911	P49281	4200.0
ENSG00000110917	Q14165	1628.0
ENSG00000110921	Q03426	4200.0
ENSG00000110925	Q9H175	910.0
ENSG00000110931	Q96RR4	1628.0
ENSG00000110934	Q9UBW5	454.6
ENSG00000110944	Q9NPF7	220.2
ENSG00000110955	P06576	4200.0
ENSG00000110958	Q15185	1628.0
ENSG00000110975	Q6XYQ8	454.6
ENSG00000110987	Q4VC05	454.6
ENSG00000111011	Q7L4I2	842.0
ENSG00000111012	O15528	454.6
ENSG00000111046	P23409	454.6
ENSG00000111049	P13349	910.0
ENSG00000111052	O14910	454.6
ENSG00000111057	P05783	454.6
ENSG00000111058	Q9H6R3	4200.0
ENSG00000111077	Q63HR2	454.6
ENSG00000111087	P08151	842.0
ENSG00000111110	Q9ULR3	910.0
ENSG00000111142	P50579	4200.0
ENSG00000111144	P09960	1628.0
ENSG00000111145	P41970	454.6
ENSG00000111181	P48065	1628.0
ENSG00000111186	Q9H1J7	910.0
ENSG00000111196	Q96A72	1628.0
ENSG00000111199	Q9HBA0	454.6
ENSG00000111203	Q969R8	1628.0
ENSG00000111206	Q08050	842.0
ENSG00000111215	Q16378	29.6
ENSG00000111218	Q9NR22	1628.0
ENSG00000111224	Q9NR21	454.6
ENSG00000111229	O15145	1628.0
ENSG00000111231	Q9UHW5	1628.0
ENSG00000111237	Q9UBQ0	4200.0
ENSG00000111241	P10767	454.6
ENSG00000111245	P10916	454.6
ENSG00000111247	Q96B01	454.6
ENSG00000111249	O14529	1628.0
ENSG00000111252	Q9UQQ2	454.6
ENSG00000111254	O75969	176.1
ENSG00000111261	Q9H8J5	220.2
ENSG00000111262	Q09470	1628.0
ENSG00000111266	Q9BY84	1628.0
ENSG00000111269	O60519	910.0
ENSG00000111271	Q6JQN1	4200.0
ENSG00000111275	P05091	4200.0
ENSG00000111276	P46527	797.0
ENSG00000111291	Q9NZD1	220.2
ENSG00000111300	Q14CX7	1628.0
ENSG00000111305	Q2KHT4	454.6
ENSG00000111319	P37088	361.2
ENSG00000111321	P36941	176.1
ENSG00000111325	Q6N063	1628.0
ENSG00000111328	O14519	910.0
ENSG00000111331	Q9Y6K5	176.1
ENSG00000111332	Q9BTM1	1628.0
ENSG00000111335	P29728	176.1
ENSG00000111339	Q93070	324.5
ENSG00000111341	P08493	454.6
ENSG00000111344	O95294	454.6
ENSG00000111348	P52566	454.6
ENSG00000111358	Q13889	1628.0
ENSG00000111361	Q14232	4200.0
ENSG00000111364	Q8NHQ9	1628.0
ENSG00000111371	Q9H2H9	1628.0
ENSG00000111404	Q9H628	454.6
ENSG00000111405	P21128	4200.0
ENSG00000111412	Q9H741	1628.0
ENSG00000111424	P11473	454.6
ENSG00000111432	Q9ULW2	842.0
ENSG00000111445	P40937	4200.0
ENSG00000111450	P32856	454.6
ENSG00000111452	Q6QNK2	797.0
ENSG00000111481	P61923	1628.0
ENSG00000111490	Q9Y2I9	910.0
ENSG00000111530	Q86VP6	1628.0
ENSG00000111536	Q9NPH9	220.2
ENSG00000111537	P01579	324.5
ENSG00000111540	P61020	1628.0
ENSG00000111554	Q8TC05	842.0
ENSG00000111581	P57740	1628.0
ENSG00000111596	Q9NZN8	1628.0
ENSG00000111602	Q9UNS1	1628.0
ENSG00000111605	Q16630	910.0
ENSG00000111615	Q13601	1628.0
ENSG00000111639	Q4U2R6	910.0
ENSG00000111640	P04406	4200.0
ENSG00000111641	P46087	4200.0
ENSG00000111642	Q14839	1628.0
ENSG00000111644	Q8NEB7	176.1
ENSG00000111647	A0JNW5	1628.0
ENSG00000111652	Q9UBW8	1628.0
ENSG00000111653	Q9UNL4	1628.0
ENSG00000111664	P16520	1628.0
ENSG00000111665	Q99618	324.5
ENSG00000111666	Q8WUD6	361.2
ENSG00000111667	P45974	1628.0
ENSG00000111669	P60174	4200.0
ENSG00000111670	Q3T906	1628.0
ENSG00000111671	Q99619	97.4
ENSG00000111674	P09104	4200.0
ENSG00000111676	P54259	454.6
ENSG00000111678	Q99622	910.0
ENSG00000111679	P29350	910.0
ENSG00000111684	Q6P1A2	1628.0
ENSG00000111696	Q86UY8	1628.0
ENSG00000111700	Q9NPD5	842.0
ENSG00000111701	P41238	176.1
ENSG00000111704	Q9H9S0	454.6
ENSG00000111707	Q9H7L9	910.0
ENSG00000111711	Q9Y3E0	1628.0
ENSG00000111713	P54840	4200.0
ENSG00000111716	P07195	4200.0
ENSG00000111725	Q9Y478	1368.0
ENSG00000111726	Q8NFW8	4200.0
ENSG00000111727	Q9Y5Z7	1628.0
ENSG00000111728	Q92185	454.6
ENSG00000111729	Q9UMR7	97.4
ENSG00000111731	Q86YS7	1628.0
ENSG00000111732	Q9GZX7	454.6
ENSG00000111737	Q15286	1628.0
ENSG00000111752	P78364	454.6
ENSG00000111775	P12074	1628.0
ENSG00000111780	O43716	910.0
ENSG00000111783	Q33E94	454.6
ENSG00000111785	Q9NVN3	454.6
ENSG00000111786	Q13242	1628.0
ENSG00000111788	A8MPP1	1628.0
ENSG00000111790	Q9NVK5	910.0
ENSG00000111796	Q12918	220.2
ENSG00000111799	Q99715	454.6
ENSG00000111801	O00478	97.4
ENSG00000111802	O95551	1628.0
ENSG00000111816	P42685	1628.0
ENSG00000111817	Q9UL01	4200.0
ENSG00000111832	Q9H446	1628.0
ENSG00000111834	Q5TD94	1628.0
ENSG00000111837	P20794	1628.0
ENSG00000111843	Q9P0S9	1628.0
ENSG00000111845	Q9NWT1	1628.0
ENSG00000111846	Q06430	1628.0
ENSG00000111850	Q96KF7	910.0
ENSG00000111859	Q14511	910.0
ENSG00000111860	Q5SZL2	454.6
ENSG00000111863	Q96IZ2	454.6
ENSG00000111875	Q9Y294	1628.0
ENSG00000111877	Q9NXL9	1628.0
ENSG00000111879	Q8NB25	1628.0
ENSG00000111880	O60942	1628.0
ENSG00000111885	P33908	1628.0
ENSG00000111886	P28476	454.6
ENSG00000111897	Q9NRX5	1628.0
ENSG00000111906	Q7Z4H3	4200.0
ENSG00000111907	Q16890	454.6
ENSG00000111911	Q9NQE9	1628.0
ENSG00000111912	Q8NI08	1368.0
ENSG00000111913	Q9Y4F9	910.0
ENSG00000111961	O94885	454.6
ENSG00000111962	Q9Y2C2	842.0
ENSG00000111971	Q5SRR4	97.4
ENSG00000111975	O95867	176.1
ENSG00000111980	O95865	454.6
ENSG00000111981	Q9BZM6	97.4
ENSG00000111985	Q9Y334	454.6
ENSG00000111987	Q9Y333	1628.0
ENSG00000112029	Q9UKT4	454.6
ENSG00000112031	Q9UGC7	4200.0
ENSG00000112033	Q03181	797.0
ENSG00000112038	P35372	454.6
ENSG00000112039	Q9HB96	842.0
ENSG00000112041	O00294	454.6
ENSG00000112053	Q96RN1	324.5
ENSG00000112062	Q16539	1628.0
ENSG00000112077	Q02094	4200.0
ENSG00000112078	Q7Z5Y7	797.0
ENSG00000112079	Q15208	1628.0
ENSG00000112081	P84103	1628.0
ENSG00000112090	Q7Z6P3	910.0
ENSG00000112096	P04179	4200.0
ENSG00000112110	Q9H0U6	910.0
ENSG00000112115	Q16552	454.6
ENSG00000112116	Q96PD4	454.6
ENSG00000112118	P25205	1628.0
ENSG00000112130	O76064	454.6
ENSG00000112137	Q9C0D0	454.6
ENSG00000112139	Q8NFP4	797.0
ENSG00000112144	Q9UPZ9	1628.0
ENSG00000112146	Q9UK97	1628.0
ENSG00000112149	Q01151	454.6
ENSG00000112159	Q9NU22	4200.0
ENSG00000112164	P43220	454.6
ENSG00000112167	Q9NPB0	910.0
ENSG00000112175	P22003	910.0
ENSG00000112182	Q9BYV9	454.6
ENSG00000112183	Q9BX46	1628.0
ENSG00000112186	P40123	1628.0
ENSG00000112195	Q5T2D2	220.2
ENSG00000112200	Q9Y4E5	454.6
ENSG00000112208	O95816	910.0
ENSG00000112210	Q9ULC3	1628.0
ENSG00000112212	Q5TGU0	176.1
ENSG00000112214	Q5TD97	324.5
ENSG00000112218	Q9BZJ6	842.0
ENSG00000112232	Q5VWX1	842.0
ENSG00000112234	Q9UKA2	910.0
ENSG00000112237	P24863	1628.0
ENSG00000112238	Q9H4Q3	910.0
ENSG00000112242	O00716	1628.0
ENSG00000112245	Q93096	1628.0
ENSG00000112246	P81133	910.0
ENSG00000112249	Q8N3C0	4200.0
ENSG00000112273	Q5TGJ6	97.4
ENSG00000112276	Q8NE79	910.0
ENSG00000112280	P20849	842.0
ENSG00000112282	Q9ULK4	910.0
ENSG00000112290	Q92558	910.0
ENSG00000112293	P80108	4200.0
ENSG00000112294	P51649	4200.0
ENSG00000112297	Q9Y4K1	454.6
ENSG00000112299	O95497	910.0
ENSG00000112303	O95498	910.0
ENSG00000112304	Q9NPJ3	4200.0
ENSG00000112305	Q8IYB5	910.0
ENSG00000112306	P25398	1628.0
ENSG00000112308	Q9GZU0	797.0
ENSG00000112309	Q9NPZ5	1628.0
ENSG00000112312	O75496	842.0
ENSG00000112319	O95677	1628.0
ENSG00000112320	A7XYQ1	454.6
ENSG00000112333	Q9Y466	910.0
ENSG00000112335	O60493	1628.0
ENSG00000112337	O00624	176.1
ENSG00000112339	Q9Y450	4200.0
ENSG00000112343	O00635	97.4
ENSG00000112357	O00628	1628.0
ENSG00000112365	O43167	797.0
ENSG00000112367	Q92562	1628.0
ENSG00000112378	Q96FX8	454.6
ENSG00000112379	Q5TH69	910.0
ENSG00000112394	Q8TF71	1368.0
ENSG00000112406	Q9UBI9	910.0
ENSG00000112414	Q86SQ4	910.0
ENSG00000112419	O75167	910.0
ENSG00000112425	O95278	1628.0
ENSG00000112448	P14373	1628.0
ENSG00000112459	Q9UGF5	324.5
ENSG00000112461	Q9UGF6	361.2
ENSG00000112462	Q9UGF6	361.2
ENSG00000112473	Q92504	1628.0
ENSG00000112474	Q92506	4200.0
ENSG00000112478	Q8N1B4	1628.0
ENSG00000112486	P51684	454.6
ENSG00000112494	Q86WB7	1628.0
ENSG00000112498	O60927	1628.0
ENSG00000112499	O15244	454.6
ENSG00000112511	O43189	361.2
ENSG00000112514	O60888	4200.0
ENSG00000112526	P25440	1368.0
ENSG00000112530	Q96M98	1628.0
ENSG00000112531	Q96PU8	910.0
ENSG00000112539	Q5T5N4	797.0
ENSG00000112541	Q9Y233	4200.0
ENSG00000112559	Q99750	454.6
ENSG00000112561	P19484	454.6
ENSG00000112562	Q9H3U7	454.6
ENSG00000112576	P30281	910.0
ENSG00000112578	Q13895	1628.0
ENSG00000112584	Q96EK7	454.6
ENSG00000112592	P20226	4200.0
ENSG00000112599	Q9UMX6	454.6
ENSG00000112619	P23942	842.0
ENSG00000112624	Q6AI39	454.6
ENSG00000112640	Q14738	1628.0
ENSG00000112651	Q5T653	4200.0
ENSG00000112655	Q13308	910.0
ENSG00000112658	P11831	910.0
ENSG00000112659	Q8IWT3	454.6
ENSG00000112664	O95989	1628.0
ENSG00000112667	O43598	4200.0
ENSG00000112679	Q9NRW4	1628.0
ENSG00000112685	Q96KP1	1628.0
ENSG00000112695	P14406	842.0
ENSG00000112697	Q9NV96	1628.0
ENSG00000112699	O60547	4200.0
ENSG00000112701	Q9GZR1	1628.0
ENSG00000112706	Q17R60	454.6
ENSG00000112715	P15692	454.6
ENSG00000112727	P68431	1628.0
ENSG00000112739	Q13523	1628.0
ENSG00000112742	P33981	1628.0
ENSG00000112759	Q99808	1628.0
ENSG00000112761	O95389	454.6
ENSG00000112763	Q7KYR7	361.2
ENSG00000112769	Q16363	1628.0
ENSG00000112773	Q96IP4	454.6
ENSG00000112782	Q9NZA1	454.6
ENSG00000112787	Q9HCM7	454.6
ENSG00000112796	Q9UJA9	454.6
ENSG00000112799	O95711	454.6
ENSG00000112812	Q9NQE7	1628.0
ENSG00000112818	Q16819	910.0
ENSG00000112837	O95935	454.6
ENSG00000112851	Q96RT1	797.0
ENSG00000112852	Q9Y5E7	797.0
ENSG00000112855	P49590	4200.0
ENSG00000112874	Q9BQG2	4200.0
ENSG00000112877	Q9P209	842.0
ENSG00000112893	Q16706	1628.0
ENSG00000112902	Q13591	910.0
ENSG00000112936	P10643	454.6
ENSG00000112941	Q5XG87	1628.0
ENSG00000112964	P10912	454.6
ENSG00000112972	Q01581	4200.0
ENSG00000112977	P51397	910.0
ENSG00000112981	P56597	1628.0
ENSG00000112983	Q9H0E9	910.0
ENSG00000112984	O95235	1628.0
ENSG00000112992	Q13423	4200.0
ENSG00000112996	Q9NP92	910.0
ENSG00000113013	P38646	4200.0
ENSG00000113048	Q92552	842.0
ENSG00000113068	O60925	1628.0
ENSG00000113070	Q99075	454.6
ENSG00000113073	Q96Q91	1628.0
ENSG00000113083	P28300	4200.0
ENSG00000113088	P49863	454.6
ENSG00000113100	Q9ULB4	797.0
ENSG00000113108	O95704	454.6
ENSG00000113119	Q96DC7	454.6
ENSG00000113140	P09486	910.0
ENSG00000113141	Q13123	1628.0
ENSG00000113161	P04035	4200.0
ENSG00000113163	Q9Y5P4	910.0
ENSG00000113194	Q96CS3	1628.0
ENSG00000113196	O96004	797.0
ENSG00000113205	Q9Y5E6	797.0
ENSG00000113209	Q9Y5E4	797.0
ENSG00000113211	Q9Y5E3	797.0
ENSG00000113212	Q9Y5E2	797.0
ENSG00000113231	O95263	1368.0
ENSG00000113240	Q9HAZ1	1628.0
ENSG00000113248	Q9Y5E8	797.0
ENSG00000113249	Q96D42	454.6
ENSG00000113262	O15303	910.0
ENSG00000113263	Q08881	910.0
ENSG00000113269	Q86XS8	454.6
ENSG00000113272	Q9NWX6	1628.0
ENSG00000113273	P15848	4200.0
ENSG00000113282	Q14677	1628.0
ENSG00000113296	P35443	910.0
ENSG00000113300	Q9ULM6	1628.0
ENSG00000113302	P29460	454.6
ENSG00000113303	Q6UX41	176.1
ENSG00000113312	Q99614	1628.0
ENSG00000113318	P20585	4200.0
ENSG00000113319	O14827	1628.0
ENSG00000113327	P18507	910.0
ENSG00000113328	P51959	454.6
ENSG00000113356	O15318	910.0
ENSG00000113360	Q9NRR4	4200.0
ENSG00000113361	P55285	797.0
ENSG00000113368	P20700	1628.0
ENSG00000113369	Q96B67	910.0
ENSG00000113384	Q9H4A6	1628.0
ENSG00000113387	P53999	4200.0
ENSG00000113389	P17342	797.0
ENSG00000113391	Q8WUF8	1628.0
ENSG00000113396	Q9Y2P4	4200.0
ENSG00000113407	P26639	4200.0
ENSG00000113430	P78413	454.6
ENSG00000113441	Q9UIQ6	910.0
ENSG00000113448	Q08499	1628.0
ENSG00000113456	O60671	1628.0
ENSG00000113460	Q8TDN6	1628.0
ENSG00000113492	Q9BYV1	4200.0
ENSG00000113494	P16471	454.6
ENSG00000113504	Q9Y666	1628.0
ENSG00000113520	P05112	97.4
ENSG00000113522	Q92878	1628.0
ENSG00000113525	P05113	324.5
ENSG00000113532	Q92187	454.6
ENSG00000113552	P46926	4200.0
ENSG00000113555	Q9NPG4	797.0
ENSG00000113558	P63208	1628.0
ENSG00000113569	O75694	1628.0
ENSG00000113575	P67775	1628.0
ENSG00000113578	P05230	454.6
ENSG00000113580	P04150	454.6
ENSG00000113583	Q8NC54	361.2
ENSG00000113593	Q96BP3	4200.0
ENSG00000113594	P42702	454.6
ENSG00000113595	P36406	910.0
ENSG00000113597	A5PLN9	1628.0
ENSG00000113600	P02748	454.6
ENSG00000113615	O95486	1628.0
ENSG00000113621	Q96J42	910.0
ENSG00000113638	Q6PID6	1628.0
ENSG00000113643	P54136	4200.0
ENSG00000113645	Q8IX03	910.0
ENSG00000113648	O75367	842.0
ENSG00000113649	O14776	1628.0
ENSG00000113657	Q14195	4200.0
ENSG00000113658	Q99717	910.0
ENSG00000113712	P48729	1628.0
ENSG00000113716	Q12766	454.6
ENSG00000113719	Q969X5	1628.0
ENSG00000113721	P09619	910.0
ENSG00000113722	P47902	910.0
ENSG00000113732	O15342	1628.0
ENSG00000113734	Q12981	1628.0
ENSG00000113739	O76061	454.6
ENSG00000113742	Q17RY0	910.0
ENSG00000113749	P25021	842.0
ENSG00000113758	Q16643	454.6
ENSG00000113761	Q9UL40	1628.0
ENSG00000113763	Q6ZN44	910.0
ENSG00000113790	Q08426	4200.0
ENSG00000113805	Q9P232	910.0
ENSG00000113810	Q9NTJ3	4200.0
ENSG00000113811	Q9Y6D0	842.0
ENSG00000113812	Q9H981	1628.0
ENSG00000113838	Q9NVR7	1628.0
ENSG00000113845	Q9NPL8	910.0
ENSG00000113851	Q96SW2	1628.0
ENSG00000113889	P01042	454.6
ENSG00000113905	P04196	324.5
ENSG00000113916	P41182	454.6
ENSG00000113924	Q93099	4200.0
ENSG00000113946	Q9Y5I7	361.2
ENSG00000113966	Q9H0F7	1628.0
ENSG00000113971	Q7Z494	4200.0
ENSG00000114013	P42081	361.2
ENSG00000114019	Q9Y2J4	454.6
ENSG00000114021	Q9NQR4	4200.0
ENSG00000114023	Q96A26	910.0
ENSG00000114026	O15527	4200.0
ENSG00000114030	P52294	1628.0
ENSG00000114054	P05166	4200.0
ENSG00000114062	Q05086	1628.0
ENSG00000114098	Q8IUR7	1628.0
ENSG00000114107	Q8NHQ1	454.6
ENSG00000114113	P50120	842.0
ENSG00000114115	P09455	842.0
ENSG00000114120	Q96CQ1	1628.0
ENSG00000114124	Q8WTQ7	454.6
ENSG00000114125	Q9UBF6	910.0
ENSG00000114126	Q14188	454.6
ENSG00000114127	Q8IZH2	1628.0
ENSG00000114166	Q92831	1628.0
ENSG00000114200	P06276	4200.0
ENSG00000114204	O75830	361.2
ENSG00000114209	Q9BUL8	910.0
ENSG00000114248	Q6UY01	1628.0
ENSG00000114251	P41221	910.0
ENSG00000114268	Q16877	4200.0
ENSG00000114270	Q02388	454.6
ENSG00000114279	P61328	454.6
ENSG00000114302	P13861	4200.0
ENSG00000114315	Q14469	910.0
ENSG00000114316	Q13107	1628.0
ENSG00000114331	Q15057	1628.0
ENSG00000114346	Q9H8V3	1628.0
ENSG00000114349	P11488	454.6
ENSG00000114353	P04899	1628.0
ENSG00000114354	Q92734	842.0
ENSG00000114374	O00507	910.0
ENSG00000114378	Q12794	910.0
ENSG00000114383	O75896	910.0
ENSG00000114388	Q8WTW4	1628.0
ENSG00000114391	P83731	1628.0
ENSG00000114395	O14569	1628.0
ENSG00000114405	Q9HBI5	842.0
ENSG00000114416	P51114	910.0
ENSG00000114423	Q13191	910.0
ENSG00000114439	Q8WY36	454.6
ENSG00000114446	Q9NWB7	1628.0
ENSG00000114450	Q9HAV0	1628.0
ENSG00000114455	Q9UM44	454.6
ENSG00000114473	Q9H095	1628.0
ENSG00000114480	Q04446	4200.0
ENSG00000114487	Q86VD1	910.0
ENSG00000114491	P11172	4200.0
ENSG00000114503	P52298	1628.0
ENSG00000114520	O95219	842.0
ENSG00000114529	Q5BVD1	324.5
ENSG00000114541	Q9Y2L6	842.0
ENSG00000114544	Q96GZ6	454.6
ENSG00000114547	Q9BZX4	220.2
ENSG00000114554	Q9UIW2	910.0
ENSG00000114573	P38606	4200.0
ENSG00000114626	Q969K4	1628.0
ENSG00000114631	Q9NZ53	454.6
ENSG00000114638	O75841	361.2
ENSG00000114646	O95196	454.6
ENSG00000114648	O94889	910.0
ENSG00000114650	Q12770	910.0
ENSG00000114654	Q9HA90	361.2
ENSG00000114656	Q9ULG3	797.0
ENSG00000114670	Q8NG66	842.0
ENSG00000114686	P09001	4200.0
ENSG00000114698	Q9NRQ2	97.4
ENSG00000114735	Q9Y5R4	4200.0
ENSG00000114737	Q9NSE2	454.6
ENSG00000114738	Q16644	4200.0
ENSG00000114739	Q13705	910.0
ENSG00000114742	Q8TAF3	1628.0
ENSG00000114744	Q86X83	1628.0
ENSG00000114745	Q9BQQ3	1368.0
ENSG00000114757	Q8IYB4	454.6
ENSG00000114767	O43818	1628.0
ENSG00000114770	O15440	4200.0
ENSG00000114771	P22760	4200.0
ENSG00000114779	Q96IU4	1628.0
ENSG00000114784	O60739	1628.0
ENSG00000114786	Q03154	4200.0
ENSG00000114790	Q96DR7	454.6
ENSG00000114796	Q6TFL4	797.0
ENSG00000114805	Q4KWH8	1628.0
ENSG00000114812	P32241	454.6
ENSG00000114841	Q9P2D7	1628.0
ENSG00000114850	Q9UNL2	910.0
ENSG00000114853	Q9UFB7	454.6
ENSG00000114854	P63316	797.0
ENSG00000114857	P30414	4200.0
ENSG00000114859	P51788	1628.0
ENSG00000114861	Q9H334	910.0
ENSG00000114867	Q04637	1628.0
ENSG00000114902	Q9Y6A9	1628.0
ENSG00000114904	P51957	1628.0
ENSG00000114923	P48751	1628.0
ENSG00000114933	Q53TQ3	842.0
ENSG00000114942	P24534	1628.0
ENSG00000114948	O75077	910.0
ENSG00000114956	Q16854	4200.0
ENSG00000114978	Q9H8S9	1628.0
ENSG00000114982	Q9P2N6	1628.0
ENSG00000114988	Q9H0V9	1628.0
ENSG00000114993	Q9BST9	842.0
ENSG00000114999	Q8NG68	1628.0
ENSG00000115008	P01583	176.1
ENSG00000115009	P78556	324.5
ENSG00000115020	Q9Y2I7	1628.0
ENSG00000115041	Q9Y2W7	797.0
ENSG00000115042	Q96GK7	4200.0
ENSG00000115053	P19338	1628.0
ENSG00000115073	P42025	1628.0
ENSG00000115084	Q8WV83	1628.0
ENSG00000115085	P43403	910.0
ENSG00000115091	P61158	1628.0
ENSG00000115107	Q658P3	4200.0
ENSG00000115109	Q9HCM4	910.0
ENSG00000115112	Q9NZI6	910.0
ENSG00000115128	Q9Y3B4	1628.0
ENSG00000115129	Q53FA7	4200.0
ENSG00000115137	Q9NZQ0	1628.0
ENSG00000115138	P01189	454.6
ENSG00000115145	O75886	1368.0
ENSG00000115155	Q9HC10	1628.0
ENSG00000115159	P43304	4200.0
ENSG00000115163	P49450	361.2
ENSG00000115165	O60759	454.6
ENSG00000115170	Q04771	910.0
ENSG00000115183	Q9C0D5	1368.0
ENSG00000115194	Q99726	4200.0
ENSG00000115204	P39210	1628.0
ENSG00000115207	Q8WUA4	910.0
ENSG00000115211	Q9UI10	1628.0
ENSG00000115216	Q9UHY1	454.6
ENSG00000115221	P18564	910.0
ENSG00000115226	Q9H6D8	454.6
ENSG00000115232	P13612	842.0
ENSG00000115233	O00487	1628.0
ENSG00000115234	Q15036	1628.0
ENSG00000115239	Q9Y575	842.0
ENSG00000115241	O15355	1628.0
ENSG00000115252	P54750	1628.0
ENSG00000115254	Q9HCN4	4200.0
ENSG00000115255	Q96HR9	454.6
ENSG00000115257	Q6UW60	1368.0
ENSG00000115263	P01275	454.6
ENSG00000115266	O95996	910.0
ENSG00000115267	Q9BYX4	1368.0
ENSG00000115268	P62841	4200.0
ENSG00000115271	P28676	454.6
ENSG00000115274	Q9C086	910.0
ENSG00000115275	Q13724	1628.0
ENSG00000115282	Q49AM3	97.4
ENSG00000115286	O75251	4200.0
ENSG00000115289	Q9BSM1	842.0
ENSG00000115290	Q14449	842.0
ENSG00000115295	Q8N3C7	454.6
ENSG00000115297	O43763	176.1
ENSG00000115306	Q01082	910.0
ENSG00000115307	Q9Y679	1628.0
ENSG00000115310	Q9NQC3	1628.0
ENSG00000115317	O43464	4200.0
ENSG00000115318	P58215	910.0
ENSG00000115325	Q99704	454.6
ENSG00000115339	Q14435	797.0
ENSG00000115350	Q9NR33	1628.0
ENSG00000115353	P25103	842.0
ENSG00000115355	Q3V6T2	910.0
ENSG00000115361	P28330	4200.0
ENSG00000115363	Q9H8M9	454.6
ENSG00000115364	P49406	910.0
ENSG00000115365	O43813	1628.0
ENSG00000115368	Q8IWA0	1628.0
ENSG00000115380	Q12805	454.6
ENSG00000115386	P05451	91.0
ENSG00000115392	Q9NW38	1628.0
ENSG00000115414	P02751	842.0
ENSG00000115415	P42224	454.6
ENSG00000115419	O94925	4200.0
ENSG00000115421	Q9BWT3	1628.0
ENSG00000115423	Q9C0G6	1628.0
ENSG00000115425	Q9BY49	4200.0
ENSG00000115446	Q53HI1	1628.0
ENSG00000115457	P18065	454.6
ENSG00000115459	Q96FG2	1628.0
ENSG00000115461	P24593	797.0
ENSG00000115464	Q70CQ2	1628.0
ENSG00000115468	Q9BUP0	910.0
ENSG00000115474	O60928	454.6
ENSG00000115484	P50991	1628.0
ENSG00000115486	P38435	4200.0
ENSG00000115488	Q9Y3R4	324.5
ENSG00000115504	Q8NDI1	797.0
ENSG00000115507	P32242	454.6
ENSG00000115514	O14530	1628.0
ENSG00000115520	Q9H8M1	4200.0
ENSG00000115523	P22749	220.2
ENSG00000115524	O75533	1628.0
ENSG00000115525	Q9UNP4	454.6
ENSG00000115526	O43529	454.6
ENSG00000115539	Q9H2J4	1628.0
ENSG00000115540	Q9Y3A3	1628.0
ENSG00000115541	P61604	4200.0
ENSG00000115548	Q9Y4C1	1628.0
ENSG00000115556	Q9BRC7	1628.0
ENSG00000115561	Q9Y3E7	1628.0
ENSG00000115568	P52746	454.6
ENSG00000115590	P27930	361.2
ENSG00000115592	Q9UGI9	4200.0
ENSG00000115593	Q8NB12	1628.0
ENSG00000115594	P14778	454.6
ENSG00000115596	Q9Y6F9	910.0
ENSG00000115598	Q9HB29	454.6
ENSG00000115602	Q01638	324.5
ENSG00000115604	Q13478	324.5
ENSG00000115607	O95256	454.6
ENSG00000115616	Q9UBY0	4200.0
ENSG00000115641	Q14192	910.0
ENSG00000115648	Q9BV36	454.6
ENSG00000115649	Q9BV87	1628.0
ENSG00000115652	Q8NBZ7	4200.0
ENSG00000115657	Q9NP58	4200.0
ENSG00000115661	O75716	1628.0
ENSG00000115665	Q9GZV3	4200.0
ENSG00000115677	Q00341	1368.0
ENSG00000115685	Q15435	1628.0
ENSG00000115687	Q96RG2	1368.0
ENSG00000115694	O00506	4200.0
ENSG00000115705	P07202	797.0
ENSG00000115718	P04070	910.0
ENSG00000115738	Q02363	842.0
ENSG00000115750	Q53T94	797.0
ENSG00000115756	P37235	910.0
ENSG00000115758	P11926	4200.0
ENSG00000115760	Q9NR09	1628.0
ENSG00000115761	Q9BSC4	1628.0
ENSG00000115762	Q96CS7	842.0
ENSG00000115806	Q9H8Y8	1628.0
ENSG00000115808	O43815	1628.0
ENSG00000115816	Q03701	1628.0
ENSG00000115825	O94806	910.0
ENSG00000115827	Q5H9S7	842.0
ENSG00000115828	Q16769	4200.0
ENSG00000115839	Q15042	1628.0
ENSG00000115840	O75746	1628.0
ENSG00000115841	Q96LZ7	454.6
ENSG00000115844	Q07687	454.6
ENSG00000115850	P09848	4200.0
ENSG00000115866	P14868	4200.0
ENSG00000115875	Q16629	1628.0
ENSG00000115884	P18827	324.5
ENSG00000115896	Q15111	1368.0
ENSG00000115902	P43007	4200.0
ENSG00000115904	Q07889	1628.0
ENSG00000115919	Q16719	4200.0
ENSG00000115934	Q9H2H8	4200.0
ENSG00000115935	O43516	454.6
ENSG00000115942	Q13416	1628.0
ENSG00000115944	O14548	454.6
ENSG00000115946	Q9NRX1	4200.0
ENSG00000115947	O43929	1628.0
ENSG00000115953	Q96MX6	1628.0
ENSG00000115956	P08567	842.0
ENSG00000115963	P61587	454.6
ENSG00000115966	P15336	1628.0
ENSG00000115970	Q6YHU6	1628.0
ENSG00000115977	Q2M2I8	1628.0
ENSG00000115993	O60296	910.0
ENSG00000115998	Q9NWW7	910.0
ENSG00000116001	P31483	1628.0
ENSG00000116005	Q9UHG3	4200.0
ENSG00000116014	Q969F8	842.0
ENSG00000116016	Q99814	910.0
ENSG00000116017	Q99856	910.0
ENSG00000116030	P63165	1628.0
ENSG00000116031	Q9UJ71	176.1
ENSG00000116032	O60391	910.0
ENSG00000116035	Q9UIW0	454.6
ENSG00000116039	P15313	4200.0
ENSG00000116044	Q16236	842.0
ENSG00000116062	P52701	4200.0
ENSG00000116095	Q9HB20	1628.0
ENSG00000116096	P35270	4200.0
ENSG00000116106	P54764	1628.0
ENSG00000116117	Q8TEW8	454.6
ENSG00000116120	Q9NSD9	4200.0
ENSG00000116127	Q8TCU4	797.0
ENSG00000116128	O00512	454.6
ENSG00000116132	P54821	910.0
ENSG00000116133	Q15392	1628.0
ENSG00000116138	Q9Y2G8	1628.0
ENSG00000116141	Q9P0L2	1628.0
ENSG00000116147	Q92752	910.0
ENSG00000116151	Q5T089	1628.0
ENSG00000116157	Q96SL4	4200.0
ENSG00000116161	Q9HB71	1628.0
ENSG00000116171	P22307	4200.0
ENSG00000116176	Q9NRR2	91.0
ENSG00000116183	Q9BXP8	842.0
ENSG00000116191	Q86X27	910.0
ENSG00000116194	O95841	454.6
ENSG00000116198	O60308	1628.0
ENSG00000116199	O75063	910.0
ENSG00000116205	Q96MN5	454.6
ENSG00000116209	Q9BXS4	842.0
ENSG00000116212	Q9Y546	454.6
ENSG00000116213	Q9P2S5	1628.0
ENSG00000116218	Q9NP85	454.6
ENSG00000116221	Q9BZE1	910.0
ENSG00000116237	O60725	4200.0
ENSG00000116251	P35268	1628.0
ENSG00000116254	Q8TDI0	1628.0
ENSG00000116260	O00391	910.0
ENSG00000116266	O00186	454.6
ENSG00000116273	Q86YI8	454.6
ENSG00000116285	Q9UJM3	454.6
ENSG00000116288	Q99497	4200.0
ENSG00000116299	Q6UXG2	1628.0
ENSG00000116329	P41143	454.6
ENSG00000116337	Q01433	1628.0
ENSG00000116350	Q08170	1368.0
ENSG00000116353	Q9BV79	4200.0
ENSG00000116396	Q03721	910.0
ENSG00000116406	Q9BZQ6	910.0
ENSG00000116455	Q9BQA1	1628.0
ENSG00000116459	P24539	910.0
ENSG00000116473	P62834	324.5
ENSG00000116478	Q13547	4200.0
ENSG00000116489	P52907	1628.0
ENSG00000116497	Q96BU1	454.6
ENSG00000116514	Q6ZMZ0	1628.0
ENSG00000116521	O14828	454.6
ENSG00000116525	Q9BVG3	454.6
ENSG00000116539	Q9NR48	910.0
ENSG00000116544	O95886	454.6
ENSG00000116560	P23246	910.0
ENSG00000116574	Q7L0Q8	842.0
ENSG00000116580	Q3T8J9	454.6
ENSG00000116584	Q92974	454.6
ENSG00000116586	Q9Y2Q5	910.0
ENSG00000116604	Q14814	454.6
ENSG00000116641	Q96N67	1628.0
ENSG00000116649	P19623	4200.0
ENSG00000116652	O43262	29.6
ENSG00000116661	Q9UK22	361.2
ENSG00000116663	Q9NRD1	454.6
ENSG00000116667	Q9H246	454.6
ENSG00000116668	Q5T5J6	1368.0
ENSG00000116670	Q9UI95	1628.0
ENSG00000116675	O75061	1628.0
ENSG00000116678	P48357	454.6
ENSG00000116679	Q9Y6Y0	4200.0
ENSG00000116685	Q8IYS2	910.0
ENSG00000116688	O95140	910.0
ENSG00000116690	Q92954	454.6
ENSG00000116691	Q5JXC2	324.5
ENSG00000116698	Q92540	1628.0
ENSG00000116701	P19878	842.0
ENSG00000116703	P20941	454.6
ENSG00000116704	Q9NTN3	1628.0
ENSG00000116708	O60810	97.4
ENSG00000116711	P47712	797.0
ENSG00000116717	P24522	454.6
ENSG00000116721	O95521	29.6
ENSG00000116726	O95522	97.4
ENSG00000116729	Q5T9L3	910.0
ENSG00000116731	Q13029	454.6
ENSG00000116741	P41220	361.2
ENSG00000116745	Q16518	910.0
ENSG00000116747	P10155	4200.0
ENSG00000116748	P23109	1628.0
ENSG00000116750	Q9Y5K5	1628.0
ENSG00000116752	O75934	1628.0
ENSG00000116754	Q05519	842.0
ENSG00000116761	P32929	4200.0
ENSG00000116771	Q9BSE5	4200.0
ENSG00000116774	Q9NRN5	454.6
ENSG00000116783	Q59H18	1628.0
ENSG00000116785	Q02985	220.2
ENSG00000116786	Q8IWE5	910.0
ENSG00000116791	Q08257	4200.0
ENSG00000116793	Q9UMS5	910.0
ENSG00000116809	Q13105	454.6
ENSG00000116815	P19256	176.1
ENSG00000116819	Q6VUC0	454.6
ENSG00000116824	P06729	454.6
ENSG00000116830	Q9UNY4	1628.0
ENSG00000116833	O00482	910.0
ENSG00000116852	O75037	1628.0
ENSG00000116857	Q9P0T7	910.0
ENSG00000116863	Q9NX46	4200.0
ENSG00000116871	Q3KQU3	797.0
ENSG00000116874	Q9UGM6	4200.0
ENSG00000116882	Q9NYQ3	4200.0
ENSG00000116883	Q6XCG6	6.1
ENSG00000116885	Q8WVF1	1628.0
ENSG00000116898	P82914	4200.0
ENSG00000116903	Q8IYI6	1368.0
ENSG00000116906	O15228	4200.0
ENSG00000116918	Q99598	1628.0
ENSG00000116922	Q9NX04	454.6
ENSG00000116954	Q9HB90	1628.0
ENSG00000116957	Q15813	1628.0
ENSG00000116962	P14543	910.0
ENSG00000116977	O00214	842.0
ENSG00000116981	Q9BXI3	797.0
ENSG00000116983	Q9UM19	797.0
ENSG00000116984	Q99707	4200.0
ENSG00000116985	P34820	454.6
ENSG00000116990	P12524	454.6
ENSG00000116991	Q9P2F8	910.0
ENSG00000116996	Q12836	454.6
ENSG00000117000	Q13129	454.6
ENSG00000117009	O15229	4200.0
ENSG00000117010	Q5T5D7	97.4
ENSG00000117013	P56696	4200.0
ENSG00000117016	Q9UJD0	454.6
ENSG00000117020	Q9Y243	4200.0
ENSG00000117036	P41162	361.2
ENSG00000117054	P11310	4200.0
ENSG00000117069	Q9BVH7	842.0
ENSG00000117090	Q13291	324.5
ENSG00000117091	P09326	220.2
ENSG00000117114	O95490	910.0
ENSG00000117115	Q9Y2J8	454.6
ENSG00000117118	P21912	4200.0
ENSG00000117122	P55001	454.6
ENSG00000117133	Q9H9Y2	1628.0
ENSG00000117139	Q9UGL1	1628.0
ENSG00000117143	Q16222	4200.0
ENSG00000117148	Q9H568	97.4
ENSG00000117151	Q01459	4200.0
ENSG00000117152	P49798	454.6
ENSG00000117153	Q53G59	1628.0
ENSG00000117154	Q96ID5	454.6
ENSG00000117155	Q9Y2D8	1628.0
ENSG00000117174	Q9NWK9	1628.0
ENSG00000117215	Q9UNK4	842.0
ENSG00000117222	Q15291	1628.0
ENSG00000117226	Q9H0R5	1628.0
ENSG00000117228	P32455	1628.0
ENSG00000117242	P39656	1628.0
ENSG00000117245	Q9P2E2	1628.0
ENSG00000117262	Q9Y302	1628.0
ENSG00000117266	Q07002	910.0
ENSG00000117280	O14966	842.0
ENSG00000117281	O95971	97.4
ENSG00000117289	Q9H3M7	454.6
ENSG00000117298	P42892	4200.0
ENSG00000117305	P35914	4200.0
ENSG00000117308	Q14376	4200.0
ENSG00000117318	Q02535	454.6
ENSG00000117322	P20023	797.0
ENSG00000117335	P15529	361.2
ENSG00000117360	O43395	1628.0
ENSG00000117362	Q96BI3	1628.0
ENSG00000117385	Q32P28	797.0
ENSG00000117394	P11166	4200.0
ENSG00000117395	Q99848	1628.0
ENSG00000117399	Q12834	1628.0
ENSG00000117400	P40238	454.6
ENSG00000117407	Q5T4W7	454.6
ENSG00000117408	O94829	1628.0
ENSG00000117410	Q99437	1628.0
ENSG00000117411	O60909	910.0
ENSG00000117419	O43414	1628.0
ENSG00000117425	Q9Y6C5	1628.0
ENSG00000117448	P14550	4200.0
ENSG00000117450	Q06830	4200.0
ENSG00000117461	Q92569	910.0
ENSG00000117472	O60635	454.6
ENSG00000117475	Q9H2G9	910.0
ENSG00000117477	Q5TID7	842.0
ENSG00000117479	O60779	910.0
ENSG00000117480	O00519	1628.0
ENSG00000117481	Q96CB9	1628.0
ENSG00000117500	Q9Y3A6	1368.0
ENSG00000117501	Q5TGP6	220.2
ENSG00000117505	Q01658	1628.0
ENSG00000117507	O60774	4200.0
ENSG00000117519	Q15417	797.0
ENSG00000117523	Q9Y520	842.0
ENSG00000117525	P13726	454.6
ENSG00000117528	P28288	4200.0
ENSG00000117533	O75379	1628.0
ENSG00000117543	Q9H2P9	4200.0
ENSG00000117560	P48023	454.6
ENSG00000117569	Q9UKA9	1628.0
ENSG00000117586	P23510	324.5
ENSG00000117592	P30041	4200.0
ENSG00000117593	Q6PI48	4200.0
ENSG00000117594	P28845	1628.0
ENSG00000117595	O14896	454.6
ENSG00000117597	Q68CQ4	1628.0
ENSG00000117598	Q32ZL2	910.0
ENSG00000117600	Q7Z2D5	454.6
ENSG00000117601	P01008	910.0
ENSG00000117602	Q9UKA8	454.6
ENSG00000117614	O95926	1628.0
ENSG00000117616	Q9BUV0	324.5
ENSG00000117620	Q9Y2D2	1628.0
ENSG00000117625	Q9P2K3	910.0
ENSG00000117632	P16949	842.0
ENSG00000117640	Q9H019	454.6
ENSG00000117643	Q9NR34	1628.0
ENSG00000117650	P51955	1628.0
ENSG00000117676	Q15418	4200.0
ENSG00000117682	Q86SQ9	4200.0
ENSG00000117691	Q9UMX5	1628.0
ENSG00000117697	Q96IY1	842.0
ENSG00000117707	Q92786	842.0
ENSG00000117713	O14497	910.0
ENSG00000117724	P49454	842.0
ENSG00000117748	P15927	1628.0
ENSG00000117751	Q12972	1628.0
ENSG00000117758	Q86Y82	1628.0
ENSG00000117791	Q969Z3	4200.0
ENSG00000117834	Q2M3M2	4200.0
ENSG00000117859	Q96SU4	910.0
ENSG00000117862	O95881	1628.0
ENSG00000117868	A0FGR8	1628.0
ENSG00000117877	O15446	842.0
ENSG00000117899	Q14696	910.0
ENSG00000117906	Q14257	1628.0
ENSG00000117971	P30926	797.0
ENSG00000117983	Q9HC84	910.0
ENSG00000117984	P07339	1628.0
ENSG00000118004	Q9BWP8	842.0
ENSG00000118007	Q8WVM7	1628.0
ENSG00000118017	Q9UNA3	361.2
ENSG00000118046	Q15831	1628.0
ENSG00000118050	Q9BVV8	6.1
ENSG00000118058	Q03164	842.0
ENSG00000118094	O43280	4200.0
ENSG00000118096	Q9NQC8	1628.0
ENSG00000118113	P22894	176.1
ENSG00000118137	P02647	361.2
ENSG00000118156	Q9H0D2	454.6
ENSG00000118160	Q9UPR5	1628.0
ENSG00000118162	Q9Y664	1628.0
ENSG00000118168	P57730	0.0
ENSG00000118181	P62851	1628.0
ENSG00000118193	Q15058	910.0
ENSG00000118194	P45379	454.6
ENSG00000118197	Q5T1V6	1628.0
ENSG00000118200	Q08AD1	910.0
ENSG00000118217	P18850	910.0
ENSG00000118231	P07320	454.6
ENSG00000118242	Q8N565	454.6
ENSG00000118245	P09430	176.1
ENSG00000118246	Q9NYY8	910.0
ENSG00000118257	O60462	454.6
ENSG00000118260	P16220	1628.0
ENSG00000118263	O75840	910.0
ENSG00000118267	Q14591	910.0
ENSG00000118271	P02766	454.6
ENSG00000118276	Q9UBX8	842.0
ENSG00000118292	Q8WWF1	176.1
ENSG00000118298	Q9ULX7	1628.0
ENSG00000118307	Q6TDU7	1628.0
ENSG00000118308	Q12912	454.6
ENSG00000118322	O94823	1628.0
ENSG00000118363	Q15005	1628.0
ENSG00000118369	Q9P2H5	1628.0
ENSG00000118402	Q9GZR5	1628.0
ENSG00000118407	Q7Z7B0	797.0
ENSG00000118412	Q9UKL3	454.6
ENSG00000118418	Q15651	361.2
ENSG00000118420	Q7Z6J8	1628.0
ENSG00000118432	P21554	797.0
ENSG00000118434	Q9HBV2	324.5
ENSG00000118454	Q8N6S4	1628.0
ENSG00000118473	Q9BQI5	454.6
ENSG00000118479	Q5T1H1	842.0
ENSG00000118482	Q92576	1368.0
ENSG00000118487	Q5T1H1	842.0
ENSG00000118491	Q5TFG8	910.0
ENSG00000118492	Q8N7X0	1628.0
ENSG00000118495	Q9UM63	324.5
ENSG00000118496	Q8TB52	454.6
ENSG00000118503	P21580	842.0
ENSG00000118507	Q9P0M2	1628.0
ENSG00000118508	Q13637	1628.0
ENSG00000118513	P10242	1628.0
ENSG00000118514	Q9H2A2	4200.0
ENSG00000118515	O00141	1628.0
ENSG00000118518	Q9NTX7	910.0
ENSG00000118520	P05089	4200.0
ENSG00000118523	P29279	910.0
ENSG00000118526	O43680	910.0
ENSG00000118557	Q8TBY8	324.5
ENSG00000118564	Q9UKA1	842.0
ENSG00000118579	Q9H204	910.0
ENSG00000118596	O60669	4200.0
ENSG00000118600	Q9Y2B1	842.0
ENSG00000118620	Q9H8G1	910.0
ENSG00000118639	O00237	842.0
ENSG00000118640	Q9BV40	910.0
ENSG00000118655	Q9H816	1628.0
ENSG00000118680	O14950	910.0
ENSG00000118689	O43524	910.0
ENSG00000118690	Q8NEN0	1628.0
ENSG00000118702	P01286	454.6
ENSG00000118705	P04844	1628.0
ENSG00000118707	Q9GZN2	361.2
ENSG00000118729	O14958	797.0
ENSG00000118733	Q96PB7	842.0
ENSG00000118762	Q13563	1628.0
ENSG00000118777	Q9UNQ0	4200.0
ENSG00000118785	P10451	324.5
ENSG00000118804	O95210	324.5
ENSG00000118816	Q14094	1368.0
ENSG00000118849	P49788	361.2
ENSG00000118855	Q9H3U5	4200.0
ENSG00000118873	Q9H2M9	1628.0
ENSG00000118894	Q96G04	1628.0
ENSG00000118898	O60437	454.6
ENSG00000118900	Q9NPG3	361.2
ENSG00000118903	Q13890	6.1
ENSG00000118922	Q9Y4X4	842.0
ENSG00000118939	P15374	1628.0
ENSG00000118946	O14917	797.0
ENSG00000118960	Q53T59	842.0
ENSG00000118961	Q9H6V9	1628.0
ENSG00000118965	Q9P2L0	1628.0
ENSG00000118971	P30279	910.0
ENSG00000118972	Q9GZV9	454.6
ENSG00000118976	Q7RTX8	842.0
ENSG00000118985	O00472	910.0
ENSG00000118990	A6NLA2	6.1
ENSG00000118997	Q8WXX0	1628.0
ENSG00000119004	Q6UW02	842.0
ENSG00000119013	O43676	910.0
ENSG00000119041	Q9Y5Q9	1628.0
ENSG00000119042	Q9UPW6	454.6
ENSG00000119048	P63146	1628.0
ENSG00000119121	Q9BX84	1628.0
ENSG00000119125	Q9Y2T3	4200.0
ENSG00000119138	Q13886	361.2
ENSG00000119139	Q9UDY2	910.0
ENSG00000119147	Q9H1Z8	454.6
ENSG00000119185	O14713	910.0
ENSG00000119203	Q9UKF6	4200.0
ENSG00000119227	Q86VD9	1628.0
ENSG00000119231	Q96HI0	1628.0
ENSG00000119242	Q53HC0	842.0
ENSG00000119280	Q9H425	454.6
ENSG00000119283	Q6ZTA4	910.0
ENSG00000119285	Q9H583	1628.0
ENSG00000119314	O95758	1628.0
ENSG00000119318	P54727	1628.0
ENSG00000119321	Q5T1M5	1628.0
ENSG00000119326	Q9UBT7	910.0
ENSG00000119328	Q9NX38	1628.0
ENSG00000119333	Q96EX3	1628.0
ENSG00000119335	Q01105	1628.0
ENSG00000119383	Q15257	1628.0
ENSG00000119392	Q53GS7	1628.0
ENSG00000119396	P61106	1628.0
ENSG00000119397	Q7Z7A1	1628.0
ENSG00000119401	Q13049	361.2
ENSG00000119402	Q9UKT8	842.0
ENSG00000119403	Q5T6S3	454.6
ENSG00000119408	Q9HC98	4200.0
ENSG00000119411	Q5W0U4	454.6
ENSG00000119414	O00743	1628.0
ENSG00000119421	P51970	1628.0
ENSG00000119431	Q9BSH5	4200.0
ENSG00000119440	Q5VSP4	0.0
ENSG00000119446	Q96H35	910.0
ENSG00000119457	Q9BY10	454.6
ENSG00000119471	Q6YN16	4200.0
ENSG00000119487	Q9BPZ7	910.0
ENSG00000119508	Q92570	454.6
ENSG00000119509	Q9Y283	1628.0
ENSG00000119514	Q8IXK2	454.6
ENSG00000119522	Q8TEH3	910.0
ENSG00000119523	Q9H553	4200.0
ENSG00000119535	Q99062	454.6
ENSG00000119537	Q06136	4200.0
ENSG00000119541	O75351	4200.0
ENSG00000119547	O95948	910.0
ENSG00000119559	Q9UFG5	797.0
ENSG00000119574	Q96K62	361.2
ENSG00000119596	P49750	1628.0
ENSG00000119599	Q8WV16	1628.0
ENSG00000119608	Q3B8N5	0.0
ENSG00000119614	P58304	842.0
ENSG00000119616	Q9Y324	1628.0
ENSG00000119630	P49763	454.6
ENSG00000119632	Q9H2X8	97.4
ENSG00000119636	Q8ND07	1628.0
ENSG00000119638	Q8TD19	842.0
ENSG00000119640	P07311	4200.0
ENSG00000119650	Q96FT9	1628.0
ENSG00000119655	P61916	910.0
ENSG00000119661	Q4LDG9	1628.0
ENSG00000119669	Q9H1B7	842.0
ENSG00000119673	P49753	910.0
ENSG00000119681	Q14767	454.6
ENSG00000119682	O15033	910.0
ENSG00000119684	Q9UHC1	1628.0
ENSG00000119685	Q6EMB2	1628.0
ENSG00000119686	Q9UPI3	1628.0
ENSG00000119688	O14678	910.0
ENSG00000119689	P36957	4200.0
ENSG00000119698	Q6NUP7	1628.0
ENSG00000119699	P10600	454.6
ENSG00000119703	Q53FD0	0.0
ENSG00000119705	Q9GZT3	1628.0
ENSG00000119707	P49756	1628.0
ENSG00000119711	Q02252	4200.0
ENSG00000119714	Q15743	454.6
ENSG00000119715	O95718	910.0
ENSG00000119718	P49770	1628.0
ENSG00000119720	Q9H7Z3	1628.0
ENSG00000119723	Q9Y2Z9	4200.0
ENSG00000119725	Q86VK4	842.0
ENSG00000119729	P17081	454.6
ENSG00000119737	O95800	454.6
ENSG00000119760	O94864	797.0
ENSG00000119771	Q96CT2	454.6
ENSG00000119772	Q9Y6K1	842.0
ENSG00000119777	Q6NUQ4	910.0
ENSG00000119778	Q9ULI0	1628.0
ENSG00000119782	P68106	4200.0
ENSG00000119787	Q8NHH9	910.0
ENSG00000119801	P62699	1628.0
ENSG00000119812	Q8NCA5	910.0
ENSG00000119820	Q9BSR8	910.0
ENSG00000119844	Q6ULP2	797.0
ENSG00000119862	Q3ZCW2	454.6
ENSG00000119865	Q96F85	910.0
ENSG00000119866	Q9H165	842.0
ENSG00000119878	Q9P021	1628.0
ENSG00000119888	P16422	454.6
ENSG00000119899	Q9NRA2	4200.0
ENSG00000119900	Q5TC84	454.6
ENSG00000119906	Q8IX21	454.6
ENSG00000119912	P14735	4200.0
ENSG00000119913	Q96PL2	454.6
ENSG00000119915	Q9HB03	220.2
ENSG00000119916	Q9H354	0.0
ENSG00000119917	O14879	97.4
ENSG00000119919	Q8TAU0	454.6
ENSG00000119922	P09913	97.4
ENSG00000119927	Q9HCL2	910.0
ENSG00000119929	Q9NTM9	4200.0
ENSG00000119938	Q9UQK1	910.0
ENSG00000119943	Q8N2H3	4200.0
ENSG00000119946	Q9NRU3	4200.0
ENSG00000119950	P50539	797.0
ENSG00000119953	O75940	1628.0
ENSG00000119965	Q9H8K7	842.0
ENSG00000119969	Q9NRZ9	1628.0
ENSG00000119973	P49683	454.6
ENSG00000119977	Q6NUS6	1628.0
ENSG00000119979	Q8TCE6	1628.0
ENSG00000119986	Q5T686	361.2
ENSG00000120008	Q9BZH6	1628.0
ENSG00000120029	Q5T2E6	1628.0
ENSG00000120049	Q9NS61	1628.0
ENSG00000120051	Q5T655	1628.0
ENSG00000120053	P17174	4200.0
ENSG00000120054	P15169	454.6
ENSG00000120055	Q9H7T3	6.1
ENSG00000120057	Q5T4F7	910.0
ENSG00000120063	Q14344	910.0
ENSG00000120068	P17481	454.6
ENSG00000120071	Q7Z3B3	454.6
ENSG00000120075	P09067	454.6
ENSG00000120087	P09629	454.6
ENSG00000120088	P34998	910.0
ENSG00000120093	P14651	454.6
ENSG00000120094	P14653	797.0
ENSG00000120129	P28562	4200.0
ENSG00000120137	Q9H999	454.6
ENSG00000120149	P35548	797.0
ENSG00000120156	Q02763	842.0
ENSG00000120158	Q9Y2P8	1628.0
ENSG00000120159	Q9H8G2	454.6
ENSG00000120160	Q9NQ60	97.4
ENSG00000120162	Q86TA1	1628.0
ENSG00000120210	Q9Y581	97.4
ENSG00000120211	Q14641	29.6
ENSG00000120215	Q16655	361.2
ENSG00000120217	Q9NZQ7	454.6
ENSG00000120235	P05013	6.1
ENSG00000120242	P32881	29.6
ENSG00000120251	P42262	1628.0
ENSG00000120253	Q8NFH3	1628.0
ENSG00000120254	Q6UB35	4200.0
ENSG00000120256	Q86VZ4	454.6
ENSG00000120262	Q8IYT3	910.0
ENSG00000120265	P22061	4200.0
ENSG00000120278	Q9ULL1	1628.0
ENSG00000120279	Q8N699	454.6
ENSG00000120280	Q9HAI6	361.2
ENSG00000120289	O15481	97.4
ENSG00000120306	Q9H1C7	29.6
ENSG00000120314	Q9H6Y2	1628.0
ENSG00000120318	Q8WWN8	842.0
ENSG00000120322	Q9UN66	797.0
ENSG00000120324	Q9UN67	797.0
ENSG00000120327	Q9Y5E9	797.0
ENSG00000120328	Q9Y5F1	797.0
ENSG00000120329	Q9BXI2	1628.0
ENSG00000120332	Q9UQP3	910.0
ENSG00000120333	O60783	4200.0
ENSG00000120334	Q8N0S6	842.0
ENSG00000120337	Q9UNG2	220.2
ENSG00000120341	Q96JE7	324.5
ENSG00000120370	Q5T7V8	910.0
ENSG00000120436	O00270	176.1
ENSG00000120437	Q9BWD1	4200.0
ENSG00000120438	P17987	1628.0
ENSG00000120440	Q9BWV7	1628.0
ENSG00000120451	Q92543	797.0
ENSG00000120457	P48544	797.0
ENSG00000120458	Q6P1R3	454.6
ENSG00000120471	Q9HCN2	6.1
ENSG00000120498	Q8IYF3	1628.0
ENSG00000120500	P36575	361.2
ENSG00000120509	Q5EBL8	842.0
ENSG00000120519	Q0GE19	4200.0
ENSG00000120526	Q96RS6	1628.0
ENSG00000120533	Q9NPA8	1628.0
ENSG00000120539	Q96GX5	454.6
ENSG00000120549	Q5T5P2	454.6
ENSG00000120563	Q6UWQ5	910.0
ENSG00000120586	P22897	910.0
ENSG00000120594	Q6UX71	910.0
ENSG00000120616	Q9H2F5	1628.0
ENSG00000120645	Q9UPP2	454.6
ENSG00000120647	Q9BR77	1628.0
ENSG00000120656	Q16514	1628.0
ENSG00000120658	Q8TC92	910.0
ENSG00000120659	O14788	361.2
ENSG00000120662	O75570	454.6
ENSG00000120669	A6NNP5	797.0
ENSG00000120675	Q9Y5T4	4200.0
ENSG00000120685	Q86XN7	454.6
ENSG00000120686	P61960	1628.0
ENSG00000120688	O75554	1628.0
ENSG00000120690	P32519	361.2
ENSG00000120693	O15198	910.0
ENSG00000120694	Q92598	1628.0
ENSG00000120696	Q8WVZ9	454.6
ENSG00000120697	Q9Y673	4200.0
ENSG00000120699	Q96B26	1628.0
ENSG00000120705	P62495	4200.0
ENSG00000120708	Q15582	4200.0
ENSG00000120709	Q9NYF3	454.6
ENSG00000120725	Q9H173	1628.0
ENSG00000120727	Q9BPZ3	324.5
ENSG00000120729	Q9UBF9	454.6
ENSG00000120733	Q7LBC6	1628.0
ENSG00000120738	P18146	454.6
ENSG00000120742	Q9Y6X1	1628.0
ENSG00000120756	Q14651	1628.0
ENSG00000120784	Q9Y2G7	910.0
ENSG00000120798	P13056	910.0
ENSG00000120800	O75691	1628.0
ENSG00000120802	P42166	176.1
ENSG00000120805	P40616	1628.0
ENSG00000120820	Q9H1C3	1628.0
ENSG00000120832	Q49AM1	454.6
ENSG00000120833	O14508	842.0
ENSG00000120837	P25208	1628.0
ENSG00000120853	Q9HBQ8	6.1
ENSG00000120860	Q9Y3C0	910.0
ENSG00000120868	O14727	4200.0
ENSG00000120875	Q13115	1628.0
ENSG00000120885	P10909	454.6
ENSG00000120889	O14763	454.6
ENSG00000120896	O60504	910.0
ENSG00000120899	Q14289	910.0
ENSG00000120903	Q15822	910.0
ENSG00000120907	P35348	454.6
ENSG00000120910	P48454	1628.0
ENSG00000120913	Q96JY6	454.6
ENSG00000120915	P34913	4200.0
ENSG00000120925	Q96K19	1628.0
ENSG00000120937	P16860	29.6
ENSG00000120942	Q9Y5Z9	4200.0
ENSG00000120948	Q13148	1628.0
ENSG00000120949	P28908	324.5
ENSG00000120952	O60811	29.6
ENSG00000120963	Q9Y5V0	910.0
ENSG00000120992	O75608	4200.0
ENSG00000121005	Q9H336	910.0
ENSG00000121022	Q92905	1628.0
ENSG00000121031	P78527	1628.0
ENSG00000121039	Q8IZV5	4200.0
ENSG00000121053	P11678	797.0
ENSG00000121057	Q92667	910.0
ENSG00000121058	P38432	454.6
ENSG00000121060	Q14258	1628.0
ENSG00000121064	Q9HB40	1628.0
ENSG00000121067	O43791	1628.0
ENSG00000121068	Q13207	910.0
ENSG00000121073	P78383	1628.0
ENSG00000121075	P57082	454.6
ENSG00000121083	Q96FJ2	1628.0
ENSG00000121101	Q8IWB6	324.5
ENSG00000121104	Q9C073	454.6
ENSG00000121152	Q15003	1628.0
ENSG00000121207	O95237	454.6
ENSG00000121210	A2VDJ0	454.6
ENSG00000121211	Q9BWT6	1628.0
ENSG00000121236	Q9C030	910.0
ENSG00000121270	Q96J66	4200.0
ENSG00000121274	Q8NDF8	1628.0
ENSG00000121281	P51828	1628.0
ENSG00000121289	Q96ST8	842.0
ENSG00000121297	Q63HK5	454.6
ENSG00000121310	Q86YB7	4200.0
ENSG00000121314	Q9NYW2	29.6
ENSG00000121316	Q6P4A8	1628.0
ENSG00000121318	Q9NYW0	176.1
ENSG00000121335	P02812	0.0
ENSG00000121350	Q8WU10	1628.0
ENSG00000121351	P10997	454.6
ENSG00000121361	Q15842	454.6
ENSG00000121377	Q9NYW3	361.2
ENSG00000121380	Q9BZR8	361.2
ENSG00000121381	Q9NYW1	29.6
ENSG00000121388	Q9H521	29.6
ENSG00000121390	Q8WXF1	1628.0
ENSG00000121406	Q6P9A3	29.6
ENSG00000121410	P04217	97.4
ENSG00000121413	Q8TBC5	97.4
ENSG00000121417	Q13398	97.4
ENSG00000121440	Q9UPQ7	910.0
ENSG00000121446	A5PLK6	797.0
ENSG00000121454	Q969G2	910.0
ENSG00000121481	Q99496	910.0
ENSG00000121486	Q7Z2T5	842.0
ENSG00000121542	Q96IW7	842.0
ENSG00000121552	P01040	220.2
ENSG00000121570	Q7L190	176.1
ENSG00000121577	Q9HBU9	454.6
ENSG00000121578	O60513	454.6
ENSG00000121579	Q9GZZ1	1628.0
ENSG00000121594	P33681	324.5
ENSG00000121621	Q8NI77	1628.0
ENSG00000121634	P48165	454.6
ENSG00000121644	Q9BSY9	1628.0
ENSG00000121653	Q9UQF2	910.0
ENSG00000121671	Q49AN0	4200.0
ENSG00000121680	Q9Y5Y5	1628.0
ENSG00000121690	Q96QD5	842.0
ENSG00000121691	P04040	4200.0
ENSG00000121716	Q9UKJ0	97.4
ENSG00000121741	Q9UBW7	910.0
ENSG00000121742	O95452	454.6
ENSG00000121743	Q9Y6H8	454.6
ENSG00000121749	Q8TC07	1628.0
ENSG00000121753	O60241	454.6
ENSG00000121764	O43613	220.2
ENSG00000121766	Q9NP64	842.0
ENSG00000121769	P05413	910.0
ENSG00000121774	Q07666	454.6
ENSG00000121775	Q9GZU3	0.0
ENSG00000121797	O00421	220.2
ENSG00000121807	P41597	361.2
ENSG00000121848	Q9Y4L5	1628.0
ENSG00000121851	Q9BT43	842.0
ENSG00000121853	Q92847	797.0
ENSG00000121858	P50591	454.6
ENSG00000121864	Q9UID6	361.2
ENSG00000121871	O94933	454.6
ENSG00000121879	P42336	1628.0
ENSG00000121892	Q29RF7	1628.0
ENSG00000121895	Q8N614	324.5
ENSG00000121897	O43766	4200.0
ENSG00000121898	Q8N436	454.6
ENSG00000121900	Q969K7	454.6
ENSG00000121903	P17040	220.2
ENSG00000121904	Q7Z408	910.0
ENSG00000121905	P84074	1628.0
ENSG00000121931	Q5T3J3	454.6
ENSG00000121933	P33765	910.0
ENSG00000121940	Q96S66	842.0
ENSG00000121957	P81274	910.0
ENSG00000121964	Q4AE62	4200.0
ENSG00000121966	P61073	797.0
ENSG00000121988	Q5FWF4	4200.0
ENSG00000121989	P27037	910.0
ENSG00000122008	Q9UBT6	4200.0
ENSG00000122012	Q496J9	1628.0
ENSG00000122025	P36888	454.6
ENSG00000122026	P46778	4200.0
ENSG00000122033	Q9H2K0	842.0
ENSG00000122034	Q92664	1628.0
ENSG00000122035	Q6T310	454.6
ENSG00000122042	O95164	910.0
ENSG00000122068	Q96QD9	454.6
ENSG00000122085	Q7Z6M4	910.0
ENSG00000122121	O43895	4200.0
ENSG00000122122	O75995	454.6
ENSG00000122126	Q01968	1628.0
ENSG00000122133	P09466	97.4
ENSG00000122136	Q9NY56	97.4
ENSG00000122140	Q9Y399	4200.0
ENSG00000122145	Q9Y458	454.6
ENSG00000122176	Q06828	454.6
ENSG00000122180	P15173	454.6
ENSG00000122188	Q8IWV1	220.2
ENSG00000122194	P00747	910.0
ENSG00000122203	Q96A73	454.6
ENSG00000122218	P53621	1628.0
ENSG00000122223	Q9BZW8	324.5
ENSG00000122224	Q9HBG7	361.2
ENSG00000122254	Q9Y278	454.6
ENSG00000122257	Q7Z6E9	1628.0
ENSG00000122299	Q8IWR0	797.0
ENSG00000122304	P04554	29.6
ENSG00000122335	Q96JX3	4200.0
ENSG00000122339	Q9NWH2	910.0
ENSG00000122359	P50995	1628.0
ENSG00000122367	O75112	797.0
ENSG00000122375	Q9UHM6	910.0
ENSG00000122378	Q9BRX8	1628.0
ENSG00000122386	O95201	176.1
ENSG00000122390	Q9H7X0	1628.0
ENSG00000122406	P46777	4200.0
ENSG00000122417	Q9ULJ1	361.2
ENSG00000122420	P43088	454.6
ENSG00000122432	Q5VX52	797.0
ENSG00000122435	Q9NUP7	1628.0
ENSG00000122477	Q96DD0	454.6
ENSG00000122481	Q9Y3V2	1628.0
ENSG00000122482	Q9H582	454.6
ENSG00000122483	Q5T9S5	842.0
ENSG00000122484	Q8IXW5	1628.0
ENSG00000122490	Q8N2U9	1628.0
ENSG00000122497	Q5TI25	29.6
ENSG00000122507	Q3SYG4	1628.0
ENSG00000122512	P54278	1628.0
ENSG00000122515	Q8NF64	842.0
ENSG00000122543	P32930	454.6
ENSG00000122545	Q16181	1628.0
ENSG00000122547	Q7L9B9	4200.0
ENSG00000122548	Q14695	6.1
ENSG00000122550	Q8IXQ5	454.6
ENSG00000122557	Q9BSE4	910.0
ENSG00000122565	Q13185	1628.0
ENSG00000122566	P22626	910.0
ENSG00000122574	A6NGB9	97.4
ENSG00000122584	P58417	454.6
ENSG00000122585	P01303	454.6
ENSG00000122591	Q9BYI3	910.0
ENSG00000122592	P31268	361.2
ENSG00000122641	P08476	910.0
ENSG00000122642	O95302	4200.0
ENSG00000122643	Q9H0P0	1628.0
ENSG00000122644	P40617	910.0
ENSG00000122674	O95766	1628.0
ENSG00000122678	Q9NP87	1368.0
ENSG00000122679	O60896	454.6
ENSG00000122687	Q9UI43	4200.0
ENSG00000122691	Q15672	910.0
ENSG00000122692	Q2TAY7	1628.0
ENSG00000122694	Q9H4G4	1628.0
ENSG00000122696	Q9H1U9	910.0
ENSG00000122705	P09496	1368.0
ENSG00000122707	O95980	910.0
ENSG00000122711	O60575	324.5
ENSG00000122718	Q9NQN1	176.1
ENSG00000122728	Q8IZX4	1628.0
ENSG00000122729	P21399	4200.0
ENSG00000122733	Q9UPV7	454.6
ENSG00000122735	Q9UI46	1628.0
ENSG00000122741	Q5QP82	910.0
ENSG00000122756	P26992	454.6
ENSG00000122778	Q9HCM3	454.6
ENSG00000122779	O15164	910.0
ENSG00000122783	Q9BWK5	176.1
ENSG00000122786	Q05682	454.6
ENSG00000122787	P51857	4200.0
ENSG00000122824	Q8NFP7	1368.0
ENSG00000122852	Q8IWL2	797.0
ENSG00000122854	Q8IWL1	797.0
ENSG00000122859	Q9Y4Z2	910.0
ENSG00000122861	P00749	454.6
ENSG00000122862	P10124	324.5
ENSG00000122863	Q7LGC8	454.6
ENSG00000122870	Q9H694	910.0
ENSG00000122873	Q9NZ45	1628.0
ENSG00000122877	P11161	454.6
ENSG00000122882	O95905	1628.0
ENSG00000122884	P13674	1628.0
ENSG00000122912	P16260	1628.0
ENSG00000122952	O95229	97.4
ENSG00000122958	O75436	1628.0
ENSG00000122965	Q9Y4C8	1628.0
ENSG00000122966	O14578	910.0
ENSG00000122970	Q8WYA0	1628.0
ENSG00000122971	P16219	4200.0
ENSG00000122986	Q96D96	842.0
ENSG00000123009	O60361	6.1
ENSG00000123064	Q8TDD1	1628.0
ENSG00000123066	Q71F56	910.0
ENSG00000123080	P42773	454.6
ENSG00000123091	Q9Y3C5	910.0
ENSG00000123094	Q8NHQ8	910.0
ENSG00000123095	Q9C0J9	454.6
ENSG00000123096	Q14714	454.6
ENSG00000123104	Q14571	1628.0
ENSG00000123106	Q7Z6B0	842.0
ENSG00000123119	Q8N987	842.0
ENSG00000123124	Q9H0M0	1368.0
ENSG00000123130	Q9Y305	1628.0
ENSG00000123131	Q13162	4200.0
ENSG00000123136	O00148	1628.0
ENSG00000123143	Q16512	910.0
ENSG00000123144	Q9BQ61	910.0
ENSG00000123146	P48960	454.6
ENSG00000123154	Q9BRX9	1628.0
ENSG00000123159	O14908	910.0
ENSG00000123165	Q8TDG2	220.2
ENSG00000123171	Q6NSX1	220.2
ENSG00000123178	Q5W111	910.0
ENSG00000123179	Q9BY08	1628.0
ENSG00000123191	P35670	4200.0
ENSG00000123200	Q5T200	454.6
ENSG00000123201	O75343	910.0
ENSG00000123213	Q9BYT8	4200.0
ENSG00000123219	Q9BS16	842.0
ENSG00000123240	Q96CV9	842.0
ENSG00000123243	Q86UX2	454.6
ENSG00000123268	P18846	1628.0
ENSG00000123297	P43897	4200.0
ENSG00000123307	Q9HD90	454.6
ENSG00000123329	Q9BRR9	454.6
ENSG00000123338	P55160	1628.0
ENSG00000123342	Q99542	842.0
ENSG00000123349	Q99471	1628.0
ENSG00000123352	Q86XZ4	454.6
ENSG00000123353	Q53FV1	454.6
ENSG00000123358	P22736	910.0
ENSG00000123360	Q01064	1628.0
ENSG00000123364	P31276	454.6
ENSG00000123374	P24941	1628.0
ENSG00000123384	Q07954	910.0
ENSG00000123388	O43248	454.6
ENSG00000123395	Q9BSB4	1628.0
ENSG00000123405	Q16621	361.2
ENSG00000123407	P31275	797.0
ENSG00000123411	Q9H2S9	454.6
ENSG00000123415	Q53HV7	910.0
ENSG00000123416	P68363	1628.0
ENSG00000123427	Q96AZ1	1628.0
ENSG00000123444	Q9NVX7	454.6
ENSG00000123453	Q9UL12	4200.0
ENSG00000123454	P09172	910.0
ENSG00000123472	Q5TC12	1628.0
ENSG00000123473	Q15468	842.0
ENSG00000123485	Q8NCD3	97.4
ENSG00000123496	Q14627	454.6
ENSG00000123500	Q03692	220.2
ENSG00000123505	P17707	1628.0
ENSG00000123545	Q9P032	910.0
ENSG00000123552	Q70EL2	1368.0
ENSG00000123560	P60201	361.2
ENSG00000123561	P05543	220.2
ENSG00000123562	Q15014	97.4
ENSG00000123569	Q7Z2G1	97.4
ENSG00000123570	Q9NP90	910.0
ENSG00000123572	Q7Z2Y5	91.0
ENSG00000123575	Q6PEV8	797.0
ENSG00000123576	Q8N693	97.4
ENSG00000123584	P43362	29.6
ENSG00000123594	Q9H3M9	29.6
ENSG00000123595	P51151	842.0
ENSG00000123600	Q9H825	454.6
ENSG00000123607	Q7Z4L5	1628.0
ENSG00000123609	Q13287	454.6
ENSG00000123610	P98066	454.6
ENSG00000123612	Q8NER5	910.0
ENSG00000123636	Q9UIF8	910.0
ENSG00000123643	Q7Z2H8	1628.0
ENSG00000123684	Q92604	910.0
ENSG00000123685	Q9NR55	454.6
ENSG00000123689	P27469	324.5
ENSG00000123700	P63252	1628.0
ENSG00000123728	Q9Y3L5	910.0
ENSG00000123737	Q06265	4200.0
ENSG00000123739	Q9BZM1	910.0
ENSG00000123810	Q9BPU9	1628.0
ENSG00000123815	Q96D53	4200.0
ENSG00000123836	O60825	4200.0
ENSG00000123838	P04003	361.2
ENSG00000123843	P20851	176.1
ENSG00000123870	P52743	0.0
ENSG00000123892	P57729	1628.0
ENSG00000123901	Q9NYM4	842.0
ENSG00000123908	Q9UKV8	1628.0
ENSG00000123933	Q14582	842.0
ENSG00000123965	A8MQ11	0.0
ENSG00000123975	P33552	1628.0
ENSG00000123977	Q8N136	4200.0
ENSG00000123983	O95573	1628.0
ENSG00000123989	Q8IZ52	910.0
ENSG00000123992	Q9ULA0	4200.0
ENSG00000123999	P05111	454.6
ENSG00000124003	Q96PD6	1628.0
ENSG00000124006	O75147	4200.0
ENSG00000124019	Q9H5Z6	0.0
ENSG00000124067	Q9UP95	1628.0
ENSG00000124074	Q9H0I2	1628.0
ENSG00000124089	P41968	454.6
ENSG00000124091	Q6ZNI0	454.6
ENSG00000124092	Q8NI51	910.0
ENSG00000124098	Q96KR6	1628.0
ENSG00000124102	P19957	97.4
ENSG00000124103	Q5JX71	220.2
ENSG00000124104	Q969T3	910.0
ENSG00000124107	P03973	220.2
ENSG00000124116	Q8IUB2	842.0
ENSG00000124120	Q9BTX7	1628.0
ENSG00000124126	Q8TCU6	4200.0
ENSG00000124134	Q96KK3	454.6
ENSG00000124140	Q9H2X9	1628.0
ENSG00000124143	Q5TG30	454.6
ENSG00000124145	P31431	842.0
ENSG00000124151	Q9Y6Q9	454.6
ENSG00000124155	Q969N2	1628.0
ENSG00000124157	Q02383	29.6
ENSG00000124159	O95460	454.6
ENSG00000124160	Q9HCD5	910.0
ENSG00000124164	O95292	1628.0
ENSG00000124171	Q9BYG5	910.0
ENSG00000124172	P56381	1628.0
ENSG00000124177	Q8TD26	1628.0
ENSG00000124181	P19174	910.0
ENSG00000124191	Q96NM4	454.6
ENSG00000124193	Q13247	1368.0
ENSG00000124194	Q96MZ0	454.6
ENSG00000124196	Q9H1H1	910.0
ENSG00000124198	Q9Y6D5	1628.0
ENSG00000124201	Q9P2E3	1628.0
ENSG00000124203	Q5JPB2	1368.0
ENSG00000124205	P14138	0.0
ENSG00000124207	P55060	1628.0
ENSG00000124208	A5PLL7	4200.0
ENSG00000124209	Q9UL26	1628.0
ENSG00000124212	Q16647	454.6
ENSG00000124214	O95793	910.0
ENSG00000124215	Q8IXH8	454.6
ENSG00000124216	O95863	97.4
ENSG00000124217	O95396	4200.0
ENSG00000124222	O14662	1628.0
ENSG00000124225	Q969W9	361.2
ENSG00000124226	Q9Y508	454.6
ENSG00000124227	Q9BZ19	842.0
ENSG00000124228	Q96GQ7	4200.0
ENSG00000124232	Q9UBG7	1368.0
ENSG00000124233	P04279	29.6
ENSG00000124237	Q9H1P6	842.0
ENSG00000124243	Q8TDM0	176.1
ENSG00000124249	Q9H427	176.1
ENSG00000124251	Q9Y2B4	324.5
ENSG00000124253	P35558	4200.0
ENSG00000124256	Q9H171	97.4
ENSG00000124257	Q9BR09	910.0
ENSG00000124260	P43363	97.4
ENSG00000124275	Q9UBK8	1628.0
ENSG00000124279	Q14CZ7	910.0
ENSG00000124299	P12955	4200.0
ENSG00000124302	Q9H2A9	454.6
ENSG00000124313	Q5JU85	910.0
ENSG00000124333	P51809	1628.0
ENSG00000124334	Q01113	324.5
ENSG00000124343	P55808	176.1
ENSG00000124356	O95630	1628.0
ENSG00000124357	Q9UJ70	4200.0
ENSG00000124370	Q96PE7	4200.0
ENSG00000124374	Q9ULR5	910.0
ENSG00000124380	Q8WVK2	1628.0
ENSG00000124383	O00566	1628.0
ENSG00000124391	Q9P0M4	797.0
ENSG00000124406	Q9Y2Q0	1628.0
ENSG00000124422	Q9UPT9	1628.0
ENSG00000124429	Q8WVV4	454.6
ENSG00000124435	P11465	29.6
ENSG00000124440	Q9Y2N7	454.6
ENSG00000124444	Q9H609	97.4
ENSG00000124449	Q6NXR0	454.6
ENSG00000124455	A6NC86	361.2
ENSG00000124459	Q02386	910.0
ENSG00000124466	O95274	220.2
ENSG00000124467	Q9UQ74	454.6
ENSG00000124469	P31997	29.6
ENSG00000124479	Q00604	454.6
ENSG00000124486	Q93008	910.0
ENSG00000124490	P16562	1368.0
ENSG00000124491	P00488	454.6
ENSG00000124493	Q14833	910.0
ENSG00000124496	Q96PN7	361.2
ENSG00000124507	Q9BY11	910.0
ENSG00000124508	Q8WVV5	361.2
ENSG00000124523	Q9NXA8	4200.0
ENSG00000124529	P62805	1628.0
ENSG00000124532	Q9HD23	1628.0
ENSG00000124535	Q96S55	4200.0
ENSG00000124541	Q96EU6	1628.0
ENSG00000124549	Q96KV6	361.2
ENSG00000124557	Q13410	454.6
ENSG00000124562	P09234	1628.0
ENSG00000124564	O00476	842.0
ENSG00000124568	Q14916	97.4
ENSG00000124570	P35237	4200.0
ENSG00000124571	Q9HAV4	1628.0
ENSG00000124574	Q5T3U5	4200.0
ENSG00000124575	P16402	454.6
ENSG00000124578	Q99525	6.1
ENSG00000124587	Q13608	1628.0
ENSG00000124588	P16083	4200.0
ENSG00000124593	Q2TBC4	176.1
ENSG00000124596	Q9Y530	4200.0
ENSG00000124601	Q5JNZ3	97.4
ENSG00000124602	Q8IV45	842.0
ENSG00000124608	Q5JTZ9	4200.0
ENSG00000124610	Q02539	97.4
ENSG00000124613	Q9UJN7	97.4
ENSG00000124614	P46783	1628.0
ENSG00000124615	Q9NZB8	4200.0
ENSG00000124635	P06899	1628.0
ENSG00000124641	Q9H944	910.0
ENSG00000124657	P58173	97.4
ENSG00000124659	Q15814	1628.0
ENSG00000124664	O95238	910.0
ENSG00000124678	Q8WWU5	1628.0
ENSG00000124688	Q15013	842.0
ENSG00000124693	P68431	1628.0
ENSG00000124701	Q9Y235	454.6
ENSG00000124702	Q9BQ90	4200.0
ENSG00000124713	Q14749	4200.0
ENSG00000124721	Q96JB1	1628.0
ENSG00000124731	Q9NP99	176.1
ENSG00000124732	Q9Y3N9	176.1
ENSG00000124733	Q16626	454.6
ENSG00000124743	Q9H511	454.6
ENSG00000124749	Q96P44	454.6
ENSG00000124762	P38936	454.6
ENSG00000124766	Q06945	842.0
ENSG00000124767	Q04760	4200.0
ENSG00000124772	Q9HCH3	1628.0
ENSG00000124780	Q96T54	454.6
ENSG00000124782	Q92766	842.0
ENSG00000124783	P43307	1628.0
ENSG00000124784	Q9BRS2	4200.0
ENSG00000124785	Q9NPD7	454.6
ENSG00000124786	Q9H1N7	1628.0
ENSG00000124787	O75818	1628.0
ENSG00000124788	P54253	910.0
ENSG00000124789	P49790	797.0
ENSG00000124795	P35659	1628.0
ENSG00000124802	O43324	910.0
ENSG00000124812	P54107	220.2
ENSG00000124813	Q13950	842.0
ENSG00000124818	Q6U736	842.0
ENSG00000124827	O75603	910.0
ENSG00000124831	Q32MZ4	176.1
ENSG00000124839	Q9H0T7	454.6
ENSG00000124875	P80162	176.1
ENSG00000124882	O14944	361.2
ENSG00000124900	Q9BSJ1	29.6
ENSG00000124920	Q9Y2G1	1628.0
ENSG00000124935	O95969	220.2
ENSG00000124939	O75556	97.4
ENSG00000124942	Q09666	842.0
ENSG00000125037	Q9P0I2	1628.0
ENSG00000125046	Q9Y2M2	1628.0
ENSG00000125084	P04628	910.0
ENSG00000125089	Q8TE82	454.6
ENSG00000125107	A5YKK6	1628.0
ENSG00000125122	Q8WV35	910.0
ENSG00000125124	Q9BXC9	1628.0
ENSG00000125144	P13640	6.1
ENSG00000125148	P02795	220.2
ENSG00000125149	Q9BSU1	1628.0
ENSG00000125166	P00505	4200.0
ENSG00000125170	Q8TEW6	220.2
ENSG00000125207	Q96J94	1628.0
ENSG00000125245	Q14330	454.6
ENSG00000125246	Q8N0X4	4200.0
ENSG00000125247	Q5T4D3	4200.0
ENSG00000125249	P10114	910.0
ENSG00000125255	Q12908	4200.0
ENSG00000125257	O15439	4200.0
ENSG00000125266	P52799	454.6
ENSG00000125285	Q9Y651	910.0
ENSG00000125304	Q99805	1628.0
ENSG00000125319	Q8N3J3	1628.0
ENSG00000125337	Q9UIL4	842.0
ENSG00000125347	P10914	454.6
ENSG00000125351	Q9BZI7	1628.0
ENSG00000125352	O15541	1628.0
ENSG00000125354	Q14141	910.0
ENSG00000125355	Q5JRV8	454.6
ENSG00000125356	O15239	910.0
ENSG00000125363	Q99217	361.2
ENSG00000125375	Q99766	910.0
ENSG00000125378	P12644	454.6
ENSG00000125384	P43116	454.6
ENSG00000125386	P78312	842.0
ENSG00000125388	P32298	910.0
ENSG00000125398	P48436	910.0
ENSG00000125409	Q9BXF9	1628.0
ENSG00000125414	Q9UKX2	1628.0
ENSG00000125430	Q9Y662	4200.0
ENSG00000125434	Q3KQZ1	1628.0
ENSG00000125445	Q9Y2R9	4200.0
ENSG00000125447	Q9NZ52	797.0
ENSG00000125449	Q9H6L4	1628.0
ENSG00000125450	Q9BW27	1628.0
ENSG00000125454	Q9HC21	1628.0
ENSG00000125457	A9UHW6	910.0
ENSG00000125458	Q8TCD5	176.1
ENSG00000125459	Q9BUK6	1628.0
ENSG00000125462	Q13536	29.6
ENSG00000125482	Q15361	454.6
ENSG00000125484	Q9UKN8	797.0
ENSG00000125485	Q9H8H2	1628.0
ENSG00000125492	Q9BZE3	842.0
ENSG00000125498	P43626	0.0
ENSG00000125503	Q9BZL4	910.0
ENSG00000125505	Q96N66	910.0
ENSG00000125508	Q9H3Y6	454.6
ENSG00000125510	P41146	454.6
ENSG00000125514	Q9H493	6.1
ENSG00000125520	Q9NR83	97.4
ENSG00000125522	P48146	454.6
ENSG00000125531	Q9BVV2	324.5
ENSG00000125533	Q8NDY6	910.0
ENSG00000125534	Q9H3Y8	454.6
ENSG00000125538	P01584	454.6
ENSG00000125551	Q02325	0.0
ENSG00000125571	Q9NZH6	97.4
ENSG00000125611	Q9BSY4	361.2
ENSG00000125618	Q06710	454.6
ENSG00000125629	Q9Y5U4	1368.0
ENSG00000125630	Q9H9Y6	1628.0
ENSG00000125633	Q567U6	1628.0
ENSG00000125637	Q8NDX1	454.6
ENSG00000125648	Q9BV35	1628.0
ENSG00000125650	O60542	454.6
ENSG00000125651	P35269	910.0
ENSG00000125652	Q9BT30	1628.0
ENSG00000125656	Q16740	4200.0
ENSG00000125657	P41273	220.2
ENSG00000125675	P42263	1628.0
ENSG00000125676	Q8NI27	1628.0
ENSG00000125686	Q15648	910.0
ENSG00000125691	P62829	4200.0
ENSG00000125695	Q7RTN6	910.0
ENSG00000125703	Q96DT6	1628.0
ENSG00000125726	P32970	176.1
ENSG00000125730	P01024	842.0
ENSG00000125731	Q9BRG2	454.6
ENSG00000125733	Q15642	454.6
ENSG00000125734	Q9NPR9	1628.0
ENSG00000125735	O43557	220.2
ENSG00000125740	P53539	454.6
ENSG00000125741	Q9H6K4	1628.0
ENSG00000125743	P62316	1628.0
ENSG00000125744	O75298	176.1
ENSG00000125746	O95834	1628.0
ENSG00000125753	P50552	6.1
ENSG00000125755	Q92797	1628.0
ENSG00000125772	Q9NPB8	1628.0
ENSG00000125775	Q9H190	176.1
ENSG00000125779	Q9BZ23	1628.0
ENSG00000125780	Q08188	361.2
ENSG00000125787	O43555	97.4
ENSG00000125788	Q9BYW3	97.4
ENSG00000125798	Q9Y261	910.0
ENSG00000125804	Q5T1J6	0.0
ENSG00000125810	Q9NPY3	324.5
ENSG00000125812	Q9H116	454.6
ENSG00000125813	P15863	842.0
ENSG00000125814	Q9H115	1628.0
ENSG00000125815	O60676	97.4
ENSG00000125816	Q9H2Z4	454.6
ENSG00000125817	P07199	1628.0
ENSG00000125818	Q92530	1628.0
ENSG00000125820	O95096	910.0
ENSG00000125821	Q8TEA8	4200.0
ENSG00000125823	Q9H114	97.4
ENSG00000125826	Q9BYM8	910.0
ENSG00000125827	Q9H1E5	454.6
ENSG00000125831	Q9H112	97.4
ENSG00000125834	Q8TDR2	797.0
ENSG00000125835	P14678	1628.0
ENSG00000125841	Q9GZP1	324.5
ENSG00000125843	Q9NUS5	1628.0
ENSG00000125844	Q9P2E9	797.0
ENSG00000125845	P12643	910.0
ENSG00000125846	P52736	97.4
ENSG00000125848	Q9NZU0	454.6
ENSG00000125850	Q9BRP0	361.2
ENSG00000125851	P16519	910.0
ENSG00000125861	Q9GZZ7	97.4
ENSG00000125863	Q9NPJ1	842.0
ENSG00000125864	Q12934	454.6
ENSG00000125868	P60981	1628.0
ENSG00000125869	Q9UJQ1	842.0
ENSG00000125870	P08579	1628.0
ENSG00000125871	Q9BQP7	910.0
ENSG00000125872	Q8WUT4	361.2
ENSG00000125875	Q96BZ9	1628.0
ENSG00000125877	Q9BY32	4200.0
ENSG00000125878	Q12870	454.6
ENSG00000125879	Q9NRC9	454.6
ENSG00000125885	Q9UJA3	1628.0
ENSG00000125888	Q9H503	176.1
ENSG00000125895	Q9NUR3	176.1
ENSG00000125898	Q9BQ89	454.6
ENSG00000125899	Q9UGB4	29.6
ENSG00000125900	Q9H106	454.6
ENSG00000125901	Q9BYN8	842.0
ENSG00000125903	Q9H1M3	97.4
ENSG00000125910	O95977	454.6
ENSG00000125912	Q969V3	1628.0
ENSG00000125931	Q99966	220.2
ENSG00000125944	O43390	1628.0
ENSG00000125945	Q9C0F3	361.2
ENSG00000125952	P61244	1368.0
ENSG00000125954	P49356	1628.0
ENSG00000125962	Q6P1M9	97.4
ENSG00000125965	P43026	454.6
ENSG00000125966	Q9Y5R2	4200.0
ENSG00000125967	Q96P71	0.0
ENSG00000125968	P41134	454.6
ENSG00000125970	Q9UKM9	454.6
ENSG00000125971	Q9NP97	1628.0
ENSG00000125975	Q96LM9	97.4
ENSG00000125977	P20042	4200.0
ENSG00000125979	Q9H489	91.0
ENSG00000125991	Q9Y282	1628.0
ENSG00000125995	P60602	1368.0
ENSG00000125998	Q9BQN1	454.6
ENSG00000125999	Q8TDL5	220.2
ENSG00000126001	Q9BV73	324.5
ENSG00000126003	Q9UPG8	454.6
ENSG00000126005	P56537	4200.0
ENSG00000126010	P30550	454.6
ENSG00000126012	P41229	1628.0
ENSG00000126016	Q4VCS5	797.0
ENSG00000126062	Q12893	1628.0
ENSG00000126067	P49721	1628.0
ENSG00000126070	Q9H9G7	1628.0
ENSG00000126088	P06132	4200.0
ENSG00000126091	Q11203	842.0
ENSG00000126106	Q6P2H8	1628.0
ENSG00000126107	Q5T447	1628.0
ENSG00000126214	Q07866	4200.0
ENSG00000126215	O43542	1628.0
ENSG00000126216	Q96CW5	1628.0
ENSG00000126217	O15068	910.0
ENSG00000126218	P00742	910.0
ENSG00000126226	Q5JVF3	1628.0
ENSG00000126231	P22891	797.0
ENSG00000126233	P55000	176.1
ENSG00000126243	Q9BTN0	842.0
ENSG00000126246	Q9H665	176.1
ENSG00000126247	P04632	910.0
ENSG00000126249	Q9BRP1	1628.0
ENSG00000126251	O15529	454.6
ENSG00000126254	Q9BTD8	1628.0
ENSG00000126258	O00168	361.2
ENSG00000126259	Q6UWL6	220.2
ENSG00000126261	Q9UBT2	1628.0
ENSG00000126262	O15552	454.6
ENSG00000126264	Q9UBK5	97.4
ENSG00000126266	O14842	176.1
ENSG00000126267	P14854	1628.0
ENSG00000126337	O76013	220.2
ENSG00000126351	P10827	842.0
ENSG00000126353	P32248	454.6
ENSG00000126368	P20393	454.6
ENSG00000126391	Q9BZ68	1628.0
ENSG00000126432	P30044	4200.0
ENSG00000126453	Q9HB09	97.4
ENSG00000126456	Q14653	454.6
ENSG00000126457	Q99873	1628.0
ENSG00000126458	P10301	454.6
ENSG00000126460	O14669	361.2
ENSG00000126461	Q9H7N4	454.6
ENSG00000126464	Q9ULL5	361.2
ENSG00000126467	Q9UJT2	176.1
ENSG00000126500	Q9NZU1	454.6
ENSG00000126522	O75575	1628.0
ENSG00000126524	Q9Y3A5	4200.0
ENSG00000126545	P47710	97.4
ENSG00000126549	P02808	6.1
ENSG00000126550	P15515	6.1
ENSG00000126561	P42229	910.0
ENSG00000126562	Q96J92	1628.0
ENSG00000126581	Q14457	1628.0
ENSG00000126583	P05129	1368.0
ENSG00000126602	Q12931	4200.0
ENSG00000126603	Q9BZE0	454.6
ENSG00000126653	Q9H0G5	1628.0
ENSG00000126656	Q9HB31	454.6
ENSG00000126657	Q9NRI7	0.0
ENSG00000126698	O75937	1628.0
ENSG00000126705	Q5TGY3	361.2
ENSG00000126709	P09912	220.2
ENSG00000126733	Q96NX9	454.6
ENSG00000126746	Q8TF68	454.6
ENSG00000126749	Q92979	4200.0
ENSG00000126752	Q16384	97.4
ENSG00000126756	Q9UBK9	1628.0
ENSG00000126759	P27918	454.6
ENSG00000126767	P19419	454.6
ENSG00000126768	O60830	1628.0
ENSG00000126773	Q63HM2	842.0
ENSG00000126775	Q6ZNE5	910.0
ENSG00000126777	Q86UP2	454.6
ENSG00000126778	Q15475	910.0
ENSG00000126785	Q9H4E5	454.6
ENSG00000126787	Q15398	842.0
ENSG00000126790	Q96EM0	4200.0
ENSG00000126803	P54652	1628.0
ENSG00000126804	Q9Y2K1	454.6
ENSG00000126814	Q32P41	4200.0
ENSG00000126821	Q9BX95	910.0
ENSG00000126822	A1L390	454.6
ENSG00000126838	P20742	842.0
ENSG00000126858	Q8IXI2	1628.0
ENSG00000126860	P22794	361.2
ENSG00000126861	P23515	454.6
ENSG00000126870	Q8WVS4	1628.0
ENSG00000126878	Q9BQI0	454.6
ENSG00000126882	Q5JUQ0	842.0
ENSG00000126883	P35658	1368.0
ENSG00000126890	O75638	0.0
ENSG00000126895	P30518	454.6
ENSG00000126903	P09131	4200.0
ENSG00000126934	P36507	1628.0
ENSG00000126945	P55795	1628.0
ENSG00000126947	Q9P291	97.4
ENSG00000126950	Q53FP2	910.0
ENSG00000126952	Q9H1B4	0.0
ENSG00000126953	O60220	1628.0
ENSG00000126970	Q9NQZ6	910.0
ENSG00000127022	P27824	1628.0
ENSG00000127054	Q5TA45	4200.0
ENSG00000127074	O14921	1368.0
ENSG00000127080	Q9H8X2	1628.0
ENSG00000127081	Q5JVG2	910.0
ENSG00000127083	Q99983	1628.0
ENSG00000127084	Q5JSP0	910.0
ENSG00000127098	Q9H560	176.1
ENSG00000127124	Q5T1R4	454.6
ENSG00000127125	Q9HAB8	1628.0
ENSG00000127129	P20800	454.6
ENSG00000127150	Q96IL0	910.0
ENSG00000127152	Q9C0K0	842.0
ENSG00000127184	P15954	910.0
ENSG00000127191	Q12933	454.6
ENSG00000127220	Q96I13	4200.0
ENSG00000127226	Q567V2	1628.0
ENSG00000127241	P48740	797.0
ENSG00000127249	Q4VNC1	1628.0
ENSG00000127252	Q9HDD0	454.6
ENSG00000127311	Q8NG08	842.0
ENSG00000127314	P61224	1628.0
ENSG00000127318	Q9GZX6	324.5
ENSG00000127324	P19075	454.6
ENSG00000127325	Q8N1M1	910.0
ENSG00000127328	Q96QF0	454.6
ENSG00000127329	P23467	910.0
ENSG00000127334	Q92630	1628.0
ENSG00000127337	O95619	1628.0
ENSG00000127359	A4D1U4	1368.0
ENSG00000127362	Q9NYW6	176.1
ENSG00000127364	Q9NYW5	97.4
ENSG00000127366	Q9NYW4	97.4
ENSG00000127377	Q8WXF5	797.0
ENSG00000127399	Q9BV99	1628.0
ENSG00000127412	Q9NQA5	910.0
ENSG00000127415	P35475	910.0
ENSG00000127418	Q8N441	910.0
ENSG00000127419	Q9BSA9	4200.0
ENSG00000127423	Q9H7T9	176.1
ENSG00000127445	Q13526	4200.0
ENSG00000127452	Q9NXK8	797.0
ENSG00000127463	Q8N766	1628.0
ENSG00000127472	P39877	324.5
ENSG00000127481	Q5T4S7	1628.0
ENSG00000127483	Q5SSJ5	454.6
ENSG00000127507	Q9UHX3	454.6
ENSG00000127511	O75182	1628.0
ENSG00000127515	O76100	220.2
ENSG00000127526	Q96K37	1628.0
ENSG00000127527	Q9UBC2	4200.0
ENSG00000127528	Q9Y5W3	842.0
ENSG00000127529	O60412	97.4
ENSG00000127530	O76099	220.2
ENSG00000127533	Q96RI0	361.2
ENSG00000127540	O14957	324.5
ENSG00000127554	P55789	1628.0
ENSG00000127561	O43761	454.6
ENSG00000127564	Q99640	1628.0
ENSG00000127578	Q96NZ8	910.0
ENSG00000127580	Q96S15	1628.0
ENSG00000127585	Q8N461	1628.0
ENSG00000127586	Q8WVB6	1628.0
ENSG00000127588	Q9P2W3	910.0
ENSG00000127589	Q99867	1628.0
ENSG00000127603	Q96PK2	910.0
ENSG00000127616	P51532	1628.0
ENSG00000127663	O94953	1628.0
ENSG00000127666	Q8IUC6	454.6
ENSG00000127688	Q9H2C0	454.6
ENSG00000127720	Q8N6Q8	1628.0
ENSG00000127743	Q9UHF5	361.2
ENSG00000127774	Q9BV81	1628.0
ENSG00000127780	P47887	454.6
ENSG00000127804	Q86W50	4200.0
ENSG00000127824	P68366	1628.0
ENSG00000127831	P09327	1628.0
ENSG00000127837	Q13685	1628.0
ENSG00000127838	Q8N490	4200.0
ENSG00000127863	Q9NS68	454.6
ENSG00000127870	Q9Y252	454.6
ENSG00000127884	P30084	4200.0
ENSG00000127903	Q9Y2P0	29.6
ENSG00000127914	Q99996	454.6
ENSG00000127920	P61952	324.5
ENSG00000127922	P60896	910.0
ENSG00000127928	P63211	454.6
ENSG00000127946	O00291	1628.0
ENSG00000127947	Q05209	910.0
ENSG00000127948	P16435	4200.0
ENSG00000127951	Q14314	797.0
ENSG00000127952	Q9Y6J8	842.0
ENSG00000127954	Q687X5	4200.0
ENSG00000127955	P63096	1628.0
ENSG00000127957	Q13401	0.0
ENSG00000127980	O43933	1628.0
ENSG00000127989	Q99551	842.0
ENSG00000127990	O43556	910.0
ENSG00000127993	Q5RL73	1628.0
ENSG00000127995	Q96PB1	1628.0
ENSG00000128000	Q9Y6R6	910.0
ENSG00000128011	Q9P244	842.0
ENSG00000128016	P26651	361.2
ENSG00000128039	Q9H8P0	1628.0
ENSG00000128040	P20155	910.0
ENSG00000128045	Q9BPW5	910.0
ENSG00000128050	P22234	4200.0
ENSG00000128052	P35968	842.0
ENSG00000128059	Q06203	4200.0
ENSG00000128159	Q96RT7	910.0
ENSG00000128165	Q7Z4H4	176.1
ENSG00000128185	Q9BY27	910.0
ENSG00000128191	Q8WYQ5	910.0
ENSG00000128203	Q6ICH7	1628.0
ENSG00000128218	Q9UKI3	324.5
ENSG00000128228	Q9HCN8	1628.0
ENSG00000128242	Q99999	842.0
ENSG00000128245	Q04917	361.2
ENSG00000128250	O75677	0.0
ENSG00000128253	O75678	29.6
ENSG00000128254	Q9Y442	29.6
ENSG00000128266	P19086	454.6
ENSG00000128268	Q09327	1628.0
ENSG00000128271	P29274	910.0
ENSG00000128272	P18848	454.6
ENSG00000128274	Q9NPC4	1628.0
ENSG00000128276	O75679	220.2
ENSG00000128283	Q00587	454.6
ENSG00000128284	O95236	454.6
ENSG00000128285	Q99705	454.6
ENSG00000128294	O60704	910.0
ENSG00000128298	Q6UXY1	454.6
ENSG00000128309	P25325	4200.0
ENSG00000128310	O60755	361.2
ENSG00000128311	Q16762	4200.0
ENSG00000128313	Q9BWW9	97.4
ENSG00000128322	P15814	454.6
ENSG00000128335	Q9BQE5	91.0
ENSG00000128340	P15153	1628.0
ENSG00000128342	P15018	361.2
ENSG00000128346	Q9BZE7	910.0
ENSG00000128383	P31941	97.4
ENSG00000128389	Q9H0A3	0.0
ENSG00000128394	Q9HC16	29.6
ENSG00000128408	Q9H4K1	1628.0
ENSG00000128463	Q5J8M3	1628.0
ENSG00000128482	Q9ULX5	361.2
ENSG00000128487	Q5M775	910.0
ENSG00000128510	Q9UI42	1628.0
ENSG00000128512	Q8N1I0	1628.0
ENSG00000128513	Q9NUX5	842.0
ENSG00000128519	Q9NYV7	176.1
ENSG00000128524	Q16864	1628.0
ENSG00000128534	O95777	1628.0
ENSG00000128536	Q6ZTQ4	4200.0
ENSG00000128563	Q9H875	1368.0
ENSG00000128564	O15240	176.1
ENSG00000128567	O00592	454.6
ENSG00000128573	O15409	454.6
ENSG00000128578	Q9ULQ0	910.0
ENSG00000128581	Q9H7X7	1628.0
ENSG00000128585	Q9UL63	1368.0
ENSG00000128590	Q9UBS3	842.0
ENSG00000128591	Q14315	1628.0
ENSG00000128594	Q9HBW1	910.0
ENSG00000128595	O43852	1628.0
ENSG00000128596	Q96JN2	454.6
ENSG00000128602	Q99835	910.0
ENSG00000128604	Q13568	454.6
ENSG00000128606	Q8N6Y2	454.6
ENSG00000128607	Q6PID8	1628.0
ENSG00000128609	Q16718	1628.0
ENSG00000128610	A0PJY2	454.6
ENSG00000128617	P03999	454.6
ENSG00000128626	O15235	4200.0
ENSG00000128641	O43795	1628.0
ENSG00000128645	Q9GZZ0	910.0
ENSG00000128652	P31249	797.0
ENSG00000128654	O75431	1628.0
ENSG00000128655	Q9HCR9	4200.0
ENSG00000128656	P15882	910.0
ENSG00000128683	Q99259	4200.0
ENSG00000128692	A6NK07	4200.0
ENSG00000128694	Q9H4B0	4200.0
ENSG00000128699	Q9P0S3	1628.0
ENSG00000128708	O14929	1628.0
ENSG00000128709	P28356	454.6
ENSG00000128710	P28358	454.6
ENSG00000128713	P31277	454.6
ENSG00000128714	P35453	361.2
ENSG00000128731	O95714	1628.0
ENSG00000128739	P63162	1628.0
ENSG00000128789	Q969U7	1628.0
ENSG00000128791	Q9GZX9	910.0
ENSG00000128802	Q9UK05	361.2
ENSG00000128805	Q7Z5H3	842.0
ENSG00000128815	Q6ZS81	1628.0
ENSG00000128829	Q9P2K8	1628.0
ENSG00000128833	Q9NQX4	1628.0
ENSG00000128845	Q8WXU2	1628.0
ENSG00000128849	Q0VF96	454.6
ENSG00000128872	Q9NZR1	324.5
ENSG00000128881	Q6IQ55	1628.0
ENSG00000128886	Q9HB65	220.2
ENSG00000128891	Q9BV29	361.2
ENSG00000128908	Q9ULG1	1628.0
ENSG00000128915	Q659A1	454.6
ENSG00000128917	Q9NR61	910.0
ENSG00000128918	O94788	4200.0
ENSG00000128923	Q8NBR6	1368.0
ENSG00000128928	P26440	4200.0
ENSG00000128944	Q9Y448	324.5
ENSG00000128951	P33316	4200.0
ENSG00000128965	Q9BUX1	4200.0
ENSG00000128973	Q9NWW5	454.6
ENSG00000128989	P56211	1368.0
ENSG00000129003	Q709C8	1628.0
ENSG00000129007	Q96GE6	454.6
ENSG00000129009	O14498	220.2
ENSG00000129028	Q9P2Z0	797.0
ENSG00000129038	Q08397	454.6
ENSG00000129048	Q9NPB9	454.6
ENSG00000129055	Q9BS18	842.0
ENSG00000129071	O95243	1628.0
ENSG00000129083	P53618	1628.0
ENSG00000129084	P25786	1628.0
ENSG00000129103	Q8NBJ7	842.0
ENSG00000129116	Q8WX93	842.0
ENSG00000129128	P61009	1628.0
ENSG00000129151	O75936	4200.0
ENSG00000129152	P15172	454.6
ENSG00000129158	Q9UGK8	1628.0
ENSG00000129159	P48547	910.0
ENSG00000129167	P17752	4200.0
ENSG00000129170	P50461	1628.0
ENSG00000129173	A0AVK6	454.6
ENSG00000129187	P32321	4200.0
ENSG00000129194	O60248	97.4
ENSG00000129195	Q9BSJ6	454.6
ENSG00000129197	Q86UA6	842.0
ENSG00000129204	P35125	1628.0
ENSG00000129214	P04278	454.6
ENSG00000129219	O14939	1628.0
ENSG00000129221	Q9NZN9	454.6
ENSG00000129226	P34810	361.2
ENSG00000129235	Q9BRA2	1628.0
ENSG00000129244	P14415	910.0
ENSG00000129245	P51116	910.0
ENSG00000129250	O43896	1628.0
ENSG00000129255	O75352	1628.0
ENSG00000129270	Q9H239	454.6
ENSG00000129277	P13236	454.6
ENSG00000129282	Q6IN84	4200.0
ENSG00000129292	A8MW92	797.0
ENSG00000129295	Q86X45	1628.0
ENSG00000129315	O60563	910.0
ENSG00000129317	Q9H0K6	1628.0
ENSG00000129347	Q8N9T8	1628.0
ENSG00000129351	Q12906	454.6
ENSG00000129353	Q8IWA5	1628.0
ENSG00000129354	Q9Y6Q5	1628.0
ENSG00000129355	P55273	454.6
ENSG00000129422	Q9ULD2	454.6
ENSG00000129437	Q9P0G3	220.2
ENSG00000129450	Q9Y336	220.2
ENSG00000129451	O43240	220.2
ENSG00000129455	O60259	97.4
ENSG00000129460	Q8NEJ9	1628.0
ENSG00000129465	Q9Y572	797.0
ENSG00000129467	Q8NFM4	1628.0
ENSG00000129472	Q8WUD1	1628.0
ENSG00000129473	Q92843	361.2
ENSG00000129474	Q96IF1	454.6
ENSG00000129480	Q96FN9	1628.0
ENSG00000129484	Q9UGN5	1628.0
ENSG00000129493	Q86XA9	1628.0
ENSG00000129514	P55317	842.0
ENSG00000129515	Q9UNH7	910.0
ENSG00000129518	Q56P03	1628.0
ENSG00000129521	Q9H6Z9	4200.0
ENSG00000129534	Q6P0N0	842.0
ENSG00000129535	P54845	361.2
ENSG00000129538	P07998	176.1
ENSG00000129543	A5LHX3	4200.0
ENSG00000129559	Q15843	1628.0
ENSG00000129562	P61803	1628.0
ENSG00000129566	Q99973	1628.0
ENSG00000129586	Q49AG3	797.0
ENSG00000129595	Q9HCS5	910.0
ENSG00000129596	Q16878	4200.0
ENSG00000129625	Q00765	1628.0
ENSG00000129636	Q8TB96	1628.0
ENSG00000129646	Q9H0J4	797.0
ENSG00000129654	Q92949	842.0
ENSG00000129657	Q92503	1628.0
ENSG00000129667	Q6PJF5	4200.0
ENSG00000129673	Q16613	1368.0
ENSG00000129675	Q15052	910.0
ENSG00000129680	Q8IWC1	97.4
ENSG00000129682	Q92913	797.0
ENSG00000129691	Q9UBL3	1628.0
ENSG00000129696	Q6NXR4	842.0
ENSG00000129699	Q9HAU6	0.0
ENSG00000129744	P52961	454.6
ENSG00000129749	Q9GZZ6	842.0
ENSG00000129757	P49918	454.6
ENSG00000129810	Q5FBB7	454.6
ENSG00000129816	O14605	0.0
ENSG00000129824	P22090	4200.0
ENSG00000129845	O14605	0.0
ENSG00000129862	O14598	29.6
ENSG00000129864	O14598	29.6
ENSG00000129873	Q9Y6F7	4200.0
ENSG00000129910	P55291	454.6
ENSG00000129911	Q9BXK1	91.0
ENSG00000129925	Q9HCN3	454.6
ENSG00000129932	Q9BU89	4200.0
ENSG00000129933	Q9Y6X3	910.0
ENSG00000129946	P98077	454.6
ENSG00000129951	Q6T4P5	454.6
ENSG00000129965	P01308	454.6
ENSG00000129968	Q96GS6	1628.0
ENSG00000129988	P18428	1628.0
ENSG00000129990	O00445	97.4
ENSG00000129991	P19429	361.2
ENSG00000129993	O75081	910.0
ENSG00000130005	Q14353	1628.0
ENSG00000130021	Q08623	4200.0
ENSG00000130023	Q5T6L9	1628.0
ENSG00000130024	Q8WUB8	910.0
ENSG00000130032	Q9BZD7	454.6
ENSG00000130035	Q9NY28	454.6
ENSG00000130037	P22460	1628.0
ENSG00000130038	Q9BSW2	842.0
ENSG00000130045	Q5VZ03	1628.0
ENSG00000130052	Q92502	910.0
ENSG00000130054	O75949	0.0
ENSG00000130055	Q9HCC8	454.6
ENSG00000130066	P21673	4200.0
ENSG00000130119	Q9NVN8	4200.0
ENSG00000130147	Q9P0V3	797.0
ENSG00000130150	Q8NHP6	1628.0
ENSG00000130158	Q96HP0	1628.0
ENSG00000130159	Q9BQ95	910.0
ENSG00000130164	P01130	910.0
ENSG00000130165	P60002	1628.0
ENSG00000130167	Q9UKR8	97.4
ENSG00000130173	Q6UXH0	220.2
ENSG00000130175	P14314	1628.0
ENSG00000130176	P51911	1628.0
ENSG00000130177	Q13042	1628.0
ENSG00000130182	Q96SZ4	220.2
ENSG00000130193	Q8WUY1	910.0
ENSG00000130201	Q2M3D2	454.6
ENSG00000130202	Q92692	454.6
ENSG00000130203	P02649	454.6
ENSG00000130204	O96008	1628.0
ENSG00000130207	P55056	97.4
ENSG00000130208	P02654	176.1
ENSG00000130222	O95257	910.0
ENSG00000130224	Q5VUJ6	797.0
ENSG00000130225	P0C6E6	1628.0
ENSG00000130226	P42658	910.0
ENSG00000130227	Q9UIA9	1628.0
ENSG00000130234	Q9BYF1	842.0
ENSG00000130244	Q17RN3	0.0
ENSG00000130254	Q14151	454.6
ENSG00000130255	Q9Y3U8	1628.0
ENSG00000130270	O60423	1628.0
ENSG00000130283	P27539	176.1
ENSG00000130287	O14594	454.6
ENSG00000130288	Q9P0J0	1628.0
ENSG00000130294	Q12756	1628.0
ENSG00000130299	Q969Y2	4200.0
ENSG00000130300	Q9BX97	220.2
ENSG00000130303	Q10589	97.4
ENSG00000130304	Q6PCB7	4200.0
ENSG00000130305	Q96P11	4200.0
ENSG00000130307	Q8N6Y0	220.2
ENSG00000130309	Q8NBJ5	1628.0
ENSG00000130311	Q9BW61	1628.0
ENSG00000130312	Q9BQ48	1368.0
ENSG00000130313	O95336	4200.0
ENSG00000130332	Q9UK45	1628.0
ENSG00000130338	Q9NRJ4	910.0
ENSG00000130340	Q9Y5X1	910.0
ENSG00000130347	Q8WWV3	4200.0
ENSG00000130348	Q9H0R6	4200.0
ENSG00000130349	Q9P0P8	910.0
ENSG00000130363	Q86UC2	1628.0
ENSG00000130368	P04201	361.2
ENSG00000130377	Q5FVE4	4200.0
ENSG00000130382	Q03111	842.0
ENSG00000130383	Q11128	910.0
ENSG00000130385	O95972	454.6
ENSG00000130396	P55196	910.0
ENSG00000130402	O43707	1628.0
ENSG00000130413	Q9BYT3	842.0
ENSG00000130414	O95299	4200.0
ENSG00000130427	P01588	454.6
ENSG00000130429	O15143	1628.0
ENSG00000130433	Q9BXT2	454.6
ENSG00000130449	Q9HCJ5	910.0
ENSG00000130475	O14526	910.0
ENSG00000130477	Q9UPW8	910.0
ENSG00000130479	Q66K74	842.0
ENSG00000130487	Q96G42	220.2
ENSG00000130489	O43819	4200.0
ENSG00000130508	Q92626	910.0
ENSG00000130511	Q9BWG4	454.6
ENSG00000130513	Q99988	454.6
ENSG00000130517	Q9NXJ5	4200.0
ENSG00000130518	Q9H0B3	97.4
ENSG00000130520	Q9Y4Z0	1628.0
ENSG00000130522	P17535	1368.0
ENSG00000130528	P23327	454.6
ENSG00000130529	Q8TD43	842.0
ENSG00000130538	Q8NG94	97.4
ENSG00000130540	Q9BR01	842.0
ENSG00000130544	Q8N988	29.6
ENSG00000130545	Q9BUF7	97.4
ENSG00000130558	Q99784	842.0
ENSG00000130559	Q5T5Y3	910.0
ENSG00000130560	Q9BSL1	1628.0
ENSG00000130561	P10523	454.6
ENSG00000130584	Q86UZ6	454.6
ENSG00000130589	Q9BYK8	842.0
ENSG00000130590	Q9BYL1	910.0
ENSG00000130592	P33241	361.2
ENSG00000130595	P45378	797.0
ENSG00000130598	P48788	910.0
ENSG00000130612	Q6ZSU1	220.2
ENSG00000130635	P20908	910.0
ENSG00000130638	Q9UBB4	1628.0
ENSG00000130640	Q9BSJ2	1628.0
ENSG00000130643	Q9NYX4	97.4
ENSG00000130649	P05181	1368.0
ENSG00000130653	Q6ZV29	4200.0
ENSG00000130656	P02008	454.6
ENSG00000130669	O96013	910.0
ENSG00000130675	P50219	454.6
ENSG00000130684	Q9Y3M9	910.0
ENSG00000130695	Q6P2H3	797.0
ENSG00000130699	O00268	910.0
ENSG00000130700	Q9BWX5	454.6
ENSG00000130701	Q8NC74	361.2
ENSG00000130702	O15230	1628.0
ENSG00000130703	Q9H1P3	1628.0
ENSG00000130706	Q16186	1628.0
ENSG00000130707	P00966	4200.0
ENSG00000130711	Q9H4Q4	842.0
ENSG00000130713	Q13868	4200.0
ENSG00000130714	Q9Y6A1	1368.0
ENSG00000130717	Q9HA47	4200.0
ENSG00000130720	Q8N539	910.0
ENSG00000130723	Q5JSZ5	454.6
ENSG00000130724	O43633	1628.0
ENSG00000130725	P61081	1628.0
ENSG00000130726	Q13263	361.2
ENSG00000130731	Q96S19	4200.0
ENSG00000130733	Q9BWQ6	1628.0
ENSG00000130734	Q86TL0	1628.0
ENSG00000130741	P41091	4200.0
ENSG00000130748	Q9NX00	454.6
ENSG00000130749	Q9UPT8	220.2
ENSG00000130751	Q99742	842.0
ENSG00000130755	O60234	1628.0
ENSG00000130758	Q02779	4200.0
ENSG00000130762	Q5VV41	454.6
ENSG00000130764	Q8N1G4	910.0
ENSG00000130766	P58004	910.0
ENSG00000130768	Q92485	1628.0
ENSG00000130770	Q9UII2	910.0
ENSG00000130772	Q9BUE0	1628.0
ENSG00000130775	Q5TEJ8	454.6
ENSG00000130779	P30622	1368.0
ENSG00000130783	Q6P9F0	842.0
ENSG00000130787	O75146	1628.0
ENSG00000130803	Q96PQ6	97.4
ENSG00000130810	Q9NQ55	1628.0
ENSG00000130811	O75821	1628.0
ENSG00000130812	Q8NI99	176.1
ENSG00000130813	Q9NUL5	454.6
ENSG00000130816	P26358	4200.0
ENSG00000130818	Q9BUY5	91.0
ENSG00000130821	P48029	1628.0
ENSG00000130822	Q6P2M8	4200.0
ENSG00000130826	O60832	4200.0
ENSG00000130827	P51805	910.0
ENSG00000130829	Q99956	361.2
ENSG00000130830	Q00013	454.6
ENSG00000130844	Q9NQX6	97.4
ENSG00000130856	Q9UL36	797.0
ENSG00000130876	Q9NS82	1368.0
ENSG00000130881	O75074	454.6
ENSG00000130921	Q9H3J6	4200.0
ENSG00000130935	Q9H8H0	842.0
ENSG00000130939	O95155	1628.0
ENSG00000130940	Q86V15	910.0
ENSG00000130943	Q9NTG1	842.0
ENSG00000130948	P37058	1628.0
ENSG00000130950	A1L443	97.4
ENSG00000130956	Q5JVS0	454.6
ENSG00000130957	O00757	4200.0
ENSG00000130958	Q76EJ3	1628.0
ENSG00000130962	O14668	454.6
ENSG00000130985	P22314	1628.0
ENSG00000130988	Q15493	4200.0
ENSG00000130997	Q7Z5Q5	4200.0
ENSG00000131002	Q9BZA4	0.0
ENSG00000131007	Q9BZA1	6.1
ENSG00000131009	Q9BZA1	6.1
ENSG00000131013	Q8WUA2	1628.0
ENSG00000131015	Q9BZM5	97.4
ENSG00000131016	Q02952	454.6
ENSG00000131018	Q8NF91	910.0
ENSG00000131019	Q9BZM4	97.4
ENSG00000131023	O95835	1628.0
ENSG00000131037	Q8TE68	910.0
ENSG00000131042	Q8N423	176.1
ENSG00000131043	Q9Y312	1628.0
ENSG00000131044	Q3SXZ7	1628.0
ENSG00000131050	Q96DR5	97.4
ENSG00000131051	Q14498	4200.0
ENSG00000131055	Q96KJ9	0.0
ENSG00000131059	Q9BQP9	97.4
ENSG00000131061	Q9BYN7	797.0
ENSG00000131062	A6NEQ9	91.0
ENSG00000131067	Q9UJ14	842.0
ENSG00000131068	Q96PH6	97.4
ENSG00000131069	Q9NR19	4200.0
ENSG00000131080	Q9HAV5	324.5
ENSG00000131089	O43307	1628.0
ENSG00000131094	O75973	454.6
ENSG00000131095	P14136	797.0
ENSG00000131096	P10082	454.6
ENSG00000131097	Q9P298	361.2
ENSG00000131100	P36543	4200.0
ENSG00000131115	Q86WZ6	910.0
ENSG00000131116	Q96B54	176.1
ENSG00000131126	Q9BY14	97.4
ENSG00000131127	Q15928	910.0
ENSG00000131142	O15444	454.6
ENSG00000131143	P13073	910.0
ENSG00000131148	O43402	1628.0
ENSG00000131149	Q14687	454.6
ENSG00000131153	Q9Y248	1628.0
ENSG00000131165	Q9HD42	1628.0
ENSG00000131171	O75368	454.6
ENSG00000131174	P24311	361.2
ENSG00000131183	Q06495	910.0
ENSG00000131187	P00748	220.2
ENSG00000131188	Q8TB68	454.6
ENSG00000131196	O95644	454.6
ENSG00000131203	P14902	1628.0
ENSG00000131233	P57773	454.6
ENSG00000131236	Q01518	1628.0
ENSG00000131238	P50897	1628.0
ENSG00000131242	Q86YS3	910.0
ENSG00000131263	Q9NVW2	1628.0
ENSG00000131264	O14627	454.6
ENSG00000131269	O75027	4200.0
ENSG00000131323	Q13114	842.0
ENSG00000131351	Q9BT25	324.5
ENSG00000131355	Q9BY15	176.1
ENSG00000131368	P82663	910.0
ENSG00000131370	O60239	910.0
ENSG00000131373	Q9UJ83	4200.0
ENSG00000131374	Q92609	1628.0
ENSG00000131375	Q9Y6W3	1628.0
ENSG00000131378	Q14699	454.6
ENSG00000131379	Q8ND61	797.0
ENSG00000131381	Q9H1K0	910.0
ENSG00000131386	Q8N3T1	454.6
ENSG00000131389	P31641	1628.0
ENSG00000131398	Q14003	910.0
ENSG00000131400	O96009	1628.0
ENSG00000131408	P55055	910.0
ENSG00000131409	Q9NT99	910.0
ENSG00000131435	P50479	454.6
ENSG00000131437	Q9Y496	1628.0
ENSG00000131446	P26572	1628.0
ENSG00000131459	O94808	4200.0
ENSG00000131462	P23258	1628.0
ENSG00000131467	P61289	1628.0
ENSG00000131469	P61353	1628.0
ENSG00000131470	Q9P2W1	1628.0
ENSG00000131471	Q16853	1628.0
ENSG00000131473	P53396	4200.0
ENSG00000131475	Q9BRG1	1628.0
ENSG00000131477	O60895	454.6
ENSG00000131480	O75106	1628.0
ENSG00000131482	P35575	910.0
ENSG00000131495	O43678	1628.0
ENSG00000131503	Q8IWZ3	1628.0
ENSG00000131504	O60610	1628.0
ENSG00000131507	Q9BT67	910.0
ENSG00000131508	P62837	1628.0
ENSG00000131538	Q9BXH5	6.1
ENSG00000131548	Q9BXH5	6.1
ENSG00000131558	Q96A65	1628.0
ENSG00000131584	Q96P50	1628.0
ENSG00000131586	Q9BYC9	4200.0
ENSG00000131591	Q96HA4	454.6
ENSG00000131620	Q5XXA6	1628.0
ENSG00000131626	Q13136	910.0
ENSG00000131634	Q9BSN7	454.6
ENSG00000131650	Q8NCW0	361.2
ENSG00000131652	Q86W42	1628.0
ENSG00000131653	Q6Q0C0	1628.0
ENSG00000131668	Q9HBU1	842.0
ENSG00000131669	Q92982	910.0
ENSG00000131686	P23280	454.6
ENSG00000131697	O75161	1628.0
ENSG00000131711	P46821	910.0
ENSG00000131721	Q9BQY4	29.6
ENSG00000131724	P78552	361.2
ENSG00000131725	Q5JSH3	1628.0
ENSG00000131730	P17540	4200.0
ENSG00000131732	Q8N567	1628.0
ENSG00000131737	O76011	220.2
ENSG00000131738	Q14525	220.2
ENSG00000131746	Q8IZW8	220.2
ENSG00000131747	P11388	4200.0
ENSG00000131748	Q14849	910.0
ENSG00000131759	P10276	910.0
ENSG00000131771	Q9UD71	454.6
ENSG00000131773	O75525	910.0
ENSG00000131778	Q86WJ1	4200.0
ENSG00000131779	O96011	910.0
ENSG00000131781	P49326	4200.0
ENSG00000131788	Q9Y6X2	1368.0
ENSG00000131791	O43741	1628.0
ENSG00000131795	Q9Y5S9	1628.0
ENSG00000131797	Q96NS8	29.6
ENSG00000131808	P01225	454.6
ENSG00000131828	P08559	4200.0
ENSG00000131831	Q9Y5P3	361.2
ENSG00000131844	Q9HCC0	4200.0
ENSG00000131845	Q9HCX3	910.0
ENSG00000131848	Q9BUG6	97.4
ENSG00000131849	P52740	910.0
ENSG00000131864	Q9HBJ7	454.6
ENSG00000131871	Q9BQE4	842.0
ENSG00000131873	Q86X52	910.0
ENSG00000131876	P09661	1628.0
ENSG00000131899	Q15334	1628.0
ENSG00000131910	Q15466	454.6
ENSG00000131914	Q9H9Z2	910.0
ENSG00000131931	Q9NVV9	797.0
ENSG00000131941	Q8IUC4	910.0
ENSG00000131943	Q9NSK7	910.0
ENSG00000131944	Q9BTP7	842.0
ENSG00000131951	Q6ZRR7	1628.0
ENSG00000131966	Q9NZ32	1628.0
ENSG00000131969	Q7Z5M8	4200.0
ENSG00000131979	P30793	4200.0
ENSG00000131981	P17931	454.6
ENSG00000132000	Q6PEZ8	1628.0
ENSG00000132002	P25685	1628.0
ENSG00000132003	Q9H7M6	910.0
ENSG00000132004	Q5XUX1	910.0
ENSG00000132005	P22670	1368.0
ENSG00000132010	P17024	910.0
ENSG00000132016	Q0VDD7	97.4
ENSG00000132017	Q66K64	797.0
ENSG00000132024	Q6P1N0	1628.0
ENSG00000132026	Q9BSG5	220.2
ENSG00000132031	O15232	454.6
ENSG00000132109	P19474	97.4
ENSG00000132122	Q9NWH7	797.0
ENSG00000132128	Q15345	361.2
ENSG00000132130	P48742	910.0
ENSG00000132139	Q8NHY3	361.2
ENSG00000132141	Q92526	1628.0
ENSG00000132142	Q13085	1628.0
ENSG00000132153	Q7L2E3	842.0
ENSG00000132155	P04049	910.0
ENSG00000132164	P48066	1628.0
ENSG00000132170	P37231	910.0
ENSG00000132182	Q8TEM1	1628.0
ENSG00000132185	Q7L513	97.4
ENSG00000132196	P56937	1368.0
ENSG00000132199	Q7L5Y1	4200.0
ENSG00000132204	Q9BZP3	0.0
ENSG00000132205	Q9BXX0	454.6
ENSG00000132207	Q9BQ83	1628.0
ENSG00000132249	Q8TEE6	454.6
ENSG00000132254	P53365	910.0
ENSG00000132256	Q9C035	97.4
ENSG00000132259	Q8IV77	454.6
ENSG00000132274	Q8IYM9	97.4
ENSG00000132275	O43159	1628.0
ENSG00000132283	Q96M86	454.6
ENSG00000132286	Q9Y5J6	910.0
ENSG00000132294	Q14156	1628.0
ENSG00000132297	Q02509	454.6
ENSG00000132300	Q96EY7	910.0
ENSG00000132305	Q16891	910.0
ENSG00000132313	Q9NZE8	910.0
ENSG00000132321	Q86XH1	1628.0
ENSG00000132323	Q9H0C8	1628.0
ENSG00000132326	O15055	454.6
ENSG00000132329	O60894	454.6
ENSG00000132330	Q96I15	1628.0
ENSG00000132334	P23469	1628.0
ENSG00000132341	P62826	1628.0
ENSG00000132356	Q13131	1628.0
ENSG00000132357	Q9BX69	176.1
ENSG00000132359	Q684P5	1628.0
ENSG00000132361	O75153	1628.0
ENSG00000132376	Q9BT40	454.6
ENSG00000132382	Q9BQG0	1628.0
ENSG00000132383	P27694	1628.0
ENSG00000132386	P36955	454.6
ENSG00000132388	P62253	1628.0
ENSG00000132394	P57772	1628.0
ENSG00000132405	Q9P2M4	1628.0
ENSG00000132406	Q5BJH2	1628.0
ENSG00000132423	Q9NZJ6	4200.0
ENSG00000132424	Q8TF01	454.6
ENSG00000132429	Q9HBV1	797.0
ENSG00000132432	P60059	1628.0
ENSG00000132434	Q9NS86	1628.0
ENSG00000132436	Q6PIW4	1628.0
ENSG00000132437	P20711	4200.0
ENSG00000132446	Q9BXU8	29.6
ENSG00000132463	Q12849	454.6
ENSG00000132464	Q9NRM1	220.2
ENSG00000132465	P01591	324.5
ENSG00000132466	O75179	1628.0
ENSG00000132467	Q9NQZ2	1628.0
ENSG00000132470	P16144	797.0
ENSG00000132471	Q969T9	1368.0
ENSG00000132475	P84243	1628.0
ENSG00000132478	Q9C0B0	910.0
ENSG00000132481	Q96LD4	220.2
ENSG00000132485	O95218	910.0
ENSG00000132498	Q5VUR7	97.4
ENSG00000132507	Q6IS14	4200.0
ENSG00000132510	O15054	1628.0
ENSG00000132514	Q8IUN9	454.6
ENSG00000132517	Q9NWF4	454.6
ENSG00000132518	Q02846	1628.0
ENSG00000132522	Q13227	842.0
ENSG00000132530	Q6GPH4	1628.0
ENSG00000132535	P78352	910.0
ENSG00000132541	P52758	4200.0
ENSG00000132549	Q7Z7G8	910.0
ENSG00000132554	Q8NE09	842.0
ENSG00000132561	O00339	1628.0
ENSG00000132563	Q9BRK0	910.0
ENSG00000132570	Q9H0N5	4200.0
ENSG00000132581	Q99470	1628.0
ENSG00000132589	Q14254	910.0
ENSG00000132591	O75616	4200.0
ENSG00000132600	Q9NVM4	1628.0
ENSG00000132603	Q9Y221	1628.0
ENSG00000132604	Q15554	454.6
ENSG00000132612	Q9UN37	4200.0
ENSG00000132613	Q765P7	842.0
ENSG00000132622	Q96MM6	1628.0
ENSG00000132623	Q9NU02	842.0
ENSG00000132631	Q9UJQ7	220.2
ENSG00000132635	Q9H1Q7	842.0
ENSG00000132639	P60880	1628.0
ENSG00000132640	Q9Y2F9	910.0
ENSG00000132646	P12004	4200.0
ENSG00000132661	Q9UKK6	1628.0
ENSG00000132664	Q9H1D9	1628.0
ENSG00000132669	Q8WYP3	910.0
ENSG00000132670	P18433	1628.0
ENSG00000132671	P31391	454.6
ENSG00000132676	P51398	1628.0
ENSG00000132677	Q9H310	4200.0
ENSG00000132680	Q7Z7F0	1628.0
ENSG00000132681	Q13733	4200.0
ENSG00000132688	P48681	454.6
ENSG00000132692	Q96GW7	454.6
ENSG00000132693	P02741	454.6
ENSG00000132694	O15085	454.6
ENSG00000132698	P57735	454.6
ENSG00000132702	Q9GZV7	454.6
ENSG00000132703	P02743	454.6
ENSG00000132704	Q96LA5	361.2
ENSG00000132716	Q5TAQ9	1628.0
ENSG00000132718	Q9BT88	910.0
ENSG00000132740	P38935	4200.0
ENSG00000132744	Q96HD9	797.0
ENSG00000132746	P48448	4200.0
ENSG00000132749	Q9Y4I5	1628.0
ENSG00000132763	Q9Y4U1	910.0
ENSG00000132768	Q9BQC3	1628.0
ENSG00000132773	Q96GM8	1628.0
ENSG00000132780	P49321	1628.0
ENSG00000132781	Q9UIF7	4200.0
ENSG00000132792	Q8WYA6	1628.0
ENSG00000132793	Q9BQK8	1628.0
ENSG00000132801	Q96MP5	324.5
ENSG00000132819	Q9H0Z9	1628.0
ENSG00000132821	Q96N03	454.6
ENSG00000132823	Q9NX31	454.6
ENSG00000132824	Q13530	1628.0
ENSG00000132825	O95685	910.0
ENSG00000132837	Q9UI17	4200.0
ENSG00000132840	Q9H2M3	4200.0
ENSG00000132842	O00203	1628.0
ENSG00000132846	Q96IU2	6.1
ENSG00000132849	Q8NI35	910.0
ENSG00000132854	Q5T7N3	361.2
ENSG00000132855	Q9Y5C1	454.6
ENSG00000132872	Q9H2B2	910.0
ENSG00000132874	Q15849	1628.0
ENSG00000132879	Q9H4M3	454.6
ENSG00000132881	Q9BU20	842.0
ENSG00000132906	P55211	842.0
ENSG00000132911	Q9GZQ4	910.0
ENSG00000132912	Q9UJW0	1628.0
ENSG00000132915	P16499	454.6
ENSG00000132932	Q9NTI2	1628.0
ENSG00000132938	Q5JR59	842.0
ENSG00000132950	Q9UJ78	361.2
ENSG00000132952	Q5W0Q7	797.0
ENSG00000132953	Q9C0E2	1628.0
ENSG00000132958	Q6XPS3	1628.0
ENSG00000132963	Q9Y244	1628.0
ENSG00000132964	P49336	1628.0
ENSG00000132965	P20292	454.6
ENSG00000132970	Q9UPY6	910.0
ENSG00000132972	Q9BXT8	910.0
ENSG00000132975	P47775	454.6
ENSG00000133019	P20309	910.0
ENSG00000133020	P13535	1628.0
ENSG00000133026	P35580	1628.0
ENSG00000133027	Q9UBM1	1628.0
ENSG00000133028	O75880	4200.0
ENSG00000133030	Q6WCQ1	797.0
ENSG00000133048	P36222	220.2
ENSG00000133055	Q13203	454.6
ENSG00000133056	O00750	1628.0
ENSG00000133059	Q6XUX3	842.0
ENSG00000133063	Q13231	4200.0
ENSG00000133065	Q8IVJ1	4200.0
ENSG00000133067	Q9HBX8	910.0
ENSG00000133069	O75069	910.0
ENSG00000133083	O15075	1368.0
ENSG00000133101	P78396	1628.0
ENSG00000133103	Q9Y2V7	1628.0
ENSG00000133104	Q8N0X7	1628.0
ENSG00000133105	Q8WXD0	910.0
ENSG00000133106	Q96J88	842.0
ENSG00000133107	Q9UBN4	1628.0
ENSG00000133110	Q15063	4200.0
ENSG00000133111	O00287	842.0
ENSG00000133112	P13693	1628.0
ENSG00000133114	Q8IXQ4	1628.0
ENSG00000133115	Q8TAV4	4200.0
ENSG00000133116	Q9UEF7	4200.0
ENSG00000133119	P40938	1628.0
ENSG00000133121	Q9Y3M8	910.0
ENSG00000133124	O14654	0.0
ENSG00000133131	Q8TE76	1628.0
ENSG00000133134	Q9BXY8	97.4
ENSG00000133135	Q8TEB7	454.6
ENSG00000133138	Q0IIM8	4200.0
ENSG00000133142	Q96EI5	97.4
ENSG00000133149	Q9BXU3	97.4
ENSG00000133169	Q9HBH7	97.4
ENSG00000133193	Q969W3	324.5
ENSG00000133195	Q8N1S5	4200.0
ENSG00000133216	P29323	1628.0
ENSG00000133226	Q8IYB3	1628.0
ENSG00000133243	Q9BX70	910.0
ENSG00000133246	Q96QH2	324.5
ENSG00000133247	Q86Y97	1368.0
ENSG00000133250	Q96IQ9	454.6
ENSG00000133256	P35913	454.6
ENSG00000133265	Q9NZL4	1628.0
ENSG00000133275	P78368	1368.0
ENSG00000133302	Q9BQI6	1628.0
ENSG00000133313	Q96KP4	4200.0
ENSG00000133315	Q9BQ69	4200.0
ENSG00000133316	Q6RFH5	1628.0
ENSG00000133317	Q96DT0	220.2
ENSG00000133318	O95197	1628.0
ENSG00000133321	Q9UL19	454.6
ENSG00000133328	Q9NWW9	29.6
ENSG00000133392	P35749	1628.0
ENSG00000133393	Q96NB1	1628.0
ENSG00000133398	Q9BTT4	1628.0
ENSG00000133401	O15018	454.6
ENSG00000133422	Q9Y6X9	1628.0
ENSG00000133424	O95461	1628.0
ENSG00000133433	P30712	4200.0
ENSG00000133454	Q8IUG5	910.0
ENSG00000133460	Q9BYW1	454.6
ENSG00000133466	Q9BXI9	797.0
ENSG00000133475	P36268	4200.0
ENSG00000133477	Q8NEG4	454.6
ENSG00000133488	Q9UDX3	1628.0
ENSG00000133511	P42356	1628.0
ENSG00000133519	Q3KR32	0.0
ENSG00000133561	Q6P9H5	97.4
ENSG00000133574	Q9NUV9	1628.0
ENSG00000133597	Q7Z695	4200.0
ENSG00000133606	Q9UHC7	1628.0
ENSG00000133612	Q96P47	910.0
ENSG00000133619	A5PL33	97.4
ENSG00000133624	Q75MW2	6.1
ENSG00000133627	Q9P1U1	1628.0
ENSG00000133636	P30990	454.6
ENSG00000133639	P62324	842.0
ENSG00000133640	Q96JM4	1628.0
ENSG00000133641	Q8N999	454.6
ENSG00000133657	Q9H7F0	1628.0
ENSG00000133661	P35247	797.0
ENSG00000133665	Q96IM9	1628.0
ENSG00000133678	Q8TBM7	842.0
ENSG00000133687	Q8IUR5	4200.0
ENSG00000133703	P01116	1628.0
ENSG00000133704	O15397	1628.0
ENSG00000133706	Q9P2J5	4200.0
ENSG00000133710	Q9NQ38	324.5
ENSG00000133731	P29218	4200.0
ENSG00000133739	Q9C099	842.0
ENSG00000133740	Q15329	842.0
ENSG00000133742	P00915	1628.0
ENSG00000133773	Q9P031	842.0
ENSG00000133789	Q9UH65	910.0
ENSG00000133794	O00327	910.0
ENSG00000133800	Q9Y5Y7	361.2
ENSG00000133805	Q01432	1628.0
ENSG00000133808	Q6ZW33	361.2
ENSG00000133812	Q86WG5	1628.0
ENSG00000133816	O94851	910.0
ENSG00000133818	P62070	1628.0
ENSG00000133835	P51659	4200.0
ENSG00000133858	O60293	797.0
ENSG00000133863	Q9BXT5	220.2
ENSG00000133872	Q96BY9	1628.0
ENSG00000133874	Q9H9V4	1628.0
ENSG00000133878	Q9BV47	1628.0
ENSG00000133884	Q92785	910.0
ENSG00000133895	O00255	910.0
ENSG00000133935	Q9UKR5	1628.0
ENSG00000133937	P56915	910.0
ENSG00000133943	Q7Z3D6	4200.0
ENSG00000133958	Q9P2D8	910.0
ENSG00000133961	P49757	910.0
ENSG00000133962	Q9H7T0	220.2
ENSG00000133980	Q9H8Y1	454.6
ENSG00000133983	Q9P0S2	910.0
ENSG00000133985	Q92623	454.6
ENSG00000133997	O75586	1628.0
ENSG00000134001	P05198	4200.0
ENSG00000134007	O43506	324.5
ENSG00000134013	Q9Y4K0	910.0
ENSG00000134014	Q9H9T3	4200.0
ENSG00000134020	Q96S96	1628.0
ENSG00000134025	Q9HAK2	910.0
ENSG00000134028	O15204	797.0
ENSG00000134030	O43310	454.6
ENSG00000134042	Q9BYG7	220.2
ENSG00000134046	Q9UBB5	910.0
ENSG00000134049	Q9Y5U9	1628.0
ENSG00000134056	P82909	842.0
ENSG00000134057	P14635	1628.0
ENSG00000134058	P50613	1628.0
ENSG00000134061	Q99467	454.6
ENSG00000134070	O43187	361.2
ENSG00000134072	Q14012	1628.0
ENSG00000134075	Q8WUW1	1628.0
ENSG00000134077	Q9BV44	4200.0
ENSG00000134086	P40337	1628.0
ENSG00000134107	O14503	454.6
ENSG00000134108	Q9NVJ2	1628.0
ENSG00000134109	Q92611	1628.0
ENSG00000134115	Q9UQ52	910.0
ENSG00000134121	O00533	910.0
ENSG00000134138	O14770	910.0
ENSG00000134146	Q7L8W6	4200.0
ENSG00000134152	Q9H079	797.0
ENSG00000134153	Q9NPA0	1628.0
ENSG00000134160	Q7Z4N2	1628.0
ENSG00000134183	P19087	454.6
ENSG00000134184	P09488	1628.0
ENSG00000134186	Q5VTL8	1628.0
ENSG00000134193	Q9BYZ8	361.2
ENSG00000134198	O60636	454.6
ENSG00000134200	P01222	454.6
ENSG00000134201	P46439	1628.0
ENSG00000134202	P21266	1628.0
ENSG00000134207	Q5T7P8	454.6
ENSG00000134215	Q9UKW4	910.0
ENSG00000134216	Q9BZP6	4200.0
ENSG00000134222	Q6PGN9	220.2
ENSG00000134240	P54868	4200.0
ENSG00000134242	Q9Y2R2	361.2
ENSG00000134243	Q99523	1368.0
ENSG00000134245	Q93097	797.0
ENSG00000134247	Q9P2B2	454.6
ENSG00000134248	O43504	1628.0
ENSG00000134249	Q9UKF2	220.2
ENSG00000134250	Q04721	910.0
ENSG00000134253	Q9H8W5	910.0
ENSG00000134255	Q9Y6K0	1628.0
ENSG00000134256	Q93033	454.6
ENSG00000134258	Q7Z7D3	454.6
ENSG00000134259	P01138	454.6
ENSG00000134262	Q9Y6B7	1628.0
ENSG00000134265	Q99747	1628.0
ENSG00000134278	Q08AE8	797.0
ENSG00000134283	Q8NEY8	454.6
ENSG00000134285	Q9NYL4	454.6
ENSG00000134287	P61204	1628.0
ENSG00000134291	Q9BVX2	454.6
ENSG00000134294	Q96QD8	454.6
ENSG00000134297	O95397	1628.0
ENSG00000134308	P27348	324.5
ENSG00000134313	Q9ULH0	1628.0
ENSG00000134317	Q9NZI5	910.0
ENSG00000134318	O75116	910.0
ENSG00000134321	Q8WXG1	1628.0
ENSG00000134323	P04198	1368.0
ENSG00000134324	Q14693	1628.0
ENSG00000134326	Q5EBM0	1628.0
ENSG00000134330	Q2TAA2	1628.0
ENSG00000134333	P00338	4200.0
ENSG00000134343	Q9BYT9	1628.0
ENSG00000134352	P40189	454.6
ENSG00000134363	P19883	910.0
ENSG00000134365	Q92496	220.2
ENSG00000134369	Q8NEY1	910.0
ENSG00000134371	Q6P1J9	1628.0
ENSG00000134375	Q99595	1628.0
ENSG00000134376	P82279	910.0
ENSG00000134389	Q9BXR6	910.0
ENSG00000134391	P36980	220.2
ENSG00000134398	Q76MJ5	1628.0
ENSG00000134419	P62244	4200.0
ENSG00000134438	Q9Y2V3	910.0
ENSG00000134440	O43776	4200.0
ENSG00000134443	P07492	361.2
ENSG00000134444	Q9P260	1628.0
ENSG00000134452	Q8NFZ0	4200.0
ENSG00000134453	Q96I25	1628.0
ENSG00000134460	P01589	324.5
ENSG00000134461	Q6P6B7	4200.0
ENSG00000134463	Q96DC8	4200.0
ENSG00000134470	Q13261	324.5
ENSG00000134480	P51946	1628.0
ENSG00000134489	Q9H3N8	324.5
ENSG00000134490	Q24JQ0	1368.0
ENSG00000134504	Q719H9	454.6
ENSG00000134508	Q8TDN4	1628.0
ENSG00000134516	Q92608	1628.0
ENSG00000134531	P54849	361.2
ENSG00000134532	P35711	910.0
ENSG00000134533	Q96A58	910.0
ENSG00000134538	Q9Y6L6	842.0
ENSG00000134539	Q13241	454.6
ENSG00000134545	P26715	454.6
ENSG00000134548	Q9BT56	454.6
ENSG00000134551	P02810	0.0
ENSG00000134569	O75096	910.0
ENSG00000134571	Q14896	910.0
ENSG00000134574	Q92466	1628.0
ENSG00000134575	P11117	1628.0
ENSG00000134588	Q9BXU7	454.6
ENSG00000134590	O15255	6.1
ENSG00000134594	Q14088	454.6
ENSG00000134595	P41225	454.6
ENSG00000134597	Q9Y388	1628.0
ENSG00000134602	Q9P289	454.6
ENSG00000134612	Q9HBA9	4200.0
ENSG00000134627	Q7Z3Z4	1628.0
ENSG00000134640	P49286	842.0
ENSG00000134644	Q14671	1628.0
ENSG00000134668	Q6ZMY3	220.2
ENSG00000134684	P54577	4200.0
ENSG00000134686	Q8IXK0	910.0
ENSG00000134690	Q53HL2	454.6
ENSG00000134697	Q13823	4200.0
ENSG00000134698	Q9HCK5	1628.0
ENSG00000134709	Q9UJC3	1628.0
ENSG00000134716	P51589	1628.0
ENSG00000134717	Q96K17	1628.0
ENSG00000134744	Q5TAX3	1628.0
ENSG00000134748	Q8NAV1	1628.0
ENSG00000134755	Q02487	454.6
ENSG00000134757	P32926	324.5
ENSG00000134758	Q8WVD3	361.2
ENSG00000134759	Q6IA86	1628.0
ENSG00000134760	Q02413	324.5
ENSG00000134762	Q14574	454.6
ENSG00000134765	Q08554	454.6
ENSG00000134769	Q9Y4J8	910.0
ENSG00000134775	Q2V2M9	910.0
ENSG00000134779	Q68CL5	910.0
ENSG00000134780	Q9Y4D2	1628.0
ENSG00000134802	Q8NBI5	1628.0
ENSG00000134809	P62072	1628.0
ENSG00000134812	P27352	361.2
ENSG00000134815	Q14147	1628.0
ENSG00000134817	P35414	454.6
ENSG00000134824	O95864	4200.0
ENSG00000134825	P61165	1628.0
ENSG00000134827	P20061	797.0
ENSG00000134830	Q9P296	176.1
ENSG00000134851	Q9HC07	4200.0
ENSG00000134852	O15516	842.0
ENSG00000134853	P16234	910.0
ENSG00000134864	Q9BVM4	4200.0
ENSG00000134871	P08572	910.0
ENSG00000134873	P78369	454.6
ENSG00000134874	Q86YF9	1628.0
ENSG00000134882	Q8NBM4	1628.0
ENSG00000134884	Q9NWB6	1628.0
ENSG00000134897	Q86UB2	1628.0
ENSG00000134899	P28715	1628.0
ENSG00000134900	P29144	4200.0
ENSG00000134901	Q6UW63	1628.0
ENSG00000134905	Q9HA77	4200.0
ENSG00000134909	A7KAX9	910.0
ENSG00000134910	P46977	4200.0
ENSG00000134917	Q9UP79	910.0
ENSG00000134940	P26436	220.2
ENSG00000134954	P14921	910.0
ENSG00000134955	Q8TED4	1628.0
ENSG00000134962	Q86Z14	4200.0
ENSG00000134970	Q86XR7	0.0
ENSG00000134982	P25054	910.0
ENSG00000134986	Q16612	324.5
ENSG00000134987	Q8NI36	1628.0
ENSG00000134996	Q92882	1628.0
ENSG00000135002	Q969G6	4200.0
ENSG00000135018	Q9UMX0	1628.0
ENSG00000135040	Q5VZE5	1628.0
ENSG00000135045	Q8IXQ3	324.5
ENSG00000135046	P04083	454.6
ENSG00000135047	P07711	1628.0
ENSG00000135048	Q9UHN6	1628.0
ENSG00000135049	Q9UPW5	842.0
ENSG00000135052	Q8NBJ4	454.6
ENSG00000135063	Q15884	454.6
ENSG00000135069	Q9Y617	4200.0
ENSG00000135070	Q9BUE6	4200.0
ENSG00000135074	Q9H013	910.0
ENSG00000135077	Q8TDQ0	220.2
ENSG00000135083	Q8IV13	454.6
ENSG00000135090	Q9H2K8	910.0
ENSG00000135093	Q70CQ3	1628.0
ENSG00000135094	P20132	4200.0
ENSG00000135097	O43347	1628.0
ENSG00000135100	P20823	842.0
ENSG00000135108	O94952	4200.0
ENSG00000135111	O15119	454.6
ENSG00000135114	Q15646	97.4
ENSG00000135116	O00198	176.1
ENSG00000135119	Q96EX2	1628.0
ENSG00000135124	Q99571	842.0
ENSG00000135127	Q6ZP65	910.0
ENSG00000135144	Q86Y01	910.0
ENSG00000135148	O14545	1628.0
ENSG00000135164	Q9Y222	842.0
ENSG00000135180	Q9BT76	324.5
ENSG00000135185	Q9BU79	842.0
ENSG00000135205	Q8IYE0	1628.0
ENSG00000135211	Q9H2L4	910.0
ENSG00000135213	A8CG34	454.6
ENSG00000135218	P16671	1628.0
ENSG00000135220	Q6UWM9	910.0
ENSG00000135222	P05814	97.4
ENSG00000135226	Q9BY64	910.0
ENSG00000135241	Q9NP80	1628.0
ENSG00000135245	Q9Y5L2	97.4
ENSG00000135248	Q96KD3	176.1
ENSG00000135249	Q6NUQ1	1628.0
ENSG00000135250	P78362	1628.0
ENSG00000135253	Q6ZWJ8	1628.0
ENSG00000135269	Q9UGI8	910.0
ENSG00000135272	Q9P1T7	454.6
ENSG00000135297	Q9Y2Z2	4200.0
ENSG00000135298	O60242	454.6
ENSG00000135299	Q9Y2G4	910.0
ENSG00000135312	P28222	454.6
ENSG00000135314	Q4VXA5	91.0
ENSG00000135315	Q5TB80	842.0
ENSG00000135316	O60506	1628.0
ENSG00000135317	Q9Y5W7	910.0
ENSG00000135318	P21589	4200.0
ENSG00000135324	Q96G30	454.6
ENSG00000135333	Q15375	1628.0
ENSG00000135334	Q53H80	910.0
ENSG00000135336	Q9UBD5	1628.0
ENSG00000135338	Q86VQ0	454.6
ENSG00000135341	O43318	910.0
ENSG00000135346	P01215	454.6
ENSG00000135355	Q969M2	797.0
ENSG00000135362	Q6MZQ0	454.6
ENSG00000135363	P25791	454.6
ENSG00000135365	Q96BD5	454.6
ENSG00000135372	Q9H0A0	4200.0
ENSG00000135373	Q9NZC4	454.6
ENSG00000135374	Q9UKW6	361.2
ENSG00000135378	Q9BZD6	454.6
ENSG00000135387	Q14444	842.0
ENSG00000135390	Q06055	1628.0
ENSG00000135392	Q6Y2X3	910.0
ENSG00000135404	P08962	910.0
ENSG00000135406	P41219	454.6
ENSG00000135407	O75366	1628.0
ENSG00000135409	Q16671	454.6
ENSG00000135413	Q9GZZ8	29.6
ENSG00000135414	O95390	910.0
ENSG00000135423	Q9UI32	4200.0
ENSG00000135424	Q13683	910.0
ENSG00000135426	A2RU30	454.6
ENSG00000135436	Q8IYM0	220.2
ENSG00000135437	Q92781	454.6
ENSG00000135439	Q99490	910.0
ENSG00000135441	P78537	1628.0
ENSG00000135443	P78386	220.2
ENSG00000135446	P11802	910.0
ENSG00000135447	Q13522	454.6
ENSG00000135451	Q12815	220.2
ENSG00000135452	Q12999	910.0
ENSG00000135454	Q00973	454.6
ENSG00000135457	Q12800	910.0
ENSG00000135469	Q96MF6	4200.0
ENSG00000135472	Q9BWQ8	910.0
ENSG00000135473	Q504Q3	1628.0
ENSG00000135476	Q14674	842.0
ENSG00000135477	A6NCN2	220.2
ENSG00000135480	P08729	361.2
ENSG00000135482	Q96K80	842.0
ENSG00000135486	P09651	910.0
ENSG00000135502	Q86VW2	454.6
ENSG00000135503	P36896	910.0
ENSG00000135506	Q13438	1628.0
ENSG00000135517	P30301	1628.0
ENSG00000135519	Q9ULD8	910.0
ENSG00000135521	Q96GA3	910.0
ENSG00000135525	Q14244	454.6
ENSG00000135535	Q04900	454.6
ENSG00000135537	Q8WV93	4200.0
ENSG00000135540	Q5SYE7	454.6
ENSG00000135541	Q8N157	1628.0
ENSG00000135547	Q9UBP5	797.0
ENSG00000135549	Q9C010	910.0
ENSG00000135569	O14804	324.5
ENSG00000135577	P28336	910.0
ENSG00000135587	O60906	1628.0
ENSG00000135596	Q8TDZ2	910.0
ENSG00000135597	Q96D71	454.6
ENSG00000135604	O75558	1628.0
ENSG00000135605	P42680	910.0
ENSG00000135617	Q9BSG0	910.0
ENSG00000135622	O95754	454.6
ENSG00000135624	Q99832	1628.0
ENSG00000135625	Q05215	361.2
ENSG00000135631	Q9BXF6	454.6
ENSG00000135632	Q6GMV2	1628.0
ENSG00000135636	O75923	1628.0
ENSG00000135637	Q17RM4	797.0
ENSG00000135638	Q04741	842.0
ENSG00000135643	Q86W47	454.6
ENSG00000135655	Q9Y4E8	1628.0
ENSG00000135677	P15586	4200.0
ENSG00000135678	P14384	910.0
ENSG00000135679	Q00987	454.6
ENSG00000135686	Q8N4N3	454.6
ENSG00000135697	Q9HAY6	1628.0
ENSG00000135698	Q99547	1368.0
ENSG00000135702	Q9GZS9	454.6
ENSG00000135709	O60268	910.0
ENSG00000135720	O43237	1628.0
ENSG00000135722	Q96CD0	842.0
ENSG00000135723	Q9Y613	910.0
ENSG00000135736	Q96A19	910.0
ENSG00000135740	Q14940	454.6
ENSG00000135744	P01019	454.6
ENSG00000135747	Q9BS34	29.6
ENSG00000135749	A6NKB5	910.0
ENSG00000135750	O00180	910.0
ENSG00000135763	Q14146	842.0
ENSG00000135766	Q9GZT9	1628.0
ENSG00000135773	O14815	1628.0
ENSG00000135775	Q14746	1628.0
ENSG00000135776	Q9NRK6	4200.0
ENSG00000135778	Q9BSD7	4200.0
ENSG00000135801	O75529	797.0
ENSG00000135821	P15104	4200.0
ENSG00000135823	O43752	1628.0
ENSG00000135824	P57771	797.0
ENSG00000135828	Q05823	324.5
ENSG00000135829	Q08211	1628.0
ENSG00000135835	Q5VZ46	797.0
ENSG00000135837	Q5VT06	842.0
ENSG00000135838	Q9BXD5	4200.0
ENSG00000135842	Q9BZQ8	454.6
ENSG00000135845	Q92535	1628.0
ENSG00000135847	Q9BR61	1628.0
ENSG00000135862	P11047	910.0
ENSG00000135870	Q5TC82	910.0
ENSG00000135898	Q9Y2T6	454.6
ENSG00000135899	Q9HB58	97.4
ENSG00000135900	Q9H9J2	910.0
ENSG00000135902	Q07001	454.6
ENSG00000135903	P23760	910.0
ENSG00000135905	Q96BY6	1628.0
ENSG00000135912	Q14679	1628.0
ENSG00000135913	Q86T82	454.6
ENSG00000135914	P41595	910.0
ENSG00000135916	Q9NQX7	454.6
ENSG00000135917	Q9BZV2	910.0
ENSG00000135919	P07093	454.6
ENSG00000135924	P25686	910.0
ENSG00000135925	Q9GZT5	910.0
ENSG00000135926	Q969X1	1368.0
ENSG00000135929	Q02318	910.0
ENSG00000135930	O60573	1628.0
ENSG00000135931	Q7Z3E5	1628.0
ENSG00000135932	Q9Y376	1628.0
ENSG00000135940	P10606	1628.0
ENSG00000135945	Q9UBZ9	4200.0
ENSG00000135951	Q9BZW7	324.5
ENSG00000135953	Q8NBP5	1368.0
ENSG00000135956	O75204	842.0
ENSG00000135960	Q9UNE0	797.0
ENSG00000135966	Q8WUH2	1628.0
ENSG00000135968	Q8IWJ2	910.0
ENSG00000135972	P82933	4200.0
ENSG00000135973	Q9Y5Y3	454.6
ENSG00000135974	Q9BVC5	454.6
ENSG00000135999	Q52LR7	1628.0
ENSG00000136002	Q9NR80	1628.0
ENSG00000136003	Q9H1K1	4200.0
ENSG00000136010	Q3SY69	4200.0
ENSG00000136011	Q8WWQ8	842.0
ENSG00000136014	Q9H0E7	1628.0
ENSG00000136021	Q6P3W7	1628.0
ENSG00000136026	Q07065	454.6
ENSG00000136040	O60486	454.6
ENSG00000136044	Q8NEU8	842.0
ENSG00000136045	Q13610	1628.0
ENSG00000136048	Q8N682	797.0
ENSG00000136051	Q2M389	1628.0
ENSG00000136052	Q96JW4	4200.0
ENSG00000136059	O15195	1628.0
ENSG00000136068	O75369	1628.0
ENSG00000136098	P51956	454.6
ENSG00000136099	O95206	797.0
ENSG00000136100	Q86VN1	1628.0
ENSG00000136104	Q5TBB1	1628.0
ENSG00000136108	Q8WWK9	797.0
ENSG00000136110	O75829	454.6
ENSG00000136111	O60343	910.0
ENSG00000136112	Q2TAA5	4200.0
ENSG00000136114	Q9NS62	454.6
ENSG00000136122	Q6PGQ7	454.6
ENSG00000136141	Q9Y2L9	454.6
ENSG00000136143	Q9P2R7	4200.0
ENSG00000136144	Q8NDN9	1628.0
ENSG00000136146	Q9NPJ6	910.0
ENSG00000136147	Q9UIL8	454.6
ENSG00000136152	Q96JB2	1628.0
ENSG00000136153	Q8WWI1	1628.0
ENSG00000136155	O95171	454.6
ENSG00000136156	Q9Y287	842.0
ENSG00000136158	O43597	454.6
ENSG00000136159	Q9NV35	4200.0
ENSG00000136160	P24530	454.6
ENSG00000136161	O95199	1628.0
ENSG00000136167	P13796	1628.0
ENSG00000136169	Q96T68	454.6
ENSG00000136193	Q12765	910.0
ENSG00000136197	Q9BPX7	1628.0
ENSG00000136205	Q68CZ2	910.0
ENSG00000136206	Q8NFV5	220.2
ENSG00000136213	Q9NRB3	454.6
ENSG00000136231	O00425	910.0
ENSG00000136235	Q14956	454.6
ENSG00000136237	Q92565	454.6
ENSG00000136238	P63000	1628.0
ENSG00000136240	P33947	1628.0
ENSG00000136243	O15504	1368.0
ENSG00000136244	P05231	454.6
ENSG00000136247	Q9NPG8	1628.0
ENSG00000136250	P28039	1628.0
ENSG00000136261	Q9Y6E2	1628.0
ENSG00000136267	Q9Y6T7	1628.0
ENSG00000136270	Q969Z0	910.0
ENSG00000136271	Q9NY93	1628.0
ENSG00000136273	O60921	1628.0
ENSG00000136274	O15069	1628.0
ENSG00000136275	Q9H7B7	6.1
ENSG00000136279	Q9UJU6	1628.0
ENSG00000136280	Q9BSQ5	842.0
ENSG00000136286	B0I1T2	1628.0
ENSG00000136295	Q9C0H2	910.0
ENSG00000136297	Q8IY49	4200.0
ENSG00000136305	Q9UHD4	454.6
ENSG00000136319	Q8N0Z6	1628.0
ENSG00000136327	O15522	454.6
ENSG00000136352	P43699	910.0
ENSG00000136367	Q9C0A1	361.2
ENSG00000136371	P49914	4200.0
ENSG00000136378	Q9UKP4	910.0
ENSG00000136379	Q6PCB6	1628.0
ENSG00000136381	P48200	4200.0
ENSG00000136383	Q96L96	454.6
ENSG00000136404	Q9BZW5	842.0
ENSG00000136425	O75838	910.0
ENSG00000136436	Q13137	361.2
ENSG00000136444	Q9HA92	4200.0
ENSG00000136447	Q8IVW1	6.1
ENSG00000136448	P30419	1628.0
ENSG00000136449	Q8TBZ2	842.0
ENSG00000136450	Q07955	1628.0
ENSG00000136451	Q14119	454.6
ENSG00000136457	O15335	454.6
ENSG00000136463	Q9BSH4	4200.0
ENSG00000136478	Q8IWB9	910.0
ENSG00000136480	Q9UHN1	910.0
ENSG00000136485	P61962	1628.0
ENSG00000136487	P01242	6.1
ENSG00000136488	P01243	6.1
ENSG00000136490	Q9BT23	1628.0
ENSG00000136492	Q9BX63	4200.0
ENSG00000136504	O95251	1368.0
ENSG00000136514	Q96DX8	797.0
ENSG00000136518	O96019	1628.0
ENSG00000136521	O43674	910.0
ENSG00000136522	Q9HD33	1628.0
ENSG00000136527	P62995	1628.0
ENSG00000136531	Q99250	1628.0
ENSG00000136535	Q16650	454.6
ENSG00000136536	Q9H992	1628.0
ENSG00000136539	Q8IX05	454.6
ENSG00000136541	Q8TAM6	324.5
ENSG00000136542	Q7Z7M9	454.6
ENSG00000136546	Q01118	1628.0
ENSG00000136560	Q92844	454.6
ENSG00000136573	P51451	910.0
ENSG00000136574	P43694	1368.0
ENSG00000136603	P12757	454.6
ENSG00000136628	P07814	4200.0
ENSG00000136630	Q14774	454.6
ENSG00000136631	Q9NRW7	1628.0
ENSG00000136634	P22301	454.6
ENSG00000136636	Q9Y597	910.0
ENSG00000136643	Q96S38	910.0
ENSG00000136653	Q8WWW0	797.0
ENSG00000136682	Q8IUF1	4200.0
ENSG00000136688	Q9NZH8	454.6
ENSG00000136689	P18510	220.2
ENSG00000136694	Q9UHA7	176.1
ENSG00000136695	Q9UBH0	220.2
ENSG00000136696	Q9NZH7	454.6
ENSG00000136697	Q8WWZ1	220.2
ENSG00000136698	Q9GZR3	361.2
ENSG00000136699	Q9NXE4	910.0
ENSG00000136709	Q9C0J8	1628.0
ENSG00000136710	Q96NT0	1628.0
ENSG00000136715	Q9H0E3	454.6
ENSG00000136717	O00499	910.0
ENSG00000136718	Q96G21	1628.0
ENSG00000136720	O60243	910.0
ENSG00000136728	A6NE03	0.0
ENSG00000136731	Q9NYU2	1628.0
ENSG00000136732	P04921	454.6
ENSG00000136738	Q92783	1368.0
ENSG00000136750	Q05329	4200.0
ENSG00000136754	Q8IZP0	910.0
ENSG00000136758	Q96TA2	1628.0
ENSG00000136770	Q96KC8	910.0
ENSG00000136783	Q9UFN0	4200.0
ENSG00000136802	Q8IWT6	1628.0
ENSG00000136805	Q9P0K9	454.6
ENSG00000136807	P50750	1628.0
ENSG00000136810	P10599	4200.0
ENSG00000136811	Q5BJF6	842.0
ENSG00000136813	Q5VYK3	1628.0
ENSG00000136816	O14657	361.2
ENSG00000136819	Q9NZ63	1628.0
ENSG00000136824	O95347	4200.0
ENSG00000136826	O43474	454.6
ENSG00000136827	O14656	4200.0
ENSG00000136828	Q5JS13	910.0
ENSG00000136830	Q96TA1	1628.0
ENSG00000136834	Q8NGS3	97.4
ENSG00000136839	Q8NGT0	0.0
ENSG00000136840	Q9H4F1	842.0
ENSG00000136842	P28289	910.0
ENSG00000136848	Q5VWQ8	910.0
ENSG00000136854	P61764	1628.0
ENSG00000136856	Q9NY64	1628.0
ENSG00000136859	Q9UKU9	454.6
ENSG00000136861	Q96SN8	797.0
ENSG00000136866	Q9Y6Q3	97.4
ENSG00000136867	O15432	454.6
ENSG00000136868	O15431	1628.0
ENSG00000136869	O00206	454.6
ENSG00000136870	O75820	910.0
ENSG00000136872	P05062	4200.0
ENSG00000136874	P56962	910.0
ENSG00000136875	O43172	1628.0
ENSG00000136877	Q05932	4200.0
ENSG00000136878	Q9Y2K6	1628.0
ENSG00000136881	Q14032	910.0
ENSG00000136883	Q96FN5	1628.0
ENSG00000136888	O75348	1628.0
ENSG00000136891	Q9NXF1	1628.0
ENSG00000136895	Q5VVW2	1628.0
ENSG00000136897	Q8N5N7	324.5
ENSG00000136908	O94777	1628.0
ENSG00000136918	Q5JTN6	797.0
ENSG00000136925	Q5T7W7	4200.0
ENSG00000136928	O75899	1628.0
ENSG00000136929	Q9BXL5	797.0
ENSG00000136930	Q99436	4200.0
ENSG00000136931	Q13285	910.0
ENSG00000136932	Q9BU70	4200.0
ENSG00000136933	Q7Z6M1	1628.0
ENSG00000136935	Q92805	910.0
ENSG00000136936	P23025	1628.0
ENSG00000136937	Q09161	1628.0
ENSG00000136938	Q92688	1628.0
ENSG00000136939	Q8NGR5	6.1
ENSG00000136940	Q13371	1368.0
ENSG00000136942	P42766	1628.0
ENSG00000136943	O60911	1628.0
ENSG00000136944	O60663	910.0
ENSG00000136950	Q9BPX5	1628.0
ENSG00000136960	Q13822	1628.0
ENSG00000136982	Q9BVC3	1628.0
ENSG00000136986	Q9BUN8	1628.0
ENSG00000136997	P01106	910.0
ENSG00000136999	P48745	910.0
ENSG00000137033	O95760	97.4
ENSG00000137038	Q96GE9	176.1
ENSG00000137040	O60518	1628.0
ENSG00000137054	Q9GZS1	1628.0
ENSG00000137055	Q9Y263	1628.0
ENSG00000137070	Q14626	454.6
ENSG00000137073	Q5T6F2	910.0
ENSG00000137074	Q7Z2E3	1628.0
ENSG00000137075	Q9H0F5	454.6
ENSG00000137076	Q9Y490	1628.0
ENSG00000137077	O00585	454.6
ENSG00000137078	Q9Y3P8	220.2
ENSG00000137080	P01568	29.6
ENSG00000137090	Q9Y5R6	454.6
ENSG00000137094	O75953	4200.0
ENSG00000137098	Q99932	842.0
ENSG00000137100	O75935	1628.0
ENSG00000137101	P21854	324.5
ENSG00000137103	A6NDV4	1628.0
ENSG00000137106	Q9UBQ7	4200.0
ENSG00000137124	P30837	4200.0
ENSG00000137133	Q9BX68	4200.0
ENSG00000137135	Q8N4T4	454.6
ENSG00000137142	Q8WX77	361.2
ENSG00000137145	Q5VZ89	1628.0
ENSG00000137154	P62753	4200.0
ENSG00000137156	Q9H2S5	220.2
ENSG00000137161	Q9BT09	454.6
ENSG00000137166	Q8IVH2	910.0
ENSG00000137168	Q9Y3C6	4200.0
ENSG00000137171	Q9NSK0	4200.0
ENSG00000137177	Q9H1H9	1628.0
ENSG00000137185	O15535	97.4
ENSG00000137193	P11309	910.0
ENSG00000137198	P36959	4200.0
ENSG00000137200	Q8N1G2	1628.0
ENSG00000137203	P05549	910.0
ENSG00000137204	Q9Y694	454.6
ENSG00000137207	Q9GZM5	910.0
ENSG00000137210	Q9NUH8	29.6
ENSG00000137216	Q5T3F8	1628.0
ENSG00000137218	O43559	454.6
ENSG00000137221	Q5JTD0	454.6
ENSG00000137225	Q9UMQ6	1628.0
ENSG00000137251	Q9UJW2	1628.0
ENSG00000137252	O43614	842.0
ENSG00000137259	P04908	1628.0
ENSG00000137261	Q5VV43	910.0
ENSG00000137265	Q15306	842.0
ENSG00000137266	A1A5C7	454.6
ENSG00000137267	Q13885	1628.0
ENSG00000137269	Q9BTT6	910.0
ENSG00000137270	Q9NP62	361.2
ENSG00000137273	Q12947	454.6
ENSG00000137274	Q86WA6	4200.0
ENSG00000137275	Q13546	797.0
ENSG00000137285	Q9BVA1	1628.0
ENSG00000137288	Q9BRT2	842.0
ENSG00000137309	P17096	454.6
ENSG00000137310	Q9Y242	454.6
ENSG00000137311	Q9UIG4	176.1
ENSG00000137312	O75955	4200.0
ENSG00000137313	Q12899	176.1
ENSG00000137315	Q29980	97.4
ENSG00000137321	Q9H633	4200.0
ENSG00000137324	Q96KQ7	910.0
ENSG00000137330	Q9Y676	910.0
ENSG00000137332	Q08345	910.0
ENSG00000137336	Q9UIG5	6.1
ENSG00000137337	Q14676	176.1
ENSG00000137338	Q96JS3	1628.0
ENSG00000137343	Q5SQI0	1628.0
ENSG00000137345	Q16653	324.5
ENSG00000137364	P51580	4200.0
ENSG00000137379	P07437	1628.0
ENSG00000137384	Q9C019	220.2
ENSG00000137392	P04118	797.0
ENSG00000137393	Q7Z419	454.6
ENSG00000137394	Q9UDY6	220.2
ENSG00000137397	Q9BZY9	97.4
ENSG00000137404	Q8IXM6	4200.0
ENSG00000137409	Q9NZJ7	324.5
ENSG00000137413	Q7Z7C8	1628.0
ENSG00000137414	Q9UBU6	910.0
ENSG00000137420	Q9UMY1	454.6
ENSG00000137434	Q5T4I8	29.6
ENSG00000137440	Q14512	454.6
ENSG00000137441	Q9BYJ0	454.6
ENSG00000137449	Q7Z5Q1	910.0
ENSG00000137460	Q9C0D6	1628.0
ENSG00000137462	O60603	797.0
ENSG00000137463	Q8TDB4	324.5
ENSG00000137473	Q8NA56	1628.0
ENSG00000137474	Q13402	1628.0
ENSG00000137478	O94868	910.0
ENSG00000137486	P49407	910.0
ENSG00000137491	O94956	454.6
ENSG00000137492	O43422	797.0
ENSG00000137494	Q8N9B4	1628.0
ENSG00000137496	O95998	220.2
ENSG00000137497	Q14980	842.0
ENSG00000137500	Q9GZT6	1628.0
ENSG00000137501	Q9HCH5	454.6
ENSG00000137502	Q15771	910.0
ENSG00000137504	Q9NS37	324.5
ENSG00000137507	Q14392	454.6
ENSG00000137509	P42785	1628.0
ENSG00000137513	Q96I59	4200.0
ENSG00000137522	Q9H920	1628.0
ENSG00000137547	Q9P015	4200.0
ENSG00000137558	O43692	910.0
ENSG00000137561	P49638	454.6
ENSG00000137563	Q92820	1628.0
ENSG00000137571	Q9H2Y9	910.0
ENSG00000137573	Q8IWU6	4200.0
ENSG00000137574	Q96RS0	1628.0
ENSG00000137575	O00560	910.0
ENSG00000137601	Q96PY6	1628.0
ENSG00000137628	Q8IY21	1628.0
ENSG00000137634	Q6UWF7	797.0
ENSG00000137642	Q92673	1628.0
ENSG00000137648	Q9NRS4	1628.0
ENSG00000137656	Q9BRD0	1628.0
ENSG00000137672	Q9Y210	910.0
ENSG00000137673	P09237	324.5
ENSG00000137674	O60882	1628.0
ENSG00000137675	Q9H306	324.5
ENSG00000137691	Q9BRQ4	1628.0
ENSG00000137692	Q9BTE7	1628.0
ENSG00000137693	P46937	910.0
ENSG00000137699	Q14134	361.2
ENSG00000137700	O43826	4200.0
ENSG00000137702	Q9BRP7	842.0
ENSG00000137707	Q9NY30	842.0
ENSG00000137709	Q9UKI9	842.0
ENSG00000137710	P35241	910.0
ENSG00000137713	P30154	1628.0
ENSG00000137714	P10109	4200.0
ENSG00000137720	Q9H5F2	842.0
ENSG00000137726	Q9H0Q3	454.6
ENSG00000137727	Q9P2F6	842.0
ENSG00000137731	P54710	220.2
ENSG00000137745	P45452	454.6
ENSG00000137747	Q9BYE2	454.6
ENSG00000137752	P29466	454.6
ENSG00000137757	P51878	97.4
ENSG00000137760	Q96BT7	4200.0
ENSG00000137764	Q13163	1628.0
ENSG00000137766	Q8NB66	910.0
ENSG00000137767	Q9Y6N5	4200.0
ENSG00000137770	Q05D32	1628.0
ENSG00000137776	Q9NWH9	454.6
ENSG00000137801	P07996	910.0
ENSG00000137802	O60336	1628.0
ENSG00000137804	Q9BXS6	842.0
ENSG00000137806	Q9Y375	1628.0
ENSG00000137807	Q02241	910.0
ENSG00000137808	Q96PH1	1628.0
ENSG00000137809	Q9UKX5	797.0
ENSG00000137812	Q8NG31	454.6
ENSG00000137814	Q9NVX0	454.6
ENSG00000137815	Q92541	1628.0
ENSG00000137817	Q2NL67	842.0
ENSG00000137818	P05386	1628.0
ENSG00000137819	Q9NXK6	842.0
ENSG00000137821	Q8IUZ0	1628.0
ENSG00000137822	Q9UGJ1	1628.0
ENSG00000137824	Q96TC7	842.0
ENSG00000137825	P23677	454.6
ENSG00000137831	Q9BZF9	454.6
ENSG00000137834	O43541	910.0
ENSG00000137841	Q00722	1368.0
ENSG00000137842	Q0P6H9	1628.0
ENSG00000137843	Q9NQU5	454.6
ENSG00000137845	O14672	910.0
ENSG00000137857	Q9NRD9	1628.0
ENSG00000137860	O43868	4200.0
ENSG00000137868	Q9BX79	454.6
ENSG00000137869	P11511	454.6
ENSG00000137871	Q6N043	454.6
ENSG00000137872	Q8NFY4	910.0
ENSG00000137875	Q9HD36	454.6
ENSG00000137876	Q9UHA3	4200.0
ENSG00000137877	Q9NRC6	910.0
ENSG00000137878	Q6K051	454.6
ENSG00000137880	P30047	910.0
ENSG00000137936	O75815	454.6
ENSG00000137941	Q6ZT98	842.0
ENSG00000137942	Q5T0N5	1628.0
ENSG00000137944	Q6YP21	4200.0
ENSG00000137947	Q00403	4200.0
ENSG00000137948	Q58F21	1368.0
ENSG00000137955	P53611	1628.0
ENSG00000137959	Q53G44	797.0
ENSG00000137960	Q8TF65	176.1
ENSG00000137962	Q52LW3	910.0
ENSG00000137965	Q8TCB0	97.4
ENSG00000137968	Q8NCS7	1628.0
ENSG00000137975	Q9UQC9	910.0
ENSG00000137976	Q8WZ79	1628.0
ENSG00000137992	P11182	4200.0
ENSG00000137996	O00442	4200.0
ENSG00000138002	Q9UG01	1628.0
ENSG00000138018	Q9C0D9	1628.0
ENSG00000138028	Q99674	361.2
ENSG00000138029	P55084	4200.0
ENSG00000138030	P50053	4200.0
ENSG00000138031	O60266	1628.0
ENSG00000138032	O75688	1628.0
ENSG00000138035	Q8TCS8	4200.0
ENSG00000138036	Q8TCX1	1628.0
ENSG00000138039	P22888	910.0
ENSG00000138041	Q5MIZ7	1628.0
ENSG00000138050	Q9BTF0	4200.0
ENSG00000138061	Q16678	1628.0
ENSG00000138068	Q6IMI4	454.6
ENSG00000138069	P62820	1628.0
ENSG00000138071	P61160	1628.0
ENSG00000138073	Q9HCU5	1628.0
ENSG00000138074	Q9Y289	4200.0
ENSG00000138075	Q9H222	454.6
ENSG00000138078	Q4J6C6	4200.0
ENSG00000138079	Q07837	4200.0
ENSG00000138080	Q9Y6C2	454.6
ENSG00000138081	Q86XK2	1628.0
ENSG00000138083	O95343	910.0
ENSG00000138085	Q6UW56	797.0
ENSG00000138092	Q9BU64	842.0
ENSG00000138095	P42704	1628.0
ENSG00000138100	Q9BYV2	1628.0
ENSG00000138101	O60941	910.0
ENSG00000138107	P61163	1628.0
ENSG00000138109	P11712	1628.0
ENSG00000138111	Q14CX5	910.0
ENSG00000138115	P10632	1628.0
ENSG00000138119	Q9NZM1	1628.0
ENSG00000138131	Q96JB6	910.0
ENSG00000138134	Q96FJ0	1628.0
ENSG00000138135	O95992	910.0
ENSG00000138136	P52954	910.0
ENSG00000138138	Q8NBU5	1628.0
ENSG00000138152	Q32M84	842.0
ENSG00000138160	P52732	1628.0
ENSG00000138161	Q86UP6	454.6
ENSG00000138162	O95359	910.0
ENSG00000138166	Q16690	454.6
ENSG00000138171	A6NLB4	454.6
ENSG00000138172	Q9HA72	910.0
ENSG00000138175	P36405	1628.0
ENSG00000138180	Q53EZ4	454.6
ENSG00000138182	Q96Q89	454.6
ENSG00000138185	P49961	1628.0
ENSG00000138190	Q8TAG9	1628.0
ENSG00000138193	Q9P212	910.0
ENSG00000138207	P02753	454.6
ENSG00000138231	Q9UK59	1628.0
ENSG00000138246	O75165	1628.0
ENSG00000138271	Q9BY21	324.5
ENSG00000138279	P20073	1628.0
ENSG00000138286	Q96BN6	454.6
ENSG00000138293	Q13772	842.0
ENSG00000138294	P08118	361.2
ENSG00000138297	Q5SRD1	1628.0
ENSG00000138303	Q8N9N2	1628.0
ENSG00000138308	Q9BX93	910.0
ENSG00000138311	Q70YC5	797.0
ENSG00000138315	Q8WWZ8	842.0
ENSG00000138316	Q8WXS8	454.6
ENSG00000138326	P62847	1628.0
ENSG00000138336	Q8NFU7	454.6
ENSG00000138346	P51530	1628.0
ENSG00000138347	Q86TC9	842.0
ENSG00000138356	Q06278	4200.0
ENSG00000138363	P31939	4200.0
ENSG00000138375	Q9NZC9	4200.0
ENSG00000138376	Q99728	1628.0
ENSG00000138378	Q14765	454.6
ENSG00000138379	O14793	910.0
ENSG00000138380	Q8N187	454.6
ENSG00000138381	Q9NWL6	1628.0
ENSG00000138382	Q9NRN9	4200.0
ENSG00000138385	P05455	1628.0
ENSG00000138386	Q13506	910.0
ENSG00000138395	Q96Q40	361.2
ENSG00000138398	Q13427	910.0
ENSG00000138399	Q53R41	842.0
ENSG00000138400	Q5I0G3	842.0
ENSG00000138411	Q9P2P5	910.0
ENSG00000138413	O75874	4200.0
ENSG00000138430	Q9NTK5	4200.0
ENSG00000138433	Q86X95	1628.0
ENSG00000138434	P28290	454.6
ENSG00000138435	P02708	454.6
ENSG00000138439	Q6P1L5	910.0
ENSG00000138442	Q9GZL7	1628.0
ENSG00000138443	Q9NYB9	220.2
ENSG00000138448	P06756	910.0
ENSG00000138449	Q9NP59	1628.0
ENSG00000138459	Q9BS91	842.0
ENSG00000138463	Q96SL1	1628.0
ENSG00000138468	Q9BQF6	1628.0
ENSG00000138472	O95843	361.2
ENSG00000138483	Q8NEL0	220.2
ENSG00000138495	Q14061	1628.0
ENSG00000138496	Q8IXQ6	4200.0
ENSG00000138587	Q8NEH6	1628.0
ENSG00000138592	P40818	1628.0
ENSG00000138593	Q93073	910.0
ENSG00000138594	Q9NYL9	454.6
ENSG00000138600	Q8TCT8	454.6
ENSG00000138604	O94923	910.0
ENSG00000138606	Q7M4L6	454.6
ENSG00000138613	Q8WW43	97.4
ENSG00000138614	Q96SY0	910.0
ENSG00000138615	O75339	797.0
ENSG00000138617	Q8N5Y8	1628.0
ENSG00000138621	Q96CD2	4200.0
ENSG00000138622	Q9Y3Q4	1628.0
ENSG00000138623	O75326	454.6
ENSG00000138629	Q96S82	910.0
ENSG00000138639	Q8N264	842.0
ENSG00000138640	O94988	910.0
ENSG00000138641	Q15034	4200.0
ENSG00000138642	Q8IVU3	4200.0
ENSG00000138646	Q9UII4	4200.0
ENSG00000138650	Q9P2E7	797.0
ENSG00000138653	Q9H3R1	910.0
ENSG00000138658	Q86YA3	176.1
ENSG00000138660	Q63HQ0	454.6
ENSG00000138663	Q9BT78	1628.0
ENSG00000138668	Q14103	910.0
ENSG00000138669	Q13237	1628.0
ENSG00000138670	Q0VAM2	910.0
ENSG00000138674	O94979	1628.0
ENSG00000138675	P12034	797.0
ENSG00000138678	Q53EU6	1628.0
ENSG00000138684	Q9HBE4	324.5
ENSG00000138685	P09038	454.6
ENSG00000138686	Q8IWZ6	1628.0
ENSG00000138688	Q2LD37	910.0
ENSG00000138696	O00238	910.0
ENSG00000138698	P52306	910.0
ENSG00000138709	Q659C4	1628.0
ENSG00000138722	Q13201	361.2
ENSG00000138735	O76074	4200.0
ENSG00000138738	Q9NQX1	454.6
ENSG00000138741	Q13507	910.0
ENSG00000138744	Q02083	1628.0
ENSG00000138750	Q7Z3B4	1628.0
ENSG00000138755	Q07325	176.1
ENSG00000138756	Q9NSY1	454.6
ENSG00000138757	Q9UN86	1628.0
ENSG00000138758	Q9NVA2	910.0
ENSG00000138759	Q86XX4	1628.0
ENSG00000138760	Q14108	910.0
ENSG00000138764	Q16589	910.0
ENSG00000138767	Q96LI5	1628.0
ENSG00000138768	O60763	1628.0
ENSG00000138769	Q92772	1628.0
ENSG00000138771	Q8TF72	842.0
ENSG00000138772	P12429	454.6
ENSG00000138777	Q9H2U2	1628.0
ENSG00000138778	Q02224	1628.0
ENSG00000138780	Q8NEC7	910.0
ENSG00000138784	Q9NXL2	361.2
ENSG00000138785	Q96CB8	910.0
ENSG00000138792	Q07075	1628.0
ENSG00000138794	P55212	842.0
ENSG00000138795	Q9UJU2	910.0
ENSG00000138796	Q16836	4200.0
ENSG00000138798	P01133	454.6
ENSG00000138801	O43252	4200.0
ENSG00000138802	O95487	1628.0
ENSG00000138813	Q53FE4	324.5
ENSG00000138814	Q08209	1628.0
ENSG00000138821	Q9C0K1	454.6
ENSG00000138823	P55157	910.0
ENSG00000138829	P35556	1628.0
ENSG00000138834	Q9UPT6	910.0
ENSG00000138835	P49796	842.0
ENSG00000138867	Q96NT3	1628.0
ENSG00000138869	Q8WYQ3	361.2
ENSG00000138942	Q96GF1	1628.0
ENSG00000138944	Q3SXP7	454.6
ENSG00000138964	Q9HBI0	454.6
ENSG00000139044	Q6L9W6	454.6
ENSG00000139053	Q13956	361.2
ENSG00000139055	Q96DN0	454.6
ENSG00000139083	P41212	910.0
ENSG00000139112	Q9BY60	1628.0
ENSG00000139116	Q7Z4S6	1628.0
ENSG00000139117	Q86YQ8	1628.0
ENSG00000139131	Q9Y2Z4	4200.0
ENSG00000139132	Q96M96	910.0
ENSG00000139133	Q5BKT4	1628.0
ENSG00000139144	O75747	1628.0
ENSG00000139146	Q9NP50	910.0
ENSG00000139151	Q86YW0	324.5
ENSG00000139154	Q6ZN18	910.0
ENSG00000139155	Q9NYB5	842.0
ENSG00000139160	Q8IXQ9	4200.0
ENSG00000139163	Q9HBU6	1628.0
ENSG00000139168	Q8TBF4	1628.0
ENSG00000139173	Q9H0C3	454.6
ENSG00000139174	Q96MT3	910.0
ENSG00000139178	Q9NZP8	361.2
ENSG00000139180	Q16795	4200.0
ENSG00000139182	Q9BQT9	910.0
ENSG00000139187	Q96E93	97.4
ENSG00000139190	P23763	1628.0
ENSG00000139192	Q9BX59	454.6
ENSG00000139193	P26842	176.1
ENSG00000139194	P82980	361.2
ENSG00000139197	P50542	1628.0
ENSG00000139200	Q8IYJ0	324.5
ENSG00000139209	Q969I6	454.6
ENSG00000139211	Q86SJ2	324.5
ENSG00000139218	Q99590	454.6
ENSG00000139219	P02458	910.0
ENSG00000139220	O75334	910.0
ENSG00000139223	O95626	0.0
ENSG00000139233	Q9BRT6	842.0
ENSG00000139263	Q6UXM1	910.0
ENSG00000139266	Q86YJ5	454.6
ENSG00000139269	P58166	97.4
ENSG00000139278	P48060	842.0
ENSG00000139287	Q8IWU9	4200.0
ENSG00000139289	Q8WV24	454.6
ENSG00000139291	Q96HH6	4200.0
ENSG00000139292	O75473	910.0
ENSG00000139304	Q9UMZ3	1628.0
ENSG00000139318	Q16828	910.0
ENSG00000139323	Q8TC44	1628.0
ENSG00000139324	Q6ZXV5	910.0
ENSG00000139329	P51884	1368.0
ENSG00000139330	O60938	454.6
ENSG00000139343	P62306	1628.0
ENSG00000139344	Q96NU7	4200.0
ENSG00000139350	Q8NHV4	1628.0
ENSG00000139351	Q8IZU3	842.0
ENSG00000139352	P50553	910.0
ENSG00000139354	Q86XJ1	454.6
ENSG00000139357	Q8N695	4200.0
ENSG00000139364	Q14DG7	910.0
ENSG00000139370	Q8N697	4200.0
ENSG00000139372	Q13569	4200.0
ENSG00000139405	Q96K30	797.0
ENSG00000139410	Q96GA7	4200.0
ENSG00000139428	Q96EY8	4200.0
ENSG00000139433	Q9NZD2	910.0
ENSG00000139436	Q14161	910.0
ENSG00000139437	Q9BT92	842.0
ENSG00000139438	Q5U5X8	454.6
ENSG00000139445	Q96NZ1	454.6
ENSG00000139496	Q9BVL2	910.0
ENSG00000139505	Q9Y217	1628.0
ENSG00000139508	Q7Z3Q1	454.6
ENSG00000139514	P30825	4200.0
ENSG00000139515	P52945	797.0
ENSG00000139517	Q8N448	842.0
ENSG00000139531	P51687	4200.0
ENSG00000139537	Q8IXS2	1628.0
ENSG00000139540	Q6ZMH5	220.2
ENSG00000139546	Q15633	454.6
ENSG00000139547	O75452	4200.0
ENSG00000139549	O43323	910.0
ENSG00000139567	P37023	97.4
ENSG00000139572	Q9NQS5	910.0
ENSG00000139574	O15130	454.6
ENSG00000139579	Q9BQ15	4200.0
ENSG00000139597	Q5TBK1	4200.0
ENSG00000139610	Q9UNI1	454.6
ENSG00000139613	Q8TAQ2	1628.0
ENSG00000139617	Q92802	324.5
ENSG00000139618	P51587	1628.0
ENSG00000139620	Q9H9L4	910.0
ENSG00000139624	Q8N5B7	1628.0
ENSG00000139625	Q12852	910.0
ENSG00000139626	P26010	910.0
ENSG00000139629	Q8NCL4	797.0
ENSG00000139631	Q9Y600	4200.0
ENSG00000139636	Q6UX01	1628.0
ENSG00000139637	Q9HB07	4200.0
ENSG00000139641	Q9BSJ8	1628.0
ENSG00000139644	P55061	4200.0
ENSG00000139645	Q8NB46	4200.0
ENSG00000139648	Q3SY84	220.2
ENSG00000139651	Q8NDX6	1368.0
ENSG00000139656	Q9BVW6	29.6
ENSG00000139668	Q96P53	910.0
ENSG00000139675	Q32P51	0.0
ENSG00000139679	P43657	454.6
ENSG00000139684	P10768	4200.0
ENSG00000139687	P06400	1628.0
ENSG00000139697	A3KN83	4200.0
ENSG00000139714	Q6PF18	1628.0
ENSG00000139718	Q9UPS6	797.0
ENSG00000139719	Q96AX1	1628.0
ENSG00000139722	Q9H9H4	910.0
ENSG00000139725	Q9HBH0	797.0
ENSG00000139726	O43583	1628.0
ENSG00000139734	Q9NSV4	1628.0
ENSG00000139737	Q8ND83	361.2
ENSG00000139746	Q5T8P6	910.0
ENSG00000139767	A7MD48	361.2
ENSG00000139780	Q5VZV1	1628.0
ENSG00000139793	Q5VZF2	910.0
ENSG00000139797	Q8IZP6	1628.0
ENSG00000139800	Q96T25	454.6
ENSG00000139826	Q7L211	4200.0
ENSG00000139832	Q9NX57	842.0
ENSG00000139835	Q5TC63	1628.0
ENSG00000139842	Q13619	1628.0
ENSG00000139865	Q86TZ1	4200.0
ENSG00000139874	P30872	454.6
ENSG00000139880	Q86UP0	797.0
ENSG00000139890	Q8IYK8	361.2
ENSG00000139899	Q6UW01	176.1
ENSG00000139908	Q6SA08	910.0
ENSG00000139910	P51513	1628.0
ENSG00000139914	A5D6W6	454.6
ENSG00000139915	Q7Z553	797.0
ENSG00000139921	Q9H3N1	1628.0
ENSG00000139926	Q96NE9	910.0
ENSG00000139946	Q9HAT8	910.0
ENSG00000139970	Q16799	1628.0
ENSG00000139971	Q86TY3	324.5
ENSG00000139973	Q17RD7	910.0
ENSG00000139974	Q8IZM9	454.6
ENSG00000139977	Q147X3	4200.0
ENSG00000139985	Q9UKJ8	324.5
ENSG00000139988	Q96NR8	4200.0
ENSG00000139990	Q96JK2	910.0
ENSG00000139998	P59190	842.0
ENSG00000140006	Q96FK6	1628.0
ENSG00000140009	Q92731	454.6
ENSG00000140015	Q8NCM2	1628.0
ENSG00000140022	Q8WXE9	910.0
ENSG00000140025	Q9BUY7	842.0
ENSG00000140030	Q8IYL9	324.5
ENSG00000140043	Q8N8N7	4200.0
ENSG00000140044	Q8WYK2	454.6
ENSG00000140057	Q96M32	1628.0
ENSG00000140067	Q8N9Y4	324.5
ENSG00000140090	Q8NFF2	910.0
ENSG00000140092	Q9UBX5	797.0
ENSG00000140093	Q9UK55	454.6
ENSG00000140104	Q96F83	324.5
ENSG00000140105	P23381	4200.0
ENSG00000140107	Q6Q0C1	1628.0
ENSG00000140153	Q8TBZ3	1628.0
ENSG00000140157	Q8N8Q9	1628.0
ENSG00000140199	Q9UHW9	1628.0
ENSG00000140254	Q1HG43	910.0
ENSG00000140259	P55081	1628.0
ENSG00000140262	Q99081	910.0
ENSG00000140263	Q00796	4200.0
ENSG00000140264	Q9NX55	1628.0
ENSG00000140265	Q8IWY8	220.2
ENSG00000140274	Q1HG44	910.0
ENSG00000140279	Q9NRD8	1628.0
ENSG00000140280	Q8IV50	910.0
ENSG00000140284	O14975	4200.0
ENSG00000140285	P21781	454.6
ENSG00000140287	P19113	4200.0
ENSG00000140297	O95395	910.0
ENSG00000140299	Q12982	842.0
ENSG00000140307	P52657	1628.0
ENSG00000140319	P37108	1628.0
ENSG00000140320	Q8TBE0	910.0
ENSG00000140323	A7MBM2	910.0
ENSG00000140326	Q8IWY9	910.0
ENSG00000140332	Q04726	910.0
ENSG00000140350	P39687	797.0
ENSG00000140365	Q9H0A8	1628.0
ENSG00000140367	Q8WVN8	910.0
ENSG00000140368	O43586	1368.0
ENSG00000140374	P13804	4200.0
ENSG00000140379	Q16548	324.5
ENSG00000140382	Q9NP66	910.0
ENSG00000140386	Q9BY12	910.0
ENSG00000140391	O60637	842.0
ENSG00000140395	Q9GZS3	4200.0
ENSG00000140396	Q15596	454.6
ENSG00000140398	Q96FI4	454.6
ENSG00000140400	Q9NTJ4	4200.0
ENSG00000140403	Q8WW22	1628.0
ENSG00000140406	Q9H1K6	842.0
ENSG00000140416	P09493	910.0
ENSG00000140443	P08069	910.0
ENSG00000140450	Q8NCT1	361.2
ENSG00000140451	Q9H611	4200.0
ENSG00000140455	Q9Y6I4	910.0
ENSG00000140459	P05108	797.0
ENSG00000140463	Q96RK4	1628.0
ENSG00000140464	P29590	324.5
ENSG00000140465	P04798	1628.0
ENSG00000140470	Q8TE56	361.2
ENSG00000140471	Q8NG48	454.6
ENSG00000140474	Q6PHR2	1628.0
ENSG00000140478	A6NDN3	29.6
ENSG00000140479	P29122	1368.0
ENSG00000140481	Q8N5R6	842.0
ENSG00000140488	Q96J87	1628.0
ENSG00000140497	O15127	454.6
ENSG00000140505	P05177	1628.0
ENSG00000140506	Q9HAT1	220.2
ENSG00000140511	Q96S86	454.6
ENSG00000140519	Q9UBD6	4200.0
ENSG00000140521	P54098	1368.0
ENSG00000140522	P12271	1628.0
ENSG00000140525	Q9NVI1	1628.0
ENSG00000140526	P08910	1628.0
ENSG00000140527	Q6P2C0	361.2
ENSG00000140534	Q7Z2Z1	842.0
ENSG00000140538	Q16288	454.6
ENSG00000140543	Q7L5Y6	1628.0
ENSG00000140545	Q08431	842.0
ENSG00000140548	Q8N1W2	1368.0
ENSG00000140553	Q9H3U1	1628.0
ENSG00000140557	Q92186	454.6
ENSG00000140563	Q6DN12	910.0
ENSG00000140564	P09958	1368.0
ENSG00000140575	P46940	1628.0
ENSG00000140577	Q6UUV7	454.6
ENSG00000140598	Q7Z2Z2	1628.0
ENSG00000140600	Q99963	1368.0
ENSG00000140612	P67812	4200.0
ENSG00000140623	Q8IYM1	454.6
ENSG00000140632	Q49A26	4200.0
ENSG00000140650	O15305	1628.0
ENSG00000140660	Q9HA26	910.0
ENSG00000140675	P31639	4200.0
ENSG00000140678	P20702	454.6
ENSG00000140682	O43294	1628.0
ENSG00000140688	Q96GQ5	1628.0
ENSG00000140691	Q96C12	454.6
ENSG00000140694	O95453	1628.0
ENSG00000140718	Q9C0B1	454.6
ENSG00000140740	P22695	1628.0
ENSG00000140743	Q01850	454.6
ENSG00000140749	O95976	324.5
ENSG00000140750	Q68EM7	910.0
ENSG00000140795	Q32MK0	910.0
ENSG00000140798	Q96J65	4200.0
ENSG00000140807	Q969G9	454.6
ENSG00000140829	Q92620	4200.0
ENSG00000140830	Q9NX01	1628.0
ENSG00000140832	Q96A59	454.6
ENSG00000140835	Q8NCG5	324.5
ENSG00000140836	Q15911	910.0
ENSG00000140839	Q6UXF7	454.6
ENSG00000140848	Q96FN4	1628.0
ENSG00000140853	Q86WI3	454.6
ENSG00000140854	Q9BVA0	1628.0
ENSG00000140859	Q9BVG8	1628.0
ENSG00000140873	Q8TE60	910.0
ENSG00000140876	P0C024	4200.0
ENSG00000140905	P23434	4200.0
ENSG00000140931	Q96MX0	454.6
ENSG00000140932	Q8TAZ6	97.4
ENSG00000140937	P55287	797.0
ENSG00000140939	O60936	220.2
ENSG00000140941	Q9GZQ8	842.0
ENSG00000140943	Q14703	4200.0
ENSG00000140945	P55290	454.6
ENSG00000140948	Q8WYQ9	454.6
ENSG00000140950	Q6P9B6	1628.0
ENSG00000140955	Q8NCV1	454.6
ENSG00000140961	Q9UJX0	842.0
ENSG00000140968	Q02556	454.6
ENSG00000140983	Q8IXI1	1628.0
ENSG00000140986	Q92901	4200.0
ENSG00000140987	Q9NX65	29.6
ENSG00000140988	P15880	4200.0
ENSG00000140990	O96000	910.0
ENSG00000140992	O15530	1628.0
ENSG00000140993	Q6NT04	220.2
ENSG00000140995	Q6ZN54	1628.0
ENSG00000141002	Q9BQ70	1628.0
ENSG00000141012	P34059	842.0
ENSG00000141013	O95995	1628.0
ENSG00000141026	Q9NWA0	910.0
ENSG00000141027	O75376	1368.0
ENSG00000141028	Q96T59	29.6
ENSG00000141030	Q9UNS2	1628.0
ENSG00000141034	Q8IVV7	1628.0
ENSG00000141040	Q9HBT7	176.1
ENSG00000141048	Q9Y623	1628.0
ENSG00000141052	Q8IZQ8	454.6
ENSG00000141068	Q8IVT5	910.0
ENSG00000141076	Q969X6	1628.0
ENSG00000141084	Q6VN20	1628.0
ENSG00000141086	P40313	454.6
ENSG00000141096	Q9H4B8	4200.0
ENSG00000141098	Q3B7J2	4200.0
ENSG00000141101	Q9ULX3	1628.0
ENSG00000141127	O60256	910.0
ENSG00000141140	Q96H55	454.6
ENSG00000141141	Q9Y2R4	1628.0
ENSG00000141150	Q96S79	910.0
ENSG00000141161	Q8IWX7	1628.0
ENSG00000141179	Q9UKL6	842.0
ENSG00000141194	Q15615	220.2
ENSG00000141198	O75674	361.2
ENSG00000141200	Q8N4N8	1628.0
ENSG00000141219	Q9BSJ5	220.2
ENSG00000141232	P50616	454.6
ENSG00000141252	Q5VIR6	1628.0
ENSG00000141255	Q8NHS9	324.5
ENSG00000141258	O43147	910.0
ENSG00000141279	P55786	4200.0
ENSG00000141293	Q86WV1	454.6
ENSG00000141294	Q96FV0	1628.0
ENSG00000141295	Q96FV2	4200.0
ENSG00000141298	Q76I76	1628.0
ENSG00000141314	P58872	910.0
ENSG00000141316	Q8IXA5	97.4
ENSG00000141325	Q96GE4	797.0
ENSG00000141337	Q96EG1	797.0
ENSG00000141338	O94911	4200.0
ENSG00000141342	Q9Y4G2	910.0
ENSG00000141349	Q9BUM1	454.6
ENSG00000141367	Q00610	1628.0
ENSG00000141371	Q86WR6	324.5
ENSG00000141376	Q9H6U6	910.0
ENSG00000141378	Q9Y3E5	4200.0
ENSG00000141380	Q15532	454.6
ENSG00000141384	Q92750	1628.0
ENSG00000141385	Q9Y4W6	4200.0
ENSG00000141391	Q96N28	454.6
ENSG00000141401	O14732	4200.0
ENSG00000141404	P38405	910.0
ENSG00000141424	Q13433	454.6
ENSG00000141425	Q96P16	1628.0
ENSG00000141428	Q32NC0	797.0
ENSG00000141429	Q10472	910.0
ENSG00000141431	Q9C0F0	910.0
ENSG00000141433	P18509	454.6
ENSG00000141434	Q16820	910.0
ENSG00000141437	Q3SY17	6.1
ENSG00000141441	Q9H706	797.0
ENSG00000141446	Q5FWF5	1628.0
ENSG00000141447	Q9BXW6	1628.0
ENSG00000141448	Q92908	454.6
ENSG00000141449	Q9C091	842.0
ENSG00000141452	Q96DM3	1628.0
ENSG00000141456	Q8IZL8	910.0
ENSG00000141458	O15118	1628.0
ENSG00000141469	Q13336	97.4
ENSG00000141480	P32121	910.0
ENSG00000141485	Q86YT5	1628.0
ENSG00000141497	Q9H091	1628.0
ENSG00000141499	Q9BUR4	1628.0
ENSG00000141503	Q8N4C8	910.0
ENSG00000141504	Q96F10	4200.0
ENSG00000141505	P07306	361.2
ENSG00000141506	Q8WYR1	797.0
ENSG00000141510	P04637	910.0
ENSG00000141519	Q4G0X9	1628.0
ENSG00000141522	P52565	1628.0
ENSG00000141524	Q7Z403	454.6
ENSG00000141526	O15427	1368.0
ENSG00000141527	Q9BXL6	454.6
ENSG00000141540	Q9BSA4	910.0
ENSG00000141542	Q12829	910.0
ENSG00000141543	P38919	4200.0
ENSG00000141551	P48730	1628.0
ENSG00000141552	Q9NYG5	1628.0
ENSG00000141556	Q9BTW9	1628.0
ENSG00000141560	Q9HA64	4200.0
ENSG00000141562	Q9UHQ1	4200.0
ENSG00000141564	Q8N122	1628.0
ENSG00000141568	Q01167	910.0
ENSG00000141569	Q6PJ69	454.6
ENSG00000141570	Q9HC52	454.6
ENSG00000141574	Q8WVN6	97.4
ENSG00000141576	Q96PX1	1628.0
ENSG00000141577	Q9UPN4	1628.0
ENSG00000141579	Q32MQ0	454.6
ENSG00000141580	Q5MNZ6	1628.0
ENSG00000141582	O00257	454.6
ENSG00000141622	Q6ZSG1	454.6
ENSG00000141627	Q7RTS9	1628.0
ENSG00000141639	P31152	842.0
ENSG00000141642	Q9H777	4200.0
ENSG00000141644	Q9UIS9	454.6
ENSG00000141646	Q13485	910.0
ENSG00000141655	Q9Y6Q6	324.5
ENSG00000141664	Q9C0B9	910.0
ENSG00000141665	Q8NCQ5	842.0
ENSG00000141668	Q8IUK8	454.6
ENSG00000141682	Q13794	324.5
ENSG00000141696	Q92791	454.6
ENSG00000141698	Q969T7	1628.0
ENSG00000141699	Q86VR2	842.0
ENSG00000141720	P78356	910.0
ENSG00000141736	P04626	910.0
ENSG00000141738	Q14451	361.2
ENSG00000141741	Q9BRT3	910.0
ENSG00000141744	P11086	454.6
ENSG00000141748	A6NH57	454.6
ENSG00000141750	Q6ZMT1	454.6
ENSG00000141753	P22692	454.6
ENSG00000141756	Q96AY3	4200.0
ENSG00000141759	P83876	1628.0
ENSG00000141837	O00555	1628.0
ENSG00000141854	Q96FF7	220.2
ENSG00000141858	Q6SPF0	910.0
ENSG00000141867	O60885	910.0
ENSG00000141873	Q9BRY0	1628.0
ENSG00000141905	P08651	910.0
ENSG00000141933	Q6ZTW0	842.0
ENSG00000141934	O43688	454.6
ENSG00000141946	Q96PE6	29.6
ENSG00000141956	P57071	454.6
ENSG00000141959	P17858	4200.0
ENSG00000141965	Q9BSK4	910.0
ENSG00000141968	P15498	910.0
ENSG00000141971	Q96EY5	454.6
ENSG00000141977	Q96Q77	454.6
ENSG00000141979	Q96L12	220.2
ENSG00000141985	Q99961	1368.0
ENSG00000141994	Q96G46	4200.0
ENSG00000142002	Q86TI2	4200.0
ENSG00000142025	Q8IXT2	220.2
ENSG00000142039	Q96F63	1628.0
ENSG00000142046	P12694	4200.0
ENSG00000142065	Q9HCL3	910.0
ENSG00000142082	Q9NTG7	4200.0
ENSG00000142089	Q01628	842.0
ENSG00000142102	Q32M88	4200.0
ENSG00000142149	P57058	4200.0
ENSG00000142156	P12109	454.6
ENSG00000142166	P17181	454.6
ENSG00000142168	P00441	4200.0
ENSG00000142173	P12110	454.6
ENSG00000142178	P57059	1628.0
ENSG00000142182	Q9UJW3	176.1
ENSG00000142185	O94759	842.0
ENSG00000142186	Q96KG9	1628.0
ENSG00000142188	P56557	1628.0
ENSG00000142192	P05067	910.0
ENSG00000142197	Q9Y3R5	1628.0
ENSG00000142207	O60287	910.0
ENSG00000142208	P31749	4200.0
ENSG00000142224	Q9UHD0	176.1
ENSG00000142227	P54852	797.0
ENSG00000142230	Q9UBE0	1628.0
ENSG00000142233	Q8WTR8	220.2
ENSG00000142235	Q96Q04	454.6
ENSG00000142252	Q9H840	910.0
ENSG00000142273	Q9ULV8	0.0
ENSG00000142279	A6NIX2	910.0
ENSG00000142303	Q9H324	910.0
ENSG00000142319	Q01959	4200.0
ENSG00000142327	Q9HAU8	454.6
ENSG00000142330	Q9HC96	454.6
ENSG00000142347	O00160	1628.0
ENSG00000142396	Q9H963	0.0
ENSG00000142405	P59046	1628.0
ENSG00000142408	Q8WXS5	454.6
ENSG00000142409	Q6DD87	97.4
ENSG00000142444	Q9BSF4	910.0
ENSG00000142449	Q75N90	1628.0
ENSG00000142453	Q86X55	1628.0
ENSG00000142459	Q96CN4	1628.0
ENSG00000142484	O14894	454.6
ENSG00000142494	Q96FL8	4200.0
ENSG00000142507	P28072	1628.0
ENSG00000142511	O75388	97.4
ENSG00000142512	Q96LC7	176.1
ENSG00000142513	Q9BZG2	454.6
ENSG00000142515	P07288	910.0
ENSG00000142528	Q8WTR7	97.4
ENSG00000142530	Q6IPT2	220.2
ENSG00000142534	P62280	4200.0
ENSG00000142538	Q96A98	97.4
ENSG00000142539	Q01892	454.6
ENSG00000142541	P40429	4200.0
ENSG00000142544	Q7Z7A3	4200.0
ENSG00000142546	Q9Y314	1628.0
ENSG00000142549	A6NGN9	842.0
ENSG00000142552	Q96D15	1628.0
ENSG00000142556	O94892	910.0
ENSG00000142583	P22732	1368.0
ENSG00000142599	Q9P2R6	842.0
ENSG00000142606	Q495T6	910.0
ENSG00000142609	Q9C0B2	1628.0
ENSG00000142611	Q9HAZ2	842.0
ENSG00000142615	P08217	361.2
ENSG00000142619	Q9ULW8	454.6
ENSG00000142621	B1AJZ9	842.0
ENSG00000142623	Q9ULC6	454.6
ENSG00000142627	P29317	1628.0
ENSG00000142632	Q8IW93	842.0
ENSG00000142634	Q96C19	910.0
ENSG00000142655	O75381	1368.0
ENSG00000142657	P52209	4200.0
ENSG00000142661	Q5VTT5	797.0
ENSG00000142669	Q9H299	842.0
ENSG00000142675	Q969H4	454.6
ENSG00000142676	P62913	4200.0
ENSG00000142677	Q8N6P7	324.5
ENSG00000142684	O00488	1628.0
ENSG00000142686	Q8TAB5	361.2
ENSG00000142687	Q8IZA0	910.0
ENSG00000142694	Q9NVM1	454.6
ENSG00000142698	Q6P1W5	324.5
ENSG00000142700	Q96SC8	842.0
ENSG00000142731	O00444	1628.0
ENSG00000142733	O95382	910.0
ENSG00000142748	O75636	176.1
ENSG00000142751	Q9H9Y4	1628.0
ENSG00000142765	Q8IYJ3	454.6
ENSG00000142784	Q8N5D0	1628.0
ENSG00000142789	P09093	0.0
ENSG00000142794	Q9H094	29.6
ENSG00000142798	P98160	910.0
ENSG00000142856	Q13352	324.5
ENSG00000142864	Q8NC51	797.0
ENSG00000142867	O95999	454.6
ENSG00000142871	O00622	797.0
ENSG00000142875	P22694	4200.0
ENSG00000142892	Q92643	1628.0
ENSG00000142910	Q9GZM7	1628.0
ENSG00000142920	Q96A70	324.5
ENSG00000142937	P62241	4200.0
ENSG00000142945	Q99661	1628.0
ENSG00000142949	P10586	1628.0
ENSG00000142959	Q8NFU0	361.2
ENSG00000142961	Q70IA8	454.6
ENSG00000142973	P13584	1628.0
ENSG00000143001	Q8N0U2	324.5
ENSG00000143006	Q96MA1	324.5
ENSG00000143013	P61968	910.0
ENSG00000143028	Q5VXT5	361.2
ENSG00000143032	Q9NY43	454.6
ENSG00000143033	Q9Y483	910.0
ENSG00000143036	Q8N4M1	324.5
ENSG00000143061	O75054	454.6
ENSG00000143079	Q9P2B4	910.0
ENSG00000143093	Q5VSL9	910.0
ENSG00000143105	Q16322	454.6
ENSG00000143106	P28066	4200.0
ENSG00000143107	Q5VTL7	454.6
ENSG00000143110	Q8NEQ5	97.4
ENSG00000143119	P19397	454.6
ENSG00000143125	P58294	454.6
ENSG00000143126	Q9HCU4	4200.0
ENSG00000143127	O75578	797.0
ENSG00000143140	P36382	454.6
ENSG00000143147	Q8N6U8	842.0
ENSG00000143149	P49189	4200.0
ENSG00000143153	P05026	910.0
ENSG00000143155	O75663	1628.0
ENSG00000143156	Q9Y5B8	1628.0
ENSG00000143157	Q9P215	1628.0
ENSG00000143158	O95563	1628.0
ENSG00000143162	O75629	910.0
ENSG00000143164	Q58WW2	910.0
ENSG00000143167	Q99795	454.6
ENSG00000143171	P48443	910.0
ENSG00000143178	O60806	910.0
ENSG00000143179	Q9BZX2	4200.0
ENSG00000143183	Q9UM00	1628.0
ENSG00000143184	P47992	324.5
ENSG00000143185	Q9UBD3	324.5
ENSG00000143190	P14859	454.6
ENSG00000143194	Q96JY0	910.0
ENSG00000143195	Q71H61	454.6
ENSG00000143196	Q07507	454.6
ENSG00000143198	O14880	1628.0
ENSG00000143199	Q96PN6	4200.0
ENSG00000143207	Q8NHY2	1628.0
ENSG00000143217	Q96NY8	454.6
ENSG00000143222	Q9Y3C8	1628.0
ENSG00000143224	P50336	4200.0
ENSG00000143226	P12318	91.0
ENSG00000143228	Q9BZD4	842.0
ENSG00000143248	O15539	797.0
ENSG00000143252	Q99643	4200.0
ENSG00000143256	Q9UHV9	1628.0
ENSG00000143257	Q14994	324.5
ENSG00000143258	Q9UK80	1628.0
ENSG00000143278	P05160	842.0
ENSG00000143294	Q92733	842.0
ENSG00000143297	Q96RD9	454.6
ENSG00000143303	Q96FB5	4200.0
ENSG00000143314	Q96A35	4200.0
ENSG00000143315	Q9H3S5	1628.0
ENSG00000143318	P31415	910.0
ENSG00000143319	Q9H9L3	454.6
ENSG00000143320	P29373	454.6
ENSG00000143321	P51858	454.6
ENSG00000143322	P42684	910.0
ENSG00000143324	Q9UBH6	1628.0
ENSG00000143333	O15492	454.6
ENSG00000143337	Q5JTV8	797.0
ENSG00000143340	Q96GL9	454.6
ENSG00000143341	Q96RW7	4200.0
ENSG00000143344	Q9NZL6	910.0
ENSG00000143353	Q5VWZ2	910.0
ENSG00000143355	Q9NQ69	910.0
ENSG00000143363	Q86TP1	1628.0
ENSG00000143365	P51449	176.1
ENSG00000143367	Q9NNX1	454.6
ENSG00000143368	Q15427	1628.0
ENSG00000143369	Q16610	454.6
ENSG00000143373	Q8N1G0	797.0
ENSG00000143374	Q9BW92	4200.0
ENSG00000143375	Q9P2M7	454.6
ENSG00000143376	Q96L92	910.0
ENSG00000143379	Q15047	910.0
ENSG00000143382	Q6UY14	1628.0
ENSG00000143384	Q07820	842.0
ENSG00000143387	P43235	4200.0
ENSG00000143390	P48382	454.6
ENSG00000143393	Q9UBF8	1628.0
ENSG00000143398	Q99755	1628.0
ENSG00000143401	Q9BTT0	1628.0
ENSG00000143409	Q8N5J2	1628.0
ENSG00000143412	O76027	176.1
ENSG00000143416	Q13228	4200.0
ENSG00000143418	Q96G23	1628.0
ENSG00000143420	O43768	910.0
ENSG00000143434	Q9H3T2	910.0
ENSG00000143436	Q9BYD2	910.0
ENSG00000143437	P27540	910.0
ENSG00000143442	Q7Z3K3	910.0
ENSG00000143443	Q9BUN1	97.4
ENSG00000143450	Q9UMX2	0.0
ENSG00000143452	Q86X24	1628.0
ENSG00000143457	Q9H4A5	1628.0
ENSG00000143458	Q8TAK5	454.6
ENSG00000143466	Q14164	910.0
ENSG00000143469	Q8NB59	842.0
ENSG00000143473	O95259	1628.0
ENSG00000143476	Q9NZJ0	1628.0
ENSG00000143479	O43781	1628.0
ENSG00000143486	P41214	1628.0
ENSG00000143493	Q9NVH2	910.0
ENSG00000143494	Q86V25	842.0
ENSG00000143498	Q15573	797.0
ENSG00000143499	Q9NRG4	1628.0
ENSG00000143502	Q5VX71	454.6
ENSG00000143507	Q9Y6W6	842.0
ENSG00000143512	Q6UWX4	4200.0
ENSG00000143514	Q13625	842.0
ENSG00000143515	P98198	1628.0
ENSG00000143520	Q5D862	220.2
ENSG00000143536	Q9UBG3	324.5
ENSG00000143537	Q13444	910.0
ENSG00000143543	O76095	910.0
ENSG00000143545	P51153	454.6
ENSG00000143546	P05109	220.2
ENSG00000143549	P06753	910.0
ENSG00000143552	Q5VU65	1628.0
ENSG00000143553	O95295	1628.0
ENSG00000143554	Q5K4L6	176.1
ENSG00000143556	P31151	97.4
ENSG00000143569	Q14157	454.6
ENSG00000143570	Q9NY26	1628.0
ENSG00000143575	O00165	842.0
ENSG00000143578	Q8TEY5	454.6
ENSG00000143590	P52797	454.6
ENSG00000143595	Q96PS8	4200.0
ENSG00000143603	Q9UGI6	910.0
ENSG00000143612	Q9BWL3	910.0
ENSG00000143614	Q8WXI9	0.0
ENSG00000143620	P52798	361.2
ENSG00000143621	Q12905	910.0
ENSG00000143622	Q92963	910.0
ENSG00000143624	Q68E01	1628.0
ENSG00000143627	P30613	4200.0
ENSG00000143630	Q9P1Z3	1628.0
ENSG00000143631	P20930	97.4
ENSG00000143632	P68133	1628.0
ENSG00000143633	Q8NDD1	910.0
ENSG00000143641	Q10471	910.0
ENSG00000143643	Q8NBP0	4200.0
ENSG00000143653	Q8NBX0	4200.0
ENSG00000143669	Q99698	1628.0
ENSG00000143674	Q5TCX8	4200.0
ENSG00000143702	Q5SW79	454.6
ENSG00000143727	P24666	4200.0
ENSG00000143740	Q5SQN1	842.0
ENSG00000143742	P49458	1628.0
ENSG00000143748	O15381	4200.0
ENSG00000143751	Q6IQ49	1628.0
ENSG00000143753	O15121	1628.0
ENSG00000143756	Q9NVF7	910.0
ENSG00000143761	P84077	1628.0
ENSG00000143768	O00292	842.0
ENSG00000143771	Q9P003	1628.0
ENSG00000143772	P27987	910.0
ENSG00000143774	Q16774	4200.0
ENSG00000143776	Q5VT25	910.0
ENSG00000143786	Q8TBE1	454.6
ENSG00000143787	O75610	842.0
ENSG00000143793	Q9BU76	1628.0
ENSG00000143797	Q6ZWT7	1628.0
ENSG00000143799	P09874	1628.0
ENSG00000143801	P49810	1628.0
ENSG00000143811	Q96C36	4200.0
ENSG00000143815	Q14739	1628.0
ENSG00000143816	O14904	842.0
ENSG00000143819	P07099	4200.0
ENSG00000143839	P00797	910.0
ENSG00000143842	Q9UN79	454.6
ENSG00000143845	Q9NVF9	1628.0
ENSG00000143847	O75335	910.0
ENSG00000143850	Q9Y2H5	454.6
ENSG00000143851	P35236	324.5
ENSG00000143858	Q8N9I0	220.2
ENSG00000143862	Q96BM9	1628.0
ENSG00000143867	Q8TAX0	454.6
ENSG00000143869	Q7Z4P5	91.0
ENSG00000143870	Q15084	4200.0
ENSG00000143878	P62745	1368.0
ENSG00000143882	Q8NEY4	361.2
ENSG00000143889	Q8WVV9	1628.0
ENSG00000143891	Q96C23	4200.0
ENSG00000143919	Q7Z624	1628.0
ENSG00000143921	Q9H221	1628.0
ENSG00000143924	Q9HC35	1628.0
ENSG00000143933	P62158	1628.0
ENSG00000143940	Q6ZMW3	1628.0
ENSG00000143942	Q8WUX2	4200.0
ENSG00000143947	P62979	4200.0
ENSG00000143951	O95876	910.0
ENSG00000143952	Q9P1Q0	1628.0
ENSG00000143954	Q6UW15	97.4
ENSG00000143970	Q76L83	361.2
ENSG00000143971	Q9NY74	361.2
ENSG00000143977	A8MWD9	1628.0
ENSG00000143994	Q96SE0	4200.0
ENSG00000143995	O00470	910.0
ENSG00000144010	A6NCK2	97.4
ENSG00000144015	Q96BQ3	97.4
ENSG00000144021	O76071	1628.0
ENSG00000144026	Q96K75	97.4
ENSG00000144028	O75643	4200.0
ENSG00000144029	P82675	4200.0
ENSG00000144031	Q8N9V6	97.4
ENSG00000144034	Q9Y3C4	1628.0
ENSG00000144035	Q9UHE5	4200.0
ENSG00000144036	Q9Y2D4	1628.0
ENSG00000144040	Q8TD22	1628.0
ENSG00000144043	Q6UWH6	1628.0
ENSG00000144045	Q8TE96	454.6
ENSG00000144048	O75319	910.0
ENSG00000144057	Q96JF0	910.0
ENSG00000144061	O15259	910.0
ENSG00000144063	Q13021	324.5
ENSG00000144115	Q86YJ6	4200.0
ENSG00000144118	P11234	454.6
ENSG00000144119	Q7Z5L3	454.6
ENSG00000144120	Q53S58	910.0
ENSG00000144130	Q86YG4	1628.0
ENSG00000144134	Q9UBK7	1628.0
ENSG00000144136	Q8WUM9	4200.0
ENSG00000144140	Q9NU38	0.0
ENSG00000144152	Q53RD9	454.6
ENSG00000144161	Q8N5P1	97.4
ENSG00000144182	Q9Y234	4200.0
ENSG00000144188	A6NMD1	97.4
ENSG00000144191	Q16281	1628.0
ENSG00000144199	Q6P2I3	4200.0
ENSG00000144214	Q8N1E2	97.4
ENSG00000144218	P51826	454.6
ENSG00000144224	Q92575	1628.0
ENSG00000144227	O95156	454.6
ENSG00000144228	Q6IQ16	1628.0
ENSG00000144229	Q9C0I4	842.0
ENSG00000144230	Q13304	454.6
ENSG00000144231	O15514	1628.0
ENSG00000144233	Q6DCA0	4200.0
ENSG00000144278	Q8IUC8	910.0
ENSG00000144283	Q99569	910.0
ENSG00000144285	P35498	1628.0
ENSG00000144290	Q6U841	1628.0
ENSG00000144306	Q0VDG4	4200.0
ENSG00000144320	Q9C0E8	1628.0
ENSG00000144331	Q569K4	1628.0
ENSG00000144339	Q9UIK5	797.0
ENSG00000144354	Q9BWT1	797.0
ENSG00000144355	P56177	910.0
ENSG00000144357	Q6ZT12	1628.0
ENSG00000144362	Q8TCD6	1628.0
ENSG00000144366	Q9UBP9	910.0
ENSG00000144369	Q6P995	454.6
ENSG00000144381	P10809	4200.0
ENSG00000144395	Q8NCX0	842.0
ENSG00000144401	Q8WXB1	1628.0
ENSG00000144406	Q96JI4	910.0
ENSG00000144407	P49190	454.6
ENSG00000144410	Q8IVL8	454.6
ENSG00000144426	Q6ZS30	1628.0
ENSG00000144445	A0AUZ9	361.2
ENSG00000144451	Q8N0X2	1628.0
ENSG00000144452	Q86UK0	4200.0
ENSG00000144455	Q8NBK3	4200.0
ENSG00000144460	Q9P242	454.6
ENSG00000144468	Q8TEB9	1628.0
ENSG00000144476	P25106	454.6
ENSG00000144481	Q7Z2W7	842.0
ENSG00000144485	Q96HZ4	454.6
ENSG00000144488	Q6ZVH7	1628.0
ENSG00000144504	Q9P2S6	842.0
ENSG00000144524	Q9H9Q2	1628.0
ENSG00000144535	Q8IYB7	1628.0
ENSG00000144550	Q8IYJ1	1628.0
ENSG00000144554	Q9BXW9	1628.0
ENSG00000144559	Q96BW9	1628.0
ENSG00000144560	Q14135	842.0
ENSG00000144566	P20339	1628.0
ENSG00000144567	Q8NC44	454.6
ENSG00000144579	Q9GZU7	1628.0
ENSG00000144580	Q92600	1628.0
ENSG00000144583	Q9P2E8	797.0
ENSG00000144589	Q8N1F8	454.6
ENSG00000144591	Q96IJ6	1628.0
ENSG00000144596	Q9C0E4	910.0
ENSG00000144597	Q96JC9	910.0
ENSG00000144619	Q8IWV2	910.0
ENSG00000144635	Q9Y6G9	1628.0
ENSG00000144642	Q6XE24	1368.0
ENSG00000144644	Q6ZQY3	4200.0
ENSG00000144645	Q9BXB5	842.0
ENSG00000144647	Q8NAT1	842.0
ENSG00000144648	O00590	324.5
ENSG00000144649	Q9UFP1	454.6
ENSG00000144655	Q96S65	454.6
ENSG00000144659	Q96DW6	1628.0
ENSG00000144668	Q13797	842.0
ENSG00000144671	Q9Y267	1368.0
ENSG00000144674	Q13439	797.0
ENSG00000144677	O15194	1628.0
ENSG00000144681	Q99469	454.6
ENSG00000144711	Q6DN90	910.0
ENSG00000144712	O75155	1628.0
ENSG00000144713	P62910	4200.0
ENSG00000144724	P23470	1628.0
ENSG00000144730	Q8NFM7	454.6
ENSG00000144736	Q6PI26	1628.0
ENSG00000144741	Q70HW3	1628.0
ENSG00000144744	Q8TBC4	1628.0
ENSG00000144746	O75915	910.0
ENSG00000144747	P82094	1628.0
ENSG00000144749	Q96JA1	910.0
ENSG00000144771	Q9HBL6	454.6
ENSG00000144785	Q9Y2B0	1628.0
ENSG00000144791	Q9UGP4	842.0
ENSG00000144792	Q6AZW8	97.4
ENSG00000144802	Q9BYH8	454.6
ENSG00000144810	P27658	454.6
ENSG00000144815	Q969Y0	842.0
ENSG00000144820	Q96K78	797.0
ENSG00000144821	Q9Y2K3	1628.0
ENSG00000144824	Q86SQ0	910.0
ENSG00000144827	Q9NUJ1	4200.0
ENSG00000144834	Q9UI15	910.0
ENSG00000144837	Q53H76	454.6
ENSG00000144840	Q5HYI8	1628.0
ENSG00000144843	P54922	1628.0
ENSG00000144847	Q5DX21	454.6
ENSG00000144848	Q9NT62	1628.0
ENSG00000144852	O75469	454.6
ENSG00000144857	Q9BWV1	454.6
ENSG00000144867	Q9Y5M8	1628.0
ENSG00000144868	Q6UXF1	324.5
ENSG00000144891	P30556	454.6
ENSG00000144893	Q86YW9	910.0
ENSG00000144895	Q9BY44	1628.0
ENSG00000144908	O75891	4200.0
ENSG00000144909	Q9BXB4	842.0
ENSG00000144935	P48995	1628.0
ENSG00000144959	Q6PIU2	4200.0
ENSG00000144962	Q9BXB7	324.5
ENSG00000145012	Q93052	910.0
ENSG00000145014	Q2T9K0	454.6
ENSG00000145016	Q92622	910.0
ENSG00000145020	P48728	4200.0
ENSG00000145022	P57738	454.6
ENSG00000145029	Q9BSH3	797.0
ENSG00000145040	Q96RP3	97.4
ENSG00000145041	Q9Y4B6	1628.0
ENSG00000145050	P55145	910.0
ENSG00000145063	Q8N2B8	6.1
ENSG00000145075	Q9UFE4	1628.0
ENSG00000145087	Q9Y2K9	910.0
ENSG00000145088	Q96CJ1	454.6
ENSG00000145103	Q86SU0	454.6
ENSG00000145107	Q96DZ7	454.6
ENSG00000145113	Q99102	797.0
ENSG00000145147	O94813	910.0
ENSG00000145191	Q13144	4200.0
ENSG00000145192	P02765	454.6
ENSG00000145194	O60344	4200.0
ENSG00000145198	Q8N398	454.6
ENSG00000145214	P52824	910.0
ENSG00000145216	Q6UN15	454.6
ENSG00000145217	Q9H2B4	910.0
ENSG00000145220	Q9NX58	1628.0
ENSG00000145241	Q03188	176.1
ENSG00000145242	P54756	1628.0
ENSG00000145244	Q9Y5Q5	910.0
ENSG00000145246	Q9P241	1628.0
ENSG00000145247	Q56VL3	910.0
ENSG00000145248	Q96EP9	797.0
ENSG00000145283	Q3KNW5	4200.0
ENSG00000145284	Q86SK9	4200.0
ENSG00000145287	Q9NZF1	1628.0
ENSG00000145293	Q9UHY7	4200.0
ENSG00000145309	Q96KC9	97.4
ENSG00000145321	P02774	454.6
ENSG00000145331	Q8TBZ6	1628.0
ENSG00000145332	Q9P2G9	1628.0
ENSG00000145335	P37840	454.6
ENSG00000145337	Q96I23	4200.0
ENSG00000145348	Q8TEA7	1628.0
ENSG00000145349	Q13557	1628.0
ENSG00000145354	Q8N5K1	0.0
ENSG00000145358	Q96D03	910.0
ENSG00000145362	Q01484	4200.0
ENSG00000145365	Q96CG3	454.6
ENSG00000145375	Q8NB90	4200.0
ENSG00000145384	P12104	797.0
ENSG00000145386	P20248	1628.0
ENSG00000145388	Q9HCE5	1628.0
ENSG00000145390	Q70EK8	454.6
ENSG00000145391	Q8WTS6	1628.0
ENSG00000145414	Q96HR8	1628.0
ENSG00000145416	Q8TCQ1	454.6
ENSG00000145423	Q96HF1	797.0
ENSG00000145425	P61247	4200.0
ENSG00000145428	Q8N4F7	1628.0
ENSG00000145431	Q9NRA1	454.6
ENSG00000145439	Q8N4T8	4200.0
ENSG00000145451	O75311	910.0
ENSG00000145476	Q6ZWL3	4200.0
ENSG00000145491	Q96C74	1628.0
ENSG00000145494	O75380	1628.0
ENSG00000145495	O60337	1628.0
ENSG00000145506	Q969F2	0.0
ENSG00000145526	Q13634	797.0
ENSG00000145536	Q8TE57	910.0
ENSG00000145545	P18405	4200.0
ENSG00000145555	Q9HD67	1628.0
ENSG00000145569	Q9NUU6	361.2
ENSG00000145592	P61927	4200.0
ENSG00000145604	Q13309	910.0
ENSG00000145623	Q99650	324.5
ENSG00000145626	Q6NUS8	910.0
ENSG00000145632	Q9NYY3	1628.0
ENSG00000145642	A6NKW6	0.0
ENSG00000145649	P12544	454.6
ENSG00000145675	P27986	910.0
ENSG00000145681	P10915	454.6
ENSG00000145685	Q6ZUX7	910.0
ENSG00000145687	P81877	454.6
ENSG00000145692	Q93088	4200.0
ENSG00000145700	Q8N7Z5	324.5
ENSG00000145703	Q13576	1628.0
ENSG00000145708	P24387	910.0
ENSG00000145715	P20936	910.0
ENSG00000145721	Q8N485	910.0
ENSG00000145723	Q9NXP7	1628.0
ENSG00000145725	O43314	1628.0
ENSG00000145730	P19021	4200.0
ENSG00000145734	A6H8Y1	454.6
ENSG00000145736	Q13888	1628.0
ENSG00000145740	Q8TAD4	1628.0
ENSG00000145741	P20290	1628.0
ENSG00000145743	Q9UF56	797.0
ENSG00000145757	Q9BWV2	176.1
ENSG00000145777	Q969D9	91.0
ENSG00000145779	O95379	910.0
ENSG00000145780	Q96JP0	910.0
ENSG00000145781	Q9Y6G5	1628.0
ENSG00000145782	O94817	1628.0
ENSG00000145794	Q96KG7	1628.0
ENSG00000145808	Q8TE59	361.2
ENSG00000145817	Q969M3	1628.0
ENSG00000145819	Q9UNA1	910.0
ENSG00000145824	O95715	454.6
ENSG00000145826	O14960	454.6
ENSG00000145832	Q6ZT89	797.0
ENSG00000145833	Q7L014	4200.0
ENSG00000145835	Q96HQ2	910.0
ENSG00000145839	P15248	324.5
ENSG00000145850	Q96H15	454.6
ENSG00000145860	Q96MT1	910.0
ENSG00000145861	Q9BXJ5	454.6
ENSG00000145863	Q16445	797.0
ENSG00000145864	P47870	910.0
ENSG00000145868	Q6PIJ6	842.0
ENSG00000145879	P58062	220.2
ENSG00000145882	Q8NBM8	454.6
ENSG00000145888	P23415	910.0
ENSG00000145901	Q15025	797.0
ENSG00000145907	Q13283	1628.0
ENSG00000145908	Q96RE9	97.4
ENSG00000145911	O15049	454.6
ENSG00000145912	Q9NX24	1628.0
ENSG00000145916	Q96G75	1628.0
ENSG00000145919	Q96IK1	910.0
ENSG00000145920	Q6PUV4	910.0
ENSG00000145934	Q9NT68	910.0
ENSG00000145936	Q16558	324.5
ENSG00000145945	Q9Y247	0.0
ENSG00000145949	Q86YV6	454.6
ENSG00000145965	Q9HD87	6.1
ENSG00000145975	Q8IXS0	176.1
ENSG00000145979	Q9P0N9	1628.0
ENSG00000145982	O95363	1628.0
ENSG00000145990	Q9NXC2	4200.0
ENSG00000145996	Q5VV42	4200.0
ENSG00000146001	Q96TA0	797.0
ENSG00000146005	Q9BQI7	910.0
ENSG00000146006	O43300	454.6
ENSG00000146007	Q96NC0	1628.0
ENSG00000146013	O60609	176.1
ENSG00000146021	Q9UH77	1628.0
ENSG00000146038	Q9UHG0	797.0
ENSG00000146039	Q9Y2C5	454.6
ENSG00000146047	Q96A08	97.4
ENSG00000146049	Q9UBP8	29.6
ENSG00000146054	Q9C029	454.6
ENSG00000146063	Q8WV44	324.5
ENSG00000146066	Q9BW72	1628.0
ENSG00000146067	Q96PV7	454.6
ENSG00000146070	Q13093	1628.0
ENSG00000146072	O75509	454.6
ENSG00000146083	Q7L0R7	454.6
ENSG00000146085	P22033	4200.0
ENSG00000146090	Q8N431	910.0
ENSG00000146094	Q7L591	454.6
ENSG00000146109	Q9ULW3	1628.0
ENSG00000146112	Q6NYC8	176.1
ENSG00000146122	Q86T65	1628.0
ENSG00000146143	P49643	1628.0
ENSG00000146147	Q5VWP3	324.5
ENSG00000146151	Q8TB92	4200.0
ENSG00000146166	Q5TDP6	4200.0
ENSG00000146192	Q7Z6J4	910.0
ENSG00000146197	Q8IX30	842.0
ENSG00000146205	Q6IWH7	910.0
ENSG00000146215	Q6Q6R5	454.6
ENSG00000146216	Q5TCY1	1628.0
ENSG00000146221	Q5JU00	1628.0
ENSG00000146223	Q6DKI1	1368.0
ENSG00000146232	O00221	842.0
ENSG00000146233	Q9NYL5	454.6
ENSG00000146242	Q13641	454.6
ENSG00000146243	Q5VVH5	842.0
ENSG00000146247	Q8WWQ0	1628.0
ENSG00000146250	Q8N3Z0	797.0
ENSG00000146263	Q6ZRQ5	842.0
ENSG00000146267	Q5TGI0	4200.0
ENSG00000146276	P24046	454.6
ENSG00000146278	Q12796	454.6
ENSG00000146281	Q8IYS1	4200.0
ENSG00000146282	Q5T160	4200.0
ENSG00000146285	Q8N228	454.6
ENSG00000146350	Q96NH3	842.0
ENSG00000146352	Q5SYC1	910.0
ENSG00000146360	P46095	454.6
ENSG00000146373	Q8TC41	454.6
ENSG00000146374	Q9BXY4	842.0
ENSG00000146376	Q8N392	1628.0
ENSG00000146378	Q9P1P5	454.6
ENSG00000146383	Q96RI8	176.1
ENSG00000146385	Q969N4	176.1
ENSG00000146386	Q9P1F3	1628.0
ENSG00000146399	Q96RJ0	454.6
ENSG00000146409	Q6NT16	1628.0
ENSG00000146410	Q6P444	797.0
ENSG00000146411	Q8TD20	454.6
ENSG00000146414	Q149N8	1628.0
ENSG00000146416	Q9NVV5	1628.0
ENSG00000146425	P63172	1628.0
ENSG00000146426	Q8IVF5	910.0
ENSG00000146433	Q9P2C4	1628.0
ENSG00000146453	Q8NA58	1628.0
ENSG00000146457	Q15007	1628.0
ENSG00000146463	Q5VZL5	910.0
ENSG00000146469	P01282	454.6
ENSG00000146476	Q9H993	4200.0
ENSG00000146477	O75751	1628.0
ENSG00000146521	Q9Y6Z2	6.1
ENSG00000146535	Q03113	910.0
ENSG00000146540	Q9BRJ6	1628.0
ENSG00000146555	Q7Z5N4	910.0
ENSG00000146574	O95766	1628.0
ENSG00000146576	Q96N11	910.0
ENSG00000146587	Q9NYW8	910.0
ENSG00000146592	Q02930	454.6
ENSG00000146618	Q96RJ6	910.0
ENSG00000146648	P00533	910.0
ENSG00000146670	Q96FF9	454.6
ENSG00000146674	P17936	454.6
ENSG00000146676	Q96QR8	454.6
ENSG00000146678	P08833	454.6
ENSG00000146700	Q8WTU2	1628.0
ENSG00000146701	P40926	4200.0
ENSG00000146707	Q6PJE2	0.0
ENSG00000146722	Q8WW08	0.0
ENSG00000146729	O75323	1628.0
ENSG00000146731	P40227	1628.0
ENSG00000146733	P78330	4200.0
ENSG00000146755	Q86XT4	1628.0
ENSG00000146757	Q03936	910.0
ENSG00000146776	Q9ULK2	454.6
ENSG00000146802	Q9H0V1	842.0
ENSG00000146809	Q8WXK1	454.6
ENSG00000146826	Q8WVR3	454.6
ENSG00000146828	Q9BXP2	1368.0
ENSG00000146830	O75420	910.0
ENSG00000146833	Q9C037	97.4
ENSG00000146834	Q7L2J0	1628.0
ENSG00000146839	Q9Y493	910.0
ENSG00000146842	Q96SK2	910.0
ENSG00000146856	Q8NEM8	4200.0
ENSG00000146857	Q7Z7C7	361.2
ENSG00000146858	Q96H79	220.2
ENSG00000146859	Q9NV12	324.5
ENSG00000146872	Q86UE8	1628.0
ENSG00000146904	P21709	1628.0
ENSG00000146909	Q5C9Z4	1628.0
ENSG00000146910	Q3B7I2	220.2
ENSG00000146918	Q86XI2	1628.0
ENSG00000146926	Q8WXI3	454.6
ENSG00000146938	Q8N0W4	4200.0
ENSG00000146950	Q13796	454.6
ENSG00000146955	A4D1S5	910.0
ENSG00000146963	Q9Y383	1628.0
ENSG00000146966	Q9ULE3	1628.0
ENSG00000147003	Q9HBJ8	454.6
ENSG00000147010	Q96B97	454.6
ENSG00000147027	Q9BQJ4	910.0
ENSG00000147036	Q6ZV70	910.0
ENSG00000147041	Q8TDW5	797.0
ENSG00000147044	O14936	910.0
ENSG00000147050	O15550	1628.0
ENSG00000147059	Q99865	97.4
ENSG00000147065	P26038	910.0
ENSG00000147081	Q5JQC9	220.2
ENSG00000147082	Q8WWL7	1628.0
ENSG00000147099	Q9BY41	4200.0
ENSG00000147100	P36021	454.6
ENSG00000147113	Q9H7Y0	797.0
ENSG00000147117	P51786	97.4
ENSG00000147118	Q2M218	97.4
ENSG00000147119	Q9NS84	454.6
ENSG00000147121	Q5JUW0	97.4
ENSG00000147123	Q9NX14	910.0
ENSG00000147124	P51814	910.0
ENSG00000147127	Q5JT25	29.6
ENSG00000147130	Q14202	910.0
ENSG00000147133	P21675	1628.0
ENSG00000147138	Q9BXC1	454.6
ENSG00000147140	Q15233	842.0
ENSG00000147144	Q96HB5	454.6
ENSG00000147145	Q99677	454.6
ENSG00000147155	Q15125	1628.0
ENSG00000147160	Q6E213	176.1
ENSG00000147162	O15294	4200.0
ENSG00000147164	Q9UMY4	1628.0
ENSG00000147166	Q9UKP3	176.1
ENSG00000147168	P31785	454.6
ENSG00000147174	Q96QF7	1628.0
ENSG00000147180	Q9Y462	454.6
ENSG00000147183	Q8N123	91.0
ENSG00000147202	O60879	1628.0
ENSG00000147206	Q9H4D5	97.4
ENSG00000147223	Q0D2K3	91.0
ENSG00000147224	P21108	4200.0
ENSG00000147231	Q6NSI4	454.6
ENSG00000147234	Q5JV73	454.6
ENSG00000147246	P28335	910.0
ENSG00000147251	Q5JSL3	1628.0
ENSG00000147255	Q8N6C5	324.5
ENSG00000147256	Q6ZRI8	97.4
ENSG00000147257	P51654	797.0
ENSG00000147262	Q8TDV5	454.6
ENSG00000147274	P38159	454.6
ENSG00000147316	Q8NEM0	1628.0
ENSG00000147324	Q9Y4C4	4200.0
ENSG00000147364	Q8TCJ0	454.6
ENSG00000147378	Q969F0	324.5
ENSG00000147380	P04001	454.6
ENSG00000147381	P43358	29.6
ENSG00000147382	Q8N1B3	1628.0
ENSG00000147383	Q15738	4200.0
ENSG00000147394	O15231	454.6
ENSG00000147400	P41208	1628.0
ENSG00000147402	Q9UN88	97.4
ENSG00000147403	P27635	4200.0
ENSG00000147408	Q8TDX6	910.0
ENSG00000147416	P21281	4200.0
ENSG00000147419	Q86WR0	1628.0
ENSG00000147421	Q6NT76	910.0
ENSG00000147432	Q05901	454.6
ENSG00000147434	Q15825	910.0
ENSG00000147437	P01148	361.2
ENSG00000147439	Q9NQY0	797.0
ENSG00000147443	O60496	910.0
ENSG00000147454	Q9NYZ2	1628.0
ENSG00000147457	Q8WUX9	1628.0
ENSG00000147459	Q9H7D0	1628.0
ENSG00000147465	P49675	910.0
ENSG00000147471	O94903	4200.0
ENSG00000147475	O94905	1628.0
ENSG00000147481	Q9NSN8	910.0
ENSG00000147485	A1KZ92	910.0
ENSG00000147488	O60284	910.0
ENSG00000147507	P07948	910.0
ENSG00000147509	O76081	910.0
ENSG00000147526	O75410	454.6
ENSG00000147533	Q7Z5G4	1628.0
ENSG00000147535	Q8NEB5	1628.0
ENSG00000147536	Q9BRT9	1628.0
ENSG00000147548	Q9BZ95	910.0
ENSG00000147570	Q9UF47	454.6
ENSG00000147571	P06850	454.6
ENSG00000147573	Q9BYV6	454.6
ENSG00000147576	Q8IWW8	4200.0
ENSG00000147586	Q9Y2Q9	910.0
ENSG00000147588	P02689	361.2
ENSG00000147592	Q53H82	4200.0
ENSG00000147596	Q9GZV8	842.0
ENSG00000147601	P54274	454.6
ENSG00000147604	P18124	4200.0
ENSG00000147606	Q8TE54	361.2
ENSG00000147613	Q96QS6	910.0
ENSG00000147614	Q8N8Y2	1628.0
ENSG00000147642	Q9NX95	454.6
ENSG00000147647	Q14117	4200.0
ENSG00000147649	Q86UE4	454.6
ENSG00000147650	Q9Y561	842.0
ENSG00000147654	O00559	910.0
ENSG00000147655	Q6UXX9	454.6
ENSG00000147669	P53803	1628.0
ENSG00000147676	Q969L2	454.6
ENSG00000147677	O15372	1628.0
ENSG00000147679	Q9BRU9	1628.0
ENSG00000147684	Q9Y6M9	1628.0
ENSG00000147687	Q6P1N9	4200.0
ENSG00000147689	Q86UY5	454.6
ENSG00000147697	Q9BYG8	176.1
ENSG00000147724	Q49AJ0	1628.0
ENSG00000147789	P17097	97.4
ENSG00000147799	Q9C0H5	1628.0
ENSG00000147804	Q6P5W5	454.6
ENSG00000147813	Q6XQN6	4200.0
ENSG00000147852	P98155	910.0
ENSG00000147853	Q9UIJ7	1628.0
ENSG00000147854	Q96PU4	4200.0
ENSG00000147862	O00712	454.6
ENSG00000147869	O95813	454.6
ENSG00000147872	Q99541	842.0
ENSG00000147873	P01569	454.6
ENSG00000147874	Q7Z4H7	797.0
ENSG00000147877	P05014	454.6
ENSG00000147883	P42772	454.6
ENSG00000147885	P05015	454.6
ENSG00000147889	Q8N726	97.4
ENSG00000147894	Q96LT7	1628.0
ENSG00000147896	Q9P0W0	176.1
ENSG00000147905	Q8N3Z6	454.6
ENSG00000147912	Q9UK96	454.6
ENSG00000147926	Q5VYP0	97.4
ENSG00000147955	Q99720	1628.0
ENSG00000147996	Q9BRT8	4200.0
ENSG00000148019	Q5JTW2	910.0
ENSG00000148053	Q16620	454.6
ENSG00000148057	Q5T6J7	4200.0
ENSG00000148082	Q92529	176.1
ENSG00000148090	Q13825	4200.0
ENSG00000148110	Q5SR56	4200.0
ENSG00000148120	Q8N6M6	842.0
ENSG00000148123	Q8TBJ4	842.0
ENSG00000148136	Q8NGS5	176.1
ENSG00000148143	Q96JM2	454.6
ENSG00000148153	Q9NRY2	842.0
ENSG00000148154	Q16739	4200.0
ENSG00000148156	Q9Y614	176.1
ENSG00000148158	Q5VWJ9	1368.0
ENSG00000148175	P27105	4200.0
ENSG00000148180	P06396	1628.0
ENSG00000148187	Q96E11	4200.0
ENSG00000148200	Q15406	910.0
ENSG00000148204	Q5IJ48	910.0
ENSG00000148215	Q8NGR4	176.1
ENSG00000148218	P13716	4200.0
ENSG00000148219	O75129	454.6
ENSG00000148225	Q8NA23	1628.0
ENSG00000148229	Q9NRF9	1628.0
ENSG00000148248	O15260	1368.0
ENSG00000148288	Q8N5D6	454.6
ENSG00000148290	Q15526	4200.0
ENSG00000148291	Q15527	797.0
ENSG00000148296	O75683	842.0
ENSG00000148297	Q15528	1628.0
ENSG00000148300	Q9GZR2	1628.0
ENSG00000148303	P62424	1628.0
ENSG00000148308	Q9Y5Q8	1628.0
ENSG00000148331	Q9NWX5	454.6
ENSG00000148334	Q9H7Z7	1628.0
ENSG00000148335	Q9BV86	1628.0
ENSG00000148337	Q9ULV3	910.0
ENSG00000148339	Q6KCM7	1628.0
ENSG00000148341	Q9NR46	454.6
ENSG00000148343	Q7L4E1	910.0
ENSG00000148344	O14684	454.6
ENSG00000148346	P80188	176.1
ENSG00000148356	Q6UWE0	910.0
ENSG00000148358	Q5VW38	1628.0
ENSG00000148362	Q9BUH6	842.0
ENSG00000148377	Q9BXS1	176.1
ENSG00000148384	Q9NRR6	910.0
ENSG00000148386	Q8WX39	97.4
ENSG00000148396	O15027	1368.0
ENSG00000148399	Q9BTV6	1628.0
ENSG00000148400	P46531	910.0
ENSG00000148408	Q00975	1628.0
ENSG00000148411	Q96BF6	454.6
ENSG00000148426	Q86WR7	454.6
ENSG00000148429	Q92738	1628.0
ENSG00000148444	Q9UBI1	1628.0
ENSG00000148450	Q9Y3D2	1628.0
ENSG00000148459	Q5T2R2	4200.0
ENSG00000148468	Q5VUB5	454.6
ENSG00000148481	Q9H8M7	1628.0
ENSG00000148482	Q504Y0	910.0
ENSG00000148483	Q5W0B7	797.0
ENSG00000148484	Q15404	1628.0
ENSG00000148488	P61647	454.6
ENSG00000148498	Q8TEW0	842.0
ENSG00000148513	Q9BXX3	29.6
ENSG00000148516	P37275	842.0
ENSG00000148541	Q8NE31	361.2
ENSG00000148572	Q96F24	797.0
ENSG00000148584	Q9NQ94	1628.0
ENSG00000148600	Q96JP9	454.6
ENSG00000148602	Q9P2V4	454.6
ENSG00000148604	P47804	797.0
ENSG00000148606	O14802	4200.0
ENSG00000148634	Q5GLZ8	4200.0
ENSG00000148655	Q9H2I8	1628.0
ENSG00000148660	Q13555	1628.0
ENSG00000148671	Q15847	176.1
ENSG00000148672	P00367	4200.0
ENSG00000148677	Q15327	454.6
ENSG00000148680	P34969	910.0
ENSG00000148688	P78346	1628.0
ENSG00000148690	Q70Z53	1628.0
ENSG00000148700	Q9UEY8	4200.0
ENSG00000148702	Q14520	4200.0
ENSG00000148704	Q5SQQ9	910.0
ENSG00000148719	Q9NXW2	1628.0
ENSG00000148730	Q13542	1628.0
ENSG00000148734	Q9GZQ6	454.6
ENSG00000148735	Q5SXH7	324.5
ENSG00000148737	Q9NQB0	910.0
ENSG00000148773	P46013	910.0
ENSG00000148795	P05093	1628.0
ENSG00000148798	Q16352	454.6
ENSG00000148803	A2VDF0	4200.0
ENSG00000148805	Q4G0T1	176.1
ENSG00000148814	Q9C0I9	97.4
ENSG00000148824	Q9BT17	4200.0
ENSG00000148826	Q9C056	842.0
ENSG00000148828	Q96QU4	97.4
ENSG00000148832	Q6QHF9	1628.0
ENSG00000148834	P78417	4200.0
ENSG00000148835	Q15542	1628.0
ENSG00000148840	Q5VV67	454.6
ENSG00000148841	Q8IWB1	454.6
ENSG00000148842	Q9H8M5	4200.0
ENSG00000148843	Q14690	4200.0
ENSG00000148848	O43184	910.0
ENSG00000148908	O43665	361.2
ENSG00000148925	Q9BSF8	910.0
ENSG00000148926	P35318	454.6
ENSG00000148935	O43903	1628.0
ENSG00000148942	Q1EHB4	4200.0
ENSG00000148943	Q9NUP9	910.0
ENSG00000148948	Q9HCJ2	910.0
ENSG00000148950	Q96LU5	4200.0
ENSG00000148965	P35542	0.0
ENSG00000148985	Q9UHJ9	910.0
ENSG00000149016	Q9H6E5	842.0
ENSG00000149021	P11684	220.2
ENSG00000149043	Q8NBV8	0.0
ENSG00000149050	Q9UL59	97.4
ENSG00000149054	Q9UL58	97.4
ENSG00000149084	Q53GQ0	4200.0
ENSG00000149089	Q96GX9	4200.0
ENSG00000149090	Q6UXH9	797.0
ENSG00000149091	Q13574	910.0
ENSG00000149100	Q7L2H7	1628.0
ENSG00000149115	Q9C0C2	324.5
ENSG00000149124	Q6IB77	454.6
ENSG00000149131	P05155	454.6
ENSG00000149133	O95221	176.1
ENSG00000149136	Q08945	1628.0
ENSG00000149150	O75387	842.0
ENSG00000149177	Q12913	1628.0
ENSG00000149179	Q9H6J7	842.0
ENSG00000149182	Q8N6H7	1628.0
ENSG00000149187	Q92879	1628.0
ENSG00000149196	Q53FT3	1628.0
ENSG00000149201	Q6ZN84	842.0
ENSG00000149212	P58005	1628.0
ENSG00000149218	O94919	454.6
ENSG00000149231	Q8N4S0	1368.0
ENSG00000149243	Q6PF15	4200.0
ENSG00000149256	Q6N022	910.0
ENSG00000149257	P50454	454.6
ENSG00000149260	O15484	1628.0
ENSG00000149262	Q96HW7	1628.0
ENSG00000149269	Q13153	1628.0
ENSG00000149273	P23396	4200.0
ENSG00000149289	Q9C0D7	454.6
ENSG00000149292	Q9H892	1628.0
ENSG00000149294	P13591	910.0
ENSG00000149295	P14416	910.0
ENSG00000149300	Q96A22	324.5
ENSG00000149305	O95264	454.6
ENSG00000149308	Q14207	454.6
ENSG00000149311	Q13315	1628.0
ENSG00000149313	Q9NRN7	4200.0
ENSG00000149328	Q8IW92	4200.0
ENSG00000149346	Q5VYV7	454.6
ENSG00000149357	Q6IAA8	910.0
ENSG00000149380	Q7Z4N8	454.6
ENSG00000149397	P08397	4200.0
ENSG00000149403	Q16099	1628.0
ENSG00000149418	Q9Y5Y6	454.6
ENSG00000149428	Q9Y4L1	1628.0
ENSG00000149435	Q9BX51	842.0
ENSG00000149443	Q9BR46	6.1
ENSG00000149451	Q9BZ11	910.0
ENSG00000149452	Q8TCC7	1368.0
ENSG00000149474	Q9H8E8	910.0
ENSG00000149476	Q3LXA3	4200.0
ENSG00000149480	O94776	910.0
ENSG00000149483	Q9NPI0	910.0
ENSG00000149485	Q9Y5Q0	4200.0
ENSG00000149488	Q8TDI7	910.0
ENSG00000149489	Q03395	176.1
ENSG00000149499	Q32P44	1628.0
ENSG00000149503	Q9NQS7	454.6
ENSG00000149506	P60852	324.5
ENSG00000149507	Q86WS3	91.0
ENSG00000149516	Q96HJ5	176.1
ENSG00000149527	O75038	1628.0
ENSG00000149531	Q9BZ01	6.1
ENSG00000149532	Q8N684	454.6
ENSG00000149534	Q01362	797.0
ENSG00000149541	O94766	910.0
ENSG00000149547	O14681	1628.0
ENSG00000149548	Q0P6D6	797.0
ENSG00000149554	O14757	1368.0
ENSG00000149557	Q99689	910.0
ENSG00000149564	Q96AP7	454.6
ENSG00000149571	Q8IZU9	910.0
ENSG00000149573	O60487	454.6
ENSG00000149575	O60939	454.6
ENSG00000149577	Q8NBJ9	1628.0
ENSG00000149582	Q86YD3	454.6
ENSG00000149591	Q01995	1628.0
ENSG00000149596	Q9BR39	454.6
ENSG00000149599	Q9H1R2	1628.0
ENSG00000149600	Q86VX2	1628.0
ENSG00000149609	Q9BQM9	176.1
ENSG00000149633	Q5JYT7	454.6
ENSG00000149634	Q9BR10	176.1
ENSG00000149635	Q9BR26	454.6
ENSG00000149636	Q9H410	361.2
ENSG00000149639	O94964	454.6
ENSG00000149646	Q96M20	4200.0
ENSG00000149651	Q6UDR6	97.4
ENSG00000149654	Q9UJ99	797.0
ENSG00000149656	Q0VF47	6.1
ENSG00000149657	Q9BX40	1368.0
ENSG00000149658	Q9BYJ9	1628.0
ENSG00000149679	Q9BTV7	1628.0
ENSG00000149716	Q8WV07	1628.0
ENSG00000149735	Q96T91	454.6
ENSG00000149742	Q8IVM8	176.1
ENSG00000149743	Q86TN4	4200.0
ENSG00000149761	Q9BRQ3	1628.0
ENSG00000149781	Q86UX7	910.0
ENSG00000149782	Q01970	1368.0
ENSG00000149792	Q13405	1628.0
ENSG00000149798	O14613	454.6
ENSG00000149806	P35544	4200.0
ENSG00000149809	O76062	1628.0
ENSG00000149823	Q9UID3	1628.0
ENSG00000149922	O95947	454.6
ENSG00000149923	P60510	1628.0
ENSG00000149925	P04075	4200.0
ENSG00000149926	Q71RH2	910.0
ENSG00000149927	Q14183	454.6
ENSG00000149929	Q9BW71	454.6
ENSG00000149930	Q9UL54	910.0
ENSG00000149932	Q86XT9	220.2
ENSG00000149948	P52926	842.0
ENSG00000149968	P08254	361.2
ENSG00000149970	Q8WXI2	910.0
ENSG00000149972	O94779	910.0
ENSG00000150045	Q9NZS2	220.2
ENSG00000150048	Q8NC01	176.1
ENSG00000150051	Q8IYA7	910.0
ENSG00000150054	Q5T2T1	910.0
ENSG00000150076	Q9H943	97.4
ENSG00000150086	Q13224	910.0
ENSG00000150093	P05556	910.0
ENSG00000150165	Q5T2P8	324.5
ENSG00000150175	Q6IN97	842.0
ENSG00000150201	P59646	6.1
ENSG00000150244	Q8IWZ4	97.4
ENSG00000150261	Q8NGG5	176.1
ENSG00000150269	Q8NGP3	176.1
ENSG00000150275	Q96QU1	910.0
ENSG00000150281	Q16619	220.2
ENSG00000150316	Q9P013	1628.0
ENSG00000150337	P12314	454.6
ENSG00000150347	Q14865	910.0
ENSG00000150361	Q9NR64	4200.0
ENSG00000150394	P55286	797.0
ENSG00000150401	Q6PH85	1628.0
ENSG00000150403	Q6UWJ1	4200.0
ENSG00000150433	A2RU14	797.0
ENSG00000150455	P58753	454.6
ENSG00000150456	Q8WVE0	1628.0
ENSG00000150457	Q9NRM7	1628.0
ENSG00000150459	O00422	1628.0
ENSG00000150471	Q9HAR2	910.0
ENSG00000150477	Q86T90	454.6
ENSG00000150510	Q86V42	842.0
ENSG00000150526	Q96PC5	361.2
ENSG00000150527	O15320	842.0
ENSG00000150540	P50135	842.0
ENSG00000150551	Q8N2G4	454.6
ENSG00000150556	Q8NI32	454.6
ENSG00000150593	Q53EL6	1628.0
ENSG00000150594	P08913	910.0
ENSG00000150625	P51674	910.0
ENSG00000150627	Q8IZU2	1628.0
ENSG00000150628	Q8NEY3	1628.0
ENSG00000150630	P49767	797.0
ENSG00000150636	Q68D86	176.1
ENSG00000150637	Q15762	454.6
ENSG00000150656	Q96KN2	4200.0
ENSG00000150667	Q8NA03	842.0
ENSG00000150672	Q15700	910.0
ENSG00000150676	Q8IWF9	842.0
ENSG00000150681	Q9NS28	454.6
ENSG00000150687	O95084	842.0
ENSG00000150712	Q9C0I1	797.0
ENSG00000150722	Q8WVI7	454.6
ENSG00000150750	Q8IXP5	454.6
ENSG00000150753	P48643	4200.0
ENSG00000150756	Q6P4H8	1628.0
ENSG00000150760	Q14185	1628.0
ENSG00000150764	Q155Q3	842.0
ENSG00000150768	P10515	4200.0
ENSG00000150773	Q8WWB5	1628.0
ENSG00000150776	Q6ZUT1	842.0
ENSG00000150779	Q9Y5J9	1628.0
ENSG00000150782	Q14116	324.5
ENSG00000150783	Q9BXU0	176.1
ENSG00000150787	Q03393	4200.0
ENSG00000150867	P48426	910.0
ENSG00000150873	Q96LR7	842.0
ENSG00000150893	Q5SZK8	1628.0
ENSG00000150907	Q12778	454.6
ENSG00000150938	Q9NZV1	910.0
ENSG00000150961	O94855	1628.0
ENSG00000150967	Q9NP78	4200.0
ENSG00000150977	Q969X0	454.6
ENSG00000150990	Q8IY37	1628.0
ENSG00000150991	P62988	1628.0
ENSG00000150995	Q14643	1628.0
ENSG00000151005	Q9H0I9	4200.0
ENSG00000151006	Q2L4Q9	361.2
ENSG00000151012	Q9UPY5	4200.0
ENSG00000151014	Q9UK39	1628.0
ENSG00000151023	Q8TC29	1628.0
ENSG00000151025	Q5T848	910.0
ENSG00000151033	Q7Z4W2	910.0
ENSG00000151062	Q7Z3S7	910.0
ENSG00000151065	Q8IZD4	1628.0
ENSG00000151067	Q13936	1628.0
ENSG00000151079	P17658	1628.0
ENSG00000151090	P10828	842.0
ENSG00000151092	Q96IV0	1628.0
ENSG00000151093	Q9NWU1	4200.0
ENSG00000151116	Q8IX04	454.6
ENSG00000151117	Q8N2M4	4200.0
ENSG00000151131	Q8N5I9	454.6
ENSG00000151135	Q8WUH6	454.6
ENSG00000151136	A6QL63	910.0
ENSG00000151148	Q7Z3V4	1628.0
ENSG00000151150	Q12955	4200.0
ENSG00000151151	Q8NFU5	1628.0
ENSG00000151164	Q6WBX8	0.0
ENSG00000151176	Q8NHP8	1628.0
ENSG00000151208	Q8TDM6	1628.0
ENSG00000151224	Q00266	4200.0
ENSG00000151229	Q96QE2	4200.0
ENSG00000151233	Q4G148	910.0
ENSG00000151239	Q12792	1628.0
ENSG00000151240	Q9Y2E4	4200.0
ENSG00000151247	P06730	1628.0
ENSG00000151276	Q96QZ7	910.0
ENSG00000151287	Q5JUR7	4200.0
ENSG00000151292	Q9Y6M4	1368.0
ENSG00000151303	Q8TF27	910.0
ENSG00000151304	Q8NEF9	842.0
ENSG00000151320	Q13023	454.6
ENSG00000151322	Q8IXF0	910.0
ENSG00000151327	Q8N128	910.0
ENSG00000151332	Q9NS73	1628.0
ENSG00000151338	Q8TD10	842.0
ENSG00000151348	Q93063	1628.0
ENSG00000151353	Q96B42	1628.0
ENSG00000151360	Q8N6M5	4200.0
ENSG00000151364	Q9BQ13	454.6
ENSG00000151365	Q92748	176.1
ENSG00000151366	O95298	910.0
ENSG00000151376	Q16798	4200.0
ENSG00000151379	A6NI15	454.6
ENSG00000151388	P58397	910.0
ENSG00000151413	Q8TB37	4200.0
ENSG00000151414	Q8TDX7	4200.0
ENSG00000151418	Q96LB4	361.2
ENSG00000151422	P16591	910.0
ENSG00000151445	Q9H9C1	1628.0
ENSG00000151458	Q9ULJ7	1628.0
ENSG00000151461	Q9HAU5	1628.0
ENSG00000151465	O75794	1628.0
ENSG00000151466	Q96NL6	842.0
ENSG00000151468	Q9BQI4	454.6
ENSG00000151470	Q8N1A6	910.0
ENSG00000151474	Q9P2Q2	842.0
ENSG00000151475	Q9H0C2	1628.0
ENSG00000151490	Q16827	1368.0
ENSG00000151491	Q12929	910.0
ENSG00000151498	Q9UKU7	4200.0
ENSG00000151500	Q9P016	4200.0
ENSG00000151502	Q4G0F5	1628.0
ENSG00000151503	P42695	1628.0
ENSG00000151514	Q9BXA9	910.0
ENSG00000151532	Q96AJ9	1628.0
ENSG00000151539	A6NL58	1628.0
ENSG00000151552	P09417	1628.0
ENSG00000151553	Q5W0V3	910.0
ENSG00000151572	Q32M45	1628.0
ENSG00000151575	Q8N6V9	1628.0
ENSG00000151576	Q9H974	1628.0
ENSG00000151577	P35462	910.0
ENSG00000151611	Q8IVH4	4200.0
ENSG00000151612	Q17R98	454.6
ENSG00000151615	Q12837	454.6
ENSG00000151617	P25101	454.6
ENSG00000151623	P08235	454.6
ENSG00000151631	Q9P2A3	0.0
ENSG00000151632	P52895	1628.0
ENSG00000151640	O14531	4200.0
ENSG00000151650	O95231	1628.0
ENSG00000151651	P78325	910.0
ENSG00000151655	P19823	4200.0
ENSG00000151657	O60870	1628.0
ENSG00000151665	Q07326	1628.0
ENSG00000151687	Q7Z5J8	842.0
ENSG00000151689	P49441	1628.0
ENSG00000151690	Q6ZSS7	910.0
ENSG00000151692	P50876	1628.0
ENSG00000151693	O43150	1628.0
ENSG00000151694	P78536	910.0
ENSG00000151702	Q01543	910.0
ENSG00000151704	P48048	454.6
ENSG00000151715	Q96B21	1628.0
ENSG00000151718	Q6AWC2	910.0
ENSG00000151725	Q71F23	324.5
ENSG00000151726	P33121	4200.0
ENSG00000151729	P12235	1628.0
ENSG00000151743	Q8IY45	842.0
ENSG00000151746	Q96G01	910.0
ENSG00000151748	Q9H4B6	910.0
ENSG00000151773	Q5T0U0	361.2
ENSG00000151778	Q8N6R1	1628.0
ENSG00000151779	A2RRP1	1628.0
ENSG00000151789	Q9H6B1	1628.0
ENSG00000151790	P48775	4200.0
ENSG00000151792	P43234	842.0
ENSG00000151806	Q8N442	4200.0
ENSG00000151812	A4IF30	910.0
ENSG00000151834	P47869	454.6
ENSG00000151835	Q9NZJ4	1628.0
ENSG00000151838	P0C221	842.0
ENSG00000151846	Q9H361	4200.0
ENSG00000151849	Q9HC77	1628.0
ENSG00000151876	Q9UKT5	842.0
ENSG00000151881	Q0VDI3	910.0
ENSG00000151882	Q9NRJ3	454.6
ENSG00000151883	Q8N3A8	842.0
ENSG00000151892	P56159	454.6
ENSG00000151893	Q86Y37	842.0
ENSG00000151914	O94833	910.0
ENSG00000151917	Q5SZJ8	324.5
ENSG00000151923	Q01085	1628.0
ENSG00000151929	O95817	797.0
ENSG00000151948	Q96MS3	4200.0
ENSG00000151952	Q14C87	910.0
ENSG00000151962	Q8TBY0	454.6
ENSG00000151963	Q14587	910.0
ENSG00000151967	Q9P0W5	910.0
ENSG00000151989	Q8N2C7	842.0
ENSG00000152022	Q8IVB5	910.0
ENSG00000152034	Q969V1	454.6
ENSG00000152042	Q3BBV2	29.6
ENSG00000152049	Q8WWG9	454.6
ENSG00000152056	Q96PC3	1628.0
ENSG00000152061	Q5R372	910.0
ENSG00000152076	Q96LY2	842.0
ENSG00000152078	Q96MV1	1628.0
ENSG00000152082	Q6NZ67	842.0
ENSG00000152086	Q6PEY2	1628.0
ENSG00000152092	O14525	454.6
ENSG00000152102	A1KXE4	454.6
ENSG00000152104	Q15678	910.0
ENSG00000152117	Q6ZWB7	6.1
ENSG00000152127	Q09328	910.0
ENSG00000152128	Q8TC26	797.0
ENSG00000152133	Q8N954	1628.0
ENSG00000152137	Q9UJY1	454.6
ENSG00000152147	Q8WXD5	454.6
ENSG00000152154	Q8NBL3	454.6
ENSG00000152192	Q01851	910.0
ENSG00000152193	Q5W0B1	797.0
ENSG00000152207	Q9NS75	454.6
ENSG00000152208	O43424	1628.0
ENSG00000152213	Q969Q4	4200.0
ENSG00000152214	Q99578	910.0
ENSG00000152217	Q9Y6X0	454.6
ENSG00000152219	Q8N8R7	910.0
ENSG00000152223	Q9HCE0	910.0
ENSG00000152229	Q9H939	454.6
ENSG00000152234	P25705	4200.0
ENSG00000152240	Q96CS2	1628.0
ENSG00000152242	Q96B23	454.6
ENSG00000152253	Q9HBM1	1628.0
ENSG00000152254	Q9NQR9	910.0
ENSG00000152256	Q15118	910.0
ENSG00000152266	P01270	454.6
ENSG00000152268	Q9HCB6	910.0
ENSG00000152270	Q13370	910.0
ENSG00000152284	Q9HCS4	454.6
ENSG00000152291	O43493	454.6
ENSG00000152292	Q7Z4S9	220.2
ENSG00000152315	Q9HB14	910.0
ENSG00000152332	Q8TAS1	454.6
ENSG00000152348	Q9H0Y0	1628.0
ENSG00000152359	Q8NA72	1628.0
ENSG00000152377	Q08629	454.6
ENSG00000152380	Q6UXP7	910.0
ENSG00000152382	Q96BN2	910.0
ENSG00000152402	P33402	910.0
ENSG00000152404	Q2TBE0	1628.0
ENSG00000152409	Q8N9B5	454.6
ENSG00000152413	Q86YM7	454.6
ENSG00000152422	Q13426	1628.0
ENSG00000152428	Q96GW9	4200.0
ENSG00000152430	Q8N9W6	910.0
ENSG00000152433	Q8IVP9	29.6
ENSG00000152439	Q6PK81	97.4
ENSG00000152443	Q68DI1	29.6
ENSG00000152454	Q9Y2P7	97.4
ENSG00000152455	Q9H5I1	4200.0
ENSG00000152457	Q96SD1	910.0
ENSG00000152463	Q9NV23	4200.0
ENSG00000152464	P78345	1628.0
ENSG00000152465	O60551	1628.0
ENSG00000152467	Q8NBB4	29.6
ENSG00000152475	Q96EG3	97.4
ENSG00000152484	O75317	1628.0
ENSG00000152487	Q8TEA1	4200.0
ENSG00000152492	Q8IVM0	797.0
ENSG00000152495	Q16566	1628.0
ENSG00000152503	Q9NQ86	910.0
ENSG00000152518	P47974	454.6
ENSG00000152520	Q58A45	1628.0
ENSG00000152527	Q8IVE3	910.0
ENSG00000152556	P08237	4200.0
ENSG00000152558	Q8N131	324.5
ENSG00000152578	P48058	1628.0
ENSG00000152580	Q6WRI0	454.6
ENSG00000152582	Q9C093	1628.0
ENSG00000152583	Q14515	910.0
ENSG00000152591	Q9NZW4	176.1
ENSG00000152592	Q13316	220.2
ENSG00000152595	Q9NQ76	176.1
ENSG00000152601	Q9NR56	910.0
ENSG00000152611	Q8WWF8	1628.0
ENSG00000152620	Q4G0N4	1628.0
ENSG00000152642	Q8N335	4200.0
ENSG00000152661	P17302	454.6
ENSG00000152669	P22674	454.6
ENSG00000152670	Q9NQI0	4200.0
ENSG00000152672	Q8N1N0	176.1
ENSG00000152683	Q6NXT4	1628.0
ENSG00000152684	Q9BRX2	4200.0
ENSG00000152689	Q8IV61	910.0
ENSG00000152700	Q9Y6B6	1628.0
ENSG00000152705	Q86XQ3	842.0
ENSG00000152726	Q5SNT6	1628.0
ENSG00000152749	Q86V85	1628.0
ENSG00000152760	Q8N7M0	842.0
ENSG00000152763	Q5VTH9	1628.0
ENSG00000152766	Q5VYY1	454.6
ENSG00000152767	Q9Y4F1	910.0
ENSG00000152778	Q13325	454.6
ENSG00000152779	Q6ZSM3	4200.0
ENSG00000152782	Q8TE04	1628.0
ENSG00000152784	Q9NQV8	454.6
ENSG00000152785	P12645	842.0
ENSG00000152795	O14979	1628.0
ENSG00000152804	Q03014	842.0
ENSG00000152818	P46939	910.0
ENSG00000152822	Q13255	910.0
ENSG00000152894	Q15262	842.0
ENSG00000152904	O95749	4200.0
ENSG00000152910	Q9C0A0	910.0
ENSG00000152926	Q03924	29.6
ENSG00000152931	Q9NPD0	29.6
ENSG00000152932	Q96E17	910.0
ENSG00000152936	Q8N9Z9	176.1
ENSG00000152939	Q8N4S9	454.6
ENSG00000152942	O75943	1628.0
ENSG00000152944	Q13503	910.0
ENSG00000152952	O00469	910.0
ENSG00000152953	Q9NY57	910.0
ENSG00000152954	Q8IZ57	454.6
ENSG00000152969	Q96N16	842.0
ENSG00000152977	Q15915	842.0
ENSG00000152990	Q8IWK6	910.0
ENSG00000153002	P15086	1368.0
ENSG00000153006	Q8N9Q2	324.5
ENSG00000153012	Q8N0V4	454.6
ENSG00000153015	Q6UX04	1628.0
ENSG00000153029	Q95460	454.6
ENSG00000153037	P09132	4200.0
ENSG00000153044	Q9H3R5	324.5
ENSG00000153046	Q9Y232	4200.0
ENSG00000153048	Q9Y2V2	910.0
ENSG00000153060	Q96M29	324.5
ENSG00000153064	Q8NDB2	361.2
ENSG00000153066	Q6PKC3	910.0
ENSG00000153071	P98082	910.0
ENSG00000153081	A6NHP6	1628.0
ENSG00000153086	Q8TDX5	4200.0
ENSG00000153093	Q9NUZ1	454.6
ENSG00000153094	O43521	220.2
ENSG00000153107	Q9H1A4	1628.0
ENSG00000153113	P20810	454.6
ENSG00000153130	Q9UIL1	910.0
ENSG00000153132	O14967	1628.0
ENSG00000153140	O15182	1628.0
ENSG00000153143	P06028	0.0
ENSG00000153147	O60264	4200.0
ENSG00000153157	Q5T4T6	361.2
ENSG00000153162	P22004	797.0
ENSG00000153165	A6NKT7	797.0
ENSG00000153179	Q86WH2	454.6
ENSG00000153187	Q00839	910.0
ENSG00000153201	P49792	797.0
ENSG00000153207	Q8WYP5	910.0
ENSG00000153208	Q12866	797.0
ENSG00000153214	Q96K49	1628.0
ENSG00000153230	Q8NGZ2	29.6
ENSG00000153233	Q15256	842.0
ENSG00000153234	P43354	910.0
ENSG00000153237	Q8NFR7	797.0
ENSG00000153246	Q13018	910.0
ENSG00000153250	P29558	454.6
ENSG00000153253	Q9NY46	1628.0
ENSG00000153266	Q8TBJ5	910.0
ENSG00000153283	P40200	176.1
ENSG00000153291	O95847	1628.0
ENSG00000153292	Q5T601	220.2
ENSG00000153294	Q8IZF3	454.6
ENSG00000153303	Q8N878	324.5
ENSG00000153310	Q9NUQ9	1628.0
ENSG00000153317	Q9ULH1	1628.0
ENSG00000153339	Q9Y2L5	1628.0
ENSG00000153347	Q96LP2	0.0
ENSG00000153363	Q9BRT7	29.6
ENSG00000153391	Q6PI98	1628.0
ENSG00000153395	Q8NF37	1628.0
ENSG00000153404	Q96PX9	910.0
ENSG00000153406	Q9HBL8	4200.0
ENSG00000153443	Q8TB05	842.0
ENSG00000153446	Q6UX73	910.0
ENSG00000153485	Q8N6I4	842.0
ENSG00000153487	Q9UK53	1368.0
ENSG00000153495	Q8N6K0	97.4
ENSG00000153498	Q96KW9	91.0
ENSG00000153531	Q8NDY3	454.6
ENSG00000153551	Q96FZ5	797.0
ENSG00000153558	Q9UKC9	1628.0
ENSG00000153560	Q9NZI7	910.0
ENSG00000153561	Q9H871	1628.0
ENSG00000153563	P01732	361.2
ENSG00000153574	P49247	4200.0
ENSG00000153575	Q96RT8	1628.0
ENSG00000153666	A6NC78	29.6
ENSG00000153684	Q08AF8	29.6
ENSG00000153707	P23468	1628.0
ENSG00000153714	Q8IV03	454.6
ENSG00000153721	Q6P9H4	454.6
ENSG00000153767	P29083	1628.0
ENSG00000153774	Q9UEE9	1368.0
ENSG00000153779	Q8IUE1	97.4
ENSG00000153786	Q9NXF8	454.6
ENSG00000153789	Q6ZTR7	361.2
ENSG00000153790	Q8N865	842.0
ENSG00000153802	O60235	220.2
ENSG00000153807	P31260	454.6
ENSG00000153814	Q86VZ6	910.0
ENSG00000153815	Q8IY22	842.0
ENSG00000153820	Q2M3C7	454.6
ENSG00000153822	Q9NPI9	454.6
ENSG00000153823	Q7Z2X4	454.6
ENSG00000153827	Q14669	1628.0
ENSG00000153832	Q8NEA4	842.0
ENSG00000153879	P53567	910.0
ENSG00000153885	Q96SI1	910.0
ENSG00000153896	Q96NL3	910.0
ENSG00000153898	Q8IZK6	1628.0
ENSG00000153902	Q8N135	220.2
ENSG00000153904	O94760	4200.0
ENSG00000153914	Q8WXA9	1628.0
ENSG00000153922	O14646	1628.0
ENSG00000153923	Q9Y6N3	0.0
ENSG00000153930	Q8N957	910.0
ENSG00000153933	P52429	910.0
ENSG00000153936	Q7LGA3	910.0
ENSG00000153944	Q96DH6	1628.0
ENSG00000153951	P58180	220.2
ENSG00000153956	P54289	454.6
ENSG00000153975	Q96AP4	1628.0
ENSG00000153976	Q9Y663	4200.0
ENSG00000153982	Q8N9F7	4200.0
ENSG00000153989	Q96E22	1628.0
ENSG00000153993	O95025	454.6
ENSG00000154001	Q16537	1628.0
ENSG00000154007	Q8WXJ9	220.2
ENSG00000154016	Q13588	361.2
ENSG00000154025	A0PJK1	4200.0
ENSG00000154027	Q9Y6K8	454.6
ENSG00000154035	Q8N6N6	4200.0
ENSG00000154040	O75952	176.1
ENSG00000154059	Q9P2X3	1628.0
ENSG00000154065	Q8N6D5	910.0
ENSG00000154079	Q5VUM1	4200.0
ENSG00000154080	Q7L1S5	797.0
ENSG00000154096	P04216	454.6
ENSG00000154099	Q8NEP3	1628.0
ENSG00000154102	Q96GX8	220.2
ENSG00000154114	Q5QJ74	1628.0
ENSG00000154118	Q8WXH2	910.0
ENSG00000154122	Q9HCJ1	454.6
ENSG00000154124	Q96BN8	361.2
ENSG00000154127	Q8TF42	910.0
ENSG00000154133	Q8WZ75	454.6
ENSG00000154134	Q96MS0	910.0
ENSG00000154143	Q96QZ0	454.6
ENSG00000154144	Q3YBR2	1628.0
ENSG00000154146	Q92686	176.1
ENSG00000154153	Q9H6L5	454.6
ENSG00000154162	P55289	797.0
ENSG00000154165	P49685	324.5
ENSG00000154174	O94826	4200.0
ENSG00000154175	Q7Z7G0	842.0
ENSG00000154188	Q15389	454.6
ENSG00000154198	Q8N1L4	176.1
ENSG00000154217	Q9UKF7	1628.0
ENSG00000154222	Q5T0F9	1628.0
ENSG00000154227	Q8IU89	454.6
ENSG00000154229	P17252	1368.0
ENSG00000154237	Q38SD2	1628.0
ENSG00000154240	Q8N8E3	1628.0
ENSG00000154251	A6NN04	29.6
ENSG00000154252	Q9H3Q3	797.0
ENSG00000154258	Q8IUA7	4200.0
ENSG00000154262	Q8N139	4200.0
ENSG00000154263	Q8WWZ4	4200.0
ENSG00000154265	Q8WWZ7	4200.0
ENSG00000154269	O14638	1628.0
ENSG00000154274	Q8IY42	176.1
ENSG00000154277	P09936	1628.0
ENSG00000154305	Q5JRA6	842.0
ENSG00000154309	Q96F81	910.0
ENSG00000154310	Q9UKE5	910.0
ENSG00000154316	Q8IZJ6	4200.0
ENSG00000154319	Q96KS9	797.0
ENSG00000154328	Q969S2	361.2
ENSG00000154330	Q15124	4200.0
ENSG00000154342	P56704	842.0
ENSG00000154358	Q5VST9	4200.0
ENSG00000154359	Q17RB8	1628.0
ENSG00000154370	Q96F44	454.6
ENSG00000154380	Q8N8S7	910.0
ENSG00000154415	Q16821	454.6
ENSG00000154429	Q6IQ19	454.6
ENSG00000154438	Q8WWH4	842.0
ENSG00000154447	Q7Z6J0	910.0
ENSG00000154451	Q96PP8	1628.0
ENSG00000154473	O43684	1628.0
ENSG00000154474	O60662	797.0
ENSG00000154478	Q8NDV2	454.6
ENSG00000154479	Q0VFZ6	842.0
ENSG00000154485	Q8N119	454.6
ENSG00000154493	Q96M02	324.5
ENSG00000154511	Q5T7M9	910.0
ENSG00000154518	P48201	1628.0
ENSG00000154529	Q96NU0	910.0
ENSG00000154537	Q5VT28	6.1
ENSG00000154545	Q96JG8	97.4
ENSG00000154548	Q8WXF0	361.2
ENSG00000154553	Q53GG5	910.0
ENSG00000154556	O94875	454.6
ENSG00000154582	Q15369	1628.0
ENSG00000154589	Q9Y6Y9	324.5
ENSG00000154608	Q96L14	454.6
ENSG00000154611	Q8TAA3	4200.0
ENSG00000154620	O14604	0.0
ENSG00000154639	P78310	454.6
ENSG00000154640	Q14201	454.6
ENSG00000154642	Q9NYK6	454.6
ENSG00000154645	Q9H9P2	454.6
ENSG00000154646	P98073	797.0
ENSG00000154654	O15394	910.0
ENSG00000154655	Q8NA19	910.0
ENSG00000154678	Q14123	1628.0
ENSG00000154710	Q9UJ41	1628.0
ENSG00000154719	Q9NYK5	910.0
ENSG00000154721	P57087	454.6
ENSG00000154723	P18859	910.0
ENSG00000154727	Q06546	910.0
ENSG00000154734	Q9UHI8	910.0
ENSG00000154736	Q9UNA0	910.0
ENSG00000154743	Q8NCE0	1628.0
ENSG00000154760	Q68D06	176.1
ENSG00000154764	O00755	454.6
ENSG00000154767	Q01831	1628.0
ENSG00000154768	Q8WW18	91.0
ENSG00000154781	Q6PII3	910.0
ENSG00000154783	Q6ZNL6	454.6
ENSG00000154803	Q8NFG4	1628.0
ENSG00000154813	Q96FX2	1628.0
ENSG00000154814	Q96HP4	1368.0
ENSG00000154822	Q9UPR0	1368.0
ENSG00000154832	Q9P0U4	910.0
ENSG00000154839	Q96BD8	1628.0
ENSG00000154845	Q8TF05	1628.0
ENSG00000154856	Q8J025	842.0
ENSG00000154864	Q9H5I5	1628.0
ENSG00000154874	Q3MJ40	324.5
ENSG00000154889	Q53F39	1628.0
ENSG00000154898	Q8IYA2	324.5
ENSG00000154914	Q70EL4	1628.0
ENSG00000154917	Q9NRW1	1628.0
ENSG00000154920	Q96AY2	1628.0
ENSG00000154928	P54762	1628.0
ENSG00000154930	Q9NUB1	4200.0
ENSG00000154945	Q6AI12	842.0
ENSG00000154957	P17022	220.2
ENSG00000154975	Q9NS85	1628.0
ENSG00000154997	Q6ZU15	910.0
ENSG00000154999	Q9Y2R5	910.0
ENSG00000155008	Q6UXV4	910.0
ENSG00000155011	Q9UBU2	842.0
ENSG00000155016	Q7Z449	1628.0
ENSG00000155026	P0C881	4200.0
ENSG00000155034	Q96ME1	454.6
ENSG00000155052	Q8WYK1	910.0
ENSG00000155066	Q8N271	361.2
ENSG00000155070	A6NGZ7	0.0
ENSG00000155085	Q5TCS8	842.0
ENSG00000155087	Q14990	324.5
ENSG00000155090	Q13118	797.0
ENSG00000155093	Q92932	910.0
ENSG00000155096	O14977	454.6
ENSG00000155097	P21283	1628.0
ENSG00000155099	Q8N4L2	454.6
ENSG00000155100	Q8N6M0	1628.0
ENSG00000155111	Q9BWU1	1628.0
ENSG00000155115	Q969F1	842.0
ENSG00000155130	P29966	454.6
ENSG00000155158	Q5VTQ0	1628.0
ENSG00000155189	Q9NUQ2	910.0
ENSG00000155229	Q96T76	1628.0
ENSG00000155249	Q8NGD4	176.1
ENSG00000155252	Q86XE5	4200.0
ENSG00000155254	Q9BSK0	454.6
ENSG00000155256	Q5T4F4	454.6
ENSG00000155265	Q2TAP0	1628.0
ENSG00000155269	Q96P69	29.6
ENSG00000155275	Q8IYL2	910.0
ENSG00000155287	Q96A46	1628.0
ENSG00000155304	P48723	910.0
ENSG00000155307	Q9NSI8	454.6
ENSG00000155313	Q9UHP3	1628.0
ENSG00000155319	Q6NSI1	29.6
ENSG00000155324	Q96HH9	454.6
ENSG00000155329	Q8TBK6	454.6
ENSG00000155330	Q6PH81	454.6
ENSG00000155352	Q6VEQ5	0.0
ENSG00000155363	Q9HCE1	4200.0
ENSG00000155366	P08134	454.6
ENSG00000155367	Q5JR12	910.0
ENSG00000155368	P07108	4200.0
ENSG00000155380	P53985	4200.0
ENSG00000155393	Q7Z4Q2	1628.0
ENSG00000155428	Q86UV6	1628.0
ENSG00000155438	Q9BYG3	1628.0
ENSG00000155463	Q15070	1628.0
ENSG00000155465	Q9UM01	1368.0
ENSG00000155495	O60732	29.6
ENSG00000155506	Q6PKG0	1628.0
ENSG00000155508	Q9UFF9	1628.0
ENSG00000155511	P42261	1628.0
ENSG00000155530	Q96M69	1628.0
ENSG00000155542	Q8NE22	842.0
ENSG00000155545	Q7Z3K6	454.6
ENSG00000155561	Q92621	1628.0
ENSG00000155592	Q63HK3	220.2
ENSG00000155621	Q96MD7	1628.0
ENSG00000155622	Q96GT9	29.6
ENSG00000155629	Q6ZUJ8	454.6
ENSG00000155636	Q8IUH3	1628.0
ENSG00000155640	Q8N655	324.5
ENSG00000155657	Q8WZ42	4200.0
ENSG00000155659	Q9Y279	324.5
ENSG00000155660	P13667	4200.0
ENSG00000155666	Q8N371	1628.0
ENSG00000155714	Q8IXQ8	220.2
ENSG00000155719	Q7RTW8	797.0
ENSG00000155729	Q6PI47	324.5
ENSG00000155744	Q8IXS8	454.6
ENSG00000155749	Q96Q35	842.0
ENSG00000155754	Q53TS8	220.2
ENSG00000155755	Q96Q45	842.0
ENSG00000155760	O75084	910.0
ENSG00000155761	Q6Q759	1628.0
ENSG00000155792	Q8TB45	1628.0
ENSG00000155816	Q9NZ56	1628.0
ENSG00000155827	Q5VTR2	910.0
ENSG00000155833	Q14093	0.0
ENSG00000155846	Q86YN6	361.2
ENSG00000155849	Q92556	1628.0
ENSG00000155850	P50443	910.0
ENSG00000155858	P83369	1628.0
ENSG00000155868	O43513	1628.0
ENSG00000155875	Q8IYX7	910.0
ENSG00000155876	Q7L523	1628.0
ENSG00000155886	Q9UI40	910.0
ENSG00000155890	Q8IWZ5	324.5
ENSG00000155893	Q8TE99	1628.0
ENSG00000155897	P40145	1628.0
ENSG00000155903	Q15283	910.0
ENSG00000155906	Q9NWS8	4200.0
ENSG00000155918	Q5VY80	97.4
ENSG00000155926	Q13239	454.6
ENSG00000155957	Q9HC24	4200.0
ENSG00000155959	P61758	1628.0
ENSG00000155961	Q96DA2	910.0
ENSG00000155962	O15247	1628.0
ENSG00000155966	P51816	454.6
ENSG00000155970	Q86XE3	910.0
ENSG00000155974	Q9Y3R0	910.0
ENSG00000155975	Q8NEZ2	910.0
ENSG00000155980	Q12840	1628.0
ENSG00000155984	Q8NFB2	910.0
ENSG00000156006	P11245	0.0
ENSG00000156009	P43361	29.6
ENSG00000156011	Q9NYI0	910.0
ENSG00000156017	Q8N4J0	1628.0
ENSG00000156026	Q8NE86	1628.0
ENSG00000156030	Q6PJG2	454.6
ENSG00000156035	Q8WUY3	361.2
ENSG00000156042	Q5T0N1	1628.0
ENSG00000156049	O95837	454.6
ENSG00000156050	Q96MY7	1628.0
ENSG00000156052	P50148	910.0
ENSG00000156076	Q9Y5W5	910.0
ENSG00000156096	P06133	910.0
ENSG00000156097	Q9BZJ8	842.0
ENSG00000156103	P51512	4200.0
ENSG00000156110	P55263	4200.0
ENSG00000156113	Q12791	4200.0
ENSG00000156127	Q16520	454.6
ENSG00000156136	P27707	1628.0
ENSG00000156140	O15072	454.6
ENSG00000156150	O95076	454.6
ENSG00000156162	Q7Z388	454.6
ENSG00000156170	Q330K2	4200.0
ENSG00000156171	Q6UX65	910.0
ENSG00000156172	Q96NL8	1628.0
ENSG00000156194	O14830	1628.0
ENSG00000156206	Q6P656	1628.0
ENSG00000156218	P82987	797.0
ENSG00000156219	Q13508	176.1
ENSG00000156222	O00337	4200.0
ENSG00000156232	Q8TF30	842.0
ENSG00000156234	O43927	324.5
ENSG00000156239	Q9Y5N5	4200.0
ENSG00000156253	P57060	0.0
ENSG00000156256	Q9Y5T5	1628.0
ENSG00000156261	P50990	1628.0
ENSG00000156265	P57077	842.0
ENSG00000156269	Q9BSU3	4200.0
ENSG00000156273	O14867	454.6
ENSG00000156282	P56750	324.5
ENSG00000156284	P56748	454.6
ENSG00000156298	P41732	910.0
ENSG00000156299	Q13009	910.0
ENSG00000156304	O95104	454.6
ENSG00000156313	Q92834	1628.0
ENSG00000156345	Q8IZL9	1628.0
ENSG00000156363	A6NFL8	0.0
ENSG00000156374	Q9BYE7	454.6
ENSG00000156381	Q96BM1	454.6
ENSG00000156384	Q86XK3	842.0
ENSG00000156395	Q9UPU3	454.6
ENSG00000156398	Q96NB2	910.0
ENSG00000156411	P56378	324.5
ENSG00000156413	P51993	910.0
ENSG00000156414	Q8NDG6	1628.0
ENSG00000156427	O76093	797.0
ENSG00000156453	Q08174	842.0
ENSG00000156463	Q8TEC5	361.2
ENSG00000156466	Q6KF10	454.6
ENSG00000156467	P14927	1628.0
ENSG00000156469	Q96E29	1628.0
ENSG00000156471	P48651	910.0
ENSG00000156475	Q00005	1628.0
ENSG00000156482	P62888	4200.0
ENSG00000156486	Q9ULS6	454.6
ENSG00000156500	Q6P4D5	0.0
ENSG00000156502	Q8IYB8	4200.0
ENSG00000156504	Q7Z309	361.2
ENSG00000156508	P68104	4200.0
ENSG00000156509	Q4G163	454.6
ENSG00000156510	Q2TB90	4200.0
ENSG00000156515	P19367	4200.0
ENSG00000156521	Q2T9J0	1628.0
ENSG00000156531	Q8IWS0	454.6
ENSG00000156535	Q6YHK3	910.0
ENSG00000156564	Q9ULH4	842.0
ENSG00000156574	Q96S42	454.6
ENSG00000156575	Q9Y2Y8	324.5
ENSG00000156587	O14933	97.4
ENSG00000156599	Q9C0B5	454.6
ENSG00000156603	A0JLT2	910.0
ENSG00000156639	Q9H8U3	454.6
ENSG00000156642	Q9Y639	454.6
ENSG00000156650	Q8WYB5	1628.0
ENSG00000156671	Q96LT4	1628.0
ENSG00000156675	Q6WKZ4	454.6
ENSG00000156687	Q6UXZ4	910.0
ENSG00000156689	Q8WU03	454.6
ENSG00000156697	Q9BVJ6	1628.0
ENSG00000156709	O95831	1628.0
ENSG00000156711	O15264	454.6
ENSG00000156735	O95429	454.6
ENSG00000156738	P11836	220.2
ENSG00000156787	Q96DN5	1628.0
ENSG00000156795	Q96HA8	1628.0
ENSG00000156802	Q6PL18	1628.0
ENSG00000156804	Q969P5	910.0
ENSG00000156831	Q96MF7	1628.0
ENSG00000156853	Q96CS4	97.4
ENSG00000156858	Q9BWN1	361.2
ENSG00000156860	Q9HAH7	361.2
ENSG00000156869	Q6ZNA5	910.0
ENSG00000156873	P15735	910.0
ENSG00000156875	Q96MC6	4200.0
ENSG00000156876	Q6UVJ0	1628.0
ENSG00000156885	Q02221	0.0
ENSG00000156886	Q13349	454.6
ENSG00000156920	Q8IZF6	324.5
ENSG00000156925	O60481	454.6
ENSG00000156928	Q96EH3	4200.0
ENSG00000156931	Q8N3P4	1628.0
ENSG00000156958	Q01415	1628.0
ENSG00000156959	Q7Z7J7	454.6
ENSG00000156966	Q8NFL0	454.6
ENSG00000156968	Q2QL34	1628.0
ENSG00000156970	O60566	1628.0
ENSG00000156973	O43924	1628.0
ENSG00000156976	Q14240	1628.0
ENSG00000156983	P55201	1628.0
ENSG00000156990	Q6P087	842.0
ENSG00000157005	P61278	454.6
ENSG00000157014	Q93075	4200.0
ENSG00000157017	Q9UBU3	324.5
ENSG00000157020	P55735	1628.0
ENSG00000157021	A6NJH2	910.0
ENSG00000157036	Q9Y2C4	4200.0
ENSG00000157045	Q96AB6	1628.0
ENSG00000157060	Q9BZQ2	797.0
ENSG00000157064	Q9BZQ4	797.0
ENSG00000157077	O95405	910.0
ENSG00000157087	Q01814	4200.0
ENSG00000157093	Q96KX0	220.2
ENSG00000157103	P30531	1628.0
ENSG00000157106	Q96Q15	1628.0
ENSG00000157107	Q0JRZ9	910.0
ENSG00000157110	Q93062	910.0
ENSG00000157111	Q8WVE6	361.2
ENSG00000157119	Q2TBA0	797.0
ENSG00000157131	P07357	454.6
ENSG00000157150	Q99727	797.0
ENSG00000157152	Q92777	1628.0
ENSG00000157168	Q02297	454.6
ENSG00000157181	Q5SWX8	1628.0
ENSG00000157184	P23786	1628.0
ENSG00000157191	Q9NVZ3	1628.0
ENSG00000157193	Q14114	910.0
ENSG00000157211	Q5VXM1	454.6
ENSG00000157212	Q6ZW49	1628.0
ENSG00000157214	Q8NFT2	4200.0
ENSG00000157216	Q9BWW4	910.0
ENSG00000157219	P47898	454.6
ENSG00000157224	P56749	454.6
ENSG00000157227	P50281	4200.0
ENSG00000157240	Q9UP38	910.0
ENSG00000157259	Q8WUU5	910.0
ENSG00000157303	Q96L08	454.6
ENSG00000157306	Q9BU02	842.0
ENSG00000157312	Q9HBH1	4200.0
ENSG00000157315	Q8WW62	910.0
ENSG00000157322	A5D8T8	454.6
ENSG00000157326	Q9BTZ2	4200.0
ENSG00000157330	Q8N1D5	842.0
ENSG00000157335	Q8NCF0	454.6
ENSG00000157343	Q5T9G4	220.2
ENSG00000157344	Q5RKV6	1628.0
ENSG00000157349	Q9UMR2	1628.0
ENSG00000157350	Q16842	842.0
ENSG00000157353	Q8N0W3	1628.0
ENSG00000157358	Q5VWM5	97.4
ENSG00000157368	Q6ZMJ4	454.6
ENSG00000157379	Q96LJ7	4200.0
ENSG00000157388	Q01668	1628.0
ENSG00000157399	P51690	4200.0
ENSG00000157404	P10721	454.6
ENSG00000157423	Q4G0P3	1628.0
ENSG00000157426	Q4L235	4200.0
ENSG00000157429	P17023	97.4
ENSG00000157445	Q8IZS8	910.0
ENSG00000157450	Q6ZNA4	454.6
ENSG00000157456	O95067	1628.0
ENSG00000157470	Q8TBF8	842.0
ENSG00000157483	Q12965	1628.0
ENSG00000157500	Q9UKG1	842.0
ENSG00000157502	Q5H9M0	361.2
ENSG00000157510	Q8TED9	454.6
ENSG00000157514	Q99576	910.0
ENSG00000157538	O14972	1628.0
ENSG00000157540	Q13627	1628.0
ENSG00000157542	P48051	454.6
ENSG00000157551	Q99712	454.6
ENSG00000157554	P11308	842.0
ENSG00000157557	P15036	910.0
ENSG00000157570	Q96SJ8	842.0
ENSG00000157578	O95447	324.5
ENSG00000157593	Q8TB61	1628.0
ENSG00000157600	Q5U3C3	1628.0
ENSG00000157601	P20591	1628.0
ENSG00000157606	Q496A3	842.0
ENSG00000157613	Q96BA8	842.0
ENSG00000157617	Q9Y426	454.6
ENSG00000157625	Q8N5C8	0.0
ENSG00000157637	Q9HBR0	910.0
ENSG00000157653	Q8TAL5	97.4
ENSG00000157654	Q9Y2D5	797.0
ENSG00000157657	Q5T7W0	454.6
ENSG00000157680	O75912	910.0
ENSG00000157693	Q5VZI3	361.2
ENSG00000157703	Q8N434	454.6
ENSG00000157734	Q96L94	454.6
ENSG00000157741	Q6ZU65	842.0
ENSG00000157764	P15056	910.0
ENSG00000157765	O95436	910.0
ENSG00000157766	P16112	910.0
ENSG00000157778	Q9BT73	1628.0
ENSG00000157782	Q9NZU7	454.6
ENSG00000157796	Q8NEZ3	1628.0
ENSG00000157800	Q8NCC5	4200.0
ENSG00000157823	P59780	1628.0
ENSG00000157827	Q96PY5	1628.0
ENSG00000157828	Q8TD47	4200.0
ENSG00000157833	Q75VX8	0.0
ENSG00000157837	Q8TCT6	1628.0
ENSG00000157851	Q9BPU6	1368.0
ENSG00000157856	Q96MC2	1628.0
ENSG00000157869	P51157	1628.0
ENSG00000157870	Q8TBF2	1628.0
ENSG00000157873	Q92956	842.0
ENSG00000157881	Q9NVE7	1628.0
ENSG00000157884	A0PJX0	220.2
ENSG00000157890	A6BM72	1628.0
ENSG00000157895	Q96C57	797.0
ENSG00000157911	O60683	1628.0
ENSG00000157916	O15258	1628.0
ENSG00000157927	Q96JH8	842.0
ENSG00000157933	P12755	910.0
ENSG00000157950	Q16385	29.6
ENSG00000157954	Q9Y4P8	1628.0
ENSG00000157965	Q7RTT4	91.0
ENSG00000157978	Q5SW96	910.0
ENSG00000157985	Q9UPQ3	910.0
ENSG00000157992	Q53RY4	454.6
ENSG00000157999	A6NGH8	220.2
ENSG00000158006	Q99487	1628.0
ENSG00000158008	Q92935	176.1
ENSG00000158014	Q9BRI3	4200.0
ENSG00000158019	Q9NXR7	1628.0
ENSG00000158022	Q969Q1	361.2
ENSG00000158023	Q8TBY9	1628.0
ENSG00000158042	Q9NRX2	4200.0
ENSG00000158050	Q05923	454.6
ENSG00000158055	Q8TE85	454.6
ENSG00000158062	Q5T124	1628.0
ENSG00000158077	Q86W24	1628.0
ENSG00000158079	A2A3K4	1628.0
ENSG00000158089	Q96FL9	454.6
ENSG00000158092	P16333	910.0
ENSG00000158104	P32754	4200.0
ENSG00000158106	Q8TCX5	910.0
ENSG00000158109	Q5T0D9	842.0
ENSG00000158113	Q8N309	1628.0
ENSG00000158122	Q7RTV5	1628.0
ENSG00000158125	P47989	4200.0
ENSG00000158156	Q9H6D3	1628.0
ENSG00000158158	Q6P4Q7	4200.0
ENSG00000158161	Q99504	454.6
ENSG00000158163	Q8IYY4	842.0
ENSG00000158164	Q99406	220.2
ENSG00000158169	Q00597	454.6
ENSG00000158186	O14807	910.0
ENSG00000158195	Q9Y6W5	454.6
ENSG00000158201	Q8WU67	4200.0
ENSG00000158220	A0FGR9	1628.0
ENSG00000158234	Q9NVQ4	910.0
ENSG00000158246	Q96A09	176.1
ENSG00000158258	Q9H4D0	910.0
ENSG00000158270	Q5KU26	910.0
ENSG00000158286	Q6ZRF8	910.0
ENSG00000158290	Q13620	1628.0
ENSG00000158292	Q6NV75	454.6
ENSG00000158296	Q8WWT9	1628.0
ENSG00000158301	Q96D09	97.4
ENSG00000158315	Q9NX52	1628.0
ENSG00000158321	Q8WXX7	454.6
ENSG00000158352	Q9ULL8	454.6
ENSG00000158373	P58876	1628.0
ENSG00000158402	P30307	910.0
ENSG00000158406	P62805	1628.0
ENSG00000158411	Q8WV92	910.0
ENSG00000158417	O60841	4200.0
ENSG00000158423	Q8N443	1628.0
ENSG00000158427	Q99406	220.2
ENSG00000158428	Q7Z7H3	842.0
ENSG00000158435	Q9UKZ1	1628.0
ENSG00000158445	Q14721	4200.0
ENSG00000158457	Q86UF1	910.0
ENSG00000158458	O14511	910.0
ENSG00000158467	Q96HN2	910.0
ENSG00000158470	O43286	842.0
ENSG00000158473	P15813	324.5
ENSG00000158477	P06126	97.4
ENSG00000158480	Q9UM82	910.0
ENSG00000158481	P29017	97.4
ENSG00000158482	A6NJ09	910.0
ENSG00000158483	Q9NVL1	6.1
ENSG00000158485	P29016	97.4
ENSG00000158486	Q8TD57	1628.0
ENSG00000158488	P15812	97.4
ENSG00000158497	O97980	29.6
ENSG00000158516	P48052	4200.0
ENSG00000158525	Q8WXQ8	910.0
ENSG00000158526	Q969E8	1628.0
ENSG00000158527	Q9H8C5	842.0
ENSG00000158528	Q9ULJ8	910.0
ENSG00000158545	Q86VM9	454.6
ENSG00000158552	Q8WV99	1628.0
ENSG00000158553	Q96KW2	97.4
ENSG00000158555	Q8WTR4	842.0
ENSG00000158560	O14576	1628.0
ENSG00000158571	P16118	4200.0
ENSG00000158578	P22557	4200.0
ENSG00000158604	Q7Z7H5	1628.0
ENSG00000158615	Q5SWA1	91.0
ENSG00000158623	Q9UBF2	1628.0
ENSG00000158636	Q7Z589	454.6
ENSG00000158639	Q96GU1	29.6
ENSG00000158669	Q86UL3	1628.0
ENSG00000158683	Q8TDX9	842.0
ENSG00000158691	O43309	97.4
ENSG00000158710	Q9UL16	1628.0
ENSG00000158711	P28324	454.6
ENSG00000158714	Q9P0V8	361.2
ENSG00000158715	Q96JT2	842.0
ENSG00000158716	Q9BVJ7	4200.0
ENSG00000158717	Q96A37	842.0
ENSG00000158731	Q8NGY7	97.4
ENSG00000158747	P41271	910.0
ENSG00000158748	P50406	454.6
ENSG00000158764	Q8WWU7	797.0
ENSG00000158769	Q9Y624	454.6
ENSG00000158773	P22415	454.6
ENSG00000158786	Q9BZM2	220.2
ENSG00000158792	Q8IUW3	220.2
ENSG00000158793	Q86X76	4200.0
ENSG00000158796	O75618	842.0
ENSG00000158805	Q8N554	454.6
ENSG00000158806	Q86SE8	454.6
ENSG00000158813	Q92838	176.1
ENSG00000158815	O60258	454.6
ENSG00000158816	Q5TIE3	842.0
ENSG00000158825	P32320	4200.0
ENSG00000158828	Q9BXM7	910.0
ENSG00000158850	O60512	910.0
ENSG00000158856	Q08495	454.6
ENSG00000158859	O75173	910.0
ENSG00000158863	Q86V87	910.0
ENSG00000158864	O75306	4200.0
ENSG00000158865	Q8WWX8	4200.0
ENSG00000158869	P30273	324.5
ENSG00000158874	P02652	176.1
ENSG00000158882	Q969M1	454.6
ENSG00000158887	P25189	454.6
ENSG00000158901	Q8IUA0	910.0
ENSG00000158927	Q8NAV2	176.1
ENSG00000158941	Q8N163	910.0
ENSG00000158955	O14905	910.0
ENSG00000158966	Q5VU97	910.0
ENSG00000158985	Q9NRR3	361.2
ENSG00000158987	Q8TEU7	910.0
ENSG00000159023	P11171	454.6
ENSG00000159055	Q9NYP9	1368.0
ENSG00000159063	Q9BVK2	842.0
ENSG00000159069	Q969U6	910.0
ENSG00000159079	P57076	1628.0
ENSG00000159082	O43426	1628.0
ENSG00000159086	Q9Y5B6	1628.0
ENSG00000159110	P48551	454.6
ENSG00000159111	Q7Z7H8	910.0
ENSG00000159113	Q08334	454.6
ENSG00000159123	Q5HYR2	91.0
ENSG00000159128	P38484	454.6
ENSG00000159131	P22102	4200.0
ENSG00000159140	P18583	910.0
ENSG00000159147	Q9NYP3	1628.0
ENSG00000159164	Q7L0J3	1628.0
ENSG00000159166	O00515	220.2
ENSG00000159167	P52823	797.0
ENSG00000159173	P19237	454.6
ENSG00000159176	P21291	454.6
ENSG00000159182	Q96KF2	29.6
ENSG00000159184	Q92826	454.6
ENSG00000159186	P48047	4200.0
ENSG00000159189	P02747	454.6
ENSG00000159197	Q9Y6J6	324.5
ENSG00000159199	P05496	1628.0
ENSG00000159200	P53805	910.0
ENSG00000159202	Q9H832	1628.0
ENSG00000159208	Q8N365	454.6
ENSG00000159210	Q96H20	1628.0
ENSG00000159212	Q96NY7	797.0
ENSG00000159214	Q8N4L8	842.0
ENSG00000159216	Q01196	910.0
ENSG00000159217	Q9NZI8	910.0
ENSG00000159224	P09681	454.6
ENSG00000159228	P16152	4200.0
ENSG00000159231	O75828	4200.0
ENSG00000159239	A6NN90	176.1
ENSG00000159247	A6NKZ8	1628.0
ENSG00000159248	Q9UKL4	454.6
ENSG00000159251	P68032	1628.0
ENSG00000159256	Q14149	1628.0
ENSG00000159259	Q13112	1628.0
ENSG00000159261	O95500	797.0
ENSG00000159263	Q14190	910.0
ENSG00000159266	Q69YJ1	910.0
ENSG00000159267	P50747	4200.0
ENSG00000159279	Q99463	324.5
ENSG00000159289	Q9NYA3	29.6
ENSG00000159307	Q8IWY4	842.0
ENSG00000159322	Q9BRR6	4200.0
ENSG00000159335	P20962	97.4
ENSG00000159337	Q86XP0	454.6
ENSG00000159339	Q9UM07	454.6
ENSG00000159346	Q96A54	1628.0
ENSG00000159348	Q9UHQ9	4200.0
ENSG00000159352	P55036	1628.0
ENSG00000159363	Q9NQ11	1628.0
ENSG00000159374	Q8TC57	797.0
ENSG00000159377	P28070	1628.0
ENSG00000159387	P78412	842.0
ENSG00000159388	P78543	454.6
ENSG00000159398	Q6NT32	797.0
ENSG00000159399	P52789	4200.0
ENSG00000159403	P00736	361.2
ENSG00000159409	Q5SZQ8	1628.0
ENSG00000159423	P30038	4200.0
ENSG00000159433	Q9P2P6	454.6
ENSG00000159445	Q5T1C6	4200.0
ENSG00000159450	Q07283	97.4
ENSG00000159455	O14633	0.0
ENSG00000159459	Q8IWV7	1368.0
ENSG00000159461	Q9UKV5	1628.0
ENSG00000159479	Q96G25	910.0
ENSG00000159495	Q96PF1	361.2
ENSG00000159496	Q8IZJ4	29.6
ENSG00000159516	Q9BYE4	0.0
ENSG00000159527	Q96LB9	910.0
ENSG00000159556	Q96A47	1628.0
ENSG00000159579	Q96DX4	910.0
ENSG00000159588	Q96LX7	361.2
ENSG00000159592	Q9HC44	454.6
ENSG00000159593	Q13564	1628.0
ENSG00000159596	Q5SWH9	842.0
ENSG00000159618	Q8IZF4	220.2
ENSG00000159625	Q8IY82	1628.0
ENSG00000159640	P12821	4200.0
ENSG00000159648	Q6URK8	842.0
ENSG00000159650	Q96N76	4200.0
ENSG00000159658	O75071	910.0
ENSG00000159674	Q9BUD6	910.0
ENSG00000159685	Q9BRQ6	454.6
ENSG00000159692	Q13363	4200.0
ENSG00000159708	Q1X8D7	220.2
ENSG00000159712	A2A2Z9	29.6
ENSG00000159713	Q9BW30	454.6
ENSG00000159714	Q8WTX9	1628.0
ENSG00000159720	P61421	1628.0
ENSG00000159723	O00253	454.6
ENSG00000159733	Q9HCC9	910.0
ENSG00000159753	Q6F5E8	1628.0
ENSG00000159761	Q6ZW13	6.1
ENSG00000159763	P12273	220.2
ENSG00000159784	Q86XD5	454.6
ENSG00000159788	O14924	910.0
ENSG00000159792	P11801	1628.0
ENSG00000159797	Q63HN1	176.1
ENSG00000159840	Q15942	324.5
ENSG00000159842	Q12979	910.0
ENSG00000159871	Q6UWN5	176.1
ENSG00000159873	Q8IWD4	361.2
ENSG00000159882	Q9UIE0	29.6
ENSG00000159884	Q8WV48	97.4
ENSG00000159885	Q9UK12	29.6
ENSG00000159899	P20594	1628.0
ENSG00000159904	Q9UK10	910.0
ENSG00000159905	Q14588	910.0
ENSG00000159915	A6NK53	910.0
ENSG00000159917	Q14590	910.0
ENSG00000159921	Q9Y223	4200.0
ENSG00000159958	Q96RJ3	97.4
ENSG00000159961	P47888	29.6
ENSG00000160007	Q9NRY4	910.0
ENSG00000160013	P43119	454.6
ENSG00000160014	P62158	1628.0
ENSG00000160049	O00273	454.6
ENSG00000160050	Q9BUN5	910.0
ENSG00000160051	Q4KMZ1	324.5
ENSG00000160055	Q8WY98	1628.0
ENSG00000160058	Q9NW68	1628.0
ENSG00000160072	Q5T9A4	1628.0
ENSG00000160075	Q9NP77	1628.0
ENSG00000160087	Q8N2K1	1628.0
ENSG00000160094	Q5T0B9	842.0
ENSG00000160097	Q8NAU1	454.6
ENSG00000160111	Q8IZJ3	842.0
ENSG00000160113	P10588	454.6
ENSG00000160117	Q8NAG6	910.0
ENSG00000160124	Q4VC31	910.0
ENSG00000160131	Q3ZAQ7	910.0
ENSG00000160145	O60229	910.0
ENSG00000160161	Q8IUL8	797.0
ENSG00000160179	P45844	4200.0
ENSG00000160180	Q07654	361.2
ENSG00000160181	Q03403	797.0
ENSG00000160182	P04155	361.2
ENSG00000160183	P57727	797.0
ENSG00000160185	P57075	324.5
ENSG00000160188	Q8WYR4	4200.0
ENSG00000160190	P57057	1628.0
ENSG00000160191	O76083	1628.0
ENSG00000160193	P57081	1628.0
ENSG00000160194	P56181	454.6
ENSG00000160199	P55347	454.6
ENSG00000160200	P35520	4200.0
ENSG00000160201	Q01081	1628.0
ENSG00000160202	P02489	454.6
ENSG00000160207	O75031	454.6
ENSG00000160208	Q14684	1628.0
ENSG00000160209	O00764	4200.0
ENSG00000160211	P11413	4200.0
ENSG00000160213	P04080	1628.0
ENSG00000160214	P56182	0.0
ENSG00000160216	Q9NRZ7	4200.0
ENSG00000160218	P48553	1628.0
ENSG00000160219	Q8WWW8	454.6
ENSG00000160220	Q15269	1628.0
ENSG00000160221	P30042	4200.0
ENSG00000160223	O75144	324.5
ENSG00000160224	O43918	454.6
ENSG00000160226	O43822	1628.0
ENSG00000160229	Q96H40	6.1
ENSG00000160233	Q9BY71	454.6
ENSG00000160255	P05107	910.0
ENSG00000160256	Q9NSI2	910.0
ENSG00000160271	Q12967	910.0
ENSG00000160282	O95954	4200.0
ENSG00000160284	Q9H0A9	454.6
ENSG00000160285	P48449	4200.0
ENSG00000160293	P52735	910.0
ENSG00000160294	O60318	1628.0
ENSG00000160296	Q96PQ1	454.6
ENSG00000160298	P58505	454.6
ENSG00000160299	O95613	842.0
ENSG00000160305	Q14689	4200.0
ENSG00000160307	P04271	454.6
ENSG00000160310	P55345	1628.0
ENSG00000160318	Q8NHS1	220.2
ENSG00000160321	O43345	910.0
ENSG00000160323	Q76LX8	454.6
ENSG00000160325	Q9UGQ2	910.0
ENSG00000160326	Q9UGQ3	910.0
ENSG00000160336	Q86XN6	910.0
ENSG00000160339	Q15485	361.2
ENSG00000160345	Q5BN46	1628.0
ENSG00000160349	P31025	220.2
ENSG00000160352	Q96N38	910.0
ENSG00000160360	Q86YR5	910.0
ENSG00000160392	Q8N9M1	910.0
ENSG00000160396	Q8NE63	220.2
ENSG00000160401	Q5JU67	1628.0
ENSG00000160404	Q5JU69	454.6
ENSG00000160408	Q969X2	454.6
ENSG00000160410	Q8TBC3	910.0
ENSG00000160439	Q8NBN7	4200.0
ENSG00000160445	Q7Z7L7	910.0
ENSG00000160446	Q96GR4	1628.0
ENSG00000160447	Q6P5Z2	910.0
ENSG00000160460	Q9H254	910.0
ENSG00000160469	Q8TDC3	4200.0
ENSG00000160471	Q6YFQ2	1628.0
ENSG00000160472	Q8WZ59	176.1
ENSG00000160505	Q96MN2	1628.0
ENSG00000160539	Q8NBV4	910.0
ENSG00000160551	Q7L7X3	910.0
ENSG00000160563	Q6P2C8	910.0
ENSG00000160570	Q8WXF8	454.6
ENSG00000160584	Q9Y2K2	910.0
ENSG00000160588	Q6UWV2	454.6
ENSG00000160593	Q86YT9	324.5
ENSG00000160602	Q86SG6	1628.0
ENSG00000160606	Q96CP7	910.0
ENSG00000160613	Q16549	1368.0
ENSG00000160629	Q8N511	910.0
ENSG00000160633	Q15424	454.6
ENSG00000160654	P09693	454.6
ENSG00000160678	P23297	454.6
ENSG00000160679	Q9Y3Y2	797.0
ENSG00000160683	P32302	454.6
ENSG00000160685	O15156	454.6
ENSG00000160688	Q8NFF5	4200.0
ENSG00000160691	P29353	910.0
ENSG00000160695	Q9H270	1628.0
ENSG00000160703	Q86UT6	454.6
ENSG00000160710	P55265	842.0
ENSG00000160712	P08887	454.6
ENSG00000160714	Q7Z7E8	910.0
ENSG00000160716	P17787	797.0
ENSG00000160741	Q53ET0	176.1
ENSG00000160746	Q9NW15	1628.0
ENSG00000160752	P14324	4200.0
ENSG00000160753	Q9BVN2	324.5
ENSG00000160767	P81408	454.6
ENSG00000160781	Q6TCH4	454.6
ENSG00000160783	Q6P1K2	842.0
ENSG00000160785	Q96H78	1628.0
ENSG00000160789	P02545	454.6
ENSG00000160791	P51681	361.2
ENSG00000160796	Q6ZNJ1	1628.0
ENSG00000160799	Q8WUD4	1628.0
ENSG00000160801	Q03431	797.0
ENSG00000160803	Q9NRR5	1628.0
ENSG00000160808	P08590	324.5
ENSG00000160813	Q8TAP8	454.6
ENSG00000160818	Q5T3I0	1628.0
ENSG00000160828	Q6NXR2	0.0
ENSG00000160838	Q8N4P6	842.0
ENSG00000160844	Q8NAP1	454.6
ENSG00000160856	Q96P31	324.5
ENSG00000160862	P25311	176.1
ENSG00000160867	P22455	910.0
ENSG00000160868	P08684	1628.0
ENSG00000160870	P24462	1628.0
ENSG00000160877	Q96RE7	454.6
ENSG00000160882	P15538	797.0
ENSG00000160883	P52790	4200.0
ENSG00000160886	Q17RY6	97.4
ENSG00000160888	Q9BTL4	454.6
ENSG00000160908	Q53GI3	97.4
ENSG00000160916	P56134	910.0
ENSG00000160917	O95639	1628.0
ENSG00000160932	Q16553	324.5
ENSG00000160948	Q9UK41	1628.0
ENSG00000160949	Q96HA7	910.0
ENSG00000160951	P34995	454.6
ENSG00000160953	Q2TAK8	797.0
ENSG00000160957	O94761	1628.0
ENSG00000160959	Q15048	454.6
ENSG00000160961	Q96JL9	97.4
ENSG00000160963	Q96A83	361.2
ENSG00000160967	P39880	1628.0
ENSG00000160972	Q96I34	910.0
ENSG00000160973	O75593	454.6
ENSG00000160991	Q96SN7	910.0
ENSG00000160993	Q9NXW9	1628.0
ENSG00000160994	Q8IYK2	842.0
ENSG00000160999	O14492	910.0
ENSG00000161010	Q6NTE8	97.4
ENSG00000161011	Q13501	842.0
ENSG00000161013	Q9UQ53	910.0
ENSG00000161016	P62917	4200.0
ENSG00000161021	Q92585	361.2
ENSG00000161031	Q96PD5	910.0
ENSG00000161036	Q9UFC0	842.0
ENSG00000161040	Q8NEE6	1628.0
ENSG00000161047	O60384	6.1
ENSG00000161048	Q6IQ20	4200.0
ENSG00000161055	Q96QR1	176.1
ENSG00000161057	P35998	1628.0
ENSG00000161082	Q8N6W0	1628.0
ENSG00000161091	Q6NUT3	1628.0
ENSG00000161103	Q5BKY6	29.6
ENSG00000161132	Q9BYA7	6.1
ENSG00000161133	Q3LFD5	454.6
ENSG00000161179	A8MPS7	4200.0
ENSG00000161180	Q8IYX3	176.1
ENSG00000161202	Q92997	910.0
ENSG00000161203	Q96CW1	1628.0
ENSG00000161204	Q9NUQ8	4200.0
ENSG00000161217	P49585	1628.0
ENSG00000161241	Q96EF6	361.2
ENSG00000161243	Q8NI29	97.4
ENSG00000161249	Q6E0U4	176.1
ENSG00000161265	Q8WU68	1628.0
ENSG00000161267	Q02338	1628.0
ENSG00000161270	O60500	910.0
ENSG00000161277	Q8NA92	97.4
ENSG00000161281	P24310	910.0
ENSG00000161298	Q96SR6	97.4
ENSG00000161326	O95147	1628.0
ENSG00000161328	Q8IYG6	1628.0
ENSG00000161381	Q8IUK5	454.6
ENSG00000161395	Q96FM1	1628.0
ENSG00000161405	Q9UKT9	324.5
ENSG00000161509	Q14957	910.0
ENSG00000161513	P22570	4200.0
ENSG00000161526	Q9UHR5	1628.0
ENSG00000161533	Q15067	1628.0
ENSG00000161542	Q14558	910.0
ENSG00000161544	Q8WWM9	910.0
ENSG00000161547	Q01130	4200.0
ENSG00000161551	Q9BSK1	29.6
ENSG00000161558	Q96AN5	1628.0
ENSG00000161570	P13501	324.5
ENSG00000161572	O75951	220.2
ENSG00000161573	O15467	97.4
ENSG00000161574	Q16663	6.1
ENSG00000161583	Q6IPX1	1628.0
ENSG00000161594	Q6JEL2	910.0
ENSG00000161609	Q8N6L0	324.5
ENSG00000161610	O43612	454.6
ENSG00000161618	Q8IZ83	842.0
ENSG00000161634	P81605	91.0
ENSG00000161638	P08648	910.0
ENSG00000161640	Q96RL6	176.1
ENSG00000161642	Q96PM9	454.6
ENSG00000161643	A6NMB1	176.1
ENSG00000161647	Q13368	910.0
ENSG00000161649	Q6UXG3	220.2
ENSG00000161652	Q6UXV1	97.4
ENSG00000161653	Q8N159	4200.0
ENSG00000161654	Q3MHD2	1628.0
ENSG00000161664	Q96NS5	454.6
ENSG00000161671	Q5UCC4	1628.0
ENSG00000161677	Q8TAC2	1628.0
ENSG00000161681	Q9Y566	1628.0
ENSG00000161682	A8MVW0	454.6
ENSG00000161692	Q8NFT6	910.0
ENSG00000161714	Q8N3E9	1628.0
ENSG00000161791	Q8IVF7	1628.0
ENSG00000161798	P55064	4200.0
ENSG00000161800	Q9H0H5	910.0
ENSG00000161807	Q8NGA0	97.4
ENSG00000161813	Q71RC2	910.0
ENSG00000161835	Q7Z6J2	910.0
ENSG00000161847	Q8IY67	1628.0
ENSG00000161849	Q9NSB2	97.4
ENSG00000161850	Q9NSB4	220.2
ENSG00000161853	Q9Y330	454.6
ENSG00000161860	Q6PIF2	454.6
ENSG00000161888	Q8NBT2	454.6
ENSG00000161896	Q96PC2	1628.0
ENSG00000161904	Q8NC56	324.5
ENSG00000161905	P16050	454.6
ENSG00000161911	Q86YW5	220.2
ENSG00000161912	A7E1Y8	0.0
ENSG00000161914	Q96CK0	454.6
ENSG00000161920	Q9P086	910.0
ENSG00000161921	Q9H2A7	220.2
ENSG00000161929	Q6UWF3	176.1
ENSG00000161939	Q8IXM2	910.0
ENSG00000161940	Q8N143	797.0
ENSG00000161944	P07307	176.1
ENSG00000161955	O75888	454.6
ENSG00000161956	Q9H4L4	454.6
ENSG00000161958	Q92914	454.6
ENSG00000161960	P60842	1628.0
ENSG00000161970	P61254	4200.0
ENSG00000161973	Q96M95	1628.0
ENSG00000161980	Q9Y2Y1	1628.0
ENSG00000161981	Q9BV90	1628.0
ENSG00000161992	Q96S23	454.6
ENSG00000161996	Q96KV7	1628.0
ENSG00000161999	Q96S16	1628.0
ENSG00000162004	A2IDD5	842.0
ENSG00000162006	Q96KJ4	454.6
ENSG00000162009	P35346	454.6
ENSG00000162032	Q6PJ21	910.0
ENSG00000162039	Q8N635	910.0
ENSG00000162040	Q96QI5	1628.0
ENSG00000162062	Q7L2K0	454.6
ENSG00000162063	P41002	842.0
ENSG00000162065	Q9ULP9	1628.0
ENSG00000162066	Q9Y303	4200.0
ENSG00000162068	O00634	910.0
ENSG00000162069	A1A5D9	454.6
ENSG00000162073	Q8N4S7	910.0
ENSG00000162076	Q96CP2	97.4
ENSG00000162078	Q96DA0	97.4
ENSG00000162086	Q96N20	97.4
ENSG00000162104	O60503	910.0
ENSG00000162105	Q9UPX8	1628.0
ENSG00000162129	Q9H078	4200.0
ENSG00000162139	Q9UQ49	842.0
ENSG00000162144	Q8NBI2	1628.0
ENSG00000162148	Q7Z5V6	842.0
ENSG00000162174	Q7L266	4200.0
ENSG00000162188	P63215	454.6
ENSG00000162191	Q04323	1628.0
ENSG00000162194	Q9BQE6	91.0
ENSG00000162222	Q8N5M4	1628.0
ENSG00000162227	Q9Y6J9	842.0
ENSG00000162231	Q9UBU9	1628.0
ENSG00000162236	Q13190	1628.0
ENSG00000162241	Q8N413	454.6
ENSG00000162244	P47914	1628.0
ENSG00000162267	Q06033	4200.0
ENSG00000162290	Q9NPI6	1368.0
ENSG00000162298	Q86TM6	1628.0
ENSG00000162300	O95159	1628.0
ENSG00000162302	O75676	910.0
ENSG00000162337	O75197	910.0
ENSG00000162341	Q8NHX9	1628.0
ENSG00000162344	O95750	454.6
ENSG00000162365	Q5TCH4	1628.0
ENSG00000162366	Q13113	454.6
ENSG00000162367	P17542	454.6
ENSG00000162368	P30085	1628.0
ENSG00000162373	Q7L4P6	454.6
ENSG00000162374	P26378	1628.0
ENSG00000162377	Q96BR5	910.0
ENSG00000162378	Q9C0D3	910.0
ENSG00000162383	O00341	454.6
ENSG00000162384	Q9NWV4	1628.0
ENSG00000162385	P61326	1628.0
ENSG00000162390	Q8WXI4	4200.0
ENSG00000162391	Q8WW52	454.6
ENSG00000162396	Q7L3T8	4200.0
ENSG00000162398	Q3ZCV2	797.0
ENSG00000162399	Q8WZ55	361.2
ENSG00000162402	Q9UPU5	910.0
ENSG00000162407	O14495	910.0
ENSG00000162408	Q5SY16	1628.0
ENSG00000162409	P54646	1628.0
ENSG00000162413	Q9UJP4	454.6
ENSG00000162415	Q9P217	910.0
ENSG00000162419	Q9Y692	910.0
ENSG00000162426	Q9Y2W3	910.0
ENSG00000162430	Q9NZV5	842.0
ENSG00000162433	P27144	1368.0
ENSG00000162434	P23458	910.0
ENSG00000162437	Q9HCJ3	454.6
ENSG00000162438	Q99895	910.0
ENSG00000162441	Q8WZA0	1628.0
ENSG00000162444	Q96R05	454.6
ENSG00000162456	A6PVL3	97.4
ENSG00000162458	Q8WUP2	454.6
ENSG00000162460	A0PJX8	454.6
ENSG00000162461	Q6PIV7	1628.0
ENSG00000162482	O95154	91.0
ENSG00000162490	Q8NBI3	454.6
ENSG00000162493	Q86YL7	324.5
ENSG00000162494	Q5VT99	454.6
ENSG00000162496	O75911	454.6
ENSG00000162510	P21941	1628.0
ENSG00000162511	Q13571	361.2
ENSG00000162512	O75056	454.6
ENSG00000162517	Q9UBV8	1628.0
ENSG00000162520	Q9H7C4	454.6
ENSG00000162521	Q09028	1628.0
ENSG00000162522	Q9P206	454.6
ENSG00000162526	Q96PN8	910.0
ENSG00000162542	Q5TGY1	1628.0
ENSG00000162543	Q96LJ8	454.6
ENSG00000162545	Q7Z7J9	97.4
ENSG00000162551	P05186	4200.0
ENSG00000162552	P56705	910.0
ENSG00000162571	Q6ZVT0	1628.0
ENSG00000162572	P51172	361.2
ENSG00000162576	Q9BRK3	454.6
ENSG00000162585	Q6NZ36	97.4
ENSG00000162591	O75095	1628.0
ENSG00000162592	Q2M243	842.0
ENSG00000162594	Q5VWK5	454.6
ENSG00000162595	O95661	29.6
ENSG00000162598	Q8N0U7	176.1
ENSG00000162599	Q12857	842.0
ENSG00000162600	Q96E52	4200.0
ENSG00000162601	Q5VVJ2	454.6
ENSG00000162604	Q9BX74	910.0
ENSG00000162606	Q5T7N2	97.4
ENSG00000162607	O94782	842.0
ENSG00000162613	Q96AE4	1628.0
ENSG00000162614	Q0ZGT2	797.0
ENSG00000162616	Q9UDY4	4200.0
ENSG00000162618	Q9HBW9	454.6
ENSG00000162620	A6PVS8	1628.0
ENSG00000162621	A6NM62	220.2
ENSG00000162623	Q6IPR3	4200.0
ENSG00000162624	Q68G74	910.0
ENSG00000162627	Q9UNH6	1628.0
ENSG00000162630	O43825	454.6
ENSG00000162631	Q9Y2I2	454.6
ENSG00000162636	Q5T8I3	1368.0
ENSG00000162639	Q5T8I9	4200.0
ENSG00000162641	Q5T1N1	361.2
ENSG00000162642	Q8N6N3	454.6
ENSG00000162643	Q8IWG1	1628.0
ENSG00000162645	P32456	1628.0
ENSG00000162647	Q9NRX6	910.0
ENSG00000162650	Q5T6C5	454.6
ENSG00000162654	Q96PP9	1628.0
ENSG00000162664	Q5BKZ1	454.6
ENSG00000162669	A2PYH4	1628.0
ENSG00000162670	Q76B58	454.6
ENSG00000162676	Q99684	910.0
ENSG00000162687	Q6UVM3	910.0
ENSG00000162688	P35573	4200.0
ENSG00000162692	P19320	454.6
ENSG00000162694	Q9UBQ6	1628.0
ENSG00000162695	Q8NEW0	1628.0
ENSG00000162701	Q6P3S1	454.6
ENSG00000162702	Q9Y2X9	454.6
ENSG00000162704	O15511	1628.0
ENSG00000162706	Q8N126	797.0
ENSG00000162711	Q96P20	1628.0
ENSG00000162714	Q96IT1	176.1
ENSG00000162722	Q8NG06	361.2
ENSG00000162723	Q96A28	361.2
ENSG00000162727	A3KFT3	6.1
ENSG00000162728	Q92806	454.6
ENSG00000162729	Q969P0	454.6
ENSG00000162733	Q16832	910.0
ENSG00000162734	Q15121	842.0
ENSG00000162735	P40855	1628.0
ENSG00000162736	Q92542	1628.0
ENSG00000162738	Q9ULK5	910.0
ENSG00000162739	Q96DU3	97.4
ENSG00000162745	Q68BL8	797.0
ENSG00000162746	Q6BAA4	220.2
ENSG00000162747	O75015	176.1
ENSG00000162753	Q5TAH2	4200.0
ENSG00000162755	Q8NEP7	361.2
ENSG00000162757	Q96LT6	454.6
ENSG00000162761	Q8TE12	454.6
ENSG00000162763	Q8N7C0	454.6
ENSG00000162769	Q9Y5Y0	1628.0
ENSG00000162771	Q8IYT1	324.5
ENSG00000162772	P18847	910.0
ENSG00000162775	Q96T37	910.0
ENSG00000162777	Q9H6A0	1628.0
ENSG00000162779	Q5T1B0	842.0
ENSG00000162782	Q8NAT2	910.0
ENSG00000162783	Q5VY09	454.6
ENSG00000162804	Q8TER0	454.6
ENSG00000162813	O95861	1628.0
ENSG00000162814	Q96L03	1628.0
ENSG00000162817	Q9H7X2	324.5
ENSG00000162819	Q5VW32	1628.0
ENSG00000162836	Q9NPH0	1628.0
ENSG00000162843	B1ANS9	842.0
ENSG00000162849	Q2KJY2	842.0
ENSG00000162851	Q9H5Q4	842.0
ENSG00000162852	Q6PJW8	454.6
ENSG00000162864	Q8N801	842.0
ENSG00000162869	Q6ZMI0	910.0
ENSG00000162873	Q8IYD2	797.0
ENSG00000162877	Q6GTS8	4200.0
ENSG00000162878	Q504Y2	842.0
ENSG00000162881	Q8TDS5	176.1
ENSG00000162882	P46952	1628.0
ENSG00000162885	Q8NCR0	842.0
ENSG00000162888	Q96MC9	6.1
ENSG00000162889	P49137	4200.0
ENSG00000162891	Q9NYY1	454.6
ENSG00000162892	Q13007	220.2
ENSG00000162894	O60667	176.1
ENSG00000162896	P01833	361.2
ENSG00000162897	Q8WWV6	220.2
ENSG00000162909	P17655	1628.0
ENSG00000162910	Q7Z7F7	910.0
ENSG00000162913	Q96MR7	29.6
ENSG00000162923	Q9H7D7	1628.0
ENSG00000162924	Q04864	910.0
ENSG00000162927	Q3MIT2	4200.0
ENSG00000162928	Q92968	1628.0
ENSG00000162929	Q6NSI8	910.0
ENSG00000162931	Q9Y577	97.4
ENSG00000162944	Q52LD8	0.0
ENSG00000162946	Q9NRI5	454.6
ENSG00000162949	Q6MZZ7	1628.0
ENSG00000162951	Q86UE6	4200.0
ENSG00000162959	Q9Y316	4200.0
ENSG00000162961	Q9C005	1628.0
ENSG00000162971	A2RUC4	1628.0
ENSG00000162972	Q8WWC4	910.0
ENSG00000162975	Q9H3M0	4200.0
ENSG00000162976	Q8N755	910.0
ENSG00000162980	Q9Y689	1628.0
ENSG00000162981	Q96KN4	454.6
ENSG00000162989	P48549	454.6
ENSG00000162992	Q13562	910.0
ENSG00000162994	Q8NHS4	842.0
ENSG00000162997	A6NEY8	4200.0
ENSG00000162998	Q92765	842.0
ENSG00000162999	Q8WTR2	1628.0
ENSG00000163001	Q96G28	1628.0
ENSG00000163002	Q8NFH5	1628.0
ENSG00000163006	Q96M89	842.0
ENSG00000163009	Q96LS8	0.0
ENSG00000163012	Q8NEG5	842.0
ENSG00000163013	Q8TF61	454.6
ENSG00000163016	Q96L16	797.0
ENSG00000163017	P63267	1628.0
ENSG00000163026	Q9H6R7	454.6
ENSG00000163029	Q96SB8	1628.0
ENSG00000163032	P62760	797.0
ENSG00000163040	Q96AQ1	842.0
ENSG00000163041	P84243	1628.0
ENSG00000163046	A6NMZ6	6.1
ENSG00000163050	Q8NI60	4200.0
ENSG00000163053	Q7RTX9	910.0
ENSG00000163060	Q8WW24	842.0
ENSG00000163064	Q05925	454.6
ENSG00000163067	Q9BSG1	97.4
ENSG00000163069	Q16585	910.0
ENSG00000163071	Q8TC71	842.0
ENSG00000163072	Q8IVI9	910.0
ENSG00000163074	Q9H9K5	29.6
ENSG00000163075	Q4G0U5	842.0
ENSG00000163081	Q96MF4	6.1
ENSG00000163082	Q8IWX5	1628.0
ENSG00000163083	P09529	910.0
ENSG00000163092	A4UGR9	454.6
ENSG00000163093	Q8N3I7	1628.0
ENSG00000163104	Q9H4L7	4200.0
ENSG00000163106	O60760	1628.0
ENSG00000163110	Q96HC4	910.0
ENSG00000163113	Q6GQQ9	910.0
ENSG00000163114	P29803	4200.0
ENSG00000163116	Q8N412	1628.0
ENSG00000163121	Q96EH8	454.6
ENSG00000163125	Q5VT52	910.0
ENSG00000163126	Q86SG2	97.4
ENSG00000163131	P25774	1628.0
ENSG00000163132	P28360	910.0
ENSG00000163138	Q8N7B6	1628.0
ENSG00000163141	Q7Z465	454.6
ENSG00000163145	Q9BXJ2	454.6
ENSG00000163154	Q6P589	454.6
ENSG00000163155	Q96S90	454.6
ENSG00000163156	Q9BWG6	1628.0
ENSG00000163157	Q9NZQ9	454.6
ENSG00000163159	Q15906	1628.0
ENSG00000163161	P19447	4200.0
ENSG00000163162	Q8NC42	361.2
ENSG00000163166	Q96ST2	1628.0
ENSG00000163170	Q53S33	1628.0
ENSG00000163171	Q9UKI2	454.6
ENSG00000163191	P31949	361.2
ENSG00000163202	Q9BYE3	0.0
ENSG00000163206	P49901	29.6
ENSG00000163207	P07476	97.4
ENSG00000163209	Q9UBC9	361.2
ENSG00000163214	Q6P158	1628.0
ENSG00000163216	P22532	0.0
ENSG00000163217	O95393	454.6
ENSG00000163218	Q96LB8	910.0
ENSG00000163219	P42331	1628.0
ENSG00000163220	P06702	324.5
ENSG00000163221	P80511	97.4
ENSG00000163235	P01135	454.6
ENSG00000163239	Q5VZ19	361.2
ENSG00000163249	Q8N7R7	1628.0
ENSG00000163251	Q13467	910.0
ENSG00000163254	P07315	97.4
ENSG00000163257	Q9NXF7	97.4
ENSG00000163263	Q5VU69	176.1
ENSG00000163273	P23582	454.6
ENSG00000163281	Q8TDQ7	4200.0
ENSG00000163283	P05187	4200.0
ENSG00000163285	Q8N1C3	910.0
ENSG00000163286	P10696	4200.0
ENSG00000163288	P18505	910.0
ENSG00000163291	Q6TCH7	910.0
ENSG00000163293	Q6NVV3	361.2
ENSG00000163295	P09923	4200.0
ENSG00000163297	P58335	454.6
ENSG00000163312	Q8TDG4	4200.0
ENSG00000163319	Q9Y3D5	4200.0
ENSG00000163320	Q9UFW8	324.5
ENSG00000163322	Q6UWZ7	454.6
ENSG00000163328	Q7Z3F1	4200.0
ENSG00000163331	A0PJW8	454.6
ENSG00000163344	Q15126	910.0
ENSG00000163346	Q96AQ6	220.2
ENSG00000163347	O95832	797.0
ENSG00000163348	Q9BRQ0	0.0
ENSG00000163349	Q86Z02	910.0
ENSG00000163352	Q9Y5L5	97.4
ENSG00000163354	Q5T1A1	910.0
ENSG00000163357	Q5T197	910.0
ENSG00000163359	P12111	454.6
ENSG00000163362	Q3KP66	454.6
ENSG00000163374	Q9H869	454.6
ENSG00000163376	Q8NFY9	842.0
ENSG00000163377	Q96LR4	454.6
ENSG00000163378	Q5NDL2	910.0
ENSG00000163380	Q0VAK6	454.6
ENSG00000163382	Q8NCW5	1628.0
ENSG00000163386	Q3BBW0	29.6
ENSG00000163389	Q8NBL1	1628.0
ENSG00000163393	Q8IZD6	797.0
ENSG00000163394	P32238	910.0
ENSG00000163395	Q86VF2	454.6
ENSG00000163399	P05023	4200.0
ENSG00000163406	Q16348	4200.0
ENSG00000163412	Q8N5X7	1628.0
ENSG00000163421	Q9HC23	0.0
ENSG00000163424	Q96M34	97.4
ENSG00000163428	Q96CX6	1628.0
ENSG00000163430	Q12841	454.6
ENSG00000163431	P29536	454.6
ENSG00000163435	P78545	454.6
ENSG00000163440	Q8N4E4	1628.0
ENSG00000163444	Q1AE95	910.0
ENSG00000163449	Q96HH4	910.0
ENSG00000163453	Q16270	842.0
ENSG00000163462	Q7Z4K8	910.0
ENSG00000163463	Q8N6L1	1628.0
ENSG00000163464	P25024	454.6
ENSG00000163466	O15144	1628.0
ENSG00000163467	Q96A04	176.1
ENSG00000163468	P49368	4200.0
ENSG00000163472	Q9BSE2	454.6
ENSG00000163479	P43308	1628.0
ENSG00000163481	Q96BH1	1628.0
ENSG00000163482	Q9NRP7	1628.0
ENSG00000163485	P30542	454.6
ENSG00000163486	O75044	910.0
ENSG00000163491	Q6ZWH5	1628.0
ENSG00000163492	Q6ZP82	454.6
ENSG00000163497	Q99581	910.0
ENSG00000163499	P53672	454.6
ENSG00000163501	Q14623	910.0
ENSG00000163507	Q8TCG1	910.0
ENSG00000163508	O95936	454.6
ENSG00000163510	Q9HCG8	1628.0
ENSG00000163512	Q9H6S1	454.6
ENSG00000163513	P37173	842.0
ENSG00000163515	Q9BQ08	176.1
ENSG00000163516	Q9H8Y5	1628.0
ENSG00000163517	Q96DB2	4200.0
ENSG00000163518	Q96PJ5	454.6
ENSG00000163519	Q6PIZ9	324.5
ENSG00000163520	P98095	910.0
ENSG00000163521	Q6UWU2	4200.0
ENSG00000163526	Q9H853	6.1
ENSG00000163527	Q8TCJ2	4200.0
ENSG00000163528	Q8N4Q1	1628.0
ENSG00000163530	Q7Z7J5	97.4
ENSG00000163531	O94856	910.0
ENSG00000163534	Q96LA6	97.4
ENSG00000163535	Q562F6	176.1
ENSG00000163536	Q99574	4200.0
ENSG00000163539	O75122	910.0
ENSG00000163541	P53597	4200.0
ENSG00000163545	Q9H093	454.6
ENSG00000163554	P02549	910.0
ENSG00000163558	P41743	4200.0
ENSG00000163563	P41218	97.4
ENSG00000163564	Q6K0P9	0.0
ENSG00000163565	Q16666	97.4
ENSG00000163568	O14862	91.0
ENSG00000163576	Q8N7U6	1628.0
ENSG00000163577	Q9GZV4	4200.0
ENSG00000163581	P11168	454.6
ENSG00000163584	Q6P5R6	1628.0
ENSG00000163586	P07148	454.6
ENSG00000163590	Q5SGD2	1628.0
ENSG00000163596	Q8NDH6	910.0
ENSG00000163597	Q6ZP36	1628.0
ENSG00000163599	P16410	454.6
ENSG00000163600	Q9Y6W8	324.5
ENSG00000163602	Q8N488	454.6
ENSG00000163605	Q9NY27	1628.0
ENSG00000163606	Q8TD46	324.5
ENSG00000163607	Q8N3Z3	4200.0
ENSG00000163608	Q6NW34	454.6
ENSG00000163611	Q8N0Z3	454.6
ENSG00000163612	A6NMZ4	0.0
ENSG00000163617	Q8NCU4	842.0
ENSG00000163618	Q9ULU8	910.0
ENSG00000163623	P78426	910.0
ENSG00000163624	Q92903	1628.0
ENSG00000163625	Q8IZQ1	1628.0
ENSG00000163626	Q8N8Q8	1628.0
ENSG00000163629	Q12923	842.0
ENSG00000163630	Q8TBG9	454.6
ENSG00000163631	P02768	361.2
ENSG00000163632	Q96BT1	361.2
ENSG00000163633	Q96KX1	176.1
ENSG00000163634	Q6I9Y2	1628.0
ENSG00000163635	O15265	842.0
ENSG00000163636	Q15008	1628.0
ENSG00000163637	Q7Z3G6	910.0
ENSG00000163638	Q9P2N4	910.0
ENSG00000163644	Q8N3J5	842.0
ENSG00000163645	Q7L0X2	1628.0
ENSG00000163646	P58418	454.6
ENSG00000163655	P49915	4200.0
ENSG00000163659	Q7Z3E1	1628.0
ENSG00000163660	Q9UK58	1628.0
ENSG00000163661	P26022	454.6
ENSG00000163666	Q9UBX0	1368.0
ENSG00000163669	Q6ZR08	1628.0
ENSG00000163673	Q9C098	1628.0
ENSG00000163681	Q14BN4	1368.0
ENSG00000163682	P32969	4200.0
ENSG00000163683	Q96QK8	910.0
ENSG00000163684	O95059	454.6
ENSG00000163686	Q9BV23	4200.0
ENSG00000163687	Q13609	797.0
ENSG00000163689	Q6ZVT6	1628.0
ENSG00000163694	A0AV96	454.6
ENSG00000163697	Q92870	910.0
ENSG00000163701	Q8NFR9	361.2
ENSG00000163702	Q8NAC3	454.6
ENSG00000163703	Q96HD1	910.0
ENSG00000163704	Q5FWE3	176.1
ENSG00000163705	Q96PS1	361.2
ENSG00000163710	Q9UKZ9	454.6
ENSG00000163714	O15042	1628.0
ENSG00000163719	Q8NCE2	1628.0
ENSG00000163728	Q96N46	910.0
ENSG00000163734	P19876	6.1
ENSG00000163735	P42830	176.1
ENSG00000163736	P02775	97.4
ENSG00000163737	P02776	97.4
ENSG00000163738	Q9H903	4200.0
ENSG00000163739	P09341	220.2
ENSG00000163743	Q96PM5	1628.0
ENSG00000163746	Q9NRY7	0.0
ENSG00000163749	Q5M9N0	842.0
ENSG00000163751	P15088	176.1
ENSG00000163754	P46976	1368.0
ENSG00000163755	Q969F9	842.0
ENSG00000163762	Q96CE8	324.5
ENSG00000163781	Q92547	1628.0
ENSG00000163785	P34925	910.0
ENSG00000163788	Q9NRH2	1628.0
ENSG00000163792	Q7RTU1	454.6
ENSG00000163793	Q8N7S2	97.4
ENSG00000163794	P55089	176.1
ENSG00000163795	Q8N8E2	454.6
ENSG00000163797	O75394	4200.0
ENSG00000163798	Q9BWU0	1628.0
ENSG00000163800	Q68DN1	97.4
ENSG00000163803	Q6P1J6	910.0
ENSG00000163806	Q5MJ70	842.0
ENSG00000163807	Q96AT1	910.0
ENSG00000163808	Q9NS87	1628.0
ENSG00000163810	P49221	910.0
ENSG00000163811	Q15061	1628.0
ENSG00000163812	Q9NYG2	1628.0
ENSG00000163814	Q9H5V8	454.6
ENSG00000163815	P05452	454.6
ENSG00000163817	Q9NP91	454.6
ENSG00000163818	Q9NQ48	1628.0
ENSG00000163820	Q9BQS8	842.0
ENSG00000163823	P32246	97.4
ENSG00000163825	Q9BQQ7	454.6
ENSG00000163827	Q9BYS8	1628.0
ENSG00000163828	P13385	842.0
ENSG00000163832	Q0PNE2	1628.0
ENSG00000163833	Q9UH90	454.6
ENSG00000163840	Q8TDB6	324.5
ENSG00000163848	Q9UQR1	454.6
ENSG00000163864	Q96T66	1628.0
ENSG00000163866	Q96EX1	29.6
ENSG00000163867	O95789	910.0
ENSG00000163870	Q86W33	910.0
ENSG00000163872	Q9ULM3	910.0
ENSG00000163873	Q13003	1628.0
ENSG00000163874	Q5D1E8	910.0
ENSG00000163875	Q9HAF1	1628.0
ENSG00000163877	Q8TAD8	1628.0
ENSG00000163879	O14645	1628.0
ENSG00000163882	P52434	1628.0
ENSG00000163884	Q9UIH9	797.0
ENSG00000163885	Q494V2	1628.0
ENSG00000163888	Q96S95	0.0
ENSG00000163898	Q8WWY8	454.6
ENSG00000163900	Q96HV5	910.0
ENSG00000163902	P04843	1628.0
ENSG00000163904	Q9HC62	1628.0
ENSG00000163909	Q9NQ87	454.6
ENSG00000163913	Q9HBG6	1628.0
ENSG00000163914	P08100	910.0
ENSG00000163915	Q96M15	29.6
ENSG00000163918	P35249	4200.0
ENSG00000163923	Q96EH5	29.6
ENSG00000163930	Q92560	1368.0
ENSG00000163931	P29401	4200.0
ENSG00000163932	Q05655	910.0
ENSG00000163933	Q96AA3	1628.0
ENSG00000163935	Q9UHJ3	842.0
ENSG00000163938	Q9BVP2	454.6
ENSG00000163939	Q86U86	1368.0
ENSG00000163945	Q2YD98	1628.0
ENSG00000163946	Q9UK61	842.0
ENSG00000163947	Q9NR81	1368.0
ENSG00000163950	Q14493	842.0
ENSG00000163956	P30533	910.0
ENSG00000163958	Q8WVZ1	176.1
ENSG00000163959	Q86UW1	910.0
ENSG00000163960	O94888	1628.0
ENSG00000163961	Q8IYW5	910.0
ENSG00000163964	Q8TBF5	1628.0
ENSG00000163975	P08582	910.0
ENSG00000163982	Q7RTM1	454.6
ENSG00000163993	P25815	176.1
ENSG00000163995	Q6H8Q1	910.0
ENSG00000164002	Q9H790	1628.0
ENSG00000164007	Q8N6F1	797.0
ENSG00000164008	Q9BV19	910.0
ENSG00000164010	Q96PL5	220.2
ENSG00000164011	Q5VV52	97.4
ENSG00000164012	Q96MR6	1628.0
ENSG00000164022	Q12904	4200.0
ENSG00000164023	Q8NHU3	1628.0
ENSG00000164024	P53582	4200.0
ENSG00000164031	Q8TBM8	1628.0
ENSG00000164032	P0C0S5	1628.0
ENSG00000164035	Q9ULC0	324.5
ENSG00000164037	Q4ZJI4	97.4
ENSG00000164038	Q86UD5	1628.0
ENSG00000164039	Q9BUT1	4200.0
ENSG00000164040	O15173	1628.0
ENSG00000164045	P30304	910.0
ENSG00000164047	P49913	324.5
ENSG00000164048	Q86UQ0	29.6
ENSG00000164049	Q6X9E4	97.4
ENSG00000164050	O43157	910.0
ENSG00000164051	Q96ER9	910.0
ENSG00000164053	Q8WXE1	842.0
ENSG00000164054	Q8N114	454.6
ENSG00000164056	O43609	454.6
ENSG00000164061	Q9UPA5	454.6
ENSG00000164062	P13798	1628.0
ENSG00000164066	Q9ULD6	910.0
ENSG00000164068	Q5XPI4	1628.0
ENSG00000164070	O95757	1628.0
ENSG00000164073	Q8NHS3	1628.0
ENSG00000164074	Q0P651	1628.0
ENSG00000164076	Q8NCB2	454.6
ENSG00000164077	Q86VX9	1628.0
ENSG00000164078	Q04912	910.0
ENSG00000164080	Q9Y4B4	1628.0
ENSG00000164081	Q9Y6I9	4200.0
ENSG00000164082	Q14416	910.0
ENSG00000164086	Q16829	910.0
ENSG00000164087	Q8NBT0	1628.0
ENSG00000164088	Q96MI6	324.5
ENSG00000164089	Q8TBG4	4200.0
ENSG00000164091	Q6UXN9	1628.0
ENSG00000164093	Q99697	910.0
ENSG00000164096	Q8WVX3	97.4
ENSG00000164099	P56730	1628.0
ENSG00000164100	O95803	910.0
ENSG00000164104	P26583	454.6
ENSG00000164105	O75446	361.2
ENSG00000164106	O75711	361.2
ENSG00000164107	P61296	910.0
ENSG00000164109	Q13257	1628.0
ENSG00000164111	P08758	454.6
ENSG00000164112	Q4W5P6	29.6
ENSG00000164113	Q96M93	454.6
ENSG00000164114	Q49MG5	454.6
ENSG00000164116	Q02108	910.0
ENSG00000164117	Q9NRD0	842.0
ENSG00000164118	Q9C0F1	1628.0
ENSG00000164120	P15428	1368.0
ENSG00000164122	Q8WWX0	842.0
ENSG00000164123	Q96LM5	842.0
ENSG00000164124	Q7Z5S9	1628.0
ENSG00000164125	Q6UWH4	454.6
ENSG00000164128	P25929	910.0
ENSG00000164129	Q15761	361.2
ENSG00000164134	Q9BXJ9	1628.0
ENSG00000164136	P40933	324.5
ENSG00000164144	P53367	910.0
ENSG00000164151	Q9Y2F5	454.6
ENSG00000164161	Q96QV1	454.6
ENSG00000164162	Q9UM13	1628.0
ENSG00000164163	P61221	4200.0
ENSG00000164164	Q01804	842.0
ENSG00000164167	P62312	4200.0
ENSG00000164168	Q9NVA4	1628.0
ENSG00000164169	Q6P2P2	4200.0
ENSG00000164171	P17301	797.0
ENSG00000164172	O96007	4200.0
ENSG00000164175	Q9UMX9	1628.0
ENSG00000164176	O43854	1628.0
ENSG00000164180	Q8NDZ6	1628.0
ENSG00000164181	A1L3X0	910.0
ENSG00000164182	Q8N183	1628.0
ENSG00000164185	Q6S9Z5	1628.0
ENSG00000164187	Q68DH5	1628.0
ENSG00000164188	Q86VV4	324.5
ENSG00000164190	Q6KC79	1628.0
ENSG00000164197	Q86T96	797.0
ENSG00000164199	Q8WXG9	4200.0
ENSG00000164209	Q96AG3	910.0
ENSG00000164211	Q96DR4	1628.0
ENSG00000164219	P53609	1628.0
ENSG00000164220	O00254	454.6
ENSG00000164221	Q8NEF3	1628.0
ENSG00000164236	A6NCL7	910.0
ENSG00000164237	Q96DG6	4200.0
ENSG00000164241	A6NC05	1628.0
ENSG00000164244	Q96M27	910.0
ENSG00000164251	P55085	454.6
ENSG00000164252	Q8N302	910.0
ENSG00000164253	Q9HAD4	842.0
ENSG00000164256	Q9NQV7	910.0
ENSG00000164258	O43181	4200.0
ENSG00000164265	Q96PL1	220.2
ENSG00000164266	P00995	220.2
ENSG00000164270	Q13639	910.0
ENSG00000164283	Q9NQ30	454.6
ENSG00000164284	Q8TAA5	1628.0
ENSG00000164287	Q86Y33	324.5
ENSG00000164291	Q6UWY0	4200.0
ENSG00000164292	O94955	454.6
ENSG00000164294	Q8TED1	4200.0
ENSG00000164296	Q17RP2	1368.0
ENSG00000164299	Q9BXG8	97.4
ENSG00000164300	Q86VE9	797.0
ENSG00000164303	Q6UWR7	910.0
ENSG00000164304	Q8TC20	220.2
ENSG00000164305	P42574	910.0
ENSG00000164306	Q96LW4	1628.0
ENSG00000164307	Q9NZ08	910.0
ENSG00000164308	Q6P179	910.0
ENSG00000164309	Q8N3K9	454.6
ENSG00000164318	Q63HQ2	910.0
ENSG00000164323	Q9P2B7	797.0
ENSG00000164325	Q8WUU8	454.6
ENSG00000164326	Q16568	454.6
ENSG00000164327	Q6R327	1628.0
ENSG00000164329	Q6PIY7	1628.0
ENSG00000164330	Q9UH73	910.0
ENSG00000164331	Q9H9E1	842.0
ENSG00000164332	Q8WVY7	1628.0
ENSG00000164334	A1A519	176.1
ENSG00000164338	Q8TED0	1628.0
ENSG00000164342	O15455	842.0
ENSG00000164344	P03952	361.2
ENSG00000164346	O95478	1628.0
ENSG00000164347	Q969S9	4200.0
ENSG00000164362	O14746	1628.0
ENSG00000164363	Q96N87	797.0
ENSG00000164366	Q96BQ5	454.6
ENSG00000164379	Q9C009	797.0
ENSG00000164385	Q96MT4	6.1
ENSG00000164393	Q8IZF7	454.6
ENSG00000164398	Q9UKU0	4200.0
ENSG00000164399	P08700	97.4
ENSG00000164400	P04141	97.4
ENSG00000164402	Q92599	910.0
ENSG00000164403	Q2M3G4	97.4
ENSG00000164404	O60383	454.6
ENSG00000164405	O14949	910.0
ENSG00000164406	Q969E1	324.5
ENSG00000164411	Q6PEY0	797.0
ENSG00000164414	P78382	1628.0
ENSG00000164418	Q13002	1628.0
ENSG00000164430	Q8N884	454.6
ENSG00000164434	O15540	797.0
ENSG00000164438	O43711	910.0
ENSG00000164440	Q8N3L3	454.6
ENSG00000164442	Q99967	454.6
ENSG00000164451	Q5JW98	324.5
ENSG00000164458	O15178	910.0
ENSG00000164463	Q8IUR6	910.0
ENSG00000164465	Q8N8Z6	910.0
ENSG00000164466	Q9H9B4	910.0
ENSG00000164483	Q8N6K7	842.0
ENSG00000164484	Q86VY9	454.6
ENSG00000164485	Q969J5	454.6
ENSG00000164488	Q5SW24	454.6
ENSG00000164494	Q86YH6	910.0
ENSG00000164500	A4D263	842.0
ENSG00000164506	Q5T5C0	910.0
ENSG00000164508	Q96QV6	1628.0
ENSG00000164509	Q8NI17	324.5
ENSG00000164512	Q3KP44	842.0
ENSG00000164520	Q8TD07	97.4
ENSG00000164530	Q6UXB8	1628.0
ENSG00000164532	Q9UMR3	910.0
ENSG00000164535	Q8NCG7	1628.0
ENSG00000164542	Q8NCT3	842.0
ENSG00000164543	Q9UEE5	910.0
ENSG00000164548	Q13595	454.6
ENSG00000164556	Q6ZVS7	0.0
ENSG00000164574	Q86SR1	910.0
ENSG00000164576	Q9HAJ7	1628.0
ENSG00000164587	P62263	4200.0
ENSG00000164588	O60741	1628.0
ENSG00000164591	Q8TDC0	454.6
ENSG00000164597	Q9UP83	1628.0
ENSG00000164600	Q96NK8	454.6
ENSG00000164603	Q1RMZ1	1628.0
ENSG00000164604	P60893	842.0
ENSG00000164608	Q8IZ13	97.4
ENSG00000164609	O95391	1628.0
ENSG00000164610	Q8TA86	1628.0
ENSG00000164611	O95997	361.2
ENSG00000164615	P49069	454.6
ENSG00000164616	Q9UKT6	454.6
ENSG00000164619	Q8N8U9	910.0
ENSG00000164620	Q8NC24	454.6
ENSG00000164621	Q9Y6J3	0.0
ENSG00000164626	O95279	842.0
ENSG00000164627	Q6ZMV9	1628.0
ENSG00000164631	P17014	910.0
ENSG00000164638	Q7RTT9	1628.0
ENSG00000164645	Q8TBZ9	842.0
ENSG00000164647	Q9UHE8	324.5
ENSG00000164649	Q96GN5	842.0
ENSG00000164651	Q8IXZ3	910.0
ENSG00000164654	Q9NXC5	1628.0
ENSG00000164659	A8MWY0	1628.0
ENSG00000164663	Q70CQ1	1628.0
ENSG00000164669	Q2T9F4	1628.0
ENSG00000164674	Q4VX76	910.0
ENSG00000164675	Q8NA54	1628.0
ENSG00000164683	Q9Y5J3	910.0
ENSG00000164684	Q6ZNC4	842.0
ENSG00000164687	Q01469	324.5
ENSG00000164690	Q15465	910.0
ENSG00000164691	Q8N103	1628.0
ENSG00000164692	P08123	910.0
ENSG00000164694	Q4ZHG4	454.6
ENSG00000164695	Q96CF2	1628.0
ENSG00000164707	Q9UKG4	797.0
ENSG00000164708	P15259	4200.0
ENSG00000164713	O95415	910.0
ENSG00000164715	Q8IWU2	842.0
ENSG00000164729	Q8N808	97.4
ENSG00000164733	P07858	1628.0
ENSG00000164736	Q9H6I2	454.6
ENSG00000164741	Q96QB1	910.0
ENSG00000164742	Q08828	1628.0
ENSG00000164743	Q96LL4	176.1
ENSG00000164744	Q8TAQ9	1628.0
ENSG00000164746	Q8NEG2	797.0
ENSG00000164749	Q14541	910.0
ENSG00000164751	P28328	1628.0
ENSG00000164754	O60216	910.0
ENSG00000164756	Q8IWU4	4200.0
ENSG00000164758	Q96HR3	910.0
ENSG00000164761	O00300	454.6
ENSG00000164764	Q8IVN8	910.0
ENSG00000164776	Q16816	842.0
ENSG00000164778	P19622	910.0
ENSG00000164794	Q6PIU1	454.6
ENSG00000164796	Q7Z407	910.0
ENSG00000164808	Q14159	454.6
ENSG00000164815	O43913	1628.0
ENSG00000164816	Q01523	91.0
ENSG00000164818	Q86Y56	1628.0
ENSG00000164821	P12838	0.0
ENSG00000164822	Q01524	29.6
ENSG00000164823	Q9Y236	842.0
ENSG00000164825	P60022	97.4
ENSG00000164828	O94901	910.0
ENSG00000164830	Q8N573	1628.0
ENSG00000164841	Q96NL1	454.6
ENSG00000164845	A6NK25	0.0
ENSG00000164849	Q96CH1	454.6
ENSG00000164850	Q99527	454.6
ENSG00000164853	A6NJT0	910.0
ENSG00000164855	Q6ZTR0	0.0
ENSG00000164867	P29474	4200.0
ENSG00000164871	Q08648	0.0
ENSG00000164877	Q8IY33	910.0
ENSG00000164879	P07451	324.5
ENSG00000164880	Q8N201	1628.0
ENSG00000164885	Q00535	1628.0
ENSG00000164889	P04920	1628.0
ENSG00000164893	Q8TCU3	324.5
ENSG00000164896	Q14296	454.6
ENSG00000164897	Q9BVT8	454.6
ENSG00000164898	Q96HJ9	910.0
ENSG00000164900	Q14549	910.0
ENSG00000164902	Q9H814	910.0
ENSG00000164904	P49419	4200.0
ENSG00000164916	P85037	1368.0
ENSG00000164917	O43299	1628.0
ENSG00000164919	P09669	910.0
ENSG00000164920	Q8N2R0	1368.0
ENSG00000164924	P63104	1628.0
ENSG00000164929	Q8WXS3	454.6
ENSG00000164930	O60353	797.0
ENSG00000164932	Q96CG8	842.0
ENSG00000164933	Q9H2D1	1628.0
ENSG00000164934	Q9NV06	1628.0
ENSG00000164935	Q9H295	454.6
ENSG00000164938	Q96A56	842.0
ENSG00000164941	Q75QN2	1628.0
ENSG00000164944	Q69YN4	910.0
ENSG00000164946	Q5H8C1	1628.0
ENSG00000164949	P55040	842.0
ENSG00000164951	Q9P0J1	1628.0
ENSG00000164953	Q5HYA8	1628.0
ENSG00000164961	Q12768	1628.0
ENSG00000164967	Q8N5L8	1628.0
ENSG00000164970	Q8IW50	842.0
ENSG00000164972	Q8NCR6	324.5
ENSG00000164975	Q92966	1628.0
ENSG00000164976	Q6NSJ0	4200.0
ENSG00000164978	P50583	4200.0
ENSG00000164983	Q6PI78	1628.0
ENSG00000164985	O75475	454.6
ENSG00000164989	Q6TFL3	842.0
ENSG00000165006	Q9NZ09	842.0
ENSG00000165023	Q96HU8	1628.0
ENSG00000165025	P43405	910.0
ENSG00000165028	Q9BS92	4200.0
ENSG00000165029	O95477	4200.0
ENSG00000165030	Q16649	910.0
ENSG00000165046	Q2VYF4	324.5
ENSG00000165055	Q6P1Q9	1628.0
ENSG00000165059	P22612	4200.0
ENSG00000165060	Q16595	4200.0
ENSG00000165061	Q9H898	910.0
ENSG00000165066	A6NJ46	361.2
ENSG00000165071	Q6P5X7	176.1
ENSG00000165072	Q7Z304	454.6
ENSG00000165076	A4D1T9	176.1
ENSG00000165078	Q8N4T0	4200.0
ENSG00000165084	Q49A92	454.6
ENSG00000165091	Q8TDI8	910.0
ENSG00000165092	P00352	4200.0
ENSG00000165097	Q8NB78	4200.0
ENSG00000165102	Q68CP4	4200.0
ENSG00000165105	Q8IZ41	910.0
ENSG00000165113	Q5VSY0	910.0
ENSG00000165115	Q86VH2	842.0
ENSG00000165118	Q5T6V5	1628.0
ENSG00000165119	P61978	910.0
ENSG00000165120	Q8WWF3	220.2
ENSG00000165124	Q4LDE5	910.0
ENSG00000165125	Q9H1D0	910.0
ENSG00000165131	Q96L11	176.1
ENSG00000165138	Q68DC2	842.0
ENSG00000165140	P09467	4200.0
ENSG00000165152	Q9BRR3	910.0
ENSG00000165156	Q9UKY1	454.6
ENSG00000165164	Q6ZTR5	842.0
ENSG00000165168	P04839	1628.0
ENSG00000165169	P51808	1628.0
ENSG00000165171	Q8N6F8	4200.0
ENSG00000165175	Q9NPA3	842.0
ENSG00000165178	P14598	454.6
ENSG00000165181	Q5VXU9	176.1
ENSG00000165182	Q96LI9	842.0
ENSG00000165185	Q8N8K9	361.2
ENSG00000165186	Q96NR3	910.0
ENSG00000165188	Q96D59	361.2
ENSG00000165192	Q8WXH4	324.5
ENSG00000165194	Q8TAB3	797.0
ENSG00000165195	P37287	4200.0
ENSG00000165197	O43915	454.6
ENSG00000165202	Q15612	176.1
ENSG00000165204	Q8NGR3	176.1
ENSG00000165209	Q96SI9	454.6
ENSG00000165215	O15551	454.6
ENSG00000165219	Q14C86	910.0
ENSG00000165233	Q96LW7	454.6
ENSG00000165238	Q9Y3S1	1628.0
ENSG00000165240	Q04656	4200.0
ENSG00000165244	Q7RTV3	910.0
ENSG00000165246	Q8NFZ3	4200.0
ENSG00000165259	Q7Z353	454.6
ENSG00000165264	O95139	797.0
ENSG00000165269	O14520	454.6
ENSG00000165271	Q9H6R4	1628.0
ENSG00000165272	Q92482	4200.0
ENSG00000165275	Q6PF06	842.0
ENSG00000165280	P55072	4200.0
ENSG00000165282	Q8TEQ8	1628.0
ENSG00000165283	Q9UJZ1	4200.0
ENSG00000165288	Q6RI45	1628.0
ENSG00000165300	O94991	454.6
ENSG00000165304	Q14680	4200.0
ENSG00000165309	Q5W041	842.0
ENSG00000165312	Q5VV17	1628.0
ENSG00000165322	Q8IWW6	454.6
ENSG00000165323	Q8TDW7	4200.0
ENSG00000165325	Q05D60	454.6
ENSG00000165338	Q5U5R9	1628.0
ENSG00000165349	Q8WY07	4200.0
ENSG00000165355	Q7Z6M2	910.0
ENSG00000165359	Q5JSJ4	1628.0
ENSG00000165366	A6NDL7	454.6
ENSG00000165370	Q96P66	454.6
ENSG00000165376	P57739	797.0
ENSG00000165379	Q96NI6	842.0
ENSG00000165383	Q8N456	454.6
ENSG00000165388	Q96MN9	910.0
ENSG00000165389	Q969W0	910.0
ENSG00000165390	P13928	324.5
ENSG00000165392	Q14191	4200.0
ENSG00000165406	Q5T0T0	1628.0
ENSG00000165409	P16473	910.0
ENSG00000165410	Q9Y281	1628.0
ENSG00000165416	Q9Y2Z0	1628.0
ENSG00000165417	P52655	454.6
ENSG00000165424	Q8N2G6	1628.0
ENSG00000165429	B1AL46	97.4
ENSG00000165434	Q6PCE3	4200.0
ENSG00000165443	Q96FC7	910.0
ENSG00000165449	Q7RTY1	797.0
ENSG00000165457	P14207	842.0
ENSG00000165458	O15357	1628.0
ENSG00000165462	O14813	454.6
ENSG00000165471	P11226	324.5
ENSG00000165474	P29033	454.6
ENSG00000165475	Q9Y2S2	4200.0
ENSG00000165476	Q6NUK4	454.6
ENSG00000165478	Q14CZ8	454.6
ENSG00000165480	Q8IX90	454.6
ENSG00000165487	Q8IYU8	1628.0
ENSG00000165490	Q8IXT1	797.0
ENSG00000165494	O94913	1628.0
ENSG00000165495	Q96KN3	910.0
ENSG00000165496	Q96L21	4200.0
ENSG00000165501	Q96L50	910.0
ENSG00000165502	Q969Q0	4200.0
ENSG00000165506	Q9NVR5	1628.0
ENSG00000165507	Q9NTK1	176.1
ENSG00000165509	Q8TD91	29.6
ENSG00000165511	Q5T742	6.1
ENSG00000165512	P17026	176.1
ENSG00000165516	Q9Y2U9	1628.0
ENSG00000165521	Q05BV3	1628.0
ENSG00000165525	O60524	4200.0
ENSG00000165526	Q96CM3	4200.0
ENSG00000165527	P62330	1368.0
ENSG00000165533	Q8TAM2	4200.0
ENSG00000165548	Q9P1W3	1628.0
ENSG00000165553	Q9NPG2	4200.0
ENSG00000165555	Q6NXP6	842.0
ENSG00000165556	Q99626	324.5
ENSG00000165566	Q8N7J2	454.6
ENSG00000165568	Q96JD6	97.4
ENSG00000165572	Q86V97	454.6
ENSG00000165583	O60225	91.0
ENSG00000165584	Q99909	29.6
ENSG00000165588	P32243	842.0
ENSG00000165591	Q6GMR7	4200.0
ENSG00000165606	A6NNA5	454.6
ENSG00000165609	Q9UKK9	4200.0
ENSG00000165617	Q9NYF0	454.6
ENSG00000165621	Q96P68	454.6
ENSG00000165623	Q8WVF2	454.6
ENSG00000165626	Q8N7W2	454.6
ENSG00000165629	P36542	4200.0
ENSG00000165630	Q99633	1628.0
ENSG00000165632	Q5VWG9	454.6
ENSG00000165633	Q8IW00	454.6
ENSG00000165637	P45880	1628.0
ENSG00000165643	Q5JUK2	97.4
ENSG00000165644	Q86VU5	4200.0
ENSG00000165646	Q05940	4200.0
ENSG00000165650	Q8NEN9	910.0
ENSG00000165655	Q96F45	842.0
ENSG00000165659	Q9UI36	454.6
ENSG00000165660	Q15018	842.0
ENSG00000165661	Q6ZRP7	454.6
ENSG00000165669	Q9H8W3	797.0
ENSG00000165671	Q96L73	910.0
ENSG00000165672	P30048	4200.0
ENSG00000165675	Q16206	910.0
ENSG00000165678	Q9H3K2	1368.0
ENSG00000165682	Q9P126	220.2
ENSG00000165684	Q5SXM2	1628.0
ENSG00000165685	Q4KMG9	361.2
ENSG00000165688	Q10713	1628.0
ENSG00000165689	Q96C92	361.2
ENSG00000165694	Q6ZUT3	454.6
ENSG00000165695	Q96MA6	1628.0
ENSG00000165698	Q96E40	842.0
ENSG00000165699	Q92574	910.0
ENSG00000165702	Q5VTD9	454.6
ENSG00000165704	P00492	4200.0
ENSG00000165714	Q969J3	910.0
ENSG00000165716	Q5VUD6	454.6
ENSG00000165724	Q96E35	797.0
ENSG00000165730	Q6ZVD7	454.6
ENSG00000165731	P07949	910.0
ENSG00000165732	Q9NR30	4200.0
ENSG00000165733	Q14692	1628.0
ENSG00000165752	Q86UX6	910.0
ENSG00000165757	Q9P266	454.6
ENSG00000165762	Q8NGD2	176.1
ENSG00000165775	Q9BWH2	324.5
ENSG00000165782	Q86T03	910.0
ENSG00000165792	Q9H7H0	4200.0
ENSG00000165794	Q9NP94	1628.0
ENSG00000165795	Q9UN36	1628.0
ENSG00000165799	Q9H1E1	29.6
ENSG00000165801	Q8TER5	842.0
ENSG00000165802	Q6X4W1	842.0
ENSG00000165804	Q9P2Y4	797.0
ENSG00000165805	Q8NA57	324.5
ENSG00000165806	P55210	910.0
ENSG00000165807	Q96LQ0	842.0
ENSG00000165810	Q6UXG8	176.1
ENSG00000165813	Q7Z3E2	910.0
ENSG00000165816	Q5GFL6	454.6
ENSG00000165819	Q86U44	1628.0
ENSG00000165821	Q9Y467	361.2
ENSG00000165828	Q96NZ9	97.4
ENSG00000165832	Q8WWH5	4200.0
ENSG00000165837	Q5W0A0	97.4
ENSG00000165841	P33261	1628.0
ENSG00000165861	Q9HBF4	910.0
ENSG00000165862	P54317	910.0
ENSG00000165863	Q8WW14	220.2
ENSG00000165868	O43301	1628.0
ENSG00000165874	Q86V20	454.6
ENSG00000165879	Q92837	454.6
ENSG00000165886	Q9HAC8	454.6
ENSG00000165887	Q9GZV1	454.6
ENSG00000165891	Q96AV8	1628.0
ENSG00000165895	A6NI28	910.0
ENSG00000165898	Q86U28	4200.0
ENSG00000165899	Q3ZCN5	454.6
ENSG00000165905	Q8N3Y3	1628.0
ENSG00000165912	Q9UKS6	454.6
ENSG00000165914	Q86TV6	4200.0
ENSG00000165915	Q96H72	910.0
ENSG00000165916	P17980	1628.0
ENSG00000165917	Q13702	910.0
ENSG00000165923	Q5U5Z8	4200.0
ENSG00000165929	Q8N9U0	454.6
ENSG00000165934	Q9P2I0	1628.0
ENSG00000165935	A6NFE2	97.4
ENSG00000165943	Q96BY2	91.0
ENSG00000165948	Q96BM0	29.6
ENSG00000165949	P40305	454.6
ENSG00000165951	P20848	0.0
ENSG00000165953	Q8IW75	910.0
ENSG00000165959	Q96JQ2	454.6
ENSG00000165966	Q6ZMN7	910.0
ENSG00000165970	Q9Y345	910.0
ENSG00000165972	Q502W7	220.2
ENSG00000165973	Q92832	910.0
ENSG00000165983	Q96BW5	4200.0
ENSG00000165985	Q5VWW1	454.6
ENSG00000165990	Q96N23	842.0
ENSG00000165995	Q08289	910.0
ENSG00000165996	B0YJ81	1628.0
ENSG00000165997	Q96KC2	1628.0
ENSG00000166002	Q9NRQ5	454.6
ENSG00000166004	Q9C0D2	361.2
ENSG00000166006	Q96PR1	910.0
ENSG00000166007	A6NCD1	97.4
ENSG00000166008	P43362	29.6
ENSG00000166012	Q9H5J8	361.2
ENSG00000166013	A6NNF0	6.1
ENSG00000166016	Q8N961	910.0
ENSG00000166024	Q7Z5L2	1628.0
ENSG00000166025	Q8IY63	797.0
ENSG00000166033	Q92743	4200.0
ENSG00000166035	P11150	454.6
ENSG00000166037	Q86XR8	842.0
ENSG00000166046	Q8N4U5	797.0
ENSG00000166049	Q8IV76	97.4
ENSG00000166068	Q7Z699	454.6
ENSG00000166069	Q8N6Q1	176.1
ENSG00000166073	Q14439	454.6
ENSG00000166086	Q9BX67	797.0
ENSG00000166090	Q9H293	797.0
ENSG00000166091	Q96DZ9	176.1
ENSG00000166104	Q8N8X6	6.1
ENSG00000166105	Q8NCI6	4200.0
ENSG00000166106	Q8TE58	910.0
ENSG00000166111	Q8N4V2	4200.0
ENSG00000166118	Q7Z5L4	220.2
ENSG00000166123	Q8TD30	4200.0
ENSG00000166126	Q9BXJ7	910.0
ENSG00000166128	Q92930	1628.0
ENSG00000166130	Q70UQ0	454.6
ENSG00000166133	Q8IZ73	4200.0
ENSG00000166135	Q9NWT6	4200.0
ENSG00000166136	O95169	910.0
ENSG00000166140	Q96K21	842.0
ENSG00000166143	Q9NXH3	454.6
ENSG00000166145	O43278	454.6
ENSG00000166147	P35555	1628.0
ENSG00000166148	P37288	910.0
ENSG00000166152	Q8WTQ4	97.4
ENSG00000166153	Q8N2C3	220.2
ENSG00000166157	P56180	1628.0
ENSG00000166159	Q8N967	454.6
ENSG00000166160	P04001	454.6
ENSG00000166164	Q9NPI1	910.0
ENSG00000166165	P12277	1628.0
ENSG00000166166	Q96FX7	4200.0
ENSG00000166167	Q9Y297	1368.0
ENSG00000166169	Q9UGP5	1628.0
ENSG00000166170	Q9UL15	0.0
ENSG00000166171	Q9BVM2	1628.0
ENSG00000166173	Q9BRS8	1628.0
ENSG00000166181	Q9BZZ5	1628.0
ENSG00000166183	Q86U10	4200.0
ENSG00000166188	Q9P2F9	454.6
ENSG00000166189	Q86YV9	454.6
ENSG00000166192	Q96LD8	1628.0
ENSG00000166197	Q14978	1628.0
ENSG00000166199	Q96Q83	4200.0
ENSG00000166200	P61201	1628.0
ENSG00000166206	P28472	910.0
ENSG00000166211	Q8N5J4	454.6
ENSG00000166220	Q96M53	842.0
ENSG00000166224	O95470	4200.0
ENSG00000166225	Q8WU20	454.6
ENSG00000166226	P78371	1628.0
ENSG00000166228	P61457	4200.0
ENSG00000166233	Q9Y4X5	1628.0
ENSG00000166246	Q8IYS4	220.2
ENSG00000166250	Q9H6B4	454.6
ENSG00000166257	Q9NY72	454.6
ENSG00000166260	Q9Y6N1	4200.0
ENSG00000166261	O95125	220.2
ENSG00000166262	Q96M60	1628.0
ENSG00000166263	Q6ZWJ1	797.0
ENSG00000166265	Q96J86	454.6
ENSG00000166266	Q93034	910.0
ENSG00000166268	Q96LU7	1628.0
ENSG00000166272	Q9NX94	454.6
ENSG00000166275	Q96B45	910.0
ENSG00000166278	P06681	842.0
ENSG00000166285	P00751	797.0
ENSG00000166289	Q96S99	361.2
ENSG00000166292	Q9NV29	454.6
ENSG00000166295	Q96DE5	454.6
ENSG00000166311	P17405	1628.0
ENSG00000166313	O00213	454.6
ENSG00000166317	Q9H987	454.6
ENSG00000166321	Q86X67	4200.0
ENSG00000166323	Q8NCR3	1628.0
ENSG00000166326	Q96DX7	454.6
ENSG00000166329	A6NF36	176.1
ENSG00000166333	Q13418	1628.0
ENSG00000166337	Q12962	1628.0
ENSG00000166340	O14773	4200.0
ENSG00000166341	Q96JQ0	4200.0
ENSG00000166342	Q8TDF5	454.6
ENSG00000166343	Q4VC12	454.6
ENSG00000166347	P00167	1628.0
ENSG00000166348	Q70EL1	1628.0
ENSG00000166349	P15918	842.0
ENSG00000166351	Q86YR6	29.6
ENSG00000166352	Q86VG3	324.5
ENSG00000166359	Q6ZMY6	842.0
ENSG00000166363	Q9H207	220.2
ENSG00000166368	Q9H210	176.1
ENSG00000166377	O43861	1628.0
ENSG00000166387	Q8ND30	910.0
ENSG00000166391	Q3SYC2	1628.0
ENSG00000166394	Q6BCY4	4200.0
ENSG00000166396	O75635	910.0
ENSG00000166398	O15063	842.0
ENSG00000166401	P50452	97.4
ENSG00000166402	P50607	1628.0
ENSG00000166404	P48595	4200.0
ENSG00000166405	Q7Z5B4	797.0
ENSG00000166407	P25800	910.0
ENSG00000166411	P50213	4200.0
ENSG00000166415	Q3MJ13	361.2
ENSG00000166426	P29762	910.0
ENSG00000166428	Q96BZ4	910.0
ENSG00000166432	Q5H9K5	97.4
ENSG00000166435	Q6P2D8	1628.0
ENSG00000166436	O15016	454.6
ENSG00000166439	Q8NCN4	454.6
ENSG00000166441	P46776	4200.0
ENSG00000166444	P78524	1628.0
ENSG00000166446	Q8N8U2	842.0
ENSG00000166448	Q8N3G9	361.2
ENSG00000166450	Q2VWP7	842.0
ENSG00000166451	Q96H22	842.0
ENSG00000166452	Q9NQ31	842.0
ENSG00000166454	O43313	910.0
ENSG00000166455	Q6P387	220.2
ENSG00000166471	Q5BJD5	4200.0
ENSG00000166473	Q7Z442	842.0
ENSG00000166477	Q8WVC0	1628.0
ENSG00000166478	P52747	842.0
ENSG00000166479	Q96JJ7	1628.0
ENSG00000166482	P55083	361.2
ENSG00000166483	P30291	1628.0
ENSG00000166484	Q13164	1628.0
ENSG00000166492	A6NNG1	6.1
ENSG00000166501	P05771	1368.0
ENSG00000166503	Q9Y3E1	361.2
ENSG00000166507	P52849	910.0
ENSG00000166508	P33993	1628.0
ENSG00000166509	O75596	454.6
ENSG00000166510	Q9H2F9	220.2
ENSG00000166523	Q9ULY5	454.6
ENSG00000166526	P17036	176.1
ENSG00000166527	Q8WXI8	97.4
ENSG00000166529	Q9Y5A6	97.4
ENSG00000166530	O75506	1628.0
ENSG00000166532	Q9ULI2	4200.0
ENSG00000166535	A8K2U0	842.0
ENSG00000166546	Q3B7T3	454.6
ENSG00000166548	O00142	4200.0
ENSG00000166557	Q9Y3Q3	1628.0
ENSG00000166558	A6NNN8	1368.0
ENSG00000166562	Q9BY50	4200.0
ENSG00000166569	Q7Z7G2	454.6
ENSG00000166573	P47211	910.0
ENSG00000166575	Q86UB9	1628.0
ENSG00000166578	Q96DY2	1628.0
ENSG00000166579	Q9GZM8	1628.0
ENSG00000166582	Q7Z7K6	4200.0
ENSG00000166589	O75309	454.6
ENSG00000166592	P55042	454.6
ENSG00000166595	Q9Y3D0	1628.0
ENSG00000166596	Q8N1V2	1628.0
ENSG00000166598	P14625	4200.0
ENSG00000166603	P32245	454.6
ENSG00000166619	P62952	910.0
ENSG00000166634	Q96P63	324.5
ENSG00000166664	Q494W8	910.0
ENSG00000166667	Q495Y8	0.0
ENSG00000166669	Q5U623	220.2
ENSG00000166670	P09238	361.2
ENSG00000166676	A6NH52	1628.0
ENSG00000166681	Q00994	97.4
ENSG00000166682	Q9H3S3	454.6
ENSG00000166685	Q8WTW3	1628.0
ENSG00000166689	Q6IQ23	454.6
ENSG00000166704	Q8WXB4	910.0
ENSG00000166710	P61769	454.6
ENSG00000166716	Q92610	797.0
ENSG00000166734	Q6P4E1	454.6
ENSG00000166736	P46098	454.6
ENSG00000166741	P40261	910.0
ENSG00000166743	Q08AH1	4200.0
ENSG00000166747	O43747	1628.0
ENSG00000166748	Q96MI9	842.0
ENSG00000166750	Q08AF3	176.1
ENSG00000166762	Q96P56	842.0
ENSG00000166763	Q7RTU9	454.6
ENSG00000166780	Q96MC5	454.6
ENSG00000166783	Q9Y4F3	910.0
ENSG00000166787	P22614	842.0
ENSG00000166788	Q96ER3	797.0
ENSG00000166793	Q96NS1	1368.0
ENSG00000166794	P23284	1628.0
ENSG00000166796	P07864	97.4
ENSG00000166797	Q9H5X1	910.0
ENSG00000166800	Q6ZMR3	4200.0
ENSG00000166801	Q96PZ2	454.6
ENSG00000166803	Q15004	797.0
ENSG00000166813	Q2M1P5	842.0
ENSG00000166816	Q86WU2	4200.0
ENSG00000166819	O60240	910.0
ENSG00000166821	O75192	1628.0
ENSG00000166822	Q8WVE7	910.0
ENSG00000166823	Q9BRJ9	910.0
ENSG00000166825	P15144	1628.0
ENSG00000166828	P51170	910.0
ENSG00000166831	Q6ZRY4	1628.0
ENSG00000166833	Q8IVL1	910.0
ENSG00000166839	Q495B1	1628.0
ENSG00000166840	Q969I3	29.6
ENSG00000166845	Q8IYD9	454.6
ENSG00000166847	Q9BTE1	1628.0
ENSG00000166848	Q9NYB0	842.0
ENSG00000166851	P53350	1628.0
ENSG00000166855	O76031	4200.0
ENSG00000166856	O15218	454.6
ENSG00000166860	O15060	454.6
ENSG00000166862	Q9Y698	454.6
ENSG00000166863	Q9UHF0	220.2
ENSG00000166866	Q9UBC5	1628.0
ENSG00000166869	O43745	454.6
ENSG00000166881	O14524	1628.0
ENSG00000166884	Q8NGJ1	176.1
ENSG00000166886	Q15742	0.0
ENSG00000166887	Q96JC1	1628.0
ENSG00000166888	P42226	454.6
ENSG00000166889	Q86TB9	1628.0
ENSG00000166896	Q9Y6H3	1628.0
ENSG00000166897	Q5R3F8	454.6
ENSG00000166900	Q13277	1628.0
ENSG00000166902	Q9NX20	4200.0
ENSG00000166908	Q8TBX8	454.6
ENSG00000166912	Q9NXD2	910.0
ENSG00000166913	P31946	797.0
ENSG00000166920	Q9C002	454.6
ENSG00000166922	P05408	910.0
ENSG00000166923	O60565	910.0
ENSG00000166924	Q6ZVC0	454.6
ENSG00000166925	Q9Y3Q8	910.0
ENSG00000166926	Q96DS6	6.1
ENSG00000166927	Q9GZW8	97.4
ENSG00000166928	Q96JA4	97.4
ENSG00000166930	Q9H3V2	176.1
ENSG00000166938	Q8TF46	1628.0
ENSG00000166946	O95273	842.0
ENSG00000166947	P16452	361.2
ENSG00000166948	O95932	361.2
ENSG00000166949	P84022	910.0
ENSG00000166959	Q9BY19	454.6
ENSG00000166960	Q5BJE1	842.0
ENSG00000166961	Q8N5U1	220.2
ENSG00000166963	P78559	910.0
ENSG00000166965	A6NED2	910.0
ENSG00000166971	Q9H8T0	1628.0
ENSG00000166974	Q15555	1628.0
ENSG00000166979	P58658	910.0
ENSG00000166984	Q8TDR4	29.6
ENSG00000166986	P56192	4200.0
ENSG00000166987	Q96DN6	97.4
ENSG00000166997	Q8N129	910.0
ENSG00000166998	P12532	4200.0
ENSG00000167004	P30101	1628.0
ENSG00000167005	O43809	1628.0
ENSG00000167011	Q8N8M0	454.6
ENSG00000167014	Q8NHR7	842.0
ENSG00000167034	Q99801	361.2
ENSG00000167037	Q2NKQ1	910.0
ENSG00000167065	Q8NEJ0	361.2
ENSG00000167074	Q10587	454.6
ENSG00000167077	Q5TIA1	842.0
ENSG00000167080	Q8NHY0	220.2
ENSG00000167081	P40426	910.0
ENSG00000167083	O14610	454.6
ENSG00000167085	P35232	1628.0
ENSG00000167088	P62314	1628.0
ENSG00000167094	Q8NEE8	842.0
ENSG00000167098	Q8TC36	220.2
ENSG00000167100	Q8IZD0	454.6
ENSG00000167103	Q5T9C9	797.0
ENSG00000167104	Q8NFQ5	324.5
ENSG00000167105	Q6UXU6	176.1
ENSG00000167106	Q5T9C2	454.6
ENSG00000167107	Q96CM8	4200.0
ENSG00000167110	Q08379	910.0
ENSG00000167112	O95900	910.0
ENSG00000167113	Q9Y3A0	4200.0
ENSG00000167114	Q6P1M0	4200.0
ENSG00000167117	Q53H64	0.0
ENSG00000167118	Q9BTM9	1628.0
ENSG00000167123	Q5T4B2	1628.0
ENSG00000167130	Q86YN1	1628.0
ENSG00000167131	Q8IW40	1628.0
ENSG00000167136	Q14249	4200.0
ENSG00000167139	Q8IYX1	220.2
ENSG00000167157	Q99811	361.2
ENSG00000167159	Q96LR1	6.1
ENSG00000167165	P35504	910.0
ENSG00000167173	Q6ZRI6	454.6
ENSG00000167178	Q6UXK2	454.6
ENSG00000167182	Q02086	454.6
ENSG00000167183	Q9BU68	454.6
ENSG00000167186	Q99807	4200.0
ENSG00000167191	Q9NZH0	454.6
ENSG00000167193	P46108	910.0
ENSG00000167194	Q96LL3	97.4
ENSG00000167195	A6NDK9	29.6
ENSG00000167196	Q8NEZ5	842.0
ENSG00000167202	Q9UPU7	910.0
ENSG00000167207	Q9HC29	1628.0
ENSG00000167208	Q7Z614	454.6
ENSG00000167210	Q8IVV2	1628.0
ENSG00000167216	Q8IYT4	1628.0
ENSG00000167220	Q9H0R4	4200.0
ENSG00000167230	Q8N4C9	324.5
ENSG00000167232	Q05481	910.0
ENSG00000167236	P55773	91.0
ENSG00000167244	P01344	454.6
ENSG00000167257	Q8ND24	454.6
ENSG00000167258	Q9NYV4	1628.0
ENSG00000167261	Q9H4A9	4200.0
ENSG00000167264	Q9NX74	1628.0
ENSG00000167272	Q969H6	1628.0
ENSG00000167280	Q8NFI3	1628.0
ENSG00000167281	A6NFN3	454.6
ENSG00000167283	O75964	910.0
ENSG00000167286	P04234	324.5
ENSG00000167291	Q8TBP0	910.0
ENSG00000167302	Q96N21	454.6
ENSG00000167306	Q9ULV0	1628.0
ENSG00000167311	Q96L15	361.2
ENSG00000167315	P42765	4200.0
ENSG00000167323	Q13586	910.0
ENSG00000167325	P23921	4200.0
ENSG00000167332	Q9H255	361.2
ENSG00000167333	Q6AZZ1	97.4
ENSG00000167346	Q9NRE1	97.4
ENSG00000167355	Q9H339	176.1
ENSG00000167359	Q9H343	176.1
ENSG00000167360	Q8NH59	176.1
ENSG00000167363	Q9H479	324.5
ENSG00000167371	Q7Z6L0	454.6
ENSG00000167377	P17027	910.0
ENSG00000167378	Q8WZA9	97.4
ENSG00000167380	Q9NYT6	910.0
ENSG00000167383	Q9UJW7	910.0
ENSG00000167384	Q9UJW8	97.4
ENSG00000167393	Q9Y5P8	1628.0
ENSG00000167394	Q96K58	454.6
ENSG00000167395	O15015	220.2
ENSG00000167397	Q9BQB6	1628.0
ENSG00000167414	Q9UK08	454.6
ENSG00000167419	P22079	797.0
ENSG00000167433	Q9P227	842.0
ENSG00000167434	P22748	1628.0
ENSG00000167447	Q8ND04	910.0
ENSG00000167459	Q96LP4	6.1
ENSG00000167460	P67936	910.0
ENSG00000167461	P61006	1628.0
ENSG00000167468	P36969	4200.0
ENSG00000167470	Q504T8	910.0
ENSG00000167475	Q969E2	454.6
ENSG00000167476	Q96MG2	97.4
ENSG00000167483	Q86XR2	220.2
ENSG00000167487	Q53HC5	454.6
ENSG00000167491	Q86YP4	842.0
ENSG00000167508	P53602	4200.0
ENSG00000167513	Q9H211	1628.0
ENSG00000167515	Q9UL33	1628.0
ENSG00000167522	Q6UB99	910.0
ENSG00000167523	Q96N06	97.4
ENSG00000167524	Q96LW2	842.0
ENSG00000167525	Q8NCQ7	97.4
ENSG00000167526	P26373	1628.0
ENSG00000167528	Q96N77	220.2
ENSG00000167531	P00709	176.1
ENSG00000167535	P54284	910.0
ENSG00000167536	Q6UX07	1628.0
ENSG00000167543	Q8NBR0	361.2
ENSG00000167548	O14686	4200.0
ENSG00000167549	Q6QEF8	1628.0
ENSG00000167550	Q8TAI7	361.2
ENSG00000167552	Q71U36	1628.0
ENSG00000167553	Q9BQE3	1628.0
ENSG00000167554	Q8N9Z0	6.1
ENSG00000167555	Q3MIS6	910.0
ENSG00000167562	Q9NV72	910.0
ENSG00000167565	Q9UJW9	97.4
ENSG00000167566	Q9HCH0	454.6
ENSG00000167578	P61018	1628.0
ENSG00000167580	P41181	1628.0
ENSG00000167588	P21695	4200.0
ENSG00000167595	Q2NL68	97.4
ENSG00000167600	Q96SQ9	176.1
ENSG00000167601	P30530	797.0
ENSG00000167604	Q8NI38	454.6
ENSG00000167608	Q7Z404	220.2
ENSG00000167612	Q7Z3H0	454.6
ENSG00000167613	Q6GTX8	97.4
ENSG00000167614	Q9H313	454.6
ENSG00000167615	Q96PV6	1628.0
ENSG00000167617	Q6NZY7	454.6
ENSG00000167618	Q6ISS4	29.6
ENSG00000167619	Q8NBT3	910.0
ENSG00000167625	Q8TF50	176.1
ENSG00000167632	Q96Q05	1628.0
ENSG00000167633	P43629	176.1
ENSG00000167634	Q8WX94	97.4
ENSG00000167635	Q15072	97.4
ENSG00000167637	Q14585	97.4
ENSG00000167641	Q96A00	454.6
ENSG00000167642	O43291	454.6
ENSG00000167644	Q9GZP8	91.0
ENSG00000167645	Q5BJH7	1628.0
ENSG00000167646	Q8N9W5	1628.0
ENSG00000167653	O43653	324.5
ENSG00000167654	Q86WG3	797.0
ENSG00000167656	Q14210	176.1
ENSG00000167657	O43293	454.6
ENSG00000167658	P13639	4200.0
ENSG00000167664	Q96BF3	97.4
ENSG00000167670	Q13111	842.0
ENSG00000167671	Q9BZV1	1628.0
ENSG00000167674	Q7Z4V5	324.5
ENSG00000167676	Q96Q06	1628.0
ENSG00000167680	Q9H3T3	910.0
ENSG00000167685	Q8N0Y2	97.4
ENSG00000167693	Q6DKJ4	1628.0
ENSG00000167695	Q8TBR7	910.0
ENSG00000167699	Q9HC38	1628.0
ENSG00000167700	Q96ES6	842.0
ENSG00000167701	P24298	4200.0
ENSG00000167702	Q96AC6	176.1
ENSG00000167703	Q8N370	842.0
ENSG00000167705	Q96NA2	454.6
ENSG00000167711	P08697	454.6
ENSG00000167716	Q562E7	1628.0
ENSG00000167720	Q9GZT4	4200.0
ENSG00000167721	Q2NL82	1628.0
ENSG00000167723	Q8NET8	361.2
ENSG00000167733	Q7Z5J1	1628.0
ENSG00000167740	Q8WUJ1	1628.0
ENSG00000167741	Q6P531	361.2
ENSG00000167744	P34130	361.2
ENSG00000167747	Q6RUI8	6.1
ENSG00000167748	P06870	910.0
ENSG00000167749	Q9Y5K2	97.4
ENSG00000167751	P20151	910.0
ENSG00000167754	Q9Y337	176.1
ENSG00000167755	Q92876	1628.0
ENSG00000167757	Q9UBX7	176.1
ENSG00000167759	Q9UKR3	176.1
ENSG00000167766	P51522	29.6
ENSG00000167767	Q6KB66	324.5
ENSG00000167768	P04264	91.0
ENSG00000167769	Q8TDN7	454.6
ENSG00000167770	Q96FW1	1628.0
ENSG00000167771	Q8IZ40	910.0
ENSG00000167772	Q9BY76	454.6
ENSG00000167774	O95182	910.0
ENSG00000167775	Q9NPF0	97.4
ENSG00000167778	Q8NCJ5	842.0
ENSG00000167779	P24592	454.6
ENSG00000167780	O75908	454.6
ENSG00000167785	Q96NG5	97.4
ENSG00000167791	Q9NPB3	176.1
ENSG00000167792	P49821	4200.0
ENSG00000167797	O75956	454.6
ENSG00000167798	Q6ZMU1	176.1
ENSG00000167799	Q8WV74	4200.0
ENSG00000167800	O75333	910.0
ENSG00000167807	Q6P4F2	4200.0
ENSG00000167815	P32119	4200.0
ENSG00000167822	Q8NGG0	220.2
ENSG00000167825	Q13606	324.5
ENSG00000167840	Q9UNY5	6.1
ENSG00000167842	Q9H081	842.0
ENSG00000167850	Q08708	324.5
ENSG00000167851	Q9UGN4	220.2
ENSG00000167858	Q969V4	910.0
ENSG00000167861	Q8IV36	1628.0
ENSG00000167862	Q14197	4200.0
ENSG00000167863	O75947	1368.0
ENSG00000167874	Q6PEY1	454.6
ENSG00000167880	Q92817	454.6
ENSG00000167881	Q9UHB9	1628.0
ENSG00000167889	Q3V5L5	910.0
ENSG00000167895	Q8IU68	361.2
ENSG00000167900	P04183	4200.0
ENSG00000167904	Q96MH6	4200.0
ENSG00000167910	P22680	454.6
ENSG00000167914	Q96QA5	324.5
ENSG00000167916	Q2M2I5	361.2
ENSG00000167920	Q8N816	0.0
ENSG00000167925	Q8N2G8	1628.0
ENSG00000167930	Q9H0X4	454.6
ENSG00000167941	Q9BQB4	0.0
ENSG00000167957	Q96A99	454.6
ENSG00000167962	Q86UK7	1628.0
ENSG00000167964	Q9ULW5	910.0
ENSG00000167965	Q9BVC4	1628.0
ENSG00000167967	Q66K89	454.6
ENSG00000167968	Q92874	842.0
ENSG00000167969	P42126	4200.0
ENSG00000167971	Q8WXD9	842.0
ENSG00000167972	Q99758	4200.0
ENSG00000167977	Q9NXV2	910.0
ENSG00000167978	Q9UQ35	1628.0
ENSG00000167981	Q96LX8	97.4
ENSG00000167984	Q7RTR2	1628.0
ENSG00000167985	Q9NX18	1628.0
ENSG00000167986	Q16531	1628.0
ENSG00000167987	A5D8V6	454.6
ENSG00000167992	Q96DN2	220.2
ENSG00000167994	Q8TBN0	910.0
ENSG00000167995	O76090	454.6
ENSG00000167996	P02794	4200.0
ENSG00000168000	Q96G97	1628.0
ENSG00000168002	P62487	1628.0
ENSG00000168003	P08195	454.6
ENSG00000168004	Q96KN8	97.4
ENSG00000168005	Q9BUA3	220.2
ENSG00000168010	Q8NAA4	361.2
ENSG00000168014	Q4AC94	1628.0
ENSG00000168016	O15050	1628.0
ENSG00000168026	Q8NDW8	1628.0
ENSG00000168028	P08865	4200.0
ENSG00000168032	O75355	454.6
ENSG00000168036	P35222	1628.0
ENSG00000168038	Q96C45	1628.0
ENSG00000168040	Q13158	842.0
ENSG00000168056	Q9NS15	454.6
ENSG00000168060	Q9UQQ1	454.6
ENSG00000168061	A6NKF1	1368.0
ENSG00000168062	Q8N1L9	220.2
ENSG00000168065	Q9NSA0	454.6
ENSG00000168066	Q15637	1628.0
ENSG00000168067	Q12851	910.0
ENSG00000168070	Q3KP22	220.2
ENSG00000168071	A6NC98	97.4
ENSG00000168077	Q6AZY7	454.6
ENSG00000168078	Q96KB5	910.0
ENSG00000168079	Q6ZMJ2	454.6
ENSG00000168081	Q13519	454.6
ENSG00000168090	Q7L5N1	1628.0
ENSG00000168092	P68402	910.0
ENSG00000168096	Q6ZW76	910.0
ENSG00000168101	Q9BRJ7	324.5
ENSG00000168113	Q8NHA8	176.1
ENSG00000168116	Q9HCI6	6.1
ENSG00000168118	P20338	1628.0
ENSG00000168122	Q9NSJ1	910.0
ENSG00000168124	O43749	220.2
ENSG00000168126	Q8NHA6	176.1
ENSG00000168131	Q9GZK3	220.2
ENSG00000168135	P48050	361.2
ENSG00000168137	Q9C0A6	454.6
ENSG00000168140	Q6EMK4	797.0
ENSG00000168143	Q5T0W9	454.6
ENSG00000168148	Q16695	91.0
ENSG00000168152	Q9H5L6	910.0
ENSG00000168158	O95371	176.1
ENSG00000168159	Q5TA31	97.4
ENSG00000168172	Q86VS8	1628.0
ENSG00000168175	Q8NDC0	324.5
ENSG00000168209	Q9NX09	842.0
ENSG00000168214	Q06330	910.0
ENSG00000168216	Q9NUN5	1628.0
ENSG00000168228	Q9H5U6	910.0
ENSG00000168229	Q13258	97.4
ENSG00000168234	Q8N584	1628.0
ENSG00000168237	Q8IVS8	4200.0
ENSG00000168242	P62807	0.0
ENSG00000168243	P50150	454.6
ENSG00000168246	Q8WUN7	1628.0
ENSG00000168256	Q9NYR9	842.0
ENSG00000168259	Q99615	1628.0
ENSG00000168263	Q8TDN2	454.6
ENSG00000168264	Q7Z5L9	910.0
ENSG00000168267	Q7RTS3	910.0
ENSG00000168268	Q9H857	1628.0
ENSG00000168269	Q12951	454.6
ENSG00000168273	Q8WVI0	910.0
ENSG00000168274	P04908	1628.0
ENSG00000168275	Q5JTJ3	1628.0
ENSG00000168280	O60282	1628.0
ENSG00000168282	Q10469	1628.0
ENSG00000168283	P35226	910.0
ENSG00000168286	Q96EK4	454.6
ENSG00000168288	Q9H3L0	4200.0
ENSG00000168291	P11177	4200.0
ENSG00000168297	Q7Z7A4	1628.0
ENSG00000168298	P10412	29.6
ENSG00000168300	Q96MG8	910.0
ENSG00000168301	Q8NC69	454.6
ENSG00000168303	Q8TAP9	361.2
ENSG00000168306	Q99424	797.0
ENSG00000168309	O95990	454.6
ENSG00000168310	P14316	454.6
ENSG00000168314	Q13875	97.4
ENSG00000168329	P49238	324.5
ENSG00000168333	Q8WWR9	324.5
ENSG00000168334	Q702N8	454.6
ENSG00000168348	Q96T92	842.0
ENSG00000168350	Q6QHC5	1628.0
ENSG00000168356	Q9UI33	1628.0
ENSG00000168374	P18085	1628.0
ENSG00000168383	P04440	454.6
ENSG00000168384	P20036	454.6
ENSG00000168385	Q15019	910.0
ENSG00000168386	Q4L180	797.0
ENSG00000168387	Q8WXK2	1628.0
ENSG00000168389	Q8NA29	4200.0
ENSG00000168393	P23919	4200.0
ENSG00000168394	Q03518	454.6
ENSG00000168395	Q8WYH8	1628.0
ENSG00000168397	Q9Y4P1	1628.0
ENSG00000168398	P30411	454.6
ENSG00000168399	P13765	97.4
ENSG00000168404	Q8NB16	797.0
ENSG00000168405	Q9Y471	842.0
ENSG00000168411	Q6PCD5	1628.0
ENSG00000168412	P48039	454.6
ENSG00000168418	Q8TDN1	454.6
ENSG00000168421	Q15669	454.6
ENSG00000168427	Q0D2K2	454.6
ENSG00000168434	P83436	1628.0
ENSG00000168438	O60508	1628.0
ENSG00000168439	P31948	1628.0
ENSG00000168447	P51168	842.0
ENSG00000168452	Q9UMR5	1628.0
ENSG00000168453	O43593	220.2
ENSG00000168454	Q86VQ3	1628.0
ENSG00000168461	Q13636	842.0
ENSG00000168468	Q99941	1628.0
ENSG00000168476	Q9H6H4	1368.0
ENSG00000168477	P22105	910.0
ENSG00000168481	Q8N145	454.6
ENSG00000168482	P08686	454.6
ENSG00000168484	P11686	176.1
ENSG00000168487	P13497	910.0
ENSG00000168488	Q8WWM7	454.6
ENSG00000168490	Q92561	910.0
ENSG00000168491	Q8TBZ0	324.5
ENSG00000168495	P05423	842.0
ENSG00000168496	P39748	4200.0
ENSG00000168497	O95810	454.6
ENSG00000168502	Q9Y4B5	454.6
ENSG00000168505	P52951	910.0
ENSG00000168509	Q6ZVN8	0.0
ENSG00000168515	O95968	29.6
ENSG00000168517	Q96MH2	176.1
ENSG00000168522	P49354	1628.0
ENSG00000168528	Q96SA4	454.6
ENSG00000168530	P05976	910.0
ENSG00000168538	Q7Z392	1628.0
ENSG00000168539	P11229	361.2
ENSG00000168542	P02461	324.5
ENSG00000168546	O00451	454.6
ENSG00000168556	Q9H160	910.0
ENSG00000168564	Q9NXV6	454.6
ENSG00000168566	Q6IEG0	842.0
ENSG00000168569	A0PJW6	910.0
ENSG00000168575	Q08357	4200.0
ENSG00000168582	P11844	176.1
ENSG00000168589	Q8TF09	1628.0
ENSG00000168591	Q71RG4	0.0
ENSG00000168593	Q9UBC1	842.0
ENSG00000168594	Q9UKF5	324.5
ENSG00000168597	Q495Z4	6.1
ENSG00000168610	P40763	454.6
ENSG00000168612	Q9BR11	361.2
ENSG00000168615	Q13443	454.6
ENSG00000168619	Q9Y3Q7	324.5
ENSG00000168621	P39905	454.6
ENSG00000168631	Q3MIW9	176.1
ENSG00000168634	Q8IUB5	97.4
ENSG00000168646	Q9Y2T1	797.0
ENSG00000168653	O43920	910.0
ENSG00000168658	Q502W6	842.0
ENSG00000168661	P17039	910.0
ENSG00000168671	Q3SY77	910.0
ENSG00000168672	Q96KN1	454.6
ENSG00000168675	O15165	454.6
ENSG00000168676	Q17RG1	324.5
ENSG00000168679	O15374	842.0
ENSG00000168685	P16871	454.6
ENSG00000168692	Q01534	97.4
ENSG00000168701	Q9BTX3	1628.0
ENSG00000168702	Q9NZR2	910.0
ENSG00000168703	Q8WWY7	91.0
ENSG00000168710	O43865	910.0
ENSG00000168724	Q5F1R6	1628.0
ENSG00000168734	Q9Y2B9	454.6
ENSG00000168738	Q8NAR6	1628.0
ENSG00000168743	Q6UXI9	454.6
ENSG00000168746	Q4KN68	6.1
ENSG00000168748	P43166	1628.0
ENSG00000168754	Q8IXR5	324.5
ENSG00000168757	A6NKD2	97.4
ENSG00000168758	Q9C0C4	454.6
ENSG00000168763	Q8NE01	361.2
ENSG00000168765	Q03013	1628.0
ENSG00000168769	Q6N021	910.0
ENSG00000168772	Q9H2H0	454.6
ENSG00000168775	P12532	4200.0
ENSG00000168778	Q96GX1	454.6
ENSG00000168779	O60902	454.6
ENSG00000168781	Q6PFW1	1628.0
ENSG00000168785	P62079	910.0
ENSG00000168792	Q6UXT9	454.6
ENSG00000168795	O15062	454.6
ENSG00000168802	Q8NDH8	176.1
ENSG00000168803	Q6DHV7	4200.0
ENSG00000168806	O60294	1628.0
ENSG00000168807	Q13425	910.0
ENSG00000168811	P29459	454.6
ENSG00000168813	Q8TCN5	454.6
ENSG00000168818	Q9P2W9	1628.0
ENSG00000168824	P42857	454.6
ENSG00000168826	Q6ZSB9	454.6
ENSG00000168827	Q96RP9	4200.0
ENSG00000168828	Q8NGT2	176.1
ENSG00000168830	P28566	842.0
ENSG00000168843	Q8N475	842.0
ENSG00000168872	Q9NUU7	1628.0
ENSG00000168874	Q96SQ7	910.0
ENSG00000168875	O95416	842.0
ENSG00000168876	Q8WVL7	1628.0
ENSG00000168878	P07988	220.2
ENSG00000168883	Q53GS9	1628.0
ENSG00000168884	Q8NFZ5	454.6
ENSG00000168887	Q2NKX9	842.0
ENSG00000168890	Q86TG1	797.0
ENSG00000168894	Q9P0P0	1628.0
ENSG00000168899	O95183	454.6
ENSG00000168903	Q6UXE8	176.1
ENSG00000168904	Q86X40	454.6
ENSG00000168906	P31153	4200.0
ENSG00000168907	Q68DD2	454.6
ENSG00000168913	Q6UWT2	97.4
ENSG00000168916	Q9ULD9	454.6
ENSG00000168917	Q8TBE7	797.0
ENSG00000168918	Q92835	1628.0
ENSG00000168924	O95202	1628.0
ENSG00000168925	Q6GPI1	797.0
ENSG00000168928	P17538	797.0
ENSG00000168930	Q9NS80	97.4
ENSG00000168936	A0AVI4	910.0
ENSG00000168938	P45877	1628.0
ENSG00000168939	O43610	454.6
ENSG00000168944	Q8N960	1628.0
ENSG00000168948	Q9C0G6	1628.0
ENSG00000168952	Q8NFX7	797.0
ENSG00000168955	Q53R12	361.2
ENSG00000168958	Q9GZY8	910.0
ENSG00000168959	P41594	910.0
ENSG00000168961	O00182	910.0
ENSG00000168964	Q9H379	0.0
ENSG00000168967	Q16048	6.1
ENSG00000168970	P0C869	454.6
ENSG00000168993	O14810	910.0
ENSG00000168994	Q5TGL8	454.6
ENSG00000168995	Q9Y286	220.2
ENSG00000169006	O95665	97.4
ENSG00000169016	O75461	454.6
ENSG00000169018	Q9UK73	910.0
ENSG00000169019	Q9NX08	910.0
ENSG00000169020	P56385	454.6
ENSG00000169021	P47985	4200.0
ENSG00000169026	Q6UXD7	1368.0
ENSG00000169031	Q01955	910.0
ENSG00000169032	Q02750	1628.0
ENSG00000169035	P49862	176.1
ENSG00000169040	Q9BQD1	6.1
ENSG00000169045	P31943	1628.0
ENSG00000169047	P35568	454.6
ENSG00000169057	P51608	454.6
ENSG00000169059	Q9NNX9	6.1
ENSG00000169062	Q9H1J1	454.6
ENSG00000169064	A8MT70	454.6
ENSG00000169067	Q562R1	1628.0
ENSG00000169071	Q01974	910.0
ENSG00000169083	P10275	454.6
ENSG00000169084	Q8N5I4	842.0
ENSG00000169085	Q8TAG6	324.5
ENSG00000169087	Q96EW2	910.0
ENSG00000169093	O95671	4200.0
ENSG00000169094	Q8TD55	454.6
ENSG00000169100	P12236	1628.0
ENSG00000169105	Q8NCH0	842.0
ENSG00000169116	Q6UWI2	176.1
ENSG00000169118	Q9HCP0	1368.0
ENSG00000169122	Q8TC76	454.6
ENSG00000169126	Q5T2S8	1628.0
ENSG00000169129	Q8N4X5	454.6
ENSG00000169131	O60765	97.4
ENSG00000169136	Q9Y2D1	454.6
ENSG00000169139	Q15819	1628.0
ENSG00000169154	Q8NHS2	220.2
ENSG00000169155	O43298	454.6
ENSG00000169169	Q8TCG5	1628.0
ENSG00000169174	Q8NBP7	4200.0
ENSG00000169180	Q96QU8	1628.0
ENSG00000169181	Q6UXU4	454.6
ENSG00000169184	Q10571	454.6
ENSG00000169188	Q9UBZ4	1628.0
ENSG00000169189	Q8WV22	1628.0
ENSG00000169193	Q96EE4	454.6
ENSG00000169194	P35225	220.2
ENSG00000169202	Q8NGC3	176.1
ENSG00000169208	Q8NGC4	220.2
ENSG00000169213	P20337	361.2
ENSG00000169214	Q8NGZ6	176.1
ENSG00000169217	O95400	1628.0
ENSG00000169218	Q2MKA7	454.6
ENSG00000169220	O43566	454.6
ENSG00000169221	Q4KMP7	1628.0
ENSG00000169223	Q12907	1628.0
ENSG00000169224	Q5JQS6	176.1
ENSG00000169228	Q969Q5	1628.0
ENSG00000169230	Q9Y255	1368.0
ENSG00000169231	P49746	910.0
ENSG00000169239	Q9Y2D0	1628.0
ENSG00000169241	Q9BRV3	1628.0
ENSG00000169242	P20827	454.6
ENSG00000169245	P02778	220.2
ENSG00000169246	A8MRT5	1628.0
ENSG00000169247	Q8TF17	454.6
ENSG00000169248	O14625	454.6
ENSG00000169249	Q15696	1628.0
ENSG00000169251	Q96D46	1628.0
ENSG00000169252	P07550	910.0
ENSG00000169255	O75752	324.5
ENSG00000169258	Q7Z2K8	361.2
ENSG00000169260	Q5JNZ3	97.4
ENSG00000169271	Q12988	454.6
ENSG00000169282	Q14722	4200.0
ENSG00000169288	Q9BYD6	910.0
ENSG00000169291	Q5VZ18	454.6
ENSG00000169297	P51843	454.6
ENSG00000169299	Q96G03	4200.0
ENSG00000169302	Q8WU08	910.0
ENSG00000169306	Q9NZN1	454.6
ENSG00000169313	Q9H244	454.6
ENSG00000169314	Q8WYQ4	797.0
ENSG00000169325	Q6P575	0.0
ENSG00000169327	Q8NGC0	97.4
ENSG00000169330	Q9UPX6	454.6
ENSG00000169340	Q8N807	454.6
ENSG00000169344	P07911	797.0
ENSG00000169347	P55259	797.0
ENSG00000169359	O00400	1628.0
ENSG00000169371	O95149	1628.0
ENSG00000169372	P78560	842.0
ENSG00000169375	Q96ST3	1628.0
ENSG00000169379	Q3SXY8	1628.0
ENSG00000169385	P10153	97.4
ENSG00000169393	Q96BH3	220.2
ENSG00000169397	P12724	97.4
ENSG00000169398	Q05397	910.0
ENSG00000169402	B2RC85	4200.0
ENSG00000169403	P25105	454.6
ENSG00000169410	P43378	910.0
ENSG00000169413	Q93091	176.1
ENSG00000169418	P16066	1628.0
ENSG00000169427	Q9NPC2	910.0
ENSG00000169429	P10145	454.6
ENSG00000169432	Q15858	1628.0
ENSG00000169435	Q6ZTQ3	454.6
ENSG00000169436	Q8NFW1	454.6
ENSG00000169439	P34741	454.6
ENSG00000169442	P31358	29.6
ENSG00000169446	Q8N4V1	1628.0
ENSG00000169469	P22528	29.6
ENSG00000169474	P35321	29.6
ENSG00000169484	Q8NGD5	176.1
ENSG00000169488	Q8NH41	176.1
ENSG00000169490	Q9BX73	910.0
ENSG00000169495	P83105	4200.0
ENSG00000169499	Q9HB19	454.6
ENSG00000169504	Q9Y696	454.6
ENSG00000169507	Q08AI6	1368.0
ENSG00000169508	P32249	454.6
ENSG00000169509	Q9UGL9	0.0
ENSG00000169515	Q9H0W5	97.4
ENSG00000169519	A6NJ78	4200.0
ENSG00000169548	P59817	97.4
ENSG00000169550	Q8N387	220.2
ENSG00000169551	Q8WUE5	97.4
ENSG00000169554	O60315	842.0
ENSG00000169562	P08034	454.6
ENSG00000169564	Q15365	97.4
ENSG00000169567	P49773	4200.0
ENSG00000169570	Q8NBA8	4200.0
ENSG00000169575	P12018	220.2
ENSG00000169583	O95833	454.6
ENSG00000169592	Q8NBZ0	910.0
ENSG00000169594	Q01954	910.0
ENSG00000169598	O76075	910.0
ENSG00000169599	Q9UMS0	4200.0
ENSG00000169604	Q9H6X2	842.0
ENSG00000169605	Q9NS71	361.2
ENSG00000169607	Q8IYA6	454.6
ENSG00000169609	Q8WUR7	4200.0
ENSG00000169612	Q9BTL3	324.5
ENSG00000169618	Q8TCW9	842.0
ENSG00000169621	Q8IW19	842.0
ENSG00000169627	Q9H3K6	1628.0
ENSG00000169629	O14715	797.0
ENSG00000169635	Q96JB3	454.6
ENSG00000169641	Q86V48	454.6
ENSG00000169659	Q15195	0.0
ENSG00000169660	Q8WVB3	910.0
ENSG00000169662	Q6ZV63	6.1
ENSG00000169664	A6NJW9	324.5
ENSG00000169668	Q6ZV63	6.1
ENSG00000169676	P21918	910.0
ENSG00000169679	O43683	910.0
ENSG00000169682	Q9H2V7	4200.0
ENSG00000169683	Q96CN5	842.0
ENSG00000169684	P30532	454.6
ENSG00000169688	P07438	6.1
ENSG00000169689	A8MT69	1628.0
ENSG00000169692	O15120	361.2
ENSG00000169696	Q9BZE9	1628.0
ENSG00000169704	P14770	454.6
ENSG00000169710	P49327	4200.0
ENSG00000169714	P62633	1628.0
ENSG00000169715	P04732	220.2
ENSG00000169717	Q8TDY3	220.2
ENSG00000169718	Q6P1R4	4200.0
ENSG00000169727	Q13098	1628.0
ENSG00000169733	Q9Y644	454.6
ENSG00000169738	Q7Z4W1	4200.0
ENSG00000169740	P17041	97.4
ENSG00000169744	O43679	910.0
ENSG00000169750	P60763	324.5
ENSG00000169752	Q8WWG1	324.5
ENSG00000169756	P48059	1628.0
ENSG00000169758	Q2M3C6	797.0
ENSG00000169760	Q8N2Q7	4200.0
ENSG00000169762	Q6NXT6	1628.0
ENSG00000169763	O14603	6.1
ENSG00000169764	Q16851	4200.0
ENSG00000169777	Q9NYW7	324.5
ENSG00000169783	Q96FE5	842.0
ENSG00000169789	O14603	6.1
ENSG00000169800	Q15415	6.1
ENSG00000169807	O14603	6.1
ENSG00000169811	Q15378	6.1
ENSG00000169813	P52597	1628.0
ENSG00000169814	P43251	1628.0
ENSG00000169826	Q8N6G5	910.0
ENSG00000169836	P29371	910.0
ENSG00000169840	Q9H4S2	454.6
ENSG00000169851	O60245	842.0
ENSG00000169855	Q9Y6N7	910.0
ENSG00000169856	Q9UBC0	454.6
ENSG00000169857	Q9NQS1	454.6
ENSG00000169860	P47900	454.6
ENSG00000169861	A6NJS3	6.1
ENSG00000169862	Q9UQB3	910.0
ENSG00000169871	Q9BRZ2	97.4
ENSG00000169876	Q685J3	1368.0
ENSG00000169877	Q9NZD4	220.2
ENSG00000169884	O00744	910.0
ENSG00000169885	Q8TD86	797.0
ENSG00000169887	Q9UKN1	361.2
ENSG00000169891	Q8NFH8	454.6
ENSG00000169892	Q6ZQP7	361.2
ENSG00000169894	Q02505	220.2
ENSG00000169895	Q96A49	1628.0
ENSG00000169896	P11215	454.6
ENSG00000169900	Q8WXC3	29.6
ENSG00000169902	O60507	4200.0
ENSG00000169903	P48230	454.6
ENSG00000169905	Q8NFQ8	454.6
ENSG00000169906	P29377	176.1
ENSG00000169908	P30408	361.2
ENSG00000169910	P04424	4200.0
ENSG00000169914	Q5T2D3	1628.0
ENSG00000169918	Q8TE49	910.0
ENSG00000169919	P08236	4200.0
ENSG00000169921	Q75L30	29.6
ENSG00000169925	Q15059	1368.0
ENSG00000169926	Q9Y2Y9	842.0
ENSG00000169933	Q14CM0	910.0
ENSG00000169946	Q8WW38	454.6
ENSG00000169951	Q96H86	91.0
ENSG00000169953	Q96LI6	220.2
ENSG00000169955	Q9BV97	29.6
ENSG00000169957	Q9H5H4	91.0
ENSG00000169962	Q7RTX0	454.6
ENSG00000169964	Q69YG0	1628.0
ENSG00000169967	Q9Y2U5	1628.0
ENSG00000169972	Q8N0Z8	4200.0
ENSG00000169976	Q9BWJ5	1628.0
ENSG00000169981	P13682	97.4
ENSG00000169989	Q8IY51	910.0
ENSG00000169991	Q5TF58	454.6
ENSG00000169992	Q8NFZ4	4200.0
ENSG00000169994	Q6PIF6	1628.0
ENSG00000170004	Q12873	1628.0
ENSG00000170006	Q6P9G4	324.5
ENSG00000170011	Q8NFW9	454.6
ENSG00000170017	Q13740	454.6
ENSG00000170027	P61981	454.6
ENSG00000170035	Q969T4	1628.0
ENSG00000170037	Q8N137	910.0
ENSG00000170043	Q9Y5R8	1628.0
ENSG00000170044	Q8TCW7	454.6
ENSG00000170049	O43448	4200.0
ENSG00000170054	Q86WD7	97.4
ENSG00000170074	Q9UHL3	0.0
ENSG00000170075	O60883	454.6
ENSG00000170085	Q8NDZ2	454.6
ENSG00000170088	Q8IY95	910.0
ENSG00000170091	Q9Y328	454.6
ENSG00000170092	A6NIY4	220.2
ENSG00000170099	P08185	176.1
ENSG00000170100	Q96MU6	1628.0
ENSG00000170113	Q7RTP0	454.6
ENSG00000170122	Q12950	6.1
ENSG00000170128	O00155	454.6
ENSG00000170142	P51965	1628.0
ENSG00000170144	P51991	842.0
ENSG00000170145	Q9H0K1	842.0
ENSG00000170153	Q9ULK6	910.0
ENSG00000170160	A2RUR9	324.5
ENSG00000170161	Q5VV11	6.1
ENSG00000170162	Q8N8G2	797.0
ENSG00000170166	P09016	454.6
ENSG00000170175	P11230	454.6
ENSG00000170178	P35452	454.6
ENSG00000170180	P02724	220.2
ENSG00000170185	Q8NB14	1628.0
ENSG00000170190	O15375	454.6
ENSG00000170191	Q8TBE9	4200.0
ENSG00000170209	Q8NFD2	454.6
ENSG00000170214	P35368	842.0
ENSG00000170215	Q5VT28	6.1
ENSG00000170222	Q3LIE5	1628.0
ENSG00000170231	P51161	797.0
ENSG00000170234	Q96N64	797.0
ENSG00000170236	Q70EL3	454.6
ENSG00000170242	Q96K76	1628.0
ENSG00000170248	Q8WUM4	1628.0
ENSG00000170255	Q96LB2	91.0
ENSG00000170260	Q9UDV6	176.1
ENSG00000170262	Q8TCY5	454.6
ENSG00000170264	Q3B820	361.2
ENSG00000170265	Q9UDV7	324.5
ENSG00000170266	P16278	4200.0
ENSG00000170270	Q9BXV9	91.0
ENSG00000170271	Q96IV6	1368.0
ENSG00000170275	O75718	910.0
ENSG00000170276	Q16082	454.6
ENSG00000170279	Q8WU49	6.1
ENSG00000170289	Q9NQW8	910.0
ENSG00000170290	O00631	91.0
ENSG00000170291	Q8TE02	842.0
ENSG00000170293	Q8IZV2	797.0
ENSG00000170296	O95166	1628.0
ENSG00000170298	Q3B8N2	910.0
ENSG00000170310	Q9UNK0	1628.0
ENSG00000170312	P06493	1628.0
ENSG00000170315	P62988	1628.0
ENSG00000170322	Q6P4R8	910.0
ENSG00000170323	P15090	910.0
ENSG00000170324	Q68DX3	842.0
ENSG00000170325	Q9NQV6	842.0
ENSG00000170340	Q9NY97	797.0
ENSG00000170345	P01100	454.6
ENSG00000170348	P49755	1628.0
ENSG00000170364	Q53H47	1628.0
ENSG00000170365	Q15797	910.0
ENSG00000170367	P28325	91.0
ENSG00000170369	P09228	0.0
ENSG00000170370	Q04743	454.6
ENSG00000170373	P01037	6.1
ENSG00000170374	Q8TDD2	454.6
ENSG00000170379	A6NFQ2	4200.0
ENSG00000170381	O15041	454.6
ENSG00000170382	O75325	910.0
ENSG00000170385	Q9Y6M5	1628.0
ENSG00000170390	Q8N568	1368.0
ENSG00000170396	Q7Z570	454.6
ENSG00000170412	Q9NQ84	454.6
ENSG00000170417	Q6ZP80	454.6
ENSG00000170419	Q8TAG5	454.6
ENSG00000170421	P05787	454.6
ENSG00000170423	Q8N1N4	1628.0
ENSG00000170425	P29275	842.0
ENSG00000170426	Q8NEX9	4200.0
ENSG00000170430	P16455	4200.0
ENSG00000170439	Q6UX53	4200.0
ENSG00000170442	O43790	220.2
ENSG00000170445	P12081	4200.0
ENSG00000170448	Q6ZNB6	1628.0
ENSG00000170454	O95678	454.6
ENSG00000170456	Q6ZUT9	1628.0
ENSG00000170458	P08571	324.5
ENSG00000170464	Q9H819	454.6
ENSG00000170465	P48668	454.6
ENSG00000170471	Q86X10	910.0
ENSG00000170473	Q9BRP8	1628.0
ENSG00000170476	Q8WU39	797.0
ENSG00000170477	P19013	1628.0
ENSG00000170482	Q9UHI7	4200.0
ENSG00000170484	Q7RTS7	220.2
ENSG00000170485	Q99743	842.0
ENSG00000170486	Q14CN4	220.2
ENSG00000170498	Q15726	220.2
ENSG00000170500	Q1L5Z9	4200.0
ENSG00000170502	Q9BW91	910.0
ENSG00000170509	Q7Z5P4	361.2
ENSG00000170515	Q9UQ80	1628.0
ENSG00000170516	Q8TF08	6.1
ENSG00000170522	Q9H5J4	1628.0
ENSG00000170523	P78385	220.2
ENSG00000170525	Q16875	4200.0
ENSG00000170534	Q8WU43	29.6
ENSG00000170537	Q7Z402	910.0
ENSG00000170540	Q15041	910.0
ENSG00000170542	P50453	4200.0
ENSG00000170545	Q0VAQ4	361.2
ENSG00000170549	P78414	454.6
ENSG00000170558	P19022	797.0
ENSG00000170561	Q9BZI1	454.6
ENSG00000170571	Q6PCB8	454.6
ENSG00000170577	Q9NPC8	454.6
ENSG00000170579	O14490	454.6
ENSG00000170581	P52630	361.2
ENSG00000170584	Q8WVJ2	1628.0
ENSG00000170604	Q8IU81	454.6
ENSG00000170605	Q8NGE7	97.4
ENSG00000170606	P34932	1628.0
ENSG00000170608	P55318	454.6
ENSG00000170613	Q8TC56	220.2
ENSG00000170615	P58743	4200.0
ENSG00000170616	Q9BWW7	910.0
ENSG00000170619	Q9GZQ3	910.0
ENSG00000170624	Q92629	910.0
ENSG00000170627	Q8WW33	1628.0
ENSG00000170629	Q6ZN68	910.0
ENSG00000170631	P17020	910.0
ENSG00000170632	Q8N2F6	454.6
ENSG00000170633	Q969K3	842.0
ENSG00000170634	P14621	4200.0
ENSG00000170638	Q9H4I3	4200.0
ENSG00000170647	Q9H2Q1	6.1
ENSG00000170653	P17544	454.6
ENSG00000170667	O43374	454.6
ENSG00000170677	O14544	454.6
ENSG00000170681	Q5BKX8	454.6
ENSG00000170683	P58181	220.2
ENSG00000170684	Q8WUU4	176.1
ENSG00000170689	P17482	842.0
ENSG00000170703	Q8N841	1628.0
ENSG00000170714	Q7Z5A7	454.6
ENSG00000170727	Q14137	1628.0
ENSG00000170734	Q9Y253	1628.0
ENSG00000170743	Q86SS6	842.0
ENSG00000170745	Q9BQ31	454.6
ENSG00000170748	O75526	91.0
ENSG00000170759	P33176	1628.0
ENSG00000170775	O15354	797.0
ENSG00000170776	Q12802	910.0
ENSG00000170777	Q96J77	97.4
ENSG00000170779	Q9BXL8	454.6
ENSG00000170782	Q9H209	220.2
ENSG00000170786	Q8N3Y7	4200.0
ENSG00000170788	Q8WWB3	361.2
ENSG00000170790	Q9H208	0.0
ENSG00000170791	Q9BUK0	910.0
ENSG00000170801	P83110	4200.0
ENSG00000170802	P32314	454.6
ENSG00000170803	Q9H205	176.1
ENSG00000170807	Q6P5Q4	454.6
ENSG00000170819	Q13515	454.6
ENSG00000170820	P23945	910.0
ENSG00000170832	Q8NFA0	1628.0
ENSG00000170835	P19835	910.0
ENSG00000170836	O15297	1628.0
ENSG00000170837	Q9NS67	176.1
ENSG00000170848	Q00889	454.6
ENSG00000170852	Q8IY47	454.6
ENSG00000170854	Q8IUF8	4200.0
ENSG00000170855	O43715	1628.0
ENSG00000170858	P59901	176.1
ENSG00000170860	P62310	4200.0
ENSG00000170866	Q8N6C8	176.1
ENSG00000170871	Q92628	797.0
ENSG00000170873	O43312	842.0
ENSG00000170876	Q9BTV4	1628.0
ENSG00000170881	Q8WU17	910.0
ENSG00000170889	P46781	4200.0
ENSG00000170890	P04054	910.0
ENSG00000170891	Q9NRR1	454.6
ENSG00000170892	Q9BSV6	4200.0
ENSG00000170893	P20396	454.6
ENSG00000170899	O15217	1628.0
ENSG00000170903	Q8NCY6	842.0
ENSG00000170906	O95167	454.6
ENSG00000170909	Q8IYS5	324.5
ENSG00000170915	Q8TEZ7	910.0
ENSG00000170917	P53370	4200.0
ENSG00000170920	Q8NG95	91.0
ENSG00000170921	Q9HCD6	1368.0
ENSG00000170923	Q8NG99	91.0
ENSG00000170925	Q9BXU2	97.4
ENSG00000170927	Q8TCZ9	4200.0
ENSG00000170929	Q8NGA1	220.2
ENSG00000170935	A6PVI3	29.6
ENSG00000170941	Q9P272	4200.0
ENSG00000170946	Q6P3W2	1628.0
ENSG00000170948	Q8WWY6	97.4
ENSG00000170949	Q9HCG1	910.0
ENSG00000170950	P07205	4200.0
ENSG00000170953	Q8NGG6	97.4
ENSG00000170954	Q09FC8	910.0
ENSG00000170955	Q969G5	176.1
ENSG00000170956	P40198	91.0
ENSG00000170959	Q6ZRR9	842.0
ENSG00000170961	Q92819	4200.0
ENSG00000170962	Q9GZP0	454.6
ENSG00000170965	Q9HBJ0	97.4
ENSG00000170967	Q8WTU0	1628.0
ENSG00000170983	Q96KT6	6.1
ENSG00000170989	P21453	454.6
ENSG00000171004	Q96MM7	454.6
ENSG00000171014	Q8NGN0	176.1
ENSG00000171016	Q9Y3Y4	454.6
ENSG00000171017	Q6NSJ5	1628.0
ENSG00000171032	Q9GZX5	97.4
ENSG00000171033	P61925	361.2
ENSG00000171044	Q5GH73	910.0
ENSG00000171045	Q96NA8	910.0
ENSG00000171049	P25090	176.1
ENSG00000171051	P21462	220.2
ENSG00000171053	Q8WXA2	29.6
ENSG00000171054	Q8NG92	220.2
ENSG00000171055	Q9UHY8	910.0
ENSG00000171056	Q9BT81	454.6
ENSG00000171060	Q6P047	842.0
ENSG00000171067	Q96F05	97.4
ENSG00000171084	A6NEL3	6.1
ENSG00000171094	Q9UM73	910.0
ENSG00000171097	Q16773	4200.0
ENSG00000171100	Q13496	1628.0
ENSG00000171102	Q9NPH6	97.4
ENSG00000171103	Q9BVS5	4200.0
ENSG00000171105	P06213	910.0
ENSG00000171109	Q8IWA4	910.0
ENSG00000171115	Q8ND71	454.6
ENSG00000171116	Q9UBD0	97.4
ENSG00000171119	Q99748	454.6
ENSG00000171121	Q9NPA1	454.6
ENSG00000171124	P21217	910.0
ENSG00000171126	Q8TAE7	454.6
ENSG00000171129	Q9UBD0	97.4
ENSG00000171130	Q8NHE4	1628.0
ENSG00000171132	Q02156	1368.0
ENSG00000171133	Q8NGT1	176.1
ENSG00000171135	Q8N5M9	910.0
ENSG00000171136	Q8WXF3	454.6
ENSG00000171142	Q96A05	97.4
ENSG00000171147	Q8IYP2	97.4
ENSG00000171148	O75528	910.0
ENSG00000171150	O75159	910.0
ENSG00000171155	Q96EU7	910.0
ENSG00000171159	Q9BUW7	842.0
ENSG00000171160	Q8NDC4	910.0
ENSG00000171161	Q499Z4	176.1
ENSG00000171163	Q9BU19	324.5
ENSG00000171169	Q69YI7	454.6
ENSG00000171174	Q9H477	4200.0
ENSG00000171180	Q96R27	97.4
ENSG00000171189	P39086	1628.0
ENSG00000171195	Q8TAX7	29.6
ENSG00000171199	Q99935	29.6
ENSG00000171201	P02814	0.0
ENSG00000171202	Q9H061	842.0
ENSG00000171204	Q8IUX1	842.0
ENSG00000171206	Q9BZR9	454.6
ENSG00000171208	Q8NC67	910.0
ENSG00000171209	P07498	97.4
ENSG00000171217	P56880	454.6
ENSG00000171219	Q6DT37	910.0
ENSG00000171222	P57086	176.1
ENSG00000171223	P17275	910.0
ENSG00000171224	Q96D05	797.0
ENSG00000171227	Q8WXS4	454.6
ENSG00000171234	P16662	910.0
ENSG00000171236	P02750	454.6
ENSG00000171241	Q8NEM2	910.0
ENSG00000171243	Q6X4U4	454.6
ENSG00000171246	Q15818	454.6
ENSG00000171262	Q52LJ0	1628.0
ENSG00000171282	Q9P281	454.6
ENSG00000171291	Q8NDP4	910.0
ENSG00000171295	Q8IYI8	910.0
ENSG00000171298	P10253	4200.0
ENSG00000171302	Q8WVQ1	1628.0
ENSG00000171303	O14649	910.0
ENSG00000171307	Q969W1	1628.0
ENSG00000171310	Q9NPF2	910.0
ENSG00000171311	Q9Y3B2	4200.0
ENSG00000171314	P18669	4200.0
ENSG00000171316	Q9P2D1	1628.0
ENSG00000171320	Q56NI9	1628.0
ENSG00000171345	P08727	361.2
ENSG00000171346	P19012	324.5
ENSG00000171357	Q96LR2	454.6
ENSG00000171360	O76015	220.2
ENSG00000171362	Q9UL42	97.4
ENSG00000171365	P51795	4200.0
ENSG00000171368	O94811	1628.0
ENSG00000171385	Q9UK17	4200.0
ENSG00000171388	Q9ULZ1	176.1
ENSG00000171396	Q9BYR3	176.1
ENSG00000171401	P13646	324.5
ENSG00000171402	Q8WTP9	29.6
ENSG00000171403	P35527	220.2
ENSG00000171405	Q8WWM1	0.0
ENSG00000171408	Q9NP56	1368.0
ENSG00000171421	Q9P0J6	4200.0
ENSG00000171425	Q9P0T4	176.1
ENSG00000171428	P18440	4200.0
ENSG00000171431	P35900	1628.0
ENSG00000171433	A6NK44	4200.0
ENSG00000171435	Q6VAB6	910.0
ENSG00000171443	Q96C55	97.4
ENSG00000171444	P23508	910.0
ENSG00000171446	Q7Z3Y8	220.2
ENSG00000171448	Q9HCK0	454.6
ENSG00000171450	Q13319	0.0
ENSG00000171451	Q8IZU8	4200.0
ENSG00000171453	O15160	1628.0
ENSG00000171456	Q8IXJ9	324.5
ENSG00000171459	Q8NGR2	176.1
ENSG00000171462	Q6UY11	361.2
ENSG00000171466	Q6V9R5	29.6
ENSG00000171467	Q5VUA4	910.0
ENSG00000171469	Q8N587	29.6
ENSG00000171471	A6NCE7	0.0
ENSG00000171475	Q8TF74	454.6
ENSG00000171476	Q9BPY8	361.2
ENSG00000171478	Q96QH8	97.4
ENSG00000171481	Q8NH93	0.0
ENSG00000171483	Q7RTT6	97.4
ENSG00000171484	Q8NGR6	176.1
ENSG00000171487	P59047	1628.0
ENSG00000171488	Q8TDW0	1628.0
ENSG00000171489	Q96QH8	97.4
ENSG00000171490	O76021	1628.0
ENSG00000171492	Q7L1W4	1628.0
ENSG00000171495	Q7Z745	1628.0
ENSG00000171496	Q8NGR8	97.4
ENSG00000171497	Q08752	1628.0
ENSG00000171501	Q8NGR9	176.1
ENSG00000171502	Q17RW2	842.0
ENSG00000171503	Q16134	4200.0
ENSG00000171505	Q8NGS0	176.1
ENSG00000171509	Q9HBX9	910.0
ENSG00000171517	Q9UBY5	454.6
ENSG00000171522	P35408	797.0
ENSG00000171530	O75347	1628.0
ENSG00000171532	Q15784	454.6
ENSG00000171533	Q96JE9	454.6
ENSG00000171540	Q5XKR4	842.0
ENSG00000171551	O95672	454.6
ENSG00000171552	Q07817	454.6
ENSG00000171557	P02679	797.0
ENSG00000171560	P02671	454.6
ENSG00000171561	A6NND4	176.1
ENSG00000171564	P02675	454.6
ENSG00000171566	O43660	1628.0
ENSG00000171567	Q96MW7	910.0
ENSG00000171570	Q96KS0	454.6
ENSG00000171574	Q6AW86	97.4
ENSG00000171587	O60469	910.0
ENSG00000171595	Q9GZS0	1628.0
ENSG00000171596	Q9HB89	454.6
ENSG00000171603	O94985	910.0
ENSG00000171604	Q7LFL8	454.6
ENSG00000171606	Q96GC6	97.4
ENSG00000171608	O00329	1628.0
ENSG00000171611	Q6ISU1	97.4
ENSG00000171612	Q9BSK2	1628.0
ENSG00000171617	O14682	1628.0
ENSG00000171621	Q96BD6	910.0
ENSG00000171631	Q15077	454.6
ENSG00000171634	Q12830	910.0
ENSG00000171643	Q8WXG8	454.6
ENSG00000171649	Q3SY52	91.0
ENSG00000171656	P41161	454.6
ENSG00000171657	Q96P67	220.2
ENSG00000171658	A6NJN3	0.0
ENSG00000171659	Q9UPC5	454.6
ENSG00000171671	Q9BTD1	6.1
ENSG00000171680	O94827	910.0
ENSG00000171681	Q6VMQ6	324.5
ENSG00000171695	Q8TD35	797.0
ENSG00000171700	P49795	454.6
ENSG00000171703	Q15560	454.6
ENSG00000171711	O15263	91.0
ENSG00000171714	Q75V66	1628.0
ENSG00000171720	O15379	1628.0
ENSG00000171722	Q5T0L3	324.5
ENSG00000171723	Q9NQX3	4200.0
ENSG00000171724	Q9HCJ6	4200.0
ENSG00000171729	Q9NW97	454.6
ENSG00000171735	Q9Y6Y1	454.6
ENSG00000171747	P56470	910.0
ENSG00000171757	Q8IZ02	1628.0
ENSG00000171759	P00439	1628.0
ENSG00000171763	Q9BVQ7	1628.0
ENSG00000171766	P50440	4200.0
ENSG00000171772	Q8N0S2	361.2
ENSG00000171773	Q96CM4	1628.0
ENSG00000171777	Q8TDF6	176.1
ENSG00000171786	Q02575	910.0
ENSG00000171790	Q499Z3	220.2
ENSG00000171791	P10415	797.0
ENSG00000171792	Q9BSD3	361.2
ENSG00000171793	P17812	4200.0
ENSG00000171794	Q5T230	97.4
ENSG00000171798	Q76NI1	842.0
ENSG00000171804	Q6ZQQ6	220.2
ENSG00000171806	O95568	1628.0
ENSG00000171811	Q5SR76	1628.0
ENSG00000171812	P25067	454.6
ENSG00000171813	Q6NUJ5	842.0
ENSG00000171815	Q9Y5F3	797.0
ENSG00000171817	Q8NDQ6	910.0
ENSG00000171819	O43827	454.6
ENSG00000171823	Q8N1E6	1628.0
ENSG00000171824	Q01780	4200.0
ENSG00000171827	Q96NI8	910.0
ENSG00000171840	Q9NZG7	910.0
ENSG00000171843	P42568	797.0
ENSG00000171847	Q86YD7	97.4
ENSG00000171848	P31350	4200.0
ENSG00000171853	Q8WVT3	1628.0
ENSG00000171855	P01574	220.2
ENSG00000171858	P63220	1628.0
ENSG00000171860	Q16581	324.5
ENSG00000171861	Q9HC36	4200.0
ENSG00000171862	P60484	1628.0
ENSG00000171863	P62081	1628.0
ENSG00000171864	Q9UKY0	176.1
ENSG00000171865	O60930	4200.0
ENSG00000171867	P04156	361.2
ENSG00000171872	Q5JT82	97.4
ENSG00000171873	P25100	454.6
ENSG00000171877	Q7Z6J6	910.0
ENSG00000171885	P55087	4200.0
ENSG00000171889	Q8WTY6	6.1
ENSG00000171903	Q9HBI6	4200.0
ENSG00000171914	Q9Y4G6	1628.0
ENSG00000171916	Q6DKI2	910.0
ENSG00000171928	Q9NYZ1	1628.0
ENSG00000171931	Q5XX13	842.0
ENSG00000171936	O60404	97.4
ENSG00000171940	O75362	454.6
ENSG00000171942	O60403	220.2
ENSG00000171944	Q9H2C5	220.2
ENSG00000171951	P13521	454.6
ENSG00000171953	Q8N5M1	4200.0
ENSG00000171954	Q6NT55	4200.0
ENSG00000171956	Q99853	910.0
ENSG00000171960	O43447	1628.0
ENSG00000171962	Q9H069	1628.0
ENSG00000171970	Q68EA5	29.6
ENSG00000171984	Q8IYI0	176.1
ENSG00000171987	Q8WZ69	6.1
ENSG00000171988	Q15652	1628.0
ENSG00000171989	Q9BYZ2	91.0
ENSG00000171992	Q8N3V7	454.6
ENSG00000172000	Q9HAH1	6.1
ENSG00000172005	P21145	454.6
ENSG00000172006	Q86TJ5	97.4
ENSG00000172007	Q9H082	910.0
ENSG00000172009	P52888	4200.0
ENSG00000172014	Q4UJ75	97.4
ENSG00000172016	Q06141	97.4
ENSG00000172018	Q6ZN32	97.4
ENSG00000172020	P17677	454.6
ENSG00000172023	P48304	176.1
ENSG00000172031	Q8IUS5	4200.0
ENSG00000172037	P55268	1628.0
ENSG00000172046	O94966	1628.0
ENSG00000172053	P47897	4200.0
ENSG00000172057	Q8N138	1628.0
ENSG00000172058	O75920	1628.0
ENSG00000172059	O14901	454.6
ENSG00000172061	Q8TF66	910.0
ENSG00000172062	Q16637	910.0
ENSG00000172070	Q9BYN0	1628.0
ENSG00000172071	Q9NZJ5	910.0
ENSG00000172073	Q96LM6	97.4
ENSG00000172081	Q96BX8	1628.0
ENSG00000172086	Q9NPI7	220.2
ENSG00000172113	O75414	1628.0
ENSG00000172115	P99999	4200.0
ENSG00000172116	P10966	324.5
ENSG00000172123	Q8IYM2	97.4
ENSG00000172137	P22676	910.0
ENSG00000172139	Q4G0N8	220.2
ENSG00000172146	Q9P1Q5	97.4
ENSG00000172148	Q8NGA2	220.2
ENSG00000172150	Q9Y585	0.0
ENSG00000172154	Q8N0Y5	176.1
ENSG00000172155	Q5T752	0.0
ENSG00000172156	P51671	454.6
ENSG00000172159	A2A2Y4	910.0
ENSG00000172164	Q13884	910.0
ENSG00000172167	Q96DY7	454.6
ENSG00000172171	Q96QE5	910.0
ENSG00000172172	Q9BYD1	4200.0
ENSG00000172175	Q9UDY8	1628.0
ENSG00000172179	P01236	454.6
ENSG00000172183	Q96AZ6	220.2
ENSG00000172188	Q6IEV9	220.2
ENSG00000172197	Q6ZNC8	220.2
ENSG00000172199	Q8NH10	176.1
ENSG00000172201	P47928	454.6
ENSG00000172208	Q8NGF9	220.2
ENSG00000172209	Q99680	454.6
ENSG00000172215	O00574	361.2
ENSG00000172216	P17676	454.6
ENSG00000172232	P20160	29.6
ENSG00000172236	Q15661	797.0
ENSG00000172238	Q92858	910.0
ENSG00000172239	Q9H074	910.0
ENSG00000172243	Q9BXN2	220.2
ENSG00000172244	Q96MH7	842.0
ENSG00000172247	Q9BXJ3	842.0
ENSG00000172250	Q9NQF3	4200.0
ENSG00000172260	Q7Z3B1	910.0
ENSG00000172262	P52739	454.6
ENSG00000172264	A1Z1Q3	454.6
ENSG00000172269	Q9H3H5	4200.0
ENSG00000172270	P35613	910.0
ENSG00000172273	Q9BQA5	910.0
ENSG00000172283	O14603	6.1
ENSG00000172288	Q9Y6F8	4200.0
ENSG00000172289	Q8NGI7	220.2
ENSG00000172292	Q6ZMG9	1628.0
ENSG00000172296	Q9NUV7	4200.0
ENSG00000172301	Q9NQ92	324.5
ENSG00000172315	Q96S44	4200.0
ENSG00000172318	Q9Y5Z6	1628.0
ENSG00000172320	Q8NGJ0	220.2
ENSG00000172322	Q2HXU8	324.5
ENSG00000172324	Q8NGI9	220.2
ENSG00000172331	P07738	454.6
ENSG00000172336	O75817	1628.0
ENSG00000172339	Q96F25	4200.0
ENSG00000172340	Q96I99	4200.0
ENSG00000172345	Q9NSY2	842.0
ENSG00000172346	Q9Y534	454.6
ENSG00000172348	Q14206	910.0
ENSG00000172349	Q14005	842.0
ENSG00000172350	Q9H172	4200.0
ENSG00000172352	Q9Y6F8	4200.0
ENSG00000172354	P62879	1628.0
ENSG00000172361	Q96M91	1628.0
ENSG00000172362	Q96R08	176.1
ENSG00000172365	Q96R09	97.4
ENSG00000172366	Q9BUT9	797.0
ENSG00000172367	Q86UT5	454.6
ENSG00000172375	O14523	454.6
ENSG00000172377	Q8NGQ6	176.1
ENSG00000172379	Q9HBZ2	910.0
ENSG00000172380	Q9UBI6	910.0
ENSG00000172381	Q8NGQ2	176.1
ENSG00000172382	Q9BQR3	910.0
ENSG00000172399	Q9NPC6	454.6
ENSG00000172403	Q9UMS6	454.6
ENSG00000172404	Q7Z6W7	97.4
ENSG00000172409	Q92989	1628.0
ENSG00000172410	Q9Y5Q6	97.4
ENSG00000172421	Q8N7B9	324.5
ENSG00000172425	A6NLP5	910.0
ENSG00000172426	Q9H1X1	1628.0
ENSG00000172428	Q8WXC6	910.0
ENSG00000172432	Q9BX10	1628.0
ENSG00000172456	Q96C11	4200.0
ENSG00000172457	Q8NGQ1	176.1
ENSG00000172458	Q8TAD2	454.6
ENSG00000172459	Q8NGP9	324.5
ENSG00000172460	Q8IVY7	29.6
ENSG00000172461	Q9Y231	454.6
ENSG00000172464	Q8NGF4	176.1
ENSG00000172465	Q15170	97.4
ENSG00000172466	P17028	176.1
ENSG00000172468	Q96LI6	220.2
ENSG00000172469	Q5SRI9	4200.0
ENSG00000172476	Q8WXH6	6.1
ENSG00000172478	Q08AI8	324.5
ENSG00000172482	P21549	4200.0
ENSG00000172487	Q8NGP2	6.1
ENSG00000172489	Q8NGG3	220.2
ENSG00000172493	P51825	324.5
ENSG00000172497	Q8WYK0	454.6
ENSG00000172500	O43427	1628.0
ENSG00000172508	A5YM72	4200.0
ENSG00000172519	Q8NGA6	220.2
ENSG00000172524	Q6P9F5	176.1
ENSG00000172530	Q8N9N5	0.0
ENSG00000172531	P62136	1628.0
ENSG00000172533	A6NIE6	0.0
ENSG00000172534	P51610	1628.0
ENSG00000172538	A6NMN3	220.2
ENSG00000172543	P56202	361.2
ENSG00000172548	Q0D2K0	454.6
ENSG00000172551	Q96DR8	6.1
ENSG00000172554	Q9NY99	454.6
ENSG00000172568	Q8TBE3	176.1
ENSG00000172572	Q14432	910.0
ENSG00000172575	O95267	910.0
ENSG00000172578	Q8WZ60	797.0
ENSG00000172586	Q96BP2	910.0
ENSG00000172590	Q86TS9	910.0
ENSG00000172594	Q92484	1628.0
ENSG00000172602	Q92730	454.6
ENSG00000172611	Q8NGC5	176.1
ENSG00000172613	Q99638	1628.0
ENSG00000172638	O95967	454.6
ENSG00000172640	Q8NGE0	97.4
ENSG00000172650	A6NIR3	910.0
ENSG00000172653	A2RTY3	97.4
ENSG00000172660	Q92804	910.0
ENSG00000172661	Q9Y4E1	1628.0
ENSG00000172663	Q9H6X4	910.0
ENSG00000172667	Q9HA38	910.0
ENSG00000172671	Q86XD8	910.0
ENSG00000172673	Q8N1K5	454.6
ENSG00000172678	Q8NGR1	176.1
ENSG00000172680	P00540	910.0
ENSG00000172687	Q8NE65	97.4
ENSG00000172689	Q96PG2	97.4
ENSG00000172716	Q7Z7L1	176.1
ENSG00000172717	Q8N9W8	97.4
ENSG00000172724	Q99731	454.6
ENSG00000172725	Q9BR76	1628.0
ENSG00000172728	Q6P4F1	910.0
ENSG00000172731	Q8TCA0	910.0
ENSG00000172732	Q96NY9	1628.0
ENSG00000172733	Q9UJV8	454.6
ENSG00000172738	Q8N7C4	97.4
ENSG00000172742	Q8NGE8	97.4
[truncated: 181,299 more chars]
