# Supplementary material for: ProteinHistorian: Tools for the Comparative Analysis of Eukaryote Protein Origin
Source: PLoS Comput Biol. 2012 Jun 28;8(6):e1002567. doi: 10.1371/journal.pcbi.1002567 (PMC3386163; doi:10.1371/journal.pcbi.1002567)
Supplement: Dataset S1 — ProteinHistorian source code and examples. This archive contains the python source code for the command line version of ProteinHistorian. Installation instructions and several example analyses are given in the README file. (ZIP) [file pcbi.1002567.s001.zip › ProteinHistorian/example/ages/human_age-time_wagner1.txt]

# ./age_proteins2.py -g 1 -d data/additional_ids_biomart/hg_mm_dm_ce_sc_at_additional_ids.txt -t data/time_tree_dates.txt data/processed/PPODv4_PTHR7-OrthoMCL/ 2012-04-09 17:14:32.320332
#
# FAMILY_FILE = data/processed/PPODv4_PTHR7-OrthoMCL/PPODv4_PTHR7-OrthoMCL_families.txt
# TREE_FILE = data/processed/PPODv4_PTHR7-OrthoMCL/PPODv4_PTHR7-OrthoMCL.tree
# RECONSTRUCTION_ALGO = wagner
# GAIN_PENALTY = 1
# OUTPUT_NAME = PPODv4_PTHR7-OrthoMCL_wagner1.0
# OUTPUT_DIR = results/ages2/PPODv4_PTHR7-OrthoMCL_wagner1.0/
# OUTPUT_FORMATS = ['depth', 'label', 'time', 'profile']
# TIME_FILE = data/time_tree_dates.txt
# ADDITIONAL_ID_FILE = data/additional_ids_biomart/hg_mm_dm_ce_sc_at_additional_ids.txt
#
ENSG00000000003	O43657	TSPAN6	91.0
ENSG00000000005	Q9H2S6	TNMD	324.5
ENSG00000000419	O60762	DPM1	4200.0
ENSG00000000457	Q8IZE3	SCYL3	842.0
ENSG00000000460	Q9NSG2	C1orf112	842.0
ENSG00000000938	P09769	FGR	842.0
ENSG00000000971	P08603	CFH	361.2
ENSG00000001036	Q9BTY2	FUCA2	910.0
ENSG00000001084	P48506	GCLC	1628.0
ENSG00000001167	P23511	NFYA	454.6
ENSG00000001460	Q5TH74	C1orf201	220.2
ENSG00000001461	Q6P499	NIPAL3	454.6
ENSG00000001497	Q9Y4W2	LAS1L	324.5
ENSG00000001561	Q9Y6X5	ENPP4	361.2
ENSG00000001617	Q13275	SEMA3F	454.6
ENSG00000001626	P13569	CFTR	1628.0
ENSG00000001629	Q9P2G1	ANKIB1	324.5
ENSG00000001630	Q16850	CYP51A1	1628.0
ENSG00000001631	O00522	KRIT1	842.0
ENSG00000002016	P43351	RAD52	454.6
ENSG00000002330	Q92934	BAD	97.4
ENSG00000002549	P28838	LAP3	4200.0
ENSG00000002586	P14209	CD99	0.0
ENSG00000002587	O14792	HS3ST1	454.6
ENSG00000002726	P19801	ABP1	454.6
ENSG00000002745	Q9UBV4	WNT16	454.6
ENSG00000002746	Q76N89	HECW1	910.0
ENSG00000002822	Q9Y6D9	MAD1L1	842.0
ENSG00000002834	Q14847	LASP1	910.0
ENSG00000002919	Q9Y5W9	SNX11	454.6
ENSG00000002933	Q96HP8	TMEM176A	6.1
ENSG00000003056	P20645	M6PR	842.0
ENSG00000003096	Q9P2N7	KLHL13	842.0
ENSG00000003137	Q9NR63	CYP26B1	842.0
ENSG00000003147	Q05084	ICA1	910.0
ENSG00000003249	Q9H9R9	DBNDD1	361.2
ENSG00000003393	Q96Q42	ALS2	361.2
ENSG00000003400	Q92851	CASP10	842.0
ENSG00000003402	O15519	CFLAR	324.5
ENSG00000003436	P10646	TFPI	797.0
ENSG00000003509	Q7L592	C2orf56	1628.0
ENSG00000003756	P52756	RBM5	910.0
ENSG00000003987	Q9Y216	MTMR7	910.0
ENSG00000003989	P52569	SLC7A2	842.0
ENSG00000004059	P84085	ARF5	1628.0
ENSG00000004139	Q6SZW1	SARM1	910.0
ENSG00000004142	Q9Y2S7	POLDIP2	910.0
ENSG00000004399	Q9Y4D7	PLXND1	910.0
ENSG00000004455	P54819	AK2	4200.0
ENSG00000004468	P28907	CD38	361.2
ENSG00000004478	Q02790	FKBP4	1628.0
ENSG00000004487	O60341	KDM1A	910.0
ENSG00000004534	P78332	RBM6	324.5
ENSG00000004660	Q8N5S9	CAMKK1	1628.0
ENSG00000004700	P46063	RECQL	4200.0
ENSG00000004766	Q96JG6	CCDC132	910.0
ENSG00000004776	O14558	HSPB6	176.1
ENSG00000004777	O14559	ARHGAP33	797.0
ENSG00000004779	O14561	NDUFAB1	454.6
ENSG00000004799	Q16654	PDK4	910.0
ENSG00000004809	Q86VW1	SLC22A16	454.6
ENSG00000004838	O75800	ZMYND10	842.0
ENSG00000004846	Q2M3G0	ABCB5	4200.0
ENSG00000004848	Q96QS3	ARX	454.6
ENSG00000004864	Q9UJS0	SLC25A13	910.0
ENSG00000004866	Q9NRC1	ST7	910.0
ENSG00000004897	P30260	CDC27	1628.0
ENSG00000004939	P02730	SLC4A1	910.0
ENSG00000004948	P30988	CALCR	176.1
ENSG00000004961	P53701	HCCS	1368.0
ENSG00000004975	O14641	DVL2	910.0
ENSG00000005001	Q9GZN4	PRSS22	220.2
ENSG00000005007	Q92900	UPF1	1628.0
ENSG00000005020	O75563	SKAP2	842.0
ENSG00000005022	P05141	SLC25A5	1628.0
ENSG00000005059	Q9NWR8	CCDC109B	0.0
ENSG00000005073	P31270	HOXA11	361.2
ENSG00000005075	P52435	POLR2J	1628.0
ENSG00000005100	Q9H6R0	DHX33	842.0
ENSG00000005102	P50221	MEOX1	176.1
ENSG00000005108	Q9UPZ6	THSD7A	454.6
ENSG00000005156	P49916	LIG3	842.0
ENSG00000005175	Q9H6T3	RPAP3	1628.0
ENSG00000005187	Q53FZ2	ACSM3	361.2
ENSG00000005189	Q96IC2	361.2
ENSG00000005194	Q6FI81	CIAPIN1	1628.0
ENSG00000005206	Q8TCT7	842.0
ENSG00000005238	Q7L5A3	KIAA1539	176.1
ENSG00000005243	Q9P299	COPZ2	176.1
ENSG00000005249	P31323	PRKAR2B	1368.0
ENSG00000005302	Q8N5Y2	MSL3	842.0
ENSG00000005339	Q92793	CREBBP	910.0
ENSG00000005379	O95153	BZRAP1	324.5
ENSG00000005381	P05164	MPO	797.0
ENSG00000005421	P27169	PON1	454.6
ENSG00000005436	P16383	C2orf3	97.4
ENSG00000005448	Q9H977	WDR54	176.1
ENSG00000005469	Q9UKG9	CROT	910.0
ENSG00000005471	P21439	ABCB4	4200.0
ENSG00000005483	Q8IZD2	MLL5	0.0
ENSG00000005486	Q6NTF9	RHBDD2	361.2
ENSG00000005513	P57073	SOX8	454.6
ENSG00000005700	Q9P2D0	IBTK	797.0
ENSG00000005801	O14628	ZNF195	29.6
ENSG00000005810	O75592	MYCBP2	910.0
ENSG00000005812	Q9UKT7	FBXL3	454.6
ENSG00000005844	P20701	ITGAL	220.2
ENSG00000005882	Q15119	PDK2	910.0
ENSG00000005884	P26006	ITGA3	910.0
ENSG00000005889	P17010	ZFX	454.6
ENSG00000005893	P13473	LAMP2	797.0
ENSG00000005955	Q9H3C7	GGNBP2	842.0
ENSG00000005961	P08514	ITGA2B	910.0
ENSG00000005981	Q9Y574	ASB4	454.6
ENSG00000006007	Q9NZC3	GDE1	910.0
ENSG00000006015	Q96EN9	C19orf60	97.4
ENSG00000006016	O75462	CRLF1	454.6
ENSG00000006025	Q9BZF2	OSBPL7	454.6
ENSG00000006042	Q9Y2Y6	TMEM98	454.6
ENSG00000006047	Q9Y2T7	YBX2	176.1
ENSG00000006059	O76009	KRT33A	220.2
ENSG00000006062	Q99558	MAP3K14	454.6
ENSG00000006071	Q09428	ABCC8	1628.0
ENSG00000006074	P55774	CCL18	29.6
ENSG00000006075	P10147	CCL3	324.5
ENSG00000006114	Q9UMZ2	SYNRG	842.0
ENSG00000006116	O60359	CACNG3	361.2
ENSG00000006118	Q24JP5	TMEM132A	97.4
ENSG00000006125	P63010	AP2B1	1628.0
ENSG00000006128	P20366	TAC1	454.6
ENSG00000006194	O14978	ZNF263	220.2
ENSG00000006210	P78423	CX3CL1	220.2
ENSG00000006282	Q8TB22	SPATA20	910.0
ENSG00000006283	O43497	CACNA1G	910.0
ENSG00000006327	Q9NP84	TNFRSF12A	220.2
ENSG00000006377	P56179	DLX6	797.0
ENSG00000006432	P80192	MAP3K9	842.0
ENSG00000006451	P11233	RALA	910.0
ENSG00000006453	Q9UHR4	454.6
ENSG00000006459	Q6ZMT4	JHDM1D	454.6
ENSG00000006468	P50549	ETV1	454.6
ENSG00000006530	Q53H12	AGK	910.0
ENSG00000006534	P43353	ALDH3B1	1628.0
ENSG00000006555	Q5TAA0	TTC22	176.1
ENSG00000006576	Q8N3S3	PHTF2	842.0
ENSG00000006606	Q9Y258	CCL26	176.1
ENSG00000006607	O94887	FARP2	910.0
ENSG00000006611	Q9Y6N9	USH1C	324.5
ENSG00000006625	O75223	GGCT	910.0
ENSG00000006634	Q9UBU7	DBF4	361.2
ENSG00000006638	P21731	TBXA2R	454.6
ENSG00000006652	O00458	IFRD1	797.0
ENSG00000006659	Q8TCE9	LGALS14	0.0
ENSG00000006695	Q12887	COX10	4200.0
ENSG00000006704	Q9UHL9	GTF2IRD1	220.2
ENSG00000006712	Q8N7H5	PAF1	176.1
ENSG00000006715	P49754	VPS41	1628.0
ENSG00000006740	Q17R89	ARHGAP44	910.0
ENSG00000006744	Q9BQ52	ELAC2	1628.0
ENSG00000006747	Q9Y6U3	SCIN	910.0
ENSG00000006756	P51689	ARSD	454.6
ENSG00000006757	P41247	PNPLA4	454.6
ENSG00000006788	Q9UKX3	MYH13	1368.0
ENSG00000006831	Q86V24	ADIPOR2	1628.0
ENSG00000006837	Q8IVW4	CDKL3	220.2
ENSG00000007001	O95045	UPP2	910.0
ENSG00000007038	Q9Y6M0	PRSS21	176.1
ENSG00000007047	Q96L34	MARK4	910.0
ENSG00000007062	O43490	PROM1	910.0
ENSG00000007080	Q96CT7	CCDC124	1628.0
ENSG00000007129	Q3KPI0	CEACAM21	0.0
ENSG00000007168	P43034	PAFAH1B1	910.0
ENSG00000007171	P35228	NOS2	842.0
ENSG00000007174	Q9NYC9	DNAH9	1628.0
ENSG00000007202	Q14667	KIAA0100	910.0
ENSG00000007216	Q13183	SLC13A2	910.0
ENSG00000007237	O60861	GAS7	176.1
ENSG00000007255	O75865	TRAPPC6A	1628.0
ENSG00000007264	P42679	MATK	324.5
ENSG00000007306	Q14002	CEACAM7	0.0
ENSG00000007312	P40259	CD79B	324.5
ENSG00000007314	P35499	SCN4A	842.0
ENSG00000007341	Q8TDW4	ST7L	910.0
ENSG00000007350	P51854	TKTL1	4200.0
ENSG00000007372	P26367	PAX6	797.0
ENSG00000007376	Q9UJJ7	RPUSD1	176.1
ENSG00000007384	Q96CC6	RHBDF1	910.0
ENSG00000007392	Q9NQ29	LUC7L	1368.0
ENSG00000007402	Q9NY47	CACNA2D2	454.6
ENSG00000007516	O94812	BAIAP3	910.0
ENSG00000007520	Q9UJK0	C16orf42	4200.0
ENSG00000007541	Q9BRB3	PIGQ	1368.0
ENSG00000007545	Q96RY5	CRAMP1L	797.0
ENSG00000007816	O15213	176.1
ENSG00000007866	Q99594	TEAD3	910.0
ENSG00000007908	P16581	SELE	324.5
ENSG00000007923	Q9NVH1	DNAJC11	910.0
ENSG00000007933	P31513	FMO3	1628.0
ENSG00000007944	Q8WY64	MYLIP	842.0
ENSG00000007952	Q9Y5S8	NOX1	842.0
ENSG00000007968	Q14209	E2F2	220.2
ENSG00000008018	P20618	PSMB1	1628.0
ENSG00000008056	P17600	SYN1	176.1
ENSG00000008083	Q92833	JARID2	454.6
ENSG00000008086	O76039	CDKL5	842.0
ENSG00000008118	Q96NX5	CAMK1G	454.6
ENSG00000008128	P21127	CDK11A	0.0
ENSG00000008130	O95544	NADK	4200.0
ENSG00000008196	Q92481	TFAP2B	361.2
ENSG00000008197	Q7Z6R9	TFAP2D	324.5
ENSG00000008226	Q9Y238	DLEC1	842.0
ENSG00000008256	O43739	CYTH3	910.0
ENSG00000008277	Q9P0K1	ADAM22	454.6
ENSG00000008282	Q16563	SYPL1	454.6
ENSG00000008283	P49447	CYB561	176.1
ENSG00000008294	O60271	SPAG9	910.0
ENSG00000008300	Q9NYQ7	CELSR3	1628.0
ENSG00000008311	Q9UDR5	AASS	1368.0
ENSG00000008323	Q3KR16	PLEKHG6	176.1
ENSG00000008324	Q9UHA2	SS18L2	0.0
ENSG00000008382	Q8N594	MPND	842.0
ENSG00000008394	P10620	MGST1	842.0
ENSG00000008405	Q16526	CRY1	1628.0
ENSG00000008438	O75594	PGLYRP1	176.1
ENSG00000008441	Q14938	NFIX	361.2
ENSG00000008513	Q11201	ST3GAL1	454.6
ENSG00000008516	Q9NPA2	MMP25	0.0
ENSG00000008517	P24001	IL32	6.1
ENSG00000008710	P98161	PKD1	797.0
ENSG00000008735	Q13387	MAPK8IP2	454.6
ENSG00000008838	O75448	MED24	842.0
ENSG00000008853	Q9BYZ6	RHOBTB2	842.0
ENSG00000008869	Q9P2D3	HEATR5B	1368.0
ENSG00000008952	Q99442	SEC62	1368.0
ENSG00000008988	P60866	RPS20	4200.0
ENSG00000009307	O75534	CSDE1	842.0
ENSG00000009335	Q15386	UBE3C	1368.0
ENSG00000009413	O60673	REV3L	1628.0
ENSG00000009694	Q9UKZ4	ODZ1	910.0
ENSG00000009709	P23759	PAX7	454.6
ENSG00000009724	O00187	MASP2	0.0
ENSG00000009765	Q6PHW0	IYD	361.2
ENSG00000009780	Q8TAV0	FAM76A	910.0
ENSG00000009790	Q9Y228	TRAF3IP3	324.5
ENSG00000009830	Q9UKY4	POMT2	1368.0
ENSG00000009844	Q9NP79	VTA1	1628.0
ENSG00000009950	Q9NP71	MLXIPL	324.5
ENSG00000009954	Q9UIG0	BAZ1B	842.0
ENSG00000010017	Q96S59	RANBP9	1628.0
ENSG00000010030	Q9Y603	ETV7	324.5
ENSG00000010072	Q9H040	C1orf124	910.0
ENSG00000010165	Q8N6R0	METTL13	910.0
ENSG00000010219	Q9NR20	DYRK4	1628.0
ENSG00000010244	O43670	ZNF207	910.0
ENSG00000010256	P31930	UQCRC1	454.6
ENSG00000010270	O95772	STARD3NL	361.2
ENSG00000010278	P21926	CD9	797.0
ENSG00000010282	Q9HCP6	HHATL	454.6
ENSG00000010292	Q15021	NCAPD2	1628.0
ENSG00000010295	Q0D2I5	IFFO1	454.6
ENSG00000010310	P48546	GIPR	176.1
ENSG00000010318	Q9BWX1	PHF7	324.5
ENSG00000010319	Q9NS98	SEMA3G	454.6
ENSG00000010322	Q9Y2I1	NISCH	910.0
ENSG00000010327	Q9NY15	STAB1	454.6
ENSG00000010361	Q9BT04	FUZ	220.2
ENSG00000010379	Q9NSD5	SLC6A13	910.0
ENSG00000010404	P22304	IDS	842.0
ENSG00000010438	P35030	PRSS3	797.0
ENSG00000010539	P98182	ZNF200	176.1
ENSG00000010610	P01730	CD4	324.5
ENSG00000010626	Q53EV4	LRRC23	842.0
ENSG00000010671	Q06187	BTK	797.0
ENSG00000010704	Q30201	HFE	176.1
ENSG00000010803	Q96GD3	SCMH1	842.0
ENSG00000010810	P06241	FYN	842.0
ENSG00000010818	P31629	HIVEP2	454.6
ENSG00000010932	Q01740	FMO1	1628.0
ENSG00000011007	Q14241	TCEB3	842.0
ENSG00000011009	O95372	LYPLA2	1628.0
ENSG00000011021	P51797	CLCN6	842.0
ENSG00000011028	Q9UBG0	MRC2	842.0
ENSG00000011052	P15531	NME2	4200.0
ENSG00000011083	Q99884	SLC6A7	361.2
ENSG00000011105	O75954	TSPAN9	842.0
ENSG00000011114	Q9P203	BTBD7	910.0
ENSG00000011132	O96018	APBA3	176.1
ENSG00000011143	Q9NXB0	MKS1	842.0
ENSG00000011177	O95050	91.0
ENSG00000011198	Q8WTS1	ABHD5	361.2
ENSG00000011201	P23352	KAL1	910.0
ENSG00000011243	Q9ULX6	AKAP8L	454.6
ENSG00000011258	Q05BQ5	MBTD1	910.0
ENSG00000011260	Q9Y5J1	UTP18	1628.0
ENSG00000011275	Q9NWF9	RNF216	361.2
ENSG00000011295	Q6DKK2	TTC19	910.0
ENSG00000011304	P26599	PTBP1	910.0
ENSG00000011332	Q92782	DPF1	97.4
ENSG00000011347	O43581	SYT7	842.0
ENSG00000011376	Q15031	LARS2	4200.0
ENSG00000011405	O00443	PIK3C2A	910.0
ENSG00000011422	Q03405	PLAUR	97.4
ENSG00000011426	Q9NQW6	ANLN	842.0
ENSG00000011451	O95785	WIZ	454.6
ENSG00000011454	Q9Y3P9	RABGAP1	910.0
ENSG00000011465	P07585	DCN	454.6
ENSG00000011478	Q9NXS2	QPCTL	910.0
ENSG00000011485	P53041	PPP5C	1628.0
ENSG00000011523	Q76N32	CEP68	220.2
ENSG00000011566	Q8IVH8	MAP4K3	910.0
ENSG00000011590	Q9Y2Y4	ZBTB32	97.4
ENSG00000011600	O43914	TYROBP	220.2
ENSG00000011638	Q96B96	TMEM159	361.2
ENSG00000011677	P34903	GABRA3	454.6
ENSG00000012048	P38398	BRCA1	361.2
ENSG00000012061	P07992	ERCC1	1628.0
ENSG00000012124	P20273	CD22	176.1
ENSG00000012171	Q13214	SEMA3B	454.6
ENSG00000012174	O43462	MBTPS2	910.0
ENSG00000012211	O43900	PRICKLE3	97.4
ENSG00000012223	P02788	LTF	454.6
ENSG00000012232	O43909	EXTL3	910.0
ENSG00000012504	Q96RI1	NR1H4	324.5
ENSG00000012660	Q9NYP7	ELOVL5	0.0
ENSG00000012779	P09917	ALOX5	842.0
ENSG00000012817	Q9BY66	KDM5D	1368.0
ENSG00000012822	Q9P1Z2	CALCOCO1	97.4
ENSG00000012963	Q8N806	UBR7	1368.0
ENSG00000012983	Q9Y4K4	MAP4K5	910.0
ENSG00000013016	Q9NZN3	EHD3	1628.0
ENSG00000013275	P43686	PSMC4	1628.0
ENSG00000013288	Q9Y2E5	MAN2B2	361.2
ENSG00000013293	Q8TBB6	SLC7A14	454.6
ENSG00000013297	O75508	CLDN11	454.6
ENSG00000013306	Q9BZJ4	SLC25A39	1628.0
ENSG00000013364	Q14764	MVP	842.0
ENSG00000013374	Q9Y5A7	NUB1	842.0
ENSG00000013375	O95394	PGM3	1628.0
ENSG00000013392	Q9UIY3	RWDD2A	361.2
ENSG00000013441	P49759	CLK1	1628.0
ENSG00000013455	Q92747	1628.0
ENSG00000013503	Q9NW08	POLR3B	4200.0
ENSG00000013523	Q9UNK9	ANGEL1	324.5
ENSG00000013561	Q9UBS8	RNF14	1368.0
ENSG00000013563	P49184	DNASE1L1	176.1
ENSG00000013573	Q96FC9	DDX11	1368.0
ENSG00000013583	Q9NRV9	HEBP1	361.2
ENSG00000013588	Q8NFJ5	GPRC5A	361.2
ENSG00000013619	Q13495	MAMLD1	220.2
ENSG00000013725	P30203	CD6	220.2
ENSG00000013810	Q9Y6A5	TACC3	0.0
ENSG00000014123	O94874	UFL1	1628.0
ENSG00000014138	Q14181	POLA2	1368.0
ENSG00000014164	Q8IXZ2	ZC3H3	361.2
ENSG00000014216	P07384	CAPN1	910.0
ENSG00000014257	P15309	ACPP	910.0
ENSG00000014641	P40925	MDH1	1628.0
ENSG00000014824	Q6PML9	SLC30A9	910.0
ENSG00000014914	A4FU01	MTMR11	176.1
ENSG00000014919	Q7KZN9	COX15	1628.0
ENSG00000015133	Q9P219	CCDC88C	910.0
ENSG00000015153	Q8IY57	YAF2	454.6
ENSG00000015171	Q15326	ZMYND11	797.0
ENSG00000015285	P42768	WAS	454.6
ENSG00000015413	P16444	DPEP1	1368.0
ENSG00000015475	P55957	BID	361.2
ENSG00000015479	P43243	MATR3	454.6
ENSG00000015520	Q9UHC9	NPC1L1	1628.0
ENSG00000015532	Q9H1B5	XYLT2	910.0
ENSG00000015568	Q99666	RGPD5	797.0
ENSG00000015592	Q9H169	STMN4	454.6
ENSG00000015676	Q8IVD9	NUDCD3	842.0
ENSG00000016082	P61371	ISL1	842.0
ENSG00000016391	Q8NE62	CHDH	1628.0
ENSG00000016402	Q9UHF4	IL20RA	797.0
ENSG00000016490	A8K7I4	CLCA1	842.0
ENSG00000016602	Q14CN2	CLCA4	842.0
ENSG00000016864	Q68CQ7	GLT8D1	324.5
ENSG00000017260	P98194	ATP2C1	1628.0
ENSG00000017373	Q9C0H9	SRCIN1	454.6
ENSG00000017427	P05019	IGF1	797.0
ENSG00000017483	Q8WUX1	SLC38A5	0.0
ENSG00000017621	Q9H6Y5	MAGIX	91.0
ENSG00000017797	Q15311	RALBP1	842.0
ENSG00000018189	Q7L099	RUFY3	842.0
ENSG00000018236	Q12860	CNTN1	910.0
ENSG00000018280	P49279	SLC11A1	4200.0
ENSG00000018408	Q9GZV5	WWTR1	176.1
ENSG00000018510	O00116	AGPS	910.0
ENSG00000018607	Q9UK13	ZNF806	910.0
ENSG00000018610	Q9H5V9	CXorf56	910.0
ENSG00000018625	P50993	ATP1A2	1628.0
ENSG00000018699	Q6P3X3	TTC27	1628.0
ENSG00000018869	Q96NG8	ZNF582	29.6
ENSG00000019102	Q96IQ7	VSIG2	176.1
ENSG00000019144	Q86UU1	PHLDB1	454.6
ENSG00000019169	Q9UEW3	MARCO	176.1
ENSG00000019186	Q07973	CYP24A1	910.0
ENSG00000019485	Q9NQV5	PRDM11	324.5
ENSG00000019505	Q7L8C5	SYT13	361.2
ENSG00000019549	O43623	SNAI2	910.0
ENSG00000019582	P04233	CD74	454.6
ENSG00000019991	P14210	HGF	454.6
ENSG00000019995	Q9UGI0	ZRANB1	842.0
ENSG00000020129	Q9UBB6	NCDN	842.0
ENSG00000020181	Q96PE1	GPR124	361.2
ENSG00000020219	A6NM43	CCT8L1P	176.1
ENSG00000020256	Q9NPA5	ZFP64	454.6
ENSG00000020426	P51948	MNAT1	1368.0
ENSG00000020577	Q9UPU9	SAMD4A	797.0
ENSG00000020633	Q13761	RUNX3	91.0
ENSG00000020922	P49959	MRE11A	1628.0
ENSG00000021300	Q9UF11	PLEKHB1	176.1
ENSG00000021355	P30740	SERPINB1	910.0
ENSG00000021461	Q9HB55	CYP3A43	910.0
ENSG00000021488	P82251	SLC7A9	842.0
ENSG00000021574	Q9UBP0	SPAST	910.0
ENSG00000021645	Q9Y4C0	NRXN3	910.0
ENSG00000021762	Q9H0X9	OSBPL5	1368.0
ENSG00000021776	O60306	AQR	1628.0
ENSG00000021826	P31327	CPS1	4200.0
ENSG00000021852	P07358	C8B	361.2
ENSG00000022267	Q13642	FHL1	454.6
ENSG00000022277	Q9BY42	C20orf43	1628.0
ENSG00000022355	P14867	GABRA1	454.6
ENSG00000022556	Q9NX02	NLRP2	91.0
ENSG00000022567	Q5BKX6	SLC45A4	454.6
ENSG00000022840	Q8N5U6	RNF10	1368.0
ENSG00000022976	A8K0R7	ZNF839	324.5
ENSG00000023041	Q9H6R6	ZDHHC6	910.0
ENSG00000023171	Q3KR37	GRAMD1B	910.0
ENSG00000023191	P13489	RNH1	176.1
ENSG00000023228	P28331	NDUFS1	4200.0
ENSG00000023287	Q8TDY2	RB1CC1	842.0
ENSG00000023318	Q9BS26	ERP44	910.0
ENSG00000023330	P13196	ALAS1	4200.0
ENSG00000023445	Q13489	BIRC3	842.0
ENSG00000023516	Q9UKA4	AKAP11	361.2
ENSG00000023572	Q9NS18	GLRX2	1628.0
ENSG00000023608	Q16533	SNAPC1	797.0
ENSG00000023697	Q9Y315	DERA	4200.0
ENSG00000023734	Q9Y3F4	STRAP	1628.0
ENSG00000023839	Q92887	ABCC2	1628.0
ENSG00000023843	Q9NY37	361.2
ENSG00000023892	Q9H4E7	DEF6	454.6
ENSG00000023902	Q53GL0	PLEKHO1	454.6
ENSG00000023909	P48507	GCLM	1368.0
ENSG00000024048	Q8IWV8	UBR2	1368.0
ENSG00000024422	Q9NZN4	EHD2	1628.0
ENSG00000024526	Q5TB30	DEPDC1	361.2
ENSG00000024862	Q8IWP9	CCDC28A	324.5
ENSG00000025039	Q9NQL2	RRAGD	1628.0
ENSG00000025156	Q03933	HSF2	361.2
ENSG00000025293	Q9BVI0	PHF20	454.6
ENSG00000025423	O14756	HSD17B6	910.0
ENSG00000025434	Q13133	NR1H3	842.0
ENSG00000025708	P19971	TYMP	91.0
ENSG00000025770	Q6IBW4	NCAPH2	842.0
ENSG00000025772	Q15785	TOMM34	0.0
ENSG00000025796	Q9UGP8	SEC63	1628.0
ENSG00000025800	O60684	KPNA6	1628.0
ENSG00000026025	P08670	VIM	797.0
ENSG00000026036	Q9NZ71	RTEL1	1628.0
ENSG00000026103	P25445	FAS	324.5
ENSG00000026297	O00584	RNASET2	1628.0
ENSG00000026508	P16070	CD44	361.2
ENSG00000026559	Q9UIX4	KCNG1	454.6
ENSG00000026652	Q9NRZ5	AGPAT4	842.0
ENSG00000026751	Q9NQ25	SLAMF7	97.4
ENSG00000026950	O00481	BTN3A1	29.6
ENSG00000027001	Q99797	MIPEP	1628.0
ENSG00000027075	P24723	PRKCH	1368.0
ENSG00000027644	P14616	INSRR	910.0
ENSG00000027697	P15260	IFNGR1	324.5
ENSG00000027847	Q9UBV7	B4GALT7	910.0
ENSG00000027869	Q9NP31	SH2D2A	176.1
ENSG00000028116	Q86Y07	VRK2	454.6
ENSG00000028137	P20333	TNFRSF1B	324.5
ENSG00000028203	Q9HBM0	VEZT	797.0
ENSG00000028277	P09086	POU2F2	97.4
ENSG00000028310	Q9H8M2	BRD9	454.6
ENSG00000028528	Q13596	SNX1	454.6
ENSG00000028839	P62380	TBPL1	842.0
ENSG00000029153	Q8WYA1	ARNTL2	454.6
ENSG00000029363	Q9NYF8	BCLAF1	324.5
ENSG00000029364	Q9NUM3	SLC39A9	910.0
ENSG00000029534	P16157	ANK1	1628.0
ENSG00000029559	P21815	IBSP	220.2
ENSG00000029639	Q8WVM0	TFB1M	910.0
ENSG00000029725	Q15276	RABEP1	910.0
ENSG00000029993	O15347	HMGB3	454.6
ENSG00000030066	Q12769	NUP160	454.6
ENSG00000030110	Q16611	BAK1	361.2
ENSG00000030304	O15146	MUSK	842.0
ENSG00000030419	Q9UKS7	IKZF2	454.6
ENSG00000030582	P28799	GRN	842.0
ENSG00000031003	Q9NYF5	FAM13B	220.2
ENSG00000031081	Q2M1Z3	ARHGAP31	176.1
ENSG00000031544	Q9Y5X4	NR2E3	910.0
ENSG00000031691	Q7L2Z9	CENPQ	324.5
ENSG00000031698	P49591	SARS	4200.0
ENSG00000031823	Q9H6Z4	RANBP3	910.0
ENSG00000032219	P29374	ARID4A	454.6
ENSG00000032389	Q53HC9	TSSC1	1628.0
ENSG00000032444	Q8IY17	PNPLA6	1368.0
ENSG00000032514	Q03468	324.5
ENSG00000032742	Q13099	IFT88	910.0
ENSG00000033011	Q9BT22	ALG1	0.0
ENSG00000033030	Q6NZY4	ZCCHC8	842.0
ENSG00000033050	Q9UG63	ABCF2	1628.0
ENSG00000033100	Q9P2E5	CHPF2	910.0
ENSG00000033122	Q96NW7	LRRC7	797.0
ENSG00000033170	Q9BYC5	FUT8	910.0
ENSG00000033178	A0AVT1	UBA6	1628.0
ENSG00000033327	Q9UQC2	GAB2	361.2
ENSG00000033627	Q93050	ATP6V0A1	1628.0
ENSG00000033800	O75925	PIAS1	842.0
ENSG00000033867	Q9Y6M7	SLC4A7	910.0
ENSG00000034053	Q99767	APBA2	910.0
ENSG00000034063	Q96T88	UHRF1	454.6
ENSG00000034152	P46734	MAP2K3	1368.0
ENSG00000034239	Q9HAE3	EFCAB1	842.0
ENSG00000034510	P63313	TMSB10	176.1
ENSG00000034533	Q2TB18	ASTE1	842.0
ENSG00000034677	Q9NV58	RNF19A	910.0
ENSG00000034693	P56589	PEX3	1368.0
ENSG00000034713	P60520	GABARAPL2	1628.0
ENSG00000034971	Q99972	MYOC	454.6
ENSG00000035115	Q96HL8	SH3YL1	361.2
ENSG00000035141	Q96C01	FAM136A	910.0
ENSG00000035403	P18206	VCL	910.0
ENSG00000035499	Q8WUY9	DEPDC1B	797.0
ENSG00000035664	Q9UIK4	DAPK2	29.6
ENSG00000035681	Q92636	NSMAF	454.6
ENSG00000035687	P30520	ADSS	4200.0
ENSG00000035720	Q9ULZ2	STAP1	454.6
ENSG00000035862	P16035	TIMP2	454.6
ENSG00000035928	P35251	RFC1	4200.0
ENSG00000036054	Q9NUY8	TBC1D23	910.0
ENSG00000036257	Q13618	CUL3	1628.0
ENSG00000036448	P54296	MYOM2	797.0
ENSG00000036473	P00480	OTC	454.6
ENSG00000036530	Q9Y6A2	CYP46A1	454.6
ENSG00000036549	Q8IYH5	ZZZ3	842.0
ENSG00000036565	P54219	SLC18A1	910.0
ENSG00000036672	O75604	USP2	797.0
ENSG00000036828	P41180	CASR	842.0
ENSG00000037042	Q9NRH3	TUBG2	1628.0
ENSG00000037241	Q9UNX3	RPL26L1	4200.0
ENSG00000037280	P35916	FLT4	842.0
ENSG00000037474	Q08J23	NSUN2	1628.0
ENSG00000037637	Q6P3S6	FBXO42	361.2
ENSG00000037749	P55082	MFAP3	361.2
ENSG00000037757	Q9BV20	MRI1	4200.0
ENSG00000037897	Q9UBP6	METTL1	4200.0
ENSG00000037965	P31273	HOXC8	454.6
ENSG00000038002	P20933	AGA	910.0
ENSG00000038102	Q8N1W1	324.5
ENSG00000038210	Q8TCG2	PI4K2B	1368.0
ENSG00000038219	Q8NFC6	BOD1L	361.2
ENSG00000038274	Q9NZL9	MAT2B	454.6
ENSG00000038295	O43897	TLL1	910.0
ENSG00000038358	Q6P2E9	EDC4	842.0
ENSG00000038382	O75962	TRIO	910.0
ENSG00000038427	P13611	VCAN	454.6
ENSG00000038532	Q2KHT3	CLEC16A	1628.0
ENSG00000038945	P21757	MSR1	220.2
ENSG00000039068	P12830	CDH1	797.0
ENSG00000039123	P42285	SKIV2L2	1628.0
ENSG00000039139	Q8TE73	DNAH5	1628.0
ENSG00000039319	Q7Z3T8	ZFYVE16	910.0
ENSG00000039523	Q6ZS17	FAM65A	797.0
ENSG00000039537	P13671	C6	797.0
ENSG00000039560	Q9P0K7	RAI14	454.6
ENSG00000039600	O94993	SOX30	361.2
ENSG00000039650	Q96T60	PNKP	176.1
ENSG00000039987	Q8NFU1	BEST2	176.1
ENSG00000040199	Q6ZVD8	PHLPP2	361.2
ENSG00000040275	Q96EA4	CCDC99	842.0
ENSG00000040341	Q9NUL3	STAU2	454.6
ENSG00000040487	Q6ZP29	PQLC2	1368.0
ENSG00000040531	O60931	CTNS	910.0
ENSG00000040608	Q9BZR6	RTN4R	91.0
ENSG00000040633	Q9BUL5	PHF23	176.1
ENSG00000040731	Q9Y6N8	CDH10	797.0
ENSG00000040933	Q96PE3	INPP4A	910.0
ENSG00000041353	O00194	RAB27B	220.2
ENSG00000041357	P25789	PSMA4	1628.0
ENSG00000041515	Q9Y6X6	MYO16	361.2
ENSG00000041802	Q9H089	LSG1	1628.0
ENSG00000041880	Q9Y6F1	PARP3	176.1
ENSG00000041982	P24821	TNC	910.0
ENSG00000041988	Q8WTV1	THAP3	176.1
ENSG00000042022	Q9BUJ0	0.0
ENSG00000042062	Q96MK2	FAM65C	454.6
ENSG00000042088	Q9NUW8	TDP1	1628.0
ENSG00000042286	Q9BRQ8	AIFM2	842.0
ENSG00000042304	Q53S99	C2orf83	6.1
ENSG00000042317	Q9P0W8	SPATA7	324.5
ENSG00000042429	Q9NVC6	MED17	910.0
ENSG00000042445	Q6NUM9	RETSAT	842.0
ENSG00000042493	P40121	CAPG	454.6
ENSG00000042753	P53680	AP2S1	176.1
ENSG00000042781	O75445	USH2A	842.0
ENSG00000042813	Q9BS86	ZPBP	324.5
ENSG00000042832	P01266	TG	454.6
ENSG00000042980	Q9UKQ2	ADAM28	324.5
ENSG00000043039	Q9UMQ3	BARX2	324.5
ENSG00000043093	Q96GG9	DCUN1D1	1628.0
ENSG00000043143	Q9NQC1	PHF15	910.0
ENSG00000043355	O95409	ZIC2	176.1
ENSG00000043462	Q13094	LCP2	324.5
ENSG00000043514	Q9H3H1	TRIT1	4200.0
ENSG00000043591	P08588	ADRB1	324.5
ENSG00000043822	Q9BTU6	1368.0
ENSG00000044012	Q16661	GUCA2B	176.1
ENSG00000044090	Q14999	CUL7	361.2
ENSG00000044115	P35221	CTNNA1	910.0
ENSG00000044446	P46019	PHKA2	910.0
ENSG00000044459	Q9NXG0	CNTLN	842.0
ENSG00000044524	P29320	EPHA3	910.0
ENSG00000044574	P11021	HSPA5	1628.0
ENSG00000046604	Q14126	DSG2	176.1
ENSG00000046647	Q9NWZ8	GEMIN8	454.6
ENSG00000046651	O75665	OFD1	454.6
ENSG00000046653	Q13491	GPM6B	797.0
ENSG00000046774	Q9UBF1	MAGEC2	29.6
ENSG00000046889	Q70Z35	PREX2	797.0
ENSG00000047056	Q9Y2I8	WDR37	910.0
ENSG00000047188	Q9H6S0	YTHDC2	910.0
ENSG00000047230	Q9NRF8	CTPS2	4200.0
ENSG00000047249	Q9UI12	ATP6V1H	1628.0
ENSG00000047315	P30876	POLR2B	4200.0
ENSG00000047346	Q32MH5	KIAA1370	454.6
ENSG00000047365	Q8WZ64	ARAP2	842.0
ENSG00000047410	P12270	TPR	1368.0
ENSG00000047457	P00450	CP	842.0
ENSG00000047578	O60303	KIAA0556	842.0
ENSG00000047579	Q96EV8	DTNBP1	454.6
ENSG00000047597	P51811	XK	454.6
ENSG00000047617	Q9NQ90	ANO2	842.0
ENSG00000047621	Q9NQ89	C12orf4	910.0
ENSG00000047634	Q9UN30	SCML1	29.6
ENSG00000047644	Q9ULE0	WWC3	842.0
ENSG00000047648	O43182	ARHGAP6	454.6
ENSG00000047662	Q9ULE4	FAM184B	0.0
ENSG00000047849	P27816	MAP4	176.1
ENSG00000047932	Q9HD26	GOPC	842.0
ENSG00000047936	P08922	ROS1	91.0
ENSG00000048028	Q96RU2	USP28	454.6
ENSG00000048052	Q9UKV0	HDAC9	910.0
ENSG00000048140	Q96FV3	TSPAN17	910.0
ENSG00000048162	Q9Y3C1	NOP16	910.0
ENSG00000048342	Q9P2K1	CC2D2A	910.0
ENSG00000048392	Q7LG56	RRM2B	4200.0
ENSG00000048405	Q2TB10	ZNF800	454.6
ENSG00000048462	Q02223	TNFRSF17	220.2
ENSG00000048471	Q8TEQ0	SNX29	842.0
ENSG00000048540	Q8TAP4	LMO3	176.1
ENSG00000048544	P82664	MRPS10	910.0
ENSG00000048545	P43080	GUCA1A	454.6
ENSG00000048649	Q96T23	RSF1	454.6
ENSG00000048707	Q5THJ4	VPS13D	910.0
ENSG00000048740	O95319	CELF2	910.0
ENSG00000048828	Q9NZB2	FAM120A	842.0
ENSG00000048991	Q15032	R3HDM1	454.6
ENSG00000049089	Q14055	COL9A2	0.0
ENSG00000049130	P21583	KITLG	361.2
ENSG00000049167	Q13216	ERCC8	842.0
ENSG00000049192	Q9UKP5	ADAMTS6	842.0
ENSG00000049239	O95479	H6PD	454.6
ENSG00000049245	Q15836	VAMP3	454.6
ENSG00000049246	P56645	PER3	454.6
ENSG00000049247	O95399	UTS2	324.5
ENSG00000049249	Q07011	TNFRSF9	324.5
ENSG00000049283	Q9H201	EPN3	220.2
ENSG00000049319	P31213	SRD5A2	797.0
ENSG00000049323	Q14766	LTBP1	454.6
ENSG00000049449	Q15293	RCN1	454.6
ENSG00000049540	P15502	ELN	91.0
ENSG00000049541	P35250	RFC2	4200.0
ENSG00000049618	Q8NFD5	ARID1B	842.0
ENSG00000049656	Q96KA5	CLPTM1L	1628.0
ENSG00000049759	Q96PU5	NEDD4L	910.0
ENSG00000049768	Q9BZS1	FOXP3	220.2
ENSG00000049769	Q6ZSY5	PPP1R3F	97.4
ENSG00000049860	P07686	HEXB	910.0
ENSG00000049883	Q8WV60	PTCD2	324.5
ENSG00000050030	Q5QGS0	KIAA2022	454.6
ENSG00000050130	Q9P055	JKAMP	910.0
ENSG00000050165	Q9UBP4	DKK3	454.6
ENSG00000050327	Q12774	ARHGEF5	361.2
ENSG00000050344	Q9Y4A8	NFE2L3	97.4
ENSG00000050393	Q96AQ8	CCDC90A	324.5
ENSG00000050405	Q9UHB6	LIMA1	454.6
ENSG00000050426	Q6P1Q0	LETMD1	910.0
ENSG00000050438	Q2Y0W8	SLC4A8	910.0
ENSG00000050555	Q9Y6N6	LAMC3	910.0
ENSG00000050628	P43115	PTGER3	454.6
ENSG00000050730	Q96KP6	TNIP3	324.5
ENSG00000050748	P45984	MAPK9	910.0
ENSG00000050767	Q86Y22	COL23A1	324.5
ENSG00000050820	P56945	BCAR1	842.0
ENSG00000051009	Q8N612	FAM160A2	910.0
ENSG00000051108	Q15011	HERPUD1	797.0
ENSG00000051128	Q9NSC5	HOMER3	454.6
ENSG00000051180	Q06609	RAD51	4200.0
ENSG00000051341	O75417	POLQ	842.0
ENSG00000051382	P42338	PIK3CB	910.0
ENSG00000051415	P04745	910.0
ENSG00000051523	P13498	CYBA	454.6
ENSG00000051596	Q96J01	THOC3	1368.0
ENSG00000051620	Q9Y5Z4	HEBP2	842.0
ENSG00000051825	Q99550	MPHOSPH9	324.5
ENSG00000052126	Q9HAU0	PLEKHA5	454.6
ENSG00000052344	Q16651	PRSS8	454.6
ENSG00000052723	Q9BRV8	SIKE1	454.6
ENSG00000052749	Q5JTH9	RRP12	1628.0
ENSG00000052795	Q9P278	FNIP2	842.0
ENSG00000052802	Q15800	MSMO1	324.5
ENSG00000052841	Q96AE7	TTC17	910.0
ENSG00000052850	Q9H161	ALX4	361.2
ENSG00000053108	Q6MZW2	FSTL4	842.0
ENSG00000053254	O00409	FOXN3	842.0
ENSG00000053328	Q5JXM2	C6orf186	797.0
ENSG00000053371	O43488	AKR7A2	797.0
ENSG00000053372	Q9UKD2	MRTO4	1628.0
ENSG00000053438	Q16517	NNAT	97.4
ENSG00000053501	Q9NZ43	USE1	910.0
ENSG00000053524	Q86YR7	MCF2L2	910.0
ENSG00000053702	Q9BQI9	NRIP2	176.1
ENSG00000053747	Q16787	LAMA3	910.0
ENSG00000053770	Q9H0R1	MUDENG	454.6
ENSG00000053900	Q9UJX5	ANAPC4	1368.0
ENSG00000053918	P51787	KCNQ1	97.4
ENSG00000054116	O43617	TRAPPC3	1628.0
ENSG00000054118	Q9Y2W1	THRAP3	361.2
ENSG00000054148	Q9NRX4	PHPT1	910.0
ENSG00000054179	Q9Y5L3	ENTPD2	454.6
ENSG00000054219	O60449	LY75	842.0
ENSG00000054267	Q4LE39	ARID4B	842.0
ENSG00000054277	Q9H1Y3	OPN3	176.1
ENSG00000054282	Q86SQ7	SDCCAG8	361.2
ENSG00000054356	Q16849	PTPRN	910.0
ENSG00000054392	Q5VTY9	HHAT	910.0
ENSG00000054523	O60333	KIF1B	910.0
ENSG00000054598	Q12948	FOXC1	454.6
ENSG00000054611	Q8WUA7	TBC1D22A	1628.0
ENSG00000054654	Q8WXH0	SYNE2	842.0
ENSG00000054690	Q9ULM0	PLEKHH1	910.0
ENSG00000054793	O75110	ATP9A	1628.0
ENSG00000054796	Q9Y5K1	SPO11	4200.0
ENSG00000054803	Q9NTU7	CBLN4	454.6
ENSG00000054938	Q6WN34	CHRDL2	324.5
ENSG00000054965	Q92567	FAM168A	454.6
ENSG00000054967	Q969Z4	RELT	176.1
ENSG00000054983	P54803	GALC	842.0
ENSG00000055044	Q9Y2X3	NOP58	1628.0
ENSG00000055070	Q7Z422	C1orf144	797.0
ENSG00000055118	Q12809	KCNH2	910.0
ENSG00000055130	Q13616	CUL1	1628.0
ENSG00000055147	Q9NRY5	FAM114A2	324.5
ENSG00000055163	Q96F07	CYFIP2	910.0
ENSG00000055208	Q9NYJ8	TAB2	797.0
ENSG00000055211	Q9NU53	C6orf72	324.5
ENSG00000055332	P19525	EIF2AK2	454.6
ENSG00000055483	Q9P275	USP36	797.0
ENSG00000055609	Q8NEZ4	MLL3	910.0
ENSG00000055732	Q8TDD5	MCOLN3	910.0
ENSG00000055813	Q96PX6	CCDC85A	454.6
ENSG00000055917	Q8TB72	PUM2	1628.0
ENSG00000055950	Q8N983	MRPL43	1628.0
ENSG00000055955	Q14624	ITIH4	842.0
ENSG00000055957	P19827	ITIH1	842.0
ENSG00000056050	Q9NWY4	C4orf27	910.0
ENSG00000056097	Q96KR1	ZFR	910.0
ENSG00000056277	Q8ND82	ZNF280C	361.2
ENSG00000056291	Q9Y5X5	NPFFR2	454.6
ENSG00000056345	P05106	910.0
ENSG00000056487	Q96EK2	PHF21B	361.2
ENSG00000056558	Q13077	TRAF1	361.2
ENSG00000056586	Q9HBD1	RC3H2	910.0
ENSG00000056661	P35227	PCGF2	176.1
ENSG00000056678	Q9BW19	KIFC1	1628.0
ENSG00000056736	Q9NRM6	IL17RB	176.1
ENSG00000056972	O43734	TRAF3IP2	797.0
ENSG00000056998	O15488	GYG2	910.0
ENSG00000057019	Q96PD2	DCBLD2	454.6
ENSG00000057149	P48594	SERPINB3	910.0
ENSG00000057252	P35610	SOAT1	910.0
ENSG00000057294	Q99959	PKP2	324.5
ENSG00000057468	O15457	MSH4	910.0
ENSG00000057593	P08709	F7	454.6
ENSG00000057608	P50395	GDI2	1628.0
ENSG00000057657	O75626	PRDM1	454.6
ENSG00000057663	Q9H1Y0	ATG5	1628.0
ENSG00000057704	Q9ULS5	TMCC3	454.6
ENSG00000057757	Q9GZP4	PITHD1	1628.0
ENSG00000057935	Q9BTC8	MTA3	910.0
ENSG00000058056	Q92995	USP13	1628.0
ENSG00000058063	Q9Y2G3	ATP11B	1628.0
ENSG00000058085	Q13753	LAMC2	910.0
ENSG00000058091	O94921	CDK14	842.0
ENSG00000058262	P61619	SEC61A1	4200.0
ENSG00000058272	O14974	PPP1R12A	842.0
ENSG00000058335	Q13972	RASGRF1	454.6
ENSG00000058404	Q13554	CAMK2B	1628.0
ENSG00000058453	Q5TZA2	CROCC	842.0
ENSG00000058600	Q9NVU0	POLR3E	910.0
ENSG00000058668	P23634	ATP2B4	1628.0
ENSG00000058673	O75152	ZC3H11A	454.6
ENSG00000058729	Q9BVS4	RIOK2	0.0
ENSG00000058799	Q9Y548	YIPF1	1628.0
ENSG00000058804	Q9BTX1	TMEM48	842.0
ENSG00000058866	P49619	DGKG	1628.0
ENSG00000059122	Q4VC44	FLYWCH1	97.4
ENSG00000059145	Q9H9P5	UNKL	220.2
ENSG00000059377	P24557	TBXAS1	454.6
ENSG00000059378	Q9H0J9	PARP12	454.6
ENSG00000059573	P54886	ALDH18A1	4200.0
ENSG00000059588	Q13395	TARBP1	361.2
ENSG00000059691	O75879	PET112	4200.0
ENSG00000059728	Q05195	MXD1	176.1
ENSG00000059758	Q00537	CDK17	797.0
ENSG00000059769	Q9H1X3	DNAJC25	176.1
ENSG00000059804	P11169	SLC2A3	1628.0
ENSG00000059915	A5PKW4	PSD	6.1
ENSG00000060069	Q9Y5B0	CTDP1	1628.0
ENSG00000060138	P16989	CSDA	4200.0
ENSG00000060140	Q6J9G0	STYK1	454.6
ENSG00000060237	Q9H4A3	WNK1	910.0
ENSG00000060339	Q8IX12	CCAR1	361.2
ENSG00000060491	Q9NZT2	OGFR	454.6
ENSG00000060558	P30679	GNA15	0.0
ENSG00000060566	Q68CJ9	CREB3L3	842.0
ENSG00000060642	Q9NUD9	PIGV	1628.0
ENSG00000060656	Q92729	PTPRU	842.0
ENSG00000060688	Q96DI7	SNRNP40	1628.0
ENSG00000060709	O15034	RIMBP2	910.0
ENSG00000060718	P12107	COL11A1	842.0
ENSG00000060749	Q2KHR3	QSER1	361.2
ENSG00000060762	Q9Y5U8	BRP44L	1628.0
ENSG00000060971	P09110	ACAA1	454.6
ENSG00000060982	P54687	BCAT1	4200.0
ENSG00000061273	Q8WUI4	HDAC7	910.0
ENSG00000061337	Q9Y250	LZTS1	0.0
ENSG00000061455	Q9NQX0	PRDM6	361.2
ENSG00000061492	Q9H1J5	WNT8A	97.4
ENSG00000061656	Q9NPE6	SPAG4	176.1
ENSG00000061676	Q9Y2A7	NCKAP1	910.0
ENSG00000061794	P82673	MRPS35	910.0
ENSG00000061918	Q02153	GUCY1B3	910.0
ENSG00000061936	Q12872	SFSWAP	797.0
ENSG00000061938	Q07912	TNK2	910.0
ENSG00000061987	Q7Z3U7	MON2	1368.0
ENSG00000062038	P22223	CDH3	797.0
ENSG00000062096	P54793	ARSF	454.6
ENSG00000062194	Q86WP2	GPBP1	361.2
ENSG00000062282	Q96PD7	DGAT2	454.6
ENSG00000062370	Q9UJU3	ZFP112	ZNF285	910.0
ENSG00000062485	O75390	CS	1628.0
ENSG00000062524	P29376	LTK	454.6
ENSG00000062582	Q96EL2	MRPS24	910.0
ENSG00000062598	Q96JJ3	ELMO2	910.0
ENSG00000062650	Q7Z5K2	WAPAL	910.0
ENSG00000062716	Q96GC9	VMP1	1628.0
ENSG00000062725	Q92624	APPBP2	454.6
ENSG00000062822	P28340	POLD1	4200.0
ENSG00000063015	Q53EL9	SEZ6	361.2
ENSG00000063046	P23588	EIF4B	842.0
ENSG00000063127	Q9GZN6	SLC6A16	97.4
ENSG00000063169	Q9NZM4	GLTSCR1	454.6
ENSG00000063176	Q9NRA0	SPHK2	97.4
ENSG00000063177	Q07020	RPL18	1628.0
ENSG00000063180	O75493	CA11	176.1
ENSG00000063241	Q96AB3	ISOC2	910.0
ENSG00000063244	P26368	U2AF2	97.4
ENSG00000063245	Q9Y6I3	EPN1	910.0
ENSG00000063322	Q9NX70	MED29	176.1
ENSG00000063438	A9YTQ3	AHRR	454.6
ENSG00000063515	O15499	GSC2	324.5
ENSG00000063587	Q9NSD4	ZNF275	176.1
ENSG00000063601	Q13613	MTMR1	910.0
ENSG00000063660	P35052	GPC1	454.6
ENSG00000063761	Q86TW2	ADCK1	4200.0
ENSG00000063854	Q16775	HAGH	1628.0
ENSG00000063978	P78317	RNF4	797.0
ENSG00000064012	Q14790	CASP8	842.0
ENSG00000064042	Q9UPQ0	LIMCH1	361.2
ENSG00000064102	Q9NVM9	C12orf11	910.0
ENSG00000064115	Q9NS93	TM7SF3	454.6
ENSG00000064195	O60479	DLX3	454.6
ENSG00000064199	Q15506	SPA17	797.0
ENSG00000064201	Q96QS1	TSPAN32	324.5
ENSG00000064205	O76076	WISP2	454.6
ENSG00000064218	Q9NQL9	DMRT3	454.6
ENSG00000064225	Q9Y274	ST3GAL6	361.2
ENSG00000064270	O75185	ATP2C2	1628.0
ENSG00000064300	P08138	NGFR	842.0
ENSG00000064309	Q4KMG0	CDON	454.6
ENSG00000064313	Q6P1X5	TAF2	1368.0
ENSG00000064393	Q9H2X6	HIPK2	910.0
ENSG00000064419	Q9Y5L0	TNPO3	1368.0
ENSG00000064489	Q02080	MEF2BNB-MEF2B	220.2
ENSG00000064490	O14593	RFXANK	454.6
ENSG00000064545	Q9NX61	TMEM161A	220.2
ENSG00000064547	Q9HBW0	LPAR2	454.6
ENSG00000064601	P10619	CTSA	1628.0
ENSG00000064607	Q8IX01	SUGP2	324.5
ENSG00000064651	P55011	SLC12A2	910.0
ENSG00000064652	Q9Y343	SNX24	454.6
ENSG00000064655	O00167	EYA2	910.0
ENSG00000064666	Q99439	CNN2	454.6
ENSG00000064687	Q8IZY2	ABCA7	4200.0
ENSG00000064692	Q9Y6H5	SNCAIP	361.2
ENSG00000064703	Q9UHI6	DDX20	910.0
ENSG00000064726	Q9H0C5	BTBD1	842.0
ENSG00000064763	Q96K12	FAR2	1628.0
ENSG00000064787	O75363	BCAS1	324.5
ENSG00000064835	P28069	POU1F1	454.6
ENSG00000064886	Q15782	CHI3L2	29.6
ENSG00000064932	Q9Y2G9	SBNO2	910.0
ENSG00000064933	P54277	PMS1	842.0
ENSG00000064961	Q9P0W2	HMG20B	0.0
ENSG00000064989	Q16602	CALCRL	454.6
ENSG00000064995	Q15544	TAF11	910.0
ENSG00000064999	Q92625	ANKS1A	361.2
ENSG00000065000	O14617	AP3D1	1628.0
ENSG00000065029	P36508	ZNF76	454.6
ENSG00000065054	Q15599	SLC9A3R2	454.6
ENSG00000065057	P78549	NTHL1	4200.0
ENSG00000065060	Q6BDS2	UHRF1BP1	910.0
ENSG00000065135	P08754	GNAI3	910.0
ENSG00000065150	O00410	IPO5	1628.0
ENSG00000065154	P04181	OAT	4200.0
ENSG00000065183	Q9UNX4	WDR3	1628.0
ENSG00000065243	Q16513	PKN2	910.0
ENSG00000065268	Q9BV38	WDR18	1628.0
ENSG00000065308	Q15035	TRAM2	454.6
ENSG00000065320	O95631	NTN1	910.0
ENSG00000065325	O95838	GLP2R	361.2
ENSG00000065328	Q7L590	MCM10	910.0
ENSG00000065357	P23743	DGKA	1628.0
ENSG00000065361	P21860	ERBB3	910.0
ENSG00000065371	Q9HAT0	ROPN1	220.2
ENSG00000065413	Q8N8A2	ANKRD44	1628.0
ENSG00000065427	Q15046	KARS	4200.0
ENSG00000065457	Q9BUB4	ADAT1	842.0
ENSG00000065485	Q14554	PDIA5	842.0
ENSG00000065491	Q9NU19	TBC1D22B	1628.0
ENSG00000065518	O95168	NDUFB4	176.1
ENSG00000065526	Q96T58	SPEN	454.6
ENSG00000065534	Q15746	MYLK	454.6
ENSG00000065548	Q8WU90	ZC3H15	1628.0
ENSG00000065559	P45985	MAP2K4	910.0
ENSG00000065600	Q9H813	TMEM206	454.6
ENSG00000065609	O60641	SNAP91	0.0
ENSG00000065613	Q9H2G2	SLK	910.0
ENSG00000065615	Q7L1T6	CYB5R4	1628.0
ENSG00000065618	Q9UMD9	COL17A1	324.5
ENSG00000065621	Q9H4Y5	GSTO2	910.0
ENSG00000065665	Q9H9S3	SEC61A2	4200.0
ENSG00000065675	Q04759	PRKCQ	910.0
ENSG00000065717	Q04725	TLE2	910.0
ENSG00000065802	Q9Y576	ASB1	454.6
ENSG00000065809	Q9H098	FAM107B	0.0
ENSG00000065833	P48163	ME1	4200.0
ENSG00000065882	Q86TI0	TBC1D1	454.6
ENSG00000065883	Q14004	CDK13	1368.0
ENSG00000065911	P13995	MTHFD2	4200.0
ENSG00000065923	Q96T83	SLC9A7	1368.0
ENSG00000065970	Q9P0K8	FOXJ2	361.2
ENSG00000065978	P67809	YBX1	454.6
ENSG00000065989	P27815	PDE4A	1628.0
ENSG00000066027	Q15172	PPP2R5A	1368.0
ENSG00000066032	P26232	CTNNA2	910.0
ENSG00000066044	Q15717	ELAVL1	454.6
ENSG00000066056	P35590	TIE1	842.0
ENSG00000066084	Q9P265	DIP2B	1368.0
ENSG00000066117	Q96GM5	SMARCD1	1628.0
ENSG00000066135	O75164	KDM4A	910.0
ENSG00000066136	Q13952	NFYC	1628.0
ENSG00000066185	Q9H0C1	ZMYND12	842.0
ENSG00000066230	P48764	SLC9A3	324.5
ENSG00000066248	Q8N5V2	NGEF	797.0
ENSG00000066279	Q8IZT6	ASPM	454.6
ENSG00000066294	Q9UIB8	CD84	220.2
ENSG00000066322	Q9BW60	ELOVL1	454.6
ENSG00000066336	P17947	SPI1	454.6
ENSG00000066379	Q9P1U0	ZNRD1	176.1
ENSG00000066382	Q15777	MPPED2	910.0
ENSG00000066405	P56856	CLDN18	361.2
ENSG00000066422	O95625	ZBTB11	454.6
ENSG00000066427	P54252	ATXN3	454.6
ENSG00000066455	Q8TBA6	GOLGA5	910.0
ENSG00000066468	P21802	FGFR2	910.0
ENSG00000066557	Q9H9A6	LRRC40	842.0
ENSG00000066583	Q96CN7	ISOC1	910.0
ENSG00000066629	O00423	EML1	910.0
ENSG00000066651	Q7Z4G4	TRMT11	1628.0
ENSG00000066654	Q9NXG2	THUMPD1	1368.0
ENSG00000066697	Q8IYR6	C9orf30	454.6
ENSG00000066735	Q9ULI4	KIF26A	842.0
ENSG00000066739	Q96BY7	ATG2B	910.0
ENSG00000066777	Q9Y6D6	ARFGEF1	1628.0
ENSG00000066813	Q08AH3	ACSM2B	361.2
ENSG00000066827	Q9P243	ZFAT	220.2
ENSG00000066855	Q15390	MTFR1	454.6
ENSG00000066923	Q9UJ98	STAG3	1368.0
ENSG00000066926	P22830	FECH	4200.0
ENSG00000066933	B2RTY4	MYO9A	910.0
ENSG00000067048	O15523	DDX3Y	1628.0
ENSG00000067057	Q01813	PFKP	4200.0
ENSG00000067064	Q13907	IDI1	1368.0
ENSG00000067066	P23497	SP100	6.1
ENSG00000067082	Q99612	KLF6	0.0
ENSG00000067113	O14494	PPAP2A	454.6
ENSG00000067141	Q92859	NEO1	454.6
ENSG00000067167	Q15629	TRAM1	910.0
ENSG00000067177	P46020	PHKA1	910.0
ENSG00000067182	P19438	TNFRSF1A	324.5
ENSG00000067191	Q02641	CACNB1	910.0
ENSG00000067208	O60447	EVI5	1628.0
ENSG00000067221	Q9UBI4	STOML1	454.6
ENSG00000067225	P14618	PKM2	4200.0
ENSG00000067248	Q7Z478	DHX29	361.2
ENSG00000067334	Q5QJE6	DNTTIP2	1368.0
ENSG00000067365	Q9BUU2	METTL22	361.2
ENSG00000067369	Q12888	TP53BP1	324.5
ENSG00000067445	Q12816	TRO	91.0
ENSG00000067533	Q9Y3B9	RRP15	324.5
ENSG00000067560	P61586	RHOA	1368.0
ENSG00000067596	Q14562	DHX8	1628.0
ENSG00000067606	Q05513	PRKCZ	910.0
ENSG00000067646	P08048	ZFY	454.6
ENSG00000067704	Q9NSE4	IARS2	1368.0
ENSG00000067715	P21579	SYT1	910.0
ENSG00000067798	Q8IVL0	NAV3	910.0
ENSG00000067829	P51553	IDH3G	1368.0
ENSG00000067836	Q9GZN7	ROGDI	910.0
ENSG00000067840	Q76G19	PDZD4	454.6
ENSG00000067842	Q16720	ATP2B3	1628.0
ENSG00000067900	Q13464	ROCK1	910.0
ENSG00000067955	Q13951	CBFB	842.0
ENSG00000067992	Q15120	PDK3	454.6
ENSG00000068001	Q12891	HYAL2	324.5
ENSG00000068024	P56524	HDAC4	910.0
ENSG00000068028	Q9NS23	RASSF1	454.6
ENSG00000068078	P22607	FGFR3	910.0
ENSG00000068079	P80217	IFI35	361.2
ENSG00000068097	Q6AI08	HEATR6	842.0
ENSG00000068120	Q13057	COASY	1628.0
ENSG00000068137	Q7Z736	PLEKHH3	176.1
ENSG00000068305	Q02078	MEF2A	842.0
ENSG00000068308	Q96G74	OTUD5	97.4
ENSG00000068323	P19532	TFE3	797.0
ENSG00000068354	Q3MII6	TBC1D25	220.2
ENSG00000068366	O60488	ACSL4	1368.0
ENSG00000068383	Q14642	INPP5A	910.0
ENSG00000068394	Q92917	GPKOW	910.0
ENSG00000068400	Q4V328	GRIPAP1	220.2
ENSG00000068438	Q9UET6	FTSJ1	1628.0
ENSG00000068489	Q96HE9	PRR11	361.2
ENSG00000068615	Q9H902	REEP1	454.6
ENSG00000068650	P98196	ATP11A	1628.0
ENSG00000068654	O95602	POLR1A	1628.0
ENSG00000068697	Q15012	LAPTM4A	842.0
ENSG00000068724	Q9ULT0	TTC7A	910.0
ENSG00000068745	Q9UHH9	IP6K2	454.6
ENSG00000068781	Q9Y6Q2	STON1-GTF2A1L	361.2
ENSG00000068784	Q8N5C6	SRBD1	842.0
ENSG00000068793	Q7L576	CYFIP1	910.0
ENSG00000068796	O00139	KIF2A	1628.0
ENSG00000068831	Q7LDG7	RASGRP2	454.6
ENSG00000068878	Q14997	PSME4	910.0
ENSG00000068885	Q9P2H3	IFT80	176.1
ENSG00000068903	Q8IXJ6	SIRT2	1628.0
ENSG00000068912	Q96DZ1	ERLEC1	910.0
ENSG00000068971	Q15173	PPP2R5B	1368.0
ENSG00000068976	P11217	PYGM	1628.0
ENSG00000068985	O75459	PAGE1	6.1
ENSG00000068990	Q13067	29.6
ENSG00000069011	P78337	PITX1	454.6
ENSG00000069018	Q9HCX4	TRPC7	842.0
ENSG00000069020	O15021	MAST4	1628.0
ENSG00000069122	Q8IZF2	GPR116	454.6
ENSG00000069188	Q58EX2	SDK2	910.0
ENSG00000069206	Q9H2U9	ADAM7	220.2
ENSG00000069248	Q8WUM0	NUP133	842.0
ENSG00000069275	Q9H1E3	NUCKS1	454.6
ENSG00000069329	Q96QK1	VPS35	1628.0
ENSG00000069345	O60884	DNAJA2	1628.0
ENSG00000069399	P20749	BCL3	220.2
ENSG00000069424	Q13303	KCNAB2	4200.0
ENSG00000069431	O60706	ABCC9	1628.0
ENSG00000069482	P22466	GAL	361.2
ENSG00000069493	Q9UHP7	CLEC2D	361.2
ENSG00000069509	Q8IVP5	FUNDC1	454.6
ENSG00000069535	P27338	MAOB	842.0
ENSG00000069667	P35398	RORA	910.0
ENSG00000069696	P21917	DRD4	0.0
ENSG00000069702	Q03167	TGFBR3	454.6
ENSG00000069712	Q9UPP5	KIAA1107	361.2
ENSG00000069764	O15496	PLA2G10	361.2
ENSG00000069812	Q9Y543	HES2	454.6
ENSG00000069849	P54709	ATP1B3	454.6
ENSG00000069869	P46934	NEDD4	910.0
ENSG00000069943	Q92521	PIGB	220.2
ENSG00000069956	Q16659	MAPK6	454.6
ENSG00000069966	O14775	GNB5	910.0
ENSG00000069974	P51159	RAB27A	842.0
ENSG00000069998	Q9BXW7	CECR5	1628.0
ENSG00000070010	Q92890	UFD1L	1628.0
ENSG00000070018	O75581	LRP6	910.0
ENSG00000070019	P25092	GUCY2C	454.6
ENSG00000070031	P09683	SCT	6.1
ENSG00000070047	Q9P1Y6	PHRF1	361.2
ENSG00000070061	O95163	IKBKAP	1368.0
ENSG00000070081	P80303	NUCB2	910.0
ENSG00000070087	P35080	PFN2	454.6
ENSG00000070159	P26045	PTPN3	910.0
ENSG00000070182	P11277	SPTB	910.0
ENSG00000070190	Q9UN19	DAPP1	454.6
ENSG00000070193	O15520	FGF10	454.6
ENSG00000070214	Q8WWI5	SLC44A1	842.0
ENSG00000070269	Q9NX78	C14orf101	361.2
ENSG00000070366	Q86US8	SMG6	910.0
ENSG00000070367	O00471	EXOC5	1368.0
ENSG00000070371	P53675	CLTCL1	1628.0
ENSG00000070388	Q9HCT0	FGF22	220.2
ENSG00000070404	O95633	FSTL3	454.6
ENSG00000070413	P98153	DGCR2	454.6
ENSG00000070423	Q9BV68	RNF126	454.6
ENSG00000070444	Q99583	MNT	361.2
ENSG00000070476	Q2QGD7	ZXDC	454.6
ENSG00000070495	Q6NYC1	JMJD6	1628.0
ENSG00000070501	P06746	POLB	454.6
ENSG00000070526	Q9NSC7	ST6GALNAC1	324.5
ENSG00000070540	Q5MNZ9	WIPI1	1368.0
ENSG00000070601	Q5SYB0	FRMPD1	220.2
ENSG00000070610	Q9HCG7	GBA2	910.0
ENSG00000070614	P52848	NDST1	910.0
ENSG00000070669	P08243	ASNS	4200.0
ENSG00000070718	P53677	AP3M2	910.0
ENSG00000070729	Q14028	CNGB1	910.0
ENSG00000070731	Q9UJ37	ST6GALNAC2	454.6
ENSG00000070748	P28329	CHAT	910.0
ENSG00000070756	P11940	PABPC1	1628.0
ENSG00000070759	Q96S53	TESK2	842.0
ENSG00000070761	Q9Y6A4	C16orf80	910.0
ENSG00000070770	P19784	CSNK2A2	1628.0
ENSG00000070778	Q16825	PTPN21	842.0
ENSG00000070785	Q9NR50	EIF2B3	1628.0
ENSG00000070808	Q9UQM7	CAMK2A	1628.0
ENSG00000070814	Q13428	TCOF1	97.4
ENSG00000070831	P60953	CDC42	1368.0
ENSG00000070882	Q9H4L5	OSBPL3	454.6
ENSG00000070886	P29322	EPHA8	910.0
ENSG00000070915	P55017	SLC12A3	910.0
ENSG00000070950	Q9NS91	RAD18	176.1
ENSG00000070961	P20020	ATP2B1	1628.0
ENSG00000070985	Q9NZQ8	TRPM5	454.6
ENSG00000071051	O43639	NCK2	910.0
ENSG00000071054	O95819	MAP4K4	910.0
ENSG00000071073	Q9UM21	MGAT4A	842.0
ENSG00000071082	P62899	RPL31	1628.0
ENSG00000071127	O75083	WDR1	0.0
ENSG00000071189	Q9Y5W8	SNX13	910.0
ENSG00000071203	Q9NXJ0	MS4A12	91.0
ENSG00000071205	A1A4S6	ARHGAP10	910.0
ENSG00000071242	Q15349	RPS6KA2	1368.0
ENSG00000071243	Q9NXR8	ING3	842.0
ENSG00000071246	Q7L8A9	VASH1	797.0
ENSG00000071282	Q9NZU5	LMCD1	454.6
ENSG00000071462	O43709	WBSCR22	1628.0
ENSG00000071537	Q9UBV2	SEL1L	1628.0
ENSG00000071539	Q15645	TRIP13	1628.0
ENSG00000071553	Q15904	ATP6AP1	842.0
ENSG00000071564	P15923	TCF3	324.5
ENSG00000071575	Q92519	TRIB2	842.0
ENSG00000071626	Q96EP5	DAZAP1	842.0
ENSG00000071655	O95983	MBD3	361.2
ENSG00000071677	P81277	PRLH	97.4
ENSG00000071794	Q14527	HLTF	220.2
ENSG00000071859	Q14320	FAM50A	910.0
ENSG00000071889	P98173	FAM3A	454.6
ENSG00000071894	Q10570	CPSF1	1628.0
ENSG00000071909	Q8WXR4	MYO3B	454.6
ENSG00000071967	Q53TN4	CYBRD1	0.0
ENSG00000071991	Q9H159	CDH19	797.0
ENSG00000071994	Q16342	PDCD2	1628.0
ENSG00000072041	Q9H2J7	SLC6A15	797.0
ENSG00000072042	Q8TC12	RDH11	1628.0
ENSG00000072062	P17612	PRKACA	1628.0
ENSG00000072071	O94910	LPHN1	797.0
ENSG00000072080	Q13103	SPP2	324.5
ENSG00000072110	P12814	ACTN1	1368.0
ENSG00000072121	Q68DK2	ZFYVE26	454.6
ENSG00000072133	Q9UK32	RPS6KA6	1368.0
ENSG00000072134	O95208	EPN2	910.0
ENSG00000072135	Q99952	PTPN18	91.0
ENSG00000072163	Q7Z4I7	LIMS2	910.0
ENSG00000072182	Q96FT7	ACCN4	176.1
ENSG00000072195	Q15772	SPEG	324.5
ENSG00000072201	Q8TBB1	LNX1	454.6
ENSG00000072210	P51648	ALDH3A2	1628.0
ENSG00000072274	P02786	TFRC	454.6
ENSG00000072310	P36956	SREBF1	910.0
ENSG00000072315	Q9UL62	TRPC5	910.0
ENSG00000072364	Q9UHB7	AFF4	454.6
ENSG00000072401	P51668	UBE2D1	1628.0
ENSG00000072415	Q8N3R9	MPP5	910.0
ENSG00000072422	O94844	RHOBTB1	842.0
ENSG00000072444	P0C7U2	ASAH2C	842.0
ENSG00000072501	Q14683	SMC1A	1628.0
ENSG00000072506	Q99714	HSD17B10	910.0
ENSG00000072518	Q7KZI7	MARK2	910.0
ENSG00000072571	O75330	HMMR	797.0
ENSG00000072609	Q96EP1	CHFR	361.2
ENSG00000072657	Q9UKU6	TRHDE	324.5
ENSG00000072682	O15460	P4HA2	910.0
ENSG00000072694	P31994	FCGR2B	220.2
ENSG00000072736	Q12968	NFATC3	454.6
ENSG00000072756	Q96Q11	TRNT1	910.0
ENSG00000072778	P49748	ACADVL	220.2
ENSG00000072786	O94804	STK10	910.0
ENSG00000072803	Q9UKB1	FBXW11	1368.0
ENSG00000072818	Q15027	ACAP1	910.0
ENSG00000072832	Q14194	CRMP1	910.0
ENSG00000072840	P57679	EVC	324.5
ENSG00000072849	Q9GZP9	DERL2	1628.0
ENSG00000072858	Q9NXL6	SIDT1	454.6
ENSG00000072864	Q9NXR1	NDE1	454.6
ENSG00000072952	Q9Y6F6	MRVI1	324.5
ENSG00000072954	Q9H6F2	TMEM38A	454.6
ENSG00000072958	Q9BXS5	AP1M1	1628.0
ENSG00000073008	P15151	PVR	29.6
ENSG00000073009	Q9Y6K9	IKBKG	220.2
ENSG00000073050	P18887	XRCC1	454.6
ENSG00000073060	Q8WTV0	SCARB1	454.6
ENSG00000073067	Q8TAV3	CYP2W1	324.5
ENSG00000073111	P49736	MCM2	1628.0
ENSG00000073146	Q9BXT6	MOV10L1	842.0
ENSG00000073150	Q96RD6	PANX2	324.5
ENSG00000073169	Q9BVL4	842.0
ENSG00000073282	Q9H3D4	TP63	842.0
ENSG00000073331	Q96QP1	ALPK1	454.6
ENSG00000073350	Q6P1M3	LLGL2	842.0
ENSG00000073417	O60658	PDE8A	797.0
ENSG00000073464	P51793	CLCN4	4200.0
ENSG00000073536	Q9NVX2	NLE1	1628.0
ENSG00000073578	P31040	SDHA	4200.0
ENSG00000073584	Q969G3	SMARCE1	910.0
ENSG00000073598	Q8TC99	FNDC8	97.4
ENSG00000073605	Q8TAX9	GSDMB	29.6
ENSG00000073614	P29375	KDM5A	1368.0
ENSG00000073670	O75078	ADAM11	454.6
ENSG00000073711	Q06190	PPP2R3A	1628.0
ENSG00000073712	Q96AC1	FERMT2	910.0
ENSG00000073734	O95342	ABCB11	4200.0
ENSG00000073737	Q9BPW9	DHRS9	361.2
ENSG00000073754	O43866	CD5L	176.1
ENSG00000073756	P35354	PTGS2	797.0
ENSG00000073792	Q9Y6M1	IGF2BP2	910.0
ENSG00000073803	O43283	MAP3K13	910.0
ENSG00000073849	P15907	ST6GAL1	454.6
ENSG00000073861	Q9UL17	TBX21	220.2
ENSG00000073910	Q5TBA9	FRY	1368.0
ENSG00000073921	Q13492	PICALM	910.0
ENSG00000073969	P46459	NSF	1628.0
ENSG00000074047	P10070	GLI2	842.0
ENSG00000074054	Q7Z460	CLASP1	910.0
ENSG00000074071	P82930	MRPS34	910.0
ENSG00000074181	Q9UM47	NOTCH3	910.0
ENSG00000074201	P54105	CLNS1A	910.0
ENSG00000074211	Q9Y2T4	PPP2R2C	1628.0
ENSG00000074219	Q15562	TEAD2	97.4
ENSG00000074266	O75530	EED	910.0
ENSG00000074276	Q9BYE9	CDHR2	454.6
ENSG00000074317	Q16143	SNCB	454.6
ENSG00000074319	Q99816	TSG101	910.0
ENSG00000074356	Q53F19	C17orf85	454.6
ENSG00000074370	Q93084	ATP2A3	1628.0
ENSG00000074410	O43570	CA12	454.6
ENSG00000074416	Q99685	MGLL	4200.0
ENSG00000074527	Q9HB63	NTN4	797.0
ENSG00000074582	Q9Y276	BCS1L	1628.0
ENSG00000074590	O60285	NUAK1	0.0
ENSG00000074603	Q6V1X1	DPP8	910.0
ENSG00000074621	O60721	SLC24A1	97.4
ENSG00000074657	Q9HCE3	ZNF532	797.0
ENSG00000074660	Q14162	SCARF1	324.5
ENSG00000074695	P49257	LMAN1	910.0
ENSG00000074696	Q9P035	PTPLAD1	842.0
ENSG00000074706	Q8WWN9	IPCEF1	324.5
ENSG00000074755	O43149	ZZEF1	324.5
ENSG00000074771	Q9HBY0	NOX3	842.0
ENSG00000074800	P06733	ENO1	4200.0
ENSG00000074803	Q13621	SLC12A1	910.0
ENSG00000074842	Q969H8	C19orf10	324.5
ENSG00000074855	Q9HCE9	ANO8	910.0
ENSG00000074935	Q9UJT0	TUBE1	842.0
ENSG00000074964	Q9HCE6	ARHGEF10L	361.2
ENSG00000074966	P42681	TXK	797.0
ENSG00000075035	Q2TBF2	WSCD2	842.0
ENSG00000075043	O43526	KCNQ2	797.0
ENSG00000075073	P21452	TACR2	324.5
ENSG00000075089	Q9GZN1	ACTR6	1628.0
ENSG00000075131	Q9BVW5	TIPIN	797.0
ENSG00000075142	P30626	SRI	361.2
ENSG00000075151	O43432	EIF4G3	797.0
ENSG00000075188	Q8NFH4	NUP37	454.6
ENSG00000075213	Q14563	SEMA3A	454.6
ENSG00000075218	Q9NYZ3	GTSE1	361.2
ENSG00000075223	Q99985	SEMA3C	454.6
ENSG00000075234	Q5R3I4	TTC38	454.6
ENSG00000075239	P24752	ACAT1	4200.0
ENSG00000075240	Q6IC98	GRAMD4	454.6
ENSG00000075275	Q9NYQ6	CELSR1	1628.0
ENSG00000075290	Q93098	WNT8B	324.5
ENSG00000075292	Q14966	ZNF638	361.2
ENSG00000075303	Q8TBP6	SLC25A40	1628.0
ENSG00000075336	Q9BVV7	C18orf55	1368.0
ENSG00000075340	P35612	ADD2	1368.0
ENSG00000075388	P08620	FGF4	454.6
ENSG00000075391	Q9UJF2	RASAL2	454.6
ENSG00000075399	Q9Y2B5	C16orf7	454.6
ENSG00000075407	P17032	ZNF37A	29.6
ENSG00000075413	P27448	MARK3	910.0
ENSG00000075415	Q00325	SLC25A3	1628.0
ENSG00000075420	Q53EP0	FNDC3B	842.0
ENSG00000075426	P15408	FOSL2	454.6
ENSG00000075429	Q9UF02	CACNG5	97.4
ENSG00000075461	Q9UBN1	CACNG4	454.6
ENSG00000075539	O94915	FRYL	1368.0
ENSG00000075568	Q92545	TMEM131	910.0
ENSG00000075618	Q16658	FSCN1	842.0
ENSG00000075624	P60709	ACTB	1628.0
ENSG00000075643	Q96EN8	MOCOS	910.0
ENSG00000075651	Q13393	PLD1	1368.0
ENSG00000075673	P54707	ATP12A	1628.0
ENSG00000075702	O43379	WDR62	910.0
ENSG00000075711	Q12959	DLG1	910.0
ENSG00000075785	P51149	RAB7A	1628.0
ENSG00000075790	Q9UHQ4	BCAP29	454.6
ENSG00000075826	Q9NQW1	SEC31B	1628.0
ENSG00000075856	Q15020	SART3	1368.0
ENSG00000075884	Q53QZ3	ARHGAP15	176.1
ENSG00000075886	Q13748	TUBA3D	1628.0
ENSG00000075891	Q02962	PAX2	0.0
ENSG00000075914	Q15024	EXOSC7	910.0
ENSG00000075945	Q92845	KIFAP3	910.0
ENSG00000075975	Q9H000	MKRN2	454.6
ENSG00000076003	Q14566	MCM6	1628.0
ENSG00000076043	Q9Y3B8	REXO2	1368.0
ENSG00000076053	Q9Y580	RBM7	454.6
ENSG00000076067	Q15434	RBMS2	97.4
ENSG00000076108	Q9UIF9	BAZ2A	97.4
ENSG00000076201	Q9H3S7	PTPN23	176.1
ENSG00000076242	P40692	MLH1	4200.0
ENSG00000076248	P13051	UNG	1628.0
ENSG00000076258	P31512	FMO4	324.5
ENSG00000076321	Q9Y2M5	KLHL20	910.0
ENSG00000076344	O94810	RGS11	910.0
ENSG00000076351	Q96NT5	SLC46A1	910.0
ENSG00000076356	O75051	PLXNA2	910.0
ENSG00000076382	Q96R06	SPAG5	220.2
ENSG00000076513	Q8IZ07	ANKRD13A	910.0
ENSG00000076554	P55327	TPD52	454.6
ENSG00000076555	O00763	ACACB	1628.0
ENSG00000076604	Q9BUZ4	TRAF4	910.0
ENSG00000076641	Q9NWQ8	PAG1	454.6
ENSG00000076650	Q9BRR8	GPATCH1	1368.0
ENSG00000076662	P32942	ICAM3	29.6
ENSG00000076685	P49902	NT5C2	910.0
ENSG00000076706	P43121	MCAM	454.6
ENSG00000076716	O75487	GPC4	910.0
ENSG00000076770	Q9NUK0	MBNL3	842.0
ENSG00000076826	Q9P1Y5	CAMSAP3	454.6
ENSG00000076864	P47736	RAP1GAP	797.0
ENSG00000076924	Q9HCS7	XAB2	176.1
ENSG00000076928	Q92888	ARHGEF1	97.4
ENSG00000076944	Q15833	STXBP2	1628.0
ENSG00000076984	O14733	MAP2K7	910.0
ENSG00000077009	Q9NPI5	ITGB1BP3	454.6
ENSG00000077044	Q16760	DGKD	910.0
ENSG00000077063	Q8WZ74	CTTNBP2	454.6
ENSG00000077080	O94805	ACTL6B	1368.0
ENSG00000077092	P10826	RARB	842.0
ENSG00000077097	Q02880	TOP2B	1628.0
ENSG00000077147	Q9HD45	TM9SF3	910.0
ENSG00000077150	Q00653	NFKB2	454.6
ENSG00000077152	Q9NPD8	UBE2T	454.6
ENSG00000077157	O60237	PPP1R12B	842.0
ENSG00000077232	Q8IXB1	DNAJC10	842.0
ENSG00000077235	Q12789	GTF3C1	842.0
ENSG00000077238	P24394	IL4R	324.5
ENSG00000077254	Q8TEY7	USP33	842.0
ENSG00000077264	O75914	PAK3	1368.0
ENSG00000077274	Q9Y6Q1	CAPN6	842.0
ENSG00000077279	O43602	DCX	361.2
ENSG00000077312	P09012	SNRPA	454.6
ENSG00000077327	O75602	SPAG6	842.0
ENSG00000077348	Q9NQT4	EXOSC5	176.1
ENSG00000077380	Q13409	DYNC1I2	1368.0
ENSG00000077420	Q7Z5R6	APBB1IP	0.0
ENSG00000077454	O75427	LRCH4	176.1
ENSG00000077458	Q5HYJ3	FAM76B	910.0
ENSG00000077463	Q8N6T7	SIRT6	910.0
ENSG00000077498	P14679	TYR	797.0
ENSG00000077514	Q15054	POLD3	454.6
ENSG00000077522	P35609	ACTN2	1368.0
ENSG00000077549	P47756	CAPZB	1628.0
ENSG00000077585	O60478	GPR137B	842.0
ENSG00000077616	Q9Y3Q0	NAALAD2	1368.0
ENSG00000077684	Q6IE81	PHF17	910.0
ENSG00000077713	Q8WUT9	SLC25A43	454.6
ENSG00000077721	P49459	UBE2A	1628.0
ENSG00000077782	P11362	FGFR1	910.0
ENSG00000077800	O75344	FKBP6	797.0
ENSG00000077809	P78347	GTF2I	361.2
ENSG00000077935	Q8NDV3	SMC1B	1628.0
ENSG00000077942	P23142	FBLN1	454.6
ENSG00000077943	P53708	ITGA8	910.0
ENSG00000077984	O76096	CST7	454.6
ENSG00000078018	P11137	MAP2	454.6
ENSG00000078043	O75928	PIAS2	454.6
ENSG00000078053	P49418	AMPH	324.5
ENSG00000078061	P10398	ARAF	910.0
ENSG00000078070	Q96RQ3	MCCC1	4200.0
ENSG00000078081	Q9UQV4	LAMP3	324.5
ENSG00000078098	Q12884	FAP	1368.0
ENSG00000078114	O76041	NEBL	797.0
ENSG00000078124	Q9NUN7	ACER3	361.2
ENSG00000078140	P61086	UBE2K	1368.0
ENSG00000078142	Q8NEB9	PIK3C3	1628.0
ENSG00000078177	Q86UW6	N4BP2	454.6
ENSG00000078237	Q9NQ88	C12orf5	4200.0
ENSG00000078246	O75386	TULP3	361.2
ENSG00000078269	O15056	SYNJ2	454.6
ENSG00000078295	Q08462	ADCY2	910.0
ENSG00000078304	Q13362	PPP2R5C	1368.0
ENSG00000078319	A4D2B8	PMS2P1	6.1
ENSG00000078328	Q9NWB1	RBFOX1	797.0
ENSG00000078369	P62873	GNB1	1368.0
ENSG00000078399	P31269	HOXA9	324.5
ENSG00000078401	P05305	EDN1	361.2
ENSG00000078403	P55197	MLLT10	361.2
ENSG00000078487	Q9H0M4	ZCWPW1	97.4
ENSG00000078549	P41586	ADCYAP1R1	454.6
ENSG00000078579	Q9NP95	FGF20	454.6
ENSG00000078589	O00398	P2RY10	454.6
ENSG00000078596	O43736	ITM2A	361.2
ENSG00000078618	O43847	NRD1	1628.0
ENSG00000078668	Q9Y277	VDAC3	454.6
ENSG00000078674	Q15154	PCM1	454.6
ENSG00000078687	Q9HCJ0	TNRC6C	842.0
ENSG00000078699	O43439	CBFA2T2	454.6
ENSG00000078725	O60477	DBC1	454.6
ENSG00000078747	Q96J02	ITCH	910.0
ENSG00000078795	Q9NZM6	PKD2L2	324.5
ENSG00000078804	Q8IXH6	TP53INP2	0.0
ENSG00000078808	Q9BRK5	SDF4	910.0
ENSG00000078814	A7E2Y1	MYH7B	1368.0
ENSG00000078872	Q9Y697	4200.0
ENSG00000078898	Q8N4F0	BPIFB2	176.1
ENSG00000078900	O15350	TP73	842.0
ENSG00000078902	Q9H0E2	TOLLIP	910.0
ENSG00000078967	Q9Y2X8	UBE2D4	1628.0
ENSG00000079101	Q15846	CLUL1	324.5
ENSG00000079102	Q06455	RUNX1T1	454.6
ENSG00000079112	Q12864	CDH17	454.6
ENSG00000079134	Q96FV9	THOC1	1368.0
ENSG00000079150	Q9Y680	FKBP7	454.6
ENSG00000079156	Q9BZF3	OSBPL6	454.6
ENSG00000079215	P43003	SLC1A3	797.0
ENSG00000079246	P13010	XRCC5	1628.0
ENSG00000079257	Q9BS40	LXN	324.5
ENSG00000079263	Q13342	SP140	176.1
ENSG00000079277	Q9BUB5	MKNK1	910.0
ENSG00000079308	Q9HBL0	TNS1	910.0
ENSG00000079313	Q8N1G1	REXO1	910.0
ENSG00000079332	Q9NR31	SAR1A	1628.0
ENSG00000079335	Q9UNH5	CDC14A	1368.0
ENSG00000079337	O95398	RAPGEF3	910.0
ENSG00000079385	P13688	CEACAM1	324.5
ENSG00000079387	Q9P0U3	SENP1	1628.0
ENSG00000079393	Q9UII6	DUSP13	454.6
ENSG00000079432	Q96RK0	CIC	97.4
ENSG00000079435	Q05469	LIPE	176.1
ENSG00000079459	P37268	FDFT1	1628.0
ENSG00000079462	Q15102	PAFAH1B3	176.1
ENSG00000079482	O60890	OPHN1	910.0
ENSG00000079557	P43652	AFM	220.2
ENSG00000079616	Q14807	KIF22	220.2
ENSG00000079689	O76038	SCGN	797.0
ENSG00000079691	Q5VZK9	LRRC16A	910.0
ENSG00000079739	P36871	PGM1	1628.0
ENSG00000079782	O75715	842.0
ENSG00000079785	Q92499	DDX1	910.0
ENSG00000079805	P50570	DNM2	910.0
ENSG00000079819	O43491	EPB41L2	454.6
ENSG00000079841	Q86UR5	RIMS1	910.0
ENSG00000079931	Q6UVY6	MOXD1	797.0
ENSG00000079950	O15400	STX7	454.6
ENSG00000079974	Q9UNT1	RABL2B	842.0
ENSG00000079999	Q14145	KEAP1	842.0
ENSG00000080007	Q9NXZ2	DDX43	910.0
ENSG00000080031	Q9HD43	PTPRH	176.1
ENSG00000080166	P40126	DCT	797.0
ENSG00000080189	Q9NQQ7	SLC35C2	361.2
ENSG00000080200	Q68DQ2	CRYBG3	324.5
ENSG00000080224	Q9UF33	EPHA6	910.0
ENSG00000080293	P47872	SCTR	176.1
ENSG00000080298	P48380	RFX3	1368.0
ENSG00000080345	Q5UIP0	RIF1	454.6
ENSG00000080371	Q9UL25	RAB21	910.0
ENSG00000080493	Q9Y6R1	SLC4A4	910.0
ENSG00000080503	P51531	SMARCA2	1368.0
ENSG00000080511	Q9NYR8	RDH8	842.0
ENSG00000080546	Q9Y6P5	SESN1	842.0
ENSG00000080561	Q9UJV3	MID2	797.0
ENSG00000080572	Q9NQM4	CXorf41	842.0
ENSG00000080573	P25940	COL5A3	842.0
ENSG00000080603	Q6ZRS2	SRCAP	1628.0
ENSG00000080608	Q15397	KIAA0020	1628.0
ENSG00000080618	Q96IY4	CPB2	454.6
ENSG00000080644	P32297	CHRNA3	910.0
ENSG00000080709	Q9H2S1	KCNN2	910.0
ENSG00000080802	O95628	CNOT4	797.0
ENSG00000080815	P49768	PSEN1	1628.0
ENSG00000080819	P36551	CPOX	1628.0
ENSG00000080822	Q9NY35	CLDND1	454.6
ENSG00000080823	Q9UQ07	MOK	842.0
ENSG00000080824	P07900	HSP90AA1	1628.0
ENSG00000080839	P28749	RBL1	910.0
ENSG00000080845	Q9Y2H0	DLGAP4	454.6
ENSG00000080854	Q9UPX0	IGSF9B	910.0
ENSG00000080910	Q03591	CFHR2	91.0
ENSG00000080947	Q8IVE0	CROCCP3	29.6
ENSG00000080986	O14777	NDC80	1368.0
ENSG00000081014	Q9UPM8	AP4E1	797.0
ENSG00000081019	Q5VWQ0	RSBN1	910.0
ENSG00000081026	Q5TCQ9	MAGI3	910.0
ENSG00000081041	P19875	CXCL2	220.2
ENSG00000081051	P02771	AFP	176.1
ENSG00000081052	P53420	COL4A4	0.0
ENSG00000081059	P36402	TCF7	0.0
ENSG00000081087	Q86WC4	OSTM1	910.0
ENSG00000081138	Q9ULB5	CDH7	797.0
ENSG00000081148	Q9BZV3	IMPG2	454.6
ENSG00000081154	Q8WW12	PCNP	454.6
ENSG00000081177	Q9NVH0	EXD2	842.0
ENSG00000081181	P78540	ARG2	1628.0
ENSG00000081189	Q06413	MEF2C	454.6
ENSG00000081237	P08575	PTPRC	454.6
ENSG00000081248	Q13698	CACNA1S	910.0
ENSG00000081277	Q13835	PKP1	454.6
ENSG00000081307	Q9GZZ9	UBA5	1628.0
ENSG00000081320	O94768	STK17B	176.1
ENSG00000081377	A4D256	CDC14B	1368.0
ENSG00000081386	Q9Y2H8	ZNF510	6.1
ENSG00000081479	P98164	LRP2	910.0
ENSG00000081665	P35789	ZNF506	910.0
ENSG00000081692	Q9H9V9	JMJD4	910.0
ENSG00000081721	Q9UNI6	DUSP12	1628.0
ENSG00000081760	Q86V21	AACS	842.0
ENSG00000081770	Q13075	91.0
ENSG00000081791	Q14154	KIAA0141	324.5
ENSG00000081800	Q9BZW2	SLC13A1	454.6
ENSG00000081803	Q86UW7	CADPS2	842.0
ENSG00000081818	Q9Y5E5	PCDHB4	797.0
ENSG00000081842	Q9Y5I4	PCDHA6	797.0
ENSG00000081853	Q9Y5F6	PCDHGA2	797.0
ENSG00000081870	Q9Y547	HSPB11	454.6
ENSG00000081913	O60346	PHLPP1	361.2
ENSG00000081923	O43520	ATP8B1	1628.0
ENSG00000081985	Q99665	IL12RB2	454.6
ENSG00000082014	Q6STE5	SMARCD3	1628.0
ENSG00000082068	Q9NW82	WDR70	1628.0
ENSG00000082074	O15117	FYB	361.2
ENSG00000082126	Q96JB8	MPP4	324.5
ENSG00000082146	Q9C0K7	STRADB	361.2
ENSG00000082153	Q7L1Q6	BZW1	454.6
ENSG00000082175	P06401	PGR	454.6
ENSG00000082196	Q9UHK6	C1QTNF3	0.0
ENSG00000082212	P23368	ME2	4200.0
ENSG00000082213	Q49AR2	C5orf22	842.0
ENSG00000082258	O60583	CCNT2	797.0
ENSG00000082269	Q9P2D6	FAM135A	910.0
ENSG00000082293	Q14993	COL19A1	797.0
ENSG00000082397	Q9Y2J2	EPB41L3	910.0
ENSG00000082438	Q53SF7	COBLL1	324.5
ENSG00000082458	Q92796	DLG3	910.0
ENSG00000082482	O95069	KCNK2	454.6
ENSG00000082497	Q9NUC0	SERTAD4	361.2
ENSG00000082512	O00463	TRAF5	361.2
ENSG00000082515	Q9NWU5	MRPL22	910.0
ENSG00000082516	Q8TEQ6	GEMIN5	842.0
ENSG00000082556	P41145	OPRK1	797.0
ENSG00000082641	Q14494	NFE2L1	797.0
ENSG00000082684	Q9P283	SEMA5B	454.6
ENSG00000082701	P49841	GSK3B	1628.0
ENSG00000082781	P18084	ITGB5	910.0
ENSG00000082805	Q8IUD2	ERC1	797.0
ENSG00000082898	O14980	XPO1	1628.0
ENSG00000082929	Q99440	C4orf6	6.1
ENSG00000082996	O43567	RNF13	910.0
ENSG00000083067	Q9HCF6	TRPM3	910.0
ENSG00000083093	Q86YC2	PALB2	324.5
ENSG00000083097	Q5JWR5	DOPEY1	1368.0
ENSG00000083099	Q9NU23	LYRM2	361.2
ENSG00000083123	P21953	BCKDHB	4200.0
ENSG00000083168	Q92794	KAT6A	797.0
ENSG00000083223	Q5VYS8	ZCCHC6	842.0
ENSG00000083290	Q8IYT8	ULK2	910.0
ENSG00000083307	Q6ISB3	GRHL2	797.0
ENSG00000083312	Q92973	TNPO1	1628.0
ENSG00000083444	Q02809	PLOD1	910.0
ENSG00000083454	Q93086	P2RX5	324.5
ENSG00000083457	P38570	ITGAE	220.2
ENSG00000083520	Q9Y2L1	DIS3	4200.0
ENSG00000083535	Q8WXW3	PIBF1	842.0
ENSG00000083544	Q9H7E2	TDRD3	454.6
ENSG00000083622	Q9NX45	220.2
ENSG00000083635	Q9UHK0	NUFIP1	797.0
ENSG00000083642	Q9NTI5	PDS5B	1368.0
ENSG00000083720	P55809	OXCT1	910.0
ENSG00000083750	Q5VZM2	RRAGB	1628.0
ENSG00000083782	Q99645	EPYC	454.6
ENSG00000083799	Q9NQC7	CYLD	910.0
ENSG00000083807	Q9Y2P5	SLC27A5	91.0
ENSG00000083812	O75467	ZNF324	97.4
ENSG00000083814	Q8TAW3	ZNF671	29.6
ENSG00000083817	Q9BWM5	ZNF416	29.6
ENSG00000083828	Q9NXT0	ZNF586	0.0
ENSG00000083838	Q9NWS9	ZNF446	29.6
ENSG00000083842	P17098	ZNF8	29.6
ENSG00000083844	O43296	ZNF264	910.0
ENSG00000083845	P46782	RPS5	4200.0
ENSG00000083857	Q14517	FAT1	910.0
ENSG00000083896	Q96MU7	YTHDC1	454.6
ENSG00000083937	Q9UQN3	CHMP2B	842.0
ENSG00000084070	Q8WU79	SMAP2	797.0
ENSG00000084072	Q9UNP9	PPIE	910.0
ENSG00000084073	O75844	ZMPSTE24	1628.0
ENSG00000084090	Q9NQZ5	STARD7	910.0
ENSG00000084092	Q8NC60	C4orf14	910.0
ENSG00000084093	Q13127	REST	454.6
ENSG00000084110	P42357	HAL	842.0
ENSG00000084112	Q8WYL5	SSH1	454.6
ENSG00000084207	P09211	GSTP1	220.2
ENSG00000084234	Q06481	APLP2	454.6
ENSG00000084444	A2RU67	KIAA1467	324.5
ENSG00000084453	P46721	SLCO1A2	324.5
ENSG00000084463	Q9Y2W2	WBP11	454.6
ENSG00000084623	Q13347	EIF3I	1628.0
ENSG00000084628	Q4KMZ8	NKAIN1	454.6
ENSG00000084636	Q07092	COL16A1	324.5
ENSG00000084652	P40222	TXLNA	910.0
ENSG00000084674	P04114	APOB	454.6
ENSG00000084676	Q15788	NCOA1	324.5
ENSG00000084693	Q8NDL9	AGBL5	842.0
ENSG00000084710	Q9Y2G0	EFR3B	910.0
ENSG00000084731	O14782	KIF3C	910.0
ENSG00000084733	P61026	RAB10	1628.0
ENSG00000084734	Q14397	GCKR	176.1
ENSG00000084754	P40939	HADHA	910.0
ENSG00000084764	Q9UPY8	MAPRE3	1368.0
ENSG00000084774	P27708	CAD	4200.0
ENSG00000085063	P13987	CD59	324.5
ENSG00000085117	P27701	CD82	454.6
ENSG00000085185	Q5H9F3	BCORL1	361.2
ENSG00000085224	P46100	ATRX	797.0
ENSG00000085231	Q16594	TAF9	1368.0
ENSG00000085265	O00602	FCN1	910.0
ENSG00000085274	Q9NPC7	MYNN	454.6
ENSG00000085276	Q03112	MECOM	454.6
ENSG00000085365	O15126	SCAMP1	910.0
ENSG00000085377	P48147	PREP	842.0
ENSG00000085382	Q8IYU2	HACE1	1628.0
ENSG00000085415	Q96EE3	SEH1L	1368.0
ENSG00000085433	O94967	WDR47	797.0
ENSG00000085449	Q8IWB7	WDFY1	324.5
ENSG00000085465	Q12889	OVGP1	220.2
ENSG00000085491	Q6NUK1	SLC25A24	1628.0
ENSG00000085511	Q9Y6R4	MAP3K4	1368.0
ENSG00000085514	Q9UKJ1	PILRA	97.4
ENSG00000085552	Q9P2J2	IGSF9	910.0
ENSG00000085563	P08183	ABCB1	4200.0
ENSG00000085644	O14771	ZNF213	91.0
ENSG00000085662	P15121	AKR1B1	4200.0
ENSG00000085719	O75131	CPNE3	1628.0
ENSG00000085721	Q9NYV6	RRN3	1628.0
ENSG00000085733	Q14247	CTTN	842.0
ENSG00000085741	O96014	WNT11	454.6
ENSG00000085760	P46199	MTIF2	4200.0
ENSG00000085788	O94830	DDHD2	842.0
ENSG00000085831	Q5SRH9	TTC39A	910.0
ENSG00000085832	P42566	EPS15	1368.0
ENSG00000085840	Q13415	ORC1	1628.0
ENSG00000085871	Q99735	MGST2	324.5
ENSG00000085872	Q8IWX8	CHERP	910.0
ENSG00000085978	Q676U5	ATG16L1	1628.0
ENSG00000085982	Q9NVE5	USP40	842.0
ENSG00000085998	Q8WZA1	POMGNT1	842.0
ENSG00000085999	Q92698	RAD54L	1628.0
ENSG00000086015	Q6P0Q8	MAST2	1628.0
ENSG00000086061	P31689	DNAJA1	1628.0
ENSG00000086062	P15291	B4GALT1	797.0
ENSG00000086065	Q9NZZ3	CHMP5	1628.0
ENSG00000086102	Q12986	NFX1	1628.0
ENSG00000086159	Q13520	AQP6	0.0
ENSG00000086189	Q9UNQ2	DIMT1	4200.0
ENSG00000086200	Q9UI26	IPO11	1368.0
ENSG00000086205	Q04609	FOLH1	1368.0
ENSG00000086232	Q9BQI3	EIF2AK1	797.0
ENSG00000086288	Q8N427	TXNDC3	842.0
ENSG00000086289	Q9UM22	EPDR1	454.6
ENSG00000086300	Q9Y5X0	SNX10	454.6
ENSG00000086475	P49903	SEPHS1	1628.0
ENSG00000086504	Q13084	MRPL28	910.0
ENSG00000086506	P09105	HBQ1	0.0
ENSG00000086544	Q96DU7	ITPKC	454.6
ENSG00000086548	P40199	CEACAM6	6.1
ENSG00000086570	Q9NYQ8	FAT2	910.0
ENSG00000086589	Q9NW64	RBM22	1628.0
ENSG00000086598	Q15363	TMED2	1628.0
ENSG00000086619	Q86YB8	ERO1LB	1628.0
ENSG00000086666	Q6FIF0	ZFAND6	361.2
ENSG00000086696	P37059	HSD17B2	454.6
ENSG00000086712	Q9NUQ3	TXLNG	454.6
ENSG00000086717	O14829	PPEF1	910.0
ENSG00000086730	Q9GZY6	LAT2	91.0
ENSG00000086758	Q7Z6Z7	HUWE1	1628.0
ENSG00000086827	O43264	ZW10	910.0
ENSG00000086848	Q9H6U8	ALG9	1368.0
ENSG00000086967	Q14324	MYBPC2	797.0
ENSG00000086991	Q9NPH5	NOX4	797.0
ENSG00000087008	O15254	ACOX3	910.0
ENSG00000087053	Q13614	MTMR2	910.0
ENSG00000087074	O75807	PPP1R15A	97.4
ENSG00000087076	Q9BPX1	HSD17B14	6.1
ENSG00000087077	Q15654	TRIP6	220.2
ENSG00000087085	P22303	ACHE	910.0
ENSG00000087086	P02792	FTL	176.1
ENSG00000087087	Q9BXP5	SRRT	176.1
ENSG00000087088	Q07812	BAX	0.0
ENSG00000087095	Q9UBE8	NLK	910.0
ENSG00000087111	Q96S52	PIGS	1368.0
ENSG00000087116	O95450	ADAMTS2	454.6
ENSG00000087128	Q9UL52	TMPRSS11E	176.1
ENSG00000087152	Q14CW9	ATXN7L3	797.0
ENSG00000087157	Q32NB8	PGS1	1628.0
ENSG00000087191	P62195	PSMC5	1628.0
ENSG00000087206	Q96RL1	UIMC1	324.5
ENSG00000087237	P11597	CETP	29.6
ENSG00000087245	P08253	MMP2	797.0
ENSG00000087250	P25713	MT3	91.0
ENSG00000087253	Q7L5N7	LPCAT2	842.0
ENSG00000087258	P09471	GNAO1	910.0
ENSG00000087263	Q8N543	OGFOD1	1368.0
ENSG00000087266	P78314	SH3BP2	454.6
ENSG00000087269	P78316	NOP14	1368.0
ENSG00000087274	P35611	ADD1	1368.0
ENSG00000087299	Q9H9P8	L2HGDH	1628.0
ENSG00000087301	Q9P2K2	TXNDC16	842.0
ENSG00000087302	Q9Y224	C14orf166	910.0
ENSG00000087303	Q14112	NID2	910.0
ENSG00000087338	Q8NEA9	GMCL1	910.0
ENSG00000087365	Q13435	SF3B2	1628.0
ENSG00000087448	Q9P2K6	KLHDC5	176.1
ENSG00000087460	Q5JWF2	GNAS	910.0
ENSG00000087470	O00429	DNM1L	0.0
ENSG00000087494	P12272	PTHLH	454.6
ENSG00000087495	Q96KR7	PHACTR3	454.6
ENSG00000087502	Q96RQ1	ERGIC2	1368.0
ENSG00000087510	Q92754	TFAP2C	454.6
ENSG00000087586	O14965	AURKA	4200.0
ENSG00000087589	Q9NQ75	CASS4	454.6
ENSG00000087842	O00625	PIR	842.0
ENSG00000087884	Q9H7C9	C11orf67	176.1
ENSG00000087903	P48378	RFX2	1368.0
ENSG00000087916	Q9UN76	SLC6A14	842.0
ENSG00000087995	Q96IZ6	METTL2A	1628.0
ENSG00000088002	O00204	SULT2B1	454.6
ENSG00000088035	Q9Y672	ALG6	1368.0
ENSG00000088038	O75175	CNOT3	176.1
ENSG00000088053	Q9HCN6	GP6	324.5
ENSG00000088179	P29074	PTPN4	910.0
ENSG00000088205	Q9NVP1	DDX18	1628.0
ENSG00000088247	Q92945	KHSRP	454.6
ENSG00000088256	P29992	GNA11	910.0
ENSG00000088280	Q8TDY4	ASAP3	842.0
ENSG00000088298	Q9BV94	EDEM2	910.0
ENSG00000088305	Q9UBC3	DNMT3B	842.0
ENSG00000088320	O75628	REM1	176.1
ENSG00000088325	Q9ULW0	TPX2	842.0
ENSG00000088340	A9Z1Z3	FER1L4	910.0
ENSG00000088356	Q9NUG6	PDRG1	454.6
ENSG00000088367	Q9H4G0	EPB41L1	910.0
ENSG00000088386	P46059	SLC15A1	1628.0
ENSG00000088387	Q9BZ29	DOCK9	910.0
ENSG00000088448	Q9NXR5	ANKRD10	842.0
ENSG00000088451	O95455	TGDS	454.6
ENSG00000088538	Q8IZD9	DOCK3	910.0
ENSG00000088543	Q9UK00	C3orf18	324.5
ENSG00000088682	O75208	COQ9	1368.0
ENSG00000088726	Q8WWA1	TMEM40	176.1
ENSG00000088727	Q9HAQ2	KIF9	842.0
ENSG00000088756	Q9P2N2	ARHGAP28	361.2
ENSG00000088766	Q9UJA2	CRLS1	910.0
ENSG00000088782	Q9H1M4	DEFB127	29.6
ENSG00000088808	Q96KQ4	PPP1R13B	842.0
ENSG00000088812	O75882	ATRN	910.0
ENSG00000088826	Q9NWM0	SMOX	910.0
ENSG00000088827	Q9BZZ2	SIGLEC1	220.2
ENSG00000088832	P62942	FKBP1A	1628.0
ENSG00000088833	Q9UNZ2	NSFL1C	1628.0
ENSG00000088836	Q8NBS3	SLC4A11	842.0
ENSG00000088854	Q5TEA3	C20orf194	842.0
ENSG00000088876	Q6P1L6	ZNF343	0.0
ENSG00000088881	Q9BQW3	EBF4	910.0
ENSG00000088882	Q96SM3	CPXM1	454.6
ENSG00000088888	Q7Z434	MAVS	97.4
ENSG00000088899	O60299	454.6
ENSG00000088926	P03951	F11	361.2
ENSG00000088930	Q9H0D6	XRN2	1628.0
ENSG00000088970	Q2M2Z5	PLK1S1	842.0
ENSG00000088986	P63167	DYNLL1	1628.0
ENSG00000088992	Q96BS2	TESC	324.5
ENSG00000089006	Q9Y5X3	SNX5	454.6
ENSG00000089009	Q02878	RPL6	1628.0
ENSG00000089012	Q9P1W8	SIRPG	0.0
ENSG00000089022	Q8IW41	MAPKAPK5	842.0
ENSG00000089041	Q99572	P2RX7	324.5
ENSG00000089048	Q9H501	ESF1	1368.0
ENSG00000089050	O75884	RBBP9	176.1
ENSG00000089053	Q9UJX4	ANAPC5	842.0
ENSG00000089057	Q9UGH3	SLC23A2	910.0
ENSG00000089060	Q6J4K2	SLC24A6	1368.0
ENSG00000089063	Q96A57	C20orf30	454.6
ENSG00000089091	Q9NVP4	DZANK1	454.6
ENSG00000089094	Q8NHM5	KDM2B	1368.0
ENSG00000089101	Q8NHU2	C20orf26	842.0
ENSG00000089116	Q9H2C1	LHX5	454.6
ENSG00000089123	Q9H6P5	TASP1	1368.0
ENSG00000089127	P00973	OAS1	176.1
ENSG00000089154	Q92616	GCN1L1	1628.0
ENSG00000089157	P05388	RPLP0	4200.0
ENSG00000089159	P49023	PXN	1368.0
ENSG00000089163	Q9Y6E7	SIRT4	910.0
ENSG00000089169	Q9Y2J0	RPH3A	454.6
ENSG00000089177	Q96L93	KIF16B	0.0
ENSG00000089195	Q9UJA5	TRMT6	1628.0
ENSG00000089199	P05060	CHGB	324.5
ENSG00000089220	P30086	PEBP1	910.0
ENSG00000089225	Q99593	TBX5	454.6
ENSG00000089234	Q7Z569	BRAP	1628.0
ENSG00000089248	P30040	ERP29	361.2
ENSG00000089250	P29475	NOS1	842.0
ENSG00000089280	P35637	FUS	0.0
ENSG00000089289	P78318	IGBP1	1628.0
ENSG00000089327	Q96DB9	FXYD5	97.4
ENSG00000089335	Q9NR11	ZNF302	29.6
ENSG00000089336	O94927	176.1
ENSG00000089351	Q96CP6	GRAMD1A	910.0
ENSG00000089356	Q14802	FXYD3	220.2
ENSG00000089472	Q9BQS7	HEPH	842.0
ENSG00000089486	Q9H305	C16orf5	324.5
ENSG00000089505	Q8IZ96	CMTM1	0.0
ENSG00000089558	Q9UQ05	KCNH4	454.6
ENSG00000089597	Q14697	GANAB	4200.0
ENSG00000089639	Q9P107	GMIP	361.2
ENSG00000089682	Q96IZ5	RBM41	176.1
ENSG00000089685	O15392	BIRC5	1368.0
ENSG00000089692	P18627	LAG3	324.5
ENSG00000089693	Q15773	MLF2	0.0
ENSG00000089723	Q96DC9	OTUB2	220.2
ENSG00000089737	Q9GZR7	DDX24	1628.0
ENSG00000089775	P24278	ZBTB25	454.6
ENSG00000089818	Q8NC96	NECAP1	910.0
ENSG00000089820	P98171	ARHGAP4	910.0
ENSG00000089847	Q8TF21	ANKRD24	324.5
ENSG00000089876	Q7L7V1	DHX32	797.0
ENSG00000089902	Q9UKL0	RCOR1	454.6
ENSG00000089916	Q9NWQ4	C14orf118	324.5
ENSG00000090006	Q8N2S1	LTBP4	454.6
ENSG00000090013	P30043	BLVRB	842.0
ENSG00000090020	P19634	SLC9A1	910.0
ENSG00000090054	O15269	SPTLC1	1628.0
ENSG00000090060	P51003	PAPOLA	1628.0
ENSG00000090061	O75909	CCNK	1628.0
ENSG00000090097	P57723	PCBP4	220.2
ENSG00000090104	Q08116	RGS1	361.2
ENSG00000090238	P61236	YPEL3	910.0
ENSG00000090263	Q9Y291	MRPS33	910.0
ENSG00000090266	O95178	NDUFB2	454.6
ENSG00000090269	Q9NY25	176.1
ENSG00000090273	Q9Y266	NUDC	1628.0
ENSG00000090316	Q7L5Y9	MAEA	1628.0
ENSG00000090339	P05362	ICAM1	91.0
ENSG00000090372	Q9NRL3	STRN4	1368.0
ENSG00000090376	Q9Y616	IRAK3	220.2
ENSG00000090382	P61626	LYZ	361.2
ENSG00000090402	P14410	SI	1368.0
ENSG00000090432	Q969V5	MUL1	454.6
ENSG00000090447	Q01664	TFAP4	842.0
ENSG00000090470	Q8N8D1	PDCD7	176.1
ENSG00000090487	Q9NZD8	SPG21	842.0
ENSG00000090512	Q9UGM5	FETUB	454.6
ENSG00000090520	Q9UBS4	DNAJB11	910.0
ENSG00000090530	Q8IVL5	LEPREL1	797.0
ENSG00000090534	P40225	THPO	176.1
ENSG00000090539	Q9H2X0	CHRD	842.0
ENSG00000090554	P49771	FLT3LG	97.4
ENSG00000090565	O75154	RAB11FIP3	842.0
ENSG00000090581	Q9UJJ9	GNPTG	797.0
ENSG00000090612	P21506	ZNF268	29.6
ENSG00000090615	Q08378	GOLGA3	454.6
ENSG00000090621	Q13310	PABPC4	1628.0
ENSG00000090659	Q9NNX6	CD209	91.0
ENSG00000090661	Q9HA82	CERS4	1628.0
ENSG00000090674	Q9GZU1	MCOLN1	910.0
ENSG00000090686	Q86UV5	USP48	454.6
ENSG00000090776	P98172	EFNB1	910.0
ENSG00000090857	Q8NCN5	PDPR	910.0
ENSG00000090861	P49588	AARS	4200.0
ENSG00000090863	Q92896	GLG1	910.0
ENSG00000090889	Q2VIQ3	KIF4A	910.0
ENSG00000090905	Q8NDV7	TNRC6A	842.0
ENSG00000090920	Q9Y6R7	FCGBP	842.0
ENSG00000090924	Q9H7P9	PLEKHG2	176.1
ENSG00000090932	Q9NYJ7	DLL3	176.1
ENSG00000090971	Q8WUY8	NAT14	97.4
ENSG00000090975	Q9BZ72	PITPNM2	910.0
ENSG00000090989	Q9NV70	EXOC1	910.0
ENSG00000091009	Q9P2N5	RBM27	797.0
ENSG00000091010	Q15319	POU4F3	910.0
ENSG00000091039	Q9BZF1	OSBPL8	1368.0
ENSG00000091073	Q86UW9	454.6
ENSG00000091106	Q9NPP4	NLRC4	0.0
ENSG00000091127	Q96PZ0	PUS7	4200.0
ENSG00000091128	A4D0S4	LAMB4	910.0
ENSG00000091129	Q92823	NRCAM	910.0
ENSG00000091136	P07942	LAMB1	910.0
ENSG00000091137	O43511	SLC26A4	454.6
ENSG00000091138	P40879	SLC26A3	454.6
ENSG00000091140	P09622	DLD	4200.0
ENSG00000091157	Q9Y4E6	WDR7	910.0
ENSG00000091164	O43396	TXNL1	1368.0
ENSG00000091181	Q01344	IL5RA	324.5
ENSG00000091262	O95255	ABCC6	1628.0
ENSG00000091317	Q9NX76	CMTM6	454.6
ENSG00000091409	P23229	ITGA6	910.0
ENSG00000091428	Q8WZA2	RAPGEF4	910.0
ENSG00000091436	Q9NYL2	797.0
ENSG00000091482	Q9UHP9	SMPX	454.6
ENSG00000091483	P07954	FH	4200.0
ENSG00000091490	Q68CR1	SEL1L3	454.6
ENSG00000091513	P02787	TF	454.6
ENSG00000091527	Q9UKY7	CDV3	842.0
ENSG00000091536	Q9UKN7	MYO15A	910.0
ENSG00000091542	Q6P6C2	ALKBH5	454.6
ENSG00000091583	P02749	APOH	361.2
ENSG00000091592	Q9C000	NLRP1	97.4
ENSG00000091622	Q9BZ71	PITPNM3	910.0
ENSG00000091640	O75391	SPAG7	176.1
ENSG00000091651	Q9Y5N6	ORC6	361.2
ENSG00000091656	Q86UP3	ZFHX4	361.2
ENSG00000091664	Q9P2U8	SLC17A6	910.0
ENSG00000091704	P15085	CPA1	910.0
ENSG00000091732	Q86WB0	ZC3HC1	842.0
ENSG00000091831	P03372	ESR1	361.2
ENSG00000091844	Q9UGC6	RGS17	454.6
ENSG00000091879	O15123	ANGPT2	797.0
ENSG00000091947	Q96IK0	TMEM101	176.1
ENSG00000091972	P41217	CD200	361.2
ENSG00000091986	Q76M96	CCDC80	454.6
ENSG00000092009	P23946	CMA1	0.0
ENSG00000092010	Q06323	PSME1	176.1
ENSG00000092020	Q969Q6	PPP2R3C	842.0
ENSG00000092036	Q9H6D7	HAUS4	454.6
ENSG00000092051	Q96JJ6	JPH4	176.1
ENSG00000092054	P12883	MYH7	1368.0
ENSG00000092067	Q15744	CEBPE	220.2
ENSG00000092068	Q9UHI5	SLC7A8	454.6
ENSG00000092094	Q9NPF4	OSGEP	4200.0
ENSG00000092096	Q8WUG5	SLC22A17	176.1
ENSG00000092098	Q96EP0	RNF31	176.1
ENSG00000092108	Q8WVM8	SCFD1	1628.0
ENSG00000092140	Q7L622	G2E3	842.0
ENSG00000092148	Q9ULT8	HECTD1	797.0
ENSG00000092199	P07910	HNRNPC	454.6
ENSG00000092200	Q96KN7	RPGRIP1	176.1
ENSG00000092201	Q9Y5B9	SUPT16H	1628.0
ENSG00000092203	O94842	TOX4	176.1
ENSG00000092208	O14893	GEMIN2	910.0
ENSG00000092295	P22735	TGM1	842.0
ENSG00000092330	Q9BSI4	TINF2	176.1
ENSG00000092345	Q92904	DAZL	454.6
ENSG00000092377	Q9BQ87	TBL1Y	1368.0
ENSG00000092421	Q9H2E6	SEMA6A	910.0
ENSG00000092439	Q96QT4	TRPM7	910.0
ENSG00000092445	Q06418	TYRO3	797.0
ENSG00000092470	Q9H967	WDR76	842.0
ENSG00000092529	P20807	CAPN3	910.0
ENSG00000092531	O00161	SNAP23	454.6
ENSG00000092607	Q96SF7	TBX15	324.5
ENSG00000092621	O43175	PHGDH	4200.0
ENSG00000092758	Q14050	COL9A3	454.6
ENSG00000092820	P15311	EZR	910.0
ENSG00000092841	P60660	MYL6	97.4
ENSG00000092847	Q9UL18	EIF2C1	1368.0
ENSG00000092850	Q9UIF3	TEKT2	842.0
ENSG00000092853	Q9HAW4	CLSPN	842.0
ENSG00000092871	Q8WZ73	RFFL	797.0
ENSG00000092929	Q70J99	UNC13D	176.1
ENSG00000092931	O43934	MFSD11	910.0
ENSG00000092964	Q16555	DPYSL2	910.0
ENSG00000092969	P61812	TGFB2	842.0
ENSG00000092978	Q9NW75	GPATCH2	454.6
ENSG00000093000	Q9UKX7	NUP50	797.0
ENSG00000093009	O75419	CDC45	1628.0
ENSG00000093010	P21964	COMT	842.0
ENSG00000093072	Q9NZK5	CECR1	454.6
ENSG00000093100	Q7RTP6	842.0
ENSG00000093134	Q9NY84	VNN3	361.2
ENSG00000093144	Q9NTX5	ECHDC1	842.0
ENSG00000093167	Q9Y608	LRRFIP2	97.4
ENSG00000093183	Q9BRL7	SEC22C	454.6
ENSG00000093217	O75191	XYLB	1368.0
ENSG00000094631	Q9UBN7	HDAC6	220.2
ENSG00000094661	O60431	OR1I1	176.1
ENSG00000094755	O00591	GABRP	797.0
ENSG00000094796	Q15323	KRT31	220.2
ENSG00000094804	Q99741	CDC6	1368.0
ENSG00000094841	Q96BW1	UPRT	1368.0
ENSG00000094880	Q9UJX2	CDC23	176.1
ENSG00000094914	Q9NRG9	AAAS	97.4
ENSG00000094916	P45973	CBX5	97.4
ENSG00000094963	Q99518	FMO2	1628.0
ENSG00000094975	Q9UBS9	C1orf9	454.6
ENSG00000095002	P43246	MSH2	1628.0
ENSG00000095015	Q13233	MAP3K1	842.0
ENSG00000095059	P49366	DHPS	4200.0
ENSG00000095066	Q96ED9	HOOK2	842.0
ENSG00000095110	Q8N323	FAM55A	220.2
ENSG00000095139	P48444	ARCN1	1628.0
ENSG00000095203	Q9H329	EPB41L4B	324.5
ENSG00000095209	Q9NVV0	TMEM38B	797.0
ENSG00000095261	Q16401	PSMD5	842.0
ENSG00000095303	P23219	PTGS1	797.0
ENSG00000095319	Q5SRE5	NUP188	842.0
ENSG00000095321	P43155	CRAT	910.0
ENSG00000095370	Q8N5H7	SH2D3C	842.0
ENSG00000095380	Q9NR45	NANS	454.6
ENSG00000095383	Q9BYX2	TBC1D2	324.5
ENSG00000095397	Q9P202	DFNB31	842.0
ENSG00000095464	P51160	PDE6C	454.6
ENSG00000095485	Q69YN2	CWF19L1	1368.0
ENSG00000095539	Q9NTN9	SEMA4G	361.2
ENSG00000095564	O14981	BTAF1	4200.0
ENSG00000095574	Q9H5V7	IKZF5	797.0
ENSG00000095585	Q8WV28	BLNK	842.0
ENSG00000095587	Q9Y6L7	TLL2	910.0
ENSG00000095596	O43174	CYP26A1	454.6
ENSG00000095627	Q9BXT4	TDRD1	324.5
ENSG00000095637	Q9BX66	SORBS1	797.0
ENSG00000095713	Q9NQ79	CRTAC1	324.5
ENSG00000095739	Q13145	BAMBI	454.6
ENSG00000095752	P20809	IL11	6.1
ENSG00000095777	Q8NEV4	MYO3A	454.6
ENSG00000095787	Q9BTA9	WAC	454.6
ENSG00000095794	Q03060	CREM	97.4
ENSG00000095906	Q9Y5Y2	NUBP2	1368.0
ENSG00000095917	Q9BZJ3	TPSD1	0.0
ENSG00000095932	O75264	C19orf77	0.0
ENSG00000095951	P15822	HIVEP1	361.2
ENSG00000095970	Q9NZC2	TREM2	324.5
ENSG00000095981	Q96T55	KCNK16	361.2
ENSG00000096006	P54108	CRISP3	361.2
ENSG00000096060	Q13451	FKBP5	1628.0
ENSG00000096063	Q96SB4	SRPK1	1628.0
ENSG00000096070	Q9ULD4	BRPF3	1368.0
ENSG00000096080	Q9NVS2	MRPS18A	454.6
ENSG00000096087	P09210	842.0
ENSG00000096088	P20142	PGC	361.2
ENSG00000096092	Q9Y6G1	TMEM14A	454.6
ENSG00000096093	Q5JVL4	EFHC1	910.0
ENSG00000096141	Q5SQ64	220.2
ENSG00000096148	O95866	176.1
ENSG00000096150	P62269	RPS18	176.1
ENSG00000096155	P46379	BAG6	176.1
ENSG00000096171	P26640	VARS	4200.0
ENSG00000096238	O00299	176.1
ENSG00000096264	O95944	NCR2	29.6
ENSG00000096384	P08238	HSP90AB1	1628.0
ENSG00000096395	P12872	MLN	324.5
ENSG00000096401	Q99459	CDC5L	1628.0
ENSG00000096433	Q14573	ITPR3	797.0
ENSG00000096467	O95870	910.0
ENSG00000096474	O43196	1628.0
ENSG00000096654	Q99676	ZNF184	910.0
ENSG00000096696	P15924	DSP	910.0
ENSG00000096717	Q96EB6	SIRT1	1368.0
ENSG00000096746	P31942	HNRNPH3	361.2
ENSG00000096872	Q96LB3	IFT74	910.0
ENSG00000096968	O60674	JAK2	842.0
ENSG00000096996	P42701	IL12RB1	324.5
ENSG00000097007	P00519	ABL1	910.0
ENSG00000097021	O00154	ACOT7	797.0
ENSG00000097033	Q9Y371	SH3GLB1	910.0
ENSG00000097046	O00311	CDC7	1368.0
ENSG00000097096	Q5VT97	SYDE2	910.0
ENSG00000099139	Q92824	PCSK5	910.0
ENSG00000099194	O00767	SCD	1628.0
ENSG00000099203	Q13445	TMED1	454.6
ENSG00000099204	O14639	ABLIM1	910.0
ENSG00000099219	Q7Z2K6	ERMP1	797.0
ENSG00000099246	Q9NP72	RAB18	1628.0
ENSG00000099250	O14786	NRP1	454.6
ENSG00000099256	Q9NRG1	PRTFDC1	361.2
ENSG00000099260	Q9NP74	PALMD	454.6
ENSG00000099282	O95858	TSPAN15	454.6
ENSG00000099284	Q9P0M6	H2AFY2	454.6
ENSG00000099290	Q641Q2	FAM21A	842.0
ENSG00000099308	O60307	MAST3	1628.0
ENSG00000099326	P28698	MZF1	97.4
ENSG00000099330	Q9H607	OCEL1	176.1
ENSG00000099331	Q13459	MYO9B	910.0
ENSG00000099337	Q9Y257	KCNK6	454.6
ENSG00000099338	Q6ZRH7	CATSPERG	220.2
ENSG00000099341	P48556	PSMD8	1628.0
ENSG00000099364	Q6PCT2	FBXL19	176.1
ENSG00000099365	P61266	STX1B	1628.0
ENSG00000099377	Q9H2F3	HSD3B7	454.6
ENSG00000099381	O15047	SETD1A	176.1
ENSG00000099385	Q8WUZ0	BCL7C	220.2
ENSG00000099389	Q9H4R4	6.1
ENSG00000099399	O15479	MAGEB2	29.6
ENSG00000099617	O43921	EFNA2	454.6
ENSG00000099622	Q14011	CIRBP	454.6
ENSG00000099624	P30049	ATP5D	4200.0
ENSG00000099625	Q8N350	C19orf26	176.1
ENSG00000099715	Q9BZA8	PCDH11Y	454.6
ENSG00000099721	Q99218	AMELY	176.1
ENSG00000099725	O43930	PRKY	0.0
ENSG00000099749	Q9BZA5	TXLNG2P	0.0
ENSG00000099769	P35858	IGFALS	842.0
ENSG00000099783	P52272	HNRNPM	361.2
ENSG00000099785	Q9P0N8	MARCH2	0.0
ENSG00000099795	P17568	NDUFB7	176.1
ENSG00000099797	Q9NZ01	TECR	1628.0
ENSG00000099800	Q9Y5L4	TIMM13	176.1
ENSG00000099804	P49427	CDC34	910.0
ENSG00000099810	Q13126	MTAP	4200.0
ENSG00000099812	Q8IVT2	C19orf21	361.2
ENSG00000099814	Q9Y4F5	KIAA0284	361.2
ENSG00000099817	P19388	POLR2E	4200.0
ENSG00000099821	O00411	POLRMT	176.1
ENSG00000099822	Q9UL51	HCN2	842.0
ENSG00000099834	Q9HBB8	CDHR5	91.0
ENSG00000099840	Q1ZYL8	IZUMO4	97.4
ENSG00000099849	Q02833	RASSF7	454.6
ENSG00000099860	O75293	GADD45B	454.6
ENSG00000099864	O75781	PALM	454.6
ENSG00000099866	Q13477	MADCAM1	176.1
ENSG00000099869	Q6U949	IGF2-AS	6.1
ENSG00000099875	Q9HBH9	MKNK2	910.0
ENSG00000099882	Q9BYB0	220.2
ENSG00000099889	O00192	ARVCF	797.0
ENSG00000099899	Q8IZ69	TRMT2A	4200.0
ENSG00000099901	P43487	RANBP1	1628.0
ENSG00000099904	Q9ULC8	ZDHHC8	454.6
ENSG00000099910	Q96GP6	KLHL22	361.2
ENSG00000099917	Q96RN5	MED15	797.0
ENSG00000099937	P05546	SERPIND1	454.6
ENSG00000099940	O95721	SNAP29	910.0
ENSG00000099942	P46109	CRKL	454.6
ENSG00000099949	Q8N653	LZTR1	454.6
ENSG00000099953	P24347	MMP11	454.6
ENSG00000099954	Q9BXF3	CECR2	361.2
ENSG00000099956	Q12824	SMARCB1	1368.0
ENSG00000099957	O15547	P2RX6	324.5
ENSG00000099958	Q96Q80	DERL3	97.4
ENSG00000099960	O43246	SLC7A4	910.0
ENSG00000099964	P14174	97.4
ENSG00000099968	Q9BXK5	BCL2L13	454.6
ENSG00000099972	O94909	842.0
ENSG00000099974	A6NHG4	DDTL	0.0
ENSG00000099977	P30046	DDT	454.6
ENSG00000099985	P13725	OSM	97.4
ENSG00000099991	Q9Y6J0	CABIN1	842.0
ENSG00000099992	Q9BXI6	TBC1D10A	910.0
ENSG00000099994	Q9UGT4	SUSD2	910.0
ENSG00000099995	Q15459	SF3A1	1628.0
ENSG00000099998	P36269	GGT5	454.6
ENSG00000099999	Q9Y6U7	RNF215	324.5
ENSG00000100003	O76054	SEC14L2	1628.0
ENSG00000100010	Q9UDX5	910.0
ENSG00000100012	Q9UDX4	SEC14L3	1628.0
ENSG00000100014	Q69YQ0	SPECC1L	454.6
ENSG00000100023	Q13356	PPIL2	1368.0
ENSG00000100024	Q9UBR1	UPB1	4200.0
ENSG00000100027	O60688	YPEL1	910.0
ENSG00000100028	P62318	SNRPD3	454.6
ENSG00000100029	O00541	PES1	1628.0
ENSG00000100030	P28482	MAPK1	1628.0
ENSG00000100031	P19440	GGT1	1368.0
ENSG00000100033	O43272	PRODH	1628.0
ENSG00000100034	P49593	PPM1F	454.6
ENSG00000100036	Q6ICL7	SLC35E4	454.6
ENSG00000100038	O95985	TOP3B	1628.0
ENSG00000100053	P26998	CRYBB3	454.6
ENSG00000100055	Q9UIA0	CYTH4	176.1
ENSG00000100056	Q96DF8	DGCR14	1368.0
ENSG00000100058	P43320	CRYBB2P1	454.6
ENSG00000100060	O00587	MFNG	324.5
ENSG00000100065	Q9BWT7	CARD10	324.5
ENSG00000100068	A4QPB2	LRP5L	6.1
ENSG00000100075	P53007	SLC25A1	1368.0
ENSG00000100077	P35626	ADRBK2	797.0
ENSG00000100078	Q9NZ20	PLA2G3	454.6
ENSG00000100079	P05162	LGALS2	220.2
ENSG00000100083	Q9UJY5	GGA1	454.6
ENSG00000100084	P54198	HIRA	1368.0
ENSG00000100092	Q9Y3L3	SH3BP1	0.0
ENSG00000100095	Q9BYH1	SEZ6L	361.2
ENSG00000100097	P09382	LGALS1	454.6
ENSG00000100099	Q9NQG7	HPS4	176.1
ENSG00000100100	Q96FE7	PIK3IP1	454.6
ENSG00000100101	Q9UGY1	NOL12	454.6
ENSG00000100104	Q9UH36	SRRD	797.0
ENSG00000100105	Q9HBE1	PATZ1	361.2
ENSG00000100106	Q9H2D6	TRIOBP	454.6
ENSG00000100109	Q9UBB9	TFIP11	1368.0
ENSG00000100116	O75600	GCAT	4200.0
ENSG00000100118	Q9UGV6	0.0
ENSG00000100121	Q14390	GGTLC2	0.0
ENSG00000100122	P53674	CRYBB1	97.4
ENSG00000100124	Q6NXT1	ANKRD54	324.5
ENSG00000100129	Q9Y262	EIF3L	1628.0
ENSG00000100138	P55769	NHP2L1	4200.0
ENSG00000100139	Q8N3F8	MICALL1	361.2
ENSG00000100141	Q9UG56	1628.0
ENSG00000100142	P61218	POLR2F	4200.0
ENSG00000100146	P56693	SOX10	361.2
ENSG00000100147	Q9H6E4	CCDC134	842.0
ENSG00000100150	O75140	DEPDC5	1368.0
ENSG00000100151	Q9NRD5	PICK1	910.0
ENSG00000100154	Q96AY4	TTC28	220.2
ENSG00000100156	O95907	SLC16A8	324.5
ENSG00000100162	Q9NSP4	CENPM	454.6
ENSG00000100167	Q9UH03	SEPT3	842.0
ENSG00000100170	P13866	SLC5A1	842.0
ENSG00000100191	Q9NY91	SLC5A4	842.0
ENSG00000100196	O43731	KDELR3	454.6
ENSG00000100197	P10635	CYP2D6	361.2
ENSG00000100201	Q92841	DDX17	1628.0
ENSG00000100206	Q14565	DMC1	1628.0
ENSG00000100207	Q9UGU0	TCF20	361.2
ENSG00000100209	Q8IWL3	HSCB	1628.0
ENSG00000100211	Q9Y3M2	CBY1	454.6
ENSG00000100216	Q9NS69	TOMM22	910.0
ENSG00000100218	Q9UHP6	RTDR1	842.0
ENSG00000100219	P17861	XBP1	454.6
ENSG00000100220	Q9Y3I0	C22orf28	4200.0
ENSG00000100221	Q15040	JOSD1	910.0
ENSG00000100225	Q9Y3I1	FBXO7	842.0
ENSG00000100226	O00178	GTPBP1	910.0
ENSG00000100227	Q9BY77	POLDIP3	361.2
ENSG00000100228	O95755	RAB36	842.0
ENSG00000100234	P35625	TIMP3	454.6
ENSG00000100239	O75170	PPP6R2	842.0
ENSG00000100241	O95248	SBF1	910.0
ENSG00000100242	Q9UH99	SUN2	220.2
ENSG00000100243	P00387	CYB5R3	1628.0
ENSG00000100246	O96015	DNAL4	842.0
ENSG00000100249	O95567	C22orf31	176.1
ENSG00000100253	Q9UGB7	MIOX	176.1
ENSG00000100258	Q9BU23	LMF2	910.0
ENSG00000100262	Q9NP61	1628.0
ENSG00000100263	Q9Y3P4	RHBDD3	176.1
ENSG00000100266	Q9UNF0	PACSIN2	910.0
ENSG00000100271	O95922	TTLL1	842.0
ENSG00000100276	Q92737	RASL10A	220.2
ENSG00000100280	Q10567	AP1B1	1628.0
ENSG00000100281	Q9UGU5	HMGXB4	361.2
ENSG00000100284	O60784	TOM1	454.6
ENSG00000100285	P12036	NEFH	176.1
ENSG00000100288	Q9Y259	CHKB	220.2
ENSG00000100290	Q13323	BIK	91.0
ENSG00000100292	P09601	HMOX1	454.6
ENSG00000100294	Q8IVS2	MCAT	4200.0
ENSG00000100296	Q13769	THOC5	910.0
ENSG00000100297	P33992	MCM5	1628.0
ENSG00000100298	Q6NTF7	APOBEC3H	29.6
ENSG00000100299	P15289	ARSA	454.6
ENSG00000100300	P30536	TSPO	1368.0
ENSG00000100302	Q96D21	RASD2	361.2
ENSG00000100304	Q14166	TTLL12	797.0
ENSG00000100307	O95931	CBX7	454.6
ENSG00000100311	P01127	PDGFB	454.6
ENSG00000100312	P10323	ACR	176.1
ENSG00000100314	Q86V35	CABP7	454.6
ENSG00000100316	P39023	RPL3	4200.0
ENSG00000100319	Q9UDW3	ZMAT5	454.6
ENSG00000100320	O43251	RBFOX2	361.2
ENSG00000100321	O43759	SYNGR1	454.6
ENSG00000100324	Q15750	TAB1	910.0
ENSG00000100325	Q9H1I8	ASCC2	176.1
ENSG00000100330	Q13615	MTMR3	910.0
ENSG00000100335	Q9NQG6	SMCR7L	454.6
ENSG00000100336	Q9BPW4	APOL4	0.0
ENSG00000100341	Q7Z6Z6	PNPLA5	97.4
ENSG00000100342	O14791	APOL1	0.0
ENSG00000100344	Q9NST1	PNPLA3	361.2
ENSG00000100345	P35579	MYH9	1368.0
ENSG00000100346	Q9P0X4	CACNA1I	910.0
ENSG00000100347	Q9Y512	SAMM50	1628.0
ENSG00000100348	Q99757	TXN2	4200.0
ENSG00000100350	Q8IWF2	FOXRED2	454.6
ENSG00000100351	O75791	GRAP2	454.6
ENSG00000100353	O15371	EIF3D	1628.0
ENSG00000100354	Q9UPQ9	TNRC6B	842.0
ENSG00000100357	P30566	1368.0
ENSG00000100359	Q96HU1	SGSM3	910.0
ENSG00000100360	Q9BW83	IFT27	324.5
ENSG00000100362	P20472	PVALB	361.2
ENSG00000100364	Q6ICG6	KIAA0930	910.0
ENSG00000100365	Q15080	NCF4	454.6
ENSG00000100368	P32927	CSF2RB	361.2
ENSG00000100372	O43808	SLC25A17	454.6
ENSG00000100373	O75631	UPK3A	361.2
ENSG00000100376	Q9NWS6	FAM118A	220.2
ENSG00000100379	Q8N5Z5	KCTD17	176.1
ENSG00000100380	P50502	ST13	910.0
ENSG00000100385	P14784	IL2RB	220.2
ENSG00000100387	P62877	RBX1	1628.0
ENSG00000100393	Q09472	EP300	910.0
ENSG00000100395	Q969R5	L3MBTL2	910.0
ENSG00000100399	Q6NUI6	CHADL	797.0
ENSG00000100401	P46060	RANGAP1	1368.0
ENSG00000100403	Q9UGR2	ZC3H7B	797.0
ENSG00000100410	Q7RTV0	PHF5A	1628.0
ENSG00000100412	Q99798	ACO2	1368.0
ENSG00000100413	Q9Y535	POLR3H	4200.0
ENSG00000100416	O75648	TRMU	454.6
ENSG00000100417	Q92871	PMM1	1628.0
ENSG00000100418	Q6ICB0	PPPDE2	842.0
ENSG00000100422	Q8TCT0	CERK	910.0
ENSG00000100425	O95696	BRD1	1368.0
ENSG00000100426	O75132	ZBED4	910.0
ENSG00000100427	Q15049	MLC1	454.6
ENSG00000100429	Q969S8	HDAC10	176.1
ENSG00000100433	P57789	KCNK10	361.2
ENSG00000100439	Q8TB40	ABHD4	1628.0
ENSG00000100441	O15037	KHNYN	220.2
ENSG00000100442	Q00688	FKBP3	797.0
ENSG00000100445	Q9NRG7	SDR39U1	176.1
ENSG00000100448	P08311	CTSG	454.6
ENSG00000100450	P20718	GZMH	0.0
ENSG00000100453	P10144	GZMB	454.6
ENSG00000100461	Q86U06	RBM23	220.2
ENSG00000100462	O14744	PRMT5	1628.0
ENSG00000100473	O43405	COCH	361.2
ENSG00000100478	Q9Y587	AP4S1	454.6
ENSG00000100479	P56282	POLE2	1628.0
ENSG00000100483	Q9H867	METTL21D	1628.0
ENSG00000100485	Q07890	SOS2	1368.0
ENSG00000100490	Q00532	CDKL1	910.0
ENSG00000100503	Q8N4C6	NIN	454.6
ENSG00000100504	P06737	PYGL	1628.0
ENSG00000100505	Q9C026	TRIM9	454.6
ENSG00000100519	P62333	PSMC6	1628.0
ENSG00000100522	Q96EK6	GNPNAT1	1628.0
ENSG00000100523	Q8NEL9	DDHD1	1368.0
ENSG00000100526	Q16667	CDKN3	324.5
ENSG00000100528	O95406	CNIH	910.0
ENSG00000100532	Q99675	CGRRF1	454.6
ENSG00000100554	Q9Y5K8	ATP6V1D	4200.0
ENSG00000100557	Q9NVL8	C14orf105	324.5
ENSG00000100558	Q9NYT0	PLEK2	797.0
ENSG00000100564	Q14442	PIGH	1368.0
ENSG00000100565	Q0VAA2	C14orf166B	842.0
ENSG00000100567	P25788	PSMA3	1628.0
ENSG00000100568	Q9UEU0	VTI1B	0.0
ENSG00000100575	Q9Y5J7	TIMM9	176.1
ENSG00000100577	O43708	GSTZ1	910.0
ENSG00000100578	Q9BVV6	KIAA0586	361.2
ENSG00000100580	Q6PL24	TMED8	454.6
ENSG00000100583	Q9P1V8	SAMD15	324.5
ENSG00000100591	O95433	AHSA1	1628.0
ENSG00000100592	Q9Y4D1	DAAM1	910.0
ENSG00000100593	Q6H9L7	ISM2	91.0
ENSG00000100596	O15270	SPTLC2	1628.0
ENSG00000100599	Q8TB24	RIN3	361.2
ENSG00000100600	Q99538	LGMN	797.0
ENSG00000100601	Q13686	ALKBH1	1628.0
ENSG00000100603	Q13573	SNW1	1628.0
ENSG00000100604	P10645	CHGA	361.2
ENSG00000100605	Q13572	ITPK1	454.6
ENSG00000100612	Q9Y394	DHRS7	910.0
ENSG00000100614	P35813	PPM1A	1628.0
ENSG00000100625	Q9UIU6	SIX4	176.1
ENSG00000100626	Q8N428	GALNTL1	454.6
ENSG00000100628	Q96Q27	ASB2	454.6
ENSG00000100629	Q6ZU80	CEP128	842.0
ENSG00000100632	P84090	ERH	910.0
ENSG00000100644	Q16665	HIF1A	842.0
ENSG00000100647	Q92537	KIAA0247	454.6
ENSG00000100650	Q13243	SRSF5	454.6
ENSG00000100652	Q14973	SLC10A1	176.1
ENSG00000100664	P55010	EIF5	1628.0
ENSG00000100665	P29622	SERPINA4	454.6
ENSG00000100678	P57103	SLC8A3	910.0
ENSG00000100697	Q9UPY3	DICER1	1368.0
ENSG00000100711	Q9BQ24	ZFYVE21	842.0
ENSG00000100714	P11586	MTHFD1	4200.0
ENSG00000100721	P56279	TCL1A	91.0
ENSG00000100722	Q6PJT7	ZC3H14	842.0
ENSG00000100726	Q9Y4R8	TELO2	842.0
ENSG00000100731	Q96RV3	PCNX	910.0
ENSG00000100739	P46663	BDKRB1	324.5
ENSG00000100744	Q9P0R6	C14orf129	910.0
ENSG00000100749	Q99986	VRK1	910.0
ENSG00000100764	P62191	PSMC1	1628.0
ENSG00000100767	O95428	PAPLN	361.2
ENSG00000100784	O75582	RPS6KA5	910.0
ENSG00000100796	Q6IN85	SMEK1	1368.0
ENSG00000100802	Q9H972	C14orf93	220.2
ENSG00000100804	P28074	PSMB5	4200.0
ENSG00000100811	P25490	YY1	454.6
ENSG00000100813	Q9UKV3	ACIN1	454.6
ENSG00000100814	Q9NPC3	CCNB1IP1	842.0
ENSG00000100815	Q15643	TRIP11	361.2
ENSG00000100823	P27695	APEX1	4200.0
ENSG00000100829	Q9H7J1	176.1
ENSG00000100836	Q86U42	PABPN1	1628.0
ENSG00000100842	O43281	EFS	176.1
ENSG00000100852	Q13017	ARHGAP5	910.0
ENSG00000100865	Q9BW66	CINP	361.2
ENSG00000100867	Q13268	DHRS2	0.0
ENSG00000100883	P61011	SRP54	4200.0
ENSG00000100884	O95741	CPNE6	454.6
ENSG00000100888	Q9HCK8	CHD8	797.0
ENSG00000100889	Q16822	PCK2	910.0
ENSG00000100890	O15091	KIAA0391	842.0
ENSG00000100897	Q8TEB1	DCAF11	176.1
ENSG00000100902	P60900	PSMA6	1628.0
ENSG00000100906	P25963	NFKBIA	797.0
ENSG00000100908	Q9Y3B6	FAM158A	176.1
ENSG00000100911	Q9UL46	PSME2	454.6
ENSG00000100916	Q5PSV4	BRMS1L	454.6
ENSG00000100918	O95072	REC8	176.1
ENSG00000100926	O15321	TM9SF1	176.1
ENSG00000100931	Q9BY43	CHMP4A	6.1
ENSG00000100934	Q15436	SEC23A	1628.0
ENSG00000100938	Q9P2T1	GMPR2	842.0
ENSG00000100941	Q9H307	PNN	910.0
ENSG00000100949	Q92696	RABGGTA	1628.0
ENSG00000100968	Q14934	NFATC4	97.4
ENSG00000100979	P55058	PLTP	454.6
ENSG00000100982	Q9H4Z3	PCIF1	361.2
ENSG00000100983	P48637	GSS	1628.0
ENSG00000100985	P14780	MMP9	797.0
ENSG00000100987	Q9NZR4	VSX1	454.6
ENSG00000100991	Q8TEL6	TRPC4AP	454.6
ENSG00000100994	P11216	PYGB	1628.0
ENSG00000100997	Q8N2K0	ABHD12	797.0
ENSG00000101000	Q9UNN8	PROCR	324.5
ENSG00000101003	Q14691	GINS1	1628.0
ENSG00000101004	Q9Y2I6	NINL	0.0
ENSG00000101017	P25942	CD40	176.1
ENSG00000101019	Q9NVA1	UQCC	1368.0
ENSG00000101040	Q9ULU4	ZMYND8	797.0
ENSG00000101049	Q9HBY8	SGK2	454.6
ENSG00000101052	Q9Y366	IFT52	910.0
ENSG00000101057	P10244	MYBL2	361.2
ENSG00000101074	Q9H3Y0	R3HDML	220.2
ENSG00000101076	P41235	HNF4A	910.0
ENSG00000101079	Q9UGV2	NDRG3	910.0
ENSG00000101082	Q9H6Q3	SLA2	176.1
ENSG00000101084	Q9BUV8	C20orf24	910.0
ENSG00000101096	Q13469	NFATC2	361.2
ENSG00000101098	Q9H426	RIMS4	454.6
ENSG00000101104	Q4VXU2	PABPC1L	1628.0
ENSG00000101109	Q13043	STK4	1628.0
ENSG00000101115	Q9UJQ4	SALL4	842.0
ENSG00000101126	Q9H2P0	ADNP	454.6
ENSG00000101132	Q9NQP4	PFDN4	1628.0
ENSG00000101134	Q9P104	DOK5	361.2
ENSG00000101138	Q05048	CSTF1	910.0
ENSG00000101144	P18075	BMP7	910.0
ENSG00000101146	P78406	RAE1	1628.0
ENSG00000101150	O43399	TPD52L2	910.0
ENSG00000101152	Q9H3Z4	DNAJC5	910.0
ENSG00000101158	Q8IXH7	TH1L	842.0
ENSG00000101160	Q9UBR2	CTSZ	454.6
ENSG00000101161	O94906	PRPF6	1628.0
ENSG00000101162	Q9H4B7	TUBB1	1628.0
ENSG00000101166	Q9Y3B1	SLMO2	1368.0
ENSG00000101180	Q9Y5N1	HRH3	454.6
ENSG00000101181	Q9H4K7	GTPBP5	4200.0
ENSG00000101182	O14818	PSMA7	1628.0
ENSG00000101187	Q96BD0	SLCO4A1	910.0
ENSG00000101188	P30989	NTSR1	324.5
ENSG00000101189	Q9NV56	C20orf20	842.0
ENSG00000101190	Q9UL49	TCFL5	324.5
ENSG00000101191	Q9BTC0	DIDO1	454.6
ENSG00000101193	Q9NWU2	C20orf11	1628.0
ENSG00000101194	Q9BYT1	SLC17A9	910.0
ENSG00000101197	Q96CA5	BIRC7	176.1
ENSG00000101198	Q8IVV8	NKAIN4	797.0
ENSG00000101199	Q8N6T3	ARFGAP1	1628.0
ENSG00000101200	P01185	AVP	454.6
ENSG00000101203	Q9P218	COL20A1	361.2
ENSG00000101204	P43681	CHRNA4	454.6
ENSG00000101210	Q05639	EEF1A2	4200.0
ENSG00000101213	Q13882	PTK6	220.2
ENSG00000101216	Q9UKD1	GMEB2	797.0
ENSG00000101220	Q9GZN8	C20orf27	97.4
ENSG00000101222	Q9Y4P9	SPEF1	842.0
ENSG00000101224	P30305	CDC25B	97.4
ENSG00000101230	B1AKI9	ISM1	454.6
ENSG00000101236	Q9Y225	RNF24	176.1
ENSG00000101246	Q13795	ARFRP1	910.0
ENSG00000101247	Q5TEU4	C20orf7	1628.0
ENSG00000101251	Q5TEA6	SEL1L2	1628.0
ENSG00000101255	Q96RU7	TRIB3	176.1
ENSG00000101265	P50749	RASSF2	842.0
ENSG00000101266	P68400	CSNK2A1	1628.0
ENSG00000101276	Q9NQ40	C20orf54	910.0
ENSG00000101278	Q9NQ39	1628.0
ENSG00000101280	Q9Y264	ANGPT4	176.1
ENSG00000101282	Q2I0M5	RSPO4	176.1
ENSG00000101290	O95674	CDS2	1628.0
ENSG00000101292	Q8NFJ6	PROKR2	454.6
ENSG00000101294	Q8TCT9	HM13	1628.0
ENSG00000101298	O15079	SNPH	176.1
ENSG00000101306	Q9H1R3	MYLK2	176.1
ENSG00000101307	O00241	SIRPB1	324.5
ENSG00000101310	Q15437	SEC23B	1628.0
ENSG00000101311	Q9BQL6	FERMT1	910.0
ENSG00000101321	Q5GH72	XKR7	176.1
ENSG00000101323	Q9UJM8	HAO1	4200.0
ENSG00000101327	P01213	PDYN	176.1
ENSG00000101331	Q9NUG4	C20orf160	176.1
ENSG00000101333	Q15147	PLCB4	910.0
ENSG00000101335	P24844	MYL9	910.0
ENSG00000101336	P08631	HCK	842.0
ENSG00000101337	Q92544	TM9SF4	1628.0
ENSG00000101342	A0PJX2	C20orf118	1628.0
ENSG00000101343	Q9BZJ0	CRNKL1	1628.0
ENSG00000101346	Q9H488	POFUT1	910.0
ENSG00000101347	Q9Y3Z3	SAMHD1	4200.0
ENSG00000101349	Q9P286	PAK7	910.0
ENSG00000101350	O15066	KIF3B	910.0
ENSG00000101353	Q9H579	C20orf132	220.2
ENSG00000101361	O00567	NOP56	454.6
ENSG00000101363	Q9NQG1	MANBAL	454.6
ENSG00000101365	O43837	IDH3B	1368.0
ENSG00000101367	Q15691	MAPRE1	1368.0
ENSG00000101384	P78504	JAG1	454.6
ENSG00000101391	Q96SZ6	CDK5RAP1	910.0
ENSG00000101400	Q13424	SNTA1	220.2
ENSG00000101405	P01178	OXT	176.1
ENSG00000101407	O43156	TTI1	454.6
ENSG00000101412	Q01094	E2F1	361.2
ENSG00000101413	Q9NQG5	RPRD1B	910.0
ENSG00000101417	Q9Y6I8	PXMP4	842.0
ENSG00000101421	Q9H444	CHMP4B	1628.0
ENSG00000101425	P17213	BPI	29.6
ENSG00000101435	Q9H4G1	CST9L	97.4
ENSG00000101438	Q9H598	SLC32A1	910.0
ENSG00000101439	P01034	CST3	361.2
ENSG00000101440	P42127	ASIP	176.1
ENSG00000101441	P01036	CST4	29.6
ENSG00000101442	Q9H9F9	ACTR5	1368.0
ENSG00000101443	Q14508	WFDC2	220.2
ENSG00000101444	P23526	AHCY	4200.0
ENSG00000101445	Q96T49	PPP1R16B	910.0
ENSG00000101446	P49223	SPINT3	29.6
ENSG00000101447	Q9H4H8	FAM83D	361.2
ENSG00000101448	O95925	SPINLW1	220.2
ENSG00000101452	Q9H5Z1	DHX35	1628.0
ENSG00000101457	Q9H147	DNTTIP1	910.0
ENSG00000101460	Q9H492	MAP1LC3A	454.6
ENSG00000101463	Q9H7V2	SYNDIG1	324.5
ENSG00000101464	Q9H490	PIGU	1368.0
ENSG00000101470	P02585	TNNC2	797.0
ENSG00000101473	O14734	ACOT8	454.6
ENSG00000101474	Q9HDC9	C20orf3	910.0
ENSG00000101489	Q9BZC1	CELF4	910.0
ENSG00000101493	Q92618	ZNF516	176.1
ENSG00000101542	Q9HBT6	CDH20	797.0
ENSG00000101544	Q6IQ32	ADNP2	454.6
ENSG00000101546	Q8N0V3	RBFA	324.5
ENSG00000101557	P54578	USP14	1628.0
ENSG00000101558	Q9P0L0	VAPA	1628.0
ENSG00000101574	Q8N3J2	METTL4	1368.0
ENSG00000101577	Q92539	LPIN2	1628.0
ENSG00000101596	A6NHR9	SMCHD1	842.0
ENSG00000101605	P52179	MYOM1	797.0
ENSG00000101608	P19105	MYL12A	910.0
ENSG00000101624	Q8TAP6	CEP76	842.0
ENSG00000101638	O15466	ST8SIA5	324.5
ENSG00000101639	Q8TEP8	CEP192	842.0
ENSG00000101654	O43148	RNMT	1628.0
ENSG00000101665	O15105	SMAD7	797.0
ENSG00000101670	Q9Y5X9	LIPG	454.6
ENSG00000101680	P25391	LAMA1	910.0
ENSG00000101695	Q96EQ8	RNF125	176.1
ENSG00000101745	Q6UB98	ANKRD12	797.0
ENSG00000101746	O94818	NOL4	454.6
ENSG00000101751	Q9UNA4	POLI	220.2
ENSG00000101752	Q86YT6	MIB1	842.0
ENSG00000101773	Q99708	RBBP8	797.0
ENSG00000101782	O14730	RIOK3	910.0
ENSG00000101811	P33240	CSTF2	1368.0
ENSG00000101812	P0C1H6	H2BFM	0.0
ENSG00000101825	Q9NR99	MXRA5	361.2
ENSG00000101842	Q86XK7	VSIG1	97.4
ENSG00000101843	O75832	PSMD10	910.0
ENSG00000101844	Q8WYN0	ATG4A	910.0
ENSG00000101846	P08842	STS	361.2
ENSG00000101849	O60907	TBL1X	1368.0
ENSG00000101850	P51810	GPR143	454.6
ENSG00000101856	O00264	PGRMC1	1628.0
ENSG00000101868	P09884	POLA1	1628.0
ENSG00000101871	O15344	MID1	797.0
ENSG00000101882	Q8N5F7	NKAP	0.0
ENSG00000101883	Q8NHV9	RHOXF1	0.0
ENSG00000101888	Q9NPJ8	NXT2	1368.0
ENSG00000101890	P51841	GUCY2F	454.6
ENSG00000101892	Q9UN42	ATP1B4	454.6
ENSG00000101898	Q9ULC4	4200.0
ENSG00000101901	Q9H5U8	ALG13	324.5
ENSG00000101911	P11908	PRPS2	4200.0
ENSG00000101916	Q9NR97	TLR8	454.6
ENSG00000101928	Q9UJG1	MOSPD1	454.6
ENSG00000101935	Q9Y4X0	AMMECR1	4200.0
ENSG00000101938	Q9BU40	CHRDL1	842.0
ENSG00000101940	Q9H1Z4	WDR13	454.6
ENSG00000101945	O43463	SUV39H1	1368.0
ENSG00000101951	O60829	PAGE4	29.6
ENSG00000101955	P78539	SRPX	454.6
ENSG00000101958	P23416	GLRA2	910.0
ENSG00000101966	P98170	XIAP	797.0
ENSG00000101972	Q8N3U4	STAG2	1368.0
ENSG00000101974	Q8NB49	ATP11C	1628.0
ENSG00000101977	P10911	MCF2	910.0
ENSG00000101981	P00740	F9	454.6
ENSG00000101986	P33897	ABCD1	910.0
ENSG00000101997	O60826	CCDC22	842.0
ENSG00000102001	O60840	CACNA1F	910.0
ENSG00000102003	P08247	SYP	176.1
ENSG00000102007	Q04941	PLP2	454.6
ENSG00000102010	P51813	BMX	797.0
ENSG00000102021	Q9P127	LUZP4	29.6
ENSG00000102024	P13797	PLS3	1368.0
ENSG00000102030	P41227	NAA10	4200.0
ENSG00000102032	P51606	RENBP	842.0
ENSG00000102034	Q99607	ELF4	176.1
ENSG00000102038	P28370	SMARCA1	1628.0
ENSG00000102043	Q96EF0	MTMR8	910.0
ENSG00000102048	Q96DX5	ASB9	361.2
ENSG00000102050	O60831	97.4
ENSG00000102053	Q5HYM0	ZC3H12B	454.6
ENSG00000102054	Q16576	RBBP7	1628.0
ENSG00000102055	O14990	PPP1R2P9	97.4
ENSG00000102057	Q9NSA2	KCND1	910.0
ENSG00000102069	Q5JXB2	UBE2NL	6.1
ENSG00000102076	P04000	OPN1LW	454.6
ENSG00000102078	O95258	SLC25A14	454.6
ENSG00000102080	O15482	TEX28P2	97.4
ENSG00000102081	Q06787	FMR1	842.0
ENSG00000102096	Q9P1W9	PIM2	176.1
ENSG00000102098	Q9UQR0	SCML2	842.0
ENSG00000102100	P78381	SLC35A2	1368.0
ENSG00000102103	O60828	PQBP1	176.1
ENSG00000102104	O15537	RS1	454.6
ENSG00000102109	Q9UHG2	PCSK1N	97.4
ENSG00000102119	P50402	EMD	220.2
ENSG00000102125	Q16635	TAZ	910.0
ENSG00000102128	P0C0E4	RAB40AL	454.6
ENSG00000102144	P00558	PGK1	4200.0
ENSG00000102145	P15976	GATA1	361.2
ENSG00000102158	Q9H0U3	MAGT1	1368.0
ENSG00000102172	P52788	SMS	842.0
ENSG00000102174	P78562	PHEX	797.0
ENSG00000102178	P11441	UBL4A	454.6
ENSG00000102181	Q8TCZ2	CD99L2	324.5
ENSG00000102189	Q15075	EEA1	454.6
ENSG00000102195	Q13585	GPR50	97.4
ENSG00000102218	O75695	RP2	842.0
ENSG00000102221	Q92613	PHF16	910.0
ENSG00000102225	Q00536	CDK16	797.0
ENSG00000102226	P51784	USP11	797.0
ENSG00000102230	Q9Y5K3	PCYT1B	1368.0
ENSG00000102239	P32247	BRS3	361.2
ENSG00000102241	O43719	HTATSF1	1368.0
ENSG00000102243	Q99990	VGLL1	361.2
ENSG00000102245	P29965	CD40LG	361.2
ENSG00000102265	P01033	TIMP1	220.2
ENSG00000102271	Q9C0H6	KLHL4	842.0
ENSG00000102287	P78334	GABRE	97.4
ENSG00000102290	Q9BZA7	PCDH11X	454.6
ENSG00000102302	P98174	FGD1	842.0
ENSG00000102309	Q9Y237	PIN4	910.0
ENSG00000102312	Q9H237	PORCN	910.0
ENSG00000102313	Q6UXX5	ITIH5L	29.6
ENSG00000102316	Q9UNF1	MAGED2	97.4
ENSG00000102317	P98179	RBM3	97.4
ENSG00000102349	O95600	KLF8	454.6
ENSG00000102359	O60687	SRPX2	454.6
ENSG00000102362	Q96C24	SYTL4	454.6
ENSG00000102383	Q96MV8	ZDHHC15	1628.0
ENSG00000102384	Q92674	CENPI	842.0
ENSG00000102385	Q13474	DRP2	910.0
ENSG00000102387	Q5H9L4	TAF7L	1628.0
ENSG00000102390	Q9BVG4	CXorf26	1368.0
ENSG00000102391	P83881	4200.0
ENSG00000102393	P06280	GLA	910.0
ENSG00000102401	Q9UH62	ARMCX3	97.4
ENSG00000102409	Q9NWD9	BEX4	97.4
ENSG00000102445	Q9H714	KIAA0226L	324.5
ENSG00000102452	Q8IZF0	NALCN	1368.0
ENSG00000102466	Q92915	FGF14	454.6
ENSG00000102468	P28223	HTR2A	324.5
ENSG00000102471	Q9NV92	NDFIP2	361.2
ENSG00000102524	Q9Y275	TNFSF13B	324.5
ENSG00000102531	Q9Y2H6	FNDC3A	842.0
ENSG00000102539	O43193	MLNR	454.6
ENSG00000102543	Q9BWV3	CDADC1	454.6
ENSG00000102547	Q9H9S4	CAB39L	1368.0
ENSG00000102554	Q13887	KLF5	454.6
ENSG00000102572	Q9Y6E0	STK24	1368.0
ENSG00000102575	P13686	ACP5	842.0
ENSG00000102580	Q13217	DNAJC3	910.0
ENSG00000102595	Q9NYU1	UGGT2	1628.0
ENSG00000102606	Q14155	ARHGEF7	910.0
ENSG00000102678	P31371	FGF9	361.2
ENSG00000102683	Q13326	SGCG	454.6
ENSG00000102699	Q9UKK3	PARP4	842.0
ENSG00000102710	Q8NEM7	FAM48A	842.0
ENSG00000102738	Q92665	MRPS31	842.0
ENSG00000102743	Q9Y619	SLC25A15	910.0
ENSG00000102753	O00505	KPNA3	910.0
ENSG00000102755	P17948	FLT1	842.0
ENSG00000102760	Q9H4X1	C13orf15	361.2
ENSG00000102763	A3KMH1	KIAA0564	910.0
ENSG00000102780	Q86XP1	DGKH	910.0
ENSG00000102781	Q9BW62	KATNAL1	910.0
ENSG00000102786	Q9UL03	INTS6	797.0
ENSG00000102794	A6NK06	IRG1	454.6
ENSG00000102796	A0PJE2	DHRS12	29.6
ENSG00000102802	Q5VYS4	C13orf33	220.2
ENSG00000102804	Q15714	TSC22D1	324.5
ENSG00000102805	O75503	CLN5	454.6
ENSG00000102837	Q6UX06	OLFM4	220.2
ENSG00000102854	Q13421	MSLN	176.1
ENSG00000102858	O60291	MGRN1	454.6
ENSG00000102870	Q9UEG4	ZNF629	361.2
ENSG00000102871	Q15628	TRADD	176.1
ENSG00000102878	Q9ULV5	HSF4	176.1
ENSG00000102879	P31146	CORO1A	1628.0
ENSG00000102882	P27361	MAPK3	1628.0
ENSG00000102886	Q7L5L3	GDPD3	220.2
ENSG00000102890	Q96BJ8	ELMO3	910.0
ENSG00000102891	P47944	MT4	324.5
ENSG00000102893	Q93100	PHKB	910.0
ENSG00000102897	O43325	LYRM1	454.6
ENSG00000102898	P61970	NUTF2	1628.0
ENSG00000102900	Q8N1F7	NUP93	1368.0
ENSG00000102901	Q96BT3	CENPT	324.5
ENSG00000102904	Q2TAA8	TSNAXIP1	842.0
ENSG00000102908	O94916	NFAT5	454.6
ENSG00000102910	Q86WA8	LONP2	4200.0
ENSG00000102921	O75113	N4BP1	797.0
ENSG00000102924	P23435	CBLN1	176.1
ENSG00000102931	Q9Y2Y0	ARL2BP	454.6
ENSG00000102934	Q9Y342	PLLP	454.6
ENSG00000102935	Q2M1K9	ZNF423	454.6
ENSG00000102962	O00626	CCL22	220.2
ENSG00000102967	Q02127	DHODH	4200.0
ENSG00000102970	Q92583	CCL17	324.5
ENSG00000102974	P49711	CTCF	454.6
ENSG00000102977	Q96AP0	ACD	176.1
ENSG00000102978	P19387	POLR2C	1628.0
ENSG00000102981	Q9NPB6	PARD6A	324.5
ENSG00000102984	O75541	ZNF821	361.2
ENSG00000102996	P51511	MMP15	910.0
ENSG00000103005	Q9BQ65	C16orf57	1628.0
ENSG00000103018	O43169	CYB5B	1628.0
ENSG00000103021	Q9H0I3	CCDC113	454.6
ENSG00000103023	Q6PEW0	PRSS54	220.2
ENSG00000103024	Q13232	NME3	4200.0
ENSG00000103034	Q9ULP0	NDRG4	0.0
ENSG00000103035	P51665	PSMD7	1628.0
ENSG00000103037	Q8TBK2	SETD6	842.0
ENSG00000103042	Q9NVC3	SLC38A7	842.0
ENSG00000103043	Q08AM6	VAC14	1628.0
ENSG00000103044	O00219	HAS3	454.6
ENSG00000103047	Q9C0B7	TMCO7	454.6
ENSG00000103051	Q9H9E3	COG4	1628.0
ENSG00000103056	Q9NY59	SMPD3	842.0
ENSG00000103061	Q96CW6	SLC7A6OS	842.0
ENSG00000103064	Q92536	SLC7A6	797.0
ENSG00000103066	Q8NCC3	PLA2G15	910.0
ENSG00000103067	Q9H6T0	ESRP2	910.0
ENSG00000103089	Q7L5A8	FA2H	1368.0
ENSG00000103091	Q6PJI9	WDR59	1368.0
ENSG00000103111	Q7L1V2	MON1B	1628.0
ENSG00000103121	Q9NRP2	C16orf61	797.0
ENSG00000103126	O15169	AXIN1	454.6
ENSG00000103145	Q9NWW0	HCFC1R1	176.1
ENSG00000103148	Q12980	NPRL3	910.0
ENSG00000103150	O95822	MLYCD	454.6
ENSG00000103152	P29372	MPG	842.0
ENSG00000103154	Q7Z6G3	NECAB2	324.5
ENSG00000103160	Q3SXM5	HSDL1	1628.0
ENSG00000103168	Q15572	TAF1C	176.1
ENSG00000103174	Q9UK23	NAGPA	842.0
ENSG00000103175	Q9HC57	WFDC1	842.0
ENSG00000103184	O43304	SEC14L5	910.0
ENSG00000103187	Q14019	COTL1	454.6
ENSG00000103194	Q14694	USP10	0.0
ENSG00000103196	Q9H0B8	CRISPLD2	454.6
ENSG00000103197	P49815	TSC2	1368.0
ENSG00000103199	O60304	ZNF500	176.1
ENSG00000103200	O00746	176.1
ENSG00000103202	Q9NUI1	NME4	842.0
ENSG00000103222	P33527	ABCC1	1628.0
ENSG00000103226	P69849	NOMO3	910.0
ENSG00000103227	Q96S06	LMF1	454.6
ENSG00000103241	Q12946	FOXF1	454.6
ENSG00000103245	Q9H6Q4	NARFL	1628.0
ENSG00000103248	Q2M296	MTHFSD	454.6
ENSG00000103249	P51798	CLCN7	910.0
ENSG00000103253	Q6PII5	HAGHL	361.2
ENSG00000103254	Q9BQD7	FAM173A	324.5
ENSG00000103257	Q01650	SLC7A5	797.0
ENSG00000103260	Q9UJH8	METRN	0.0
ENSG00000103264	Q5XUX0	FBXO31	454.6
ENSG00000103266	Q9UNE7	STUB1	910.0
ENSG00000103269	O75783	RHBDL1	797.0
ENSG00000103274	P53384	NUBP1	4200.0
ENSG00000103275	P63279	UBE2I	1628.0
ENSG00000103310	Q05996	ZP2	361.2
ENSG00000103313	O15553	MEFV	176.1
ENSG00000103316	Q14894	CRYM	1368.0
ENSG00000103319	O00418	EEF2K	842.0
ENSG00000103326	O75808	SOLH	910.0
ENSG00000103335	Q92508	PIEZO1	910.0
ENSG00000103342	P15170	GSPT1	1628.0
ENSG00000103343	Q15697	ZNF174	176.1
ENSG00000103351	Q96AJ1	CLUAP1	910.0
ENSG00000103353	O14562	UBFD1	324.5
ENSG00000103355	Q8NF86	PRSS33	454.6
ENSG00000103356	Q5JPH6	EARS2	4200.0
ENSG00000103363	Q15370	TCEB2	910.0
ENSG00000103365	Q9UJY4	GGA2	324.5
ENSG00000103375	O94778	AQP8	842.0
ENSG00000103381	Q9BRF8	CPPED1	454.6
ENSG00000103404	Q70CQ4	USP31	797.0
ENSG00000103415	P30519	HMOX2	797.0
ENSG00000103423	Q96EY1	DNAJA3	4200.0
ENSG00000103426	P57737	CORO7	910.0
ENSG00000103429	Q9NZS9	BFAR	361.2
ENSG00000103449	Q9NSC2	SALL1	842.0
ENSG00000103460	O15405	TOX3	361.2
ENSG00000103479	Q08999	RBL2	910.0
ENSG00000103485	Q15274	QPRT	176.1
ENSG00000103489	Q86Y38	XYLT1	910.0
ENSG00000103490	Q9ULZ3	PYCARD	454.6
ENSG00000103494	Q68CZ1	RPGRIP1L	842.0
ENSG00000103495	P56270	MAZ	454.6
ENSG00000103496	Q12846	STX4	220.2
ENSG00000103502	O14735	CDIPT	1628.0
ENSG00000103507	O14874	BCKDK	454.6
ENSG00000103510	Q9H7Z6	KAT8	176.1
ENSG00000103512	Q15155	NOMO1	910.0
ENSG00000103522	Q9HBE5	IL21R	454.6
ENSG00000103528	Q9BSW7	SYT17	324.5
ENSG00000103534	Q6UXY8	TMC5	842.0
ENSG00000103540	O43303	CCP110	361.2
ENSG00000103544	Q7Z3J2	C16orf62	910.0
ENSG00000103546	P23975	SLC6A2	910.0
ENSG00000103549	O75150	RNF40	910.0
ENSG00000103550	Q1ED39	C16orf88	176.1
ENSG00000103569	O43315	AQP9	1368.0
ENSG00000103591	Q6PD74	AAGAB	842.0
ENSG00000103599	Q86VS3	IQCH	842.0
ENSG00000103642	P83111	LACTB	842.0
ENSG00000103647	Q9UQ03	CORO2B	454.6
ENSG00000103653	P41240	CSK	910.0
ENSG00000103657	Q15751	HERC1	842.0
ENSG00000103671	Q15650	TRIP4	910.0
ENSG00000103707	Q96DP5	MTFMT	4200.0
ENSG00000103710	Q9NYN1	RASL12	324.5
ENSG00000103723	Q13367	AP3B2	1628.0
ENSG00000103740	Q96GR2	ACSBG1	454.6
ENSG00000103742	Q8TDY8	IGDCC4	454.6
ENSG00000103769	P62491	RAB11A	1628.0
ENSG00000103811	P09668	CTSH	797.0
ENSG00000103852	Q5W5X9	TTC23	220.2
ENSG00000103855	Q5ZPR3	CD276	454.6
ENSG00000103876	P16930	FAH	910.0
ENSG00000103888	Q8WUJ3	KIAA1199	454.6
ENSG00000103932	Q9BWH6	RPAP1	842.0
ENSG00000103942	Q9NSB8	HOMER2	842.0
ENSG00000103966	Q9H223	EHD4	1628.0
ENSG00000103978	Q8NBN3	TMEM87A	1368.0
ENSG00000103994	Q9H2Y7	ZFP106	454.6
ENSG00000103995	O94986	CEP152	842.0
ENSG00000104043	Q8TF62	ATP8B4	1628.0
ENSG00000104044	Q04671	OCA2	454.6
ENSG00000104047	Q8N5C7	DTWD1	1628.0
ENSG00000104055	O43548	TGM5	361.2
ENSG00000104059	O60320	FAM189A1	454.6
ENSG00000104064	Q06547	GABPB1	361.2
ENSG00000104067	Q07157	TJP1	910.0
ENSG00000104081	Q96LC9	BMF	361.2
ENSG00000104093	Q8TDJ6	DMXL2	910.0
ENSG00000104112	Q8WXD2	SCG3	454.6
ENSG00000104129	Q9NVM6	DNAJC17	910.0
ENSG00000104131	O75822	EIF3J	454.6
ENSG00000104133	Q96JI7	SPG11	454.6
ENSG00000104140	Q96L33	RHOV	454.6
ENSG00000104142	Q9P253	VPS18	1628.0
ENSG00000104147	O43482	OIP5	176.1
ENSG00000104154	O14863	SLC30A4	454.6
ENSG00000104164	Q9UL45	PLDN	361.2
ENSG00000104177	Q9P2K5	MYEF2	1368.0
ENSG00000104205	Q96BR1	SGK3	842.0
ENSG00000104213	Q15198	PDGFRL	454.6
ENSG00000104218	Q1MSJ5	CSPP1	797.0
ENSG00000104219	Q9UIJ5	ZDHHC2	1628.0
ENSG00000104221	Q9HAW0	BRF2	324.5
ENSG00000104228	Q9UPQ4	TRIM35	324.5
ENSG00000104231	Q8TCF1	ZFAND1	454.6
ENSG00000104237	P56715	RP1	220.2
ENSG00000104267	P00918	CA2	910.0
ENSG00000104290	Q9NPG1	FZD3	797.0
ENSG00000104299	Q9NV88	INTS9	910.0
ENSG00000104312	O43353	RIPK2	797.0
ENSG00000104313	Q99502	EYA1	910.0
ENSG00000104320	O60934	NBN	797.0
ENSG00000104321	O75762	TRPA1	910.0
ENSG00000104324	Q9Y646	324.5
ENSG00000104325	Q16698	DECR1	454.6
ENSG00000104327	P05937	CALB1	361.2
ENSG00000104331	Q9NX62	IMPAD1	910.0
ENSG00000104332	Q8N474	SFRP1	454.6
ENSG00000104341	Q86VI4	LAPTM4B	324.5
ENSG00000104343	Q96B02	UBE2W	910.0
ENSG00000104356	Q99575	POP1	324.5
ENSG00000104361	Q9H841	NIPAL2	176.1
ENSG00000104365	O14920	IKBKB	842.0
ENSG00000104368	P00750	PLAT	454.6
ENSG00000104369	Q9HDC5	JPH1	454.6
ENSG00000104371	Q9UBT3	DKK4	220.2
ENSG00000104375	Q13188	STK3	1628.0
ENSG00000104381	Q8TB36	GDAP1	324.5
ENSG00000104388	P61019	RAB2A	1628.0
ENSG00000104408	P60228	EIF3E	1628.0
ENSG00000104412	Q15006	TTC35	1628.0
ENSG00000104413	Q6NXG1	ESRP1	910.0
ENSG00000104415	O95388	WISP1	0.0
ENSG00000104419	Q92597	NDRG1	454.6
ENSG00000104427	Q96GY0	FAM164A	454.6
ENSG00000104432	P13232	IL7	97.4
ENSG00000104435	Q93045	STMN2	324.5
ENSG00000104442	Q9NVT9	ARMC1	842.0
ENSG00000104447	Q9UHF7	TRPS1	454.6
ENSG00000104450	Q07617	SPAG1	797.0
ENSG00000104472	Q9NRG0	CHRAC1	842.0
ENSG00000104490	P61601	NCALD	797.0
ENSG00000104497	P57768	SNX16	454.6
ENSG00000104499	Q99445	GML	97.4
ENSG00000104517	O95071	UBR5	910.0
ENSG00000104518	P57764	GSDMD	176.1
ENSG00000104522	Q13630	TSTA3	910.0
ENSG00000104524	Q53H96	PYCRL	4200.0
ENSG00000104529	P29692	EEF1D	842.0
ENSG00000104537	P27216	ANXA13	842.0
ENSG00000104549	Q14534	SQLE	454.6
ENSG00000104611	Q9H788	SH2D4A	361.2
ENSG00000104613	Q9NVR2	INTS10	842.0
ENSG00000104626	Q8IV48	ERI1	842.0
ENSG00000104635	Q15043	SLC39A14	910.0
ENSG00000104637	Q96BK5	454.6
ENSG00000104643	Q96QG7	MTMR9	910.0
ENSG00000104660	O95214	LEPROTL1	1368.0
ENSG00000104671	O00399	DCTN6	910.0
ENSG00000104679	Q9Y3T6	R3HCC1	324.5
ENSG00000104687	P00390	GSR	1628.0
ENSG00000104689	O00220	TNFRSF10A	91.0
ENSG00000104691	O00124	UBXN8	220.2
ENSG00000104695	P62714	PPP2CB	1628.0
ENSG00000104714	Q86X53	ERICH1	324.5
ENSG00000104722	P07197	NEFM	454.6
ENSG00000104723	Q13454	TUSC3	1368.0
ENSG00000104725	P07196	NEFL	454.6
ENSG00000104728	O15013	ARHGEF10	361.2
ENSG00000104731	Q8TBB5	KLHDC4	797.0
ENSG00000104738	P33991	MCM4	1628.0
ENSG00000104755	Q99965	ADAM2	220.2
ENSG00000104756	Q7L273	KCTD9	842.0
ENSG00000104760	Q08830	FGL1	454.6
ENSG00000104763	Q13510	ASAH1	842.0
ENSG00000104765	O60238	BNIP3L	454.6
ENSG00000104774	O00754	MAN2B1	176.1
ENSG00000104777	Q03938	6.1
ENSG00000104783	O15554	KCNN4	91.0
ENSG00000104804	O00295	TULP2	220.2
ENSG00000104805	Q02818	NUCB1	910.0
ENSG00000104808	Q9UQ10	DHDH	176.1
ENSG00000104812	P13807	GYS1	910.0
ENSG00000104814	Q92918	MAP4K1	910.0
ENSG00000104818	Q6NT52	CGB2	29.6
ENSG00000104823	Q13011	ECH1	97.4
ENSG00000104824	P14866	HNRNPL	910.0
ENSG00000104825	Q15653	NFKBIB	176.1
ENSG00000104826	P01229	LHB	176.1
ENSG00000104827	P01233	CGB	0.0
ENSG00000104833	P04350	TUBB4A	1628.0
ENSG00000104835	Q9NP81	FBXO17	SARS2	176.1
ENSG00000104848	Q96RP8	KCNA7	176.1
ENSG00000104852	P08621	SNRNP70	1628.0
ENSG00000104853	O96005	CLPTM1	1628.0
ENSG00000104856	Q01201	RELB	176.1
ENSG00000104859	Q8N2M8	CLASRP	176.1
ENSG00000104863	Q9HAP6	LIN7B	910.0
ENSG00000104866	O75864	PPP1R37	910.0
ENSG00000104870	P55899	FCGRT	176.1
ENSG00000104872	Q9NWS0	PIH1D1	176.1
ENSG00000104879	P06732	CKM	910.0
ENSG00000104880	Q6ZSZ5	ARHGEF18	797.0
ENSG00000104881	Q8WUF5	PPP1R13L	176.1
ENSG00000104883	Q96HA9	PEX11G	910.0
ENSG00000104884	P18074	ERCC2	1628.0
ENSG00000104885	Q8TEK3	DOT1L	797.0
ENSG00000104886	Q9NW61	PLEKHJ1	797.0
ENSG00000104888	Q9P2U7	SLC17A7	910.0
ENSG00000104889	O75792	RNASEH2A	4200.0
ENSG00000104892	Q6P597	KLC3	97.4
ENSG00000104894	P11049	CD37	220.2
ENSG00000104897	Q15428	SF3A2	1628.0
ENSG00000104899	P03971	AMH	324.5
ENSG00000104901	Q9UK85	DKKL1	97.4
ENSG00000104903	P12980	LYL1	220.2
ENSG00000104904	P54368	OAZ1	454.6
ENSG00000104907	Q9NXH9	TRMT1	176.1
ENSG00000104915	O60499	STX10	29.6
ENSG00000104918	Q9HD89	RETN	0.0
ENSG00000104921	P06734	FCER2	176.1
ENSG00000104936	Q09013	DMPK	176.1
ENSG00000104938	Q9H2X3	CLEC4M	91.0
ENSG00000104941	Q9H0K4	RSPH6A	842.0
ENSG00000104946	Q9HA65	TBC1D17	1628.0
ENSG00000104951	Q96RQ9	IL4I1	220.2
ENSG00000104953	Q9H808	TLE6	97.4
ENSG00000104957	P13994	CCDC130	1628.0
ENSG00000104960	Q86YD1	PTOV1	97.4
ENSG00000104964	Q08117	AES	220.2
ENSG00000104967	Q9UNW9	NOVA2	910.0
ENSG00000104969	O43765	SGTA	1628.0
ENSG00000104970	Q9H7L2	KIR3DX1	176.1
ENSG00000104972	Q8NHL6	LILRB1	176.1
ENSG00000104973	Q71SY5	MED25	220.2
ENSG00000104974	O75019	LILRA1	176.1
ENSG00000104976	Q13487	SNAPC2	176.1
ENSG00000104979	Q9UNZ5	C19orf53	176.1
ENSG00000104980	O43615	TIMM44	1368.0
ENSG00000104983	Q9Y6R9	CCDC61	797.0
ENSG00000104998	Q6UWB1	IL27RA	97.4
ENSG00000105011	Q9NVP2	ASF1B	0.0
ENSG00000105048	P13805	TNNT1	454.6
ENSG00000105053	Q8IV63	VRK3	454.6
ENSG00000105058	Q9Y421	FAM32A	1368.0
ENSG00000105063	Q9UPN7	PPP6R1	842.0
ENSG00000105072	Q9H6X5	C19orf44	361.2
ENSG00000105085	O95402	MED26	454.6
ENSG00000105088	O95897	OLFM2	842.0
ENSG00000105122	Q86YV0	RASAL3	0.0
ENSG00000105127	O43823	AKAP8	324.5
ENSG00000105131	Q9H6B9	EPHX3	176.1
ENSG00000105132	Q7Z398	ZNF550	29.6
ENSG00000105135	A1L0T0	ILVBL	842.0
ENSG00000105136	Q96HQ0	ZNF419	29.6
ENSG00000105137	Q6ZW31	SYDE1	97.4
ENSG00000105141	P31944	CASP14	220.2
ENSG00000105143	P48664	SLC1A6	797.0
ENSG00000105146	Q9UQB9	AURKC	4200.0
ENSG00000105171	O95707	POP4	1628.0
ENSG00000105173	P24864	CCNE1	910.0
ENSG00000105176	O94763	C19orf2	454.6
ENSG00000105185	O14737	PDCD5	4200.0
ENSG00000105186	Q96NW4	ANKRD27	842.0
ENSG00000105193	P62249	RPS16	4200.0
ENSG00000105197	Q3ZCQ8	TIMM50	1368.0
ENSG00000105198	Q9UHV8	LGALS13	29.6
ENSG00000105202	P22087	FBL	4200.0
ENSG00000105204	Q9Y463	DYRK1B	910.0
ENSG00000105205	Q05315	CLC	176.1
ENSG00000105216	Q8ND56	1628.0
ENSG00000105219	Q9H8S5	CNTD2	29.6
ENSG00000105220	P06744	GPI	4200.0
ENSG00000105221	P31751	AKT2	910.0
ENSG00000105223	Q8IV08	PLD3	910.0
ENSG00000105227	Q9BXM0	PRX	454.6
ENSG00000105229	Q8N2W9	PIAS4	454.6
ENSG00000105245	Q9Y6R0	NUMBL	910.0
ENSG00000105246	Q14213	EBI3	176.1
ENSG00000105248	Q9BW85	CCDC94	1628.0
ENSG00000105251	Q96IW2	SHD	220.2
ENSG00000105254	Q99426	TBCB	1628.0
ENSG00000105255	Q9BTV5	FSD1	797.0
ENSG00000105258	P36954	POLR2I	1628.0
ENSG00000105261	O00110	176.1
ENSG00000105270	Q96DZ5	CLIP3	454.6
ENSG00000105278	Q9UPR6	ZFR2	910.0
ENSG00000105281	Q15758	SLC1A5	176.1
ENSG00000105287	Q9BZL6	PRKD2	910.0
ENSG00000105289	O95049	TJP3	910.0
ENSG00000105290	P51693	APLP1	454.6
ENSG00000105298	Q8WUQ7	C19orf29	1628.0
ENSG00000105321	Q9Y3X0	CCDC9	176.1
ENSG00000105323	Q9BUJ2	HNRNPUL1	797.0
ENSG00000105325	Q9UM11	FZR1	1628.0
ENSG00000105327	Q9BXH1	BBC3	176.1
ENSG00000105329	P01137	TGFB1	176.1
ENSG00000105339	A2RUS2	DENND3	454.6
ENSG00000105341	Q9NW81	ATP5SL	97.4
ENSG00000105352	O75871	CEACAM4	29.6
ENSG00000105355	O60664	PLIN3	454.6
ENSG00000105357	Q7Z406	MYH14	1368.0
ENSG00000105364	Q9BYD3	MRPL4	4200.0
ENSG00000105366	Q9NYZ4	SIGLEC8	0.0
ENSG00000105369	P11912	CD79A	97.4
ENSG00000105370	P55344	LIM2	797.0
ENSG00000105371	Q14773	ICAM4	97.4
ENSG00000105372	P39019	RPS19	4200.0
ENSG00000105373	Q9NZM5	GLTSCR2	176.1
ENSG00000105374	Q16617	NKG7	97.4
ENSG00000105376	Q9UMF0	ICAM5	324.5
ENSG00000105379	P38117	ETFB	4200.0
ENSG00000105383	P20138	CD33	176.1
ENSG00000105388	P06731	CEACAM5	324.5
ENSG00000105392	O43186	CRX	97.4
ENSG00000105393	Q9NWV8	BABAM1	361.2
ENSG00000105397	P29597	TYK2	842.0
ENSG00000105398	Q06520	SULT2A1	454.6
ENSG00000105401	Q16543	CDC37	910.0
ENSG00000105402	P54920	NAPA	1628.0
ENSG00000105404	Q9UI14	RABAC1	1368.0
ENSG00000105409	P13637	ATP1A3	1628.0
ENSG00000105426	Q13332	PTPRS	910.0
ENSG00000105427	Q9BYD5	CNFN	842.0
ENSG00000105428	Q8WWF5	ZNRF4	220.2
ENSG00000105429	Q7Z7M0	MEGF8	176.1
ENSG00000105438	P24390	KDELR1	1628.0
ENSG00000105443	Q99418	CYTH2	910.0
ENSG00000105447	Q9BQ67	GRWD1	1628.0
ENSG00000105464	O15399	GRIN2D	454.6
ENSG00000105467	O95473	SYNGR4	176.1
ENSG00000105472	Q9Y240	CLEC11A	220.2
ENSG00000105479	Q96M63	CCDC114	97.4
ENSG00000105483	Q9Y2G2	CARD8	29.6
ENSG00000105486	P18858	LIG1	4200.0
ENSG00000105492	O43699	SIGLEC6	29.6
ENSG00000105497	Q9Y473	ZNF175	910.0
ENSG00000105499	Q9UP65	PLA2G4C	220.2
ENSG00000105501	O15389	SIGLEC5	97.4
ENSG00000105507	Q9NP86	CABP5	454.6
ENSG00000105509	Q92839	HAS1	454.6
ENSG00000105514	O95716	RAB3D	176.1
ENSG00000105516	Q10586	DBP	97.4
ENSG00000105518	Q6UW68	TMEM205	797.0
ENSG00000105519	Q13938	CAPS	220.2
ENSG00000105520	Q96GM1	454.6
ENSG00000105523	Q2M2I3	FAM83E	220.2
ENSG00000105538	Q5U651	RASIP1	454.6
ENSG00000105549	Q9P2T0	THEG	220.2
ENSG00000105550	Q9NSA1	FGF21	97.4
ENSG00000105552	O15382	BCAT2	4200.0
ENSG00000105556	Q8N344	MIER2	176.1
ENSG00000105559	Q9H4M7	PLEKHA4	97.4
ENSG00000105568	P30153	PPP2R1A	1628.0
ENSG00000105576	O14787	TNPO2	1628.0
ENSG00000105583	Q9Y284	C19orf56	910.0
ENSG00000105605	P62955	CACNG7	176.1
ENSG00000105607	Q92947	GCDH	910.0
ENSG00000105609	O75023	LILRB5	176.1
ENSG00000105610	Q13351	KLF1	176.1
ENSG00000105612	O00115	DNASE2	910.0
ENSG00000105613	Q9Y2H9	MAST1	1628.0
ENSG00000105617	Q96BZ8	LENG1	176.1
ENSG00000105618	Q8WWY3	PRPF31	1628.0
ENSG00000105619	P0C1Z6	TFPT	220.2
ENSG00000105639	P52333	JAK3	842.0
ENSG00000105640	Q02543	RPL18A	1628.0
ENSG00000105641	Q92911	SLC5A5	91.0
ENSG00000105642	Q92952	KCNN1	910.0
ENSG00000105643	Q8TBH0	ARRDC2	454.6
ENSG00000105647	O00459	PIK3R2	910.0
ENSG00000105649	P20336	RAB3A	910.0
ENSG00000105650	Q08493	PDE4C	1628.0
ENSG00000105655	Q9NPH2	ISYNA1	97.4
ENSG00000105656	P55199	ELL	454.6
ENSG00000105662	Q6UUV9	CRTC1	842.0
ENSG00000105663	Q9UMN6	842.0
ENSG00000105664	P49747	COMP	842.0
ENSG00000105668	O00322	UPK1A	176.1
ENSG00000105669	O14579	COPE	1628.0
ENSG00000105671	Q9Y6V7	DDX49	1628.0
ENSG00000105672	O00321	ETV2	97.4
ENSG00000105675	P20648	ATP4A	1628.0
ENSG00000105676	Q6NXE6	ARMC6	842.0
ENSG00000105677	Q9BVK8	TMEM147	176.1
ENSG00000105679	O14556	GAPDHS	4200.0
ENSG00000105695	P20916	MAG	176.1
ENSG00000105696	Q9UK28	TMEM59L	454.6
ENSG00000105697	P81172	HAMP	176.1
ENSG00000105698	Q15853	USF2	176.1
ENSG00000105699	Q86X29	LSR	176.1
ENSG00000105700	Q9BQD3	C19orf50	910.0
ENSG00000105701	Q14318	FKBP8	842.0
ENSG00000105705	Q8IWZ8	SUGP1	361.2
ENSG00000105707	P05981	HPN	176.1
ENSG00000105708	P17017	ZNF14	910.0
ENSG00000105711	Q07699	SCN1B	176.1
ENSG00000105717	Q9BYU1	PBX4	176.1
ENSG00000105722	P50548	ERF	842.0
ENSG00000105723	P49840	GSK3A	1628.0
ENSG00000105726	Q9HD20	ATP13A1	1628.0
ENSG00000105732	Q6ZN55	ZNF574	176.1
ENSG00000105737	Q16478	GRIK5	910.0
ENSG00000105738	O60292	SIPA1L3	910.0
ENSG00000105750	Q03923	ZNF85	910.0
ENSG00000105755	O95571	ETHE1	97.4
ENSG00000105767	Q8NFZ8	CADM4	220.2
ENSG00000105771	Q9H0W8	SMG9	176.1
ENSG00000105778	Q8NBF6	AVL9	1368.0
ENSG00000105784	Q96NL0	RUNDC3B	454.6
ENSG00000105792	A5D8W1	C7orf63	842.0
ENSG00000105793	A4D1E9	GTPBP10	4200.0
ENSG00000105808	O43374	RASA4	454.6
ENSG00000105810	Q00534	CDK6	910.0
ENSG00000105819	O75439	PMPCB	4200.0
ENSG00000105821	Q99543	DNAJC2	1628.0
ENSG00000105825	P48307	TFPI2	454.6
ENSG00000105829	O15155	BET1	1628.0
ENSG00000105835	P43490	NAMPT	454.6
ENSG00000105849	Q3B726	TWISTNB	797.0
ENSG00000105851	P48736	PIK3CG	454.6
ENSG00000105852	Q15166	PON3	176.1
ENSG00000105854	Q15165	PON2	454.6
ENSG00000105855	P26012	ITGB8	361.2
ENSG00000105856	O60381	HBP1	454.6
ENSG00000105865	O95620	DUS4L	1368.0
ENSG00000105866	Q02446	SP4	454.6
ENSG00000105875	A4D1P6	WDR91	910.0
ENSG00000105877	Q96DT5	DNAH11	1628.0
ENSG00000105879	Q75N03	CBLL1	454.6
ENSG00000105880	P56178	DLX5	97.4
ENSG00000105887	P58546	MTPN	910.0
ENSG00000105889	Q6NZ63	STEAP1B	6.1
ENSG00000105894	P21246	PTN	324.5
ENSG00000105926	Q9NZW5	MPP6	842.0
ENSG00000105928	O60443	DFNA5	454.6
ENSG00000105929	Q9HBG4	ATP6V0A4	1628.0
ENSG00000105939	Q7Z2W4	ZC3HAV1	176.1
ENSG00000105948	A0AVF1	TTC26	910.0
ENSG00000105953	Q02218	OGDH	4200.0
ENSG00000105954	Q9HCQ7	NPVF	176.1
ENSG00000105963	O75689	ADAP1	842.0
ENSG00000105967	O14948	TFEC	454.6
ENSG00000105968	Q71UI9	H2AFV	1628.0
ENSG00000105971	P51636	CAV2	454.6
ENSG00000105972	Q7L5D6	1368.0
ENSG00000105974	Q03135	CAV1	842.0
ENSG00000105976	P08581	MET	842.0
ENSG00000105982	Q9H0A6	RNF32	842.0
ENSG00000105983	Q8WVP7	LMBR1	910.0
ENSG00000105989	P09544	WNT2	324.5
ENSG00000105991	P49639	HOXA1	454.6
ENSG00000105993	O75190	DNAJB6	454.6
ENSG00000105996	O43364	HOXA2	454.6
ENSG00000105997	O43365	HOXA3	361.2
ENSG00000106003	Q8NES3	LFNG	842.0
ENSG00000106004	P20719	HOXA5	454.6
ENSG00000106006	P31267	HOXA6	324.5
ENSG00000106009	Q6PJG6	BRAT1	454.6
ENSG00000106012	Q6IPM2	IQCE	797.0
ENSG00000106013	Q92527	ANKRD7	842.0
ENSG00000106018	P41587	VIPR2	324.5
ENSG00000106025	O95859	TSPAN12	797.0
ENSG00000106028	Q04837	SSBP1	454.6
ENSG00000106031	P31271	HOXA13	454.6
ENSG00000106034	A4D0V7	C7orf58	324.5
ENSG00000106038	P49640	EVX1	454.6
ENSG00000106049	P31937	HIBADH	4200.0
ENSG00000106052	Q86VP1	TAX1BP1	454.6
ENSG00000106066	Q9H3G5	CPVL	1628.0
ENSG00000106069	P52757	CHN2	910.0
ENSG00000106070	Q13322	GRB10	797.0
ENSG00000106077	Q8NFV4	ABHD11	1628.0
ENSG00000106078	O75128	COBL	454.6
ENSG00000106080	Q9NWM8	FKBP14	842.0
ENSG00000106086	Q96JA3	PLEKHA8	842.0
ENSG00000106089	Q16623	STX1A	1628.0
ENSG00000106100	Q9Y239	NOD1	454.6
ENSG00000106105	P41250	GARS	4200.0
ENSG00000106113	Q13324	CRHR2	454.6
ENSG00000106121	Q4G0A6	842.0
ENSG00000106123	O15197	EPHB6	910.0
ENSG00000106125	P29972	FAM188B	324.5
ENSG00000106128	Q02643	GHRHR	176.1
ENSG00000106133	Q63ZY6	NSUN5P2	0.0
ENSG00000106144	P42575	CASP2	797.0
ENSG00000106153	Q9Y6H1	CHCHD2	1368.0
ENSG00000106178	O00175	CCL24	176.1
ENSG00000106211	P04792	HSPB1	797.0
ENSG00000106236	P47972	NPTX2	454.6
ENSG00000106244	Q13442	PDAP1	842.0
ENSG00000106245	P41223	BUD31	1628.0
ENSG00000106246	O75127	PTCD1	842.0
ENSG00000106258	P20815	CYP3A5	910.0
ENSG00000106261	P17029	ZKSCAN1	176.1
ENSG00000106263	P55884	EIF3B	1628.0
ENSG00000106266	Q9Y5X2	SNX8	842.0
ENSG00000106268	P36639	NUDT1	454.6
ENSG00000106278	P23471	PTPRZ1	842.0
ENSG00000106290	P49848	TAF6	1628.0
ENSG00000106299	O00401	WASL	797.0
ENSG00000106302	Q2M3T9	HYAL4	220.2
ENSG00000106304	P38567	SPAM1	324.5
ENSG00000106305	Q13155	AIMP2	842.0
ENSG00000106327	Q9UP52	TFR2	176.1
ENSG00000106328	Q9NQT6	FSCN3	220.2
ENSG00000106330	O75425	MOSPD3	91.0
ENSG00000106331	O43316	PAX4	220.2
ENSG00000106333	Q15113	PCOLCE	176.1
ENSG00000106336	O75426	FBXO24	176.1
ENSG00000106341	O96001	PPP1R17	361.2
ENSG00000106344	Q9NW13	RBM28	1628.0
ENSG00000106346	Q9H9J4	USP42	361.2
ENSG00000106348	P20839	IMPDH1	4200.0
ENSG00000106351	O95081	AGFG2	176.1
ENSG00000106355	Q9Y4Y9	LSM5	1368.0
ENSG00000106366	P05121	SERPINE1	454.6
ENSG00000106367	P61966	AP1S1	1628.0
ENSG00000106384	Q86VF5	MOGAT3	220.2
ENSG00000106392	Q9NS00	C1GALT1	910.0
ENSG00000106397	O60568	PLOD3	910.0
ENSG00000106399	P35244	RPA3	454.6
ENSG00000106400	O43257	ZNHIT1	176.1
ENSG00000106404	P56746	CLDN15	454.6
ENSG00000106410	O60393	NOBOX	324.5
ENSG00000106415	Q86VQ1	GLCCI1	6.1
ENSG00000106436	Q9BUA6	MYL10	361.2
ENSG00000106443	O94880	PHF14	910.0
ENSG00000106459	Q16656	NRF1	842.0
ENSG00000106460	Q9NUM4	TMEM106B	454.6
ENSG00000106462	Q15910	EZH2	842.0
ENSG00000106477	Q9BYV8	CEP41	842.0
ENSG00000106479	O60290	ZNF862	220.2
ENSG00000106483	Q6FHJ7	SFRP4	324.5
ENSG00000106484	Q5EB52	MEST	797.0
ENSG00000106511	P50222	MEOX2	454.6
ENSG00000106524	Q8IV38	ANKMY2	910.0
ENSG00000106526	Q9C0K3	ACTR3C	0.0
ENSG00000106536	P78424	POU6F2	454.6
ENSG00000106537	O95857	TSPAN13	454.6
ENSG00000106538	Q99969	RARRES2	176.1
ENSG00000106540	Q9NRH1	454.6
ENSG00000106541	O95994	AGR2	361.2
ENSG00000106546	P35869	AHR	910.0
ENSG00000106554	Q9NX63	CHCHD3	842.0
ENSG00000106560	Q9UG22	GIMAP2	29.6
ENSG00000106565	Q3YBM2	TMEM176B	220.2
ENSG00000106571	P10071	GLI3	842.0
ENSG00000106588	P25787	PSMA2	1628.0
ENSG00000106591	Q9BYC8	MRPL32	910.0
ENSG00000106603	Q9GZY4	C7orf44	29.6
ENSG00000106605	P53004	BLVRA	454.6
ENSG00000106608	Q8TCY9	URGCP	454.6
ENSG00000106609	Q9NWD8	C7orf42	842.0
ENSG00000106610	Q8TBR4	STAG3L4	29.6
ENSG00000106615	Q15382	RHEB	1368.0
ENSG00000106617	Q9UGJ0	PRKAG2	1628.0
ENSG00000106624	Q8IUX7	AEBP1	454.6
ENSG00000106628	P49005	POLD2	1628.0
ENSG00000106631	Q01449	MYL7	797.0
ENSG00000106633	P35557	GCK	220.2
ENSG00000106635	Q9BQE9	BCL7B	797.0
ENSG00000106636	O15498	YKT6	1628.0
ENSG00000106638	Q9Y4P3	TBL2	842.0
ENSG00000106648	Q7Z4T8	GALNTL5	91.0
ENSG00000106665	Q9UDT6	CLIP2	842.0
ENSG00000106682	Q15056	EIF4H	842.0
ENSG00000106683	P53667	LIMK1	842.0
ENSG00000106686	Q8N4H0	C9orf68	220.2
ENSG00000106688	P43005	SLC1A1	842.0
ENSG00000106689	P50458	LHX2	454.6
ENSG00000106692	O75072	FKTN	454.6
ENSG00000106701	Q9BXM9	FSD1L	91.0
ENSG00000106714	Q9BZ76	CNTNAP3	910.0
ENSG00000106723	Q9Y657	SPIN1	454.6
ENSG00000106733	Q9NWW6	C9orf95	324.5
ENSG00000106771	Q9H330	C9orf5	910.0
ENSG00000106772	Q58A63	PRUNE2	454.6
ENSG00000106780	Q9H1U4	MEGF9	324.5
ENSG00000106785	Q14142	TRIM14	361.2
ENSG00000106789	Q92828	CORO2A	454.6
ENSG00000106799	P36897	TGFBR1	910.0
ENSG00000106803	P60468	SEC61B	176.1
ENSG00000106804	P01031	C5	842.0
ENSG00000106809	P20774	OGN	454.6
ENSG00000106819	Q9BXN1	ASPN	361.2
ENSG00000106823	O94769	ECM2	797.0
ENSG00000106829	Q04727	TLE4	910.0
ENSG00000106852	Q9UPM6	LHX6	910.0
ENSG00000106853	Q14914	PTGR1	1368.0
ENSG00000106868	Q6UWL2	SUSD1	454.6
ENSG00000106927	P02760	AMBP	454.6
ENSG00000106948	Q7Z591	AKNA	220.2
ENSG00000106952	P32971	TNFSF8	324.5
ENSG00000106976	Q05193	DNM1	910.0
ENSG00000106991	P17813	ENG	176.1
ENSG00000106992	P00568	AK1	1628.0
ENSG00000106993	Q7L3B6	CDC37L1	361.2
ENSG00000107014	P04090	RLN2	6.1
ENSG00000107018	P04808	RLN1	6.1
ENSG00000107020	Q9HBL7	C9orf46	842.0
ENSG00000107021	Q9NVG8	TBC1D13	1628.0
ENSG00000107036	Q4ADV7	KIAA1432	1368.0
ENSG00000107077	Q9H3R0	KDM4C	910.0
ENSG00000107099	Q8NF50	DOCK8	910.0
ENSG00000107104	Q14678	KANK1	842.0
ENSG00000107105	Q12926	ELAVL2	910.0
ENSG00000107130	P62166	NCS1	1368.0
ENSG00000107140	Q15569	TESK1	220.2
ENSG00000107147	Q5JUK3	KCNT1	910.0
ENSG00000107159	Q16790	CA9	176.1
ENSG00000107164	Q96I24	FUBP3	797.0
ENSG00000107165	P17643	TYRP1	797.0
ENSG00000107175	O43889	CREB3	361.2
ENSG00000107185	Q92546	RGP1	1368.0
ENSG00000107186	O75970	MPDZ	220.2
ENSG00000107187	Q9UBR4	LHX3	910.0
ENSG00000107201	O95786	DDX58	842.0
ENSG00000107223	O60869	EDF1	1628.0
ENSG00000107242	O14986	PIP5K1B	1628.0
ENSG00000107249	Q8NEA6	GLIS3	454.6
ENSG00000107262	Q99933	BAG1	842.0
ENSG00000107263	Q13905	RAPGEF1	454.6
ENSG00000107281	Q9NQX5	NPDC1	176.1
ENSG00000107282	Q02410	APBA1	910.0
ENSG00000107290	Q7Z333	SETX	361.2
ENSG00000107295	Q99962	SH3GL2	454.6
ENSG00000107317	P41222	PTGDS	454.6
ENSG00000107331	Q9BZC7	ABCA2	4200.0
ENSG00000107338	Q15464	SHB	361.2
ENSG00000107341	Q712K3	UBE2R2	910.0
ENSG00000107362	Q5VST6	FAM108B1	1628.0
ENSG00000107371	Q9NQT5	EXOSC3	1628.0
ENSG00000107372	O76080	ZFAND5	797.0
ENSG00000107404	O14640	DVL1	910.0
ENSG00000107438	O00151	PDLIM1	454.6
ENSG00000107443	Q5T5M9	CCNJ	454.6
ENSG00000107447	P04053	DNTT	454.6
ENSG00000107485	P23771	GATA3	454.6
ENSG00000107518	Q5VV63	ATRNL1	910.0
ENSG00000107521	Q92902	HPS1	797.0
ENSG00000107537	O14832	PHYH	842.0
ENSG00000107551	Q9H2L5	RASSF4	454.6
ENSG00000107554	Q6XZF7	DNMBP	842.0
ENSG00000107560	Q7L804	RAB11FIP2	842.0
ENSG00000107562	P48061	CXCL12	454.6
ENSG00000107566	O75477	ERLIN1	842.0
ENSG00000107581	Q14152	EIF3A	1628.0
ENSG00000107593	Q9P0L9	PKD2L1	910.0
ENSG00000107611	O60494	CUBN	910.0
ENSG00000107614	O14717	TRDMT1	842.0
ENSG00000107618	P10745	RBP3	454.6
ENSG00000107623	P55107	GDF10	361.2
ENSG00000107625	Q9BQ39	DDX50	842.0
ENSG00000107643	P45983	MAPK8	910.0
ENSG00000107651	Q9Y6Y8	SEC23IP	842.0
ENSG00000107669	O95260	ATE1	1368.0
ENSG00000107672	Q9NXX6	NSMCE4A	797.0
ENSG00000107679	Q9HB21	PLEKHA1	842.0
ENSG00000107719	Q9ULE6	KIAA1274	454.6
ENSG00000107731	Q8IZJ1	UNC5B	797.0
ENSG00000107736	Q9H251	CDH23	910.0
ENSG00000107738	Q9H7M9	C10orf54	454.6
ENSG00000107742	Q92563	SPOCK2	220.2
ENSG00000107745	Q9BPX6	MICU1	910.0
ENSG00000107758	P16298	PPP3CB	1628.0
ENSG00000107771	Q9H7U1	FAM190B	324.5
ENSG00000107779	P36894	BMPR1A	910.0
ENSG00000107789	Q9UNW1	MINPP1	454.6
ENSG00000107796	P62736	ACTA2	1628.0
ENSG00000107798	P38571	LIPA	1368.0
ENSG00000107807	P31314	TLX1	797.0
ENSG00000107815	Q96RR1	C10orf2	910.0
ENSG00000107816	Q9BRK4	LZTS2	361.2
ENSG00000107819	Q9BWM7	SFXN3	97.4
ENSG00000107821	Q96I82	KAZALD1	797.0
ENSG00000107829	P57775	FBXW4	842.0
ENSG00000107831	P55075	FGF8	454.6
ENSG00000107833	O75607	NPM3	454.6
ENSG00000107854	Q9H2K2	TNKS2	842.0
ENSG00000107859	O75364	PITX3	361.2
ENSG00000107862	Q92538	GBF1	1368.0
ENSG00000107863	Q5T5U3	ARHGAP21	0.0
ENSG00000107864	Q8NE35	CPEB3	910.0
ENSG00000107872	Q9H469	FBXL15	842.0
ENSG00000107874	Q9H467	CUEDC2	454.6
ENSG00000107882	Q9UMX1	SUFU	842.0
ENSG00000107890	Q9UPS8	ANKRD26	324.5
ENSG00000107897	Q5T8D3	ACBD5	797.0
ENSG00000107902	Q9H008	LHPP	176.1
ENSG00000107929	Q92615	LARP4B	324.5
ENSG00000107937	Q9BZE4	GTPBP4	4200.0
ENSG00000107938	Q3B7T1	C10orf137	842.0
ENSG00000107949	Q9P287	BCCIP	1368.0
ENSG00000107951	Q9NVV4	MTPAP	361.2
ENSG00000107954	O76050	NEURL	842.0
ENSG00000107957	Q5TCZ1	SH3PXD2A	454.6
ENSG00000107959	Q5JRX3	PITRM1	1628.0
ENSG00000107960	Q9H668	OBFC1	454.6
ENSG00000107968	P41279	MAP3K8	454.6
ENSG00000107984	O94907	DKK1	454.6
ENSG00000108001	Q9H4W6	EBF3	910.0
ENSG00000108010	O76003	GLRX3	1628.0
ENSG00000108018	Q8WY21	SORCS1	361.2
ENSG00000108021	Q5VWN6	FAM208B	324.5
ENSG00000108039	Q9NQW7	XPNPEP1	1628.0
ENSG00000108046	Q8IYW2	176.1
ENSG00000108055	Q9UQE7	SMC3	1628.0
ENSG00000108061	Q9UQ13	SHOC2	1628.0
ENSG00000108064	Q00059	TFAM	797.0
ENSG00000108091	Q16204	CCDC6	454.6
ENSG00000108094	Q13617	CUL2	797.0
ENSG00000108100	Q8ND76	CCNY	454.6
ENSG00000108106	Q16763	UBE2S	842.0
ENSG00000108107	P46779	RPL28	176.1
ENSG00000108175	Q9ULJ6	ZMIZ1	361.2
ENSG00000108176	Q9UKB3	DNAJC12	797.0
ENSG00000108179	P30405	PPIF	1628.0
ENSG00000108187	P30039	PBLD	1368.0
ENSG00000108219	Q8NG11	TSPAN14	454.6
ENSG00000108231	O95970	LGI1	454.6
ENSG00000108239	O60347	TBC1D12	1368.0
ENSG00000108242	P33260	CYP2C18	176.1
ENSG00000108244	Q9C075	KRT23	324.5
ENSG00000108255	P05813	CRYBA1	454.6
ENSG00000108256	Q7Z417	NUFIP2	454.6
ENSG00000108262	Q9Y2X7	GIT1	910.0
ENSG00000108264	O75478	TADA2A	1628.0
ENSG00000108270	Q9NY61	AATF	1368.0
ENSG00000108272	Q6UWP2	DHRS11	1368.0
ENSG00000108278	Q15649	ZNHIT3	454.6
ENSG00000108292	P55198	MLLT6	0.0
ENSG00000108294	P49720	PSMB3	1628.0
ENSG00000108296	Q9NXE8	CWC25	1368.0
ENSG00000108298	P84098	RPL19	4200.0
ENSG00000108306	Q96IG2	FBXL20	1628.0
ENSG00000108309	Q59EK9	RUNDC3A	176.1
ENSG00000108312	P17480	UBTF	176.1
ENSG00000108342	P09919	CSF3	361.2
ENSG00000108344	O43242	PSMD3	1628.0
ENSG00000108349	O15234	CASC3	454.6
ENSG00000108352	Q9UHV5	RAPGEFL1	176.1
ENSG00000108370	O75916	RGS9	910.0
ENSG00000108375	Q68DV7	RNF43	324.5
ENSG00000108379	P56703	WNT3	454.6
ENSG00000108381	P45381	ASPA	454.6
ENSG00000108384	O43502	RAD51C	1628.0
ENSG00000108387	O43236	SEPT4	220.2
ENSG00000108389	Q9NYA4	MTMR4	910.0
ENSG00000108395	O94972	TRIM37	842.0
ENSG00000108405	P51575	P2RX1	324.5
ENSG00000108406	Q8IX18	DHX40	454.6
ENSG00000108417	O76014	KRT37	220.2
ENSG00000108423	Q9UJT1	TUBD1	454.6
ENSG00000108424	Q14974	KPNB1	1628.0
ENSG00000108433	O14653	GOSR2	1368.0
ENSG00000108439	Q9NVS9	PNPO	1368.0
ENSG00000108442	Q96ET8	FAM18B4P	0.0
ENSG00000108443	P23443	RPS6KB1	910.0
ENSG00000108448	O95361	TRIM16L	454.6
ENSG00000108465	Q96JB5	CDK5RAP3	910.0
ENSG00000108468	P83916	CBX1	454.6
ENSG00000108469	O94762	RECQL5	4200.0
ENSG00000108474	Q9Y2B2	PIGL	1628.0
ENSG00000108479	P51570	GALK1	842.0
ENSG00000108504	Q00526	TEN1	1628.0
ENSG00000108506	Q9H0H0	INTS2	910.0
ENSG00000108509	O94983	CAMTA2	176.1
ENSG00000108510	Q9UHV7	MED13	910.0
ENSG00000108511	P17509	HOXB6	176.1
ENSG00000108515	P13929	ENO3	4200.0
ENSG00000108516	O14836	324.5
ENSG00000108518	P07737	PFN1	176.1
ENSG00000108523	Q9H6Y7	RNF167	220.2
ENSG00000108528	Q02978	SLC25A11	910.0
ENSG00000108551	Q9Y272	RASD1	454.6
ENSG00000108556	Q04844	CHRNE	176.1
ENSG00000108557	Q7Z5J4	RAI1	361.2
ENSG00000108559	Q99567	NUP88	97.4
ENSG00000108561	Q07021	C1QBP	910.0
ENSG00000108576	P31645	SLC6A4	910.0
ENSG00000108578	Q13867	BLMH	454.6
ENSG00000108582	O75976	CPD	910.0
ENSG00000108587	O95249	GOSR1	1368.0
ENSG00000108588	Q96A33	CCDC47	1628.0
ENSG00000108590	Q9Y3C7	MED31	1368.0
ENSG00000108591	P55039	DRG2	1628.0
ENSG00000108592	Q8IY81	FTSJ3	1628.0
ENSG00000108599	O43572	AKAP10	910.0
ENSG00000108602	P30838	ALDH3A1	1628.0
ENSG00000108604	Q92925	SMARCD2	1628.0
ENSG00000108622	P13598	ICAM2	176.1
ENSG00000108639	O43760	SYNGR2	910.0
ENSG00000108641	Q9UPM9	B9D1	910.0
ENSG00000108651	Q9NYH9	UTP6	454.6
ENSG00000108654	P17844	DDX5	1628.0
ENSG00000108666	Q9HAS0	C17orf75	454.6
ENSG00000108669	Q15438	CYTH1	910.0
ENSG00000108671	O00231	PSMD11	1628.0
ENSG00000108679	Q08380	LGALS3BP	97.4
ENSG00000108684	Q16515	ACCN1	910.0
ENSG00000108688	P80098	CCL7	91.0
ENSG00000108691	P13500	CCL2	97.4
ENSG00000108700	P80075	CCL8	176.1
ENSG00000108702	P22362	CCL1	97.4
ENSG00000108733	O00623	PEX12	1628.0
ENSG00000108753	P35680	HNF1B	842.0
ENSG00000108759	Q14532	KRT32	220.2
ENSG00000108771	Q96C10	DHX58	176.1
ENSG00000108773	Q92830	KAT2A	1628.0
ENSG00000108774	P51148	RAB5C	1628.0
ENSG00000108784	P54802	NAGLU	910.0
ENSG00000108786	P14061	HSD17B1	454.6
ENSG00000108788	Q9UH92	MLX	910.0
ENSG00000108797	P78357	CNTNAP1	910.0
ENSG00000108798	Q9P2A4	ABI3	176.1
ENSG00000108799	Q92800	EZH1	842.0
ENSG00000108813	Q92988	DLX4	176.1
ENSG00000108819	Q96SB3	PPP1R9B	220.2
ENSG00000108821	P02452	COL1A1	842.0
ENSG00000108823	Q16586	SGCA	220.2
ENSG00000108825	Q9BTE6	AARSD1	842.0
ENSG00000108826	Q9P0M9	MRPL27	4200.0
ENSG00000108828	Q99536	VAT1	454.6
ENSG00000108829	Q96AG4	LRRC59	910.0
ENSG00000108830	P52198	RND2	176.1
ENSG00000108839	P18054	ALOX12	176.1
ENSG00000108840	Q9UQL6	HDAC5	910.0
ENSG00000108846	O15438	ABCC3	1628.0
ENSG00000108848	O95232	LUC7L3	0.0
ENSG00000108849	P01298	PPY	176.1
ENSG00000108852	Q14168	MPP2	842.0
ENSG00000108854	Q9HAU4	SMURF2	842.0
ENSG00000108861	P51452	DUSP3	176.1
ENSG00000108878	Q06432	CACNG1	454.6
ENSG00000108883	Q15029	EFTUD2	4200.0
ENSG00000108924	Q16534	HLF	842.0
ENSG00000108932	O15403	SLC16A6	454.6
ENSG00000108946	P10644	PRKAR1A	910.0
ENSG00000108947	Q15768	EFNB3	176.1
ENSG00000108950	Q96MK3	FAM20A	0.0
ENSG00000108953	P62258	YWHAE	1628.0
ENSG00000108960	Q15546	MMD	910.0
ENSG00000108961	Q9HD47	RANGRF	176.1
ENSG00000108963	Q9BZG8	DPH1	4200.0
ENSG00000108984	P52564	MAP2K6	1368.0
ENSG00000109016	Q6IAN0	DHRS7B	910.0
ENSG00000109046	Q9Y6I7	WSB1	797.0
ENSG00000109047	P35243	RCVRN	454.6
ENSG00000109061	P12882	MYH1	1368.0
ENSG00000109062	O14745	SLC9A3R1	797.0
ENSG00000109063	P11055	MYH3	1368.0
ENSG00000109065	Q9BTE0	NAT9	1628.0
ENSG00000109066	Q8NE00	TMEM104	910.0
ENSG00000109072	P04004	SEBOX	797.0
ENSG00000109079	Q13829	TNFAIP1	454.6
ENSG00000109083	Q8IY31	IFT20	910.0
ENSG00000109084	Q5BJF2	TMEM97	454.6
ENSG00000109089	Q86X02	CDR2L	454.6
ENSG00000109099	Q01453	PMP22	454.6
ENSG00000109101	O15353	FOXN1	361.2
ENSG00000109103	Q13432	UNC119	910.0
ENSG00000109107	P09972	ALDOC	1628.0
ENSG00000109111	Q7KZ85	SUPT6H	1368.0
ENSG00000109113	Q9BZG1	RAB34	842.0
ENSG00000109118	Q96QT6	PHF12	361.2
ENSG00000109132	Q99453	PHOX2B	454.6
ENSG00000109133	P57088	TMEM33	910.0
ENSG00000109158	P48169	GABRA4	176.1
ENSG00000109163	P30968	GNRHR	910.0
ENSG00000109171	Q9P270	SLAIN2	454.6
ENSG00000109180	Q9NX40	OCIAD1	454.6
ENSG00000109181	P36537	UGT2B10	910.0
ENSG00000109182	Q9H720	CWH43	97.4
ENSG00000109184	Q92564	DCUN1D4	842.0
ENSG00000109189	P62068	USP46	1628.0
ENSG00000109193	P49888	SULT1E1	361.2
ENSG00000109205	A1E959	ODAM	97.4
ENSG00000109208	Q99954	SMR3A	0.0
ENSG00000109220	Q9UKJ5	CHIC2	910.0
ENSG00000109238	O60397	0.0
ENSG00000109255	P48645	NMU	361.2
ENSG00000109265	Q6ZU35	KIAA1211	454.6
ENSG00000109270	Q9UHA4	LAMTOR3	454.6
ENSG00000109272	P10720	PF4V1	29.6
ENSG00000109320	P19838	NFKB1	842.0
ENSG00000109321	P15514	AREG	324.5
ENSG00000109323	O00462	MANBA	910.0
ENSG00000109332	P61077	UBE2D3	1628.0
ENSG00000109339	P53779	MAPK10	910.0
ENSG00000109381	Q15723	ELF2	454.6
ENSG00000109390	O43677	NDUFC1	176.1
ENSG00000109424	P25874	UCP1	97.4
ENSG00000109436	Q6ZT07	TBC1D9	1628.0
ENSG00000109445	Q9Y3S2	ZNF330	842.0
ENSG00000109452	O15327	INPP4B	910.0
ENSG00000109458	Q13480	GAB1	454.6
ENSG00000109466	O95198	KLHL2	910.0
ENSG00000109471	P60568	IL2	97.4
ENSG00000109472	P16870	CPE	842.0
ENSG00000109475	P49207	RPL34	1628.0
ENSG00000109501	O76024	WFS1	797.0
ENSG00000109511	Q9UJ72	ANXA10	324.5
ENSG00000109519	Q9HAV7	GRPEL1	4200.0
ENSG00000109534	Q9NY12	GAR1	1628.0
ENSG00000109536	Q14331	FRG1	910.0
ENSG00000109572	P51790	CLCN3	4200.0
ENSG00000109576	Q8N5Z0	AADAT	1368.0
ENSG00000109586	Q86SF2	GALNT7	910.0
ENSG00000109606	O43143	DHX15	1628.0
ENSG00000109610	P08294	SOD3	361.2
ENSG00000109618	Q9HD40	SEPSECS	910.0
ENSG00000109625	Q66K79	CPZ	454.6
ENSG00000109654	Q9C040	TRIM2	454.6
ENSG00000109667	Q9NRM0	SLC2A9	91.0
ENSG00000109670	Q969H0	FBXW7	1368.0
ENSG00000109674	Q8TAT5	NEIL3	176.1
ENSG00000109680	Q8N5T2	TBC1D19	842.0
ENSG00000109684	Q7Z7G1	CLNK	176.1
ENSG00000109685	O96028	WHSC1	910.0
ENSG00000109686	Q5HYK7	SH3D19	454.6
ENSG00000109689	Q9P246	STIM2	324.5
ENSG00000109705	P78367	NKX3-2	176.1
ENSG00000109736	Q14728	MFSD10	910.0
ENSG00000109738	P48167	GLRB	454.6
ENSG00000109743	Q10588	BST1	324.5
ENSG00000109756	Q9Y4G8	RAPGEF2	910.0
ENSG00000109758	Q04756	HGFAC	361.2
ENSG00000109762	Q9H3E2	SNX25	842.0
ENSG00000109771	Q9P2M1	LRP2BP	361.2
ENSG00000109775	Q9NUQ7	UFSP2	97.4
ENSG00000109787	P57682	KLF3	454.6
ENSG00000109790	Q96PQ7	KLHL5	842.0
ENSG00000109794	A5PLN7	FAM149A	361.2
ENSG00000109805	Q9BPX3	NCAPG	1368.0
ENSG00000109814	O60701	UGDH	910.0
ENSG00000109819	Q9UBK2	PPARGC1A	454.6
ENSG00000109832	Q9UHL0	DDX25	1368.0
ENSG00000109846	P02511	CRYAB	324.5
ENSG00000109851	A6NMT0	DBX1	176.1
ENSG00000109854	Q9BUP3	HTATIP2	454.6
ENSG00000109861	P53634	CTSC	842.0
ENSG00000109881	Q96HJ3	CCDC34	176.1
ENSG00000109906	Q05516	ZBTB16	324.5
ENSG00000109911	Q96EB1	ELP4	1368.0
ENSG00000109917	O75312	ZNF259	4200.0
ENSG00000109919	Q9Y6C9	MTCH2	910.0
ENSG00000109920	Q8N3X1	FNBP4	454.6
ENSG00000109927	O75443	TECTA	842.0
ENSG00000109929	O75845	SC5DL	1628.0
ENSG00000109943	O95727	CRTAM	361.2
ENSG00000109944	Q6NUN7	C11orf63	220.2
ENSG00000109956	Q9P2W7	B3GAT1	454.6
ENSG00000109971	P11142	HSPA8	1628.0
ENSG00000109991	P56373	P2RX3	324.5
ENSG00000110002	O00534	VWA5A	454.6
ENSG00000110011	Q9NNZ3	DNAJC4	176.1
ENSG00000110013	Q9HAT2	SIAE	176.1
ENSG00000110025	Q9NRS6	SNX15	176.1
ENSG00000110031	O60711	LPXN	1368.0
ENSG00000110042	Q9Y2E6	DTX4	454.6
ENSG00000110046	Q2TAZ0	ATG2A	910.0
ENSG00000110047	Q9H4M9	EHD1	1628.0
ENSG00000110048	P22059	OSBP	1368.0
ENSG00000110057	Q9H1C4	UNC93B1	454.6
ENSG00000110060	Q9BZE2	PUS3	4200.0
ENSG00000110063	Q96C86	DCPS	1368.0
ENSG00000110066	Q4FZB7	SUV420H1	1368.0
ENSG00000110074	Q96CU9	FOXRED1	910.0
ENSG00000110075	Q5H9R7	PPP6R3	842.0
ENSG00000110076	Q9P2S2	NRXN2	910.0
ENSG00000110077	Q9H2W1	MS4A6A	91.0
ENSG00000110079	Q96JQ5	MS4A4A	454.6
ENSG00000110080	Q11206	ST3GAL4	454.6
ENSG00000110090	P50416	CPT1A	910.0
ENSG00000110092	P24385	CCND1	454.6
ENSG00000110104	Q9H6F5	CCDC86	176.1
ENSG00000110107	Q9UMS4	PRPF19	1628.0
ENSG00000110108	Q9BVC6	TMEM109	220.2
ENSG00000110148	P32239	CCKBR	361.2
ENSG00000110169	P02790	HPX	454.6
ENSG00000110171	O75382	TRIM3	454.6
ENSG00000110172	Q9UHD1	CHORDC1	910.0
ENSG00000110195	P15328	FOLR1	842.0
ENSG00000110200	P60006	C11orf51	176.1
ENSG00000110203	P41439	FOLR3	842.0
ENSG00000110218	Q96RD7	PANX1	454.6
ENSG00000110237	Q96PE2	ARHGEF17	910.0
ENSG00000110243	Q6Q788	APOA5	176.1
ENSG00000110245	P02656	APOC3	176.1
ENSG00000110274	Q9UPV0	CEP164	454.6
ENSG00000110315	Q8WVD5	RNF141	454.6
ENSG00000110318	Q9P2H0	KIAA1377	220.2
ENSG00000110321	P78344	EIF4G2	842.0
ENSG00000110324	Q13651	IL10RA	324.5
ENSG00000110328	Q6P9A2	GALNTL4	454.6
ENSG00000110330	Q13490	BIRC2	842.0
ENSG00000110344	Q14139	UBE4A	1628.0
ENSG00000110347	P39900	MMP12	176.1
ENSG00000110367	P26196	DDX6	1628.0
ENSG00000110375	O00526	UPK2	176.1
ENSG00000110395	P22681	CBL	910.0
ENSG00000110400	Q15223	PVRL1	454.6
ENSG00000110422	Q9H422	HIPK3	910.0
ENSG00000110427	Q6ZVL6	C11orf41	454.6
ENSG00000110429	Q9UK99	FBXO3	454.6
ENSG00000110435	O00330	PDHX	842.0
ENSG00000110436	P43004	SLC1A2	910.0
ENSG00000110442	Q9P000	COMMD9	454.6
ENSG00000110446	Q8IY34	SLC15A3	176.1
ENSG00000110448	P06127	CD5	324.5
ENSG00000110455	Q96QU6	ACCS	324.5
ENSG00000110484	Q13296	SCGB2A2	91.0
ENSG00000110492	P21741	MDK	91.0
ENSG00000110497	Q9C0C7	AMBRA1	842.0
ENSG00000110514	Q8WXG6	MADD	910.0
ENSG00000110536	Q8WUK0	PTPMT1	910.0
ENSG00000110583	Q86UY6	NAA40	1368.0
ENSG00000110619	P49589	CARS	4200.0
ENSG00000110628	Q96BI1	SLC22A18	97.4
ENSG00000110651	P60033	CD81	91.0
ENSG00000110660	Q8IXU6	SLC35F2	1628.0
ENSG00000110665	Q9P2W6	C11orf21	6.1
ENSG00000110675	Q8N336	ELMOD1	454.6
ENSG00000110680	P01258	CALCA	361.2
ENSG00000110693	P35712	SOX6	842.0
ENSG00000110696	O00193	C11orf58	454.6
ENSG00000110697	O00562	PITPNM1	910.0
ENSG00000110700	P62277	RPS13	4200.0
ENSG00000110711	O00170	AIP	910.0
ENSG00000110713	P52948	NUP98	910.0
ENSG00000110717	O00217	NDUFS8	4200.0
ENSG00000110719	Q13488	TCIRG1	1628.0
ENSG00000110721	P35790	CHKA	842.0
ENSG00000110723	Q8NEV8	EXPH5	324.5
ENSG00000110756	Q9UPZ3	HPS5	454.6
ENSG00000110768	P32780	GTF2H1	910.0
ENSG00000110777	Q16633	POU2AF1	361.2
ENSG00000110786	P54829	PTPN5	176.1
ENSG00000110799	P04275	VWF	797.0
ENSG00000110801	O00233	PSMD9	1628.0
ENSG00000110811	Q8IVL6	LEPREL2	0.0
ENSG00000110841	Q86W92	PPFIBP1	910.0
ENSG00000110844	Q6NWY9	PRPF40B	1628.0
ENSG00000110848	Q07108	CD69	361.2
ENSG00000110851	Q9UKN5	PRDM4	454.6
ENSG00000110852	Q92478	CLEC2B	361.2
ENSG00000110871	Q5HYK3	COQ5	4200.0
ENSG00000110876	Q14242	SELPLG	91.0
ENSG00000110880	Q9ULV4	CORO1C	1628.0
ENSG00000110881	P78348	ACCN2	910.0
ENSG00000110887	P14920	DAO	1368.0
ENSG00000110888	Q6IMN6	CAPRIN2	361.2
ENSG00000110900	A1L157	TSPAN11	220.2
ENSG00000110906	Q9H3F6	KCTD10	910.0
ENSG00000110911	P49281	SLC11A2	4200.0
ENSG00000110917	Q14165	MLEC	910.0
ENSG00000110921	Q03426	MVK	4200.0
ENSG00000110925	Q9H175	CSRNP2	97.4
ENSG00000110931	Q96RR4	CAMKK2	1628.0
ENSG00000110934	Q9UBW5	BIN2	97.4
ENSG00000110944	Q9NPF7	IL23A	97.4
ENSG00000110955	P06576	ATP5B	4200.0
ENSG00000110958	Q15185	PTGES3	1628.0
ENSG00000110975	Q6XYQ8	SYT10	454.6
ENSG00000110987	Q4VC05	BCL7A	454.6
ENSG00000111011	Q7L4I2	RSRC2	842.0
ENSG00000111012	O15528	CYP27B1	176.1
ENSG00000111046	P23409	MYF6	454.6
ENSG00000111049	P13349	MYF5	454.6
ENSG00000111052	O14910	LIN7A	454.6
ENSG00000111057	P05783	KRT18	97.4
ENSG00000111058	Q9H6R3	ACSS3	454.6
ENSG00000111077	Q63HR2	TENC1	97.4
ENSG00000111087	P08151	GLI1	842.0
ENSG00000111110	Q9ULR3	PPM1H	910.0
ENSG00000111142	P50579	METAP2	4200.0
ENSG00000111144	P09960	LTA4H	1368.0
ENSG00000111145	P41970	ELK3	454.6
ENSG00000111181	P48065	SLC6A12	910.0
ENSG00000111186	Q9H1J7	WNT5B	842.0
ENSG00000111196	Q96A72	MAGOHB	1628.0
ENSG00000111199	Q9HBA0	TRPV4	454.6
ENSG00000111203	Q969R8	ITFG2	842.0
ENSG00000111206	Q08050	FOXM1	454.6
ENSG00000111215	Q16378	PRR4	29.6
ENSG00000111218	Q9NR22	PRMT8	1628.0
ENSG00000111224	Q9NR21	PARP11	361.2
ENSG00000111229	O15145	ARPC3	1628.0
ENSG00000111231	Q9UHW5	GPN3	1628.0
ENSG00000111237	Q9UBQ0	VPS29	1628.0
ENSG00000111241	P10767	FGF6	454.6
ENSG00000111245	P10916	MYL2	454.6
ENSG00000111247	Q96B01	RAD51AP1	454.6
ENSG00000111249	O14529	CUX2	1368.0
ENSG00000111252	Q9UQQ2	SH2B3	454.6
ENSG00000111254	O75969	AKAP3	176.1
ENSG00000111261	Q9H8J5	MANSC1	97.4
ENSG00000111262	Q09470	KCNA1	910.0
ENSG00000111266	Q9BY84	DUSP16	324.5
ENSG00000111269	O60519	CREBL2	454.6
ENSG00000111271	Q6JQN1	ACAD10	1628.0
ENSG00000111275	P05091	ALDH2	4200.0
ENSG00000111276	P46527	CDKN1B	797.0
ENSG00000111291	Q9NZD1	GPRC5D	220.2
ENSG00000111300	Q14CX7	NAA25	1628.0
ENSG00000111305	Q2KHT4	GSG1	324.5
ENSG00000111319	P37088	SCNN1A	361.2
ENSG00000111321	P36941	LTBR	176.1
ENSG00000111325	Q6N063	OGFOD2	842.0
ENSG00000111328	O14519	CDK2AP1	361.2
ENSG00000111331	Q9Y6K5	OAS3	176.1
ENSG00000111332	Q9BTM1	1628.0
ENSG00000111335	P29728	OAS2	176.1
ENSG00000111339	Q93070	ART4	97.4
ENSG00000111341	P08493	MGP	361.2
ENSG00000111344	O95294	RASAL1	454.6
ENSG00000111348	P52566	ARHGDIB	361.2
ENSG00000111358	Q13889	GTF2H3	1628.0
ENSG00000111361	Q14232	EIF2B1	1628.0
ENSG00000111364	Q8NHQ9	DDX55	1628.0
ENSG00000111371	Q9H2H9	SLC38A1	842.0
ENSG00000111404	Q9H628	RERGL	324.5
ENSG00000111405	P21128	ENDOU	910.0
ENSG00000111412	Q9H741	C12orf49	454.6
ENSG00000111424	P11473	VDR	454.6
ENSG00000111432	Q9ULW2	FZD10	842.0
ENSG00000111445	P40937	RFC5	4200.0
ENSG00000111450	P32856	STX2	454.6
ENSG00000111452	Q6QNK2	GPR133	797.0
ENSG00000111481	P61923	COPZ1	97.4
ENSG00000111490	Q9Y2I9	TBC1D30	842.0
ENSG00000111530	Q86VP6	CAND1	910.0
ENSG00000111536	Q9NPH9	IL26	29.6
ENSG00000111537	P01579	IFNG	324.5
ENSG00000111540	P61020	RAB5B	1628.0
ENSG00000111554	Q8TC05	MDM1	361.2
ENSG00000111581	P57740	NUP107	1368.0
ENSG00000111596	Q9NZN8	CNOT2	1628.0
ENSG00000111602	Q9UNS1	TIMELESS	910.0
ENSG00000111605	Q16630	CPSF6	6.1
ENSG00000111615	Q13601	KRR1	1628.0
ENSG00000111639	Q4U2R6	MRPL51	910.0
ENSG00000111640	P04406	GAPDH	4200.0
ENSG00000111641	P46087	NOP2	4200.0
ENSG00000111642	Q14839	CHD4	1368.0
ENSG00000111644	Q8NEB7	ACRBP	176.1
ENSG00000111647	A0JNW5	UHRF1BP1L	910.0
ENSG00000111652	Q9UBW8	COPS7A	1368.0
ENSG00000111653	Q9UNL4	ING4	1368.0
ENSG00000111664	P16520	GNB3	1368.0
ENSG00000111665	Q99618	CDCA3	324.5
ENSG00000111666	Q8WUD6	CHPT1	220.2
ENSG00000111667	P45974	USP5	1628.0
ENSG00000111669	P60174	TPI1	4200.0
ENSG00000111670	Q3T906	GNPTAB	842.0
ENSG00000111671	Q99619	SPSB2	97.4
ENSG00000111674	P09104	ENO2	4200.0
ENSG00000111676	P54259	ATN1	361.2
ENSG00000111678	Q99622	C12orf57	454.6
ENSG00000111679	P29350	PTPN6	910.0
ENSG00000111684	Q6P1A2	LPCAT3	910.0
ENSG00000111696	Q86UY8	NT5DC3	842.0
ENSG00000111700	Q9NPD5	SLCO1B3	842.0
ENSG00000111701	P41238	APOBEC1	176.1
ENSG00000111704	Q9H9S0	NANOG	176.1
ENSG00000111707	Q9H7L9	SUDS3	454.6
ENSG00000111711	Q9Y3E0	GOLT1B	1628.0
ENSG00000111713	P54840	GYS2	910.0
ENSG00000111716	P07195	LDHB	4200.0
ENSG00000111725	Q9Y478	PRKAB1	454.6
ENSG00000111726	Q8NFW8	CMAS	842.0
ENSG00000111727	Q9Y5Z7	HCFC2	910.0
ENSG00000111728	Q92185	ST8SIA1	454.6
ENSG00000111729	Q9UMR7	CLEC4A	91.0
ENSG00000111731	Q86YS7	KIAA0528	910.0
ENSG00000111732	Q9GZX7	AICDA	454.6
ENSG00000111737	Q15286	RAB35	910.0
ENSG00000111752	P78364	PHC1	454.6
ENSG00000111775	P12074	COX6A1	1368.0
ENSG00000111780	O43716	GATC	910.0
ENSG00000111783	Q33E94	RFX4	454.6
ENSG00000111785	Q9NVN3	RIC8B	454.6
ENSG00000111786	Q13242	SRSF9	176.1
ENSG00000111788	A8MPP1	1368.0
ENSG00000111790	Q9NVK5	FGFR1OP2	842.0
ENSG00000111796	Q12918	KLRB1	97.4
ENSG00000111799	Q99715	COL12A1	454.6
ENSG00000111801	O00478	BTN3A3	29.6
ENSG00000111802	O95551	TDP2	842.0
ENSG00000111816	P42685	FRK	910.0
ENSG00000111817	Q9UL01	DSE	842.0
ENSG00000111832	Q9H446	RWDD1	1628.0
ENSG00000111834	Q5TD94	RSPH4A	842.0
ENSG00000111837	P20794	MAK	1628.0
ENSG00000111843	Q9P0S9	TMEM14C	0.0
ENSG00000111845	Q9NWT1	PAK1IP1	1628.0
ENSG00000111846	Q06430	GCNT2	361.2
ENSG00000111850	Q96KF7	C6orf162	454.6
ENSG00000111859	Q14511	NEDD9	842.0
ENSG00000111860	Q5SZL2	C6orf204	220.2
ENSG00000111863	Q96IZ2	C6orf105	361.2
ENSG00000111875	Q9Y294	ASF1A	1628.0
ENSG00000111877	Q9NXL9	MCM9	842.0
ENSG00000111879	Q8NB25	FAM184A	842.0
ENSG00000111880	O60942	RNGTT	1628.0
ENSG00000111885	P33908	MAN1A1	910.0
ENSG00000111886	P28476	GABRR2	454.6
ENSG00000111897	Q9NRX5	SERINC1	1628.0
ENSG00000111906	Q7Z4H3	HDDC2	1628.0
ENSG00000111907	Q16890	TPD52L1	454.6
ENSG00000111911	Q9NQE9	HINT3	910.0
ENSG00000111912	Q8NI08	NCOA7	361.2
ENSG00000111913	Q9Y4F9	FAM65B	454.6
ENSG00000111961	O94885	SASH1	324.5
ENSG00000111962	Q9Y2C2	UST	842.0
ENSG00000111971	Q5SRR4	LY6G5C	97.4
ENSG00000111975	O95867	176.1
ENSG00000111980	O95865	176.1
ENSG00000111981	Q9BZM6	ULBP1	97.4
ENSG00000111985	Q9Y334	454.6
ENSG00000111987	Q9Y333	1628.0
ENSG00000112029	Q9UKT4	FBXO5	454.6
ENSG00000112031	Q9UGC7	MTRF1L	4200.0
ENSG00000112033	Q03181	PPARD	797.0
ENSG00000112038	P35372	OPRM1	454.6
ENSG00000112039	Q9HB96	FANCE	324.5
ENSG00000112041	O00294	TULP1	361.2
ENSG00000112053	Q96RN1	SLC26A8	324.5
ENSG00000112062	Q16539	MAPK14	1368.0
ENSG00000112077	Q02094	RHAG	910.0
ENSG00000112078	Q7Z5Y7	KCTD20	176.1
ENSG00000112079	Q15208	STK38	1628.0
ENSG00000112081	P84103	SRSF3	910.0
ENSG00000112090	Q7Z6P3	842.0
ENSG00000112096	P04179	SOD2	4200.0
ENSG00000112110	Q9H0U6	MRPL18	910.0
ENSG00000112115	Q16552	IL17A	361.2
ENSG00000112116	Q96PD4	IL17F	361.2
ENSG00000112118	P25205	MCM3	1628.0
ENSG00000112130	O76064	RNF8	454.6
ENSG00000112137	Q9C0D0	PHACTR1	0.0
ENSG00000112139	Q8NFP4	MDGA1	797.0
ENSG00000112144	Q9UPZ9	ICK	1628.0
ENSG00000112146	Q9UK97	FBXO9	797.0
ENSG00000112149	Q01151	CD83	176.1
ENSG00000112159	Q9NU22	MDN1	1628.0
ENSG00000112164	P43220	GLP1R	361.2
ENSG00000112167	Q9NPB0	C6orf64	910.0
ENSG00000112175	P22003	BMP5	910.0
ENSG00000112182	Q9BYV9	BACH2	454.6
ENSG00000112183	Q9BX46	RBM24	361.2
ENSG00000112186	P40123	CAP2	1628.0
ENSG00000112195	Q5T2D2	TREML2	97.4
ENSG00000112200	Q9Y4E5	ZNF451	361.2
ENSG00000112208	O95816	BAG2	910.0
ENSG00000112210	Q9ULC3	RAB23	842.0
ENSG00000112212	Q5TGU0	TSPO2	176.1
ENSG00000112214	Q5TD97	FHL5	176.1
ENSG00000112218	Q9BZJ6	GPR63	176.1
ENSG00000112232	Q5VWX1	KHDRBS2	454.6
ENSG00000112234	Q9UKA2	FBXL4	842.0
ENSG00000112237	P24863	CCNC	1368.0
ENSG00000112238	Q9H4Q3	PRDM13	176.1
ENSG00000112242	O00716	E2F3	454.6
ENSG00000112245	Q93096	PTP4A1	910.0
ENSG00000112246	P81133	SIM1	910.0
ENSG00000112249	Q8N3C0	ASCC3	1628.0
ENSG00000112273	Q5TGJ6	HDGFL1	29.6
ENSG00000112276	Q8NE79	BVES	842.0
ENSG00000112280	P20849	COL9A1	454.6
ENSG00000112282	Q9ULK4	MED23	910.0
ENSG00000112290	Q92558	WASF1	454.6
ENSG00000112293	P80108	GPLD1	361.2
ENSG00000112294	P51649	ALDH5A1	1368.0
ENSG00000112297	Q9Y4K1	AIM1	454.6
ENSG00000112299	O95497	VNN1	361.2
ENSG00000112303	O95498	VNN2	361.2
ENSG00000112304	Q9NPJ3	ACOT13	1368.0
ENSG00000112305	Q8IYB5	SMAP1	454.6
ENSG00000112306	P25398	RPS12	1628.0
ENSG00000112308	Q9GZU0	C6orf62	797.0
ENSG00000112309	Q9NPZ5	B3GAT2	454.6
ENSG00000112312	O75496	GMNN	842.0
ENSG00000112319	O95677	EYA4	910.0
ENSG00000112320	A7XYQ1	SOBP	454.6
ENSG00000112333	Q9Y466	NR2E1	910.0
ENSG00000112335	O60493	SNX3	1368.0
ENSG00000112337	O00624	SLC17A2	176.1
ENSG00000112339	Q9Y450	HBS1L	91.0
ENSG00000112343	O00635	TRIM38	97.4
ENSG00000112357	O00628	PEX7	1628.0
ENSG00000112365	O43167	ZBTB24	797.0
ENSG00000112367	Q92562	FIG4	1628.0
ENSG00000112378	Q96FX8	PERP	454.6
ENSG00000112379	Q5TH69	KIAA1244	910.0
ENSG00000112394	Q8TF71	SLC16A10	842.0
ENSG00000112406	Q9UBI9	HECA	910.0
ENSG00000112414	Q86SQ4	GPR126	842.0
ENSG00000112419	O75167	PHACTR2	454.6
ENSG00000112425	O95278	EPM2A	454.6
ENSG00000112448	P14373	220.2
ENSG00000112459	Q9UGF5	OR14J1	324.5
ENSG00000112461	Q9UGF6	OR5V1	0.0
ENSG00000112462	Q9UGF6	OR12D3	0.0
ENSG00000112473	Q92504	SLC39A7	176.1
ENSG00000112474	Q92506	HSD17B8	4200.0
ENSG00000112478	Q8N1B4	176.1
ENSG00000112486	P51684	CCR6	176.1
ENSG00000112494	Q86WB7	UNC93A	910.0
ENSG00000112498	O60927	910.0
ENSG00000112499	O15244	SLC22A2	324.5
ENSG00000112511	O43189	PHF1	176.1
ENSG00000112514	O60888	CUTA	910.0
ENSG00000112526	P25440	454.6
ENSG00000112530	Q96M98	PACRG	910.0
ENSG00000112531	Q96PU8	QKI	910.0
ENSG00000112539	Q5T5N4	C6orf118	220.2
ENSG00000112541	Q9Y233	PDE10A	842.0
ENSG00000112559	Q99750	MDFI	324.5
ENSG00000112561	P19484	TFEB	454.6
ENSG00000112562	Q9H3U7	SMOC2	0.0
ENSG00000112576	P30281	CCND3	176.1
ENSG00000112578	Q13895	BYSL	1628.0
ENSG00000112584	Q96EK7	FAM120B	454.6
ENSG00000112592	P20226	TBP	4200.0
ENSG00000112599	Q9UMX6	GUCA1B	454.6
ENSG00000112619	P23942	PRPH2	454.6
ENSG00000112624	Q6AI39	KIAA0240	324.5
ENSG00000112640	Q14738	PPP2R5D	1368.0
ENSG00000112651	Q5T653	MRPL2	4200.0
ENSG00000112655	Q13308	PTK7	454.6
ENSG00000112658	P11831	SRF	454.6
ENSG00000112659	Q8IWT3	CUL9	361.2
ENSG00000112664	O95989	NUDT3	1368.0
ENSG00000112667	O43598	C6orf108	176.1
ENSG00000112679	Q9NRW4	DUSP22	454.6
ENSG00000112685	Q96KP1	EXOC2	910.0
ENSG00000112695	P14406	COX7A2	454.6
ENSG00000112697	Q9NV96	TMEM30A	1628.0
ENSG00000112699	O60547	GMDS	910.0
ENSG00000112701	Q9GZR1	SENP6	797.0
ENSG00000112706	Q17R60	IMPG1	0.0
ENSG00000112715	P15692	VEGFA	454.6
ENSG00000112727	P68431	1628.0
ENSG00000112739	Q13523	PRPF4B	1628.0
ENSG00000112742	P33981	TTK	1368.0
ENSG00000112759	Q99808	SLC29A1	910.0
ENSG00000112761	O95389	WISP3	454.6
ENSG00000112763	Q7KYR7	BTN2A1	97.4
ENSG00000112769	Q16363	LAMA4	910.0
ENSG00000112773	Q96IP4	FAM46A	454.6
ENSG00000112782	Q9NZA1	CLIC5	454.6
ENSG00000112787	Q9HCM7	FBRSL1	454.6
ENSG00000112796	Q9UJA9	ENPP5	220.2
ENSG00000112799	O95711	LY86	176.1
ENSG00000112812	Q9NQE7	PRSS16	910.0
ENSG00000112818	Q16819	MEP1A	797.0
ENSG00000112837	O95935	TBX18	454.6
ENSG00000112851	Q96RT1	ERBB2IP	797.0
ENSG00000112852	Q9Y5E7	PCDHB2	797.0
ENSG00000112855	P49590	HARS2	4200.0
ENSG00000112874	Q9BQG2	NUDT12	4200.0
ENSG00000112877	Q9P209	CEP72	220.2
ENSG00000112893	Q16706	MAN2A1	910.0
ENSG00000112902	Q13591	SEMA5A	454.6
ENSG00000112936	P10643	C7	324.5
ENSG00000112941	Q5XG87	PAPD7	797.0
ENSG00000112964	P10912	GHR	454.6
ENSG00000112972	Q01581	HMGCS1	1628.0
ENSG00000112977	P51397	DAP	0.0
ENSG00000112981	P56597	NME5	842.0
ENSG00000112983	Q9H0E9	BRD8	454.6
ENSG00000112984	O95235	KIF20A	454.6
ENSG00000112992	Q13423	NNT	910.0
ENSG00000112996	Q9NP92	MRPS30	842.0
ENSG00000113013	P38646	HSPA9	4200.0
ENSG00000113048	Q92552	MRPS27	324.5
ENSG00000113068	O60925	PFDN1	1368.0
ENSG00000113070	Q99075	HBEGF	324.5
ENSG00000113073	Q96Q91	SLC4A9	910.0
ENSG00000113083	P28300	LOX	797.0
ENSG00000113088	P49863	GZMK	97.4
ENSG00000113100	Q9ULB4	CDH9	797.0
ENSG00000113108	O95704	APBB3	324.5
ENSG00000113119	Q96DC7	TMCO6	324.5
ENSG00000113140	P09486	SPARC	910.0
ENSG00000113141	Q13123	IK	1628.0
ENSG00000113161	P04035	HMGCR	4200.0
ENSG00000113163	Q9Y5P4	COL4A3BP	910.0
ENSG00000113194	Q96CS3	FAF2	1628.0
ENSG00000113196	O96004	HAND1	797.0
ENSG00000113205	Q9Y5E6	PCDHB3	797.0
ENSG00000113209	Q9Y5E4	PCDHB5	797.0
ENSG00000113211	Q9Y5E3	PCDHB6	797.0
ENSG00000113212	Q9Y5E2	PCDHB7	797.0
ENSG00000113231	O95263	PDE8B	797.0
ENSG00000113240	Q9HAZ1	CLK4	1628.0
ENSG00000113248	Q9Y5E8	PCDHB15	797.0
ENSG00000113249	Q96D42	HAVCR1	97.4
ENSG00000113262	O15303	GRM6	910.0
ENSG00000113263	Q08881	ITK	797.0
ENSG00000113269	Q86XS8	RNF130	454.6
ENSG00000113272	Q9NWX6	THG1L	1628.0
ENSG00000113273	P15848	ARSB	910.0
ENSG00000113282	Q14677	CLINT1	1368.0
ENSG00000113296	P35443	THBS4	842.0
ENSG00000113300	Q9ULM6	CNOT6	1368.0
ENSG00000113302	P29460	IL12B	324.5
ENSG00000113303	Q6UX41	BTNL8	29.6
ENSG00000113312	Q99614	TTC1	1628.0
ENSG00000113318	P20585	MSH3	4200.0
ENSG00000113319	O14827	RASGRF2	454.6
ENSG00000113327	P18507	GABRG2	454.6
ENSG00000113328	P51959	CCNG1	0.0
ENSG00000113356	O15318	POLR3G	454.6
ENSG00000113360	Q9NRR4	DROSHA	1368.0
ENSG00000113361	P55285	CDH6	797.0
ENSG00000113368	P20700	LMNB1	910.0
ENSG00000113369	Q96B67	ARRDC3	910.0
ENSG00000113384	Q9H4A6	GOLPH3	1368.0
ENSG00000113387	P53999	SUB1	1628.0
ENSG00000113389	P17342	NPR3	797.0
ENSG00000113391	Q8WUF8	FAM172A	910.0
ENSG00000113396	Q9Y2P4	SLC27A6	910.0
ENSG00000113407	P26639	TARS	4200.0
ENSG00000113430	P78413	IRX4	454.6
ENSG00000113441	Q9UIQ6	LNPEP	797.0
ENSG00000113448	Q08499	PDE4D	1628.0
ENSG00000113456	O60671	RAD1	1368.0
ENSG00000113460	Q8TDN6	BRIX1	1628.0
ENSG00000113492	Q9BYV1	AGXT2	1368.0
ENSG00000113494	P16471	PRLR	454.6
ENSG00000113504	Q9Y666	SLC12A7	910.0
ENSG00000113520	P05112	IL4	97.4
ENSG00000113522	Q92878	RAD50	1628.0
ENSG00000113525	P05113	IL5	176.1
ENSG00000113532	Q92187	ST8SIA4	361.2
ENSG00000113552	P46926	GNPDA1	910.0
ENSG00000113555	Q9NPG4	PCDH12	797.0
ENSG00000113558	P63208	SKP1	1628.0
ENSG00000113569	O75694	NUP155	1628.0
ENSG00000113575	P67775	PPP2CA	1628.0
ENSG00000113578	P05230	FGF1	361.2
ENSG00000113580	P04150	NR3C1	454.6
ENSG00000113583	Q8NC54	C5orf15	361.2
ENSG00000113593	Q96BP3	PPWD1	1628.0
ENSG00000113594	P42702	LIFR	454.6
ENSG00000113595	P36406	TRIM23	842.0
ENSG00000113597	A5PLN9	C5orf44	910.0
ENSG00000113600	P02748	C9	454.6
ENSG00000113615	O95486	SEC24A	1628.0
ENSG00000113621	Q96J42	TXNDC15	842.0
ENSG00000113638	Q6PID6	TTC33	454.6
ENSG00000113643	P54136	RARS	4200.0
ENSG00000113645	Q8IX03	WWC1	842.0
ENSG00000113648	O75367	H2AFY	454.6
ENSG00000113649	O14776	TCERG1	910.0
ENSG00000113657	Q14195	DPYSL3	910.0
ENSG00000113658	Q99717	SMAD5	910.0
ENSG00000113712	P48729	CSNK1A1	910.0
ENSG00000113716	Q12766	HMGXB3	361.2
ENSG00000113719	Q969X5	ERGIC1	842.0
ENSG00000113721	P09619	PDGFRB	454.6
ENSG00000113722	P47902	CDX1	910.0
ENSG00000113732	O15342	ATP6V0E1	910.0
ENSG00000113734	Q12981	BNIP1	910.0
ENSG00000113739	O76061	STC2	454.6
ENSG00000113742	Q17RY0	CPEB4	910.0
ENSG00000113749	P25021	HRH2	454.6
ENSG00000113758	Q16643	DBN1	454.6
ENSG00000113761	Q9UL40	ZNF346	454.6
ENSG00000113763	Q6ZN44	UNC5A	797.0
ENSG00000113790	Q08426	EHHADH	842.0
ENSG00000113805	Q9P232	CNTN3	910.0
ENSG00000113810	Q9NTJ3	SMC4	1628.0
ENSG00000113811	Q9Y6D0	454.6
ENSG00000113812	Q9H981	ACTR8	1368.0
ENSG00000113838	Q9NVR7	TBCCD1	842.0
ENSG00000113845	Q9NPL8	TIMMDC1	176.1
ENSG00000113851	Q96SW2	CRBN	910.0
ENSG00000113889	P01042	KNG1	454.6
ENSG00000113905	P04196	HRG	324.5
ENSG00000113916	P41182	BCL6	454.6
ENSG00000113924	Q93099	HGD	910.0
ENSG00000113946	Q9Y5I7	CLDN16	361.2
ENSG00000113966	Q9H0F7	ARL6	910.0
ENSG00000113971	Q7Z494	NPHP3	842.0
ENSG00000114013	P42081	CD86	361.2
ENSG00000114019	Q9Y2J4	AMOTL2	454.6
ENSG00000114021	Q9NQR4	NIT2	4200.0
ENSG00000114023	Q96A26	FAM162A	454.6
ENSG00000114026	O15527	OGG1	1628.0
ENSG00000114030	P52294	KPNA1	1628.0
ENSG00000114054	P05166	PCCB	842.0
ENSG00000114062	Q05086	UBE3A	842.0
ENSG00000114098	Q8IUR7	ARMC8	842.0
ENSG00000114107	Q8NHQ1	CEP70	361.2
ENSG00000114113	P50120	RBP2	454.6
ENSG00000114115	P09455	RBP1	842.0
ENSG00000114120	Q96CQ1	SLC25A36	1368.0
ENSG00000114124	Q8WTQ7	GRK7	324.5
ENSG00000114125	Q9UBF6	RNF7	0.0
ENSG00000114126	Q14188	TFDP2	361.2
ENSG00000114127	Q8IZH2	XRN1	454.6
ENSG00000114166	Q92831	KAT2B	1628.0
ENSG00000114200	P06276	BCHE	910.0
ENSG00000114204	O75830	SERPINI2	220.2
ENSG00000114209	Q9BUL8	PDCD10	910.0
ENSG00000114248	Q6UY01	LRRC31	454.6
ENSG00000114251	P41221	WNT5A	842.0
ENSG00000114268	Q16877	PFKFB4	4200.0
ENSG00000114270	Q02388	COL7A1	324.5
ENSG00000114279	P61328	FGF12	361.2
ENSG00000114302	P13861	PRKAR2A	1368.0
ENSG00000114315	Q14469	HES1	842.0
ENSG00000114316	Q13107	USP4	797.0
ENSG00000114331	Q15057	ACAP2	910.0
ENSG00000114346	Q9H8V3	ECT2	910.0
ENSG00000114349	P11488	GNAT1	454.6
ENSG00000114353	P04899	GNAI2	910.0
ENSG00000114354	Q92734	TFG	842.0
ENSG00000114374	O00507	USP9Y	842.0
ENSG00000114378	Q12794	HYAL1	910.0
ENSG00000114383	O75896	TUSC2	842.0
ENSG00000114388	Q8WTW4	NPRL2	1368.0
ENSG00000114391	P83731	RPL24	1628.0
ENSG00000114395	O14569	CYB561D2	797.0
ENSG00000114405	Q9HBI5	C3orf14	324.5
ENSG00000114416	P51114	FXR1	842.0
ENSG00000114423	Q13191	CBLB	910.0
ENSG00000114439	Q8WY36	BBX	454.6
ENSG00000114446	Q9NWB7	IFT57	910.0
ENSG00000114450	Q9HAV0	GNB4	1368.0
ENSG00000114455	Q9UM44	HHLA2	454.6
ENSG00000114473	Q9H095	IQCG	842.0
ENSG00000114480	Q04446	GBE1	4200.0
ENSG00000114487	Q86VD1	MORC1	97.4
ENSG00000114491	P11172	UMPS	4200.0
ENSG00000114503	P52298	NCBP2	1628.0
ENSG00000114520	O95219	SNX4	842.0
ENSG00000114529	Q5BVD1	C3orf52	324.5
ENSG00000114541	Q9Y2L6	FRMD4B	842.0
ENSG00000114544	Q96GZ6	SLC41A3	176.1
ENSG00000114547	Q9BZX4	ROPN1B	220.2
ENSG00000114554	Q9UIW2	PLXNA1	910.0
ENSG00000114573	P38606	ATP6V1A	4200.0
ENSG00000114626	Q969K4	ABTB1	842.0
ENSG00000114631	Q9NZ53	PODXL2	324.5
ENSG00000114638	O75841	UPK1B	361.2
ENSG00000114646	O95196	CSPG5	176.1
ENSG00000114648	O94889	KLHL18	910.0
ENSG00000114650	Q12770	SCAP	797.0
ENSG00000114654	Q9HA90	CCDC48	220.2
ENSG00000114656	Q9ULG3	KIAA1257	29.6
ENSG00000114670	Q8NG66	NEK11	220.2
ENSG00000114686	P09001	MRPL3	4200.0
ENSG00000114698	Q9NRQ2	PLSCR4	97.4
ENSG00000114735	Q9Y5R4	HEMK1	4200.0
ENSG00000114737	Q9NSE2	CISH	454.6
ENSG00000114738	Q16644	MAPKAPK3	910.0
ENSG00000114739	Q13705	ACVR2B	910.0
ENSG00000114742	Q8TAF3	WDR48	1368.0
ENSG00000114744	Q86X83	COMMD2	842.0
ENSG00000114745	Q9BQQ3	GORASP1	454.6
ENSG00000114757	Q8IYB4	PEX5L	324.5
ENSG00000114767	O43818	RRP9	1628.0
ENSG00000114770	O15440	ABCC5	1628.0
ENSG00000114771	P22760	AADAC	4200.0
ENSG00000114779	Q96IU4	ABHD14B	842.0
ENSG00000114784	O60739	EIF1B	1628.0
ENSG00000114786	Q03154	176.1
ENSG00000114790	Q96DR7	ARHGEF26	361.2
ENSG00000114796	Q6TFL4	KLHL24	797.0
ENSG00000114805	Q4KWH8	PLCH1	454.6
ENSG00000114812	P32241	VIPR1	454.6
ENSG00000114841	Q9P2D7	DNAH1	1628.0
ENSG00000114850	Q9UNL2	SSR3	910.0
ENSG00000114853	Q9UFB7	ZBTB47	454.6
ENSG00000114854	P63316	TNNC1	797.0
ENSG00000114857	P30414	NKTR	454.6
ENSG00000114859	P51788	CLCN2	910.0
ENSG00000114861	Q9H334	FOXP1	454.6
ENSG00000114867	Q04637	EIF4G1	797.0
ENSG00000114902	Q9Y6A9	SPCS1	1628.0
ENSG00000114904	P51957	NEK4	797.0
ENSG00000114923	P48751	SLC4A3	910.0
ENSG00000114933	Q53TQ3	INO80D	324.5
ENSG00000114942	P24534	EEF1B2	1628.0
ENSG00000114948	O75077	ADAM23	454.6
ENSG00000114956	Q16854	DGUOK	454.6
ENSG00000114978	Q9H8S9	MOB1A	1628.0
ENSG00000114982	Q9P2N6	KIAA1310	454.6
ENSG00000114988	Q9H0V9	LMAN2L	1368.0
ENSG00000114993	Q9BST9	RTKN	176.1
ENSG00000114999	Q8NG68	TTL	454.6
ENSG00000115008	P01583	IL1A	176.1
ENSG00000115009	P78556	CCL20	324.5
ENSG00000115020	Q9Y2I7	PIKFYVE	1628.0
ENSG00000115041	Q9Y2W7	KCNIP3	176.1
ENSG00000115042	Q96GK7	FAHD2A	4200.0
ENSG00000115053	P19338	NCL	797.0
ENSG00000115073	P42025	ACTR1B	910.0
ENSG00000115084	Q8WV83	SLC35F5	1368.0
ENSG00000115085	P43403	ZAP70	842.0
ENSG00000115091	P61158	ACTR3	1628.0
ENSG00000115107	Q658P3	STEAP3	0.0
ENSG00000115109	Q9HCM4	EPB41L5	910.0
ENSG00000115112	Q9NZI6	TFCP2L1	842.0
ENSG00000115128	Q9Y3B4	1628.0
ENSG00000115129	Q53FA7	TP53I3	1628.0
ENSG00000115137	Q9NZQ0	DNAJC27	842.0
ENSG00000115138	P01189	POMC	454.6
ENSG00000115145	O75886	STAM2	454.6
ENSG00000115155	Q9HC10	OTOF	910.0
ENSG00000115159	P43304	GPD2	4200.0
ENSG00000115163	P49450	CENPA	361.2
ENSG00000115165	O60759	CYTIP	454.6
ENSG00000115170	Q04771	ACVR1	910.0
ENSG00000115183	Q9C0D5	TANC1	361.2
ENSG00000115194	Q99726	SLC30A3	4200.0
ENSG00000115204	P39210	MPV17	220.2
ENSG00000115207	Q8WUA4	GTF3C2	797.0
ENSG00000115211	Q9UI10	EIF2B4	1628.0
ENSG00000115216	Q9UHY1	NRBP1	0.0
ENSG00000115221	P18564	ITGB6	910.0
ENSG00000115226	Q9H6D8	FNDC4	454.6
ENSG00000115232	P13612	ITGA4	454.6
ENSG00000115233	O00487	PSMD14	1628.0
ENSG00000115234	Q15036	SNX17	910.0
ENSG00000115239	Q9Y575	ASB3	454.6
ENSG00000115241	O15355	PPM1G	1628.0
ENSG00000115252	P54750	PDE1A	1628.0
ENSG00000115254	Q9HCN4	1628.0
ENSG00000115255	Q96HR9	REEP6	0.0
ENSG00000115257	Q6UW60	PCSK4	910.0
ENSG00000115263	P01275	GCG	454.6
ENSG00000115266	O95996	APC2	842.0
ENSG00000115267	Q9BYX4	IFIH1	842.0
ENSG00000115268	P62841	RPS15	4200.0
ENSG00000115271	P28676	GCA	454.6
ENSG00000115274	Q9C086	INO80B	454.6
ENSG00000115275	Q13724	MOGS	176.1
ENSG00000115282	Q49AM3	TTC31	29.6
ENSG00000115286	O75251	NDUFS7	4200.0
ENSG00000115289	Q9BSM1	PCGF1	176.1
ENSG00000115290	Q14449	GRB14	454.6
ENSG00000115295	Q8N3C7	CLIP4	454.6
ENSG00000115297	O43763	TLX2	176.1
ENSG00000115306	Q01082	SPTBN1	910.0
ENSG00000115307	Q9Y679	AUP1	842.0
ENSG00000115310	Q9NQC3	RTN4	797.0
ENSG00000115317	O43464	HTRA2	842.0
ENSG00000115318	P58215	LOXL3	842.0
ENSG00000115325	Q99704	DOK1	454.6
ENSG00000115339	Q14435	GALNT3	797.0
ENSG00000115350	Q9NR33	POLE4	797.0
ENSG00000115353	P25103	TACR1	454.6
ENSG00000115355	Q3V6T2	CCDC88A	910.0
ENSG00000115361	P28330	ACADL	842.0
ENSG00000115363	Q9H8M9	FAM176A	454.6
ENSG00000115364	P49406	MRPL19	910.0
ENSG00000115365	O43813	LANCL1	454.6
ENSG00000115368	Q8IWA0	WDR75	1368.0
ENSG00000115380	Q12805	EFEMP1	454.6
ENSG00000115386	P05451	REG1A	91.0
ENSG00000115392	Q9NW38	FANCL	454.6
ENSG00000115414	P02751	FN1	454.6
ENSG00000115415	P42224	STAT1	454.6
ENSG00000115419	O94925	GLS	910.0
ENSG00000115421	Q9BWT3	PAPOLG	1628.0
ENSG00000115423	Q9C0G6	DNAH6	1628.0
ENSG00000115425	Q9BY49	PECR	842.0
ENSG00000115446	Q53HI1	UNC50	1628.0
ENSG00000115457	P18065	IGFBP2	454.6
ENSG00000115459	Q96FG2	ELMOD3	842.0
ENSG00000115461	P24593	IGFBP5	797.0
ENSG00000115464	Q70CQ2	USP34	454.6
ENSG00000115468	Q9BUP0	EFHD1	910.0
ENSG00000115474	O60928	KCNJ13	454.6
ENSG00000115484	P50991	CCT4	1628.0
ENSG00000115486	P38435	GGCX	842.0
ENSG00000115488	Q9Y3R4	NEU2	324.5
ENSG00000115504	Q8NDI1	EHBP1	797.0
ENSG00000115507	P32242	OTX1	176.1
ENSG00000115514	O14530	TXNDC9	1628.0
ENSG00000115520	Q9H8M1	COQ10B	1628.0
ENSG00000115523	P22749	GNLY	6.1
ENSG00000115524	O75533	SF3B1	1628.0
ENSG00000115525	Q9UNP4	ST3GAL5	454.6
ENSG00000115526	O43529	CHST10	454.6
ENSG00000115539	Q9H2J4	PDCL3	1628.0
ENSG00000115540	Q9Y3A3	MOB4	910.0
ENSG00000115541	P61604	HSPE1	4200.0
ENSG00000115548	Q9Y4C1	KDM3A	842.0
ENSG00000115556	Q9BRC7	PLCD4	1628.0
ENSG00000115561	Q9Y3E7	CHMP3	1628.0
ENSG00000115568	P52746	ZNF142	454.6
ENSG00000115590	P27930	IL1R2	361.2
ENSG00000115592	Q9UGI9	PRKAG3	454.6
ENSG00000115593	Q8NB12	SMYD1	797.0
ENSG00000115594	P14778	IL1R1	324.5
ENSG00000115596	Q9Y6F9	WNT6	324.5
ENSG00000115598	Q9HB29	IL1RL2	176.1
ENSG00000115602	Q01638	IL1RL1	324.5
ENSG00000115604	Q13478	IL18R1	324.5
ENSG00000115607	O95256	IL18RAP	324.5
ENSG00000115616	Q9UBY0	SLC9A2	910.0
ENSG00000115641	Q14192	FHL2	910.0
ENSG00000115648	Q9BV36	MLPH	324.5
ENSG00000115649	Q9BV87	CNPPD1	910.0
ENSG00000115652	Q8NBZ7	UXS1	910.0
ENSG00000115657	Q9NP58	ABCB6	1628.0
ENSG00000115661	O75716	STK16	1368.0
ENSG00000115665	Q9GZV3	SLC5A7	910.0
ENSG00000115677	Q00341	HDLBP	1368.0
ENSG00000115685	Q15435	PPP1R7	454.6
ENSG00000115687	Q96RG2	PASK	1368.0
ENSG00000115694	O00506	STK25	1368.0
ENSG00000115705	P07202	TPO	797.0
ENSG00000115718	P04070	PROC	454.6
ENSG00000115738	Q02363	ID2	454.6
ENSG00000115750	Q53T94	TAF1B	797.0
ENSG00000115756	P37235	HPCAL1	842.0
ENSG00000115758	P11926	ODC1	4200.0
ENSG00000115760	Q9NR09	BIRC6	910.0
ENSG00000115761	Q9BSC4	NOL10	1628.0
ENSG00000115762	Q96CS7	PLEKHB2	842.0
ENSG00000115806	Q9H8Y8	GORASP2	910.0
ENSG00000115808	O43815	STRN	1368.0
ENSG00000115816	Q03701	CEBPZ	1628.0
ENSG00000115825	O94806	PRKD3	910.0
ENSG00000115827	Q5H9S7	DCAF17	842.0
ENSG00000115828	Q16769	QPCT	910.0
ENSG00000115839	Q15042	RAB3GAP1	910.0
ENSG00000115840	O75746	SLC25A12	910.0
ENSG00000115841	Q96LZ7	FAM82A1	361.2
ENSG00000115844	Q07687	DLX2	454.6
ENSG00000115850	P09848	LCT	910.0
ENSG00000115866	P14868	DARS	4200.0
ENSG00000115875	Q16629	SRSF7	842.0
ENSG00000115884	P18827	SDC1	324.5
ENSG00000115896	Q15111	PLCL1	842.0
ENSG00000115902	P43007	SLC1A4	454.6
ENSG00000115904	Q07889	SOS1	1368.0
ENSG00000115919	Q16719	KYNU	842.0
ENSG00000115934	Q9H2H8	0.0
ENSG00000115935	O43516	WIPF1	361.2
ENSG00000115942	Q13416	ORC2	1628.0
ENSG00000115944	O14548	COX7A2L	454.6
ENSG00000115946	Q9NRX1	PNO1	4200.0
ENSG00000115947	O43929	ORC4	1628.0
ENSG00000115953	Q96MX6	0.0
ENSG00000115956	P08567	PLEK	454.6
ENSG00000115963	P61587	RND3	361.2
ENSG00000115966	P15336	ATF2	842.0
ENSG00000115970	Q6YHU6	THADA	1628.0
ENSG00000115977	Q2M2I8	AAK1	1628.0
ENSG00000115993	O60296	TRAK2	842.0
ENSG00000115998	Q9NWW7	C2orf42	454.6
ENSG00000116001	P31483	TIA1	910.0
ENSG00000116005	Q9UHG3	PCYOX1	842.0
ENSG00000116014	Q969F8	KISS1R	454.6
ENSG00000116016	Q99814	EPAS1	842.0
ENSG00000116017	Q99856	ARID3A	454.6
ENSG00000116030	P63165	SUMO1	1628.0
ENSG00000116031	Q9UJ71	CD207	176.1
ENSG00000116032	O60391	GRIN3B	454.6
ENSG00000116035	Q9UIW0	VAX2	454.6
ENSG00000116039	P15313	ATP6V1B1	4200.0
ENSG00000116044	Q16236	NFE2L2	454.6
ENSG00000116062	P52701	MSH6	4200.0
ENSG00000116095	Q9HB20	PLEKHA3	454.6
ENSG00000116096	P35270	SPR	842.0
ENSG00000116106	P54764	EPHA4	910.0
ENSG00000116117	Q8TEW8	PARD3B	454.6
ENSG00000116120	Q9NSD9	FARSB	4200.0
ENSG00000116127	Q8TCU4	ALMS1	324.5
ENSG00000116128	O00512	BCL9	454.6
ENSG00000116132	P54821	PRRX1	454.6
ENSG00000116133	Q15392	DHCR24	842.0
ENSG00000116138	Q9Y2G8	DNAJC16	910.0
ENSG00000116141	Q9P0L2	MARK1	910.0
ENSG00000116147	Q92752	TNR	910.0
ENSG00000116151	Q5T089	MORN1	842.0
ENSG00000116157	Q96SL4	GPX7	4200.0
ENSG00000116161	Q9HB71	CACYBP	842.0
ENSG00000116171	P22307	SCP2	0.0
ENSG00000116176	Q9NRR2	TPSG1	91.0
ENSG00000116183	Q9BXP8	PAPPA2	454.6
ENSG00000116191	Q86X27	RALGPS2	454.6
ENSG00000116194	O95841	ANGPTL1	324.5
ENSG00000116198	O60308	CEP104	842.0
ENSG00000116199	O75063	FAM20B	842.0
ENSG00000116205	Q96MN5	TCEANC2	454.6
ENSG00000116209	Q9BXS4	TMEM59	454.6
ENSG00000116212	Q9Y546	LRRC42	454.6
ENSG00000116213	Q9P2S5	WRAP73	842.0
ENSG00000116218	Q9NP85	NPHS2	324.5
ENSG00000116221	Q9BZE1	MRPL37	842.0
ENSG00000116237	O60725	ICMT	1628.0
ENSG00000116251	P35268	RPL22	1628.0
ENSG00000116254	Q8TDI0	CHD5	1368.0
ENSG00000116260	O00391	QSOX1	910.0
ENSG00000116266	O00186	STXBP3	454.6
ENSG00000116273	Q86YI8	PHF13	454.6
ENSG00000116285	Q9UJM3	ERRFI1	361.2
ENSG00000116288	Q99497	PARK7	1628.0
ENSG00000116299	Q6UXG2	KIAA1324	842.0
ENSG00000116329	P41143	OPRD1	176.1
ENSG00000116337	Q01433	AMPD2	1628.0
ENSG00000116350	Q08170	SRSF4	1368.0
ENSG00000116353	Q9BV79	MECR	1628.0
ENSG00000116396	Q03721	KCNC4	910.0
ENSG00000116406	Q9BZQ6	EDEM3	910.0
ENSG00000116455	Q9BQA1	WDR77	454.6
ENSG00000116459	P24539	ATP5F1	910.0
ENSG00000116473	P62834	RAP1A	97.4
ENSG00000116478	Q13547	HDAC1	1628.0
ENSG00000116489	P52907	CAPZA1	1368.0
ENSG00000116497	Q96BU1	S100PBP	176.1
ENSG00000116514	Q6ZMZ0	RNF19B	910.0
ENSG00000116521	O14828	SCAMP3	176.1
ENSG00000116525	Q9BVG3	TRIM62	454.6
ENSG00000116539	Q9NR48	ASH1L	910.0
ENSG00000116544	O95886	DLGAP3	454.6
ENSG00000116560	P23246	SFPQ	454.6
ENSG00000116574	Q7L0Q8	RHOU	454.6
ENSG00000116580	Q3T8J9	GON4L	454.6
ENSG00000116584	Q92974	ARHGEF2	176.1
ENSG00000116586	Q9Y2Q5	LAMTOR2	910.0
ENSG00000116604	Q14814	MEF2D	454.6
ENSG00000116641	Q96N67	DOCK7	910.0
ENSG00000116649	P19623	SRM	1628.0
ENSG00000116652	O43262	DLEU2L	29.6
ENSG00000116661	Q9UK22	FBXO2	361.2
ENSG00000116663	Q9NRD1	FBXO6	454.6
ENSG00000116667	Q9H246	C1orf21	454.6
ENSG00000116668	Q5T5J6	SWT1	324.5
ENSG00000116670	Q9UI95	MAD2L2	454.6
ENSG00000116675	O75061	DNAJC6	910.0
ENSG00000116678	P48357	LEPR	454.6
ENSG00000116679	Q9Y6Y0	IVNS1ABP	910.0
ENSG00000116685	Q8IYS2	KIAA2013	910.0
ENSG00000116688	O95140	MFN2	910.0
ENSG00000116690	Q92954	PRG4	454.6
ENSG00000116691	Q5JXC2	MIIP	324.5
ENSG00000116698	Q92540	SMG7	797.0
ENSG00000116701	P19878	NCF2	842.0
ENSG00000116703	P20941	PDC	454.6
ENSG00000116704	Q9NTN3	SLC35D1	910.0
ENSG00000116708	O60810	29.6
ENSG00000116711	P47712	PLA2G4A	797.0
ENSG00000116717	P24522	GADD45A	454.6
ENSG00000116721	O95521	PRAMEF1	29.6
ENSG00000116726	O95522	PRAMEF12	29.6
ENSG00000116729	Q5T9L3	WLS	910.0
ENSG00000116731	Q13029	PRDM2	220.2
ENSG00000116741	P41220	RGS2	361.2
ENSG00000116745	Q16518	RPE65	454.6
ENSG00000116747	P10155	TROVE2	910.0
ENSG00000116748	P23109	AMPD1	1628.0
ENSG00000116750	Q9Y5K5	UCHL5	1628.0
ENSG00000116752	O75934	BCAS2	1368.0
ENSG00000116754	Q05519	SRSF11	454.6
ENSG00000116761	P32929	CTH	4200.0
ENSG00000116771	Q9BSE5	AGMAT	842.0
ENSG00000116774	Q9NRN5	OLFML3	454.6
ENSG00000116783	Q59H18	FPGT-TNNI3K	361.2
ENSG00000116785	Q02985	CFHR3	29.6
ENSG00000116786	Q8IWE5	PLEKHM2	842.0
ENSG00000116791	Q08257	CRYZ	4200.0
ENSG00000116793	Q9UMS5	PHTF1	842.0
ENSG00000116809	Q13105	ZBTB17	361.2
ENSG00000116815	P19256	CD58	176.1
ENSG00000116819	Q6VUC0	TFAP2E	454.6
ENSG00000116824	P06729	CD2	176.1
ENSG00000116830	Q9UNY4	TTF2	910.0
ENSG00000116833	O00482	NR5A2	910.0
ENSG00000116852	O75037	KIF21B	910.0
ENSG00000116857	Q9P0T7	TMEM9	842.0
ENSG00000116863	Q9NX46	ADPRHL2	454.6
ENSG00000116871	Q3KQU3	MAP7D1	97.4
ENSG00000116874	Q9UGM6	WARS2	4200.0
ENSG00000116882	Q9NYQ3	HAO2	4200.0
ENSG00000116883	Q6XCG6	6.1
ENSG00000116885	Q8WVF1	OSCP1	910.0
ENSG00000116898	P82914	MRPS15	4200.0
ENSG00000116903	Q8IYI6	EXOC8	1368.0
ENSG00000116906	O15228	GNPAT	910.0
ENSG00000116918	Q99598	TSNAX	1368.0
ENSG00000116922	Q9NX04	C1orf109	454.6
ENSG00000116954	Q9HB90	RRAGC	1628.0
ENSG00000116957	Q15813	TBCE	1368.0
ENSG00000116962	P14543	NID1	910.0
ENSG00000116977	O00214	LGALS8	361.2
ENSG00000116981	Q9BXI3	NT5C1A	797.0
ENSG00000116983	Q9UM19	HPCAL4	797.0
ENSG00000116984	Q99707	MTR	842.0
ENSG00000116985	P34820	BMP8B	454.6
ENSG00000116990	P12524	MYCL1	454.6
ENSG00000116991	Q9P2F8	SIPA1L2	910.0
ENSG00000116996	Q12836	ZP4	454.6
ENSG00000117000	Q13129	RLF	454.6
ENSG00000117009	O15229	KMO	910.0
ENSG00000117010	Q5T5D7	ZNF684	0.0
ENSG00000117013	P56696	KCNQ4	797.0
ENSG00000117016	Q9UJD0	RIMS3	454.6
ENSG00000117020	Q9Y243	AKT3	910.0
ENSG00000117036	P41162	ETV3	361.2
ENSG00000117054	P11310	ACADM	910.0
ENSG00000117069	Q9BVH7	ST6GALNAC5	454.6
ENSG00000117090	Q13291	SLAMF1	324.5
ENSG00000117091	P09326	CD48	97.4
ENSG00000117114	O95490	LPHN2	797.0
ENSG00000117115	Q9Y2J8	PADI2	454.6
ENSG00000117118	P21912	SDHB	4200.0
ENSG00000117122	P55001	MFAP2	454.6
ENSG00000117133	Q9H9Y2	RPF1	1628.0
ENSG00000117139	Q9UGL1	KDM5B	1368.0
ENSG00000117143	Q16222	UAP1	1628.0
ENSG00000117148	Q9H568	ACTL8	29.6
ENSG00000117151	Q01459	CTBS	454.6
ENSG00000117152	P49798	RGS4	454.6
ENSG00000117153	Q53G59	KLHL12	454.6
ENSG00000117154	Q96ID5	IGSF21	454.6
ENSG00000117155	Q9Y2D8	SSX2IP	842.0
ENSG00000117174	Q9NWK9	ZNHIT6	1628.0
ENSG00000117215	Q9UNK4	PLA2G2D	176.1
ENSG00000117222	Q15291	RBBP5	1368.0
ENSG00000117226	Q9H0R5	GBP3	361.2
ENSG00000117228	P32455	GBP1	361.2
ENSG00000117242	P39656	PINK1-AS1	1628.0
ENSG00000117245	Q9P2E2	KIF17	176.1
ENSG00000117262	Q9Y302	GPR89A	1628.0
ENSG00000117266	Q07002	CDK18	797.0
ENSG00000117280	O14966	RAB7L1	324.5
ENSG00000117281	O95971	CD160	91.0
ENSG00000117289	Q9H3M7	TXNIP	176.1
ENSG00000117298	P42892	ECE1	910.0
ENSG00000117305	P35914	HMGCL	910.0
ENSG00000117308	Q14376	GALE	4200.0
ENSG00000117318	Q02535	ID3	454.6
ENSG00000117322	P20023	CR2	324.5
ENSG00000117335	P15529	CD46	97.4
ENSG00000117360	O43395	PRPF3	1628.0
ENSG00000117362	Q96BI3	APH1A	910.0
ENSG00000117385	Q32P28	LEPRE1	797.0
ENSG00000117394	P11166	SLC2A1	1628.0
ENSG00000117395	Q99848	EBNA1BP2	1628.0
ENSG00000117399	Q12834	CDC20	1628.0
ENSG00000117400	P40238	MPL	454.6
ENSG00000117407	Q5T4W7	ARTN	91.0
ENSG00000117408	O94829	IPO13	842.0
ENSG00000117410	Q99437	ATP6V0B	1628.0
ENSG00000117411	O60909	B4GALT2	361.2
ENSG00000117419	O43414	ERI3	176.1
ENSG00000117425	Q9Y6C5	PTCH2	910.0
ENSG00000117448	P14550	AKR1A1	4200.0
ENSG00000117450	Q06830	PRDX1	4200.0
ENSG00000117461	Q92569	PIK3R3	910.0
ENSG00000117472	O60635	TSPAN1	454.6
ENSG00000117475	Q9H2G9	BLZF1	797.0
ENSG00000117477	Q5TID7	C1orf114	842.0
ENSG00000117479	O60779	SLC19A2	910.0
ENSG00000117480	O00519	FAAH	797.0
ENSG00000117481	Q96CB9	NSUN4	910.0
ENSG00000117500	Q9Y3A6	TMED5	910.0
ENSG00000117501	Q5TGP6	C1orf129	220.2
ENSG00000117505	Q01658	DR1	1628.0
ENSG00000117507	O60774	FMO6P	1628.0
ENSG00000117519	Q15417	CNN3	797.0
ENSG00000117523	Q9Y520	PRRC2C	220.2
ENSG00000117525	P13726	F3	324.5
ENSG00000117528	P28288	ABCD3	1628.0
ENSG00000117533	O75379	VAMP4	1628.0
ENSG00000117543	Q9H2P9	DPH5	4200.0
ENSG00000117560	P48023	FASLG	454.6
ENSG00000117569	Q9UKA9	PTBP2	910.0
ENSG00000117586	P23510	TNFSF4	324.5
ENSG00000117592	P30041	PRDX6	4200.0
ENSG00000117593	Q6PI48	DARS2	454.6
ENSG00000117594	P28845	HSD11B1	842.0
ENSG00000117595	O14896	IRF6	454.6
ENSG00000117597	Q68CQ4	DIEXF	1628.0
ENSG00000117598	Q32ZL2	454.6
ENSG00000117600	Q7Z2D5	361.2
ENSG00000117601	P01008	SERPINC1	454.6
ENSG00000117602	Q9UKA8	RCAN3	324.5
ENSG00000117614	O95926	SYF2	1368.0
ENSG00000117616	Q9BUV0	C1orf63	6.1
ENSG00000117620	Q9Y2D2	SLC35A3	1368.0
ENSG00000117625	Q9P2K3	RCOR3	454.6
ENSG00000117632	P16949	STMN1	324.5
ENSG00000117640	Q9H019	FAM54B	454.6
ENSG00000117643	Q9NR34	MAN1C1	910.0
ENSG00000117650	P51955	NEK2	454.6
ENSG00000117676	Q15418	RPS6KA1	1368.0
ENSG00000117682	Q86SQ9	DHDDS	4200.0
ENSG00000117691	Q9UMX5	NENF	454.6
ENSG00000117697	Q96IY1	NSL1	324.5
ENSG00000117707	Q92786	PROX1	842.0
ENSG00000117713	O14497	ARID1A	842.0
ENSG00000117724	P49454	CENPF	454.6
ENSG00000117748	P15927	RPA2	1628.0
ENSG00000117751	Q12972	PPP1R8	910.0
ENSG00000117758	Q86Y82	STX12	842.0
ENSG00000117791	Q969Z3	MOSC2	910.0
ENSG00000117834	Q2M3M2	SLC5A9	842.0
ENSG00000117859	Q96SU4	OSBPL9	0.0
ENSG00000117862	O95881	TXNDC12	324.5
ENSG00000117868	A0FGR8	ESYT2	910.0
ENSG00000117877	O15446	CD3EAP	220.2
ENSG00000117899	Q14696	MESDC2	910.0
ENSG00000117906	Q14257	RCN2	454.6
ENSG00000117971	P30926	CHRNB4	797.0
ENSG00000117983	Q9HC84	MUC5B	797.0
ENSG00000117984	P07339	CTSD	1628.0
ENSG00000118004	Q9BWP8	COLEC11	842.0
ENSG00000118007	Q8WVM7	STAG1	1368.0
ENSG00000118017	Q9UNA3	A4GNT	361.2
ENSG00000118046	Q15831	STK11	910.0
ENSG00000118050	Q9BVV8	6.1
ENSG00000118058	Q03164	MLL	842.0
ENSG00000118094	O43280	TREH	1368.0
ENSG00000118096	Q9NQC8	IFT46	910.0
ENSG00000118113	P22894	MMP8	91.0
ENSG00000118137	P02647	APOA1	361.2
ENSG00000118156	Q9H0D2	ZNF541	176.1
ENSG00000118160	Q9UPR5	SLC8A2	910.0
ENSG00000118162	Q9Y664	KPTN	842.0
ENSG00000118168	P57730	0.0
ENSG00000118181	P62851	RPS25	1628.0
ENSG00000118193	Q15058	KIF14	842.0
ENSG00000118194	P45379	TNNT2	0.0
ENSG00000118197	Q5T1V6	DDX59	454.6
ENSG00000118200	Q08AD1	CAMSAP2	454.6
ENSG00000118217	P18850	ATF6	454.6
ENSG00000118231	P07320	CRYGD	97.4
ENSG00000118242	Q8N565	MREG	454.6
ENSG00000118245	P09430	TNP1	176.1
ENSG00000118246	Q9NYY8	FASTKD2	324.5
ENSG00000118257	O60462	NRP2	454.6
ENSG00000118260	P16220	CREB1	842.0
ENSG00000118263	O75840	KLF7	454.6
ENSG00000118267	Q14591	910.0
ENSG00000118271	P02766	TTR	454.6
ENSG00000118276	Q9UBX8	B4GALT6	454.6
ENSG00000118292	Q8WWF1	C1orf54	176.1
ENSG00000118298	Q9ULX7	CA14	176.1
ENSG00000118307	Q6TDU7	CASC1	842.0
ENSG00000118308	Q12912	LRMP	454.6
ENSG00000118322	O94823	ATP10B	1628.0
ENSG00000118363	Q15005	SPCS2	910.0
ENSG00000118369	Q9P2H5	USP35	842.0
ENSG00000118402	Q9GZR5	ELOVL4	842.0
ENSG00000118407	Q7Z7B0	FILIP1	797.0
ENSG00000118412	Q9UKL3	CASP8AP2	454.6
ENSG00000118418	Q15651	HMGN3	361.2
ENSG00000118420	Q7Z6J8	UBE2CBP	842.0
ENSG00000118432	P21554	CNR1	797.0
ENSG00000118434	Q9HBV2	SPACA1	324.5
ENSG00000118454	Q8N6S4	ANKRD13C	910.0
ENSG00000118473	Q9BQI5	SGIP1	361.2
ENSG00000118479	Q5T1H1	324.5
ENSG00000118482	Q92576	PHF3	454.6
ENSG00000118487	Q5T1H1	324.5
ENSG00000118491	Q5TFG8	C6orf94	0.0
ENSG00000118492	Q8N7X0	C6orf103	842.0
ENSG00000118495	Q9UM63	PLAGL1	324.5
ENSG00000118496	Q8TB52	FBXO30	454.6
ENSG00000118503	P21580	TNFAIP3	220.2
ENSG00000118507	Q9P0M2	AKAP7	454.6
ENSG00000118508	Q13637	RAB32	910.0
ENSG00000118513	P10242	MYB	454.6
ENSG00000118514	Q9H2A2	ALDH8A1	797.0
ENSG00000118515	O00141	SGK1	454.6
ENSG00000118518	Q9NTX7	RNF146	910.0
ENSG00000118520	P05089	ARG1	1628.0
ENSG00000118523	P29279	CTGF	797.0
ENSG00000118526	O43680	TCF21	454.6
ENSG00000118557	Q8TBY8	PMFBP1	97.4
ENSG00000118564	Q9UKA1	FBXL5	454.6
ENSG00000118579	Q9H204	MED28	220.2
ENSG00000118596	O60669	SLC16A7	797.0
ENSG00000118600	Q9Y2B1	TMEM5	842.0
ENSG00000118620	Q9H8G1	ZNF430	910.0
ENSG00000118639	O00237	842.0
ENSG00000118640	Q9BV40	VAMP8	176.1
ENSG00000118655	Q9H816	DCLRE1B	842.0
ENSG00000118680	O14950	MYL12B	910.0
ENSG00000118689	O43524	FOXO3	454.6
ENSG00000118690	Q8NEN0	ARMC2	842.0
ENSG00000118702	P01286	GHRH	97.4
ENSG00000118705	P04844	RPN2	1368.0
ENSG00000118707	Q9GZN2	TGIF2	361.2
ENSG00000118729	O14958	CASQ2	797.0
ENSG00000118733	Q96PB7	OLFM3	842.0
ENSG00000118762	Q13563	PKD2	910.0
ENSG00000118777	Q9UNQ0	ABCG2	1628.0
ENSG00000118785	P10451	SPP1	324.5
ENSG00000118804	O95210	STBD1	176.1
ENSG00000118816	Q14094	CCNI	842.0
ENSG00000118849	P49788	RARRES1	361.2
ENSG00000118855	Q9H3U5	MFSD1	842.0
ENSG00000118873	Q9H2M9	RAB3GAP2	910.0
ENSG00000118894	Q96G04	FAM86A	1628.0
ENSG00000118898	O60437	PPL	454.6
ENSG00000118900	Q9NPG3	UBN1	361.2
ENSG00000118903	Q13890	BTF3P11	6.1
ENSG00000118922	Q9Y4X4	KLF12	454.6
ENSG00000118939	P15374	UCHL3	1628.0
ENSG00000118946	O14917	PCDH17	797.0
ENSG00000118960	Q53T59	HS1BP3	361.2
ENSG00000118961	Q9H6V9	C2orf43	1628.0
ENSG00000118965	Q9P2L0	WDR35	910.0
ENSG00000118971	P30279	CCND2	910.0
ENSG00000118972	Q9GZV9	FGF23	454.6
ENSG00000118976	Q7RTX8	361.2
ENSG00000118985	O00472	ELL2	454.6
ENSG00000118990	A6NLA2	GLRXP3	6.1
ENSG00000118997	Q8WXX0	DNAH7	1628.0
ENSG00000119004	Q6UW02	CYP20A1	842.0
ENSG00000119013	O43676	NDUFB3	842.0
ENSG00000119041	Q9Y5Q9	GTF3C3	1628.0
ENSG00000119042	Q9UPW6	SATB2	454.6
ENSG00000119048	P63146	UBE2B	1628.0
ENSG00000119121	Q9BX84	TRPM6	910.0
ENSG00000119125	Q9Y2T3	GDA	4200.0
ENSG00000119138	Q13886	KLF9	220.2
ENSG00000119139	Q9UDY2	TJP2	910.0
ENSG00000119147	Q9H1Z8	C2orf40	454.6
ENSG00000119185	O14713	ITGB1BP1	842.0
ENSG00000119203	Q9UKF6	CPSF3	1628.0
ENSG00000119227	Q86VD9	PIGZ	324.5
ENSG00000119231	Q96HI0	SENP5	1628.0
ENSG00000119242	Q53HC0	CCDC92	842.0
ENSG00000119280	Q9H425	C1orf198	454.6
ENSG00000119283	Q6ZTA4	TRIM67	454.6
ENSG00000119285	Q9H583	HEATR1	1368.0
ENSG00000119314	O95758	ROD1	910.0
ENSG00000119318	P54727	RAD23B	1628.0
ENSG00000119321	Q5T1M5	FKBP15	842.0
ENSG00000119326	Q9UBT7	CTNNAL1	910.0
ENSG00000119328	Q9NX38	FAM206A	910.0
ENSG00000119333	Q96EX3	WDR34	842.0
ENSG00000119335	Q01105	SET	910.0
ENSG00000119383	Q15257	PPP2R4	1628.0
ENSG00000119392	Q53GS7	GLE1	842.0
ENSG00000119396	P61106	RAB14	910.0
ENSG00000119397	Q7Z7A1	CNTRL	842.0
ENSG00000119401	Q13049	TRIM32	97.4
ENSG00000119402	Q9UKT8	FBXW2	842.0
ENSG00000119403	Q5T6S3	PHF19	220.2
ENSG00000119408	Q9HC98	NEK6	842.0
ENSG00000119411	Q5W0U4	BSPRY	324.5
ENSG00000119414	O00743	PPP6C	0.0
ENSG00000119421	P51970	NDUFA8	910.0
ENSG00000119431	Q9BSH5	HDHD3	4200.0
ENSG00000119440	Q5VSP4	LCN1P1	0.0
ENSG00000119446	Q96H35	RBM18	797.0
ENSG00000119457	Q9BY10	SLC46A2	454.6
ENSG00000119471	Q6YN16	HSDL2	910.0
ENSG00000119487	Q9BPZ7	MAPKAP1	454.6
ENSG00000119508	Q92570	NR4A3	324.5
ENSG00000119509	Q9Y283	INVS	0.0
ENSG00000119514	Q8IXK2	GALNT12	454.6
ENSG00000119522	Q8TEH3	DENND1A	797.0
ENSG00000119523	Q9H553	ALG2	1628.0
ENSG00000119535	Q99062	CSF3R	454.6
ENSG00000119537	Q06136	KDSR	1628.0
ENSG00000119541	O75351	VPS4B	1628.0
ENSG00000119547	O95948	ONECUT2	220.2
ENSG00000119559	Q9UFG5	C19orf25	797.0
ENSG00000119574	Q96K62	ZBTB45	91.0
ENSG00000119596	P49750	YLPM1	842.0
ENSG00000119599	Q8WV16	DCAF4	454.6
ENSG00000119608	Q3B8N5	PROX2	0.0
ENSG00000119614	P58304	VSX2	454.6
ENSG00000119616	Q9Y324	FCF1	1628.0
ENSG00000119630	P49763	PGF	220.2
ENSG00000119632	Q9H2X8	IFI27L2	29.6
ENSG00000119636	Q8ND07	C14orf45	842.0
ENSG00000119638	Q8TD19	NEK9	361.2
ENSG00000119640	P07311	ACYP1	4200.0
ENSG00000119650	Q96FT9	IFT43	361.2
ENSG00000119655	P61916	NPC2	842.0
ENSG00000119661	Q4LDG9	DNAL1	842.0
ENSG00000119669	Q9H1B7	IRF2BPL	361.2
ENSG00000119673	P49753	ACOT2	454.6
ENSG00000119681	Q14767	LTBP2	454.6
ENSG00000119682	O15033	KIAA0317	842.0
ENSG00000119684	Q9UHC1	MLH3	842.0
ENSG00000119685	Q6EMB2	TTLL5	910.0
ENSG00000119686	Q9UPI3	910.0
ENSG00000119688	O14678	ABCD4	842.0
ENSG00000119689	P36957	DLST	4200.0
ENSG00000119698	Q6NUP7	PPP4R4	842.0
ENSG00000119699	P10600	TGFB3	324.5
ENSG00000119703	Q53FD0	FAM164C	0.0
ENSG00000119705	Q9GZT3	SLIRP	324.5
ENSG00000119707	P49756	RBM25	842.0
ENSG00000119711	Q02252	ALDH6A1	910.0
ENSG00000119714	Q15743	GPR68	454.6
ENSG00000119715	O95718	ESRRB	454.6
ENSG00000119718	P49770	EIF2B2	1628.0
ENSG00000119720	Q9H7Z3	C14orf102	842.0
ENSG00000119723	Q9Y2Z9	COQ6	1628.0
ENSG00000119725	Q86VK4	ZNF410	454.6
ENSG00000119729	P17081	RHOQ	454.6
ENSG00000119737	O95800	GPR75	176.1
ENSG00000119760	O94864	SUPT7L	797.0
ENSG00000119771	Q96CT2	KLHL29	454.6
ENSG00000119772	Q9Y6K1	DNMT3A	842.0
ENSG00000119777	Q6NUQ4	TMEM214	842.0
ENSG00000119778	Q9ULI0	ATAD2B	1368.0
ENSG00000119782	P68106	FKBP1B	1628.0
ENSG00000119787	Q8NHH9	ATL2	910.0
ENSG00000119801	P62699	YPEL5	910.0
ENSG00000119812	Q8NCA5	FAM98A	910.0
ENSG00000119820	Q9BSR8	YIPF4	842.0
ENSG00000119844	Q6ULP2	AFTPH	797.0
ENSG00000119862	Q3ZCW2	LGALSL	454.6
ENSG00000119865	Q96F85	CNRIP1	454.6
ENSG00000119866	Q9H165	BCL11A	454.6
ENSG00000119878	Q9P021	CRIPT	797.0
ENSG00000119888	P16422	EPCAM	361.2
ENSG00000119899	Q9NRA2	SLC17A5	910.0
ENSG00000119900	Q5TC84	OGFRL1	454.6
ENSG00000119906	Q8IX21	FAM178A	454.6
ENSG00000119912	P14735	IDE	1628.0
ENSG00000119913	Q96PL2	TECTB	454.6
ENSG00000119915	Q9HB03	ELOVL3	220.2
ENSG00000119916	Q9H354	0.0
ENSG00000119917	O14879	IFIT3	91.0
ENSG00000119919	Q8TAU0	NKX2-3	454.6
ENSG00000119922	P09913	IFIT2	97.4
ENSG00000119927	Q9HCL2	GPAM	910.0
ENSG00000119929	Q9NTM9	CUTC	910.0
ENSG00000119938	Q9UQK1	PPP1R3C	454.6
ENSG00000119943	Q8N2H3	PYROXD2	842.0
ENSG00000119946	Q9NRU3	CNNM1	4200.0
ENSG00000119950	P50539	MXI1	797.0
ENSG00000119953	O75940	SMNDC1	1628.0
ENSG00000119965	Q9H8K7	C10orf88	324.5
ENSG00000119969	Q9NRZ9	HELLS	842.0
ENSG00000119973	P49683	PRLHR	454.6
ENSG00000119977	Q6NUS6	TCTN3	220.2
ENSG00000119979	Q8TCE6	FAM45A	842.0
ENSG00000119986	Q5T686	AVPI1	0.0
ENSG00000120008	Q9BZH6	WDR11	454.6
ENSG00000120029	Q5T2E6	C10orf76	1368.0
ENSG00000120049	Q9NS61	KCNIP2	0.0
ENSG00000120051	Q5T655	CCDC147	842.0
ENSG00000120053	P17174	GOT1	1368.0
ENSG00000120054	P15169	CPN1	454.6
ENSG00000120055	Q9H7T3	C10orf95	6.1
ENSG00000120057	Q5T4F7	SFRP5	842.0
ENSG00000120063	Q14344	GNA13	910.0
ENSG00000120068	P17481	HOXB8	324.5
ENSG00000120071	Q7Z3B3	KIAA1267	220.2
ENSG00000120075	P09067	HOXB5	361.2
ENSG00000120087	P09629	HOXB7	220.2
ENSG00000120088	P34998	CRHR1	454.6
ENSG00000120093	P14651	HOXB3	454.6
ENSG00000120094	P14653	HOXB1	797.0
ENSG00000120129	P28562	DUSP1	797.0
ENSG00000120137	Q9H999	PANK3	361.2
ENSG00000120149	P35548	MSX2	797.0
ENSG00000120156	Q02763	TEK	842.0
ENSG00000120158	Q9Y2P8	RCL1	1628.0
ENSG00000120159	Q9H8G2	C9orf82	361.2
ENSG00000120160	Q9NQ60	C9orf11	97.4
ENSG00000120162	Q86TA1	MOB3B	797.0
ENSG00000120210	Q9Y581	INSL6	97.4
ENSG00000120211	Q14641	INSL4	29.6
ENSG00000120215	Q16655	MLANA	361.2
ENSG00000120217	Q9NZQ7	CD274	454.6
ENSG00000120235	P05013	IFNA6	6.1
ENSG00000120242	P32881	IFNA8	29.6
ENSG00000120251	P42262	GRIA2	910.0
ENSG00000120253	Q8NFH3	NUP43	910.0
ENSG00000120254	Q6UB35	MTHFD1L	4200.0
ENSG00000120256	Q86VZ4	LRP11	454.6
ENSG00000120262	Q8IYT3	C6orf97	842.0
ENSG00000120265	P22061	PCMT1	4200.0
ENSG00000120278	Q9ULL1	PLEKHG1	454.6
ENSG00000120279	Q8N699	MYCT1	324.5
ENSG00000120280	Q9HAI6	CXorf21	176.1
ENSG00000120289	O15481	MAGEB4	97.4
ENSG00000120306	Q9H1C7	C5orf32	29.6
ENSG00000120314	Q9H6Y2	WDR55	1628.0
ENSG00000120318	Q8WWN8	ARAP3	842.0
ENSG00000120322	Q9UN66	PCDHB8	797.0
ENSG00000120324	Q9UN67	PCDHB10	797.0
ENSG00000120327	Q9Y5E9	PCDHB14	797.0
ENSG00000120328	Q9Y5F1	PCDHB12	797.0
ENSG00000120329	Q9BXI2	SLC25A2	910.0
ENSG00000120332	Q9UQP3	TNN	910.0
ENSG00000120333	O60783	MRPS14	4200.0
ENSG00000120334	Q8N0S6	CENPL	842.0
ENSG00000120337	Q9UNG2	TNFSF18	97.4
ENSG00000120341	Q96JE7	324.5
ENSG00000120370	Q5T7V8	GORAB	797.0
ENSG00000120436	O00270	GPR31	176.1
ENSG00000120437	Q9BWD1	ACAT2	4200.0
ENSG00000120438	P17987	TCP1	1628.0
ENSG00000120440	Q9BWV7	TTLL2	842.0
ENSG00000120451	Q92543	SNX19	797.0
ENSG00000120457	P48544	KCNJ5	797.0
ENSG00000120458	Q6P1R3	C11orf61	324.5
ENSG00000120471	Q9HCN2	TP53AIP1	6.1
ENSG00000120498	Q8IYF3	TEX11	176.1
ENSG00000120500	P36575	ARR3	176.1
ENSG00000120509	Q5EBL8	PDZD11	842.0
ENSG00000120519	Q0GE19	SLC10A7	842.0
ENSG00000120526	Q96RS6	NUDCD1	910.0
ENSG00000120533	Q9NPA8	ENY2	842.0
ENSG00000120539	Q96GX5	MASTL	454.6
ENSG00000120549	Q5T5P2	KIAA1217	454.6
ENSG00000120563	Q6UWQ5	LYZL1	97.4
ENSG00000120586	P22897	MRC1	842.0
ENSG00000120594	Q6UX71	PLXDC2	910.0
ENSG00000120616	Q9H2F5	EPC1	910.0
ENSG00000120645	Q9UPP2	IQSEC3	454.6
ENSG00000120647	Q9BR77	CCDC77	842.0
ENSG00000120656	Q16514	TAF12	1368.0
ENSG00000120658	Q8TC92	ENOX1	454.6
ENSG00000120659	O14788	TNFSF11	361.2
ENSG00000120662	O75570	MTRF1	454.6
ENSG00000120669	A6NNP5	SOHLH2	176.1
ENSG00000120675	Q9Y5T4	DNAJC15	1628.0
ENSG00000120685	Q86XN7	PROSER1	454.6
ENSG00000120686	P61960	UFM1	1628.0
ENSG00000120688	O75554	WBP4	910.0
ENSG00000120690	P32519	ELF1	361.2
ENSG00000120693	O15198	SMAD9	910.0
ENSG00000120694	Q92598	HSPH1	1628.0
ENSG00000120696	Q8WVZ9	KBTBD7	220.2
ENSG00000120697	Q9Y673	ALG5	4200.0
ENSG00000120699	Q96B26	EXOSC8	842.0
ENSG00000120705	P62495	ETF1	4200.0
ENSG00000120708	Q15582	TGFBI	361.2
ENSG00000120709	Q9NYF3	FAM53C	176.1
ENSG00000120725	Q9H173	SIL1	1368.0
ENSG00000120727	Q9BPZ3	PAIP2	324.5
ENSG00000120729	Q9UBF9	MYOT	361.2
ENSG00000120733	Q7LBC6	KDM3B	842.0
ENSG00000120738	P18146	EGR1	454.6
ENSG00000120742	Q9Y6X1	SERP1	176.1
ENSG00000120756	Q14651	PLS1	1368.0
ENSG00000120784	Q9Y2G7	ZFP30	910.0
ENSG00000120798	P13056	NR2C1	842.0
ENSG00000120800	O75691	UTP20	1368.0
ENSG00000120802	P42166	TMPO	176.1
ENSG00000120805	P40616	ARL1	1628.0
ENSG00000120820	Q9H1C3	GLT8D2	454.6
ENSG00000120832	Q49AM1	MTERFD3	454.6
ENSG00000120833	O14508	SOCS2	842.0
ENSG00000120837	P25208	NFYB	1628.0
ENSG00000120853	Q9HBQ8	6.1
ENSG00000120860	Q9Y3C0	CCDC53	910.0
ENSG00000120868	O14727	APAF1	454.6
ENSG00000120875	Q13115	DUSP4	454.6
ENSG00000120885	P10909	CLU	454.6
ENSG00000120889	O14763	TNFRSF10B	6.1
ENSG00000120896	O60504	SORBS3	220.2
ENSG00000120899	Q14289	PTK2B	910.0
ENSG00000120903	Q15822	CHRNA2	454.6
ENSG00000120907	P35348	ADRA1A	324.5
ENSG00000120910	P48454	PPP3CC	1628.0
ENSG00000120913	Q96JY6	PDLIM2	0.0
ENSG00000120915	P34913	EPHX2	842.0
ENSG00000120925	Q96K19	RNF170	842.0
ENSG00000120937	P16860	NPPB	29.6
ENSG00000120942	Q9Y5Z9	UBIAD1	454.6
ENSG00000120948	Q13148	TARDBP	910.0
ENSG00000120949	P28908	TNFRSF8	97.4
ENSG00000120952	O60811	PRAMEF2	29.6
ENSG00000120963	Q9Y5V0	ZNF706	910.0
ENSG00000120992	O75608	LYPLA1	1628.0
ENSG00000121005	Q9H336	CRISPLD1	454.6
ENSG00000121022	Q92905	COPS5	1628.0
ENSG00000121031	P78527	842.0
ENSG00000121039	Q8IZV5	RDH10	454.6
ENSG00000121053	P11678	EPX	797.0
ENSG00000121057	Q92667	AKAP1	910.0
ENSG00000121058	P38432	COIL	324.5
ENSG00000121060	Q14258	TRIM25	454.6
ENSG00000121064	Q9HB40	SCPEP1	910.0
ENSG00000121067	O43791	SPOP	797.0
ENSG00000121068	Q13207	TBX2	910.0
ENSG00000121073	P78383	SLC35B1	1628.0
ENSG00000121075	P57082	TBX4	324.5
ENSG00000121083	Q96FJ2	DYNLL2	1628.0
ENSG00000121101	Q8IWB6	TEX14	324.5
ENSG00000121104	Q9C073	FAM117A	176.1
ENSG00000121152	Q15003	NCAPH	1368.0
ENSG00000121207	O95237	LRAT	454.6
ENSG00000121210	A2VDJ0	KIAA0922	361.2
ENSG00000121211	Q9BWT6	MND1	1628.0
ENSG00000121236	Q9C030	TRIM6	97.4
ENSG00000121270	Q96J66	ABCC11	1628.0
ENSG00000121274	Q8NDF8	PAPD5	1628.0
ENSG00000121281	P51828	ADCY7	910.0
ENSG00000121289	Q96ST8	CEP89	842.0
ENSG00000121297	Q63HK5	TSHZ3	454.6
ENSG00000121310	Q86YB7	ECHDC2	1628.0
ENSG00000121314	Q9NYW2	TAS2R8	29.6
ENSG00000121316	Q6P4A8	PLBD1	910.0
ENSG00000121318	Q9NYW0	TAS2R10	176.1
ENSG00000121335	P02812	PRB2	0.0
ENSG00000121350	Q8WU10	PYROXD1	910.0
ENSG00000121351	P10997	IAPP	324.5
ENSG00000121361	Q15842	KCNJ8	454.6
ENSG00000121377	Q9NYW3	TAS2R7	176.1
ENSG00000121380	Q9BZR8	BCL2L14	91.0
ENSG00000121381	Q9NYW1	TAS2R9	29.6
ENSG00000121388	Q9H521	29.6
ENSG00000121390	Q8WXF1	PSPC1	324.5
ENSG00000121406	Q6P9A3	ZNF549	29.6
ENSG00000121410	P04217	A1BG	97.4
ENSG00000121413	Q8TBC5	ZSCAN18	91.0
ENSG00000121417	Q13398	ZNF211	29.6
ENSG00000121440	Q9UPQ7	PDZRN3	454.6
ENSG00000121446	A5PLK6	RGSL1	324.5
ENSG00000121454	Q969G2	LHX4	910.0
ENSG00000121481	Q99496	RNF2	842.0
ENSG00000121486	Q7Z2T5	TRMT1L	842.0
ENSG00000121542	Q96IW7	SEC22A	361.2
ENSG00000121552	P01040	CSTA	97.4
ENSG00000121570	Q7L190	DPPA4	176.1
ENSG00000121577	Q9HBU9	POPDC2	454.6
ENSG00000121578	O60513	B4GALT4	454.6
ENSG00000121579	Q9GZZ1	NAA50	1628.0
ENSG00000121594	P33681	CD80	176.1
ENSG00000121621	Q8NI77	KIF18A	1628.0
ENSG00000121634	P48165	GJA8	361.2
ENSG00000121644	Q9BSY9	PPPDE1	1628.0
ENSG00000121653	Q9UQF2	MAPK8IP1	361.2
ENSG00000121671	Q49AN0	CRY2	1628.0
ENSG00000121680	Q9Y5Y5	PEX16	1368.0
ENSG00000121690	Q96QD5	DEPDC7	842.0
ENSG00000121691	P04040	CAT	4200.0
ENSG00000121716	Q9UKJ0	PILRB	97.4
ENSG00000121741	Q9UBW7	ZMYM2	842.0
ENSG00000121742	O95452	GJB6	324.5
ENSG00000121743	Q9Y6H8	GJA3	361.2
ENSG00000121749	Q8TC07	TBC1D15	1628.0
ENSG00000121753	O60241	BAI2	454.6
ENSG00000121764	O43613	HCRTR1	97.4
ENSG00000121766	Q9NP64	ZCCHC17	454.6
ENSG00000121769	P05413	FABP3	454.6
ENSG00000121774	Q07666	KHDRBS1	454.6
ENSG00000121775	Q9GZU3	TMEM39B	0.0
ENSG00000121797	O00421	CCRL2	220.2
ENSG00000121807	P41597	CCR2	361.2
ENSG00000121848	Q9Y4L5	RNF115	176.1
ENSG00000121851	Q9BT43	POLR3GL	176.1
ENSG00000121853	Q92847	GHSR	797.0
ENSG00000121858	P50591	TNFSF10	324.5
ENSG00000121864	Q9UID6	ZNF639	361.2
ENSG00000121871	O94933	SLITRK3	454.6
ENSG00000121879	P42336	PIK3CA	910.0
ENSG00000121892	Q29RF7	PDS5A	1368.0
ENSG00000121895	Q8N614	TMEM156	324.5
ENSG00000121897	O43766	LIAS	4200.0
ENSG00000121898	Q8N436	CPXM2	454.6
ENSG00000121900	Q969K7	TMEM54	220.2
ENSG00000121903	P17040	ZSCAN20	220.2
ENSG00000121904	Q7Z408	CSMD2	454.6
ENSG00000121905	P84074	HPCA	361.2
ENSG00000121931	Q5T3J3	LRIF1	324.5
ENSG00000121933	P33765	ADORA3	0.0
ENSG00000121940	Q96S66	CLCC1	361.2
ENSG00000121957	P81274	GPSM2	910.0
ENSG00000121964	Q4AE62	GTDC1	842.0
ENSG00000121966	P61073	CXCR4	797.0
ENSG00000121988	Q5FWF4	ZRANB3	1628.0
ENSG00000121989	P27037	ACVR2A	910.0
ENSG00000122008	Q9UBT6	POLK	1628.0
ENSG00000122012	Q496J9	SV2C	842.0
ENSG00000122025	P36888	FLT3	220.2
ENSG00000122026	P46778	RPL21	4200.0
ENSG00000122033	Q9H2K0	MTIF3	324.5
ENSG00000122034	Q92664	GTF3A	1368.0
ENSG00000122035	Q6T310	RASL11A	324.5
ENSG00000122042	O95164	UBL3	910.0
ENSG00000122068	Q96QD9	FYTTD1	361.2
ENSG00000122085	Q7Z6M4	MTERFD2	220.2
ENSG00000122121	O43895	XPNPEP2	1628.0
ENSG00000122122	O75995	SASH3	454.6
ENSG00000122126	Q01968	OCRL	910.0
ENSG00000122133	P09466	PAEP	29.6
ENSG00000122136	Q9NY56	OBP2A	6.1
ENSG00000122140	Q9Y399	MRPS2	1368.0
ENSG00000122145	Q9Y458	TBX22	361.2
ENSG00000122176	Q06828	FMOD	454.6
ENSG00000122180	P15173	MYOG	454.6
ENSG00000122188	Q8IWV1	LAX1	220.2
ENSG00000122194	P00747	PLG	324.5
ENSG00000122203	Q96A73	KIAA1191	324.5
ENSG00000122218	P53621	COPA	1628.0
ENSG00000122223	Q9BZW8	CD244	97.4
ENSG00000122224	Q9HBG7	LY9	97.4
ENSG00000122254	Q9Y278	HS3ST2	176.1
ENSG00000122257	Q7Z6E9	RBBP6	1368.0
ENSG00000122299	Q8IWR0	ZC3H7A	797.0
ENSG00000122304	P04554	PRM2	29.6
ENSG00000122335	Q96JX3	SERAC1	910.0
ENSG00000122339	Q9NWH2	361.2
ENSG00000122359	P50995	ANXA11	910.0
ENSG00000122367	O75112	LDB3	797.0
ENSG00000122375	Q9UHM6	OPN4	454.6
ENSG00000122378	Q9BRX8	C10orf58	454.6
ENSG00000122386	O95201	ZNF205	176.1
ENSG00000122390	Q9H7X0	NAA60	910.0
ENSG00000122406	P46777	RPL5	4200.0
ENSG00000122417	Q9ULJ1	ODF2L	361.2
ENSG00000122420	P43088	PTGFR	324.5
ENSG00000122432	Q5VX52	SPATA1	97.4
ENSG00000122435	Q9NUP7	CCDC76	1628.0
ENSG00000122477	Q96DD0	LRRC39	454.6
ENSG00000122481	Q9Y3V2	RWDD3	842.0
ENSG00000122482	Q9H582	ZNF644	454.6
ENSG00000122483	Q5T9S5	CCDC18	842.0
ENSG00000122484	Q8IXW5	RPAP2	454.6
ENSG00000122490	Q8N2U9	PQLC1	1628.0
ENSG00000122497	Q5TI25	NBPF14	29.6
ENSG00000122507	Q3SYG4	BBS9	910.0
ENSG00000122512	P54278	PMS2	1628.0
ENSG00000122515	Q8NF64	ZMIZ2	361.2
ENSG00000122543	P32930	OCM	454.6
ENSG00000122545	Q16181	SEPT7	1368.0
ENSG00000122547	Q7L9B9	EEPD1	454.6
ENSG00000122548	Q14695	KIAA0087	6.1
ENSG00000122550	Q8IXQ5	KLHL7	0.0
ENSG00000122557	Q9BSE4	HERPUD2	454.6
ENSG00000122565	Q13185	CBX3	454.6
ENSG00000122566	P22626	HNRNPA2B1	361.2
ENSG00000122574	A6NGB9	WIPF3	97.4
ENSG00000122584	P58417	NXPH1	454.6
ENSG00000122585	P01303	NPY	454.6
ENSG00000122591	Q9BYI3	FAM126A	797.0
ENSG00000122592	P31268	HOXA7	361.2
ENSG00000122641	P08476	INHBA	324.5
ENSG00000122642	O95302	FKBP9	797.0
ENSG00000122643	Q9H0P0	NT5C3	910.0
ENSG00000122644	P40617	ARL4A	454.6
ENSG00000122674	O95766	CCZ1	910.0
ENSG00000122678	Q9NP87	POLM	220.2
ENSG00000122679	O60896	RAMP3	361.2
ENSG00000122687	Q9UI43	FTSJ2	1368.0
ENSG00000122691	Q15672	TWIST1	910.0
ENSG00000122692	Q2TAY7	SMU1	910.0
ENSG00000122694	Q9H4G4	GLIPR2	910.0
ENSG00000122696	Q9H1U9	MCART1	176.1
ENSG00000122705	P09496	CLTA	910.0
ENSG00000122707	O95980	RECK	842.0
ENSG00000122711	O60575	SPINK4	324.5
ENSG00000122718	Q9NQN1	OR2S2	176.1
ENSG00000122728	Q8IZX4	TAF1L	1368.0
ENSG00000122729	P21399	ACO1	4200.0
ENSG00000122733	Q9UPV7	KIAA1045	324.5
ENSG00000122735	Q9UI46	DNAI1	220.2
ENSG00000122741	Q5QP82	DCAF10	842.0
ENSG00000122756	P26992	CNTFR	361.2
ENSG00000122778	Q9HCM3	KIAA1549	176.1
ENSG00000122779	O15164	TRIM24	842.0
ENSG00000122783	Q9BWK5	C7orf49	176.1
ENSG00000122786	Q05682	CALD1	454.6
ENSG00000122787	P51857	AKR1D1	4200.0
ENSG00000122824	Q8NFP7	NUDT10	0.0
ENSG00000122852	Q8IWL2	SFTPA1	361.2
ENSG00000122854	Q8IWL1	361.2
ENSG00000122859	Q9Y4Z2	NEUROG3	176.1
ENSG00000122861	P00749	PLAU	324.5
ENSG00000122862	P10124	SRGN	324.5
ENSG00000122863	Q7LGC8	CHST3	176.1
ENSG00000122870	Q9H694	BICC1	797.0
ENSG00000122873	Q9NZ45	CISD1	454.6
ENSG00000122877	P11161	EGR2	176.1
ENSG00000122882	O95905	ECD	1368.0
ENSG00000122884	P13674	P4HA1	910.0
ENSG00000122912	P16260	SLC25A16	842.0
ENSG00000122952	O95229	ZWINT	97.4
ENSG00000122958	O75436	VPS26A	1628.0
ENSG00000122965	Q9Y4C8	RBM19	1628.0
ENSG00000122966	O14578	CIT	842.0
ENSG00000122970	Q8WYA0	IFT81	910.0
ENSG00000122971	P16219	ACADS	1628.0
ENSG00000122986	Q96D96	HVCN1	842.0
ENSG00000123009	O60361	NME2P1	6.1
ENSG00000123064	Q8TDD1	DDX54	176.1
ENSG00000123066	Q71F56	MED13L	910.0
ENSG00000123080	P42773	CDKN2C	176.1
ENSG00000123091	Q9Y3C5	RNF11	910.0
ENSG00000123094	Q8NHQ8	RASSF8	842.0
ENSG00000123095	Q9C0J9	BHLHE41	176.1
ENSG00000123096	Q14714	SSPN	454.6
ENSG00000123104	Q14571	ITPR2	797.0
ENSG00000123106	Q7Z6B0	CCDC91	176.1
ENSG00000123119	Q8N987	NECAB1	454.6
ENSG00000123124	Q9H0M0	WWP1	910.0
ENSG00000123130	Q9Y305	ACOT9	910.0
ENSG00000123131	Q13162	PRDX4	4200.0
ENSG00000123136	O00148	DDX39A	1628.0
ENSG00000123143	Q16512	PKN1	910.0
ENSG00000123144	Q9BQ61	C19orf43	176.1
ENSG00000123146	P48960	CD97	220.2
ENSG00000123154	Q9BRX9	WDR83	1628.0
ENSG00000123159	O14908	GIPC1	910.0
ENSG00000123165	Q8TDG2	ACTRT1	220.2
ENSG00000123171	Q6NSX1	CCDC70	220.2
ENSG00000123178	Q5W111	SPRYD7	910.0
ENSG00000123179	Q9BY08	EBPL	0.0
ENSG00000123191	P35670	ATP7B	4200.0
ENSG00000123200	Q5T200	ZC3H13	454.6
ENSG00000123201	O75343	GUCY1B2	0.0
ENSG00000123213	Q9BYT8	NLN	1628.0
ENSG00000123219	Q9BS16	CENPK	454.6
ENSG00000123240	Q96CV9	OPTN	454.6
ENSG00000123243	Q86UX2	ITIH5	0.0
ENSG00000123268	P18846	ATF1	454.6
ENSG00000123297	P43897	TSFM	176.1
ENSG00000123307	Q9HD90	NEUROD4	454.6
ENSG00000123329	Q9BRR9	ARHGAP9	97.4
ENSG00000123338	P55160	NCKAP1L	910.0
ENSG00000123342	Q99542	MMP19	842.0
ENSG00000123349	Q99471	PFDN5	1628.0
ENSG00000123352	Q86XZ4	SPATS2	454.6
ENSG00000123353	Q53FV1	ORMDL2	454.6
ENSG00000123358	P22736	NR4A1	910.0
ENSG00000123360	Q01064	PDE1B	1628.0
ENSG00000123364	P31276	HOXC13	97.4
ENSG00000123374	P24941	CDK2	1628.0
ENSG00000123384	Q07954	LRP1	910.0
ENSG00000123388	O43248	HOXC11	454.6
ENSG00000123395	Q9BSB4	C12orf44	97.4
ENSG00000123405	Q16621	NFE2	97.4
ENSG00000123407	P31275	HOXC12	797.0
ENSG00000123411	Q9H2S9	IKZF4	176.1
ENSG00000123415	Q53HV7	SMUG1	842.0
ENSG00000123416	P68363	TUBA1B	1628.0
ENSG00000123427	Q96AZ1	METTL21B	220.2
ENSG00000123444	Q9NVX7	KBTBD4	454.6
ENSG00000123453	Q9UL12	SARDH	797.0
ENSG00000123454	P09172	DBH	797.0
ENSG00000123472	Q5TC12	ATPAF1	1628.0
ENSG00000123473	Q15468	STIL	842.0
ENSG00000123485	Q8NCD3	HJURP	97.4
ENSG00000123496	Q14627	IL13RA2	454.6
ENSG00000123500	Q03692	COL10A1	220.2
ENSG00000123505	P17707	AMD1	1628.0
ENSG00000123545	Q9P032	NDUFAF4	842.0
ENSG00000123552	Q70EL2	USP45	361.2
ENSG00000123560	P60201	PLP1	361.2
ENSG00000123561	P05543	SERPINA7	220.2
ENSG00000123562	Q15014	MORF4L2	97.4
ENSG00000123569	Q7Z2G1	H2BFWT	97.4
ENSG00000123570	Q9NP90	RAB9B	797.0
ENSG00000123572	Q7Z2Y5	NRK	0.0
ENSG00000123575	Q6PEV8	FAM199X	797.0
ENSG00000123576	Q8N693	ESX1	0.0
ENSG00000123584	P43362	MAGEA9B	29.6
ENSG00000123594	Q9H3M9	ATXN3L	0.0
ENSG00000123595	P51151	RAB9A	454.6
ENSG00000123600	Q9H825	METTL8	220.2
ENSG00000123607	Q7Z4L5	TTC21B	910.0
ENSG00000123609	Q13287	NMI	454.6
ENSG00000123610	P98066	TNFAIP6	454.6
ENSG00000123612	Q8NER5	ACVR1C	910.0
ENSG00000123636	Q9UIF8	BAZ2B	842.0
ENSG00000123643	Q7Z2H8	SLC36A1	1628.0
ENSG00000123684	Q92604	LPGAT1	797.0
ENSG00000123685	Q9NR55	BATF3	324.5
ENSG00000123689	P27469	G0S2	6.1
ENSG00000123700	P63252	KCNJ2	910.0
ENSG00000123728	Q9Y3L5	RAP2C	910.0
ENSG00000123737	Q06265	EXOSC9	4200.0
ENSG00000123739	Q9BZM1	PLA2G12A	454.6
ENSG00000123810	Q9BPU9	B9D2	176.1
ENSG00000123815	Q96D53	ADCK4	1628.0
ENSG00000123836	O60825	PFKFB2	4200.0
ENSG00000123838	P04003	C4BPA	361.2
ENSG00000123843	P20851	C4BPB	176.1
ENSG00000123870	P52743	ZNF137P	0.0
ENSG00000123892	P57729	RAB38	454.6
ENSG00000123901	Q9NYM4	GPR83	454.6
ENSG00000123908	Q9UKV8	EIF2C2	1368.0
ENSG00000123933	Q14582	MXD4	454.6
ENSG00000123965	A8MQ11	PMS2P5	0.0
ENSG00000123975	P33552	CKS2	1628.0
ENSG00000123977	Q8N136	WDR69	361.2
ENSG00000123983	O95573	ACSL3	1368.0
ENSG00000123989	Q8IZ52	CHPF	910.0
ENSG00000123992	Q9ULA0	DNPEP	454.6
ENSG00000123999	P05111	INHA	361.2
ENSG00000124003	Q96PD6	MOGAT1	1628.0
ENSG00000124006	O75147	OBSL1	910.0
ENSG00000124019	Q9H5Z6	FAM124B	0.0
ENSG00000124067	Q9UP95	SLC12A4	910.0
ENSG00000124074	Q9H0I2	C16orf48	454.6
ENSG00000124089	P41968	MC3R	220.2
ENSG00000124091	Q6ZNI0	GCNT7	324.5
ENSG00000124092	Q8NI51	CTCFL	220.2
ENSG00000124098	Q96KR6	C20orf108	0.0
ENSG00000124102	P19957	PI3	29.6
ENSG00000124103	Q5JX71	C20orf106	220.2
ENSG00000124104	Q969T3	SNX21	454.6
ENSG00000124107	P03973	SLPI	91.0
ENSG00000124116	Q8IUB2	WFDC3	176.1
ENSG00000124120	Q9BTX7	TTPAL	842.0
ENSG00000124126	Q8TCU6	PREX1	797.0
ENSG00000124134	Q96KK3	KCNS1	361.2
ENSG00000124140	Q9H2X9	SLC12A5	910.0
ENSG00000124143	Q5TG30	ARHGAP40	361.2
ENSG00000124145	P31431	SDC4	454.6
ENSG00000124151	Q9Y6Q9	NCOA3	454.6
ENSG00000124155	Q969N2	PIGT	1368.0
ENSG00000124157	Q02383	SEMG2	29.6
ENSG00000124159	O95460	MATN4	361.2
ENSG00000124160	Q9HCD5	NCOA5	454.6
ENSG00000124164	O95292	VAPB	797.0
ENSG00000124171	Q9BYG5	PARD6B	910.0
ENSG00000124172	P56381	ATP5E	324.5
ENSG00000124177	Q8TD26	CHD6	797.0
ENSG00000124181	P19174	PLCG1	910.0
ENSG00000124191	Q96NM4	TOX2	454.6
ENSG00000124193	Q13247	SRSF6	1368.0
ENSG00000124194	Q96MZ0	GDAP1L1	454.6
ENSG00000124196	Q9H1H1	GTSF1L	97.4
ENSG00000124198	Q9Y6D5	ARFGEF2	1628.0
ENSG00000124201	Q9P2E3	ZNFX1	1368.0
ENSG00000124203	Q5JPB2	ZNF831	324.5
ENSG00000124205	P14138	EDN3	0.0
ENSG00000124207	P55060	CSE1L	1628.0
ENSG00000124208	A5PLL7	TMEM189-UBE2V1	910.0
ENSG00000124209	Q9UL26	RAB22A	1628.0
ENSG00000124212	Q16647	PTGIS	454.6
ENSG00000124214	O95793	STAU1	0.0
ENSG00000124215	Q8IXH8	CDH26	454.6
ENSG00000124216	O95863	SNAI1	91.0
ENSG00000124217	O95396	MOCS3	4200.0
ENSG00000124222	O14662	STX16	454.6
ENSG00000124225	Q969W9	PMEPA1	361.2
ENSG00000124226	Q9Y508	RNF114	454.6
ENSG00000124227	Q9BZ19	ANKRD60	176.1
ENSG00000124228	Q96GQ7	DDX27	1628.0
ENSG00000124232	Q9UBG7	RBPJL	176.1
ENSG00000124233	P04279	SEMG1	29.6
ENSG00000124237	Q9H1P6	C20orf85	842.0
ENSG00000124243	Q8TDM0	BCAS4	176.1
ENSG00000124249	Q9H427	KCNK15	176.1
ENSG00000124251	Q9Y2B4	TP53TG5	324.5
ENSG00000124253	P35558	PCK1	910.0
ENSG00000124256	Q9H171	ZBP1	97.4
ENSG00000124257	Q9BR09	NEURL2	454.6
ENSG00000124260	P43363	MAGEA10	91.0
ENSG00000124275	Q9UBK8	MTRR	0.0
ENSG00000124279	Q14CZ7	FASTKD3	361.2
ENSG00000124299	P12955	PEPD	1628.0
ENSG00000124302	Q9H2A9	CHST8	361.2
ENSG00000124313	Q5JU85	IQSEC2	910.0
ENSG00000124333	P51809	VAMP7	1628.0
ENSG00000124334	Q01113	IL9R	97.4
ENSG00000124343	P55808	XG	29.6
ENSG00000124356	O95630	STAMBP	454.6
ENSG00000124357	Q9UJ70	NAGK	910.0
ENSG00000124370	Q96PE7	MCEE	454.6
ENSG00000124374	Q9ULR5	PAIP2B	176.1
ENSG00000124380	Q8WVK2	SNRNP27	454.6
ENSG00000124383	O00566	MPHOSPH10	1628.0
ENSG00000124391	Q9P0M4	IL17C	797.0
ENSG00000124406	Q9Y2Q0	ATP8A1	1628.0
ENSG00000124422	Q9UPT9	USP22	1368.0
ENSG00000124429	Q8WVV4	POF1B	454.6
ENSG00000124435	P11465	29.6
ENSG00000124440	Q9Y2N7	HIF3A	97.4
ENSG00000124444	Q9H609	ZNF576	29.6
ENSG00000124449	Q6NXR0	IRGC	220.2
ENSG00000124455	A6NC86	361.2
ENSG00000124459	Q02386	ZNF45	910.0
ENSG00000124466	O95274	LYPD3	97.4
ENSG00000124467	Q9UQ74	PSG8	324.5
ENSG00000124469	P31997	CEACAM8	29.6
ENSG00000124479	Q00604	NDP	324.5
ENSG00000124486	Q93008	USP9X	842.0
ENSG00000124490	P16562	CRISP2	361.2
ENSG00000124491	P00488	F13A1	176.1
ENSG00000124493	Q14833	GRM4	910.0
ENSG00000124496	Q96PN7	TRERF1	361.2
ENSG00000124507	Q9BY11	PACSIN1	910.0
ENSG00000124508	Q8WVV5	BTN2A2	97.4
ENSG00000124523	Q9NXA8	SIRT5	454.6
ENSG00000124529	P62805	HIST1H4B	1628.0
ENSG00000124532	Q9HD23	MRS2	797.0
ENSG00000124535	Q96S55	WRNIP1	454.6
ENSG00000124541	Q96EU6	RRP36	29.6
ENSG00000124549	Q96KV6	BTN2A3P	97.4
ENSG00000124557	Q13410	BTN1A1	324.5
ENSG00000124562	P09234	SNRPC	910.0
ENSG00000124564	O00476	SLC17A3	0.0
ENSG00000124568	Q14916	SLC17A1	97.4
ENSG00000124570	P35237	SERPINB6	910.0
ENSG00000124571	Q9HAV4	XPO5	842.0
ENSG00000124574	Q5T3U5	ABCC10	1628.0
ENSG00000124575	P16402	HIST1H1D	176.1
ENSG00000124578	Q99525	HIST1H4G	6.1
ENSG00000124587	Q13608	PEX6	1628.0
ENSG00000124588	P16083	NQO2	454.6
ENSG00000124593	Q2TBC4	PRICKLE4	176.1
ENSG00000124596	Q9Y530	C6orf130	324.5
ENSG00000124601	Q5JNZ3	29.6
ENSG00000124602	Q8IV45	UNC5CL	176.1
ENSG00000124608	Q5JTZ9	AARS2	4200.0
ENSG00000124610	Q02539	HIST1H1A	91.0
ENSG00000124613	Q9UJN7	ZNF391	29.6
ENSG00000124614	P46783	RPS10	1628.0
ENSG00000124615	Q9NZB8	MOCS1	910.0
ENSG00000124635	P06899	HIST1H2BJ	1628.0
ENSG00000124641	Q9H944	MED20	454.6
ENSG00000124657	P58173	OR2B6	6.1
ENSG00000124659	Q15814	TBCC	1368.0
ENSG00000124664	O95238	SPDEF	910.0
ENSG00000124678	Q8WWU5	TCP11	176.1
ENSG00000124688	Q15013	MAD2L1BP	324.5
ENSG00000124693	P68431	HIST1H3B	1628.0
ENSG00000124701	Q9Y235	APOBEC2	454.6
ENSG00000124702	Q9BQ90	KLHDC3	1368.0
ENSG00000124713	Q14749	GNMT	454.6
ENSG00000124721	Q96JB1	DNAH8	1628.0
ENSG00000124731	Q9NP99	TREM1	176.1
ENSG00000124732	Q9Y3N9	176.1
ENSG00000124733	Q16626	MEA1	220.2
ENSG00000124743	Q9H511	KLHL31	454.6
ENSG00000124749	Q96P44	COL21A1	454.6
ENSG00000124762	P38936	CDKN1A	361.2
ENSG00000124766	Q06945	SOX4	454.6
ENSG00000124767	Q04760	GLO1	1628.0
ENSG00000124772	Q9HCH3	CPNE5	1628.0
ENSG00000124780	Q96T54	KCNK17	29.6
ENSG00000124782	Q92766	RREB1	454.6
ENSG00000124783	P43307	SSR1	797.0
ENSG00000124784	Q9BRS2	RIOK1	4200.0
ENSG00000124785	Q9NPD7	NRN1	324.5
ENSG00000124786	Q9H1N7	SLC35B3	910.0
ENSG00000124787	O75818	RPP40	454.6
ENSG00000124788	P54253	ATXN1	454.6
ENSG00000124789	P49790	NUP153	797.0
ENSG00000124795	P35659	DEK	454.6
ENSG00000124802	O43324	EEF1E1	842.0
ENSG00000124812	P54107	CRISP1	220.2
ENSG00000124813	Q13950	RUNX2	454.6
ENSG00000124818	Q6U736	OPN5	454.6
ENSG00000124827	O75603	GCM2	454.6
ENSG00000124831	Q32MZ4	LRRFIP1	6.1
ENSG00000124839	Q9H0T7	RAB17	324.5
ENSG00000124875	P80162	CXCL6	176.1
ENSG00000124882	O14944	EREG	361.2
ENSG00000124900	Q9BSJ1	SPRYD5	29.6
ENSG00000124920	Q9Y2G1	C11orf9	910.0
ENSG00000124935	O95969	SCGB1D2	91.0
ENSG00000124939	O75556	SCGB2A1	91.0
ENSG00000124942	Q09666	AHNAK	454.6
ENSG00000125037	Q9P0I2	TMEM111	1628.0
ENSG00000125046	Q9Y2M2	C3orf32	842.0
ENSG00000125084	P04628	WNT1	176.1
ENSG00000125089	Q8TE82	SH3TC1	324.5
ENSG00000125107	A5YKK6	CNOT1	1628.0
ENSG00000125122	Q8WV35	LRRC29	220.2
ENSG00000125124	Q9BXC9	BBS2	910.0
ENSG00000125144	P13640	MT1G	6.1
ENSG00000125148	P02795	MT2A	220.2
ENSG00000125149	Q9BSU1	C16orf70	910.0
ENSG00000125166	P00505	GOT2	1628.0
ENSG00000125170	Q8TEW6	DOK4	220.2
ENSG00000125207	Q96J94	PIWIL1	910.0
ENSG00000125245	Q14330	GPR18	220.2
ENSG00000125246	Q8N0X4	CLYBL	842.0
ENSG00000125247	Q5T4D3	TMTC4	910.0
ENSG00000125249	P10114	RAP2A	910.0
ENSG00000125255	Q12908	SLC10A2	842.0
ENSG00000125257	O15439	ABCC4	1628.0
ENSG00000125266	P52799	EFNB2	454.6
ENSG00000125285	Q9Y651	SOX21	176.1
ENSG00000125304	Q99805	TM9SF2	1628.0
ENSG00000125319	Q8N3J3	C17orf53	220.2
ENSG00000125337	Q9UIL4	KIF25	176.1
ENSG00000125347	P10914	IRF1	454.6
ENSG00000125351	Q9BZI7	UPF3B	454.6
ENSG00000125352	O15541	RNF113A	1628.0
ENSG00000125354	Q14141	SEPT6	910.0
ENSG00000125355	Q5JRV8	FAM70A	361.2
ENSG00000125356	O15239	NDUFA1	324.5
ENSG00000125363	Q99217	AMELX	176.1
ENSG00000125375	Q99766	ATP5S	910.0
ENSG00000125378	P12644	BMP4	454.6
ENSG00000125384	P43116	PTGER2	454.6
ENSG00000125386	P78312	FAM193A	842.0
ENSG00000125388	P32298	GRK4	910.0
ENSG00000125398	P48436	SOX9	454.6
ENSG00000125409	Q9BXF9	TEKT3	910.0
ENSG00000125414	Q9UKX2	MYH2	1368.0
ENSG00000125430	Q9Y662	HS3ST3B1	97.4
ENSG00000125434	Q3KQZ1	SLC25A35	1368.0
ENSG00000125445	Q9Y2R9	MRPS7	1368.0
ENSG00000125447	Q9NZ52	GGA3	797.0
ENSG00000125449	Q9H6L4	ARMC7	842.0
ENSG00000125450	Q9BW27	NUP85	910.0
ENSG00000125454	Q9HC21	SLC25A19	1368.0
ENSG00000125457	A9UHW6	MIF4GD	797.0
ENSG00000125458	Q8TCD5	NT5C	176.1
ENSG00000125459	Q9BUK6	MSTO1	1628.0
ENSG00000125462	Q13536	C1orf61	29.6
ENSG00000125482	Q15361	TTF1	324.5
ENSG00000125484	Q9UKN8	GTF3C4	797.0
ENSG00000125485	Q9H8H2	DDX31	1628.0
ENSG00000125492	Q9BZE3	BARHL1	454.6
ENSG00000125498	P43626	KIR2DL1	0.0
ENSG00000125503	Q9BZL4	PPP1R12C	97.4
ENSG00000125505	Q96N66	MBOAT7	910.0
ENSG00000125508	Q9H3Y6	SRMS	324.5
ENSG00000125510	P41146	OPRL1	454.6
ENSG00000125514	Q9H493	LINC00029	6.1
ENSG00000125520	Q9NR83	SLC2A4RG	29.6
ENSG00000125522	P48146	NPBWR2	454.6
ENSG00000125531	Q9BVV2	C20orf195	91.0
ENSG00000125533	Q8NDY6	BHLHE23	910.0
ENSG00000125534	Q9H3Y8	PPDPF	454.6
ENSG00000125538	P01584	IL1B	454.6
ENSG00000125551	Q02325	PLGLB2	0.0
ENSG00000125571	Q9NZH6	IL37	0.0
ENSG00000125611	Q9BSY4	CHCHD5	361.2
ENSG00000125618	Q06710	PAX8	454.6
ENSG00000125629	Q9Y5U4	INSIG2	454.6
ENSG00000125630	Q9H9Y6	POLR1B	1628.0
ENSG00000125633	Q567U6	CCDC93	910.0
ENSG00000125637	Q8NDX1	PSD4	220.2
ENSG00000125648	Q9BV35	SLC25A23	1628.0
ENSG00000125650	O60542	PSPN	97.4
ENSG00000125651	P35269	GTF2F1	910.0
ENSG00000125652	Q9BT30	ALKBH7	97.4
ENSG00000125656	Q16740	CLPP	910.0
ENSG00000125657	P41273	TNFSF9	220.2
ENSG00000125675	P42263	GRIA3	910.0
ENSG00000125676	Q8NI27	THOC2	1368.0
ENSG00000125686	Q15648	MED1	454.6
ENSG00000125691	P62829	RPL23	4200.0
ENSG00000125695	Q7RTN6	STRADA	910.0
ENSG00000125703	Q96DT6	ATG4C	1628.0
ENSG00000125726	P32970	CD70	176.1
ENSG00000125730	P01024	C3	842.0
ENSG00000125731	Q9BRG2	SH2D3A	176.1
ENSG00000125733	Q15642	TRIP10	220.2
ENSG00000125734	Q9NPR9	GPR108	910.0
ENSG00000125735	O43557	TNFSF14	220.2
ENSG00000125740	P53539	FOSB	176.1
ENSG00000125741	Q9H6K4	OPA3	176.1
ENSG00000125743	P62316	SNRPD2	1628.0
ENSG00000125744	O75298	RTN2	176.1
ENSG00000125746	O95834	EML2	910.0
ENSG00000125753	P50552	VASP	6.1
ENSG00000125755	Q92797	SYMPK	176.1
ENSG00000125772	Q9NPB8	GPCPD1	1628.0
ENSG00000125775	Q9H190	SDCBP2	176.1
ENSG00000125779	Q9BZ23	PANK2	842.0
ENSG00000125780	Q08188	TGM3	361.2
ENSG00000125787	O43555	GNRH2	29.6
ENSG00000125788	Q9BYW3	DEFB126	91.0
ENSG00000125798	Q9Y261	FOXA2	454.6
ENSG00000125804	Q5T1J6	FAM182A	0.0
ENSG00000125810	Q9NPY3	CD93	324.5
ENSG00000125812	Q9H116	GZF1	361.2
ENSG00000125813	P15863	PAX1	454.6
ENSG00000125814	Q9H115	NAPB	1628.0
ENSG00000125815	O60676	CST8	97.4
ENSG00000125816	Q9H2Z4	NKX2-4	176.1
ENSG00000125817	P07199	CENPB	220.2
ENSG00000125818	Q92530	PSMF1	176.1
ENSG00000125820	O95096	NKX2-2	454.6
ENSG00000125821	Q8TEA8	DTD1	4200.0
ENSG00000125823	Q9H114	CSTL1	91.0
ENSG00000125826	Q9BYM8	RBCK1	842.0
ENSG00000125827	Q9H1E5	TMX4	324.5
ENSG00000125831	Q9H112	CST11	97.4
ENSG00000125834	Q8TDR2	STK35	797.0
ENSG00000125835	P14678	SNRPB	1628.0
ENSG00000125841	Q9GZP1	NRSN2	0.0
ENSG00000125843	Q9NUS5	C20orf29	176.1
ENSG00000125844	Q9P2E9	RRBP1	797.0
ENSG00000125845	P12643	BMP2	910.0
ENSG00000125846	P52736	ZNF133	29.6
ENSG00000125848	Q9NZU0	FLRT3	361.2
ENSG00000125850	Q9BRP0	OVOL2	361.2
ENSG00000125851	P16519	PCSK2	910.0
ENSG00000125861	Q9GZZ7	GFRA4	97.4
ENSG00000125863	Q9NPJ1	MKKS	324.5
ENSG00000125864	Q12934	BFSP1	361.2
ENSG00000125868	P60981	DSTN	324.5
ENSG00000125869	Q9UJQ1	C20orf103	361.2
ENSG00000125870	P08579	SNRPB2	1628.0
ENSG00000125871	Q9BQP7	C20orf72	910.0
ENSG00000125872	Q8WUT4	LRRN4	361.2
ENSG00000125875	Q96BZ9	TBC1D20	1368.0
ENSG00000125877	Q9BY32	ITPA	4200.0
ENSG00000125878	Q12870	TCF15	454.6
ENSG00000125879	Q9NRC9	OTOR	361.2
ENSG00000125885	Q9UJA3	MCM8	1628.0
ENSG00000125888	Q9H503	BANF2	176.1
ENSG00000125895	Q9NUR3	C20orf46	176.1
ENSG00000125898	Q9BQ89	FAM110A	97.4
ENSG00000125899	Q9UGB4	C20orf187	29.6
ENSG00000125900	Q9H106	SIRPD	97.4
ENSG00000125901	Q9BYN8	MRPS26	176.1
ENSG00000125903	Q9H1M3	DEFB129	91.0
ENSG00000125910	O95977	S1PR4	361.2
ENSG00000125912	Q969V3	NCLN	910.0
ENSG00000125931	Q99966	CITED1	91.0
ENSG00000125944	O43390	HNRNPR	910.0
ENSG00000125945	Q9C0F3	ZNF436	220.2
ENSG00000125952	P61244	MAX	910.0
ENSG00000125954	P49356	CHURC1-FNTB	1628.0
ENSG00000125962	Q6P1M9	ARMCX5	97.4
ENSG00000125965	P43026	GDF5	361.2
ENSG00000125966	Q9Y5R2	MMP24	910.0
ENSG00000125967	Q96P71	NECAB3	0.0
ENSG00000125968	P41134	ID1	176.1
ENSG00000125970	Q9UKM9	RALY	361.2
ENSG00000125971	Q9NP97	DYNLRB1	1628.0
ENSG00000125975	Q96LM9	C20orf173	29.6
ENSG00000125977	P20042	EIF2S2	4200.0
ENSG00000125979	Q9H489	0.0
ENSG00000125991	Q9Y282	ERGIC3	1628.0
ENSG00000125995	P60602	ROMO1	1368.0
ENSG00000125998	Q9BQN1	FAM83C	361.2
ENSG00000125999	Q8TDL5	BPIFB1	220.2
ENSG00000126001	Q9BV73	CEP250	176.1
ENSG00000126003	Q9UPG8	PLAGL2	176.1
ENSG00000126005	P56537	MT1P3	4200.0
ENSG00000126010	P30550	GRPR	324.5
ENSG00000126012	P41229	KDM5C	1368.0
ENSG00000126016	Q4VCS5	AMOT	797.0
ENSG00000126062	Q12893	TMEM115	176.1
ENSG00000126067	P49721	PSMB2	1628.0
ENSG00000126070	Q9H9G7	EIF2C3	1368.0
ENSG00000126088	P06132	UROD	4200.0
ENSG00000126091	Q11203	ST3GAL3	454.6
ENSG00000126106	Q6P2H8	TMEM53	910.0
ENSG00000126107	Q5T447	HECTD3	454.6
ENSG00000126214	Q07866	KLC1	910.0
ENSG00000126215	O43542	XRCC3	454.6
ENSG00000126216	Q96CW5	TUBGCP3	1628.0
ENSG00000126217	O15068	MCF2L	910.0
ENSG00000126218	P00742	F10	361.2
ENSG00000126226	Q5JVF3	PCID2	1628.0
ENSG00000126231	P22891	PROZ	361.2
ENSG00000126233	P55000	SLURP1	176.1
ENSG00000126243	Q9BTN0	LRFN3	454.6
ENSG00000126246	Q9H665	IGFLR1	176.1
ENSG00000126247	P04632	CAPNS1	454.6
ENSG00000126249	Q9BRP1	PDCD2L	454.6
ENSG00000126251	O15529	GPR42	454.6
ENSG00000126254	Q9BTD8	RBM42	176.1
ENSG00000126258	O00168	176.1
ENSG00000126259	Q6UWL6	KIRREL2	220.2
ENSG00000126261	Q9UBT2	UBA2	1628.0
ENSG00000126262	O15552	FFAR2	454.6
ENSG00000126264	Q9UBK5	HCST	91.0
ENSG00000126266	O14842	FFAR1	176.1
ENSG00000126267	P14854	COX6B1	1368.0
ENSG00000126337	O76013	KRT36	220.2
ENSG00000126351	P10827	THRA	454.6
ENSG00000126353	P32248	CCR7	454.6
ENSG00000126368	P20393	NR1D1	176.1
ENSG00000126391	Q9BZ68	FRMD8	910.0
ENSG00000126432	P30044	PRDX5	1368.0
ENSG00000126453	Q9HB09	BCL2L12	97.4
ENSG00000126456	Q14653	IRF3	176.1
ENSG00000126457	Q99873	PRMT1	1628.0
ENSG00000126458	P10301	RRAS	176.1
ENSG00000126460	O14669	PRRG2	220.2
ENSG00000126461	Q9H7N4	SCAF1	176.1
ENSG00000126464	Q9ULL5	PRR12	176.1
ENSG00000126467	Q9UJT2	TSKS	176.1
ENSG00000126500	Q9NZU1	FLRT1	361.2
ENSG00000126522	O75575	ASL	1368.0
ENSG00000126524	Q9Y3A5	SBDS	4200.0
ENSG00000126545	P47710	CSN1S1	6.1
ENSG00000126549	P02808	STATH	6.1
ENSG00000126550	P15515	HTN1	6.1
ENSG00000126561	P42229	STAT5A	910.0
ENSG00000126562	Q96J92	WNK4	910.0
ENSG00000126581	Q14457	BECN1	1368.0
ENSG00000126583	P05129	PRKCG	910.0
ENSG00000126602	Q12931	TRAP1	910.0
ENSG00000126603	Q9BZE0	GLIS2	220.2
ENSG00000126653	Q9H0G5	NSRP1	842.0
ENSG00000126656	Q9HB31	454.6
ENSG00000126657	Q9NRI7	0.0
ENSG00000126698	O75937	DNAJC8	1368.0
ENSG00000126705	Q5TGY3	AHDC1	361.2
ENSG00000126709	P09912	IFI6	220.2
ENSG00000126733	Q96NX9	DACH2	361.2
ENSG00000126746	Q8TF68	ZNF384	454.6
ENSG00000126749	Q92979	EMG1	1628.0
ENSG00000126752	Q16384	SSX1	97.4
ENSG00000126756	Q9UBK9	UXT	97.4
ENSG00000126759	P27918	CFP	220.2
ENSG00000126767	P19419	ELK1	176.1
ENSG00000126768	O60830	TIMM17B	1628.0
ENSG00000126773	Q63HM2	C14orf135	454.6
ENSG00000126775	Q6ZNE5	ATG14	361.2
ENSG00000126777	Q86UP2	KTN1	324.5
ENSG00000126778	Q15475	SIX1	910.0
ENSG00000126785	Q9H4E5	RHOJ	361.2
ENSG00000126787	Q15398	DLGAP5	454.6
ENSG00000126790	Q96EM0	C14orf149	842.0
ENSG00000126803	P54652	HSPA2	1628.0
ENSG00000126804	Q9Y2K1	ZBTB1	454.6
ENSG00000126814	Q32P41	TRMT5	4200.0
ENSG00000126821	Q9BX95	SGPP1	454.6
ENSG00000126822	A1L390	PLEKHG3	220.2
ENSG00000126838	P20742	PZP	454.6
ENSG00000126858	Q8IXI2	RHOT1	1628.0
ENSG00000126860	P22794	EVI2A	361.2
ENSG00000126861	P23515	OMG	454.6
ENSG00000126870	Q8WVS4	WDR60	842.0
ENSG00000126878	Q9BQI0	AIF1L	454.6
ENSG00000126882	Q5JUQ0	FAM78A	0.0
ENSG00000126883	P35658	NUP214	797.0
ENSG00000126890	O75638	CTAG2	0.0
ENSG00000126895	P30518	AVPR2	454.6
ENSG00000126903	P09131	SLC10A3	220.2
ENSG00000126934	P36507	MAP2K2	1628.0
ENSG00000126945	P55795	HNRNPH2	910.0
ENSG00000126947	Q9P291	ARMCX1	97.4
ENSG00000126950	Q53FP2	TMEM35	324.5
ENSG00000126952	Q9H1B4	NXF5	0.0
ENSG00000126953	O60220	TIMM8A	1368.0
ENSG00000126970	Q9NQZ6	ZC4H2	797.0
ENSG00000127022	P27824	CANX	1368.0
ENSG00000127054	Q5TA45	CPSF3L	4200.0
ENSG00000127074	O14921	RGS13	361.2
ENSG00000127080	Q9H8X2	IPPK	910.0
ENSG00000127081	Q5JVG2	ZNF484	910.0
ENSG00000127083	Q99983	OMD	97.4
ENSG00000127084	Q5JSP0	FGD3	842.0
ENSG00000127098	Q9H560	6.1
ENSG00000127124	Q5T1R4	HIVEP3	454.6
ENSG00000127125	Q9HAB8	PPCS	1628.0
ENSG00000127129	P20800	EDN2	176.1
ENSG00000127150	Q96IL0	324.5
ENSG00000127152	Q9C0K0	BCL11B	454.6
ENSG00000127184	P15954	COX7C	454.6
ENSG00000127191	Q12933	TRAF2	454.6
ENSG00000127220	Q96I13	ABHD8	220.2
ENSG00000127226	Q567V2	910.0
ENSG00000127241	P48740	MASP1	797.0
ENSG00000127249	Q4VNC1	ATP13A4	1368.0
ENSG00000127252	Q9HDD0	HRASLS	176.1
ENSG00000127311	Q8NG08	HELB	361.2
ENSG00000127314	P61224	RAP1B	910.0
ENSG00000127318	Q9GZX6	IL22	324.5
ENSG00000127324	P19075	TSPAN8	361.2
ENSG00000127325	Q8N1M1	BEST3	0.0
ENSG00000127328	Q96QF0	RAB3IP	454.6
ENSG00000127329	P23467	PTPRB	910.0
ENSG00000127334	Q92630	DYRK2	1628.0
ENSG00000127337	O95619	YEATS4	1628.0
ENSG00000127359	A4D1U4	842.0
ENSG00000127362	Q9NYW6	TAS2R3	176.1
ENSG00000127364	Q9NYW5	TAS2R4	91.0
ENSG00000127366	Q9NYW4	TAS2R5	29.6
ENSG00000127377	Q8WXF5	CRYGN	797.0
ENSG00000127399	Q9BV99	LRRC61	842.0
ENSG00000127412	Q9NQA5	TRPV5	910.0
ENSG00000127415	P35475	IDUA	842.0
ENSG00000127418	Q8N441	FGFRL1	842.0
ENSG00000127419	Q9BSA9	TMEM175	324.5
ENSG00000127423	Q9H7T9	C1orf135	176.1
ENSG00000127445	Q13526	PIN1	176.1
ENSG00000127452	Q9NXK8	FBXL12	176.1
ENSG00000127463	Q8N766	KIAA0090	1628.0
ENSG00000127472	P39877	PLA2G5	97.4
ENSG00000127481	Q5T4S7	UBR4	910.0
ENSG00000127483	Q5SSJ5	HP1BP3	454.6
ENSG00000127507	Q9UHX3	EMR2	220.2
ENSG00000127511	O75182	SIN3B	1368.0
ENSG00000127515	O76100	OR7A10	220.2
ENSG00000127526	Q96K37	SLC35E1	1368.0
ENSG00000127527	Q9UBC2	EPS15L1	1368.0
ENSG00000127528	Q9Y5W3	KLF2	454.6
ENSG00000127529	O60412	OR7C2	91.0
ENSG00000127530	O76099	OR7C1	220.2
ENSG00000127533	Q96RI0	F2RL3	361.2
ENSG00000127540	O14957	UQCR11	324.5
ENSG00000127554	P55789	GFER	1628.0
ENSG00000127561	O43761	SYNGR3	454.6
ENSG00000127564	Q99640	PKMYT1	1368.0
ENSG00000127578	Q96NZ8	WFIKKN1	797.0
ENSG00000127580	Q96S15	WDR24	1368.0
ENSG00000127585	Q8N461	FBXL16	454.6
ENSG00000127586	Q8WVB6	CHTF18	1628.0
ENSG00000127588	Q9P2W3	GNG13	454.6
ENSG00000127589	Q99867	TUBBP1	1628.0
ENSG00000127603	Q96PK2	MACF1	910.0
ENSG00000127616	P51532	SMARCA4	1368.0
ENSG00000127663	O94953	KDM4B	910.0
ENSG00000127666	Q8IUC6	TICAM1	454.6
ENSG00000127688	Q9H2C0	GAN	454.6
ENSG00000127720	Q8N6Q8	C12orf26	797.0
ENSG00000127743	Q9UHF5	IL17B	361.2
ENSG00000127774	Q9BV81	TMEM93	454.6
ENSG00000127780	P47887	OR1E2	97.4
ENSG00000127804	Q86W50	METTL16	1628.0
ENSG00000127824	P68366	TUBA4A	1628.0
ENSG00000127831	P09327	VIL1	910.0
ENSG00000127837	Q13685	AAMP	1628.0
ENSG00000127838	Q8N490	PNKD	454.6
ENSG00000127863	Q9NS68	TNFRSF19	454.6
ENSG00000127870	Q9Y252	RNF6	176.1
ENSG00000127884	P30084	ECHS1	910.0
ENSG00000127903	Q9Y2P0	ZNF835	29.6
ENSG00000127914	Q99996	AKAP9	361.2
ENSG00000127920	P61952	GNG11	97.4
ENSG00000127922	P60896	SHFM1	454.6
ENSG00000127928	P63211	GNGT1	97.4
ENSG00000127946	O00291	HIP1	1368.0
ENSG00000127947	Q05209	PTPN12	361.2
ENSG00000127948	P16435	POR	1628.0
ENSG00000127951	Q14314	FGL2	797.0
ENSG00000127952	Q9Y6J8	STYXL1	842.0
ENSG00000127954	Q687X5	STEAP4	454.6
ENSG00000127955	P63096	GNAI1	910.0
ENSG00000127957	Q13401	PMS2P3	0.0
ENSG00000127980	O43933	PEX1	1628.0
ENSG00000127989	Q99551	MTERF	454.6
ENSG00000127990	O43556	SGCE	454.6
ENSG00000127993	Q5RL73	C7orf64	454.6
ENSG00000127995	Q96PB1	CASD1	842.0
ENSG00000128000	Q9Y6R6	ZNF780B	910.0
ENSG00000128011	Q9P244	LRFN1	454.6
ENSG00000128016	P26651	ZFP36	176.1
ENSG00000128039	Q9H8P0	SRD5A3	1368.0
ENSG00000128040	P20155	SPINK2	176.1
ENSG00000128045	Q9BPW5	RASL11B	454.6
ENSG00000128050	P22234	PAICS	910.0
ENSG00000128052	P35968	KDR	842.0
ENSG00000128059	Q06203	PPAT	4200.0
ENSG00000128159	Q96RT7	TUBGCP6	842.0
ENSG00000128165	Q7Z4H4	ADM2	176.1
ENSG00000128185	Q9BY27	DGCR6L	454.6
ENSG00000128191	Q8WYQ5	DGCR8	910.0
ENSG00000128203	Q6ICH7	ASPHD2	176.1
ENSG00000128218	Q9UKI3	VPREB3	97.4
ENSG00000128228	Q9HCN8	SDF2L1	910.0
ENSG00000128242	Q99999	GAL3ST1	842.0
ENSG00000128245	Q04917	YWHAH	361.2
ENSG00000128250	O75677	RFPL1	0.0
ENSG00000128253	O75678	RFPL2	29.6
ENSG00000128254	Q9Y442	C22orf24	29.6
ENSG00000128266	P19086	GNAZ	324.5
ENSG00000128268	Q09327	MGAT3	454.6
ENSG00000128271	P29274	ADORA2A	0.0
ENSG00000128272	P18848	ATF4	454.6
ENSG00000128274	Q9NPC4	A4GALT	361.2
ENSG00000128276	O75679	RFPL3	6.1
ENSG00000128283	Q00587	CDC42EP1	324.5
ENSG00000128284	O95236	APOL3	454.6
ENSG00000128285	Q99705	MCHR1	454.6
ENSG00000128294	O60704	TPST2	361.2
ENSG00000128298	Q6UXY1	BAIAP2L2	454.6
ENSG00000128309	P25325	MPST	4200.0
ENSG00000128310	O60755	GALR3	361.2
ENSG00000128311	Q16762	TST	4200.0
ENSG00000128313	Q9BWW9	APOL5	6.1
ENSG00000128322	P15814	IGLL1	454.6
ENSG00000128335	Q9BQE5	APOL2	91.0
ENSG00000128340	P15153	RAC2	910.0
ENSG00000128342	P15018	LIF	361.2
ENSG00000128346	Q9BZE7	C22orf23	842.0
ENSG00000128383	P31941	APOBEC3A	6.1
ENSG00000128389	Q9H0A3	0.0
ENSG00000128394	Q9HC16	APOBEC3F	29.6
ENSG00000128408	Q9H4K1	RIBC2	842.0
ENSG00000128463	Q5J8M3	TMEM85	1368.0
ENSG00000128482	Q9ULX5	RNF112	220.2
ENSG00000128487	Q5M775	SPECC1	454.6
ENSG00000128510	Q9UI42	CPA4	220.2
ENSG00000128512	Q8N1I0	DOCK4	910.0
ENSG00000128513	Q9NUX5	POT1	842.0
ENSG00000128519	Q9NYV7	TAS2R16	176.1
ENSG00000128524	Q16864	ATP6V1F	1628.0
ENSG00000128534	O95777	NAA38	1628.0
ENSG00000128536	Q6ZTQ4	CDHR3	361.2
ENSG00000128563	Q9H875	PRKRIP1	0.0
ENSG00000128564	O15240	VGF	176.1
ENSG00000128567	O00592	PODXL	97.4
ENSG00000128573	O15409	FOXP2	361.2
ENSG00000128578	Q9ULQ0	FAM40B	910.0
ENSG00000128581	Q9H7X7	RABL5	797.0
ENSG00000128585	Q9UL63	MKLN1	842.0
ENSG00000128590	Q9UBS3	DNAJB9	454.6
ENSG00000128591	Q14315	FLNC	910.0
ENSG00000128594	Q9HBW1	LRRC4	454.6
ENSG00000128595	O43852	CALU	910.0
ENSG00000128596	Q96JN2	CCDC136	454.6
ENSG00000128602	Q99835	SMO	842.0
ENSG00000128604	Q13568	IRF5	361.2
ENSG00000128606	Q8N6Y2	LRRC17	454.6
ENSG00000128607	Q6PID8	KLHDC10	910.0
ENSG00000128609	Q16718	NDUFA5	910.0
ENSG00000128610	A0PJY2	FEZF1	176.1
ENSG00000128617	P03999	OPN1SW	361.2
ENSG00000128626	O15235	MRPS12	4200.0
ENSG00000128641	O43795	MYO1B	1628.0
ENSG00000128645	Q9GZZ0	HOXD1	220.2
ENSG00000128652	P31249	HOXD3	797.0
ENSG00000128654	O75431	MTX2	910.0
ENSG00000128655	Q9HCR9	PDE11A	842.0
ENSG00000128656	P15882	CHN1	910.0
ENSG00000128683	Q99259	GAD1	910.0
ENSG00000128692	A6NK07	EIF2S2P4	4200.0
ENSG00000128694	Q9H4B0	OSGEPL1	1368.0
ENSG00000128699	Q9P0S3	ORMDL1	797.0
ENSG00000128708	O14929	HAT1	1368.0
ENSG00000128709	P28356	HOXD9	176.1
ENSG00000128710	P28358	HOXD10	454.6
ENSG00000128713	P31277	HOXD11	0.0
ENSG00000128714	P35453	HOXD13	361.2
ENSG00000128731	O95714	HERC2	842.0
ENSG00000128739	P63162	SNRPN	1628.0
ENSG00000128789	Q969U7	PSMG2	454.6
ENSG00000128791	Q9GZX9	TWSG1	842.0
ENSG00000128802	Q9UK05	GDF2	361.2
ENSG00000128805	Q7Z5H3	ARHGAP22	842.0
ENSG00000128815	Q6ZS81	WDFY4	1368.0
ENSG00000128829	Q9P2K8	EIF2AK4	1368.0
ENSG00000128833	Q9NQX4	MYO5C	1368.0
ENSG00000128845	Q8WXU2	842.0
ENSG00000128849	Q0VF96	CGNL1	454.6
ENSG00000128872	Q9NZR1	TMOD2	176.1
ENSG00000128881	Q6IQ55	TTBK2	454.6
ENSG00000128886	Q9HB65	ELL3	220.2
ENSG00000128891	Q9BV29	C15orf57	361.2
ENSG00000128908	Q9ULG1	INO80	1368.0
ENSG00000128915	Q659A1	NARG2	361.2
ENSG00000128917	Q9NR61	DLL4	842.0
ENSG00000128918	O94788	ALDH1A2	4200.0
ENSG00000128923	Q8NBR6	FAM63B	220.2
ENSG00000128928	P26440	IVD	1628.0
ENSG00000128944	Q9Y448	C15orf23	176.1
ENSG00000128951	P33316	DUT	4200.0
ENSG00000128965	Q9BUX1	CHAC1	910.0
ENSG00000128973	Q9NWW5	CLN6	324.5
ENSG00000128989	P56211	ARPP19	797.0
ENSG00000129003	Q709C8	VPS13C	1368.0
ENSG00000129007	Q96GE6	CALML4	454.6
ENSG00000129009	O14498	ISLR	220.2
ENSG00000129028	Q9P2Z0	THAP10	29.6
ENSG00000129038	Q08397	LOXL1	176.1
ENSG00000129048	Q9NPB9	CCRL1	220.2
ENSG00000129055	Q9BS18	ANAPC13	361.2
ENSG00000129071	O95243	MBD4	361.2
ENSG00000129083	P53618	COPB1	1628.0
ENSG00000129084	P25786	PSMA1	1628.0
ENSG00000129103	Q8NBJ7	SUMF2	361.2
ENSG00000129116	Q8WX93	PALLD	842.0
ENSG00000129128	P61009	SPCS3	1628.0
ENSG00000129151	O75936	BBOX1	910.0
ENSG00000129152	P15172	MYOD1	454.6
ENSG00000129158	Q9UGK8	SERGEF	1368.0
ENSG00000129159	P48547	KCNC1	910.0
ENSG00000129167	P17752	TPH1	910.0
ENSG00000129170	P50461	CSRP3	454.6
ENSG00000129173	A0AVK6	E2F8	454.6
ENSG00000129187	P32321	DCTD	1368.0
ENSG00000129194	O60248	SOX15	97.4
ENSG00000129195	Q9BSJ6	FAM64A	97.4
ENSG00000129197	Q86UA6	RPAIN	842.0
ENSG00000129204	P35125	USP6	910.0
ENSG00000129214	P04278	SHBG	220.2
ENSG00000129219	O14939	PLD2	1368.0
ENSG00000129221	Q9NZN9	AIPL1	454.6
ENSG00000129226	P34810	CD68	176.1
ENSG00000129235	Q9BRA2	TXNDC17	910.0
ENSG00000129244	P14415	ATP1B2	176.1
ENSG00000129245	P51116	FXR2	842.0
ENSG00000129250	O43896	KIF1C	910.0
ENSG00000129255	O75352	MPDU1	176.1
ENSG00000129270	Q9H239	MMP28	454.6
ENSG00000129277	P13236	CCL4	324.5
ENSG00000129282	Q6IN84	MRM1	797.0
ENSG00000129292	A8MW92	PHF20L1	797.0
ENSG00000129295	Q86X45	LRRC6	842.0
ENSG00000129315	O60563	CCNT1	454.6
ENSG00000129317	Q9H0K6	PUS7L	97.4
ENSG00000129347	Q8N9T8	KRI1	1628.0
ENSG00000129351	Q12906	ILF3	454.6
ENSG00000129353	Q8IWA5	SLC44A2	910.0
ENSG00000129354	Q9Y6Q5	AP1M2	1628.0
ENSG00000129355	P55273	CDKN2D	220.2
ENSG00000129422	Q9ULD2	MTUS1	454.6
ENSG00000129437	Q9P0G3	KLK14	220.2
ENSG00000129450	Q9Y336	SIGLEC9	29.6
ENSG00000129451	O43240	KLK10	29.6
ENSG00000129455	O60259	KLK8	0.0
ENSG00000129460	Q8NEJ9	NGDN	1368.0
ENSG00000129465	Q9Y572	RIPK3	97.4
ENSG00000129467	Q8NFM4	ADCY4	910.0
ENSG00000129472	Q8WUD1	RAB2B	1628.0
ENSG00000129473	Q92843	BCL2L2	220.2
ENSG00000129474	Q96IF1	JUB	176.1
ENSG00000129480	Q96FN9	C14orf126	842.0
ENSG00000129484	Q9UGN5	PARP2	910.0
ENSG00000129493	Q86XA9	HEATR5A	1368.0
ENSG00000129514	P55317	FOXA1	176.1
ENSG00000129515	Q9UNH7	SNX6	910.0
ENSG00000129518	Q56P03	EAPP	842.0
ENSG00000129521	Q9H6Z9	EGLN3	361.2
ENSG00000129534	Q6P0N0	MIS18BP1	361.2
ENSG00000129535	P54845	NRL	176.1
ENSG00000129538	P07998	RNASE1	176.1
ENSG00000129543	A5LHX3	4200.0
ENSG00000129559	Q15843	NEDD8	176.1
ENSG00000129562	P61803	DAD1	1628.0
ENSG00000129566	Q99973	TEP1	454.6
ENSG00000129586	Q49AG3	97.4
ENSG00000129595	Q9HCS5	EPB41L4A	842.0
ENSG00000129596	Q16878	CDO1	910.0
ENSG00000129625	Q00765	REEP5	1368.0
ENSG00000129636	Q8TB96	ITFG1	910.0
ENSG00000129646	Q9H0J4	QRICH2	220.2
ENSG00000129654	Q92949	FOXJ1	454.6
ENSG00000129657	Q92503	SEC14L1	910.0
ENSG00000129667	Q6PJF5	RHBDF2	910.0
ENSG00000129673	Q16613	AANAT	454.6
ENSG00000129675	Q15052	ARHGEF6	910.0
ENSG00000129680	Q8IWC1	MAP7D3	97.4
ENSG00000129682	Q92913	FGF13	797.0
ENSG00000129691	Q9UBL3	ASH2L	1628.0
ENSG00000129696	Q6NXR4	TTI2	176.1
ENSG00000129699	Q9HAU6	0.0
ENSG00000129744	P52961	ART1	361.2
ENSG00000129749	Q9GZZ6	CHRNA10	91.0
ENSG00000129757	P49918	CDKN1C	0.0
ENSG00000129810	Q5FBB7	SGOL1	454.6
ENSG00000129816	O14605	TTTY1B	0.0
ENSG00000129824	P22090	RPS4Y1	4200.0
ENSG00000129845	O14605	TTTY1	0.0
ENSG00000129862	O14598	VCY	29.6
ENSG00000129864	O14598	VCY1B	29.6
ENSG00000129873	Q9Y6F7	CDY2B	797.0
ENSG00000129910	P55291	CDH15	220.2
ENSG00000129911	Q9BXK1	KLF16	6.1
ENSG00000129925	Q9HCN3	TMEM8A	454.6
ENSG00000129932	Q9BU89	DOHH	1628.0
ENSG00000129933	Q9Y6X3	MAU2	910.0
ENSG00000129946	P98077	SHC2	454.6
ENSG00000129951	Q6T4P5	MIR3187	454.6
ENSG00000129965	P01308	INS-IGF2	97.4
ENSG00000129968	Q96GS6	FAM108A1	1628.0
ENSG00000129988	P18428	LBP	842.0
ENSG00000129990	O00445	SYT5	97.4
ENSG00000129991	P19429	TNNI3	361.2
ENSG00000129993	O75081	CBFA2T3	454.6
ENSG00000130005	Q14353	GAMT	842.0
ENSG00000130021	Q08623	HDHD1	1368.0
ENSG00000130023	Q5T6L9	C6orf70	324.5
ENSG00000130024	Q8WUB8	PHF10	910.0
ENSG00000130032	Q9BZD7	PRRG3	361.2
ENSG00000130035	Q9NY28	GALNT8	29.6
ENSG00000130037	P22460	KCNA5	910.0
ENSG00000130038	Q9BSW2	EFCAB4B	842.0
ENSG00000130045	Q5VZ03	NXNL2	454.6
ENSG00000130052	Q92502	STARD8	797.0
ENSG00000130054	O75949	FAM155B	0.0
ENSG00000130055	Q9HCC8	GDPD2	176.1
ENSG00000130066	P21673	SAT1	454.6
ENSG00000130119	Q9NVN8	GNL3L	1628.0
ENSG00000130147	Q9P0V3	SH3BP4	797.0
ENSG00000130150	Q8NHP6	MOSPD2	797.0
ENSG00000130158	Q96HP0	DOCK6	910.0
ENSG00000130159	Q9BQ95	ECSIT	910.0
ENSG00000130164	P01130	LDLR	454.6
ENSG00000130165	P60002	ELOF1	1628.0
ENSG00000130167	Q9UKR8	TSPAN16	29.6
ENSG00000130173	Q6UXH0	C19orf80	220.2
ENSG00000130175	P14314	PRKCSH	1628.0
ENSG00000130176	P51911	CNN1	454.6
ENSG00000130177	Q13042	CDC16	1628.0
ENSG00000130182	Q96SZ4	ZSCAN10	220.2
ENSG00000130193	Q8WUY1	C8orf55	176.1
ENSG00000130201	Q2M3D2	EXOC3L2	454.6
ENSG00000130202	Q92692	PVRL2	454.6
ENSG00000130203	P02649	APOE	454.6
ENSG00000130204	O96008	TOMM40	1628.0
ENSG00000130207	P55056	97.4
ENSG00000130208	P02654	APOC1	176.1
ENSG00000130222	O95257	GADD45G	454.6
ENSG00000130224	Q5VUJ6	LRCH2	797.0
ENSG00000130225	P0C6E6	1628.0
ENSG00000130226	P42658	DPP6	910.0
ENSG00000130227	Q9UIA9	XPO7	1628.0
ENSG00000130234	Q9BYF1	ACE2	324.5
ENSG00000130244	Q17RN3	FAM98C	0.0
ENSG00000130254	Q14151	SAFB2	454.6
ENSG00000130255	Q9Y3U8	RPL36	1628.0
ENSG00000130270	O60423	ATP8B3	1628.0
ENSG00000130283	P27539	GDF1	0.0
ENSG00000130287	O14594	NCAN	454.6
ENSG00000130288	Q9P0J0	910.0
ENSG00000130294	Q12756	KIF1A	910.0
ENSG00000130299	Q969Y2	GTPBP3	4200.0
ENSG00000130300	Q9BX97	PLVAP	97.4
ENSG00000130303	Q10589	BST2	97.4
ENSG00000130304	Q6PCB7	SLC27A1	910.0
ENSG00000130305	Q96P11	NSUN5	1628.0
ENSG00000130307	Q8N6Y0	USHBP1	220.2
ENSG00000130309	Q8NBJ5	GLT25D1	910.0
ENSG00000130311	Q9BW61	DDA1	361.2
ENSG00000130312	Q9BQ48	MRPL34	324.5
ENSG00000130313	O95336	PGLS	4200.0
ENSG00000130332	Q9UK45	LSM7	1628.0
ENSG00000130338	Q9NRJ4	TULP4	910.0
ENSG00000130340	Q9Y5X1	SNX9	454.6
ENSG00000130347	Q8WWV3	RTN4IP1	1368.0
ENSG00000130348	Q9H0R6	QRSL1	4200.0
ENSG00000130349	Q9P0P8	C6orf203	842.0
ENSG00000130363	Q86UC2	RSPH3	842.0
ENSG00000130368	P04201	MAS1	361.2
ENSG00000130377	Q5FVE4	ACSBG2	454.6
ENSG00000130382	Q03111	MLLT1	454.6
ENSG00000130383	Q11128	FUT5	910.0
ENSG00000130385	O95972	BMP15	454.6
ENSG00000130396	P55196	MLLT4	910.0
ENSG00000130402	O43707	ACTN4	1368.0
ENSG00000130413	Q9BYT3	STK33	454.6
ENSG00000130414	O95299	NDUFA10	910.0
ENSG00000130427	P01588	EPO	176.1
ENSG00000130429	O15143	ARPC1B	454.6
ENSG00000130433	Q9BXT2	CACNG6	97.4
ENSG00000130449	Q9HCJ5	ZSWIM6	842.0
ENSG00000130475	O14526	FCHO1	910.0
ENSG00000130477	Q9UPW8	UNC13A	910.0
ENSG00000130479	Q66K74	MAP1S	220.2
ENSG00000130487	Q96G42	KLHDC7B	0.0
ENSG00000130489	O43819	SCO2	4200.0
ENSG00000130508	Q92626	PXDN	910.0
ENSG00000130511	Q9BWG4	SSBP4	454.6
ENSG00000130513	Q99988	GDF15	324.5
ENSG00000130517	Q9NXJ5	PGPEP1	910.0
ENSG00000130518	Q9H0B3	KIAA1683	97.4
ENSG00000130520	Q9Y4Z0	LSM4	1628.0
ENSG00000130522	P17535	JUND	0.0
ENSG00000130528	P23327	HRC	97.4
ENSG00000130529	Q8TD43	TRPM4	454.6
ENSG00000130538	Q8NG94	OR11H1	6.1
ENSG00000130540	Q9BR01	SULT4A1	454.6
ENSG00000130544	Q8N988	ZNF557	29.6
ENSG00000130545	Q9BUF7	CRB3	97.4
ENSG00000130558	Q99784	OLFM1	842.0
ENSG00000130559	Q5T5Y3	CAMSAP1	454.6
ENSG00000130560	Q9BSL1	UBAC1	797.0
ENSG00000130561	P10523	SAG	0.0
ENSG00000130584	Q86UZ6	ZBTB46	324.5
ENSG00000130589	Q9BYK8	842.0
ENSG00000130590	Q9BYL1	SAMD10	0.0
ENSG00000130592	P33241	LSP1	97.4
ENSG00000130595	P45378	TNNT3	97.4
ENSG00000130598	P48788	TNNI2	454.6
ENSG00000130612	Q6ZSU1	CYP2G1P	6.1
ENSG00000130635	P20908	COL5A1	842.0
ENSG00000130638	Q9UBB4	ATXN10	1628.0
ENSG00000130640	Q9BSJ2	TUBGCP2	1628.0
ENSG00000130643	Q9NYX4	CALY	97.4
ENSG00000130649	P05181	CYP2E1	0.0
ENSG00000130653	Q6ZV29	PNPLA7	1368.0
ENSG00000130656	P02008	HBZ	454.6
ENSG00000130669	O96013	PAK4	910.0
ENSG00000130675	P50219	MNX1	454.6
ENSG00000130684	Q9Y3M9	ZNF337	910.0
ENSG00000130695	Q6P2H3	CEP85	797.0
ENSG00000130699	O00268	TAF4	842.0
ENSG00000130700	Q9BWX5	GATA5	324.5
ENSG00000130701	Q8NC74	C20orf151	361.2
ENSG00000130702	O15230	LAMA5	910.0
ENSG00000130703	Q9H1P3	OSBPL2	910.0
ENSG00000130706	Q16186	ADRM1	910.0
ENSG00000130707	P00966	ASS1	4200.0
ENSG00000130711	Q9H4Q4	PRDM12	454.6
ENSG00000130713	Q13868	EXOSC2	4200.0
ENSG00000130714	Q9Y6A1	POMT1	1368.0
ENSG00000130717	Q9HA47	UCK1	1628.0
ENSG00000130720	Q8N539	FIBCD1	910.0
ENSG00000130723	Q5JSZ5	PRRC2B	361.2
ENSG00000130724	O43633	CHMP2A	97.4
ENSG00000130725	P61081	UBE2M	97.4
ENSG00000130726	Q13263	TRIM28	97.4
ENSG00000130731	Q96S19	176.1
ENSG00000130733	Q9BWQ6	YIPF2	1628.0
ENSG00000130734	Q86TL0	ATG4D	1628.0
ENSG00000130741	P41091	EIF2S3	4200.0
ENSG00000130748	Q9NX00	TMEM160	176.1
ENSG00000130749	Q9UPT8	ZC3H4	220.2
ENSG00000130751	Q99742	NPAS1	220.2
ENSG00000130755	O60234	GMFG	454.6
ENSG00000130758	Q02779	MAP3K10	842.0
ENSG00000130762	Q5VV41	ARHGEF16	361.2
ENSG00000130764	Q8N1G4	LRRC47	910.0
ENSG00000130766	P58004	SESN2	176.1
ENSG00000130768	Q92485	SMPDL3B	1368.0
ENSG00000130770	Q9UII2	ATPIF1	910.0
ENSG00000130772	Q9BUE0	MED18	910.0
ENSG00000130775	Q5TEJ8	C1orf38	324.5
ENSG00000130779	P30622	CLIP1	842.0
ENSG00000130783	Q6P9F0	CCDC62	220.2
ENSG00000130787	O75146	HIP1R	1368.0
ENSG00000130803	Q96PQ6	ZNF317	97.4
ENSG00000130810	Q9NQ55	PPAN	1628.0
ENSG00000130811	O75821	EIF3G	1368.0
ENSG00000130812	Q8NI99	ANGPTL6	176.1
ENSG00000130813	Q9NUL5	C19orf66	176.1
ENSG00000130816	P26358	DNMT1	842.0
ENSG00000130818	Q9BUY5	ZNF426	91.0
ENSG00000130821	P48029	SLC6A8	910.0
ENSG00000130822	Q6P2M8	PNCK	220.2
ENSG00000130826	O60832	DKC1	4200.0
ENSG00000130827	P51805	PLXNA3	910.0
ENSG00000130829	Q99956	DUSP9	176.1
ENSG00000130830	Q00013	MPP1	454.6
ENSG00000130844	Q9NQX6	ZNF331	29.6
ENSG00000130856	Q9UL36	ZNF236	176.1
ENSG00000130876	Q9NS82	SLC7A10	454.6
ENSG00000130881	O75074	LRP3	324.5
ENSG00000130921	Q9H3J6	C12orf65	1368.0
ENSG00000130935	Q9H8H0	NOL11	842.0
ENSG00000130939	O95155	UBE4B	1628.0
ENSG00000130940	Q86V15	CASZ1	842.0
ENSG00000130943	Q9NTG1	PKDREJ	324.5
ENSG00000130948	P37058	HSD17B3	176.1
ENSG00000130950	A1L443	FAM22F	97.4
ENSG00000130956	Q5JVS0	HABP4	454.6
ENSG00000130957	O00757	FBP2	1628.0
ENSG00000130958	Q76EJ3	SLC35D2	910.0
ENSG00000130962	O14668	PRRG1	454.6
ENSG00000130985	P22314	UBA1	1628.0
ENSG00000130988	Q15493	RGN	842.0
ENSG00000130997	Q7Z5Q5	POLN	842.0
ENSG00000131002	Q9BZA4	0.0
ENSG00000131007	Q9BZA1	TTTY9B	6.1
ENSG00000131009	Q9BZA1	TTTY9A	6.1
ENSG00000131013	Q8WUA2	PPIL4	1628.0
ENSG00000131015	Q9BZM5	ULBP2	97.4
ENSG00000131016	Q02952	AKAP12	454.6
ENSG00000131018	Q8NF91	SYNE1	842.0
ENSG00000131019	Q9BZM4	ULBP3	97.4
ENSG00000131023	O95835	LATS1	910.0
ENSG00000131037	Q8TE68	EPS8L1	454.6
ENSG00000131042	Q8N423	LILRB2	176.1
ENSG00000131043	Q9Y312	C20orf4	1628.0
ENSG00000131044	Q3SXZ7	TTLL9	220.2
ENSG00000131050	Q96DR5	BPIFA2	97.4
ENSG00000131051	Q14498	RBM39	1628.0
ENSG00000131055	Q96KJ9	COX4I2	0.0
ENSG00000131059	Q9BQP9	BPIFA3	97.4
ENSG00000131061	Q9BYN7	ZNF341	797.0
ENSG00000131062	A6NEQ9	6.1
ENSG00000131067	Q9UJ14	GGT7	842.0
ENSG00000131068	Q96PH6	DEFB118	91.0
ENSG00000131069	Q9NR19	ACSS2	4200.0
ENSG00000131080	Q9HAV5	EDA2R	91.0
ENSG00000131089	O43307	ARHGEF9	842.0
ENSG00000131094	O75973	C1QL1	176.1
ENSG00000131095	P14136	GFAP	797.0
ENSG00000131096	P10082	PYY	176.1
ENSG00000131097	Q9P298	HIGD1B	176.1
ENSG00000131100	P36543	ATP6V1E1	1628.0
ENSG00000131115	Q86WZ6	ZNF227	910.0
ENSG00000131116	Q96B54	ZNF428	176.1
ENSG00000131126	Q9BY14	TEX101	97.4
ENSG00000131127	Q15928	ZNF141	910.0
ENSG00000131142	O15444	CCL25	97.4
ENSG00000131143	P13073	COX4I1	910.0
ENSG00000131148	O43402	COX4NB	454.6
ENSG00000131149	Q14687	KIAA0182	454.6
ENSG00000131153	Q9Y248	GINS2	1628.0
ENSG00000131165	Q9HD42	CHMP1A	1628.0
ENSG00000131171	O75368	SH3BGRL	324.5
ENSG00000131174	P24311	COX7B	361.2
ENSG00000131183	Q06495	SLC34A1	842.0
ENSG00000131187	P00748	F12	220.2
ENSG00000131188	Q8TB68	PRR7	176.1
ENSG00000131196	O95644	NFATC1	454.6
ENSG00000131203	P14902	IDO1	176.1
ENSG00000131233	P57773	GJA9	29.6
ENSG00000131236	Q01518	CAP1	1628.0
ENSG00000131238	P50897	PPT1	1368.0
ENSG00000131242	Q86YS3	RAB11FIP4	324.5
ENSG00000131263	Q9NVW2	RLIM	361.2
ENSG00000131264	O14627	CDX4	454.6
ENSG00000131269	O75027	ABCB7	1628.0
ENSG00000131323	Q13114	TRAF3	842.0
ENSG00000131351	Q9BT25	HAUS8	324.5
ENSG00000131355	Q9BY15	EMR3	176.1
ENSG00000131368	P82663	MRPS25	910.0
ENSG00000131370	O60239	SH3BP5	797.0
ENSG00000131373	Q9UJ83	HACL1	4200.0
ENSG00000131374	Q92609	TBC1D5	910.0
ENSG00000131375	Q9Y6W3	CAPN7	910.0
ENSG00000131378	Q14699	RFTN1	324.5
ENSG00000131379	Q8ND61	C3orf20	176.1
ENSG00000131381	Q9H1K0	ZFYVE20	910.0
ENSG00000131386	Q8N3T1	GALNTL2	361.2
ENSG00000131389	P31641	SLC6A6	910.0
ENSG00000131398	Q14003	KCNC3	910.0
ENSG00000131400	O96009	NAPSA	1628.0
ENSG00000131408	P55055	NR1H2	842.0
ENSG00000131409	Q9NT99	LRRC4B	454.6
ENSG00000131435	P50479	PDLIM4	454.6
ENSG00000131437	Q9Y496	KIF3A	910.0
ENSG00000131446	P26572	MGAT1	176.1
ENSG00000131459	O94808	GFPT2	4200.0
ENSG00000131462	P23258	TUBG1	1628.0
ENSG00000131467	P61289	PSME3	910.0
ENSG00000131469	P61353	RPL27	1628.0
ENSG00000131470	Q9P2W1	PSMC3IP	1628.0
ENSG00000131471	Q16853	AOC3	454.6
ENSG00000131473	P53396	ACLY	1368.0
ENSG00000131475	Q9BRG1	VPS25	1628.0
ENSG00000131477	O60895	RAMP2	176.1
ENSG00000131480	O75106	AOC2	454.6
ENSG00000131482	P35575	G6PC	454.6
ENSG00000131495	O43678	NDUFA2	797.0
ENSG00000131503	Q8IWZ3	ANKHD1	910.0
ENSG00000131504	O60610	DIAPH1	910.0
ENSG00000131507	Q9BT67	NDFIP1	842.0
ENSG00000131508	P62837	UBE2D2	1628.0
ENSG00000131538	Q9BXH5	TTTY6	6.1
ENSG00000131548	Q9BXH5	TTTY6B	6.1
ENSG00000131558	Q96A65	EXOC4	910.0
ENSG00000131584	Q96P50	ACAP3	910.0
ENSG00000131586	Q9BYC9	4200.0
ENSG00000131591	Q96HA4	C1orf159	361.2
ENSG00000131620	Q5XXA6	ANO1	842.0
ENSG00000131626	Q13136	PPFIA1	910.0
ENSG00000131634	Q9BSN7	TMEM204	454.6
ENSG00000131650	Q8NCW0	KREMEN2	220.2
ENSG00000131652	Q86W42	THOC6	842.0
ENSG00000131653	Q6Q0C0	TRAF7	842.0
ENSG00000131668	Q9HBU1	BARX1	842.0
ENSG00000131669	Q92982	NINJ1	842.0
ENSG00000131686	P23280	CA6	361.2
ENSG00000131697	O75161	NPHP4	842.0
ENSG00000131711	P46821	MAP1B	454.6
ENSG00000131721	Q9BQY4	RHOXF2	29.6
ENSG00000131724	P78552	IL13RA1	0.0
ENSG00000131725	Q5JSH3	WDR44	1368.0
ENSG00000131730	P17540	CKMT2	842.0
ENSG00000131732	Q8N567	ZCCHC9	842.0
ENSG00000131737	O76011	KRT34	220.2
ENSG00000131738	Q14525	KRT33B	220.2
ENSG00000131746	Q8IZW8	TNS4	97.4
ENSG00000131747	P11388	TOP2A	1628.0
ENSG00000131748	Q14849	STARD3	910.0
ENSG00000131759	P10276	RARA	842.0
ENSG00000131771	Q9UD71	PPP1R1B	176.1
ENSG00000131773	O75525	KHDRBS3	0.0
ENSG00000131778	Q86WJ1	CHD1L	324.5
ENSG00000131779	O96011	PEX11B	176.1
ENSG00000131781	P49326	FMO5	1628.0
ENSG00000131788	Q9Y6X2	PIAS3	842.0
ENSG00000131791	O43741	PRKAB2	1628.0
ENSG00000131795	Q9Y5S9	RBM8A	176.1
ENSG00000131797	Q96NS8	KIAA0664L3	29.6
ENSG00000131808	P01225	FSHB	361.2
ENSG00000131828	P08559	PDHA1	4200.0
ENSG00000131831	Q9Y5P3	RAI2	361.2
ENSG00000131844	Q9HCC0	MCCC2	1628.0
ENSG00000131845	Q9HCX3	ZNF304	910.0
ENSG00000131848	Q9BUG6	ZSCAN5A	97.4
ENSG00000131849	P52740	ZNF132	910.0
ENSG00000131864	Q9HBJ7	USP29	454.6
ENSG00000131871	Q9BQE4	361.2
ENSG00000131873	Q86X52	CHSY1	910.0
ENSG00000131876	P09661	SNRPA1	1628.0
ENSG00000131899	Q15334	LLGL1	842.0
ENSG00000131910	Q15466	NR0B2	454.6
ENSG00000131914	Q9H9Z2	LIN28A	454.6
ENSG00000131931	Q9NVV9	THAP1	0.0
ENSG00000131941	Q8IUC4	RHPN2	842.0
ENSG00000131943	Q9NSK7	C19orf12	454.6
ENSG00000131944	Q9BTP7	C19orf40	454.6
ENSG00000131951	Q6ZRR7	LRRC9	842.0
ENSG00000131966	Q9NZ32	ACTR10	910.0
ENSG00000131969	Q7Z5M8	ABHD12B	797.0
ENSG00000131979	P30793	GCH1	4200.0
ENSG00000131981	P17931	LGALS3	454.6
ENSG00000132000	Q6PEZ8	PODNL1	220.2
ENSG00000132002	P25685	DNAJB1	97.4
ENSG00000132003	Q9H7M6	ZSWIM4	842.0
ENSG00000132004	Q5XUX1	FBXW9	454.6
ENSG00000132005	P22670	RFX1	1368.0
ENSG00000132010	P17024	ZNF20	910.0
ENSG00000132016	Q0VDD7	C19orf57	97.4
ENSG00000132017	Q66K64	DCAF15	797.0
ENSG00000132024	Q6P1N0	CC2D1A	910.0
ENSG00000132026	Q9BSG5	RTBDN	97.4
ENSG00000132031	O15232	MATN3	97.4
ENSG00000132109	P19474	TRIM21	91.0
ENSG00000132122	Q9NWH7	SPATA6	797.0
ENSG00000132128	Q15345	LRRC41	361.2
ENSG00000132130	P48742	LHX1	910.0
ENSG00000132139	Q8NHY3	GAS2L2	361.2
ENSG00000132141	Q92526	CCT6B	1628.0
ENSG00000132142	Q13085	ACACA	1628.0
ENSG00000132153	Q7L2E3	DHX30	361.2
ENSG00000132155	P04049	RAF1	910.0
ENSG00000132164	P48066	SLC6A11	910.0
ENSG00000132170	P37231	PPARG	176.1
ENSG00000132182	Q8TEM1	NUP210	910.0
ENSG00000132185	Q7L513	FCRLA	97.4
ENSG00000132196	P56937	HSD17B7	842.0
ENSG00000132199	Q7L5Y1	ENOSF1	842.0
ENSG00000132204	Q9BZP3	LINC00470	0.0
ENSG00000132205	Q9BXX0	EMILIN2	454.6
ENSG00000132207	Q9BQ83	SLX1A	1368.0
ENSG00000132249	Q8TEE6	454.6
ENSG00000132254	P53365	ARFIP2	454.6
ENSG00000132256	Q9C035	TRIM5	91.0
ENSG00000132259	Q8IV77	CNGA4	454.6
ENSG00000132274	Q8IYM9	TRIM22	97.4
ENSG00000132275	O43159	RRP8	97.4
ENSG00000132283	Q96M86	176.1
ENSG00000132286	Q9Y5J6	FXC1	454.6
ENSG00000132294	Q14156	EFR3A	910.0
ENSG00000132297	Q02509	HHLA1	324.5
ENSG00000132300	Q96EY7	PTCD3	910.0
ENSG00000132305	Q16891	IMMT	910.0
ENSG00000132313	Q9NZE8	MRPL35	910.0
ENSG00000132321	Q86XH1	IQCA1	842.0
ENSG00000132323	Q9H0C8	ILKAP	842.0
ENSG00000132326	O15055	PER2	454.6
ENSG00000132329	O60894	RAMP1	454.6
ENSG00000132330	Q96I15	SCLY	842.0
ENSG00000132334	P23469	PTPRE	910.0
ENSG00000132341	P62826	RAN	1628.0
ENSG00000132356	Q13131	PRKAA1	1628.0
ENSG00000132357	Q9BX69	CARD6	176.1
ENSG00000132359	Q684P5	RAP1GAP2	797.0
ENSG00000132361	O75153	KIAA0664	1368.0
ENSG00000132376	Q9BT40	INPP5K	361.2
ENSG00000132382	Q9BQG0	MYBBP1A	842.0
ENSG00000132383	P27694	RPA1	1628.0
ENSG00000132386	P36955	SERPINF1	454.6
ENSG00000132388	P62253	UBE2G1	1628.0
ENSG00000132394	P57772	EEFSEC	1628.0
ENSG00000132405	Q9P2M4	TBC1D14	1368.0
ENSG00000132406	Q5BJH2	TMEM128	454.6
ENSG00000132423	Q9NZJ6	COQ3	1628.0
ENSG00000132424	Q8TF01	PNISR	454.6
ENSG00000132429	Q9HBV1	POPDC3	797.0
ENSG00000132432	P60059	SEC61G	1628.0
ENSG00000132434	Q9NS86	LANCL2	361.2
ENSG00000132436	Q6PIW4	FIGNL1	1628.0
ENSG00000132437	P20711	DDC	910.0
ENSG00000132446	Q9BXU8	FTHL17	29.6
ENSG00000132463	Q12849	GRSF1	454.6
ENSG00000132464	Q9NRM1	ENAM	220.2
ENSG00000132465	P01591	IGJ	324.5
ENSG00000132466	O75179	ANKRD17	910.0
ENSG00000132467	Q9NQZ2	UTP3	842.0
ENSG00000132470	P16144	ITGB4	797.0
ENSG00000132471	Q969T9	WBP2	797.0
ENSG00000132475	P84243	H3F3B	1628.0
ENSG00000132478	Q9C0B0	UNK	910.0
ENSG00000132481	Q96LD4	TRIM47	220.2
ENSG00000132485	O95218	ZRANB2	910.0
ENSG00000132498	Q5VUR7	ANKRD20A3	29.6
ENSG00000132507	Q6IS14	EIF5A	1628.0
ENSG00000132510	O15054	KDM6B	910.0
ENSG00000132514	Q8IUN9	CLEC10A	97.4
ENSG00000132517	Q9NWF4	GPR172B	176.1
ENSG00000132518	Q02846	GUCY2D	454.6
ENSG00000132522	Q13227	GPS2	176.1
ENSG00000132530	Q6GPH4	XAF1	324.5
ENSG00000132535	P78352	DLG4	910.0
ENSG00000132541	P52758	HRSP12	4200.0
ENSG00000132549	Q7Z7G8	VPS13B	842.0
ENSG00000132554	Q8NE09	RGS22	842.0
ENSG00000132561	O00339	MATN2	910.0
ENSG00000132563	Q9BRK0	REEP2	910.0
ENSG00000132570	Q9H0N5	PCBD2	1628.0
ENSG00000132581	Q99470	SDF2	910.0
ENSG00000132589	Q14254	FLOT2	842.0
ENSG00000132591	O75616	ERAL1	4200.0
ENSG00000132600	Q9NVM4	PRMT7	910.0
ENSG00000132603	Q9Y221	NIP7	1628.0
ENSG00000132604	Q15554	TERF2	324.5
ENSG00000132612	Q9UN37	VPS4A	1628.0
ENSG00000132613	Q765P7	MTSS1L	454.6
ENSG00000132622	Q96MM6	HSPA12B	454.6
ENSG00000132623	Q9NU02	ANKRD5	842.0
ENSG00000132631	Q9UJQ7	C20orf79	220.2
ENSG00000132635	Q9H1Q7	FAM113A	97.4
ENSG00000132639	P60880	SNAP25	910.0
ENSG00000132640	Q9Y2F9	BTBD3	797.0
ENSG00000132646	P12004	PCNA	4200.0
ENSG00000132661	Q9UKK6	NXT1	1368.0
ENSG00000132664	Q9H1D9	POLR3F	1628.0
ENSG00000132669	Q8WYP3	RIN2	797.0
ENSG00000132670	P18433	PTPRA	910.0
ENSG00000132671	P31391	SSTR4	91.0
ENSG00000132676	P51398	DAP3	910.0
ENSG00000132677	Q9H310	RHBG	910.0
ENSG00000132680	Q7Z7F0	KIAA0907	324.5
ENSG00000132681	Q13733	ATP1A4	1628.0
ENSG00000132688	P48681	NES	454.6
ENSG00000132692	Q96GW7	BCAN	454.6
ENSG00000132693	P02741	CRP	454.6
ENSG00000132694	O15085	ARHGEF11	454.6
ENSG00000132698	P57735	RAB25	176.1
ENSG00000132702	Q9GZV7	HAPLN2	454.6
ENSG00000132703	P02743	APCS	454.6
ENSG00000132704	Q96LA5	FCRL2	0.0
ENSG00000132716	Q5TAQ9	DCAF8	176.1
ENSG00000132718	Q9BT88	SYT11	176.1
ENSG00000132740	P38935	IGHMBP2	842.0
ENSG00000132744	Q96HD9	ACY3	91.0
ENSG00000132746	P48448	ALDH3B2	1628.0
ENSG00000132749	Q9Y4I5	MTL5	361.2
ENSG00000132763	Q9Y4U1	MMACHC	454.6
ENSG00000132768	Q9BQC3	DPH2	1628.0
ENSG00000132773	Q96GM8	TOE1	842.0
ENSG00000132780	P49321	NASP	910.0
ENSG00000132781	Q9UIF7	MUTYH	4200.0
ENSG00000132792	Q8WYA6	CTNNBL1	1628.0
ENSG00000132793	Q9BQK8	LPIN3	1628.0
ENSG00000132801	Q96MP5	ZSWIM3	176.1
ENSG00000132819	Q9H0Z9	RBM38	454.6
ENSG00000132821	Q96N03	VSTM2L	454.6
ENSG00000132823	Q9NX31	C20orf111	454.6
ENSG00000132824	Q13530	SERINC3	1628.0
ENSG00000132825	O95685	PPP1R3D	324.5
ENSG00000132837	Q9UI17	DMGDH	454.6
ENSG00000132840	Q9H2M3	BHMT2	842.0
ENSG00000132842	O00203	AP3B1	1628.0
ENSG00000132846	Q96IU2	ZBED3	6.1
ENSG00000132849	Q8NI35	INADL	220.2
ENSG00000132854	Q5T7N3	KANK4	361.2
ENSG00000132855	Q9Y5C1	ANGPTL3	454.6
ENSG00000132872	Q9H2B2	SYT4	324.5
ENSG00000132874	Q15849	SLC14A2	220.2
ENSG00000132879	Q9H4M3	FBXO44	454.6
ENSG00000132881	Q9BU20	RSG1	176.1
ENSG00000132906	P55211	CASP9	220.2
ENSG00000132911	Q9GZQ4	NMUR2	910.0
ENSG00000132912	Q9UJW0	DCTN4	910.0
ENSG00000132915	P16499	PDE6A	454.6
ENSG00000132932	Q9NTI2	ATP8A2	1628.0
ENSG00000132938	Q5JR59	MTUS2	454.6
ENSG00000132950	Q9UJ78	ZMYM5	176.1
ENSG00000132952	Q5W0Q7	USPL1	797.0
ENSG00000132953	Q9C0E2	XPO4	910.0
ENSG00000132958	Q6XPS3	TPTE2	842.0
ENSG00000132963	Q9Y244	POMP	842.0
ENSG00000132964	P49336	CDK8	1368.0
ENSG00000132965	P20292	ALOX5AP	454.6
ENSG00000132970	Q9UPY6	WASF3	797.0
ENSG00000132972	Q9BXT8	RNF17	324.5
ENSG00000132975	P47775	GPR12	454.6
ENSG00000133019	P20309	CHRM3	910.0
ENSG00000133020	P13535	MYH8	1368.0
ENSG00000133026	P35580	MYH10	1368.0
ENSG00000133027	Q9UBM1	PEMT	454.6
ENSG00000133028	O75880	SCO1	4200.0
ENSG00000133030	Q6WCQ1	MPRIP	797.0
ENSG00000133048	P36222	CHI3L1	220.2
ENSG00000133055	Q13203	MYBPH	454.6
ENSG00000133056	O00750	PIK3C2B	910.0
ENSG00000133059	Q6XUX3	DSTYK	454.6
ENSG00000133063	Q13231	CHIT1	797.0
ENSG00000133065	Q8IVJ1	SLC41A1	910.0
ENSG00000133067	Q9HBX8	LGR6	324.5
ENSG00000133069	O75069	TMCC2	910.0
ENSG00000133083	O15075	DCLK1	910.0
ENSG00000133101	P78396	CCNA1	910.0
ENSG00000133103	Q9Y2V7	COG6	1628.0
ENSG00000133104	Q8N0X7	SPG20	797.0
ENSG00000133105	Q8WXD0	RXFP2	454.6
ENSG00000133106	Q96J88	EPSTI1	176.1
ENSG00000133107	Q9UBN4	TRPC4	910.0
ENSG00000133110	Q15063	POSTN	454.6
ENSG00000133111	O00287	RFXAP	361.2
ENSG00000133112	P13693	TPT1	1628.0
ENSG00000133114	Q8IXQ4	KIAA1704	910.0
ENSG00000133115	Q8TAV4	STOML3	910.0
ENSG00000133116	Q9UEF7	KL	910.0
ENSG00000133119	P40938	RFC3	1628.0
ENSG00000133121	Q9Y3M8	STARD13	797.0
ENSG00000133124	O14654	IRS4	0.0
ENSG00000133131	Q8TE76	MORC4	220.2
ENSG00000133134	Q9BXY8	BEX2	97.4
ENSG00000133135	Q8TEB7	RNF128	324.5
ENSG00000133138	Q0IIM8	TBC1D8B	1628.0
ENSG00000133142	Q96EI5	TCEAL4	29.6
ENSG00000133149	Q9BXU3	TEX13A	97.4
ENSG00000133169	Q9HBH7	BEX1	97.4
ENSG00000133193	Q969W3	FAM104A	324.5
ENSG00000133195	Q8N1S5	SLC39A11	4200.0
ENSG00000133216	P29323	EPHB2	910.0
ENSG00000133226	Q8IYB3	SRRM1	1628.0
ENSG00000133243	Q9BX70	BTBD2	842.0
ENSG00000133246	Q96QH2	PRAM1	97.4
ENSG00000133247	Q86Y97	SUV420H2	1368.0
ENSG00000133250	Q96IQ9	ZNF414	324.5
ENSG00000133256	P35913	PDE6B	454.6
ENSG00000133265	Q9NZL4	HSPBP1	454.6
ENSG00000133275	P78368	CSNK1G2	1368.0
ENSG00000133302	Q9BQI6	ANKRD32	361.2
ENSG00000133313	Q96KP4	CNDP2	4200.0
ENSG00000133315	Q9BQ69	MACROD1	4200.0
ENSG00000133316	Q6RFH5	WDR74	1628.0
ENSG00000133317	Q96DT0	LGALS12	97.4
ENSG00000133318	O95197	RTN3	454.6
ENSG00000133321	Q9UL19	RARRES3	29.6
ENSG00000133328	Q9NWW9	HRASLS2	29.6
ENSG00000133392	P35749	MYH11	1368.0
ENSG00000133393	Q96NB1	FOPNL	324.5
ENSG00000133398	Q9BTT4	MED10	1368.0
ENSG00000133401	O15018	PDZD2	454.6
ENSG00000133422	Q9Y6X9	MORC2	842.0
ENSG00000133424	O95461	LARGE	842.0
ENSG00000133433	P30712	GSTT2B	842.0
ENSG00000133454	Q8IUG5	MYO18B	842.0
ENSG00000133460	Q9BYW1	SLC2A11	29.6
ENSG00000133466	Q9BXI9	C1QTNF6	797.0
ENSG00000133475	P36268	GGT2	1368.0
ENSG00000133477	Q8NEG4	FAM83F	176.1
ENSG00000133488	Q9UDX3	SEC14L4	1628.0
ENSG00000133511	P42356	1628.0
ENSG00000133519	Q3KR32	ZDHHC8P1	0.0
ENSG00000133561	Q6P9H5	GIMAP6	97.4
ENSG00000133574	Q9NUV9	GIMAP4	176.1
ENSG00000133597	Q7Z695	ADCK2	176.1
ENSG00000133606	Q9UHC7	MKRN1	842.0
ENSG00000133612	Q96P47	AGAP3	797.0
ENSG00000133619	A5PL33	KRBA1	97.4
ENSG00000133624	Q75MW2	ZNF767	6.1
ENSG00000133627	Q9P1U1	ACTR3B	1628.0
ENSG00000133636	P30990	NTS	361.2
ENSG00000133639	P62324	BTG1	454.6
ENSG00000133640	Q96JM4	LRRIQ1	842.0
ENSG00000133641	Q8N999	C12orf29	324.5
ENSG00000133657	Q9H7F0	ATP13A3	1368.0
ENSG00000133661	P35247	SFTPD	220.2
ENSG00000133665	Q96IM9	DYDC2	97.4
ENSG00000133678	Q8TBM7	C10orf57	842.0
ENSG00000133687	Q8IUR5	TMTC1	842.0
ENSG00000133703	P01116	KRAS	454.6
ENSG00000133704	O15397	IPO8	1628.0
ENSG00000133706	Q9P2J5	LARS	4200.0
ENSG00000133710	Q9NQ38	SPINK5	324.5
ENSG00000133731	P29218	IMPA1	4200.0
ENSG00000133739	Q9C099	LRRCC1	842.0
ENSG00000133740	Q15329	E2F5	454.6
ENSG00000133742	P00915	CA1	176.1
ENSG00000133773	Q9P031	CCDC59	454.6
ENSG00000133789	Q9UH65	SWAP70	842.0
ENSG00000133794	O00327	ARNTL	454.6
ENSG00000133800	Q9Y5Y7	LYVE1	361.2
ENSG00000133805	Q01432	AMPD3	1628.0
ENSG00000133808	Q6ZW33	MICALCL	361.2
ENSG00000133812	Q86WG5	SBF2	910.0
ENSG00000133816	O94851	MICAL2	842.0
ENSG00000133818	P62070	RRAS2	324.5
ENSG00000133835	P51659	HSD17B4	910.0
ENSG00000133858	O60293	ZFC3H1	797.0
ENSG00000133863	Q9BXT5	TEX15	220.2
ENSG00000133872	Q96BY9	TMEM66	454.6
ENSG00000133874	Q9H9V4	RNF122	324.5
ENSG00000133878	Q9BV47	DUSP26	454.6
ENSG00000133884	Q92785	DPF2	454.6
ENSG00000133895	O00255	MEN1	842.0
ENSG00000133935	Q9UKR5	C14orf1	454.6
ENSG00000133937	P56915	GSC	797.0
ENSG00000133943	Q7Z3D6	C14orf159	0.0
ENSG00000133958	Q9P2D8	UNC79	910.0
ENSG00000133961	P49757	NUMB	910.0
ENSG00000133962	Q9H7T0	CATSPERB	220.2
ENSG00000133980	Q9H8Y1	VRTN	176.1
ENSG00000133983	Q9P0S2	COX16	324.5
ENSG00000133985	Q92623	TTC9	176.1
ENSG00000133997	O75586	MED6	1368.0
ENSG00000134001	P05198	EIF2S1	4200.0
ENSG00000134007	O43506	ADAM20	324.5
ENSG00000134013	Q9Y4K0	LOXL2	842.0
ENSG00000134014	Q9H9T3	ELP3	4200.0
ENSG00000134020	Q96S96	PEBP4	176.1
ENSG00000134025	Q9HAK2	910.0
ENSG00000134028	O15204	ADAMDEC1	220.2
ENSG00000134030	O43310	CTIF	220.2
ENSG00000134042	Q9BYG7	MRO	220.2
ENSG00000134046	Q9UBB5	MBD2	0.0
ENSG00000134049	Q9Y5U9	IER3IP1	176.1
ENSG00000134056	P82909	MRPS36	361.2
ENSG00000134057	P14635	CCNB1	454.6
ENSG00000134058	P50613	CDK7	1368.0
ENSG00000134061	Q99467	CD180	176.1
ENSG00000134070	O43187	IRAK2	361.2
ENSG00000134072	Q14012	CAMK1	1628.0
ENSG00000134075	Q8WUW1	176.1
ENSG00000134077	Q9BV44	THUMPD3	842.0
ENSG00000134086	P40337	VHL	454.6
ENSG00000134107	O14503	BHLHE40	454.6
ENSG00000134108	Q9NVJ2	ARL8B	910.0
ENSG00000134109	Q92611	EDEM1	1368.0
ENSG00000134115	Q9UQ52	CNTN6	910.0
ENSG00000134121	O00533	CHL1	910.0
ENSG00000134138	O14770	MEIS2	910.0
ENSG00000134146	Q7L8W6	ATPBD4	4200.0
ENSG00000134152	Q9H079	C15orf29	797.0
ENSG00000134153	Q9NPA0	C15orf24	1628.0
ENSG00000134160	Q7Z4N2	TRPM1	910.0
ENSG00000134183	P19087	GNAT2	361.2
ENSG00000134184	P09488	GSTM1	842.0
ENSG00000134186	Q5VTL8	PRPF38B	910.0
ENSG00000134193	Q9BYZ8	REG4	361.2
ENSG00000134198	O60636	TSPAN2	454.6
ENSG00000134200	P01222	TSHB	454.6
ENSG00000134201	P46439	GSTM5	842.0
ENSG00000134202	P21266	GSTM3	842.0
ENSG00000134207	Q5T7P8	SYT6	454.6
ENSG00000134215	Q9UKW4	VAV3	910.0
ENSG00000134216	Q9BZP6	CHIA	797.0
ENSG00000134222	Q6PGN9	PSRC1	220.2
ENSG00000134240	P54868	HMGCS2	1628.0
ENSG00000134242	Q9Y2R2	PTPN22	361.2
ENSG00000134243	Q99523	SORT1	454.6
ENSG00000134245	Q93097	WNT2B	797.0
ENSG00000134247	Q9P2B2	PTGFRN	361.2
ENSG00000134248	O43504	HBXIP	361.2
ENSG00000134249	Q9UKF2	ADAM30	220.2
ENSG00000134250	Q04721	NOTCH2	910.0
ENSG00000134253	Q9H8W5	TRIM45	361.2
ENSG00000134255	Q9Y6K0	CEPT1	454.6
ENSG00000134256	Q93033	CD101	454.6
ENSG00000134258	Q7Z7D3	VTCN1	361.2
ENSG00000134259	P01138	NGF	454.6
ENSG00000134262	Q9Y6B7	AP4B1	454.6
ENSG00000134265	Q99747	NAPG	1628.0
ENSG00000134278	Q08AE8	SPIRE1	797.0
ENSG00000134283	Q8NEY8	PPHLN1	454.6
ENSG00000134285	Q9NYL4	FKBP11	97.4
ENSG00000134287	P61204	ARF3	1628.0
ENSG00000134291	Q9BVX2	TMEM106C	97.4
ENSG00000134294	Q96QD8	SLC38A2	454.6
ENSG00000134297	O95397	PLEKHA8P1	842.0
ENSG00000134308	P27348	YWHAQ	176.1
ENSG00000134313	Q9ULH0	KIDINS220	910.0
ENSG00000134317	Q9NZI5	GRHL1	797.0
ENSG00000134318	O75116	ROCK2	910.0
ENSG00000134321	Q8WXG1	RSAD2	454.6
ENSG00000134323	P04198	MYCN	842.0
ENSG00000134324	Q14693	LPIN1	1628.0
ENSG00000134326	Q5EBM0	CMPK2	842.0
ENSG00000134330	Q2TAA2	IAH1	842.0
ENSG00000134333	P00338	LDHA	4200.0
ENSG00000134343	Q9BYT9	ANO3	842.0
ENSG00000134352	P40189	IL6ST	454.6
ENSG00000134363	P19883	FST	454.6
ENSG00000134365	Q92496	CFHR4	29.6
ENSG00000134369	Q8NEY1	NAV1	910.0
ENSG00000134371	Q6P1J9	CDC73	1628.0
ENSG00000134375	Q99595	TIMM17A	1628.0
ENSG00000134376	P82279	CRB1	910.0
ENSG00000134389	Q9BXR6	CFHR5	361.2
ENSG00000134391	P36980	91.0
ENSG00000134398	Q76MJ5	ERN2	1628.0
ENSG00000134419	P62244	RPS15A	4200.0
ENSG00000134438	Q9Y2V3	RAX	842.0
ENSG00000134440	O43776	NARS	1368.0
ENSG00000134443	P07492	GRP	361.2
ENSG00000134444	Q9P260	KIAA1468	842.0
ENSG00000134452	Q8NFZ0	FBXO18	842.0
ENSG00000134453	Q96I25	RBM17	910.0
ENSG00000134460	P01589	IL2RA	324.5
ENSG00000134461	Q6P6B7	ANKRD16	797.0
ENSG00000134463	Q96DC8	ECHDC3	910.0
ENSG00000134470	Q13261	IL15RA	176.1
ENSG00000134480	P51946	CCNH	1368.0
ENSG00000134489	Q9H3N8	HRH4	176.1
ENSG00000134490	Q24JQ0	C18orf45	361.2
ENSG00000134504	Q719H9	KCTD1	454.6
ENSG00000134508	Q8TDN4	CABLES1	842.0
ENSG00000134516	Q92608	DOCK2	910.0
ENSG00000134531	P54849	EMP1	361.2
ENSG00000134532	P35711	SOX5	842.0
ENSG00000134533	Q96A58	RERG	842.0
ENSG00000134538	Q9Y6L6	SLCO1B1	842.0
ENSG00000134539	Q13241	KLRD1	220.2
ENSG00000134545	P26715	KLRC1	220.2
ENSG00000134548	Q9BT56	C12orf39	97.4
ENSG00000134551	P02810	PRH2	0.0
ENSG00000134569	O75096	LRP4	910.0
ENSG00000134571	Q14896	MYBPC3	797.0
ENSG00000134574	Q92466	DDB2	454.6
ENSG00000134575	P11117	ACP2	910.0
ENSG00000134588	Q9BXU7	USP26	454.6
ENSG00000134590	O15255	FAM127A	6.1
ENSG00000134594	Q14088	RAB33A	454.6
ENSG00000134595	P41225	SOX3	361.2
ENSG00000134597	Q9Y388	RBMX2	1628.0
ENSG00000134602	Q9P289	0.0
ENSG00000134612	Q9HBA9	FOLH1B	1368.0
ENSG00000134627	Q7Z3Z4	PIWIL4	910.0
ENSG00000134640	P49286	MTNR1B	842.0
ENSG00000134644	Q14671	PUM1	1628.0
ENSG00000134668	Q6ZMY3	SPOCD1	0.0
ENSG00000134684	P54577	YARS	4200.0
ENSG00000134686	Q8IXK0	PHC2	842.0
ENSG00000134690	Q53HL2	CDCA8	454.6
ENSG00000134697	Q13823	GNL2	4200.0
ENSG00000134698	Q9HCK5	EIF2C4	1368.0
ENSG00000134709	Q9UJC3	HOOK1	842.0
ENSG00000134716	P51589	CYP2J2	797.0
ENSG00000134717	Q96K17	BTF3L4	1628.0
ENSG00000134744	Q5TAX3	ZCCHC11	842.0
ENSG00000134748	Q8NAV1	PRPF38A	1628.0
ENSG00000134755	Q02487	DSC2	454.6
ENSG00000134757	P32926	DSG3	324.5
ENSG00000134758	Q8WVD3	RNF138	361.2
ENSG00000134759	Q6IA86	ELP2	1368.0
ENSG00000134760	Q02413	DSG1	324.5
ENSG00000134762	Q14574	DSC3	454.6
ENSG00000134765	Q08554	DSC1	454.6
ENSG00000134769	Q9Y4J8	DTNA	910.0
ENSG00000134775	Q2V2M9	FHOD3	910.0
ENSG00000134779	Q68CL5	C18orf10	842.0
ENSG00000134780	Q9Y4D2	DAGLA	842.0
ENSG00000134802	Q8NBI5	SLC43A3	797.0
ENSG00000134809	P62072	TIMM10	1628.0
ENSG00000134812	P27352	GIF	361.2
ENSG00000134815	Q14147	DHX34	910.0
ENSG00000134817	P35414	APLNR	454.6
ENSG00000134824	O95864	FADS2	1628.0
ENSG00000134825	P61165	C11orf10	797.0
ENSG00000134827	P20061	TCN1	29.6
ENSG00000134830	Q9P296	GPR77	176.1
ENSG00000134851	Q9HC07	TMEM165	1628.0
ENSG00000134852	O15516	CLOCK	454.6
ENSG00000134853	P16234	PDGFRA	454.6
ENSG00000134864	Q9BVM4	A2LD1	910.0
ENSG00000134871	P08572	COL4A2	910.0
ENSG00000134873	P78369	CLDN10	454.6
ENSG00000134874	Q86YF9	DZIP1	361.2
ENSG00000134882	Q8NBM4	UBAC2	454.6
ENSG00000134884	Q9NWB6	ARGLU1	842.0
ENSG00000134897	Q86UB2	BIVM	324.5
ENSG00000134899	P28715	ERCC5	6.1
ENSG00000134900	P29144	TPP2	910.0
ENSG00000134901	Q6UW63	KDELC1	842.0
ENSG00000134905	Q9HA77	CARS2	4200.0
ENSG00000134909	A7KAX9	ARHGAP32	797.0
ENSG00000134910	P46977	STT3A	1628.0
ENSG00000134917	Q9UP79	ADAMTS8	910.0
ENSG00000134940	P26436	ACRV1	97.4
ENSG00000134954	P14921	ETS1	842.0
ENSG00000134955	Q8TED4	SLC37A2	910.0
ENSG00000134962	Q86Z14	KLB	910.0
ENSG00000134970	Q86XR7	TMED7	0.0
ENSG00000134982	P25054	APC	842.0
ENSG00000134986	Q16612	C5orf13	176.1
ENSG00000134987	Q8NI36	WDR36	1628.0
ENSG00000134996	Q92882	OSTF1	842.0
ENSG00000135002	Q969G6	RFK	4200.0
ENSG00000135018	Q9UMX0	UBQLN1	1628.0
ENSG00000135040	Q5VZE5	NAA35	1628.0
ENSG00000135045	Q8IXQ3	C9orf40	324.5
ENSG00000135046	P04083	ANXA1	454.6
ENSG00000135047	P07711	CTSL1	1628.0
ENSG00000135048	Q9UHN6	TMEM2	454.6
ENSG00000135049	Q9UPW5	AGTPBP1	842.0
ENSG00000135052	Q8NBJ4	GOLM1	454.6
ENSG00000135063	Q15884	FAM189A2	324.5
ENSG00000135069	Q9Y617	PSAT1	1628.0
ENSG00000135070	Q9BUE6	ISCA1	1628.0
ENSG00000135074	Q9H013	ADAM19	910.0
ENSG00000135077	Q8TDQ0	HAVCR2	220.2
ENSG00000135083	Q8IV13	CCNJL	324.5
ENSG00000135090	Q9H2K8	TAOK3	910.0
ENSG00000135093	Q70CQ3	USP30	910.0
ENSG00000135094	P20132	SDS	361.2
ENSG00000135097	O43347	MSI1	1368.0
ENSG00000135100	P20823	HNF1A	842.0
ENSG00000135108	O94952	FBXO21	324.5
ENSG00000135111	O15119	TBX3	454.6
ENSG00000135114	Q15646	OASL	97.4
ENSG00000135116	O00198	HRK	176.1
ENSG00000135119	Q96EX2	RNFT2	910.0
ENSG00000135124	Q99571	P2RX4	454.6
ENSG00000135127	Q6ZP65	CCDC64	797.0
ENSG00000135144	Q86Y01	DTX1	454.6
ENSG00000135148	O14545	TRAFD1	361.2
ENSG00000135164	Q9Y222	DMTF1	842.0
ENSG00000135180	Q9BT76	0.0
ENSG00000135185	Q9BU79	C7orf23	454.6
ENSG00000135205	Q8IYE0	CCDC146	842.0
ENSG00000135211	Q9H2L4	TMEM60	454.6
ENSG00000135213	A8CG34	POM121C	454.6
ENSG00000135218	P16671	CD36	454.6
ENSG00000135220	Q6UWM9	UGT2A3	910.0
ENSG00000135222	P05814	CSN2	97.4
ENSG00000135226	Q9BY64	UGT2B28	910.0
ENSG00000135241	Q9NP80	PNPLA8	910.0
ENSG00000135245	Q9Y5L2	C7orf68	29.6
ENSG00000135248	Q96KD3	FAM71F1	176.1
ENSG00000135249	Q6NUQ1	RINT1	1368.0
ENSG00000135250	P78362	SRPK2	1628.0
ENSG00000135253	Q6ZWJ8	KCP	842.0
ENSG00000135269	Q9UGI8	TES	797.0
ENSG00000135272	Q9P1T7	MDFIC	454.6
ENSG00000135297	Q9Y2Z2	MTO1	4200.0
ENSG00000135298	O60242	BAI3	454.6
ENSG00000135299	Q9Y2G4	ANKRD6	454.6
ENSG00000135312	P28222	HTR1B	454.6
ENSG00000135314	Q4VXA5	KHDC1	91.0
ENSG00000135315	Q5TB80	KIAA1009	324.5
ENSG00000135316	O60506	SYNCRIP	910.0
ENSG00000135317	Q9Y5W7	SNX14	910.0
ENSG00000135318	P21589	NT5E	454.6
ENSG00000135324	Q96G30	MRAP2	361.2
ENSG00000135333	Q15375	EPHA7	910.0
ENSG00000135334	Q53H80	AKIRIN2	910.0
ENSG00000135336	Q9UBD5	ORC3	1368.0
ENSG00000135338	Q86VQ0	LCA5	324.5
ENSG00000135341	O43318	MAP3K7	842.0
ENSG00000135346	P01215	CGA	454.6
ENSG00000135355	Q969M2	GJA10	797.0
ENSG00000135362	Q6MZQ0	PRR5L	324.5
ENSG00000135363	P25791	LMO2	454.6
ENSG00000135365	Q96BD5	PHF21A	454.6
ENSG00000135372	Q9H0A0	NAT10	1628.0
ENSG00000135373	Q9NZC4	EHF	454.6
ENSG00000135374	Q9UKW6	ELF5	361.2
ENSG00000135378	Q9BZD6	PRRG4	454.6
ENSG00000135387	Q14444	CAPRIN1	454.6
ENSG00000135390	Q06055	ATP5G2	1628.0
ENSG00000135392	Q6Y2X3	DNAJC14	361.2
ENSG00000135404	P08962	CD63	910.0
ENSG00000135406	P41219	PRPH	454.6
ENSG00000135407	O75366	AVIL	910.0
ENSG00000135409	Q16671	AMHR2	97.4
ENSG00000135413	Q9GZZ8	LACRT	29.6
ENSG00000135414	O95390	GDF11	454.6
ENSG00000135423	Q9UI32	GLS2	910.0
ENSG00000135424	Q13683	ITGA7	910.0
ENSG00000135426	A2RU30	KIAA0748	97.4
ENSG00000135436	Q8IYM0	FAM186B	97.4
ENSG00000135437	Q92781	RDH5	361.2
ENSG00000135439	Q99490	AGAP2	797.0
ENSG00000135441	P78537	BLOC1S1	97.4
ENSG00000135443	P78386	KRT85	220.2
ENSG00000135446	P11802	CDK4	910.0
ENSG00000135447	Q13522	PPP1R1A	91.0
ENSG00000135451	Q12815	TROAP	97.4
ENSG00000135452	Q12999	TSPAN31	91.0
ENSG00000135454	Q00973	B4GALNT1	176.1
ENSG00000135457	Q12800	TFCP2	842.0
ENSG00000135469	Q96MF6	COQ10A	1628.0
ENSG00000135472	Q9BWQ8	FAIM2	797.0
ENSG00000135473	Q504Q3	PAN2	1368.0
ENSG00000135476	Q14674	ESPL1	361.2
ENSG00000135477	A6NCN2	220.2
ENSG00000135480	P08729	KRT7	361.2
ENSG00000135482	Q96K80	ZC3H10	97.4
ENSG00000135486	P09651	HNRNPA1	842.0
ENSG00000135502	Q86VW2	SLC26A10	97.4
ENSG00000135503	P36896	ACVR1B	910.0
ENSG00000135506	Q13438	OS9	176.1
ENSG00000135517	P30301	MIP	454.6
ENSG00000135519	Q9ULD8	KCNH3	454.6
ENSG00000135521	Q96GA3	LTV1	910.0
ENSG00000135525	Q14244	MAP7	454.6
ENSG00000135535	Q04900	CD164	324.5
ENSG00000135537	Q8WV93	LACE1	1628.0
ENSG00000135540	Q5SYE7	NHSL1	454.6
ENSG00000135541	Q8N157	AHI1	797.0
ENSG00000135547	Q9UBP5	HEY2	797.0
ENSG00000135549	Q9C010	PKIB	97.4
ENSG00000135569	O14804	TAAR5	176.1
ENSG00000135577	P28336	NMBR	454.6
ENSG00000135587	O60906	SMPD2	1368.0
ENSG00000135596	Q8TDZ2	MICAL1	842.0
ENSG00000135597	Q96D71	REPS1	454.6
ENSG00000135604	O75558	STX11	454.6
ENSG00000135605	P42680	TEC	797.0
ENSG00000135617	Q9BSG0	PRADC1	176.1
ENSG00000135622	O95754	SEMA4F	176.1
ENSG00000135624	Q99832	CCT7	1628.0
ENSG00000135625	Q05215	EGR4	361.2
ENSG00000135631	Q9BXF6	RAB11FIP5	361.2
ENSG00000135632	Q6GMV2	SMYD5	842.0
ENSG00000135636	O75923	DYSF	910.0
ENSG00000135637	Q17RM4	CCDC142	176.1
ENSG00000135638	Q04741	EMX1	97.4
ENSG00000135643	Q86W47	KCNMB4	361.2
ENSG00000135655	Q9Y4E8	USP15	797.0
ENSG00000135677	P15586	GNS	842.0
ENSG00000135678	P14384	CPM	454.6
ENSG00000135679	Q00987	MDM2	454.6
ENSG00000135686	Q8N4N3	KLHL36	454.6
ENSG00000135697	Q9HAY6	BCMO1	842.0
ENSG00000135698	Q99547	MPHOSPH6	454.6
ENSG00000135702	Q9GZS9	CHST5	454.6
ENSG00000135709	O60268	KIAA0513	454.6
ENSG00000135720	O43237	DYNC1LI2	910.0
ENSG00000135722	Q96CD0	FBXL8	176.1
ENSG00000135723	Q9Y613	FHOD1	910.0
ENSG00000135736	Q96A19	CCDC102A	797.0
ENSG00000135740	Q14940	SLC9A5	324.5
ENSG00000135744	P01019	AGT	454.6
ENSG00000135747	Q9BS34	ZNF670	29.6
ENSG00000135749	A6NKB5	PCNXL2	910.0
ENSG00000135750	O00180	KCNK1	454.6
ENSG00000135763	Q14146	URB2	454.6
ENSG00000135766	Q9GZT9	EGLN1	910.0
ENSG00000135773	O14815	CAPN9	910.0
ENSG00000135775	Q14746	COG2	1628.0
ENSG00000135776	Q9NRK6	ABCB10	4200.0
ENSG00000135778	Q9BSD7	NTPCR	797.0
ENSG00000135801	O75529	TAF5L	797.0
ENSG00000135821	P15104	GLUL	1628.0
ENSG00000135823	O43752	STX6	1628.0
ENSG00000135824	P57771	RGS8	797.0
ENSG00000135828	Q05823	RNASEL	324.5
ENSG00000135829	Q08211	DHX9	797.0
ENSG00000135835	Q5VZ46	KIAA1614	797.0
ENSG00000135837	Q5VT06	CEP350	842.0
ENSG00000135838	Q9BXD5	NPL	454.6
ENSG00000135842	Q9BZQ8	FAM129A	324.5
ENSG00000135845	Q92535	PIGC	1628.0
ENSG00000135847	Q9BR61	ACBD6	910.0
ENSG00000135862	P11047	LAMC1	910.0
ENSG00000135870	Q5TC82	RC3H1	910.0
ENSG00000135898	Q9Y2T6	GPR55	454.6
ENSG00000135899	Q9HB58	SP110	97.4
ENSG00000135900	Q9H9J2	MRPL44	842.0
ENSG00000135902	Q07001	CHRND	454.6
ENSG00000135903	P23760	PAX3	454.6
ENSG00000135905	Q96BY6	DOCK10	910.0
ENSG00000135912	Q14679	TTLL4	910.0
ENSG00000135913	Q86T82	USP37	454.6
ENSG00000135914	P41595	HTR2B	454.6
ENSG00000135916	Q9NQX7	ITM2C	176.1
ENSG00000135917	Q9BZV2	SLC19A3	910.0
ENSG00000135919	P07093	SERPINE2	361.2
ENSG00000135924	P25686	DNAJB2	797.0
ENSG00000135925	Q9GZT5	WNT10A	176.1
ENSG00000135926	Q969X1	TMBIM1	454.6
ENSG00000135929	Q02318	CYP27A1	454.6
ENSG00000135930	O60573	EIF4E2	1628.0
ENSG00000135931	Q7Z3E5	ARMC9	842.0
ENSG00000135932	Q9Y376	CAB39	1368.0
ENSG00000135940	P10606	COX5B	1368.0
ENSG00000135945	Q9UBZ9	REV1	1628.0
ENSG00000135951	Q9BZW7	TSGA10	176.1
ENSG00000135953	Q8NBP5	MFSD9	842.0
ENSG00000135956	O75204	TMEM127	176.1
ENSG00000135960	Q9UNE0	EDAR	797.0
ENSG00000135966	Q8WUH2	TGFBRAP1	842.0
ENSG00000135968	Q8IWJ2	GCC2	361.2
ENSG00000135972	P82933	MRPS9	4200.0
ENSG00000135973	Q9Y5Y3	GPR45	91.0
ENSG00000135974	Q9BVC5	C2orf49	454.6
ENSG00000135999	Q52LR7	EPC2	910.0
ENSG00000136002	Q9NR80	ARHGEF4	842.0
ENSG00000136003	Q9H1K1	ISCU	4200.0
ENSG00000136010	Q3SY69	ALDH1L2	4200.0
ENSG00000136011	Q8WWQ8	STAB2	454.6
ENSG00000136014	Q9H0E7	USP44	842.0
ENSG00000136021	Q6P3W7	SCYL2	1628.0
ENSG00000136026	Q07065	CKAP4	454.6
ENSG00000136040	O60486	PLXNC1	454.6
ENSG00000136044	Q8NEU8	APPL2	842.0
ENSG00000136045	Q13610	PWP1	1628.0
ENSG00000136048	Q8N682	DRAM1	797.0
ENSG00000136051	Q2M389	KIAA1033	910.0
ENSG00000136052	Q96JW4	SLC41A2	910.0
ENSG00000136059	O15195	VILL	910.0
ENSG00000136068	O75369	FLNB	910.0
ENSG00000136098	P51956	NEK3	324.5
ENSG00000136099	O95206	PCDH8	797.0
ENSG00000136100	Q86VN1	VPS36	1628.0
ENSG00000136104	Q5TBB1	RNASEH2B	910.0
ENSG00000136108	Q8WWK9	CKAP2	797.0
ENSG00000136110	O75829	LECT1	454.6
ENSG00000136111	O60343	TBC1D4	454.6
ENSG00000136112	Q2TAA5	0.0
ENSG00000136114	Q9NS62	THSD1	361.2
ENSG00000136122	Q6PGQ7	BORA	454.6
ENSG00000136141	Q9Y2L9	LRCH1	361.2
ENSG00000136143	Q9P2R7	SUCLA2	4200.0
ENSG00000136144	Q8NDN9	RCBTB1	842.0
ENSG00000136146	Q9NPJ6	MED4	910.0
ENSG00000136147	Q9UIL8	PHF11	97.4
ENSG00000136152	Q96JB2	COG3	1628.0
ENSG00000136153	Q8WWI1	LMO7	797.0
ENSG00000136155	O95171	SCEL	454.6
ENSG00000136156	Q9Y287	ITM2B	454.6
ENSG00000136158	O43597	SPRY2	454.6
ENSG00000136159	Q9NV35	NUDT15	454.6
ENSG00000136160	P24530	EDNRB	454.6
ENSG00000136161	O95199	RCBTB2	842.0
ENSG00000136167	P13796	LCP1	1368.0
ENSG00000136169	Q96T68	SETDB2	454.6
ENSG00000136193	Q12765	SCRN1	361.2
ENSG00000136197	Q9BPX7	C7orf25	910.0
ENSG00000136205	Q68CZ2	TNS3	910.0
ENSG00000136206	Q8NFV5	SPDYE1	29.6
ENSG00000136213	Q9NRB3	CHST12	454.6
ENSG00000136231	O00425	IGF2BP3	910.0
ENSG00000136235	Q14956	GPNMB	454.6
ENSG00000136237	Q92565	RAPGEF5	220.2
ENSG00000136238	P63000	RAC1	910.0
ENSG00000136240	P33947	KDELR2	1628.0
ENSG00000136243	O15504	NUPL2	797.0
ENSG00000136244	P05231	IL6	361.2
ENSG00000136247	Q9NPG8	ZDHHC4	454.6
ENSG00000136250	P28039	AOAH	842.0
ENSG00000136261	Q9Y6E2	BZW2	454.6
ENSG00000136267	Q9Y6T7	DGKB	1628.0
ENSG00000136270	Q969Z0	TBRG4	361.2
ENSG00000136271	Q9NY93	DDX56	1628.0
ENSG00000136273	O60921	HUS1	1368.0
ENSG00000136274	O15069	NACAD	1628.0
ENSG00000136275	Q9H7B7	C7orf69	6.1
ENSG00000136279	Q9UJU6	DBNL	1368.0
ENSG00000136280	Q9BSQ5	CCM2	324.5
ENSG00000136286	B0I1T2	MYO1G	1628.0
ENSG00000136295	Q9C0H2	TTYH3	454.6
ENSG00000136297	Q8IY49	MMD2	910.0
ENSG00000136305	Q9UHD4	CIDEB	176.1
ENSG00000136319	Q8N0Z6	TTC5	176.1
ENSG00000136327	O15522	NKX2-8	176.1
ENSG00000136352	P43699	NKX2-1	910.0
ENSG00000136367	Q9C0A1	ZFHX2	176.1
ENSG00000136371	P49914	MTHFS	1368.0
ENSG00000136378	Q9UKP4	ADAMTS7	842.0
ENSG00000136379	Q6PCB6	FAM108C1	1628.0
ENSG00000136381	P48200	IREB2	4200.0
ENSG00000136383	Q96L96	ALPK3	361.2
ENSG00000136404	Q9BZW5	TM6SF1	0.0
ENSG00000136425	O75838	CIB2	176.1
ENSG00000136436	Q13137	CALCOCO2	361.2
ENSG00000136444	Q9HA92	RSAD1	176.1
ENSG00000136447	Q8IVW1	6.1
ENSG00000136448	P30419	NMT1	1628.0
ENSG00000136449	Q8TBZ2	MYCBPAP	842.0
ENSG00000136450	Q07955	SRSF1	910.0
ENSG00000136451	Q14119	VEZF1	454.6
ENSG00000136457	O15335	CHAD	454.6
ENSG00000136463	Q9BSH4	TACO1	176.1
ENSG00000136478	Q8IWB9	TEX2	910.0
ENSG00000136480	Q9UHN1	361.2
ENSG00000136485	P61962	DCAF7	1628.0
ENSG00000136487	P01242	GH2	6.1
ENSG00000136488	P01243	CSH1	6.1
ENSG00000136490	Q9BT23	LIMD2	361.2
ENSG00000136492	Q9BX63	BRIP1	797.0
ENSG00000136504	O95251	KAT7	1368.0
ENSG00000136514	Q96DX8	RTP4	97.4
ENSG00000136518	O96019	ACTL6A	1368.0
ENSG00000136521	O43674	NDUFB5	910.0
ENSG00000136522	Q9HD33	MRPL47	1628.0
ENSG00000136527	P62995	TRA2B	910.0
ENSG00000136531	Q99250	SCN2A	842.0
ENSG00000136535	Q16650	TBR1	176.1
ENSG00000136536	Q9H992	MARCH7	454.6
ENSG00000136539	Q8IX05	91.0
ENSG00000136541	Q8TAM6	ERMN	324.5
ENSG00000136542	Q7Z7M9	GALNT5	454.6
ENSG00000136546	Q01118	SCN7A	842.0
ENSG00000136560	Q92844	TANK	454.6
ENSG00000136573	P51451	BLK	842.0
ENSG00000136574	P43694	GATA4	1368.0
ENSG00000136603	P12757	SKIL	454.6
ENSG00000136628	P07814	EPRS	4200.0
ENSG00000136630	Q14774	HLX	454.6
ENSG00000136631	Q9NRW7	VPS45	1628.0
ENSG00000136634	P22301	IL10	454.6
ENSG00000136636	Q9Y597	KCTD3	910.0
ENSG00000136643	Q96S38	RPS6KC1	910.0
ENSG00000136653	Q8WWW0	RASSF5	797.0
ENSG00000136682	Q8IUF1	CBWD2	4200.0
ENSG00000136688	Q9NZH8	IL36G	220.2
ENSG00000136689	P18510	IL1RN	220.2
ENSG00000136694	Q9UHA7	IL36A	176.1
ENSG00000136695	Q9UBH0	IL36RN	220.2
ENSG00000136696	Q9NZH7	IL36B	220.2
ENSG00000136697	Q8WWZ1	IL1F10	220.2
ENSG00000136698	Q9GZR3	CFC1	361.2
ENSG00000136699	Q9NXE4	SMPD4	842.0
ENSG00000136709	Q9C0J8	WDR33	1628.0
ENSG00000136710	Q96NT0	CCDC115	176.1
ENSG00000136715	Q9H0E3	SAP130	454.6
ENSG00000136717	O00499	BIN1	842.0
ENSG00000136718	Q96G21	IMP4	1628.0
ENSG00000136720	O60243	HS6ST1	910.0
ENSG00000136728	A6NE03	0.0
ENSG00000136731	Q9NYU2	UGGT1	1628.0
ENSG00000136732	P04921	GYPC	361.2
ENSG00000136738	Q92783	STAM	910.0
ENSG00000136750	Q05329	GAD2	910.0
ENSG00000136754	Q8IZP0	ABI1	910.0
ENSG00000136758	Q96TA2	YME1L1	1628.0
ENSG00000136770	Q96KC8	DNAJC1	910.0
ENSG00000136783	Q9UFN0	NIPSNAP3A	842.0
ENSG00000136802	Q8IWT6	LRRC8A	454.6
ENSG00000136805	Q9P0K9	C9orf4	454.6
ENSG00000136807	P50750	CDK9	1368.0
ENSG00000136810	P10599	TXN	4200.0
ENSG00000136811	Q5BJF6	ODF2	842.0
ENSG00000136813	Q5VYK3	KIAA0368	1368.0
ENSG00000136816	O14657	TOR1B	361.2
ENSG00000136819	Q9NZ63	C9orf78	910.0
ENSG00000136824	O95347	SMC2	1628.0
ENSG00000136826	O43474	KLF4	361.2
ENSG00000136827	O14656	TOR1A	910.0
ENSG00000136828	Q5JS13	RALGPS1	454.6
ENSG00000136830	Q96TA1	FAM129B	797.0
ENSG00000136834	Q8NGS3	OR1J1	91.0
ENSG00000136839	Q8NGT0	OR13C9	0.0
ENSG00000136840	Q9H4F1	ST6GALNAC4	454.6
ENSG00000136842	P28289	TMOD1	910.0
ENSG00000136848	Q5VWQ8	DAB2IP	454.6
ENSG00000136854	P61764	STXBP1	1628.0
ENSG00000136856	Q9NY64	SLC2A8	842.0
ENSG00000136859	Q9UKU9	ANGPTL2	454.6
ENSG00000136861	Q96SN8	CDK5RAP2	324.5
ENSG00000136866	Q9Y6Q3	ZFP37	91.0
ENSG00000136867	O15432	SLC31A2	361.2
ENSG00000136868	O15431	SLC31A1	1368.0
ENSG00000136869	O00206	TLR4	324.5
ENSG00000136870	O75820	ZNF189	910.0
ENSG00000136872	P05062	ALDOB	1628.0
ENSG00000136874	P56962	STX17	842.0
ENSG00000136875	O43172	PRPF4	1628.0
ENSG00000136877	Q05932	FPGS	4200.0
ENSG00000136878	Q9Y2K6	USP20	842.0
ENSG00000136881	Q14032	BAAT	361.2
ENSG00000136883	Q96FN5	KIF12	324.5
ENSG00000136888	O75348	ATP6V1G1	1628.0
ENSG00000136891	Q9NXF1	TEX10	842.0
ENSG00000136895	Q5VVW2	GARNL3	454.6
ENSG00000136897	Q8N5N7	MRPL50	324.5
ENSG00000136908	O94777	DPM2	454.6
ENSG00000136918	Q5JTN6	WDR38	176.1
ENSG00000136925	Q5T7W7	TSTD2	842.0
ENSG00000136928	O75899	GABBR2	910.0
ENSG00000136929	Q9BXL5	HEMGN	176.1
ENSG00000136930	Q99436	PSMB7	1628.0
ENSG00000136931	Q13285	NR5A1	910.0
ENSG00000136932	Q9BU70	C9orf156	4200.0
ENSG00000136933	Q7Z6M1	RABEPK	842.0
ENSG00000136935	Q92805	GOLGA1	797.0
ENSG00000136936	P23025	XPA	1368.0
ENSG00000136937	Q09161	NCBP1	1368.0
ENSG00000136938	Q92688	ANP32B	910.0
ENSG00000136939	Q8NGR5	OR1L4	6.1
ENSG00000136940	Q13371	PDCL	910.0
ENSG00000136942	P42766	RPL35	1628.0
ENSG00000136943	O60911	CTSL2	1628.0
ENSG00000136944	O60663	LMX1B	910.0
ENSG00000136950	Q9BPX5	ARPC5L	1368.0
ENSG00000136960	Q13822	ENPP2	1368.0
ENSG00000136982	Q9BVC3	DSCC1	910.0
ENSG00000136986	Q9BUN8	DERL1	910.0
ENSG00000136997	P01106	MYC	454.6
ENSG00000136999	P48745	NOV	361.2
ENSG00000137033	O95760	IL33	97.4
ENSG00000137038	Q96GE9	C9orf123	176.1
ENSG00000137040	O60518	RANBP6	1628.0
ENSG00000137054	Q9GZS1	POLR1E	454.6
ENSG00000137055	Q9Y263	PLAA	1628.0
ENSG00000137070	Q14626	IL11RA	454.6
ENSG00000137073	Q5T6F2	UBAP2	797.0
ENSG00000137074	Q7Z2E3	APTX	1628.0
ENSG00000137075	Q9H0F5	RNF38	454.6
ENSG00000137076	Q9Y490	TLN1	910.0
ENSG00000137077	O00585	CCL21	176.1
ENSG00000137078	Q9Y3P8	SIT1	97.4
ENSG00000137080	P01568	IFNA21	29.6
ENSG00000137090	Q9Y5R6	DMRT1	454.6
ENSG00000137094	O75953	DNAJB5	1628.0
ENSG00000137098	Q99932	SPAG8	91.0
ENSG00000137100	O75935	DCTN3	842.0
ENSG00000137101	P21854	CD72	324.5
ENSG00000137103	A6NDV4	TMEM8B	454.6
ENSG00000137106	Q9UBQ7	GRHPR	1368.0
ENSG00000137124	P30837	ALDH1B1	4200.0
ENSG00000137133	Q9BX68	HINT2	4200.0
ENSG00000137135	Q8N4T4	C9orf100	454.6
ENSG00000137142	Q8WX77	IGFBPL1	176.1
ENSG00000137145	Q5VZ89	DENND4C	910.0
ENSG00000137154	P62753	RPS6	4200.0
ENSG00000137156	Q9H2S5	91.0
ENSG00000137161	Q9BT09	CNPY3	220.2
ENSG00000137166	Q8IVH2	FOXP4	176.1
ENSG00000137168	Q9Y3C6	PPIL1	1628.0
ENSG00000137171	Q9NSK0	KLC4	910.0
ENSG00000137177	Q9H1H9	KIF13A	910.0
ENSG00000137185	O15535	ZNF193	29.6
ENSG00000137193	P11309	PIM1	797.0
ENSG00000137198	P36959	GMPR	842.0
ENSG00000137200	Q8N1G2	FTSJD2	910.0
ENSG00000137203	P05549	TFAP2A	797.0
ENSG00000137204	Q9Y694	SLC22A7	324.5
ENSG00000137207	Q9GZM5	YIPF3	324.5
ENSG00000137210	Q9NUH8	TMEM14B	29.6
ENSG00000137216	Q5T3F8	TMEM63B	1368.0
ENSG00000137218	O43559	FRS3	361.2
ENSG00000137221	Q5JTD0	TJAP1	454.6
ENSG00000137225	Q9UMQ6	CAPN11	910.0
ENSG00000137251	Q9UJW2	TINAG	910.0
ENSG00000137252	O43614	HCRTR2	842.0
ENSG00000137259	P04908	HIST1H2AB	1628.0
ENSG00000137261	Q5VV43	KIAA0319	842.0
ENSG00000137265	Q15306	IRF4	454.6
ENSG00000137266	A1A5C7	SLC22A23	361.2
ENSG00000137267	Q13885	TUBB2A	1628.0
ENSG00000137269	Q9BTT6	LRRC1	910.0
ENSG00000137270	Q9NP62	GCM1	361.2
ENSG00000137273	Q12947	FOXF2	454.6
ENSG00000137274	Q86WA6	BPHL	910.0
ENSG00000137275	Q13546	RIPK1	797.0
ENSG00000137285	Q9BVA1	TUBB2B	1628.0
ENSG00000137288	Q9BRT2	C6orf125	361.2
ENSG00000137309	P17096	HMGA1	176.1
ENSG00000137310	Q9Y242	TCF19	176.1
ENSG00000137311	Q9UIG4	176.1
ENSG00000137312	O75955	FLOT1	176.1
ENSG00000137313	Q12899	TRIM26	176.1
ENSG00000137315	Q29980	91.0
ENSG00000137321	Q9H633	RANP1	176.1
ENSG00000137324	Q96KQ7	910.0
ENSG00000137330	Q9Y676	176.1
ENSG00000137332	Q08345	DDR1	842.0
ENSG00000137336	Q9UIG5	6.1
ENSG00000137337	Q14676	MDC1	176.1
ENSG00000137338	Q96JS3	PGBD1	29.6
ENSG00000137343	Q5SQI0	ATAT1	910.0
ENSG00000137345	Q16653	MOG	324.5
ENSG00000137364	P51580	TPMT	842.0
ENSG00000137379	P07437	1628.0
ENSG00000137384	Q9C019	TRIM15	220.2
ENSG00000137392	P04118	CLPS	176.1
ENSG00000137393	Q7Z419	RNF144B	0.0
ENSG00000137394	Q9UDY6	TRIM10	220.2
ENSG00000137397	Q9BZY9	TRIM31	91.0
ENSG00000137404	Q8IXM6	NRM	797.0
ENSG00000137409	Q9NZJ7	MTCH1	324.5
ENSG00000137413	Q7Z7C8	TAF8	1368.0
ENSG00000137414	Q9UBU6	FAM8A1	910.0
ENSG00000137420	Q9UMY1	324.5
ENSG00000137434	Q5T4I8	C6orf52	29.6
ENSG00000137440	Q14512	FGFBP1	454.6
ENSG00000137441	Q9BYJ0	FGFBP2	29.6
ENSG00000137449	Q7Z5Q1	CPEB2	910.0
ENSG00000137460	Q9C0D6	FHDC1	842.0
ENSG00000137462	O60603	TLR2	797.0
ENSG00000137463	Q8TDB4	C4orf49	324.5
ENSG00000137473	Q8NA56	TTC29	842.0
ENSG00000137474	Q13402	MYO7A	910.0
ENSG00000137478	O94868	FCHSD2	842.0
ENSG00000137486	P49407	ARRB1	910.0
ENSG00000137491	O94956	SLCO2B1	176.1
ENSG00000137492	O43422	PRKRIR	797.0
ENSG00000137494	Q8N9B4	ANKRD42	324.5
ENSG00000137496	O95998	IL18BP	97.4
ENSG00000137497	Q14980	NUMA1	454.6
ENSG00000137500	Q9GZT6	CCDC90B	454.6
ENSG00000137501	Q9HCH5	SYTL2	454.6
ENSG00000137502	Q15771	RAB30	910.0
ENSG00000137504	Q9NS37	CREBZF	176.1
ENSG00000137507	Q14392	LRRC32	454.6
ENSG00000137509	P42785	PRCP	910.0
ENSG00000137513	Q96I59	NARS2	1628.0
ENSG00000137522	Q9H920	RNF121	910.0
ENSG00000137547	Q9P015	MRPL15	4200.0
ENSG00000137558	O43692	PI15	176.1
ENSG00000137561	P49638	TTPA	454.6
ENSG00000137563	Q92820	GGH	454.6
ENSG00000137571	Q9H2Y9	SLCO5A1	797.0
ENSG00000137573	Q8IWU6	SULF1	910.0
ENSG00000137574	Q96RS0	TGS1	1628.0
ENSG00000137575	O00560	SDCBP	842.0
ENSG00000137601	Q96PY6	NEK1	1628.0
ENSG00000137628	Q8IY21	DDX60	220.2
ENSG00000137634	Q6UWF7	FAM55D	220.2
ENSG00000137642	Q92673	SORL1	842.0
ENSG00000137648	Q9NRS4	TMPRSS4	842.0
ENSG00000137656	Q9BRD0	BUD13	1368.0
ENSG00000137672	Q9Y210	TRPC6	842.0
ENSG00000137673	P09237	MMP7	324.5
ENSG00000137674	O60882	MMP20	176.1
ENSG00000137675	Q9H306	MMP27	176.1
ENSG00000137691	Q9BRQ4	C11orf70	842.0
ENSG00000137692	Q9BTE7	DCUN1D5	842.0
ENSG00000137693	P46937	YAP1	842.0
ENSG00000137699	Q14134	TRIM29	361.2
ENSG00000137700	O43826	SLC37A4	842.0
ENSG00000137702	Q9BRP7	842.0
ENSG00000137707	Q9NY30	BTG4	454.6
ENSG00000137709	Q9UKI9	POU2F3	324.5
ENSG00000137710	P35241	RDX	910.0
ENSG00000137713	P30154	PPP2R1B	1628.0
ENSG00000137714	P10109	FDX1	1628.0
ENSG00000137720	Q9H5F2	C11orf1	842.0
ENSG00000137726	Q9H0Q3	FXYD6	324.5
ENSG00000137727	Q9P2F6	ARHGAP20	454.6
ENSG00000137731	P54710	FXYD2	220.2
ENSG00000137745	P45452	MMP13	454.6
ENSG00000137747	Q9BYE2	TMPRSS13	324.5
ENSG00000137752	P29466	CASP1	454.6
ENSG00000137757	P51878	CASP5	29.6
ENSG00000137760	Q96BT7	ALKBH8	1628.0
ENSG00000137764	Q13163	MAP2K5	454.6
ENSG00000137766	Q8NB66	UNC13C	910.0
ENSG00000137767	Q9Y6N5	SQRDL	1368.0
ENSG00000137770	Q05D32	CTDSPL2	1628.0
ENSG00000137776	Q9NWH9	SLTM	454.6
ENSG00000137801	P07996	THBS1	842.0
ENSG00000137802	O60336	MAPKBP1	910.0
ENSG00000137804	Q9BXS6	NUSAP1	454.6
ENSG00000137806	Q9Y375	NDUFAF1	910.0
ENSG00000137807	Q02241	KIF23	910.0
ENSG00000137808	Q96PH1	361.2
ENSG00000137809	Q9UKX5	ITGA11	797.0
ENSG00000137812	Q8NG31	CASC5	454.6
ENSG00000137814	Q9NVX0	HAUS2	361.2
ENSG00000137815	Q92541	RTF1	910.0
ENSG00000137817	Q2NL67	PARP6	454.6
ENSG00000137818	P05386	RPLP1	1628.0
ENSG00000137819	Q9NXK6	PAQR5	842.0
ENSG00000137821	Q8IUZ0	LRRC49	842.0
ENSG00000137822	Q9UGJ1	TUBGCP4	842.0
ENSG00000137824	Q96TC7	FAM82A2	842.0
ENSG00000137825	P23677	ITPKA	454.6
ENSG00000137831	Q9BZF9	UACA	454.6
ENSG00000137834	O43541	SMAD6	454.6
ENSG00000137841	Q00722	PLCB2	910.0
ENSG00000137842	Q0P6H9	TMEM62	842.0
ENSG00000137843	Q9NQU5	PAK6	454.6
ENSG00000137845	O14672	ADAM10	910.0
ENSG00000137857	Q9NRD9	DUOX1	910.0
ENSG00000137860	O43868	SLC28A2	910.0
ENSG00000137868	Q9BX79	STRA6	454.6
ENSG00000137869	P11511	CYP19A1	454.6
ENSG00000137871	Q6N043	ZNF280D	361.2
ENSG00000137872	Q8NFY4	SEMA6D	910.0
ENSG00000137875	Q9HD36	BCL2L10	176.1
ENSG00000137876	Q9UHA3	RSL24D1	4200.0
ENSG00000137877	Q9NRC6	SPTBN5	910.0
ENSG00000137878	Q6K051	GCOM1	0.0
ENSG00000137880	P30047	GCHFR	454.6
ENSG00000137936	O75815	BCAR3	454.6
ENSG00000137941	Q6ZT98	TTLL7	842.0
ENSG00000137942	Q5T0N5	FNBP1L	910.0
ENSG00000137944	Q6YP21	CCBL2	4200.0
ENSG00000137947	Q00403	GTF2B	4200.0
ENSG00000137948	Q58F21	BRDT	220.2
ENSG00000137955	P53611	RABGGTB	1628.0
ENSG00000137959	Q53G44	IFI44L	91.0
ENSG00000137960	Q8TF65	GIPC2	176.1
ENSG00000137962	Q52LW3	ARHGAP29	454.6
ENSG00000137965	Q8TCB0	IFI44	97.4
ENSG00000137968	Q8NCS7	SLC44A5	910.0
ENSG00000137975	Q9UQC9	CLCA2	842.0
ENSG00000137976	Q8WZ79	DNASE2B	910.0
ENSG00000137992	P11182	DBT	1628.0
ENSG00000137996	O00442	RTCD1	842.0
ENSG00000138002	Q9UG01	IFT172	910.0
ENSG00000138018	Q9C0D9	EPT1	910.0
ENSG00000138028	Q99674	CGREF1	176.1
ENSG00000138029	P55084	HADHB	797.0
ENSG00000138030	P50053	KHK	842.0
ENSG00000138031	O60266	ADCY3	910.0
ENSG00000138032	O75688	PPM1B	910.0
ENSG00000138035	Q8TCS8	PNPT1	910.0
ENSG00000138036	Q8TCX1	DYNC2LI1	910.0
ENSG00000138039	P22888	LHCGR	910.0
ENSG00000138041	Q5MIZ7	SMEK2	1368.0
ENSG00000138050	Q9BTF0	THUMPD2	361.2
ENSG00000138061	Q16678	CYP1B1	454.6
ENSG00000138068	Q6IMI4	SULT6B1	454.6
ENSG00000138069	P62820	RAB1A	1628.0
ENSG00000138071	P61160	ACTR2	1628.0
ENSG00000138073	Q9HCU5	PREB	220.2
ENSG00000138074	Q9Y289	SLC5A6	220.2
ENSG00000138075	Q9H222	ABCG5	454.6
ENSG00000138078	Q4J6C6	PREPL	454.6
ENSG00000138079	Q07837	SLC3A1	1368.0
ENSG00000138080	Q9Y6C2	EMILIN1	454.6
ENSG00000138081	Q86XK2	FBXO11	910.0
ENSG00000138083	O95343	SIX3	910.0
ENSG00000138085	Q6UW56	C2orf28	797.0
ENSG00000138092	Q9BU64	CENPO	361.2
ENSG00000138095	P42704	LRPPRC	454.6
ENSG00000138100	Q9BYV2	TRIM54	220.2
ENSG00000138101	O60941	DTNB	910.0
ENSG00000138107	P61163	ACTR1A	910.0
ENSG00000138109	P11712	CYP2C9	176.1
ENSG00000138111	Q14CX5	TMEM180	797.0
ENSG00000138115	P10632	CYP2C8	176.1
ENSG00000138119	Q9NZM1	MYOF	910.0
ENSG00000138131	Q96JB6	LOXL4	842.0
ENSG00000138134	Q96FJ0	STAMBPL1	220.2
ENSG00000138135	O95992	CH25H	842.0
ENSG00000138136	P52954	LBX1	324.5
ENSG00000138138	Q8NBU5	ATAD1	1628.0
ENSG00000138152	Q32M84	BTBD16	220.2
ENSG00000138160	P52732	KIF11	1628.0
ENSG00000138161	Q86UP6	CUZD1	454.6
ENSG00000138162	O95359	TACC2	454.6
ENSG00000138166	Q16690	DUSP5	454.6
ENSG00000138171	A6NLB4	91.0
ENSG00000138172	Q9HA72	CALHM2	361.2
ENSG00000138175	P36405	ARL3	910.0
ENSG00000138180	Q53EZ4	CEP55	454.6
ENSG00000138182	Q96Q89	KIF20B	454.6
ENSG00000138185	P49961	ENTPD1	454.6
ENSG00000138190	Q8TAG9	EXOC6	1628.0
ENSG00000138193	Q9P212	PLCE1	324.5
ENSG00000138207	P02753	RBP4	454.6
ENSG00000138231	Q9UK59	DBR1	1628.0
ENSG00000138246	O75165	DNAJC13	1628.0
ENSG00000138271	Q9BY21	GPR87	324.5
ENSG00000138279	P20073	ANXA7	910.0
ENSG00000138286	Q96BN6	FAM149B1	324.5
ENSG00000138293	Q13772	NCOA4	324.5
ENSG00000138294	P08118	MSMB	361.2
ENSG00000138297	Q5SRD1	TIMM23	1368.0
ENSG00000138303	Q8N9N2	ASCC1	910.0
ENSG00000138308	Q9BX93	PLA2G12B	454.6
ENSG00000138311	Q70YC5	ZNF365	361.2
ENSG00000138315	Q8WWZ8	OIT3	842.0
ENSG00000138316	Q8WXS8	ADAMTS14	454.6
ENSG00000138326	P62847	RPS24	1628.0
ENSG00000138336	Q8NFU7	TET1	324.5
ENSG00000138346	P51530	DNA2	1368.0
ENSG00000138347	Q86TC9	MYPN	842.0
ENSG00000138356	Q06278	AOX1	910.0
ENSG00000138363	P31939	ATIC	4200.0
ENSG00000138375	Q9NZC9	SMARCAL1	1628.0
ENSG00000138376	Q99728	BARD1	842.0
ENSG00000138378	Q14765	STAT4	454.6
ENSG00000138379	O14793	MSTN	454.6
ENSG00000138380	Q8N187	ALS2CR8	324.5
ENSG00000138381	Q9NWL6	ASNSD1	1628.0
ENSG00000138382	Q9NRN9	METTL5	910.0
ENSG00000138385	P05455	SSB	1628.0
ENSG00000138386	Q13506	NAB1	842.0
ENSG00000138395	Q96Q40	CDK15	361.2
ENSG00000138398	Q13427	PPIG	910.0
ENSG00000138399	Q53R41	FASTKD1	454.6
ENSG00000138400	Q5I0G3	MDH1B	842.0
ENSG00000138411	Q9P2P5	HECW2	910.0
ENSG00000138413	O75874	IDH1	1628.0
ENSG00000138430	Q9NTK5	OLA1	4200.0
ENSG00000138433	Q86X95	CIR1	910.0
ENSG00000138434	P28290	SSFA2	454.6
ENSG00000138435	P02708	CHRNA1	454.6
ENSG00000138439	Q6P1L5	FAM117B	454.6
ENSG00000138442	Q9GZL7	WDR12	1628.0
ENSG00000138443	Q9NYB9	ABI2	29.6
ENSG00000138448	P06756	ITGAV	910.0
ENSG00000138449	Q9NP59	SLC40A1	842.0
ENSG00000138459	Q9BS91	SLC35A5	454.6
ENSG00000138463	Q96SL1	DIRC2	842.0
ENSG00000138468	Q9BQF6	SENP7	797.0
ENSG00000138472	O95843	GUCA1C	361.2
ENSG00000138483	Q8NEL0	CCDC54	220.2
ENSG00000138495	Q14061	COX17	454.6
ENSG00000138496	Q8IXQ6	PARP9	797.0
ENSG00000138587	Q8NEH6	MNS1	454.6
ENSG00000138592	P40818	USP8	1368.0
ENSG00000138593	Q93073	SECISBP2L	361.2
ENSG00000138594	Q9NYL9	TMOD3	454.6
ENSG00000138600	Q8TCT8	361.2
ENSG00000138604	O94923	GLCE	910.0
ENSG00000138606	Q7M4L6	SHF	454.6
ENSG00000138613	Q8WW43	APH1B	0.0
ENSG00000138614	Q96SY0	C15orf44	842.0
ENSG00000138615	O75339	CILP	797.0
ENSG00000138617	Q8N5Y8	PARP16	842.0
ENSG00000138621	Q96CD2	PPCDC	4200.0
ENSG00000138622	Q9Y3Q4	HCN4	842.0
ENSG00000138623	O75326	SEMA7A	324.5
ENSG00000138629	Q96S82	UBL7	454.6
ENSG00000138639	Q8N264	ARHGAP24	842.0
ENSG00000138640	O94988	FAM13A	361.2
ENSG00000138641	Q15034	HERC3	910.0
ENSG00000138642	Q8IVU3	HERC6	910.0
ENSG00000138646	Q9UII4	HERC5	910.0
ENSG00000138650	Q9P2E7	PCDH10	797.0
ENSG00000138653	Q9H3R1	NDST4	910.0
ENSG00000138658	Q86YA3	C4orf21	176.1
ENSG00000138660	Q63HQ0	AP1AR	361.2
ENSG00000138663	Q9BT78	COPS4	1368.0
ENSG00000138668	Q14103	HNRNPD	454.6
ENSG00000138669	Q13237	PRKG2	910.0
ENSG00000138670	Q0VAM2	RASGEF1B	910.0
ENSG00000138674	O94979	SEC31A	1628.0
ENSG00000138675	P12034	FGF5	797.0
ENSG00000138678	Q53EU6	AGPAT9	910.0
ENSG00000138684	Q9HBE4	IL21	176.1
ENSG00000138685	P09038	FGF2	361.2
ENSG00000138686	Q8IWZ6	BBS7	220.2
ENSG00000138688	Q2LD37	KIAA1109	910.0
ENSG00000138696	O00238	BMPR1B	910.0
ENSG00000138698	P52306	RAP1GDS1	454.6
ENSG00000138709	Q659C4	LARP1B	910.0
ENSG00000138722	Q13201	MMRN1	361.2
ENSG00000138735	O76074	PDE5A	842.0
ENSG00000138738	Q9NQX1	PRDM5	454.6
ENSG00000138741	Q13507	TRPC3	842.0
ENSG00000138744	Q02083	NAAA	842.0
ENSG00000138750	Q7Z3B4	NUP54	910.0
ENSG00000138755	Q07325	CXCL9	176.1
ENSG00000138756	Q9NSY1	BMP2K	324.5
ENSG00000138757	Q9UN86	G3BP2	454.6
ENSG00000138758	Q9NVA2	SEPT11	910.0
ENSG00000138759	Q86XX4	FRAS1	842.0
ENSG00000138760	Q14108	SCARB2	910.0
ENSG00000138764	Q16589	CCNG2	454.6
ENSG00000138767	Q96LI5	CNOT6L	1368.0
ENSG00000138768	O60763	USO1	1368.0
ENSG00000138769	Q92772	CDKL2	842.0
ENSG00000138771	Q8TF72	SHROOM3	0.0
ENSG00000138772	P12429	ANXA3	176.1
ENSG00000138777	Q9H2U2	PPA2	1628.0
ENSG00000138778	Q02224	CENPE	842.0
ENSG00000138780	Q8NEC7	GSTCD	842.0
ENSG00000138784	Q9NXL2	220.2
ENSG00000138785	Q96CB8	INTS12	454.6
ENSG00000138792	Q07075	ENPEP	910.0
ENSG00000138794	P55212	CASP6	842.0
ENSG00000138795	Q9UJU2	LEF1	454.6
ENSG00000138796	Q16836	HADH	4200.0
ENSG00000138798	P01133	EGF	454.6
ENSG00000138801	O43252	PAPSS1	4200.0
ENSG00000138802	O95487	SEC24B	1628.0
ENSG00000138813	Q53FE4	C4orf17	176.1
ENSG00000138814	Q08209	PPP3CA	1628.0
ENSG00000138821	Q9C0K1	SLC39A8	361.2
ENSG00000138823	P55157	MTTP	842.0
ENSG00000138829	P35556	FBN2	842.0
ENSG00000138834	Q9UPT6	MAPK8IP3	910.0
ENSG00000138835	P49796	RGS3	454.6
ENSG00000138867	Q96NT3	C22orf13	842.0
ENSG00000138869	Q8WYQ3	97.4
ENSG00000138942	Q96GF1	RNF185	1628.0
ENSG00000138944	Q3SXP7	KIAA1644	220.2
ENSG00000138964	Q9HBI0	PARVG	176.1
ENSG00000139044	Q6L9W6	B4GALNT3	324.5
ENSG00000139053	Q13956	PDE6H	361.2
ENSG00000139055	Q96DN0	ERP27	324.5
ENSG00000139083	P41212	ETV6	454.6
ENSG00000139112	Q9BY60	GABARAPL1	1628.0
ENSG00000139116	Q7Z4S6	KIF21A	910.0
ENSG00000139117	Q86YQ8	CPNE8	1628.0
ENSG00000139131	Q9Y2Z4	YARS2	4200.0
ENSG00000139132	Q96M96	FGD4	842.0
ENSG00000139133	Q5BKT4	ALG10	1368.0
ENSG00000139144	O75747	PIK3C2G	910.0
ENSG00000139146	Q9NP50	FAM60A	454.6
ENSG00000139151	Q86YW0	PLCZ1	176.1
ENSG00000139154	Q6ZN18	AEBP2	454.6
ENSG00000139155	Q9NYB5	SLCO1C1	842.0
ENSG00000139160	Q8IXQ9	METTL20	910.0
ENSG00000139163	Q9HBU6	ETNK1	1628.0
ENSG00000139168	Q8TBF4	ZCRB1	842.0
ENSG00000139173	Q9H0C3	TMEM117	454.6
ENSG00000139174	Q96MT3	PRICKLE1	797.0
ENSG00000139178	Q9NZP8	C1RL	220.2
ENSG00000139180	Q16795	NDUFA9	910.0
ENSG00000139182	Q9BQT9	CLSTN3	910.0
ENSG00000139187	Q96E93	KLRG1	91.0
ENSG00000139190	P23763	VAMP1	910.0
ENSG00000139192	Q9BX59	TAPBPL	361.2
ENSG00000139193	P26842	CD27	176.1
ENSG00000139194	P82980	RBP5	29.6
ENSG00000139197	P50542	PEX5	1628.0
ENSG00000139200	Q8IYJ0	C12orf53	324.5
ENSG00000139209	Q969I6	SLC38A4	176.1
ENSG00000139211	Q86SJ2	AMIGO2	324.5
ENSG00000139218	Q99590	SCAF11	324.5
ENSG00000139219	P02458	COL2A1	842.0
ENSG00000139220	O75334	PPFIA2	910.0
ENSG00000139223	O95626	ANP32D	0.0
ENSG00000139233	Q9BRT6	LLPH	842.0
ENSG00000139263	Q6UXM1	LRIG3	910.0
ENSG00000139266	Q86YJ5	MARCH9	176.1
ENSG00000139269	P58166	INHBE	97.4
ENSG00000139278	P48060	GLIPR1	842.0
ENSG00000139287	Q8IWU9	TPH2	910.0
ENSG00000139289	Q8WV24	PHLDA1	176.1
ENSG00000139291	Q96HH6	TMEM19	454.6
ENSG00000139292	O75473	LGR5	324.5
ENSG00000139304	Q9UMZ3	PTPRQ	797.0
ENSG00000139318	Q16828	DUSP6	910.0
ENSG00000139323	Q8TC44	POC1B	842.0
ENSG00000139324	Q6ZXV5	TMTC3	842.0
ENSG00000139329	P51884	LUM	454.6
ENSG00000139330	O60938	KERA	361.2
ENSG00000139343	P62306	SNRPF	1628.0
ENSG00000139344	Q96NU7	AMDHD1	842.0
ENSG00000139350	Q8NHV4	NEDD1	842.0
ENSG00000139351	Q8IZU3	SYCP3	842.0
ENSG00000139352	P50553	ASCL1	454.6
ENSG00000139354	Q86XJ1	GAS2L3	324.5
ENSG00000139357	Q8N695	910.0
ENSG00000139364	Q14DG7	TMEM132B	454.6
ENSG00000139370	Q8N697	SLC15A4	1628.0
ENSG00000139372	Q13569	TDG	842.0
ENSG00000139405	Q96K30	C12orf52	176.1
ENSG00000139410	Q96GA7	SDSL	361.2
ENSG00000139428	Q96EY8	MMAB	324.5
ENSG00000139433	Q9NZD2	GLTP	910.0
ENSG00000139436	Q14161	GIT2	910.0
ENSG00000139437	Q9BT92	TCHP	454.6
ENSG00000139438	Q5U5X8	C12orf34	454.6
ENSG00000139445	Q96NZ1	FOXN4	454.6
ENSG00000139496	Q9BVL2	NUPL1	842.0
ENSG00000139505	Q9Y217	MTMR6	910.0
ENSG00000139508	Q7Z3Q1	SLC46A3	324.5
ENSG00000139514	P30825	SLC7A1	842.0
ENSG00000139515	P52945	PDX1	797.0
ENSG00000139517	Q8N448	LNX2	454.6
ENSG00000139531	P51687	SUOX	97.4
ENSG00000139537	Q8IXS2	CCDC65	454.6
ENSG00000139540	Q6ZMH5	SLC39A5	97.4
ENSG00000139546	Q15633	TARBP2	97.4
ENSG00000139547	O75452	RDH16	910.0
ENSG00000139549	O43323	DHH	910.0
ENSG00000139567	P37023	ACVRL1	97.4
ENSG00000139572	Q9NQS5	GPR84	842.0
ENSG00000139574	O15130	NPFF	91.0
ENSG00000139579	Q9BQ15	OBFC2B	797.0
ENSG00000139597	Q5TBK1	N4BP2L1	361.2
ENSG00000139610	Q9UNI1	CELA1	97.4
ENSG00000139613	Q8TAQ2	SMARCC2	1368.0
ENSG00000139617	Q92802	324.5
ENSG00000139618	P51587	BRCA2	361.2
ENSG00000139620	Q9H9L4	C12orf41	842.0
ENSG00000139624	Q8N5B7	CERS5	97.4
ENSG00000139625	Q12852	MAP3K12	910.0
ENSG00000139626	P26010	ITGB7	910.0
ENSG00000139629	Q8NCL4	GALNT6	797.0
ENSG00000139631	Q9Y600	CSAD	842.0
ENSG00000139636	Q6UX01	LMBR1L	910.0
ENSG00000139637	Q9HB07	C12orf10	97.4
ENSG00000139641	Q9BSJ8	ESYT1	910.0
ENSG00000139644	P55061	TMBIM6	176.1
ENSG00000139645	Q8NB46	ANKRD52	1628.0
ENSG00000139648	Q3SY84	KRT71	97.4
ENSG00000139651	Q8NDX6	ZNF740	97.4
ENSG00000139656	Q9BVW6	C13orf44	29.6
ENSG00000139668	Q96P53	WDFY2	910.0
ENSG00000139675	Q32P51	HNRNPA1L2	0.0
ENSG00000139679	P43657	LPAR6	454.6
ENSG00000139684	P10768	ESD	910.0
ENSG00000139687	P06400	RB1	324.5
ENSG00000139697	A3KN83	SBNO1	910.0
ENSG00000139714	Q6PF18	MORN3	220.2
ENSG00000139718	Q9UPS6	SETD1B	797.0
ENSG00000139719	Q96AX1	VPS33A	1628.0
ENSG00000139722	Q9H9H4	VPS37B	910.0
ENSG00000139725	Q9HBH0	RHOF	797.0
ENSG00000139726	O43583	DENR	361.2
ENSG00000139734	Q9NSV4	DIAPH3	910.0
ENSG00000139737	Q8ND83	SLAIN1	361.2
ENSG00000139746	Q5T8P6	RBM26	454.6
ENSG00000139767	A7MD48	SRRM4	361.2
ENSG00000139780	Q5VZV1	METTL21C	324.5
ENSG00000139793	Q5VZF2	MBNL2	0.0
ENSG00000139797	Q8IZP6	RNF113B	1628.0
ENSG00000139800	Q96T25	ZIC5	454.6
ENSG00000139826	Q7L211	ABHD13	1628.0
ENSG00000139832	Q9NX57	RAB20	454.6
ENSG00000139835	Q5TC63	GRTP1	1368.0
ENSG00000139842	Q13619	CUL4A	1368.0
ENSG00000139865	Q86TZ1	TTC6	842.0
ENSG00000139874	P30872	SSTR1	176.1
ENSG00000139880	Q86UP0	CDH24	797.0
ENSG00000139890	Q8IYK8	REM2	220.2
ENSG00000139899	Q6UW01	CBLN3	176.1
ENSG00000139908	Q6SA08	TSSK4	176.1
ENSG00000139910	P51513	NOVA1	910.0
ENSG00000139914	A5D6W6	FITM1	220.2
ENSG00000139915	Q7Z553	MDGA2	797.0
ENSG00000139921	Q9H3N1	TMX1	910.0
ENSG00000139926	Q96NE9	FRMD6	910.0
ENSG00000139946	Q9HAT8	PELI2	910.0
ENSG00000139970	Q16799	RTN1	454.6
ENSG00000139971	Q86TY3	C14orf37	324.5
ENSG00000139973	Q17RD7	SYT16	797.0
ENSG00000139974	Q8IZM9	SLC38A6	324.5
ENSG00000139977	Q147X3	NAA30	1628.0
ENSG00000139985	Q9UKJ8	ADAM21	324.5
ENSG00000139988	Q96NR8	RDH12	1628.0
ENSG00000139990	Q96JK2	DCAF5	910.0
ENSG00000139998	P59190	RAB15	0.0
ENSG00000140006	Q96FK6	WDR89	1368.0
ENSG00000140009	Q92731	ESR2	454.6
ENSG00000140015	Q8NCM2	KCNH5	910.0
ENSG00000140022	Q8WXE9	STON2	910.0
ENSG00000140025	Q9BUY7	EFCAB11	842.0
ENSG00000140030	Q8IYL9	GPR65	324.5
ENSG00000140043	Q8N8N7	PTGR2	1368.0
ENSG00000140044	Q8WYK2	JDP2	324.5
ENSG00000140057	Q96M32	AK7	842.0
ENSG00000140067	Q8N9Y4	FAM181A	176.1
ENSG00000140090	Q8NFF2	SLC24A4	842.0
ENSG00000140092	Q9UBX5	FBLN5	797.0
ENSG00000140093	Q9UK55	SERPINA10	454.6
ENSG00000140104	Q96F83	C14orf79	97.4
ENSG00000140105	P23381	WARS	4200.0
ENSG00000140107	Q6Q0C1	SLC25A47	454.6
ENSG00000140153	Q8TBZ3	WDR20	1368.0
ENSG00000140157	Q8N8Q9	NIPA2	910.0
ENSG00000140199	Q9UHW9	SLC12A6	910.0
ENSG00000140254	Q1HG43	DUOXA1	910.0
ENSG00000140259	P55081	MFAP1	1628.0
ENSG00000140262	Q99081	TCF12	797.0
ENSG00000140263	Q00796	SORD	4200.0
ENSG00000140264	Q9NX55	SERF2	910.0
ENSG00000140265	Q8IWY8	ZSCAN29	220.2
ENSG00000140274	Q1HG44	DUOXA2	910.0
ENSG00000140279	Q9NRD8	DUOX2	910.0
ENSG00000140280	Q8IV50	LYSMD2	910.0
ENSG00000140284	O14975	SLC27A2	910.0
ENSG00000140285	P21781	FGF7	454.6
ENSG00000140287	P19113	HDC	910.0
ENSG00000140297	O95395	GCNT3	797.0
ENSG00000140299	Q12982	BNIP2	454.6
ENSG00000140307	P52657	GTF2A2	1368.0
ENSG00000140319	P37108	SRP14	910.0
ENSG00000140320	Q8TBE0	BAHD1	797.0
ENSG00000140323	A7MBM2	DISP2	910.0
ENSG00000140326	Q8IWY9	CDAN1	842.0
ENSG00000140332	Q04726	TLE3	910.0
ENSG00000140350	P39687	ANP32A	797.0
ENSG00000140365	Q9H0A8	COMMD4	454.6
ENSG00000140367	Q8WVN8	UBE2Q2	910.0
ENSG00000140368	O43586	PSTPIP1	842.0
ENSG00000140374	P13804	ETFA	4200.0
ENSG00000140379	Q16548	BCL2A1	324.5
ENSG00000140382	Q9NP66	HMG20A	910.0
ENSG00000140386	Q9BY12	SCAPER	842.0
ENSG00000140391	O60637	TSPAN3	454.6
ENSG00000140395	Q9GZS3	WDR61	454.6
ENSG00000140396	Q15596	NCOA2	454.6
ENSG00000140398	Q96FI4	NEIL1	454.6
ENSG00000140400	Q9NTJ4	MAN2C1	361.2
ENSG00000140403	Q8WW22	DNAJA4	1628.0
ENSG00000140406	Q9H1K6	MESDC1	361.2
ENSG00000140416	P09493	TPM1	910.0
ENSG00000140443	P08069	IGF1R	910.0
ENSG00000140450	Q8NCT1	ARRDC4	361.2
ENSG00000140451	Q9H611	PIF1	1628.0
ENSG00000140455	Q9Y6I4	USP3	910.0
ENSG00000140459	P05108	CYP11A1	797.0
ENSG00000140463	Q96RK4	BBS4	910.0
ENSG00000140464	P29590	PML	324.5
ENSG00000140465	P04798	CYP1A1	842.0
ENSG00000140470	Q8TE56	ADAMTS17	361.2
ENSG00000140471	Q8NG48	LINS	361.2
ENSG00000140474	Q6PHR2	ULK3	1368.0
ENSG00000140478	A6NDN3	GOLGA6D	0.0
ENSG00000140479	P29122	PCSK6	910.0
ENSG00000140481	Q8N5R6	CCDC33	842.0
ENSG00000140488	Q96J87	CELF6	910.0
ENSG00000140497	O15127	SCAMP2	454.6
ENSG00000140505	P05177	CYP1A2	842.0
ENSG00000140506	Q9HAT1	LMAN1L	220.2
ENSG00000140511	Q96S86	HAPLN3	454.6
ENSG00000140519	Q9UBD6	RHCG	910.0
ENSG00000140521	P54098	POLG	0.0
ENSG00000140522	P12271	RLBP1	454.6
ENSG00000140525	Q9NVI1	FANCI	842.0
ENSG00000140526	P08910	ABHD2	842.0
ENSG00000140527	Q6P2C0	WDR93	220.2
ENSG00000140534	Q7Z2Z1	C15orf42	454.6
ENSG00000140538	Q16288	NTRK3	454.6
ENSG00000140543	Q7L5Y6	DET1	454.6
ENSG00000140545	Q08431	MFGE8	6.1
ENSG00000140548	Q8N1W2	ZNF710	176.1
ENSG00000140553	Q9H3U1	UNC45A	910.0
ENSG00000140557	Q92186	ST8SIA2	454.6
ENSG00000140563	Q6DN12	MCTP2	910.0
ENSG00000140564	P09958	FURIN	910.0
ENSG00000140575	P46940	IQGAP1	842.0
ENSG00000140577	Q6UUV7	CRTC3	176.1
ENSG00000140598	Q7Z2Z2	EFTUD1	1628.0
ENSG00000140600	Q99963	SH3GL3	1368.0
ENSG00000140612	P67812	SEC11A	1628.0
ENSG00000140623	Q8IYM1	SEPT12	176.1
ENSG00000140632	Q49A26	GLYR1	842.0
ENSG00000140650	O15305	PMM2	1628.0
ENSG00000140660	Q9HA26	842.0
ENSG00000140675	P31639	SLC5A2	842.0
ENSG00000140678	P20702	ITGAX	220.2
ENSG00000140682	O43294	TGFB1I1	1368.0
ENSG00000140688	Q96GQ5	C16orf58	1628.0
ENSG00000140691	Q96C12	ARMC5	220.2
ENSG00000140694	O95453	PARN	910.0
ENSG00000140718	Q9C0B1	FTO	454.6
ENSG00000140740	P22695	UQCRC2	910.0
ENSG00000140743	Q01850	CDR2	454.6
ENSG00000140749	O95976	IGSF6	324.5
ENSG00000140750	Q68EM7	ARHGAP17	910.0
ENSG00000140795	Q32MK0	MYLK3	324.5
ENSG00000140798	Q96J65	ABCC12	1628.0
ENSG00000140807	Q969G9	NKD1	454.6
ENSG00000140829	Q92620	DHX38	1628.0
ENSG00000140830	Q9NX01	TXNL4B	454.6
ENSG00000140832	Q96A59	MARVELD3	454.6
ENSG00000140835	Q8NCG5	CHST4	324.5
ENSG00000140836	Q15911	ZFHX3	361.2
ENSG00000140839	Q6UXF7	CLEC18B	324.5
ENSG00000140848	Q96FN4	CPNE2	1628.0
ENSG00000140853	Q86WI3	NLRC5	324.5
ENSG00000140854	Q9BVA0	KATNB1	842.0
ENSG00000140859	Q9BVG8	KIFC3	842.0
ENSG00000140873	Q8TE60	ADAMTS18	842.0
ENSG00000140876	P0C024	NUDT7	842.0
ENSG00000140905	P23434	GCSH	4200.0
ENSG00000140931	Q96MX0	CMTM3	97.4
ENSG00000140932	Q8TAZ6	CMTM2	97.4
ENSG00000140937	P55287	CDH11	797.0
ENSG00000140939	O60936	NOL3	220.2
ENSG00000140941	Q9GZQ8	MAP1LC3B	454.6
ENSG00000140943	Q14703	MBTPS1	454.6
ENSG00000140945	P55290	CDH13	361.2
ENSG00000140948	Q8WYQ9	ZCCHC14	361.2
ENSG00000140950	Q6P9B6	KIAA1609	910.0
ENSG00000140955	Q8NCV1	ADAD2	220.2
ENSG00000140961	Q9UJX0	OSGIN1	324.5
ENSG00000140968	Q02556	IRF8	454.6
ENSG00000140983	Q8IXI1	RHOT2	1628.0
ENSG00000140986	Q92901	RPL3L	4200.0
ENSG00000140987	Q9NX65	ZNF434	29.6
ENSG00000140988	P15880	RPS2	4200.0
ENSG00000140990	O96000	NDUFB10	910.0
ENSG00000140992	O15530	PDPK1	1628.0
ENSG00000140993	Q6NT04	TIGD7	6.1
ENSG00000140995	Q6ZN54	DEF8	910.0
ENSG00000141002	Q9BQ70	TCF25	1628.0
ENSG00000141012	P34059	GALNS	842.0
ENSG00000141013	O95995	GAS8	842.0
ENSG00000141026	Q9NWA0	MED9	454.6
ENSG00000141027	O75376	NCOR1	842.0
ENSG00000141028	Q96T59	29.6
ENSG00000141030	Q9UNS2	COPS3	1628.0
ENSG00000141034	Q8IVV7	C17orf39	842.0
ENSG00000141040	Q9HBT7	ZNF287	91.0
ENSG00000141048	Q9Y623	MYH4	1368.0
ENSG00000141052	Q8IZQ8	MYOCD	361.2
ENSG00000141068	Q8IVT5	KSR1	454.6
ENSG00000141076	Q969X6	CIRH1A	1368.0
ENSG00000141084	Q6VN20	RANBP10	1628.0
ENSG00000141086	P40313	CTRL	324.5
ENSG00000141096	Q9H4B8	DPEP3	1368.0
ENSG00000141098	Q3B7J2	GFOD2	842.0
ENSG00000141101	Q9ULX3	NOB1	1628.0
ENSG00000141127	O60256	PRPSAP2	797.0
ENSG00000141140	Q96H55	MYO19	361.2
ENSG00000141141	Q9Y2R4	DDX52	1628.0
ENSG00000141150	Q96S79	RASL10B	797.0
ENSG00000141161	Q8IWX7	UNC45B	910.0
ENSG00000141179	Q9UKL6	PCTP	842.0
ENSG00000141194	Q15615	OR4D1	220.2
ENSG00000141198	O75674	TOM1L1	361.2
ENSG00000141200	Q8N4N8	KIF2B	1628.0
ENSG00000141219	Q9BSJ5	C17orf80	220.2
ENSG00000141232	P50616	TOB1	454.6
ENSG00000141252	Q5VIR6	VPS53	1628.0
ENSG00000141255	Q8NHS9	SPATA22	324.5
ENSG00000141258	O43147	SGSM2	910.0
ENSG00000141279	P55786	NPEPPS	1628.0
ENSG00000141293	Q86WV1	SKAP1	454.6
ENSG00000141294	Q96FV0	LRRC46	324.5
ENSG00000141295	Q96FV2	SCRN2	454.6
ENSG00000141298	Q76I76	SSH2	454.6
ENSG00000141314	P58872	RHBDL3	910.0
ENSG00000141316	Q8IXA5	SPACA3	97.4
ENSG00000141325	Q96GE4	361.2
ENSG00000141337	Q96EG1	ARSG	797.0
ENSG00000141338	O94911	ABCA8	842.0
ENSG00000141342	Q9Y4G2	361.2
ENSG00000141349	Q9BUM1	G6PC3	220.2
ENSG00000141367	Q00610	CLTC	1628.0
ENSG00000141371	Q86WR6	C17orf64	324.5
ENSG00000141376	Q9H6U6	BCAS3	910.0
ENSG00000141378	Q9Y3E5	PTRH2	4200.0
ENSG00000141380	Q15532	SS18	454.6
ENSG00000141384	Q92750	TAF4B	324.5
ENSG00000141385	Q9Y4W6	AFG3L2	4200.0
ENSG00000141391	Q96N28	SLMO1	361.2
ENSG00000141401	O14732	IMPA2	4200.0
ENSG00000141404	P38405	GNAL	910.0
ENSG00000141424	Q13433	SLC39A6	454.6
ENSG00000141425	Q96P16	RPRD1A	361.2
ENSG00000141428	Q32NC0	C18orf21	797.0
ENSG00000141429	Q10472	GALNT1	910.0
ENSG00000141431	Q9C0F0	ASXL3	361.2
ENSG00000141433	P18509	ADCYAP1	454.6
ENSG00000141434	Q16820	MEP1B	454.6
ENSG00000141437	Q3SY17	MCART2	6.1
ENSG00000141441	Q9H706	FAM59A	797.0
ENSG00000141446	Q5FWF5	ESCO1	324.5
ENSG00000141447	Q9BXW6	OSBPL1A	910.0
ENSG00000141448	Q92908	GATA6	454.6
ENSG00000141449	Q9C091	GREB1L	842.0
ENSG00000141452	Q96DM3	C18orf8	910.0
ENSG00000141456	Q8IZL8	176.1
ENSG00000141458	O15118	NPC1	1628.0
ENSG00000141469	Q13336	SLC14A1	0.0
ENSG00000141480	P32121	ARRB2	910.0
ENSG00000141485	Q86YT5	SLC13A5	910.0
ENSG00000141497	Q9H091	ZMYND15	176.1
ENSG00000141499	Q9BUR4	WRAP53	1628.0
ENSG00000141503	Q8N4C8	MINK1	910.0
ENSG00000141504	Q96F10	SAT2	176.1
ENSG00000141505	P07306	ASGR1	97.4
ENSG00000141506	Q8WYR1	PIK3R5	176.1
ENSG00000141510	P04637	TP53	454.6
ENSG00000141519	Q4G0X9	CCDC40	361.2
ENSG00000141522	P52565	ARHGDIA	1368.0
ENSG00000141524	Q7Z403	TMC6	454.6
ENSG00000141526	O15427	SLC16A3	454.6
ENSG00000141527	Q9BXL6	CARD14	454.6
ENSG00000141540	Q9BSA4	TTYH2	454.6
ENSG00000141542	Q12829	RAB40B	454.6
ENSG00000141543	P38919	EIF4A3	1628.0
ENSG00000141551	P48730	CSNK1D	1628.0
ENSG00000141552	Q9NYG5	ANAPC11	97.4
ENSG00000141556	Q9BTW9	TBCD	1628.0
ENSG00000141560	Q9HA64	FN3KRP	842.0
ENSG00000141562	Q9UHQ1	NARF	1628.0
ENSG00000141564	Q8N122	RPTOR	1628.0
ENSG00000141568	Q01167	FOXK2	454.6
ENSG00000141569	Q6PJ69	TRIM65	361.2
ENSG00000141570	Q9HC52	CBX8	454.6
ENSG00000141574	Q8WVN6	SECTM1	91.0
ENSG00000141576	Q96PX1	RNF157	910.0
ENSG00000141577	Q9UPN4	AZI1	454.6
ENSG00000141579	Q32MQ0	ZNF750	454.6
ENSG00000141580	Q5MNZ6	WDR45L	1628.0
ENSG00000141582	O00257	CBX4	454.6
ENSG00000141622	Q6ZSG1	RNF165	324.5
ENSG00000141627	Q7RTS9	DYM	910.0
ENSG00000141639	P31152	MAPK4	842.0
ENSG00000141642	Q9H777	ELAC1	842.0
ENSG00000141644	Q9UIS9	MBD1	454.6
ENSG00000141646	Q13485	SMAD4	797.0
ENSG00000141655	Q9Y6Q6	TNFRSF11A	324.5
ENSG00000141664	Q9C0B9	ZCCHC2	324.5
ENSG00000141665	Q8NCQ5	FBXO15	842.0
ENSG00000141668	Q8IUK8	CBLN2	97.4
ENSG00000141682	Q13794	PMAIP1	91.0
ENSG00000141696	Q92791	LEPREL4	454.6
ENSG00000141698	Q969T7	NT5C3L	910.0
ENSG00000141699	Q86VR2	FAM134C	454.6
ENSG00000141720	P78356	PIP4K2B	910.0
ENSG00000141736	P04626	ERBB2	910.0
ENSG00000141738	Q14451	GRB7	176.1
ENSG00000141741	Q9BRT3	MIEN1	176.1
ENSG00000141744	P11086	PNMT	361.2
ENSG00000141748	A6NH57	ARL5C	97.4
ENSG00000141750	Q6ZMT1	STAC2	176.1
ENSG00000141753	P22692	IGFBP4	361.2
ENSG00000141756	Q96AY3	FKBP10	797.0
ENSG00000141759	P83876	TXNL4A	1628.0
ENSG00000141837	O00555	CACNA1A	910.0
ENSG00000141854	Q96FF7	97.4
ENSG00000141858	Q6SPF0	SAMD1	797.0
ENSG00000141867	O60885	BRD4	220.2
ENSG00000141873	Q9BRY0	SLC39A3	220.2
ENSG00000141905	P08651	NFIC	361.2
ENSG00000141933	Q6ZTW0	C19orf20	176.1
ENSG00000141934	O43688	PPAP2C	454.6
ENSG00000141946	Q96PE6	ZIM3	29.6
ENSG00000141956	P57071	PRDM15	454.6
ENSG00000141959	P17858	PFKL	4200.0
ENSG00000141965	Q9BSK4	FEM1A	910.0
ENSG00000141968	P15498	VAV1	910.0
ENSG00000141971	Q96EY5	FAM125A	454.6
ENSG00000141977	Q96Q77	CIB3	454.6
ENSG00000141979	Q96L12	CALR3	220.2
ENSG00000141985	Q99961	SH3GL1	1368.0
ENSG00000141994	Q96G46	DUS3L	4200.0
ENSG00000142002	Q86TI2	DPP9	910.0
ENSG00000142025	Q8IXT2	DMRTC2	220.2
ENSG00000142039	Q96F63	CCDC97	97.4
ENSG00000142046	P12694	TMEM91	1628.0
ENSG00000142065	Q9HCL3	ZFP14	910.0
ENSG00000142082	Q9NTG7	SIRT3	1628.0
ENSG00000142089	Q01628	IFITM3	97.4
ENSG00000142102	Q32M88	ATHL1	842.0
ENSG00000142149	P57058	HUNK	361.2
ENSG00000142156	P12109	COL6A1	361.2
ENSG00000142166	P17181	IFNAR1	324.5
ENSG00000142168	P00441	SOD1	1368.0
ENSG00000142173	P12110	COL6A2	454.6
ENSG00000142178	P57059	SIK1	324.5
ENSG00000142182	Q9UJW3	DNMT3L	176.1
ENSG00000142185	O94759	TRPM2	454.6
ENSG00000142186	Q96KG9	SCYL1	1628.0
ENSG00000142188	P56557	TMEM50B	361.2
ENSG00000142192	P05067	APP	454.6
ENSG00000142197	Q9Y3R5	DOPEY2	1368.0
ENSG00000142207	O60287	URB1	797.0
ENSG00000142208	P31749	AKT1	910.0
ENSG00000142224	Q9UHD0	IL19	176.1
ENSG00000142227	P54852	EMP3	97.4
ENSG00000142230	Q9UBE0	SAE1	1368.0
ENSG00000142233	Q8WTR8	NTN5	91.0
ENSG00000142235	Q96Q04	LMTK3	29.6
ENSG00000142252	Q9H840	GEMIN7	454.6
ENSG00000142273	Q9ULV8	CBLC	0.0
ENSG00000142279	A6NIX2	WTIP	176.1
ENSG00000142303	Q9H324	ADAMTS10	842.0
ENSG00000142319	Q01959	SLC6A3	910.0
ENSG00000142327	Q9HAU8	RNPEPL1	361.2
ENSG00000142330	Q9HC96	CAPN10	361.2
ENSG00000142347	O00160	MYO1F	1628.0
ENSG00000142396	Q9H963	0.0
ENSG00000142405	P59046	NLRP12	324.5
ENSG00000142408	Q8WXS5	CACNG8	454.6
ENSG00000142409	Q6DD87	ZNF787	97.4
ENSG00000142444	Q9BSF4	C19orf52	97.4
ENSG00000142449	Q75N90	FBN3	842.0
ENSG00000142453	Q86X55	CARM1	842.0
ENSG00000142459	Q96CN4	EVI5L	1628.0
ENSG00000142484	O14894	TM4SF5	454.6
ENSG00000142494	Q96FL8	SLC47A1	1628.0
ENSG00000142507	P28072	PSMB6	176.1
ENSG00000142511	O75388	GPR32	6.1
ENSG00000142512	Q96LC7	SIGLEC10	176.1
ENSG00000142513	Q9BZG2	ACPT	97.4
ENSG00000142515	P07288	KLK3	97.4
ENSG00000142528	Q8WTR7	ZNF473	91.0
ENSG00000142530	Q6IPT2	FAM71E1	97.4
ENSG00000142534	P62280	RPS11	4200.0
ENSG00000142538	Q96A98	PTH2	97.4
ENSG00000142539	Q01892	SPIB	91.0
ENSG00000142541	P40429	RPL13A	4200.0
ENSG00000142544	Q7Z7A3	CTU1	4200.0
ENSG00000142546	Q9Y314	NOSIP	910.0
ENSG00000142549	A6NGN9	IGLON5	454.6
ENSG00000142552	Q96D15	RCN3	454.6
ENSG00000142556	O94892	ZNF614	910.0
ENSG00000142583	P22732	SLC2A5	797.0
ENSG00000142599	Q9P2R6	RERE	842.0
ENSG00000142606	Q495T6	MMEL1	910.0
ENSG00000142609	Q9C0B2	C1orf222	324.5
ENSG00000142611	Q9HAZ2	PRDM16	454.6
ENSG00000142615	P08217	CELA2A	91.0
ENSG00000142619	Q9ULW8	PADI3	454.6
ENSG00000142621	B1AJZ9	FHAD1	842.0
ENSG00000142623	Q9ULC6	PADI1	454.6
ENSG00000142627	P29317	EPHA2	910.0
ENSG00000142632	Q8IW93	ARHGEF19	220.2
ENSG00000142634	Q96C19	EFHD2	910.0
ENSG00000142655	O75381	PEX14	1368.0
ENSG00000142657	P52209	PGD	4200.0
ENSG00000142661	Q5VTT5	MYOM3	797.0
ENSG00000142669	Q9H299	SH3BGRL3	91.0
ENSG00000142675	Q969H4	CNKSR1	454.6
ENSG00000142676	P62913	RPL11	4200.0
ENSG00000142677	Q8N6P7	IL22RA1	324.5
ENSG00000142684	O00488	ZNF593	1628.0
ENSG00000142686	Q8TAB5	C1orf216	361.2
ENSG00000142687	Q8IZA0	KIAA0319L	842.0
ENSG00000142694	Q9NVM1	FAM176B	454.6
ENSG00000142698	Q6P1W5	C1orf94	324.5
ENSG00000142700	Q96SC8	DMRTA2	176.1
ENSG00000142731	O00444	PLK4	842.0
ENSG00000142733	O95382	MAP3K6	910.0
ENSG00000142748	O75636	FCN3	29.6
ENSG00000142751	Q9H9Y4	GPN2	1628.0
ENSG00000142765	Q8IYJ3	SYTL1	454.6
ENSG00000142784	Q8N5D0	WDTC1	910.0
ENSG00000142789	P09093	CELA3A	0.0
ENSG00000142794	Q9H094	NBPF3	29.6
ENSG00000142798	P98160	HSPG2	910.0
ENSG00000142856	Q13352	ITGB3BP	324.5
ENSG00000142864	Q8NC51	SERBP1	797.0
ENSG00000142867	O95999	BCL10	361.2
ENSG00000142871	O00622	CYR61	797.0
ENSG00000142875	P22694	PRKACB	1628.0
ENSG00000142892	Q92643	PIGK	1628.0
ENSG00000142910	Q9GZM7	TINAGL1	910.0
ENSG00000142920	Q96A70	ADC	0.0
ENSG00000142937	P62241	RPS8	4200.0
ENSG00000142945	Q99661	KIF2C	1628.0
ENSG00000142949	P10586	PTPRF	910.0
ENSG00000142959	Q8NFU0	BEST4	361.2
ENSG00000142961	Q70IA8	MOB3C	361.2
ENSG00000142973	P13584	CYP4B1	454.6
ENSG00000143001	Q8N0U2	TMEM61	91.0
ENSG00000143006	Q96MA1	DMRTB1	176.1
ENSG00000143013	P61968	LMO4	454.6
ENSG00000143028	Q5VXT5	SYPL2	220.2
ENSG00000143032	Q9NY43	BARHL2	454.6
ENSG00000143033	Q9Y483	MTF2	842.0
ENSG00000143036	Q8N4M1	SLC44A3	176.1
ENSG00000143061	O75054	IGSF3	454.6
ENSG00000143079	Q9P2B4	CTTNBP2NL	454.6
ENSG00000143093	Q5VSL9	FAM40A	910.0
ENSG00000143105	Q16322	KCNA10	454.6
ENSG00000143106	P28066	PSMA5	1628.0
ENSG00000143107	Q5VTL7	FNDC7	454.6
ENSG00000143110	Q8NEQ5	C1orf162	91.0
ENSG00000143119	P19397	CD53	454.6
ENSG00000143125	P58294	PROK1	324.5
ENSG00000143126	Q9HCU4	CELSR2	1628.0
ENSG00000143127	O75578	ITGA10	797.0
ENSG00000143140	P36382	GJA5	454.6
ENSG00000143147	Q8N6U8	GPR161	842.0
ENSG00000143149	P49189	ALDH9A1	1368.0
ENSG00000143153	P05026	ATP1B1	910.0
ENSG00000143155	O75663	TIPRL	1368.0
ENSG00000143156	Q9Y5B8	NME7	842.0
ENSG00000143157	Q9P215	POGK	176.1
ENSG00000143158	O95563	BRP44	1628.0
ENSG00000143162	O75629	CREG1	454.6
ENSG00000143164	Q58WW2	DCAF6	361.2
ENSG00000143167	Q99795	GPA33	454.6
ENSG00000143171	P48443	RXRG	842.0
ENSG00000143178	O60806	TBX19	842.0
ENSG00000143179	Q9BZX2	UCK2	1628.0
ENSG00000143183	Q9UM00	TMCO1	1628.0
ENSG00000143184	P47992	XCL1	324.5
ENSG00000143185	Q9UBD3	XCL2	324.5
ENSG00000143190	P14859	POU2F1	454.6
ENSG00000143194	Q96JY0	MAEL	324.5
ENSG00000143195	Q71H61	ILDR2	454.6
ENSG00000143196	Q07507	DPT	454.6
ENSG00000143198	O14880	MGST3	842.0
ENSG00000143199	Q96PN6	ADCY10	324.5
ENSG00000143207	Q8NHY2	RFWD2	842.0
ENSG00000143217	Q96NY8	PVRL4	220.2
ENSG00000143222	Q9Y3C8	UFC1	1628.0
ENSG00000143224	P50336	PPOX	176.1
ENSG00000143226	P12318	FCGR2A	6.1
ENSG00000143228	Q9BZD4	NUF2	454.6
ENSG00000143248	O15539	RGS5	797.0
ENSG00000143252	Q99643	SDHC	1368.0
ENSG00000143256	Q9UHV9	PFDN2	1628.0
ENSG00000143257	Q14994	NR1I3	176.1
ENSG00000143258	Q9UK80	USP21	176.1
ENSG00000143278	P05160	F13B	324.5
ENSG00000143294	Q92733	PRCC	454.6
ENSG00000143297	Q96RD9	FCRL5	454.6
ENSG00000143303	Q96FB5	RRNAD1	910.0
ENSG00000143314	Q96A35	MRPL24	4200.0
ENSG00000143315	Q9H3S5	PIGM	1628.0
ENSG00000143318	P31415	CASQ1	454.6
ENSG00000143319	Q9H9L3	ISG20L2	176.1
ENSG00000143320	P29373	CRABP2	176.1
ENSG00000143321	P51858	HDGF	361.2
ENSG00000143322	P42684	ABL2	910.0
ENSG00000143324	Q9UBH6	XPR1	1368.0
ENSG00000143333	O15492	RGS16	324.5
ENSG00000143337	Q5JTV8	TOR1AIP1	324.5
ENSG00000143340	Q96GL9	FAM163A	324.5
ENSG00000143341	Q96RW7	HMCN1	910.0
ENSG00000143344	Q9NZL6	RGL1	910.0
ENSG00000143353	Q5VWZ2	LYPLAL1	454.6
ENSG00000143355	Q9NQ69	LHX9	842.0
ENSG00000143363	Q86TP1	PRUNE	797.0
ENSG00000143365	P51449	RORC	176.1
ENSG00000143367	Q9NNX1	TUFT1	324.5
ENSG00000143368	Q15427	SF3B4	1628.0
ENSG00000143369	Q16610	ECM1	176.1
ENSG00000143373	Q8N1G0	ZNF687	797.0
ENSG00000143374	Q9BW92	TARS2	4200.0
ENSG00000143375	Q9P2M7	CGN	454.6
ENSG00000143376	Q96L92	SNX27	910.0
ENSG00000143379	Q15047	SETDB1	797.0
ENSG00000143382	Q6UY14	ADAMTSL4	842.0
ENSG00000143384	Q07820	MCL1	454.6
ENSG00000143387	P43235	CTSK	454.6
ENSG00000143390	P48382	RFX5	176.1
ENSG00000143393	Q9UBF8	PI4KB	1628.0
ENSG00000143398	Q99755	PIP5K1A	1628.0
ENSG00000143401	Q9BTT0	ANP32E	454.6
ENSG00000143409	Q8N5J2	FAM63A	176.1
ENSG00000143412	O76027	ANXA9	176.1
ENSG00000143416	Q13228	SELENBP1	910.0
ENSG00000143418	Q96G23	CERS2	1628.0
ENSG00000143420	O43768	ENSA	454.6
ENSG00000143434	Q9H3T2	SEMA6C	910.0
ENSG00000143436	Q9BYD2	MRPL9	176.1
ENSG00000143437	P27540	ARNT	910.0
ENSG00000143442	Q7Z3K3	POGZ	797.0
ENSG00000143443	Q9BUN1	C1orf56	97.4
ENSG00000143450	Q9UMX2	OAZ3	0.0
ENSG00000143452	Q86X24	HORMAD1	454.6
ENSG00000143457	Q9H4A5	GOLPH3L	1368.0
ENSG00000143458	Q8TAK5	GABPB2	176.1
ENSG00000143466	Q14164	IKBKE	842.0
ENSG00000143469	Q8NB59	SYT14	454.6
ENSG00000143473	O95259	KCNH1	910.0
ENSG00000143476	Q9NZJ0	DTL	910.0
ENSG00000143479	O43781	DYRK3	1628.0
ENSG00000143486	P41214	EIF2D	1628.0
ENSG00000143493	Q9NVH2	INTS7	842.0
ENSG00000143494	Q86V25	VASH2	454.6
ENSG00000143498	Q15573	TAF1A	797.0
ENSG00000143499	Q9NRG4	SMYD2	454.6
ENSG00000143502	Q5VX71	SUSD4	0.0
ENSG00000143507	Q9Y6W6	DUSP10	324.5
ENSG00000143512	Q6UWX4	HHIPL2	842.0
ENSG00000143514	Q13625	TP53BP2	842.0
ENSG00000143515	P98198	ATP8B2	1628.0
ENSG00000143520	Q5D862	FLG2	220.2
ENSG00000143536	Q9UBG3	CRNN	176.1
ENSG00000143537	Q13444	ADAM15	176.1
ENSG00000143543	O76095	JTB	910.0
ENSG00000143545	P51153	RAB13	176.1
ENSG00000143546	P05109	S100A8	220.2
ENSG00000143549	P06753	TPM3	910.0
ENSG00000143552	Q5VU65	NUP210L	910.0
ENSG00000143553	O95295	SNAPIN	176.1
ENSG00000143554	Q5K4L6	SLC27A3	176.1
ENSG00000143556	P31151	S100A7	29.6
ENSG00000143569	Q14157	UBAP2L	454.6
ENSG00000143570	Q9NY26	SLC39A1	176.1
ENSG00000143575	O00165	HAX1	220.2
ENSG00000143578	Q8TEY5	CREB3L4	176.1
ENSG00000143590	P52797	EFNA3	176.1
ENSG00000143595	Q96PS8	AQP10	1368.0
ENSG00000143603	Q9UGI6	KCNN3	910.0
ENSG00000143612	Q9BWL3	C1orf43	842.0
ENSG00000143614	Q8WXI9	GATAD2B	0.0
ENSG00000143620	P52798	220.2
ENSG00000143621	Q12905	ILF2	910.0
ENSG00000143622	Q92963	RIT1	361.2
ENSG00000143624	Q68E01	INTS3	910.0
ENSG00000143627	P30613	PKLR	4200.0
ENSG00000143630	Q9P1Z3	HCN3	842.0
ENSG00000143631	P20930	FLG	6.1
ENSG00000143632	P68133	ACTA1	1628.0
ENSG00000143633	Q8NDD1	C1orf131	842.0
ENSG00000143641	Q10471	GALNT2	910.0
ENSG00000143643	Q8NBP0	TTC13	454.6
ENSG00000143653	Q8NBX0	SCCPDH	454.6
ENSG00000143669	Q99698	LYST	842.0
ENSG00000143674	Q5TCX8	842.0
ENSG00000143702	Q5SW79	CEP170	454.6
ENSG00000143727	P24666	ACP1	1368.0
ENSG00000143740	Q5SQN1	SNAP47	454.6
ENSG00000143742	P49458	SRP9	910.0
ENSG00000143748	O15381	NVL	1628.0
ENSG00000143751	Q6IQ49	C1orf55	454.6
ENSG00000143753	O15121	DEGS1	1628.0
ENSG00000143756	Q9NVF7	FBXO28	842.0
ENSG00000143761	P84077	ARF1	1628.0
ENSG00000143768	O00292	LEFTY2	842.0
ENSG00000143771	Q9P003	CNIH4	797.0
ENSG00000143772	P27987	ITPKB	842.0
ENSG00000143774	Q16774	GUK1	4200.0
ENSG00000143776	Q5VT25	CDC42BPA	910.0
ENSG00000143786	Q8TBE1	CNIH3	454.6
ENSG00000143787	O75610	842.0
ENSG00000143793	Q9BU76	C1orf35	97.4
ENSG00000143797	Q6ZWT7	MBOAT2	1368.0
ENSG00000143799	P09874	PARP1	910.0
ENSG00000143801	P49810	PSEN2	1628.0
ENSG00000143811	Q96C36	PYCR2	4200.0
ENSG00000143815	Q14739	LBR	1628.0
ENSG00000143816	O14904	WNT9A	842.0
ENSG00000143819	P07099	EPHX1	910.0
ENSG00000143839	P00797	REN	454.6
ENSG00000143842	Q9UN79	SOX13	0.0
ENSG00000143845	Q9NVF9	ETNK2	1628.0
ENSG00000143847	O75335	PPFIA4	910.0
ENSG00000143850	Q9Y2H5	PLEKHA6	361.2
ENSG00000143851	P35236	PTPN7	324.5
ENSG00000143858	Q8N9I0	SYT2	220.2
ENSG00000143862	Q96BM9	ARL8A	910.0
ENSG00000143867	Q8TAX0	OSR1	176.1
ENSG00000143869	Q7Z4P5	GDF7	91.0
ENSG00000143870	Q15084	PDIA6	1628.0
ENSG00000143878	P62745	RHOB	1368.0
ENSG00000143882	Q8NEY4	ATP6V1C2	361.2
ENSG00000143889	Q8WVV9	HNRPLL	910.0
ENSG00000143891	Q96C23	GALM	1628.0
ENSG00000143919	Q7Z624	CAMKMT	797.0
ENSG00000143921	Q9H221	ABCG8	454.6
ENSG00000143924	Q9HC35	EML4	910.0
ENSG00000143933	P62158	CALM2	1628.0
ENSG00000143940	Q6ZMW3	842.0
ENSG00000143942	Q8WUX2	CHAC2	1628.0
ENSG00000143947	P62979	RPS27A	4200.0
ENSG00000143951	O95876	WDPCP	842.0
ENSG00000143952	Q9P1Q0	VPS54	910.0
ENSG00000143954	Q6UW15	REG3G	97.4
ENSG00000143970	Q76L83	ASXL2	361.2
ENSG00000143971	Q9NY74	ETAA1	361.2
ENSG00000143977	A8MWD9	SNRPG	1628.0
ENSG00000143994	Q96SE0	ABHD1	1628.0
ENSG00000143995	O00470	MEIS1	910.0
ENSG00000144010	A6NCK2	TRIM43B	97.4
ENSG00000144015	Q96BQ3	TRIM43	97.4
ENSG00000144021	O76071	CIAO1	1628.0
ENSG00000144026	Q96K75	ZNF514	29.6
ENSG00000144028	O75643	SNRNP200	1628.0
ENSG00000144029	P82675	MRPS5	1368.0
ENSG00000144031	Q8N9V6	ANKRD53	97.4
ENSG00000144034	Q9Y3C4	TPRKB	1368.0
ENSG00000144035	Q9UHE5	NAT8	361.2
ENSG00000144036	Q9Y2D4	EXOC6B	1628.0
ENSG00000144040	Q8TD22	SFXN5	797.0
ENSG00000144043	Q6UWH6	TEX261	1368.0
ENSG00000144045	Q8TE96	DQX1	176.1
ENSG00000144048	O75319	DUSP11	910.0
ENSG00000144057	Q96JF0	ST6GAL2	454.6
ENSG00000144061	O15259	NPHP1	361.2
ENSG00000144063	Q13021	MALL	324.5
ENSG00000144115	Q86YJ6	THNSL2	4200.0
ENSG00000144118	P11234	RALB	324.5
ENSG00000144119	Q7Z5L3	C1QL2	176.1
ENSG00000144120	Q53S58	TMEM177	97.4
ENSG00000144130	Q86YG4	NT5DC4	910.0
ENSG00000144134	Q9UBK7	RABL2A	842.0
ENSG00000144136	Q8WUM9	SLC20A1	4200.0
ENSG00000144140	Q9NU38	0.0
ENSG00000144152	Q53RD9	FBLN7	361.2
ENSG00000144161	Q8N5P1	ZC3H8	97.4
ENSG00000144182	Q9Y234	LIPT1	1628.0
ENSG00000144188	A6NMD1	97.4
ENSG00000144191	Q16281	CNGA3	910.0
ENSG00000144199	Q6P2I3	FAHD2B	4200.0
ENSG00000144214	Q8N1E2	LYG1	0.0
ENSG00000144218	P51826	AFF3	324.5
ENSG00000144224	Q92575	UBXN4	910.0
ENSG00000144227	O95156	NXPH2	454.6
ENSG00000144228	Q6IQ16	SPOPL	797.0
ENSG00000144229	Q9C0I4	THSD7B	454.6
ENSG00000144230	Q13304	GPR17	324.5
ENSG00000144231	O15514	POLR2D	1368.0
ENSG00000144233	Q6DCA0	AMMECR1L	4200.0
ENSG00000144278	Q8IUC8	GALNT13	910.0
ENSG00000144283	Q99569	PKP4	910.0
ENSG00000144285	P35498	SCN1A	842.0
ENSG00000144290	Q6U841	SLC4A10	910.0
ENSG00000144306	Q0VDG4	SCRN3	454.6
ENSG00000144320	Q9C0E8	KIAA1715	1368.0
ENSG00000144331	Q569K4	ZNF385B	797.0
ENSG00000144339	Q9UIK5	TMEFF2	797.0
ENSG00000144354	Q9BWT1	CDCA7	797.0
ENSG00000144355	P56177	DLX1	910.0
ENSG00000144357	Q6ZT12	UBR3	910.0
ENSG00000144362	Q8TCD6	PHOSPHO2	0.0
ENSG00000144366	Q9UBP9	GULP1	910.0
ENSG00000144369	Q6P995	FAM171B	324.5
ENSG00000144381	P10809	HSPD1	4200.0
ENSG00000144395	Q8NCX0	CCDC150	176.1
ENSG00000144401	Q8WXB1	METTL21A	842.0
ENSG00000144406	Q96JI4	UNC80	910.0
ENSG00000144407	P49190	PTH2R	220.2
ENSG00000144410	Q8IVL8	CPO	361.2
ENSG00000144426	Q6ZS30	NBEAL1	842.0
ENSG00000144445	A0AUZ9	C2orf67	361.2
ENSG00000144451	Q8N0X2	SPAG16	842.0
ENSG00000144452	Q86UK0	ABCA12	4200.0
ENSG00000144455	Q8NBK3	SUMF1	842.0
ENSG00000144460	Q9P242	KIAA1486	361.2
ENSG00000144468	Q8TEB9	RHBDD1	842.0
ENSG00000144476	P25106	CXCR7	454.6
ENSG00000144481	Q7Z2W7	TRPM8	454.6
ENSG00000144485	Q96HZ4	HES6	454.6
ENSG00000144488	Q6ZVH7	ESPNL	361.2
ENSG00000144504	Q9P2S6	ANKMY1	842.0
ENSG00000144524	Q9H9Q2	COPS7B	1368.0
ENSG00000144535	Q8IYB7	DIS3L2	0.0
ENSG00000144550	Q8IYJ1	CPNE9	1628.0
ENSG00000144554	Q9BXW9	FANCD2	842.0
ENSG00000144559	Q96BW9	TAMM41	1368.0
ENSG00000144560	Q14135	VGLL4	454.6
ENSG00000144566	P20339	RAB5A	1628.0
ENSG00000144567	Q8NC44	FAM134A	454.6
ENSG00000144579	Q9GZU7	CTDSP1	1628.0
ENSG00000144580	Q92600	RQCD1	1628.0
ENSG00000144583	Q9P2E8	MARCH4	797.0
ENSG00000144589	Q8N1F8	STK11IP	454.6
ENSG00000144591	Q96IJ6	GMPPA	1368.0
ENSG00000144596	Q9C0E4	GRIP2	842.0
ENSG00000144597	Q96JC9	EAF1	454.6
ENSG00000144619	Q8IWV2	CNTN4	910.0
ENSG00000144635	Q9Y6G9	DYNC1LI1	910.0
ENSG00000144642	Q6XE24	RBMS3	324.5
ENSG00000144644	Q6ZQY3	GADL1	842.0
ENSG00000144645	Q9BXB5	OSBPL10	842.0
ENSG00000144647	Q8NAT1	C3orf39	454.6
ENSG00000144648	O00590	CCBP2	97.4
ENSG00000144649	Q9UFP1	FAM198A	220.2
ENSG00000144655	Q96S65	CSRNP1	97.4
ENSG00000144659	Q96DW6	SLC25A38	454.6
ENSG00000144668	Q13797	ITGA9	454.6
ENSG00000144671	Q9Y267	SLC22A14	176.1
ENSG00000144674	Q13439	GOLGA4	797.0
ENSG00000144677	O15194	CTDSPL	1628.0
ENSG00000144681	Q99469	STAC	361.2
ENSG00000144711	Q6DN90	IQSEC1	910.0
ENSG00000144712	O75155	CAND2	910.0
ENSG00000144713	P62910	RPL32	4200.0
ENSG00000144724	P23470	PTPRG	842.0
ENSG00000144730	Q8NFM7	IL17RD	454.6
ENSG00000144736	Q6PI26	SHQ1	1628.0
ENSG00000144741	Q70HW3	SLC25A26	1628.0
ENSG00000144744	Q8TBC4	UBA3	1628.0
ENSG00000144746	O75915	ARL6IP5	910.0
ENSG00000144747	P82094	TMF1	842.0
ENSG00000144749	Q96JA1	LRIG1	910.0
ENSG00000144771	Q9HBL6	LRTM1	220.2
ENSG00000144785	Q9Y2B0	97.4
ENSG00000144791	Q9UGP4	LIMD1	324.5
ENSG00000144792	Q6AZW8	ZNF660	29.6
ENSG00000144802	Q9BYH8	NFKBIZ	361.2
ENSG00000144810	P27658	COL8A1	361.2
ENSG00000144815	Q969Y0	FAM55C	842.0
ENSG00000144820	Q96K78	GPR128	797.0
ENSG00000144821	Q9Y2K3	MYH15	1368.0
ENSG00000144824	Q86SQ0	PHLDB2	842.0
ENSG00000144827	Q9NUJ1	ABHD10	842.0
ENSG00000144834	Q9UI15	TAGLN3	324.5
ENSG00000144837	Q53H76	PLA1A	454.6
ENSG00000144840	Q5HYI8	RABL3	910.0
ENSG00000144843	P54922	ADPRH	176.1
ENSG00000144847	Q5DX21	IGSF11	454.6
ENSG00000144848	Q9NT62	ATG3	1628.0
ENSG00000144852	O75469	NR1I2	176.1
ENSG00000144857	Q9BWV1	BOC	361.2
ENSG00000144867	Q9Y5M8	SRPRB	1628.0
ENSG00000144868	Q6UXF1	TMEM108	324.5
ENSG00000144891	P30556	AGTR1	454.6
ENSG00000144893	Q86YW9	MED12L	910.0
ENSG00000144895	Q9BY44	EIF2A	1628.0
ENSG00000144908	O75891	ALDH1L1	4200.0
ENSG00000144909	Q9BXB4	OSBPL11	842.0
ENSG00000144935	P48995	TRPC1	910.0
ENSG00000144959	Q6PIU2	NCEH1	4200.0
ENSG00000144962	Q9BXB7	SPATA16	324.5
ENSG00000145012	Q93052	LPP	454.6
ENSG00000145014	Q2T9K0	TMEM44	91.0
ENSG00000145016	Q92622	KIAA0226	324.5
ENSG00000145020	P48728	AMT	4200.0
ENSG00000145022	P57738	TCTA	176.1
ENSG00000145029	Q9BSH3	NICN1	797.0
ENSG00000145040	Q96RP3	UCN2	97.4
ENSG00000145041	Q9Y4B6	VPRBP	910.0
ENSG00000145050	P55145	MANF	910.0
ENSG00000145063	Q8N2B8	6.1
ENSG00000145075	Q9UFE4	CCDC39	842.0
ENSG00000145087	Q9Y2K9	STXBP5L	797.0
ENSG00000145088	Q96CJ1	EAF2	454.6
ENSG00000145103	Q86SU0	ILDR1	176.1
ENSG00000145107	Q96DZ7	TM4SF19	220.2
ENSG00000145113	Q99102	MUC4	0.0
ENSG00000145147	O94813	SLIT2	910.0
ENSG00000145191	Q13144	EIF2B5	1628.0
ENSG00000145192	P02765	AHSG	454.6
ENSG00000145194	O60344	ECE2	910.0
ENSG00000145198	Q8N398	VWA5B2	361.2
ENSG00000145214	P52824	DGKQ	910.0
ENSG00000145216	Q6UN15	FIP1L1	454.6
ENSG00000145217	Q9H2B4	SLC26A1	797.0
ENSG00000145220	Q9NX58	LYAR	910.0
ENSG00000145241	Q03188	CENPC1	176.1
ENSG00000145242	P54756	EPHA5	910.0
ENSG00000145244	Q9Y5Q5	CORIN	797.0
ENSG00000145246	Q9P241	ATP10D	1628.0
ENSG00000145247	Q56VL3	OCIAD2	454.6
ENSG00000145248	Q96EP9	SLC10A4	797.0
ENSG00000145283	Q3KNW5	SLC10A6	842.0
ENSG00000145284	Q86SK9	SCD5	1628.0
ENSG00000145287	Q9NZF1	PLAC8	797.0
ENSG00000145293	Q9UHY7	ENOPH1	1368.0
ENSG00000145309	Q96KC9	CABS1	97.4
ENSG00000145321	P02774	GC	361.2
ENSG00000145331	Q8TBZ6	RG9MTD2	1628.0
ENSG00000145332	Q9P2G9	KLHL8	454.6
ENSG00000145335	P37840	SNCA	97.4
ENSG00000145337	Q96I23	PIGY	176.1
ENSG00000145348	Q8TEA7	TBCK	910.0
ENSG00000145349	Q13557	CAMK2D	1628.0
ENSG00000145354	Q8N5K1	CISD2	0.0
ENSG00000145358	Q96D03	DDIT4L	797.0
ENSG00000145362	Q01484	ANK2	1628.0
ENSG00000145365	Q96CG3	TIFA	454.6
ENSG00000145375	Q8NB90	SPATA5	4200.0
ENSG00000145384	P12104	FABP2	797.0
ENSG00000145386	P20248	CCNA2	910.0
ENSG00000145388	Q9HCE5	METTL14	842.0
ENSG00000145390	Q70EK8	USP53	361.2
ENSG00000145391	Q8WTS6	SETD7	454.6
ENSG00000145414	Q96HR8	NAF1	797.0
ENSG00000145416	Q8TCQ1	MARCH1	91.0
ENSG00000145423	Q96HF1	SFRP2	797.0
ENSG00000145425	P61247	RPS3A	4200.0
ENSG00000145428	Q8N4F7	RNF175	910.0
ENSG00000145431	Q9NRA1	PDGFC	361.2
ENSG00000145439	Q8N4T8	CBR4	4200.0
ENSG00000145451	O75311	GLRA3	910.0
ENSG00000145476	Q6ZWL3	CYP4V2	910.0
ENSG00000145491	Q96C74	ROPN1L	842.0
ENSG00000145494	O75380	NDUFS6	910.0
ENSG00000145495	O60337	MARCH6	1368.0
ENSG00000145506	Q969F2	NKD2	0.0
ENSG00000145526	Q13634	CDH18	797.0
ENSG00000145536	Q8TE57	ADAMTS16	842.0
ENSG00000145545	P18405	SRD5A1	797.0
ENSG00000145555	Q9HD67	MYO10	910.0
ENSG00000145569	Q9NUU6	FAM105A	361.2
ENSG00000145592	P61927	RPL37	4200.0
ENSG00000145604	Q13309	SKP2	910.0
ENSG00000145623	Q99650	OSMR	324.5
ENSG00000145626	Q6NUS8	UGT3A1	97.4
ENSG00000145632	Q9NYY3	PLK2	1628.0
ENSG00000145642	A6NKW6	FAM159B	0.0
ENSG00000145649	P12544	GZMA	361.2
ENSG00000145675	P27986	PIK3R1	910.0
ENSG00000145681	P10915	HAPLN1	454.6
ENSG00000145685	Q6ZUX7	LHFPL2	842.0
ENSG00000145687	P81877	SSBP2	454.6
ENSG00000145692	Q93088	BHMT	842.0
ENSG00000145700	Q8N7Z5	ANKRD31	324.5
ENSG00000145703	Q13576	IQGAP2	842.0
ENSG00000145708	P24387	CRHBP	454.6
ENSG00000145715	P20936	RASA1	842.0
ENSG00000145721	Q8N485	LIX1	454.6
ENSG00000145723	Q9NXP7	GIN1	324.5
ENSG00000145725	O43314	PPIP5K2	1628.0
ENSG00000145730	P19021	PAM	910.0
ENSG00000145734	A6H8Y1	BDP1	324.5
ENSG00000145736	Q13888	GTF2H2	1628.0
ENSG00000145740	Q8TAD4	SLC30A5	842.0
ENSG00000145741	P20290	BTF3	1628.0
ENSG00000145743	Q9UF56	FBXL17	797.0
ENSG00000145757	Q9BWV2	SPATA9	176.1
ENSG00000145777	Q969D9	TSLP	91.0
ENSG00000145779	O95379	TNFAIP8	842.0
ENSG00000145780	Q96JP0	FEM1C	910.0
ENSG00000145781	Q9Y6G5	COMMD10	842.0
ENSG00000145782	O94817	ATG12	1368.0
ENSG00000145794	Q96KG7	MEGF10	910.0
ENSG00000145808	Q8TE59	ADAMTS19	361.2
ENSG00000145817	Q969M3	YIPF5	1628.0
ENSG00000145819	Q9UNA1	ARHGAP26	910.0
ENSG00000145824	O95715	CXCL14	454.6
ENSG00000145826	O14960	LECT2	324.5
ENSG00000145832	Q6ZT89	SLC25A48	797.0
ENSG00000145833	Q7L014	DDX46	1628.0
ENSG00000145835	Q96HQ2	CDKN2AIPNLP2	361.2
ENSG00000145839	P15248	IL9	91.0
ENSG00000145850	Q96H15	TIMD4	324.5
ENSG00000145860	Q96MT1	RNF145	454.6
ENSG00000145861	Q9BXJ5	C1QTNF2	324.5
ENSG00000145863	Q16445	GABRA6	797.0
ENSG00000145864	P47870	GABRB2	910.0
ENSG00000145868	Q6PIJ6	FBXO38	454.6
ENSG00000145879	P58062	SPINK7	220.2
ENSG00000145882	Q8NBM8	PCYOX1L	324.5
ENSG00000145888	P23415	GLRA1	910.0
ENSG00000145901	Q15025	TNIP1	797.0
ENSG00000145907	Q13283	G3BP1	797.0
ENSG00000145908	Q96RE9	ZNF300	29.6
ENSG00000145911	O15049	N4BP3	361.2
ENSG00000145912	Q9NX24	NHP2	1628.0
ENSG00000145916	Q96G75	RMND5B	1368.0
ENSG00000145919	Q96IK1	BOD1	797.0
ENSG00000145920	Q6PUV4	CPLX2	454.6
ENSG00000145934	Q9NT68	ODZ2	910.0
ENSG00000145936	Q16558	KCNMB1	324.5
ENSG00000145945	Q9Y247	FAM50B	0.0
ENSG00000145949	Q86YV6	MYLK4	454.6
ENSG00000145965	Q9HD87	6.1
ENSG00000145975	Q8IXS0	C6orf146	176.1
ENSG00000145979	Q9P0N9	TBC1D7	454.6
ENSG00000145982	O95363	FARS2	1628.0
ENSG00000145990	Q9NXC2	GFOD1	842.0
ENSG00000145996	Q5VV42	CDKAL1	4200.0
ENSG00000146001	Q96TA0	PCDHB18	797.0
ENSG00000146005	Q9BQI7	PSD2	910.0
ENSG00000146006	O43300	LRRTM2	176.1
ENSG00000146007	Q96NC0	ZMAT2	1628.0
ENSG00000146013	O60609	GFRA3	176.1
ENSG00000146021	Q9UH77	KLHL3	910.0
ENSG00000146038	Q9UHG0	DCDC2	797.0
ENSG00000146039	Q9Y2C5	SLC17A4	0.0
ENSG00000146047	Q96A08	HIST1H2BA	91.0
ENSG00000146049	Q9UBP8	KAAG1	29.6
ENSG00000146054	Q9C029	TRIM7	324.5
ENSG00000146063	Q8WV44	TRIM41	324.5
ENSG00000146066	Q9BW72	HIGD2A	1368.0
ENSG00000146067	Q96PV7	FAM193B	324.5
ENSG00000146070	Q13093	PLA2G7	1368.0
ENSG00000146072	O75509	TNFRSF21	454.6
ENSG00000146083	Q7L0R7	RNF44	176.1
ENSG00000146085	P22033	MUT	842.0
ENSG00000146090	Q8N431	RASGEF1C	910.0
ENSG00000146094	Q7L591	DOK3	324.5
ENSG00000146109	Q9ULW3	ABT1	1628.0
ENSG00000146112	Q6NYC8	PPP1R18	176.1
ENSG00000146122	Q86T65	DAAM2	910.0
ENSG00000146143	P49643	PRIM2	1628.0
ENSG00000146147	Q5VWP3	MLIP	324.5
ENSG00000146151	Q8TB92	HMGCLL1	910.0
ENSG00000146166	Q5TDP6	LGSN	454.6
ENSG00000146192	Q7Z6J4	FGD2	842.0
ENSG00000146197	Q8IX30	SCUBE3	842.0
ENSG00000146205	Q6IWH7	ANO7	176.1
ENSG00000146215	Q6Q6R5	CRIP3	454.6
ENSG00000146216	Q5TCY1	TTBK1	324.5
ENSG00000146221	Q5JU00	TCTE1	361.2
ENSG00000146223	Q6DKI1	RPL7L1	324.5
ENSG00000146232	O00221	NFKBIE	454.6
ENSG00000146233	Q9NYL5	CYP39A1	361.2
ENSG00000146242	Q13641	TPBG	324.5
ENSG00000146243	Q5VVH5	IRAK1BP1	842.0
ENSG00000146247	Q8WWQ0	PHIP	454.6
ENSG00000146250	Q8N3Z0	PRSS35	797.0
ENSG00000146263	Q6ZRQ5	MMS22L	361.2
ENSG00000146267	Q5TGI0	C6orf168	361.2
ENSG00000146276	P24046	GABRR1	454.6
ENSG00000146278	Q12796	PNRC1	324.5
ENSG00000146281	Q8IYS1	PM20D2	361.2
ENSG00000146282	Q5T160	RARS2	4200.0
ENSG00000146285	Q8N228	SCML4	454.6
ENSG00000146350	Q96NH3	C6orf170	842.0
ENSG00000146352	Q5SYC1	CLVS2	176.1
ENSG00000146360	P46095	GPR6	176.1
ENSG00000146373	Q8TC41	RNF217	454.6
ENSG00000146374	Q9BXY4	RSPO3	842.0
ENSG00000146376	Q8N392	ARHGAP18	842.0
ENSG00000146378	Q9P1P5	TAAR2	220.2
ENSG00000146383	Q96RI8	TAAR6	176.1
ENSG00000146385	Q969N4	TAAR8	176.1
ENSG00000146386	Q9P1F3	C6orf115	324.5
ENSG00000146399	Q96RJ0	TAAR1	454.6
ENSG00000146409	Q6NT16	C6orf192	910.0
ENSG00000146410	Q6P444	FAM54A	797.0
ENSG00000146411	Q8TD20	SLC2A12	324.5
ENSG00000146414	Q149N8	SHPRH	910.0
ENSG00000146416	Q9NVV5	AIG1	910.0
ENSG00000146425	P63172	DYNLT1	910.0
ENSG00000146426	Q8IVF5	TIAM2	910.0
ENSG00000146433	Q9P2C4	TMEM181	842.0
ENSG00000146453	Q8NA58	PNLDC1	324.5
ENSG00000146457	Q15007	WTAP	454.6
ENSG00000146463	Q5VZL5	ZMYM4	842.0
ENSG00000146469	P01282	VIP	361.2
ENSG00000146476	Q9H993	C6orf211	1368.0
ENSG00000146477	O75751	SLC22A3	324.5
ENSG00000146521	Q9Y6Z2	C6orf123	6.1
ENSG00000146535	Q03113	GNA12	910.0
ENSG00000146540	Q9BRJ6	C7orf50	324.5
ENSG00000146555	Q7Z5N4	SDK1	910.0
ENSG00000146574	O95766	C7orf28B	910.0
ENSG00000146576	Q96N11	C7orf26	842.0
ENSG00000146587	Q9NYW8	RBAK	910.0
ENSG00000146592	Q02930	CREB5	454.6
ENSG00000146618	Q96RJ6	FERD3L	324.5
ENSG00000146648	P00533	EGFR	910.0
ENSG00000146670	Q96FF9	CDCA5	454.6
ENSG00000146674	P17936	IGFBP3	324.5
ENSG00000146676	Q96QR8	PURB	0.0
ENSG00000146678	P08833	IGFBP1	454.6
ENSG00000146700	Q8WTU2	SRCRB4D	0.0
ENSG00000146701	P40926	MDH2	1368.0
ENSG00000146707	Q6PJE2	POMZP3	0.0
ENSG00000146722	Q8WW08	0.0
ENSG00000146729	O75323	GBAS	910.0
ENSG00000146731	P40227	CCT6A	1628.0
ENSG00000146733	P78330	PSPH	1368.0
ENSG00000146755	Q86XT4	TRIM50	97.4
ENSG00000146757	Q03936	ZNF92	910.0
ENSG00000146776	Q9ULK2	ATXN7L1	361.2
ENSG00000146802	Q9H0V1	TMEM168	454.6
ENSG00000146809	Q8WXK1	ASB15	454.6
ENSG00000146826	Q8WVR3	C7orf43	220.2
ENSG00000146828	Q9BXP2	SLC12A9	1368.0
ENSG00000146830	O75420	GIGYF1	842.0
ENSG00000146833	Q9C037	TRIM4	29.6
ENSG00000146834	Q7L2J0	MEPCE	176.1
ENSG00000146839	Q9Y493	ZAN	842.0
ENSG00000146842	Q96SK2	TMEM209	842.0
ENSG00000146856	Q8NEM8	AGBL3	797.0
ENSG00000146857	Q7Z7C7	STRA8	361.2
ENSG00000146858	Q96H79	ZC3HAV1L	220.2
ENSG00000146859	Q9NV12	TMEM140	176.1
ENSG00000146872	Q86UE8	TLK2	1628.0
ENSG00000146904	P21709	EPHA1	910.0
ENSG00000146909	Q5C9Z4	NOM1	1628.0
ENSG00000146910	Q3B7I2	CNPY1	220.2
ENSG00000146918	Q86XI2	NCAPG2	454.6
ENSG00000146926	Q8WXI3	ASB10	324.5
ENSG00000146938	Q8N0W4	NLGN4X	910.0
ENSG00000146950	Q13796	SHROOM2	220.2
ENSG00000146955	A4D1S5	RAB19	910.0
ENSG00000146963	Q9Y383	LUC7L2	1368.0
ENSG00000146966	Q9ULE3	DENND2A	454.6
ENSG00000147003	Q9HBJ8	TMEM27	454.6
ENSG00000147010	Q96B97	SH3KBP1	361.2
ENSG00000147027	Q9BQJ4	TMEM47	910.0
ENSG00000147036	Q6ZV70	LANCL3	842.0
ENSG00000147041	Q8TDW5	SYTL5	797.0
ENSG00000147044	O14936	CASK	797.0
ENSG00000147050	O15550	KDM6A	910.0
ENSG00000147059	Q99865	SPIN2A	0.0
ENSG00000147065	P26038	MSN	910.0
ENSG00000147081	Q5JQC9	AKAP4	220.2
ENSG00000147082	Q8WWL7	CCNB3	910.0
ENSG00000147099	Q9BY41	HDAC8	842.0
ENSG00000147100	P36021	SLC16A2	176.1
ENSG00000147113	Q9H7Y0	CXorf36	324.5
ENSG00000147117	P51786	ZNF157	29.6
ENSG00000147118	Q2M218	ZNF182	29.6
ENSG00000147119	Q9NS84	CHST7	176.1
ENSG00000147121	Q5JUW0	ZNF673	29.6
ENSG00000147123	Q9NX14	NDUFB11	176.1
ENSG00000147124	P51814	ZNF41	910.0
ENSG00000147127	Q5JT25	RAB41	29.6
ENSG00000147130	Q14202	ZMYM3	842.0
ENSG00000147133	P21675	TAF1	1368.0
ENSG00000147138	Q9BXC1	GPR174	361.2
ENSG00000147140	Q15233	NONO	454.6
ENSG00000147144	Q96HB5	CCDC120	220.2
ENSG00000147145	Q99677	LPAR4	361.2
ENSG00000147155	Q15125	EBP	220.2
ENSG00000147160	Q6E213	AWAT2	176.1
ENSG00000147162	O15294	OGT	4200.0
ENSG00000147164	Q9UMY4	SNX12	1368.0
ENSG00000147166	Q9UKP3	ITGB1BP2	176.1
ENSG00000147168	P31785	IL2RG	176.1
ENSG00000147174	Q96QF7	ACRC	29.6
ENSG00000147180	Q9Y462	ZNF711	454.6
ENSG00000147183	Q8N123	CPXCR1	29.6
ENSG00000147202	O60879	DIAPH2	910.0
ENSG00000147206	Q9H4D5	NXF3	97.4
ENSG00000147223	Q0D2K3	RIPPLY1	91.0
ENSG00000147224	P21108	PRPS1	4200.0
ENSG00000147231	Q6NSI4	CXorf57	454.6
ENSG00000147234	Q5JV73	FRMPD3	361.2
ENSG00000147246	P28335	HTR2C	797.0
ENSG00000147251	Q5JSL3	DOCK11	910.0
ENSG00000147255	Q8N6C5	IGSF1	324.5
ENSG00000147256	Q6ZRI8	ARHGAP36	97.4
ENSG00000147257	P51654	GPC3	797.0
ENSG00000147262	Q8TDV5	GPR119	361.2
ENSG00000147274	P38159	RBMX	454.6
ENSG00000147316	Q8NEM0	MCPH1	842.0
ENSG00000147324	Q9Y4C4	MFHAS1	361.2
ENSG00000147364	Q8TCJ0	FBXO25	454.6
ENSG00000147378	Q969F0	FATE1	97.4
ENSG00000147380	P04001	OPN1MW	454.6
ENSG00000147381	P43358	MAGEA4	29.6
ENSG00000147382	Q8N1B3	FAM58A	454.6
ENSG00000147383	Q15738	NSDHL	1628.0
ENSG00000147394	O15231	ZNF185	324.5
ENSG00000147400	P41208	CETN2	842.0
ENSG00000147402	Q9UN88	GABRQ	0.0
ENSG00000147403	P27635	RPL10	4200.0
ENSG00000147408	Q8TDX6	CSGALNACT1	842.0
ENSG00000147416	P21281	ATP6V1B2	4200.0
ENSG00000147419	Q86WR0	CCDC25	1628.0
ENSG00000147421	Q6NT76	HMBOX1	842.0
ENSG00000147432	Q05901	CHRNB3	454.6
ENSG00000147434	Q15825	CHRNA6	910.0
ENSG00000147437	P01148	GNRH1	361.2
ENSG00000147439	Q9NQY0	BIN3	797.0
ENSG00000147443	O60496	DOK2	220.2
ENSG00000147454	Q9NYZ2	SLC25A37	1628.0
ENSG00000147457	Q8WUX9	CHMP7	910.0
ENSG00000147459	Q9H7D0	DOCK5	910.0
ENSG00000147465	P49675	STAR	454.6
ENSG00000147471	O94903	PROSC	4200.0
ENSG00000147475	O94905	ERLIN2	842.0
ENSG00000147481	Q9NSN8	SNTG1	910.0
ENSG00000147485	A1KZ92	PXDNL	910.0
ENSG00000147488	O60284	ST18	842.0
ENSG00000147507	P07948	842.0
ENSG00000147509	O76081	RGS20	910.0
ENSG00000147526	O75410	TACC1	324.5
ENSG00000147533	Q7Z5G4	GOLGA7	910.0
ENSG00000147535	Q8NEB5	PPAPDC1B	1628.0
ENSG00000147536	Q9BRT9	GINS4	1628.0
ENSG00000147548	Q9BZ95	WHSC1L1	910.0
ENSG00000147570	Q9UF47	DNAJC5B	220.2
ENSG00000147571	P06850	CRH	324.5
ENSG00000147573	Q9BYV6	TRIM55	454.6
ENSG00000147576	Q8IWW8	ADHFE1	4200.0
ENSG00000147586	Q9Y2Q9	MRPS28	910.0
ENSG00000147588	P02689	PMP2	361.2
ENSG00000147592	Q53H82	LACTB2	4200.0
ENSG00000147596	Q9GZV8	PRDM14	842.0
ENSG00000147601	P54274	TERF1	324.5
ENSG00000147604	P18124	RPL7	4200.0
ENSG00000147606	Q8TE54	SLC26A7	361.2
ENSG00000147613	Q96QS6	PSKH2	220.2
ENSG00000147614	Q8N8Y2	ATP6V0D2	1628.0
ENSG00000147642	Q9NX95	SYBU	454.6
ENSG00000147647	Q14117	DPYS	910.0
ENSG00000147649	Q86UE4	MTDH	324.5
ENSG00000147650	Q9Y561	LRP12	454.6
ENSG00000147654	O00559	EBAG9	454.6
ENSG00000147655	Q6UXX9	RSPO2	361.2
ENSG00000147669	P53803	POLR2K	1368.0
ENSG00000147676	Q969L2	MAL2	361.2
ENSG00000147677	O15372	EIF3H	1368.0
ENSG00000147679	Q9BRU9	UTP23	1368.0
ENSG00000147684	Q9Y6M9	NDUFB9	910.0
ENSG00000147687	Q6P1N9	TATDN1	4200.0
ENSG00000147689	Q86UY5	FAM83A	361.2
ENSG00000147697	Q9BYG8	GSDMC	176.1
ENSG00000147724	Q49AJ0	FAM135B	0.0
ENSG00000147789	P17097	ZNF7	6.1
ENSG00000147799	Q9C0H5	ARHGAP39	910.0
ENSG00000147804	Q6P5W5	SLC39A4	454.6
ENSG00000147813	Q6XQN6	NAPRT1	910.0
ENSG00000147852	P98155	VLDLR	454.6
ENSG00000147853	Q9UIJ7	AK3	910.0
ENSG00000147854	Q96PU4	UHRF2	454.6
ENSG00000147862	O00712	NFIB	324.5
ENSG00000147869	O95813	CER1	176.1
ENSG00000147872	Q99541	PLIN2	842.0
ENSG00000147873	P01569	IFNA5	97.4
ENSG00000147874	Q7Z4H7	HAUS6	797.0
ENSG00000147877	P05014	97.4
ENSG00000147883	P42772	CDKN2B	454.6
ENSG00000147885	P05015	IFNA16	97.4
ENSG00000147889	Q8N726	CDKN2A	0.0
ENSG00000147894	Q96LT7	C9orf72	454.6
ENSG00000147896	Q9P0W0	IFNK	176.1
ENSG00000147905	Q8N3Z6	ZCCHC7	454.6
ENSG00000147912	Q9UK96	FBXO10	454.6
ENSG00000147926	Q5VYP0	FAM75A3	97.4
ENSG00000147955	Q99720	SIGMAR1	176.1
ENSG00000147996	Q9BRT8	CBWD5	4200.0
ENSG00000148019	Q5JTW2	CEP78	842.0
ENSG00000148053	Q16620	NTRK2	454.6
ENSG00000148057	Q5T6J7	C9orf103	361.2
ENSG00000148082	Q92529	SHC3	176.1
ENSG00000148090	Q13825	AUH	1628.0
ENSG00000148110	Q5SR56	HIATL1	910.0
ENSG00000148120	Q8N6M6	C9orf3	361.2
ENSG00000148123	Q8TBJ4	176.1
ENSG00000148136	Q8NGS5	OR13C4	176.1
ENSG00000148143	Q96JM2	ZNF462	454.6
ENSG00000148153	Q9NRY2	C9orf80	454.6
ENSG00000148154	Q16739	UGCG	910.0
ENSG00000148156	Q9Y614	ACTL7B	176.1
ENSG00000148158	Q5VWJ9	SNX30	842.0
ENSG00000148175	P27105	STOM	910.0
ENSG00000148180	P06396	GSN	910.0
ENSG00000148187	Q96E11	MRRF	4200.0
ENSG00000148200	Q15406	NR6A1	842.0
ENSG00000148204	Q5IJ48	CRB2	910.0
ENSG00000148215	Q8NGR4	OR5C1	176.1
ENSG00000148218	P13716	ALAD	4200.0
ENSG00000148219	O75129	ASTN2	454.6
ENSG00000148225	Q8NA23	WDR31	324.5
ENSG00000148229	Q9NRF9	POLE3	1628.0
ENSG00000148248	O15260	SURF4	1368.0
ENSG00000148288	Q8N5D6	GBGT1	361.2
ENSG00000148290	Q15526	SURF1	1628.0
ENSG00000148291	Q15527	SURF2	797.0
ENSG00000148296	O75683	SURF6	454.6
ENSG00000148297	Q15528	MED22	910.0
ENSG00000148300	Q9GZR2	REXO4	1368.0
ENSG00000148303	P62424	RPL7A	1628.0
ENSG00000148308	Q9Y5Q8	GTF3C5	1628.0
ENSG00000148331	Q9NWX5	ASB6	454.6
ENSG00000148334	Q9H7Z7	PTGES2	910.0
ENSG00000148335	Q9BV86	METTL11A	1628.0
ENSG00000148337	Q9ULV3	CIZ1	97.4
ENSG00000148339	Q6KCM7	SLC25A25	1628.0
ENSG00000148341	Q9NR46	SH3GLB2	454.6
ENSG00000148343	Q7L4E1	FAM73B	910.0
ENSG00000148344	O14684	PTGES	454.6
ENSG00000148346	P80188	LCN2	176.1
ENSG00000148356	Q6UWE0	LRSAM1	797.0
ENSG00000148358	Q5VW38	GPR107	910.0
ENSG00000148362	Q9BUH6	C9orf142	324.5
ENSG00000148377	Q9BXS1	IDI2	6.1
ENSG00000148384	Q9NRR6	INPP5E	842.0
ENSG00000148386	Q8WX39	LCN9	97.4
ENSG00000148396	O15027	SEC16A	842.0
ENSG00000148399	Q9BTV6	WDR85	1368.0
ENSG00000148400	P46531	NOTCH1	910.0
ENSG00000148408	Q00975	CACNA1B	910.0
ENSG00000148411	Q96BF6	NACC2	361.2
ENSG00000148426	Q86WR7	C10orf47	324.5
ENSG00000148429	Q92738	USP6NL	1368.0
ENSG00000148444	Q9UBI1	COMMD3	842.0
ENSG00000148450	Q9Y3D2	MSRB2	29.6
ENSG00000148459	Q5T2R2	PDSS1	4200.0
ENSG00000148468	Q5VUB5	FAM171A1	361.2
ENSG00000148481	Q9H8M7	FAM188A	842.0
ENSG00000148482	Q504Y0	SLC39A12	910.0
ENSG00000148483	Q5W0B7	TMEM236	220.2
ENSG00000148484	Q15404	RSU1	910.0
ENSG00000148488	P61647	ST8SIA6	361.2
ENSG00000148498	Q8TEW0	PARD3	454.6
ENSG00000148513	Q9BXX3	ANKRD30A	29.6
ENSG00000148516	P37275	ZEB1	454.6
ENSG00000148541	Q8NE31	FAM13C	361.2
ENSG00000148572	Q96F24	NRBF2	797.0
ENSG00000148584	Q9NQ94	A1CF	842.0
ENSG00000148600	Q96JP9	CDHR1	454.6
ENSG00000148602	Q9P2V4	LRIT1	220.2
ENSG00000148604	P47804	RGR	0.0
ENSG00000148606	O14802	POLR3A	4200.0
ENSG00000148634	Q5GLZ8	HERC4	910.0
ENSG00000148655	Q9H2I8	C10orf11	361.2
ENSG00000148660	Q13555	CAMK2G	1628.0
ENSG00000148671	Q15847	C10orf116	29.6
ENSG00000148672	P00367	GLUD1	4200.0
ENSG00000148677	Q15327	ANKRD1	361.2
ENSG00000148680	P34969	HTR7	910.0
ENSG00000148688	P78346	RPP30	1368.0
ENSG00000148690	Q70Z53	FRA10AC1	910.0
ENSG00000148700	Q9UEY8	ADD3	1368.0
ENSG00000148702	Q14520	HABP2	797.0
ENSG00000148704	Q5SQQ9	VAX1	454.6
ENSG00000148719	Q9NXW2	DNAJB12	1368.0
ENSG00000148730	Q13542	EIF4EBP2	176.1
ENSG00000148734	Q9GZQ6	NPFFR1	454.6
ENSG00000148735	Q5SXH7	C10orf81	324.5
ENSG00000148737	Q9NQB0	TCF7L2	842.0
ENSG00000148773	P46013	MKI67	176.1
ENSG00000148795	P05093	CYP17A1	454.6
ENSG00000148798	Q16352	INA	176.1
ENSG00000148803	A2VDF0	C10orf125	176.1
ENSG00000148805	Q4G0T1	6.1
ENSG00000148814	Q9C0I9	LRRC27	97.4
ENSG00000148824	Q9BT17	1628.0
ENSG00000148826	Q9C056	NKX6-2	842.0
ENSG00000148828	Q96QU4	6.1
ENSG00000148832	Q6QHF9	PAOX	910.0
ENSG00000148834	P78417	GSTO1	910.0
ENSG00000148835	Q15542	TAF5	1628.0
ENSG00000148840	Q5VV67	PPRC1	361.2
ENSG00000148841	Q8IWB1	ITPRIP	454.6
ENSG00000148842	Q9H8M5	CNNM2	4200.0
ENSG00000148843	Q14690	PDCD11	1628.0
ENSG00000148848	O43184	ADAM12	910.0
ENSG00000148908	O43665	RGS10	361.2
ENSG00000148925	Q9BSF8	BTBD10	910.0
ENSG00000148926	P35318	ADM	454.6
ENSG00000148935	O43903	GAS2	842.0
ENSG00000148942	Q1EHB4	SLC5A12	910.0
ENSG00000148943	Q9NUP9	LIN7C	910.0
ENSG00000148948	Q9HCJ2	LRRC4C	454.6
ENSG00000148950	Q96LU5	IMMP1L	454.6
ENSG00000148965	P35542	SAA4	0.0
ENSG00000148985	Q9UHJ9	PGAP2	910.0
ENSG00000149016	Q9H6E5	TUT1	454.6
ENSG00000149021	P11684	SCGB1A1	97.4
ENSG00000149043	Q8NBV8	SYT8	0.0
ENSG00000149050	Q9UL59	ZNF214	29.6
ENSG00000149054	Q9UL58	ZNF215	29.6
ENSG00000149084	Q53GQ0	HSD17B12	1628.0
ENSG00000149089	Q96GX9	APIP	1368.0
ENSG00000149090	Q6UXH9	PAMR1	797.0
ENSG00000149091	Q13574	DGKZ	910.0
ENSG00000149100	Q7L2H7	EIF3M	1628.0
ENSG00000149115	Q9C0C2	TNKS1BP1	324.5
ENSG00000149124	Q6IB77	GLYAT	220.2
ENSG00000149131	P05155	SERPING1	220.2
ENSG00000149133	O95221	OR5F1	176.1
ENSG00000149136	Q08945	SSRP1	1628.0
ENSG00000149150	O75387	SLC43A1	842.0
ENSG00000149177	Q12913	PTPRJ	454.6
ENSG00000149179	Q9H6J7	C11orf49	842.0
ENSG00000149182	Q8N6H7	ARFGAP2	1628.0
ENSG00000149187	Q92879	CELF1	910.0
ENSG00000149196	Q53FT3	C11orf73	1628.0
ENSG00000149201	Q6ZN84	CCDC81	842.0
ENSG00000149212	P58005	SESN3	842.0
ENSG00000149218	O94919	ENDOD1	454.6
ENSG00000149231	Q8N4S0	CCDC82	361.2
ENSG00000149243	Q6PF15	KLHL35	361.2
ENSG00000149256	Q6N022	ODZ4	910.0
ENSG00000149257	P50454	SERPINH1	454.6
ENSG00000149260	O15484	CAPN5	842.0
ENSG00000149262	Q96HW7	INTS4	910.0
ENSG00000149269	Q13153	PAK1	1368.0
ENSG00000149273	P23396	RPS3	4200.0
ENSG00000149289	Q9C0D7	ZC3H12C	454.6
ENSG00000149292	Q9H892	TTC12	454.6
ENSG00000149294	P13591	NCAM1	842.0
ENSG00000149295	P14416	DRD2	454.6
ENSG00000149300	Q96A22	C11orf52	176.1
ENSG00000149305	O95264	HTR3B	97.4
ENSG00000149308	Q14207	NPAT	454.6
ENSG00000149311	Q13315	ATM	1368.0
ENSG00000149313	Q9NRN7	AASDHPPT	1628.0
ENSG00000149328	Q8IW92	GLB1L2	910.0
ENSG00000149346	Q5VYV7	C20orf94	324.5
ENSG00000149357	Q6IAA8	LAMTOR1	220.2
ENSG00000149380	Q7Z4N8	P4HA3	454.6
ENSG00000149397	P08397	4200.0
ENSG00000149403	Q16099	GRIK4	910.0
ENSG00000149418	Q9Y5Y6	ST14	454.6
ENSG00000149428	Q9Y4L1	HYOU1	454.6
ENSG00000149435	Q9BX51	GGTLC1	29.6
ENSG00000149443	Q9BR46	C20orf78	6.1
ENSG00000149451	Q9BZ11	ADAM33	910.0
ENSG00000149452	Q8TCC7	SLC22A8	97.4
ENSG00000149474	Q9H8E8	CSRP2BP	842.0
ENSG00000149476	Q3LXA3	DAK	1628.0
ENSG00000149480	O94776	MTA2	910.0
ENSG00000149483	Q9NPI0	TMEM138	910.0
ENSG00000149485	Q9Y5Q0	FADS1	1628.0
ENSG00000149488	Q8TDI7	TMC2	797.0
ENSG00000149489	Q03395	ROM1	176.1
ENSG00000149499	Q32P44	EML3	910.0
ENSG00000149503	Q9NQS7	INCENP	361.2
ENSG00000149506	P60852	ZP1	324.5
ENSG00000149507	Q86WS3	PLAC1L	91.0
ENSG00000149516	Q96HJ5	MS4A3	176.1
ENSG00000149527	O75038	PLCH2	454.6
ENSG00000149531	Q9BZ01	FRG1B	6.1
ENSG00000149532	Q8N684	CPSF7	361.2
ENSG00000149534	Q01362	MS4A2	176.1
ENSG00000149541	O94766	B3GAT3	910.0
ENSG00000149547	O14681	EI24	910.0
ENSG00000149548	Q0P6D6	CCDC15	324.5
ENSG00000149554	O14757	CHEK1	1368.0
ENSG00000149557	Q99689	FEZ1	454.6
ENSG00000149564	Q96AP7	ESAM	324.5
ENSG00000149571	Q8IZU9	KIRREL3	910.0
ENSG00000149573	O60487	MPZL2	454.6
ENSG00000149575	O60939	SCN2B	454.6
ENSG00000149577	Q8NBJ9	SIDT2	454.6
ENSG00000149582	Q86YD3	TMEM25	220.2
ENSG00000149591	Q01995	TAGLN	910.0
ENSG00000149596	Q9BR39	JPH2	454.6
ENSG00000149599	Q9H1R2	DUSP15	324.5
ENSG00000149600	Q86VX2	COMMD7	842.0
ENSG00000149609	Q9BQM9	C20orf144	176.1
ENSG00000149633	Q5JYT7	KIAA1755	176.1
ENSG00000149634	Q9BR10	C20orf165	176.1
ENSG00000149635	Q9BR26	C20orf123	454.6
ENSG00000149636	Q9H410	DSN1	361.2
ENSG00000149639	O94964	KIAA0889	454.6
ENSG00000149646	Q96M20	C20orf152	220.2
ENSG00000149651	Q6UDR6	SPINT4	97.4
ENSG00000149654	Q9UJ99	CDH22	797.0
ENSG00000149656	Q0VF47	LINC00266-1	6.1
ENSG00000149657	Q9BX40	LSM14B	454.6
ENSG00000149658	Q9BYJ9	YTHDF1	842.0
ENSG00000149679	Q9BTV7	CABLES2	842.0
ENSG00000149716	Q8WV07	ORAOV1	324.5
ENSG00000149735	Q96T91	GPHA2	176.1
ENSG00000149742	Q8IVM8	SLC22A9	176.1
ENSG00000149743	Q86TN4	TRPT1	842.0
ENSG00000149761	Q9BRQ3	NUDT22	176.1
ENSG00000149781	Q86UX7	FERMT3	910.0
ENSG00000149782	Q01970	PLCB3	910.0
ENSG00000149792	Q13405	MRPL49	176.1
ENSG00000149798	O14613	CDC42EP2	176.1
ENSG00000149806	P35544	FAU	1628.0
ENSG00000149809	O76062	TM7SF2	1628.0
ENSG00000149823	Q9UID3	C11orf2	1628.0
ENSG00000149922	O95947	TBX6	220.2
ENSG00000149923	P60510	PPP4C	1628.0
ENSG00000149925	P04075	ALDOA	1628.0
ENSG00000149926	Q71RH2	FAM57B	220.2
ENSG00000149927	Q14183	DOC2A	220.2
ENSG00000149929	Q9BW71	HIRIP3	176.1
ENSG00000149930	Q9UL54	TAOK2	910.0
ENSG00000149932	Q86XT9	TMEM219	220.2
ENSG00000149948	P52926	HMGA2	91.0
ENSG00000149968	P08254	MMP3	361.2
ENSG00000149970	Q8WXI2	CNKSR2	842.0
ENSG00000149972	O94779	CNTN5	910.0
ENSG00000150045	Q9NZS2	KLRF1	29.6
ENSG00000150048	Q8NC01	CLEC1A	176.1
ENSG00000150051	Q8IYA7	MKX	361.2
ENSG00000150054	Q5T2T1	MPP7	797.0
ENSG00000150076	Q9H943	C10orf68	29.6
ENSG00000150086	Q13224	GRIN2B	454.6
ENSG00000150093	P05556	ITGB1	910.0
ENSG00000150165	Q5T2P8	ANXA8L1	324.5
ENSG00000150175	Q6IN97	FRMPDP2	842.0
ENSG00000150201	P59646	FXYD4	6.1
ENSG00000150244	Q8IWZ4	TRIM48	6.1
ENSG00000150261	Q8NGG5	OR8K1	176.1
ENSG00000150269	Q8NGP3	OR5M9	176.1
ENSG00000150275	Q96QU1	PCDH15	454.6
ENSG00000150281	Q16619	CTF1	220.2
ENSG00000150316	Q9P013	CWC15	1368.0
ENSG00000150337	P12314	FCGR1A	454.6
ENSG00000150347	Q14865	ARID5B	842.0
ENSG00000150361	Q9NR64	KLHL1	842.0
ENSG00000150394	P55286	CDH8	797.0
ENSG00000150401	Q6PH85	DCUN1D2	1628.0
ENSG00000150403	Q6UWJ1	TMCO3	842.0
ENSG00000150433	A2RU14	TMEM218	176.1
ENSG00000150455	P58753	TIRAP	454.6
ENSG00000150456	Q8WVE0	N6AMT2	324.5
ENSG00000150457	Q9NRM7	LATS2	910.0
ENSG00000150459	O00422	SAP18	910.0
ENSG00000150471	Q9HAR2	LPHN3	797.0
ENSG00000150477	Q86T90	KIAA1328	324.5
ENSG00000150510	Q86V42	FAM124A	361.2
ENSG00000150526	Q96PC5	MIA2	91.0
ENSG00000150527	O15320	CTAGE5	454.6
ENSG00000150540	P50135	HNMT	454.6
ENSG00000150551	Q8N2G4	LYPD1	176.1
ENSG00000150556	Q8NI32	LYPD6B	324.5
ENSG00000150593	Q53EL6	PDCD4	842.0
ENSG00000150594	P08913	ADRA2A	910.0
ENSG00000150625	P51674	GPM6A	454.6
ENSG00000150627	Q8IZU2	WDR17	842.0
ENSG00000150628	Q8NEY3	SPATA4	842.0
ENSG00000150630	P49767	VEGFC	797.0
ENSG00000150636	Q68D86	CCDC102B	176.1
ENSG00000150637	Q15762	CD226	361.2
ENSG00000150656	Q96KN2	CNDP1	4200.0
ENSG00000150667	Q8NA03	FSIP1	97.4
ENSG00000150672	Q15700	DLG2	910.0
ENSG00000150676	Q8IWF9	CCDC83	842.0
ENSG00000150681	Q9NS28	RGS18	454.6
ENSG00000150687	O95084	PRSS23	454.6
ENSG00000150712	Q9C0I1	MTMR12	797.0
ENSG00000150722	Q8WVI7	PPP1R1C	324.5
ENSG00000150750	Q8IXP5	C11orf53	454.6
ENSG00000150753	P48643	CCT5	1628.0
ENSG00000150756	Q6P4H8	FAM173B	910.0
ENSG00000150760	Q14185	DOCK1	910.0
ENSG00000150764	Q155Q3	DIXDC1	842.0
ENSG00000150768	P10515	DLAT	4200.0
ENSG00000150773	Q8WWB5	PIH1D2	454.6
ENSG00000150776	Q6ZUT1	C11orf57	361.2
ENSG00000150779	Q9Y5J9	TIMM8B	1368.0
ENSG00000150782	Q14116	IL18	324.5
ENSG00000150783	Q9BXU0	TEX12	176.1
ENSG00000150787	Q03393	PTS	910.0
ENSG00000150867	P48426	PIP4K2A	910.0
ENSG00000150873	Q96LR7	C2orf50	842.0
ENSG00000150893	Q5SZK8	FREM2	842.0
ENSG00000150907	Q12778	FOXO1	454.6
ENSG00000150938	Q9NZV1	CRIM1	454.6
ENSG00000150961	O94855	SEC24D	1628.0
ENSG00000150967	Q9NP78	ABCB9	4200.0
ENSG00000150977	Q969X0	RILPL2	454.6
ENSG00000150990	Q8IY37	DHX37	1628.0
ENSG00000150991	P62988	UBC	1628.0
ENSG00000150995	Q14643	ITPR1	797.0
ENSG00000151005	Q9H0I9	TKTL2	4200.0
ENSG00000151006	Q2L4Q9	PRSS53	220.2
ENSG00000151012	Q9UPY5	SLC7A11	454.6
ENSG00000151014	Q9UK39	CCRN4L	361.2
ENSG00000151023	Q8TC29	ENKUR	842.0
ENSG00000151025	Q5T848	GPR158	361.2
ENSG00000151033	Q7Z4W2	LYZL2	97.4
ENSG00000151062	Q7Z3S7	CACNA2D4	797.0
ENSG00000151065	Q8IZD4	DCP1B	454.6
ENSG00000151067	Q13936	CACNA1C	910.0
ENSG00000151079	P17658	KCNA6	910.0
ENSG00000151090	P10828	THRB	454.6
ENSG00000151092	Q96IV0	NGLY1	1368.0
ENSG00000151093	Q9NWU1	OXSM	4200.0
ENSG00000151116	Q8IX04	UEVLD	454.6
ENSG00000151117	Q8N2M4	TMEM86A	842.0
ENSG00000151131	Q8N5I9	C12orf45	361.2
ENSG00000151135	Q8WUH6	C12orf23	324.5
ENSG00000151136	A6QL63	BTBD11	454.6
ENSG00000151148	Q7Z3V4	UBE3B	910.0
ENSG00000151150	Q12955	ANK3	1628.0
ENSG00000151151	Q8NFU5	IPMK	910.0
ENSG00000151164	Q6WBX8	RAD9B	0.0
ENSG00000151176	Q8NHP8	PLBD2	910.0
ENSG00000151208	Q8TDM6	DLG5	797.0
ENSG00000151224	Q00266	MAT1A	4200.0
ENSG00000151229	Q96QE2	SLC2A13	1368.0
ENSG00000151233	Q4G148	GXYLT1	454.6
ENSG00000151239	Q12792	TWF1	1368.0
ENSG00000151240	Q9Y2E4	DIP2C	1368.0
ENSG00000151247	P06730	EIF4E	1628.0
ENSG00000151276	Q96QZ7	MAGI1	910.0
ENSG00000151287	Q5JUR7	C13orf27	454.6
ENSG00000151292	Q9Y6M4	CSNK1G3	1368.0
ENSG00000151303	Q8TF27	AGAP11	797.0
ENSG00000151304	Q8NEF9	SRFBP1	842.0
ENSG00000151320	Q13023	AKAP6	454.6
ENSG00000151322	Q8IXF0	NPAS3	454.6
ENSG00000151327	Q8N128	FAM177A1	324.5
ENSG00000151332	Q9NS73	MBIP	454.6
ENSG00000151338	Q8TD10	MIPOL1	842.0
ENSG00000151348	Q93063	EXT2	454.6
ENSG00000151353	Q96B42	TMEM18	454.6
ENSG00000151360	Q8N6M5	ALLC	454.6
ENSG00000151364	Q9BQ13	KCTD14	454.6
ENSG00000151365	Q92748	THRSP	176.1
ENSG00000151366	O95298	NDUFC2	176.1
ENSG00000151376	Q16798	ME3	4200.0
ENSG00000151379	A6NI15	MSGN1	454.6
ENSG00000151388	P58397	ADAMTS12	842.0
ENSG00000151413	Q8TB37	NUBPL	4200.0
ENSG00000151414	Q8TDX7	NEK7	842.0
ENSG00000151418	Q96LB4	ATP6V1G3	361.2
ENSG00000151422	P16591	FER	910.0
ENSG00000151445	Q9H9C1	C14orf133	910.0
ENSG00000151458	Q9ULJ7	ANKRD50	910.0
ENSG00000151461	Q9HAU5	UPF2	1628.0
ENSG00000151465	O75794	CDC123	842.0
ENSG00000151466	Q96NL6	SCLT1	842.0
ENSG00000151468	Q9BQI4	CCDC3	454.6
ENSG00000151470	Q8N1A6	C4orf33	454.6
ENSG00000151474	Q9P2Q2	FRMD4A	842.0
ENSG00000151475	Q9H0C2	SLC25A31	1628.0
ENSG00000151490	Q16827	PTPRO	454.6
ENSG00000151491	Q12929	EPS8	910.0
ENSG00000151498	Q9UKU7	ACAD8	454.6
ENSG00000151500	Q9P016	THYN1	454.6
ENSG00000151502	Q4G0F5	VPS26B	1628.0
ENSG00000151503	P42695	NCAPD3	842.0
ENSG00000151514	Q9BXA9	842.0
ENSG00000151532	Q96AJ9	VTI1A	1628.0
ENSG00000151539	A6NL58	1628.0
ENSG00000151552	P09417	QDPR	910.0
ENSG00000151553	Q5W0V3	FAM160B1	842.0
ENSG00000151572	Q32M45	ANO4	842.0
ENSG00000151575	Q8N6V9	TEX9	842.0
ENSG00000151576	Q9H974	QTRTD1	1628.0
ENSG00000151577	P35462	DRD3	176.1
ENSG00000151611	Q8IVH4	MMAA	454.6
ENSG00000151612	Q17R98	ZNF827	454.6
ENSG00000151615	Q12837	POU4F2	220.2
ENSG00000151617	P25101	EDNRA	0.0
ENSG00000151623	P08235	NR3C2	454.6
ENSG00000151631	Q9P2A3	0.0
ENSG00000151632	P52895	AKR1C2	220.2
ENSG00000151640	O14531	DPYSL4	910.0
ENSG00000151650	O95231	VENTX	29.6
ENSG00000151651	P78325	ADAM8	176.1
ENSG00000151655	P19823	ITIH2	842.0
ENSG00000151657	O60870	KIN	1628.0
ENSG00000151665	Q07326	PIGF	842.0
ENSG00000151687	Q7Z5J8	ANKAR	842.0
ENSG00000151689	P49441	INPP1	176.1
ENSG00000151690	Q6ZSS7	MFSD6	910.0
ENSG00000151692	P50876	RNF144A	842.0
ENSG00000151693	O43150	ASAP2	842.0
ENSG00000151694	P78536	ADAM17	910.0
ENSG00000151702	Q01543	FLI1	454.6
ENSG00000151704	P48048	KCNJ1	454.6
ENSG00000151715	Q96B21	TMEM45B	842.0
ENSG00000151718	Q6AWC2	WWC2	842.0
ENSG00000151725	Q71F23	MLF1IP	176.1
ENSG00000151726	P33121	ACSL1	1628.0
ENSG00000151729	P12235	SLC25A4	1628.0
ENSG00000151743	Q8IY45	AMN1	324.5
ENSG00000151746	Q96G01	BICD1	910.0
ENSG00000151748	Q9H4B6	SAV1	842.0
ENSG00000151773	Q5T0U0	CCDC122	361.2
ENSG00000151778	Q8N6R1	SERP2	176.1
ENSG00000151779	A2RRP1	NBAS	842.0
ENSG00000151789	Q9H6B1	ZNF385D	797.0
ENSG00000151790	P48775	TDO2	910.0
ENSG00000151792	P43234	454.6
ENSG00000151806	Q8N442	GUF1	4200.0
ENSG00000151812	A4IF30	SLC35F4	910.0
ENSG00000151834	P47869	GABRA2	454.6
ENSG00000151835	Q9NZJ4	SACS	454.6
ENSG00000151838	P0C221	C14orf38	220.2
ENSG00000151846	Q9H361	PABPC3	1628.0
ENSG00000151849	Q9HC77	CENPJ	842.0
ENSG00000151876	Q9UKT5	FBXO4	361.2
ENSG00000151881	Q0VDI3	C5orf28	454.6
ENSG00000151882	Q9NRJ3	CCL28	97.4
ENSG00000151883	Q8N3A8	PARP8	454.6
ENSG00000151892	P56159	GFRA1	454.6
ENSG00000151893	Q86Y37	C10orf46	842.0
ENSG00000151914	O94833	DST	910.0
ENSG00000151917	Q5SZJ8	BEND6	176.1
ENSG00000151923	Q01085	TIAL1	910.0
ENSG00000151929	O95817	BAG3	324.5
ENSG00000151948	Q96MS3	GLT1D1	361.2
ENSG00000151952	Q14C87	TMEM132D	454.6
ENSG00000151962	Q8TBY0	RBM46	361.2
ENSG00000151963	Q14587	910.0
ENSG00000151967	Q9P0W5	SCHIP1	454.6
ENSG00000151989	Q8N2C7	361.2
ENSG00000152022	Q8IVB5	LIX1L	176.1
ENSG00000152034	Q969V1	MCHR2	220.2
ENSG00000152042	Q3BBV2	NBPF11	29.6
ENSG00000152049	Q8WWG9	KCNE4	324.5
ENSG00000152056	Q96PC3	AP1S3	1628.0
ENSG00000152061	Q5R372	RABGAP1L	910.0
ENSG00000152076	Q96LY2	CCDC74B	220.2
ENSG00000152078	Q96MV1	TMEM56	842.0
ENSG00000152082	Q6NZ67	MZT2B	842.0
ENSG00000152086	Q6PEY2	TUBA3E	1628.0
ENSG00000152092	O14525	ASTN1	454.6
ENSG00000152102	A1KXE4	FAM168B	454.6
ENSG00000152104	Q15678	PTPN14	842.0
ENSG00000152117	Q6ZWB7	6.1
ENSG00000152127	Q09328	MGAT5	842.0
ENSG00000152128	Q8TC26	TMEM163	797.0
ENSG00000152133	Q8N954	CCDC75	910.0
ENSG00000152137	Q9UJY1	HSPB8	454.6
ENSG00000152147	Q8WXD5	GEMIN6	454.6
ENSG00000152154	Q8NBL3	TMEM178	454.6
ENSG00000152192	Q01851	POU4F1	910.0
ENSG00000152193	Q5W0B1	RNF219	797.0
ENSG00000152207	Q9NS75	CYSLTR2	324.5
ENSG00000152208	O43424	GRID2	454.6
ENSG00000152213	Q969Q4	ARL11	454.6
ENSG00000152214	Q99578	RIT2	361.2
ENSG00000152217	Q9Y6X0	SETBP1	454.6
ENSG00000152219	Q8N8R7	C11orf46	454.6
ENSG00000152223	Q9HCE0	EPG5	910.0
ENSG00000152229	Q9H939	PSTPIP2	324.5
ENSG00000152234	P25705	ATP5A1	4200.0
ENSG00000152240	Q96CS2	HAUS1	454.6
ENSG00000152242	Q96B23	C18orf25	454.6
ENSG00000152253	Q9HBM1	SPC25	361.2
ENSG00000152254	Q9NQR9	G6PC2	454.6
ENSG00000152256	Q15118	PDK1	454.6
ENSG00000152266	P01270	PTH	176.1
ENSG00000152268	Q9HCB6	SPON1	910.0
ENSG00000152270	Q13370	PDE3B	454.6
ENSG00000152284	Q9HCS4	TCF7L1	176.1
ENSG00000152291	O43493	TGOLN2	97.4
ENSG00000152292	Q7Z4S9	SH2D6	97.4
ENSG00000152315	Q9HB14	KCNK13	454.6
ENSG00000152332	Q8TAS1	UHMK1	176.1
ENSG00000152348	Q9H0Y0	ATG10	324.5
ENSG00000152359	Q8NA72	POC5	842.0
ENSG00000152377	Q08629	SPOCK1	324.5
ENSG00000152380	Q6UXP7	FAM151B	910.0
ENSG00000152382	Q96BN2	TADA1	842.0
ENSG00000152402	P33402	GUCY1A2	797.0
ENSG00000152404	Q2TBE0	CWF19L2	1368.0
ENSG00000152409	Q8N9B5	JMY	220.2
ENSG00000152413	Q86YM7	HOMER1	454.6
ENSG00000152422	Q13426	XRCC4	454.6
ENSG00000152428	Q96GW9	1628.0
ENSG00000152430	Q8N9W6	BOLL	324.5
ENSG00000152433	Q8IVP9	ZNF547	29.6
ENSG00000152439	Q6PK81	ZNF773	29.6
ENSG00000152443	Q68DI1	ZNF776	0.0
ENSG00000152454	Q9Y2P7	ZNF256	91.0
ENSG00000152455	Q9H5I1	SUV39H2	1368.0
ENSG00000152457	Q96SD1	DCLRE1C	842.0
ENSG00000152463	Q9NV23	OLAH	454.6
ENSG00000152464	P78345	RPP38	454.6
ENSG00000152465	O60551	NMT2	1628.0
ENSG00000152467	Q8NBB4	ZSCAN1	29.6
ENSG00000152475	Q96EG3	ZNF837	29.6
ENSG00000152484	O75317	USP12	1628.0
ENSG00000152487	Q8TEA1	797.0
ENSG00000152492	Q8IVM0	CCDC50	797.0
ENSG00000152495	Q16566	CAMK4	1628.0
ENSG00000152503	Q9NQ86	TRIM36	454.6
ENSG00000152518	P47974	ZFP36L2	454.6
ENSG00000152520	Q58A45	PAN3	1368.0
ENSG00000152527	Q8IVE3	PLEKHH2	910.0
ENSG00000152556	P08237	PFKM	4200.0
ENSG00000152558	Q8N131	TMEM123	176.1
ENSG00000152578	P48058	GRIA4	910.0
ENSG00000152580	Q6WRI0	IGSF10	361.2
ENSG00000152582	Q9C093	SPEF2	842.0
ENSG00000152583	Q14515	SPARCL1	324.5
ENSG00000152591	Q9NZW4	DSPP	176.1
ENSG00000152592	Q13316	DMP1	220.2
ENSG00000152595	Q9NQ76	MEPE	176.1
ENSG00000152601	Q9NR56	MBNL1	0.0
ENSG00000152611	Q8WWF8	CAPSL	842.0
ENSG00000152620	Q4G0N4	NADKD1	910.0
ENSG00000152642	Q8N335	GPD1L	4200.0
ENSG00000152661	P17302	GJA1	361.2
ENSG00000152669	P22674	CCNO	220.2
ENSG00000152670	Q9NQI0	DDX4	1628.0
ENSG00000152672	Q8N1N0	CLEC4F	176.1
ENSG00000152683	Q6NXT4	SLC30A6	842.0
ENSG00000152684	Q9BRX2	PELO	4200.0
ENSG00000152689	Q8IV61	RASGRP3	797.0
ENSG00000152700	Q9Y6B6	SAR1B	1628.0
ENSG00000152705	Q86XQ3	CATSPER3	176.1
ENSG00000152726	Q5SNT6	FAM21B	842.0
ENSG00000152749	Q86V85	GPR180	454.6
ENSG00000152760	Q8N7M0	TCTEX1D1	842.0
ENSG00000152763	Q5VTH9	WDR78	842.0
ENSG00000152766	Q5VYY1	ANKRD22	324.5
ENSG00000152767	Q9Y4F1	FARP1	910.0
ENSG00000152778	Q13325	IFIT5	361.2
ENSG00000152779	Q6ZSM3	SLC16A12	454.6
ENSG00000152782	Q8TE04	PANK1	842.0
ENSG00000152784	Q9NQV8	PRDM8	454.6
ENSG00000152785	P12645	BMP3	454.6
ENSG00000152795	O14979	HNRPDL	361.2
ENSG00000152804	Q03014	HHEX	842.0
ENSG00000152818	P46939	UTRN	910.0
ENSG00000152822	Q13255	GRM1	910.0
ENSG00000152894	Q15262	PTPRK	842.0
ENSG00000152904	O95749	GGPS1	454.6
ENSG00000152910	Q9C0A0	CNTNAP4	910.0
ENSG00000152926	Q03924	ZNF117	29.6
ENSG00000152931	Q9NPD0	PART1	29.6
ENSG00000152932	Q96E17	RAB3C	910.0
ENSG00000152936	Q8N9Z9	IFLTD1	176.1
ENSG00000152939	Q8N4S9	MARVELD2	454.6
ENSG00000152942	O75943	RAD17	1368.0
ENSG00000152944	Q13503	MED21	910.0
ENSG00000152952	O00469	PLOD2	910.0
ENSG00000152953	Q9NY57	STK32B	910.0
ENSG00000152954	Q8IZ57	NRSN1	454.6
ENSG00000152969	Q96N16	JAKMIP1	454.6
ENSG00000152977	Q15915	ZIC1	454.6
ENSG00000152990	Q8IWK6	GPR125	361.2
ENSG00000153002	P15086	CPB1	797.0
ENSG00000153006	Q8N9Q2	SREK1IP1	324.5
ENSG00000153012	Q8N0V4	LGI2	454.6
ENSG00000153015	Q6UX04	CWC27	1628.0
ENSG00000153029	Q95460	MR1	454.6
ENSG00000153037	P09132	SRP19	1628.0
ENSG00000153044	Q9H3R5	CENPH	324.5
ENSG00000153046	Q9Y232	CDYL	797.0
ENSG00000153048	Q9Y2V2	CARHSP1	454.6
ENSG00000153060	Q96M29	TEKT5	324.5
ENSG00000153064	Q8NDB2	BANK1	361.2
ENSG00000153066	Q6PKC3	TXNDC11	361.2
ENSG00000153071	P98082	DAB2	797.0
ENSG00000153081	A6NHP6	29.6
ENSG00000153086	Q8TDX5	ACMSD	842.0
ENSG00000153093	Q9NUZ1	ACOXL	220.2
ENSG00000153094	O43521	BCL2L11	220.2
ENSG00000153107	Q9H1A4	ANAPC1	1628.0
ENSG00000153113	P20810	CAST	454.6
ENSG00000153130	Q9UIL1	SCOC	454.6
ENSG00000153132	O14967	CLGN	1368.0
ENSG00000153140	O15182	CETN3	1628.0
ENSG00000153143	P06028	0.0
ENSG00000153147	O60264	SMARCA5	1628.0
ENSG00000153157	Q5T4T6	SYCP2L	361.2
ENSG00000153162	P22004	BMP6	91.0
ENSG00000153165	A6NKT7	RGPD3	797.0
ENSG00000153179	Q86WH2	RASSF3	0.0
ENSG00000153187	Q00839	HNRNPU	910.0
ENSG00000153201	P49792	RANBP2	797.0
ENSG00000153207	Q8WYP5	AHCTF1	842.0
ENSG00000153208	Q12866	MERTK	797.0
ENSG00000153214	Q96K49	TMEM87B	1368.0
ENSG00000153230	Q8NGZ2	OR14K1	29.6
ENSG00000153233	Q15256	PTPRR	454.6
ENSG00000153234	P43354	NR4A2	910.0
ENSG00000153237	Q8NFR7	CCDC148	361.2
ENSG00000153246	Q13018	PLA2R1	842.0
ENSG00000153250	P29558	RBMS1	361.2
ENSG00000153253	Q9NY46	SCN3A	842.0
ENSG00000153266	Q8TBJ5	FEZF2	910.0
ENSG00000153283	P40200	CD96	176.1
ENSG00000153291	O95847	SLC25A27	910.0
ENSG00000153292	Q5T601	GPR110	220.2
ENSG00000153294	Q8IZF3	GPR115	361.2
ENSG00000153303	Q8N878	FRMD1	176.1
ENSG00000153310	Q9NUQ9	FAM49B	910.0
ENSG00000153317	Q9ULH1	ASAP1	842.0
ENSG00000153339	Q9Y2L5	TRAPPC8	1368.0
ENSG00000153347	Q96LP2	FAM81B	0.0
ENSG00000153363	Q9BRT7	LINC00467	29.6
ENSG00000153391	Q6PI98	INO80C	1368.0
ENSG00000153395	Q8NF37	LPCAT1	454.6
ENSG00000153404	Q96PX9	PLEKHG4B	842.0
ENSG00000153406	Q9HBL8	NMRAL1	361.2
ENSG00000153443	Q8TB05	FAM100A	176.1
ENSG00000153446	Q6UX73	C16orf89	324.5
ENSG00000153485	Q8N6I4	C14orf109	454.6
ENSG00000153487	Q9UK53	ING1	454.6
ENSG00000153495	Q8N6K0	C13orf16	97.4
ENSG00000153498	Q96KW9	SPACA7	91.0
ENSG00000153531	Q8NDY3	ADPRHL1	454.6
ENSG00000153551	Q96FZ5	CMTM7	797.0
ENSG00000153558	Q9UKC9	FBXL2	1628.0
ENSG00000153560	Q9NZI7	UBP1	842.0
ENSG00000153561	Q9H871	RMND5A	1368.0
ENSG00000153563	P01732	CD8A	361.2
ENSG00000153574	P49247	RPIA	4200.0
ENSG00000153575	Q96RT8	TUBGCP5	176.1
ENSG00000153666	A6NC78	GOLGA8IP	29.6
ENSG00000153684	Q08AF8	GOLGA8F	29.6
ENSG00000153707	P23468	PTPRD	910.0
ENSG00000153714	Q8IV03	C9orf150	361.2
ENSG00000153721	Q6P9H4	CNKSR3	361.2
ENSG00000153767	P29083	GTF2E1	1368.0
ENSG00000153774	Q9UEE9	CFDP1	842.0
ENSG00000153779	Q8IUE1	TGIF2LX	29.6
ENSG00000153786	Q9NXF8	ZDHHC7	454.6
ENSG00000153789	Q6ZTR7	FAM92B	220.2
ENSG00000153790	Q8N865	C7orf31	324.5
ENSG00000153802	O60235	TMPRSS11D	220.2
ENSG00000153807	P31260	454.6
ENSG00000153814	Q86VZ6	JAZF1	454.6
ENSG00000153815	Q8IY22	CMIP	842.0
ENSG00000153820	Q2M3C7	SPHKAP	361.2
ENSG00000153822	Q9NPI9	KCNJ16	454.6
ENSG00000153823	Q7Z2X4	PID1	454.6
ENSG00000153827	Q14669	TRIP12	1628.0
ENSG00000153832	Q8NEA4	FBXO36	176.1
ENSG00000153879	P53567	CEBPG	910.0
ENSG00000153885	Q96SI1	KCTD15	842.0
ENSG00000153896	Q96NL3	ZNF599	910.0
ENSG00000153898	Q8IZK6	MCOLN2	910.0
ENSG00000153902	Q8N135	LGI4	220.2
ENSG00000153904	O94760	DDAH1	842.0
ENSG00000153914	Q8WXA9	SREK1	454.6
ENSG00000153922	O14646	CHD1	1628.0
ENSG00000153923	Q9Y6N3	CLCA3P	0.0
ENSG00000153930	Q8N957	ANKFN1	910.0
ENSG00000153933	P52429	DGKE	454.6
ENSG00000153936	Q7LGA3	HS2ST1	910.0
ENSG00000153944	Q96DH6	MSI2	1368.0
ENSG00000153951	P58180	220.2
ENSG00000153956	P54289	CACNA2D1	454.6
ENSG00000153975	Q96AP4	ZUFSP	454.6
ENSG00000153976	Q9Y663	HS3ST3A1	97.4
ENSG00000153982	Q8N9F7	GDPD1	1628.0
ENSG00000153989	Q96E22	NUS1	1368.0
ENSG00000153993	O95025	SEMA3D	454.6
ENSG00000154001	Q16537	PPP2R5E	1368.0
ENSG00000154007	Q8WXJ9	ASB17	220.2
ENSG00000154016	Q13588	GRAP	361.2
ENSG00000154025	A0PJK1	SLC5A10	842.0
ENSG00000154027	Q9Y6K8	AK5	324.5
ENSG00000154035	Q8N6N6	C17orf103	910.0
ENSG00000154040	O75952	CABYR	176.1
ENSG00000154059	Q9P2X3	IMPACT	842.0
ENSG00000154065	Q8N6D5	ANKRD29	842.0
ENSG00000154079	Q5VUM1	C6orf57	910.0
ENSG00000154080	Q7L1S5	CHST9	324.5
ENSG00000154096	P04216	THY1	361.2
ENSG00000154099	Q8NEP3	DNAAF1	842.0
ENSG00000154102	Q96GX8	C16orf74	220.2
ENSG00000154114	Q5QJ74	TBCEL	910.0
ENSG00000154118	Q8WXH2	JPH3	0.0
ENSG00000154122	Q9HCJ1	ANKH	454.6
ENSG00000154124	Q96BN8	FAM105B	361.2
ENSG00000154127	Q8TF42	UBASH3B	910.0
ENSG00000154133	Q8WZ75	ROBO4	454.6
ENSG00000154134	Q96MS0	ROBO3	910.0
ENSG00000154143	Q96QZ0	PANX3	454.6
ENSG00000154144	Q3YBR2	TBRG1	220.2
ENSG00000154146	Q92686	NRGN	176.1
ENSG00000154153	Q9H6L5	FAM134B	220.2
ENSG00000154162	P55289	CDH12	797.0
ENSG00000154165	P49685	GPR15	97.4
ENSG00000154174	O94826	TOMM70A	1368.0
ENSG00000154175	Q7Z7G0	ABI3BP	454.6
ENSG00000154188	Q15389	ANGPT1	454.6
ENSG00000154198	Q8N1L4	CYP4Z2P	176.1
ENSG00000154217	Q9UKF7	PITPNC1	797.0
ENSG00000154222	Q5T0F9	CC2D1B	910.0
ENSG00000154227	Q8IU89	CERS3	361.2
ENSG00000154229	P17252	PRKCA	910.0
ENSG00000154237	Q38SD2	LRRK1	910.0
ENSG00000154240	Q8N8E3	CEP112	842.0
ENSG00000154251	A6NN04	29.6
ENSG00000154252	Q9H3Q3	GAL3ST2	797.0
ENSG00000154258	Q8IUA7	ABCA9	842.0
ENSG00000154262	Q8N139	ABCA6	842.0
ENSG00000154263	Q8WWZ4	ABCA10	842.0
ENSG00000154265	Q8WWZ7	ABCA5	842.0
ENSG00000154269	O14638	ENPP3	1368.0
ENSG00000154274	Q8IY42	C4orf19	176.1
ENSG00000154277	P09936	UCHL1	1628.0
ENSG00000154305	Q5JRA6	MIA3	454.6
ENSG00000154309	Q96F81	DISP1	910.0
ENSG00000154310	Q9UKE5	TNIK	910.0
ENSG00000154316	Q8IZJ6	TDH	910.0
ENSG00000154319	Q96KS9	FAM167A	797.0
ENSG00000154328	Q969S2	NEIL2	361.2
ENSG00000154330	Q15124	PGM5	1628.0
ENSG00000154342	P56704	WNT3A	454.6
ENSG00000154358	Q5VST9	OBSCN	910.0
ENSG00000154359	Q17RB8	LONRF1	361.2
ENSG00000154370	Q96F44	TRIM11	220.2
ENSG00000154380	Q8N8S7	ENAH	454.6
ENSG00000154415	Q16821	PPP1R3A	324.5
ENSG00000154429	Q6IQ19	C1orf96	324.5
ENSG00000154438	Q8WWH4	ASZ1	842.0
ENSG00000154447	Q7Z6J0	SH3RF1	842.0
ENSG00000154451	Q96PP8	GBP5	361.2
ENSG00000154473	O43684	BUB3	1368.0
ENSG00000154474	O60662	797.0
ENSG00000154478	Q8NDV2	GPR26	361.2
ENSG00000154479	Q0VFZ6	C2orf77	842.0
ENSG00000154485	Q8N119	MMP21	220.2
ENSG00000154493	Q96M02	C10orf90	324.5
ENSG00000154511	Q5T7M9	FAM69A	454.6
ENSG00000154518	P48201	ATP5G3	1628.0
ENSG00000154529	Q96NU0	CNTNAP3B	910.0
ENSG00000154537	Q5VT28	FAM27C	6.1
ENSG00000154545	Q96JG8	MAGED4	29.6
ENSG00000154548	Q8WXF0	SRSF12	91.0
ENSG00000154553	Q53GG5	PDLIM3	842.0
ENSG00000154556	O94875	SORBS2	454.6
ENSG00000154582	Q15369	TCEB1	1368.0
ENSG00000154589	Q9Y6Y9	LY96	176.1
ENSG00000154608	Q96L14	CEP170P1	454.6
ENSG00000154611	Q8TAA3	PSMA8	1628.0
ENSG00000154620	O14604	TMSB4Y	0.0
ENSG00000154639	P78310	CXADR	454.6
ENSG00000154640	Q14201	BTG3	97.4
ENSG00000154642	Q9NYK6	C21orf91	454.6
ENSG00000154645	Q9H9P2	CHODL	454.6
ENSG00000154646	P98073	TMPRSS15	361.2
ENSG00000154654	O15394	NCAM2	842.0
ENSG00000154655	Q8NA19	L3MBTL4	842.0
ENSG00000154678	Q14123	PDE1C	1628.0
ENSG00000154710	Q9UJ41	RABGEF1	1368.0
ENSG00000154719	Q9NYK5	MRPL39	842.0
ENSG00000154721	P57087	JAM2	454.6
ENSG00000154723	P18859	ATP5J	842.0
ENSG00000154727	Q06546	GABPA	842.0
ENSG00000154734	Q9UHI8	ADAMTS1	910.0
ENSG00000154736	Q9UNA0	ADAMTS5	910.0
ENSG00000154743	Q8NCE0	TSEN2	1368.0
ENSG00000154760	Q68D06	SLFN13	176.1
ENSG00000154764	O00755	WNT7A	324.5
ENSG00000154767	Q01831	XPC	910.0
ENSG00000154768	Q8WW18	C17orf50	91.0
ENSG00000154781	Q6PII3	C3orf19	454.6
ENSG00000154783	Q6ZNL6	FGD5	454.6
ENSG00000154803	Q8NFG4	FLCN	910.0
ENSG00000154813	Q96FX2	DPH3	454.6
ENSG00000154814	Q96HP4	OXNAD1	842.0
ENSG00000154822	Q9UPR0	PLCL2	842.0
ENSG00000154832	Q9P0U4	CXXC1	910.0
ENSG00000154839	Q96BD8	SKA1	454.6
ENSG00000154845	Q8TF05	PPP4R1	910.0
ENSG00000154856	Q8J025	APCDD1	842.0
ENSG00000154864	Q9H5I5	PIEZO2	910.0
ENSG00000154874	Q3MJ40	CCDC144B	324.5
ENSG00000154889	Q53F39	MPPE1	1368.0
ENSG00000154898	Q8IYA2	CCDC144C	324.5
ENSG00000154914	Q70EL4	USP43	797.0
ENSG00000154917	Q9NRW1	RAB6B	1628.0
ENSG00000154920	Q96AY2	EME1	324.5
ENSG00000154928	P54762	EPHB1	910.0
ENSG00000154930	Q9NUB1	ACSS1	4200.0
ENSG00000154945	Q6AI12	ANKRD40	361.2
ENSG00000154957	P17022	ZNF18	220.2
ENSG00000154975	Q9NS85	CA10	910.0
ENSG00000154997	Q6ZU15	SEPT14	910.0
ENSG00000154999	Q9Y2R5	910.0
ENSG00000155008	Q6UXV4	APOOL	910.0
ENSG00000155011	Q9UBU2	DKK2	361.2
ENSG00000155016	Q7Z449	CYP2U1	910.0
ENSG00000155026	P0C881	RSPH10B	842.0
ENSG00000155034	Q96ME1	FBXL18	454.6
ENSG00000155052	Q8WYK1	CNTNAP5	910.0
ENSG00000155066	Q8N271	PROM2	361.2
ENSG00000155070	A6NGZ7	UNC93B2	0.0
ENSG00000155085	Q5TCS8	AKD1	842.0
ENSG00000155087	Q14990	ODF1	176.1
ENSG00000155090	Q13118	KLF10	361.2
ENSG00000155093	Q92932	PTPRN2	910.0
ENSG00000155096	O14977	AZIN1	454.6
ENSG00000155097	P21283	ATP6V1C1	1628.0
ENSG00000155099	Q8N4L2	TMEM55A	454.6
ENSG00000155100	Q8N6M0	OTUD6B	1368.0
ENSG00000155111	Q9BWU1	CDK19	1368.0
ENSG00000155115	Q969F1	GTF3C6	842.0
ENSG00000155130	P29966	MARCKS	91.0
ENSG00000155158	Q5VTQ0	TTC39B	910.0
ENSG00000155189	Q9NUQ2	AGPAT5	842.0
ENSG00000155229	Q96T76	MMS19	1368.0
ENSG00000155249	Q8NGD4	OR4K1	176.1
ENSG00000155252	Q86XE5	PI4K2A	842.0
ENSG00000155254	Q9BSK0	MARVELD1	454.6
ENSG00000155256	Q5T4F4	ZFYVE27	454.6
ENSG00000155265	Q2TAP0	GOLGA7B	176.1
ENSG00000155269	Q96P69	GPR78	29.6
ENSG00000155275	Q8IYL2	METTL19	910.0
ENSG00000155287	Q96A46	SLC25A28	1628.0
ENSG00000155304	P48723	HSPA13	454.6
ENSG00000155307	Q9NSI8	SAMSN1	361.2
ENSG00000155313	Q9UHP3	USP25	454.6
ENSG00000155319	Q6NSI1	29.6
ENSG00000155324	Q96HH9	GRAMD3	454.6
ENSG00000155329	Q8TBK6	ZCCHC10	0.0
ENSG00000155330	Q6PH81	C16orf87	454.6
ENSG00000155352	Q6VEQ5	0.0
ENSG00000155363	Q9HCE1	MOV10	842.0
ENSG00000155366	P08134	RHOC	324.5
ENSG00000155367	Q5JR12	PPM1J	910.0
ENSG00000155368	P07108	DBI	1628.0
ENSG00000155380	P53985	SLC16A1	797.0
ENSG00000155393	Q7Z4Q2	HEATR3	454.6
ENSG00000155428	Q86UV6	TRIM74	97.4
ENSG00000155438	Q9BYG3	MKI67IP	1628.0
ENSG00000155463	Q15070	OXA1L	1628.0
ENSG00000155465	Q9UM01	SLC7A7	797.0
ENSG00000155495	O60732	MAGEC1	29.6
ENSG00000155506	Q6PKG0	LARP1	910.0
ENSG00000155508	Q9UFF9	CNOT8	1628.0
ENSG00000155511	P42261	GRIA1	910.0
ENSG00000155530	Q96M69	LRGUK	324.5
ENSG00000155542	Q8NE22	C5orf35	361.2
ENSG00000155545	Q7Z3K6	MIER3	454.6
ENSG00000155561	Q92621	NUP205	454.6
ENSG00000155592	Q63HK3	ZKSCAN2	220.2
ENSG00000155621	Q96MD7	C9orf85	1628.0
ENSG00000155622	Q96GT9	XAGE2B	29.6
ENSG00000155629	Q6ZUJ8	PIK3AP1	361.2
ENSG00000155636	Q8IUH3	RBM45	454.6
ENSG00000155640	Q8N655	C10orf12	29.6
ENSG00000155657	Q8WZ42	TTN	910.0
ENSG00000155659	Q9Y279	VSIG4	324.5
ENSG00000155660	P13667	PDIA4	842.0
ENSG00000155666	Q8N371	JMJD5	910.0
ENSG00000155714	Q8IXQ8	PDZD9	220.2
ENSG00000155719	Q7RTW8	OTOA	361.2
ENSG00000155729	Q6PI47	KCTD18	176.1
ENSG00000155744	Q8IXS8	FAM126B	176.1
ENSG00000155749	Q96Q35	ALS2CR12	176.1
ENSG00000155754	Q53TS8	ALS2CR11	220.2
ENSG00000155755	Q96Q45	TMEM237	454.6
ENSG00000155760	O75084	FZD7	910.0
ENSG00000155761	Q6Q759	SPAG17	842.0
ENSG00000155792	Q8TB45	DEPTOR	454.6
ENSG00000155816	Q9NZ56	FMN2	454.6
ENSG00000155827	Q5VTR2	RNF20	910.0
ENSG00000155833	Q14093	CYLC2	0.0
ENSG00000155846	Q86YN6	PPARGC1B	361.2
ENSG00000155849	Q92556	ELMO1	910.0
ENSG00000155850	P50443	SLC26A2	797.0
ENSG00000155858	P83369	LSM11	797.0
ENSG00000155868	O43513	MED7	1368.0
ENSG00000155875	Q8IYX7	FAM154A	324.5
ENSG00000155876	Q7L523	RRAGA	1628.0
ENSG00000155886	Q9UI40	SLC24A2	910.0
ENSG00000155890	Q8IWZ5	TRIM42	324.5
ENSG00000155893	Q8TE99	ACPL2	797.0
ENSG00000155897	P40145	ADCY8	910.0
ENSG00000155903	Q15283	RASA2	910.0
ENSG00000155906	Q9NWS8	RMND1	1628.0
ENSG00000155918	Q5VY80	RAET1L	97.4
ENSG00000155926	Q13239	SLA	454.6
ENSG00000155957	Q9HC24	TMBIM4	1368.0
ENSG00000155959	P61758	VBP1	1628.0
ENSG00000155961	Q96DA2	RAB39B	910.0
ENSG00000155962	O15247	CLIC2	910.0
ENSG00000155966	P51816	AFF2	220.2
ENSG00000155970	Q86XE3	EFHA2	797.0
ENSG00000155974	Q9Y3R0	GRIP1	842.0
ENSG00000155975	Q8NEZ2	VPS37A	454.6
ENSG00000155980	Q12840	KIF5A	1628.0
ENSG00000155984	Q8NFB2	TMEM185A	910.0
ENSG00000156006	P11245	NAT2	0.0
ENSG00000156009	P43361	MAGEA8	29.6
ENSG00000156011	Q9NYI0	PSD3	910.0
ENSG00000156017	Q8N4J0	C9orf41	1628.0
ENSG00000156026	Q8NE86	MCU	910.0
ENSG00000156030	Q6PJG2	C14orf43	454.6
ENSG00000156035	Q8WUY3	220.2
ENSG00000156042	Q5T0N1	TTC18	454.6
ENSG00000156049	O95837	GNA14	361.2
ENSG00000156050	Q96MY7	FAM161B	176.1
ENSG00000156052	P50148	GNAQ	910.0
ENSG00000156076	Q9Y5W5	WIF1	361.2
ENSG00000156096	P06133	UGT2B4	910.0
ENSG00000156097	Q9BZJ8	GPR61	176.1
ENSG00000156103	P51512	MMP16	910.0
ENSG00000156110	P55263	ADK	1628.0
ENSG00000156113	Q12791	KCNMA1	910.0
ENSG00000156127	Q16520	BATF	454.6
ENSG00000156136	P27707	DCK	797.0
ENSG00000156140	O15072	ADAMTS3	454.6
ENSG00000156150	O95076	ALX3	220.2
ENSG00000156162	Q7Z388	DPY19L4	361.2
ENSG00000156170	Q330K2	C8orf38	910.0
ENSG00000156171	Q6UX65	DRAM2	910.0
ENSG00000156172	Q96NL8	C8orf37	324.5
ENSG00000156194	O14830	PPEF2	910.0
ENSG00000156206	Q6P656	C15orf26	842.0
ENSG00000156218	P82987	ADAMTSL3	797.0
ENSG00000156219	Q13508	ART3	176.1
ENSG00000156222	O00337	SLC28A1	910.0
ENSG00000156232	Q8TF30	WHAMM	454.6
ENSG00000156234	O43927	CXCL13	97.4
ENSG00000156239	Q9Y5N5	N6AMT1	4200.0
ENSG00000156253	P57060	RWDD2B	0.0
ENSG00000156256	Q9Y5T5	USP16	454.6
ENSG00000156261	P50990	CCT8	1628.0
ENSG00000156265	P57077	C21orf7	97.4
ENSG00000156269	Q9BSU3	NAA11	4200.0
ENSG00000156273	O14867	BACH1	361.2
ENSG00000156282	P56750	CLDN17	176.1
ENSG00000156284	P56748	CLDN8	454.6
ENSG00000156298	P41732	TSPAN7	797.0
ENSG00000156299	Q13009	TIAM1	910.0
ENSG00000156304	O95104	SCAF4	454.6
ENSG00000156313	Q92834	RPGR	324.5
ENSG00000156345	Q8IZL9	CDK20	220.2
ENSG00000156363	A6NFL8	0.0
ENSG00000156374	Q9BYE7	PCGF6	454.6
ENSG00000156381	Q96BM1	ANKRD9	454.6
ENSG00000156384	Q86XK3	SFR1	842.0
ENSG00000156395	Q9UPU3	SORCS3	361.2
ENSG00000156398	Q96NB2	SFXN2	910.0
ENSG00000156411	P56378	C14orf2	324.5
ENSG00000156413	P51993	FUT6	910.0
ENSG00000156414	Q8NDG6	TDRD9	454.6
ENSG00000156427	O76093	FGF18	797.0
ENSG00000156453	Q08174	PCDH1	454.6
ENSG00000156463	Q8TEC5	PPP1R39	361.2
ENSG00000156466	Q6KF10	GDF6	454.6
ENSG00000156467	P14927	UQCRB	1368.0
ENSG00000156469	Q96E29	MTERFD1	797.0
ENSG00000156471	P48651	PTDSS1	910.0
ENSG00000156475	Q00005	PPP2R2B	1628.0
ENSG00000156482	P62888	RPL30	4200.0
ENSG00000156486	Q9ULS6	KCNS2	324.5
ENSG00000156500	Q6P4D5	FAM122C	0.0
ENSG00000156502	Q8IYB8	SUPV3L1	1628.0
ENSG00000156504	Q7Z309	FAM122B	97.4
ENSG00000156508	P68104	EEF1A1	4200.0
ENSG00000156509	Q4G163	FBXO43	454.6
ENSG00000156510	Q2TB90	HKDC1	1628.0
ENSG00000156515	P19367	HK1	1628.0
ENSG00000156521	Q2T9J0	TYSND1	361.2
ENSG00000156531	Q8IWS0	PHF6	454.6
ENSG00000156535	Q6YHK3	CD109	910.0
ENSG00000156564	Q9ULH4	LRFN2	454.6
ENSG00000156574	Q96S42	NODAL	176.1
ENSG00000156575	Q9Y2Y8	PRG3	176.1
ENSG00000156587	O14933	UBE2L6	97.4
ENSG00000156599	Q9C0B5	ZDHHC5	176.1
ENSG00000156603	A0JLT2	MED19	910.0
ENSG00000156639	Q9H8U3	ZFAND3	454.6
ENSG00000156642	Q9Y639	NPTN	454.6
ENSG00000156650	Q8WYB5	KAT6B	797.0
ENSG00000156671	Q96LT4	SAMD8	910.0
ENSG00000156675	Q6WKZ4	RAB11FIP1	454.6
ENSG00000156687	Q6UXZ4	UNC5D	797.0
ENSG00000156689	Q8WU03	GLYATL2	220.2
ENSG00000156697	Q9BVJ6	UTP14A	797.0
ENSG00000156709	O95831	AIFM1	910.0
ENSG00000156711	O15264	MAPK13	324.5
ENSG00000156735	O95429	BAG4	454.6
ENSG00000156738	P11836	MS4A1	220.2
ENSG00000156787	Q96DN5	WDR67	842.0
ENSG00000156795	Q96HA8	WDYHV1	910.0
ENSG00000156802	Q6PL18	ATAD2	1368.0
ENSG00000156804	Q969P5	FBXO32	910.0
ENSG00000156831	Q96MF7	NSMCE2	324.5
ENSG00000156853	Q96CS4	ZNF689	91.0
ENSG00000156858	Q9BWN1	PRR14	220.2
ENSG00000156860	Q9HAH7	FBRS	220.2
ENSG00000156869	Q6ZNA5	FRRS1	910.0
ENSG00000156873	P15735	PHKG2	797.0
ENSG00000156875	Q96MC6	HIAT1	910.0
ENSG00000156876	Q6UVJ0	SASS6	842.0
ENSG00000156885	Q02221	COX6A2	0.0
ENSG00000156886	Q13349	ITGAD	220.2
ENSG00000156920	Q8IZF6	GPR112	324.5
ENSG00000156925	O60481	ZIC3	176.1
ENSG00000156928	Q96EH3	C7orf30	361.2
ENSG00000156931	Q8N3P4	VPS8	1368.0
ENSG00000156958	Q01415	GALK2	1368.0
ENSG00000156959	Q7Z7J7	LHFPL4	97.4
ENSG00000156966	Q8NFL0	B3GNT7	454.6
ENSG00000156968	Q2QL34	MPV17L	176.1
ENSG00000156970	O60566	BUB1B	361.2
ENSG00000156973	O43924	PDE6D	910.0
ENSG00000156976	Q14240	EIF4A2	1628.0
ENSG00000156983	P55201	BRPF1	1368.0
ENSG00000156990	Q6P087	RPUSD3	220.2
ENSG00000157005	P61278	SST	454.6
ENSG00000157014	Q93075	TATDN2	220.2
ENSG00000157017	Q9UBU3	GHRL	176.1
ENSG00000157020	P55735	SEC13	1628.0
ENSG00000157021	A6NJH2	FAM92A1P1	454.6
ENSG00000157036	Q9Y2C4	EXOG	1368.0
ENSG00000157045	Q96AB6	NTAN1	324.5
ENSG00000157060	Q9BZQ2	SHCBP1L	220.2
ENSG00000157064	Q9BZQ4	NMNAT2	797.0
ENSG00000157077	O95405	ZFYVE9	910.0
ENSG00000157087	Q01814	ATP2B2	1628.0
ENSG00000157093	Q96KX0	LYZL4	91.0
ENSG00000157103	P30531	SLC6A1	910.0
ENSG00000157106	Q96Q15	SMG1	910.0
ENSG00000157107	Q0JRZ9	FCHO2	910.0
ENSG00000157110	Q93062	RBPMS	797.0
ENSG00000157111	Q8WVE6	TMEM171	361.2
ENSG00000157119	Q2TBA0	KBTBD5	797.0
ENSG00000157131	P07357	C8A	454.6
ENSG00000157150	Q99727	TIMP4	176.1
ENSG00000157152	Q92777	SYN2	910.0
ENSG00000157168	Q02297	NRG1	361.2
ENSG00000157181	Q5SWX8	C1orf27	361.2
ENSG00000157184	P23786	CPT2	910.0
ENSG00000157191	Q9NVZ3	NECAP2	910.0
ENSG00000157193	Q14114	LRP8	454.6
ENSG00000157211	Q5VXM1	CDCP2	324.5
ENSG00000157212	Q6ZW49	PAXIP1	910.0
ENSG00000157214	Q8NFT2	STEAP2	361.2
ENSG00000157216	Q9BWW4	SSBP3	910.0
ENSG00000157219	P47898	HTR5A	454.6
ENSG00000157224	P56749	CLDN12	454.6
ENSG00000157227	P50281	MMP14	910.0
ENSG00000157240	Q9UP38	FZD1	910.0
ENSG00000157259	Q8WUU5	GATAD1	842.0
ENSG00000157303	Q96L08	SUSD3	324.5
ENSG00000157306	Q9BU02	176.1
ENSG00000157312	Q9HBH1	176.1
ENSG00000157315	Q8WW62	TMED6	797.0
ENSG00000157322	A5D8T8	CLEC18A	324.5
ENSG00000157326	Q9BTZ2	DHRS4	910.0
ENSG00000157330	Q8N1D5	C1orf158	842.0
ENSG00000157335	Q8NCF0	CLEC18C	324.5
ENSG00000157343	Q5T9G4	C6orf81	220.2
ENSG00000157344	Q5RKV6	176.1
ENSG00000157349	Q9UMR2	DDX19B	1368.0
ENSG00000157350	Q16842	ST3GAL2	842.0
ENSG00000157353	Q8N0W3	FUK	842.0
ENSG00000157358	Q5VWM5	PRAMEF15	29.6
ENSG00000157368	Q6ZMJ4	IL34	220.2
ENSG00000157379	Q96LJ7	DHRS1	176.1
ENSG00000157388	Q01668	CACNA1D	910.0
ENSG00000157399	P51690	ARSE	454.6
ENSG00000157404	P10721	KIT	454.6
ENSG00000157423	Q4G0P3	HYDIN	842.0
ENSG00000157426	Q4L235	AASDH	1368.0
ENSG00000157429	P17023	ZNF19	29.6
ENSG00000157445	Q8IZS8	CACNA2D3	797.0
ENSG00000157450	Q6ZNA4	RNF111	361.2
ENSG00000157456	O95067	CCNB2	1628.0
ENSG00000157470	Q8TBF8	FAM81A	324.5
ENSG00000157483	Q12965	MYO1E	1628.0
ENSG00000157500	Q9UKG1	APPL1	842.0
ENSG00000157502	Q5H9M0	MUM1L1	91.0
ENSG00000157510	Q8TED9	AFAP1L1	324.5
ENSG00000157514	Q99576	TSC22D3	797.0
ENSG00000157538	O14972	DSCR3	842.0
ENSG00000157540	Q13627	DYRK1A	910.0
ENSG00000157542	P48051	KCNJ6	324.5
ENSG00000157551	Q99712	KCNJ15	454.6
ENSG00000157554	P11308	ERG	842.0
ENSG00000157557	P15036	ETS2	361.2
ENSG00000157570	Q96SJ8	TSPAN18	842.0
ENSG00000157578	O95447	LCA5L	324.5
ENSG00000157593	Q8TB61	SLC35B2	454.6
ENSG00000157600	Q5U3C3	TMEM164	910.0
ENSG00000157601	P20591	MX1	454.6
ENSG00000157606	Q496A3	91.0
ENSG00000157613	Q96BA8	CREB3L1	324.5
ENSG00000157617	Q9Y426	C2CD2	324.5
ENSG00000157625	Q8N5C8	TAB3	0.0
ENSG00000157637	Q9HBR0	SLC38A10	220.2
ENSG00000157653	Q8TAL5	C9orf43	97.4
ENSG00000157654	Q9Y2D5	PALM2-AKAP2	797.0
ENSG00000157657	Q5T7W0	ZNF618	361.2
ENSG00000157680	O75912	DGKI	910.0
ENSG00000157693	Q5VZI3	C9orf91	361.2
ENSG00000157703	Q8N434	SVOPL	454.6
ENSG00000157734	Q96L94	SNX22	361.2
ENSG00000157741	Q6ZU65	UBN2	454.6
ENSG00000157764	P15056	BRAF	910.0
ENSG00000157765	O95436	SLC34A2	842.0
ENSG00000157766	P16112	ACAN	454.6
ENSG00000157778	Q9BT73	PSMG3	454.6
ENSG00000157782	Q9NZU7	CABP1	454.6
ENSG00000157796	Q8NEZ3	WDR19	910.0
ENSG00000157800	Q8NCC5	SLC37A3	842.0
ENSG00000157823	P59780	AP3S2	1628.0
ENSG00000157827	Q96PY5	FMNL2	910.0
ENSG00000157828	Q8TD47	RPS4Y2	4200.0
ENSG00000157833	Q75VX8	FAM59B	0.0
ENSG00000157837	Q8TCT6	842.0
ENSG00000157851	Q9BPU6	DPYSL5	454.6
ENSG00000157856	Q96MC2	CCDC164	842.0
ENSG00000157869	P51157	RAB28	842.0
ENSG00000157870	Q8TBF2	C1orf93	176.1
ENSG00000157873	Q92956	TNFRSF14	91.0
ENSG00000157881	Q9NVE7	PANK4	454.6
ENSG00000157884	A0PJX0	CIB4	220.2
ENSG00000157890	A6BM72	MEGF11	910.0
ENSG00000157895	Q96C57	C12orf43	797.0
ENSG00000157911	O60683	PEX10	454.6
ENSG00000157916	O15258	RER1	1628.0
ENSG00000157927	Q96JH8	RADIL	220.2
ENSG00000157933	P12755	SKI	842.0
ENSG00000157950	Q16385	SSX2B	29.6
ENSG00000157954	Q9Y4P8	WIPI2	1368.0
ENSG00000157965	Q7RTT4	SSX8	91.0
ENSG00000157978	Q5SW96	LDLRAP1	454.6
ENSG00000157985	Q9UPQ3	AGAP1	797.0
ENSG00000157992	Q53RY4	KRTCAP3	454.6
ENSG00000157999	A6NGH8	ANKRD61	220.2
ENSG00000158006	Q99487	PAFAH2	1368.0
ENSG00000158008	Q92935	EXTL1	176.1
ENSG00000158014	Q9BRI3	SLC30A2	4200.0
ENSG00000158019	Q9NXR7	BRE	454.6
ENSG00000158022	Q969Q1	TRIM63	361.2
ENSG00000158023	Q8TBY9	WDR66	842.0
ENSG00000158042	Q9NRX2	MRPL17	4200.0
ENSG00000158050	Q05923	DUSP2	176.1
ENSG00000158055	Q8TE85	GRHL3	361.2
ENSG00000158062	Q5T124	UBXN11	842.0
ENSG00000158077	Q86W24	NLRP14	324.5
ENSG00000158079	A2A3K4	PTPDC1	797.0
ENSG00000158089	Q96FL9	GALNT14	454.6
ENSG00000158092	P16333	NCK1	910.0
ENSG00000158104	P32754	HPD	910.0
ENSG00000158106	Q8TCX5	RHPN1	842.0
ENSG00000158109	Q5T0D9	TPRG1L	454.6
ENSG00000158113	Q8N309	LRRC43	324.5
ENSG00000158122	Q7RTV5	C9orf21	176.1
ENSG00000158125	P47989	XDH	910.0
ENSG00000158156	Q9H6D3	XKR8	1368.0
ENSG00000158158	Q6P4Q7	CNNM4	4200.0
ENSG00000158161	Q99504	EYA3	454.6
ENSG00000158163	Q8IYY4	DZIP1L	842.0
ENSG00000158164	Q99406	TMSB15A	91.0
ENSG00000158169	Q00597	FANCC	454.6
ENSG00000158186	O14807	MRAS	454.6
ENSG00000158195	Q9Y6W5	WASF2	454.6
ENSG00000158201	Q8WU67	ABHD3	1628.0
ENSG00000158220	A0FGR9	ESYT3	910.0
ENSG00000158234	Q9NVQ4	FAIM	910.0
ENSG00000158246	Q96A09	FAM46B	176.1
ENSG00000158258	Q9H4D0	CLSTN2	910.0
ENSG00000158270	Q5KU26	COLEC12	910.0
ENSG00000158286	Q6ZRF8	RNF207	324.5
ENSG00000158290	Q13620	CUL4B	1368.0
ENSG00000158292	Q6NV75	GPR153	454.6
ENSG00000158296	Q8WWT9	SLC13A3	910.0
ENSG00000158301	Q96D09	GPRASP2	91.0
ENSG00000158315	Q9NX52	RHBDL2	797.0
ENSG00000158321	Q8WXX7	AUTS2	454.6
ENSG00000158352	Q9ULL8	SHROOM4	220.2
ENSG00000158373	P58876	HIST1H2BD	1628.0
ENSG00000158402	P30307	CDC25C	176.1
ENSG00000158406	P62805	HIST1H4H	1628.0
ENSG00000158411	Q8WV92	MITD1	910.0
ENSG00000158417	O60841	EIF5B	4200.0
ENSG00000158423	Q8N443	RIBC1	842.0
ENSG00000158427	Q99406	TMSB15B	91.0
ENSG00000158428	Q7Z7H3	C2orf62	842.0
ENSG00000158435	Q9UKZ1	C2orf29	842.0
ENSG00000158445	Q14721	KCNB1	910.0
ENSG00000158457	Q86UF1	TSPAN33	842.0
ENSG00000158458	O14511	NRG2	220.2
ENSG00000158467	Q96HN2	AHCYL2	842.0
ENSG00000158470	O43286	B4GALT5	454.6
ENSG00000158473	P15813	CD1D	91.0
ENSG00000158477	P06126	CD1A	29.6
ENSG00000158480	Q9UM82	SPATA2	454.6
ENSG00000158481	P29017	CD1C	29.6
ENSG00000158482	A6NJ09	SNX29P1	842.0
ENSG00000158483	Q9NVL1	FAM86C1	6.1
ENSG00000158485	P29016	CD1B	6.1
ENSG00000158486	Q8TD57	DNAH3	1628.0
ENSG00000158488	P15812	CD1E	0.0
ENSG00000158497	O97980	HMHB1	29.6
ENSG00000158516	P48052	CPA2	910.0
ENSG00000158525	Q8WXQ8	CPA5	220.2
ENSG00000158526	Q969E8	TSR2	220.2
ENSG00000158527	Q9H8C5	454.6
ENSG00000158528	Q9ULJ8	PPP1R9A	910.0
ENSG00000158545	Q86VM9	ZC3H18	361.2
ENSG00000158552	Q8WV99	ZFAND2B	1628.0
ENSG00000158553	Q96KW2	POM121L2	91.0
ENSG00000158555	Q8WTR4	GDPD5	361.2
ENSG00000158560	O14576	DYNC1I1	1368.0
ENSG00000158571	P16118	PFKFB1	4200.0
ENSG00000158578	P22557	ALAS2	4200.0
ENSG00000158604	Q7Z7H5	TMED4	1368.0
ENSG00000158615	Q5SWA1	PPP1R15B	0.0
ENSG00000158623	Q9UBF2	COPG2	1628.0
ENSG00000158636	Q7Z589	C11orf30	454.6
ENSG00000158639	Q96GU1	PAGE5	29.6
ENSG00000158669	Q86UL3	AGPAT6	910.0
ENSG00000158683	Q8TDX9	PKD1L1	220.2
ENSG00000158691	O43309	ZSCAN12	91.0
ENSG00000158710	Q9UL16	TAGLN2	842.0
ENSG00000158711	P28324	ELK4	454.6
ENSG00000158714	Q9P0V8	SLAMF8	361.2
ENSG00000158715	Q96JT2	SLC45A3	454.6
ENSG00000158716	Q9BVJ7	DUSP23	176.1
ENSG00000158717	Q96A37	RNF166	454.6
ENSG00000158731	Q8NGY7	OR10J6P	97.4
ENSG00000158747	P41271	NBL1	97.4
ENSG00000158748	P50406	HTR6	176.1
ENSG00000158764	Q8WWU7	ITLN2	176.1
ENSG00000158769	Q9Y624	F11R	454.6
ENSG00000158773	P22415	USF1	176.1
ENSG00000158786	Q9BZM2	PLA2G2F	220.2
ENSG00000158792	Q8IUW3	SPATA2L	220.2
ENSG00000158793	Q86X76	NIT1	176.1
ENSG00000158796	O75618	DEDD	454.6
ENSG00000158805	Q8N554	ZNF276	454.6
ENSG00000158806	Q86SE8	NPM2	361.2
ENSG00000158813	Q92838	EDA	176.1
ENSG00000158815	O60258	FGF17	220.2
ENSG00000158816	Q5TIE3	VWA5B1	454.6
ENSG00000158825	P32320	CDA	4200.0
ENSG00000158828	Q9BXM7	PINK1	324.5
ENSG00000158850	O60512	B4GALT3	454.6
ENSG00000158856	Q08495	EPB49	176.1
ENSG00000158859	O75173	ADAMTS4	910.0
ENSG00000158863	Q86V87	FAM160B2	842.0
ENSG00000158864	O75306	NDUFS2	176.1
ENSG00000158865	Q8WWX8	SLC5A11	842.0
ENSG00000158869	P30273	FCER1G	176.1
ENSG00000158874	P02652	APOA2	176.1
ENSG00000158882	Q969M1	TOMM40L	176.1
ENSG00000158887	P25189	MPZ	176.1
ENSG00000158901	Q8IUA0	WFDC8	176.1
ENSG00000158927	Q8NAV2	176.1
ENSG00000158941	Q8N163	KIAA1967	220.2
ENSG00000158955	O14905	WNT9B	454.6
ENSG00000158966	Q5VU97	CACHD1	842.0
ENSG00000158985	Q9NRR3	CDC42SE2	0.0
ENSG00000158987	Q8TEU7	RAPGEF6	910.0
ENSG00000159023	P11171	EPB41	454.6
ENSG00000159055	Q9NYP9	MIS18A	97.4
ENSG00000159063	Q9BVK2	ALG8	0.0
ENSG00000159069	Q969U6	FBXW5	454.6
ENSG00000159079	P57076	C21orf59	842.0
ENSG00000159082	O43426	SYNJ1	454.6
ENSG00000159086	Q9Y5B6	GCFC1	910.0
ENSG00000159110	P48551	IFNAR2	324.5
ENSG00000159111	Q7Z7H8	MRPL10	842.0
ENSG00000159113	Q08334	324.5
ENSG00000159123	Q5HYR2	DMRTC1	91.0
ENSG00000159128	P38484	IFNGR2	454.6
ENSG00000159131	P22102	GART	4200.0
ENSG00000159140	P18583	SON	910.0
ENSG00000159147	Q9NYP3	DONSON	910.0
ENSG00000159164	Q7L0J3	SV2A	842.0
ENSG00000159166	O00515	LAD1	220.2
ENSG00000159167	P52823	STC1	797.0
ENSG00000159173	P19237	TNNI1	454.6
ENSG00000159176	P21291	CSRP1	361.2
ENSG00000159182	Q96KF2	PRAC	29.6
ENSG00000159184	Q92826	HOXB13	176.1
ENSG00000159186	P48047	4200.0
ENSG00000159189	P02747	C1QC	324.5
ENSG00000159197	Q9Y6J6	KCNE2	324.5
ENSG00000159199	P05496	ATP5G1	1628.0
ENSG00000159200	P53805	RCAN1	454.6
ENSG00000159202	Q9H832	UBE2Z	454.6
ENSG00000159208	Q8N365	C1orf51	176.1
ENSG00000159210	Q96H20	SNF8	1628.0
ENSG00000159212	Q96NY7	CLIC6	797.0
ENSG00000159214	Q8N4L8	CCDC24	220.2
ENSG00000159216	Q01196	RUNX1	361.2
ENSG00000159217	Q9NZI8	IGF2BP1	910.0
ENSG00000159224	P09681	GIP	97.4
ENSG00000159228	P16152	CBR1	842.0
ENSG00000159231	O75828	CBR3	842.0
ENSG00000159239	A6NN90	C2orf81	176.1
ENSG00000159247	A6NKZ8	TUBBP5	1628.0
ENSG00000159248	Q9UKL4	GJD2	454.6
ENSG00000159251	P68032	ACTC1	1628.0
ENSG00000159256	Q14149	MORC3	454.6
ENSG00000159259	Q13112	CHAF1B	1628.0
ENSG00000159261	O95500	CLDN14	797.0
ENSG00000159263	Q14190	SIM2	910.0
ENSG00000159266	Q69YJ1	361.2
ENSG00000159267	P50747	HLCS	4200.0
ENSG00000159279	Q99463	0.0
ENSG00000159289	Q9NYA3	GOLGA6A	0.0
ENSG00000159307	Q8IWY4	SCUBE1	842.0
ENSG00000159322	Q9BRR6	ADPGK	842.0
ENSG00000159335	P20962	PTMS	97.4
ENSG00000159337	Q86XP0	PLA2G4D	361.2
ENSG00000159339	Q9UM07	PADI4	454.6
ENSG00000159346	Q96A54	ADIPOR1	454.6
ENSG00000159348	Q9UHQ9	CYB5R1	1628.0
ENSG00000159352	P55036	PSMD4	1628.0
ENSG00000159363	Q9NQ11	ATP13A2	1368.0
ENSG00000159374	Q8TC57	C2orf65	324.5
ENSG00000159377	P28070	PSMB4	1628.0
ENSG00000159387	P78412	IRX6	176.1
ENSG00000159388	P78543	BTG2	176.1
ENSG00000159398	Q6NT32	CES5A	97.4
ENSG00000159399	P52789	HK2	1628.0
ENSG00000159403	P00736	C1R	361.2
ENSG00000159409	Q5SZQ8	CELF3	910.0
ENSG00000159423	P30038	ALDH4A1	1368.0
ENSG00000159433	Q9P2P6	STARD9	454.6
ENSG00000159445	Q5T1C6	THEM4	0.0
ENSG00000159450	Q07283	TCHH	0.0
ENSG00000159455	O14633	LCE2B	0.0
ENSG00000159459	Q8IWV7	UBR1	1368.0
ENSG00000159461	Q9UKV5	AMFR	910.0
ENSG00000159479	Q96G25	MED8	910.0
ENSG00000159495	Q96PF1	TGM7	361.2
ENSG00000159496	Q8IZJ4	RGL4	29.6
ENSG00000159516	Q9BYE4	SPRR2G	0.0
ENSG00000159527	Q96LB9	PGLYRP3	176.1
ENSG00000159556	Q96A47	ISL2	176.1
ENSG00000159579	Q96DX4	RSPRY1	454.6
ENSG00000159588	Q96LX7	CCDC17	220.2
ENSG00000159592	Q9HC44	GPBP1L1	361.2
ENSG00000159593	Q13564	NAE1	1628.0
ENSG00000159596	Q5SWH9	TMEM69	361.2
ENSG00000159618	Q8IZF4	GPR114	220.2
ENSG00000159625	Q8IY82	CCDC135	361.2
ENSG00000159640	P12821	ACE	910.0
ENSG00000159648	Q6URK8	TEPP	220.2
ENSG00000159650	Q96N76	UROC1	842.0
ENSG00000159658	O75071	KIAA0494	176.1
ENSG00000159674	Q9BUD6	SPON2	454.6
ENSG00000159685	Q9BRQ6	CHCHD6	97.4
ENSG00000159692	Q13363	CTBP1	910.0
ENSG00000159708	Q1X8D7	LRRC36	220.2
ENSG00000159712	A2A2Z9	29.6
ENSG00000159713	Q9BW30	TPPP3	176.1
ENSG00000159714	Q8WTX9	ZDHHC1	842.0
ENSG00000159720	P61421	ATP6V0D1	1628.0
ENSG00000159723	O00253	AGRP	324.5
ENSG00000159733	Q9HCC9	ZFYVE28	910.0
ENSG00000159753	Q6F5E8	RLTPR	910.0
ENSG00000159761	Q6ZW13	C16orf86	6.1
ENSG00000159763	P12273	PIP	97.4
ENSG00000159784	Q86XD5	FAM131B	361.2
ENSG00000159788	O14924	RGS12	797.0
ENSG00000159792	P11801	PSKH1	842.0
ENSG00000159797	Q63HN1	176.1
ENSG00000159840	Q15942	ZYX	176.1
ENSG00000159842	Q12979	ABR	842.0
ENSG00000159871	Q6UWN5	LYPD5	176.1
ENSG00000159873	Q8IWD4	CCDC117	220.2
ENSG00000159882	Q9UIE0	ZNF230	29.6
ENSG00000159884	Q8WV48	CCDC107	97.4
ENSG00000159885	Q9UK12	ZNF222	29.6
ENSG00000159899	P20594	NPR2	910.0
ENSG00000159904	Q9UK10	ZNF890P	910.0
ENSG00000159905	Q14588	ZNF221	910.0
ENSG00000159915	A6NK53	ZNF233	910.0
ENSG00000159917	Q14590	ZNF235	910.0
ENSG00000159921	Q9Y223	GNE	454.6
ENSG00000159958	Q96RJ3	TNFRSF13C	97.4
ENSG00000159961	P47888	OR3A3	29.6
ENSG00000160007	Q9NRY4	ARHGAP35	910.0
ENSG00000160013	P43119	PTGIR	176.1
ENSG00000160014	P62158	CALM3	1628.0
ENSG00000160049	O00273	DFFA	454.6
ENSG00000160050	Q9BUN5	CCDC28B	797.0
ENSG00000160051	Q4KMZ1	IQCC	97.4
ENSG00000160055	Q8WY98	TMEM234	324.5
ENSG00000160058	Q9NW68	BSDC1	797.0
ENSG00000160072	Q5T9A4	ATAD3B	910.0
ENSG00000160075	Q9NP77	SSU72	1368.0
ENSG00000160087	Q8N2K1	UBE2J2	1628.0
ENSG00000160094	Q5T0B9	ZNF362	176.1
ENSG00000160097	Q8NAU1	FNDC5	324.5
ENSG00000160111	Q8IZJ3	CPAMD8	220.2
ENSG00000160113	P10588	NR2F6	454.6
ENSG00000160117	Q8NAG6	ANKLE1	842.0
ENSG00000160124	Q4VC31	CCDC58	842.0
ENSG00000160131	Q3ZAQ7	VMA21	361.2
ENSG00000160145	O60229	KALRN	910.0
ENSG00000160161	Q8IUL8	CILP2	797.0
ENSG00000160179	P45844	ABCG1	1628.0
ENSG00000160180	Q07654	TFF3	176.1
ENSG00000160181	Q03403	TFF2	361.2
ENSG00000160182	P04155	TFF1	176.1
ENSG00000160183	P57727	TMPRSS3	324.5
ENSG00000160185	P57075	UBASH3A	324.5
ENSG00000160188	Q8WYR4	RSPH1	842.0
ENSG00000160190	P57057	SLC37A1	454.6
ENSG00000160191	O76083	PDE9A	842.0
ENSG00000160193	P57081	WDR4	1368.0
ENSG00000160194	P56181	NDUFV3	324.5
ENSG00000160199	P55347	PKNOX1	324.5
ENSG00000160200	P35520	CBS	4200.0
ENSG00000160201	Q01081	U2AF1	1628.0
ENSG00000160202	P02489	CRYAA	454.6
ENSG00000160207	O75031	HSF2BP	454.6
ENSG00000160208	Q14684	RRP1B	1628.0
ENSG00000160209	O00764	PDXK	1628.0
ENSG00000160211	P11413	G6PD	97.4
ENSG00000160213	P04080	CSTB	324.5
ENSG00000160214	P56182	RRP1	0.0
ENSG00000160216	Q9NRZ7	AGPAT3	842.0
ENSG00000160218	P48553	TRAPPC10	1368.0
ENSG00000160219	Q8WWW8	GAB3	454.6
ENSG00000160220	Q15269	1628.0
ENSG00000160221	P30042	C21orf33	842.0
ENSG00000160223	O75144	ICOSLG	324.5
ENSG00000160224	O43918	AIRE	324.5
ENSG00000160226	O43822	C21orf2	910.0
ENSG00000160229	Q96H40	ZNF66P	6.1
ENSG00000160233	Q9BY71	LRRC3	91.0
ENSG00000160255	P05107	ITGB2	910.0
ENSG00000160256	Q9NSI2	FAM207A	97.4
ENSG00000160271	Q12967	RALGDS	910.0
ENSG00000160282	O95954	FTCD	842.0
ENSG00000160284	Q9H0A9	C21orf56	220.2
ENSG00000160285	P48449	LSS	1628.0
ENSG00000160293	P52735	VAV2	910.0
ENSG00000160294	O60318	MCM3AP	454.6
ENSG00000160296	Q96PQ1	6.1
ENSG00000160298	P58505	C21orf58	361.2
ENSG00000160299	O95613	PCNT	324.5
ENSG00000160305	Q14689	DIP2A	1368.0
ENSG00000160307	P04271	S100B	324.5
ENSG00000160310	P55345	PRMT2	97.4
ENSG00000160318	Q8NHS1	CLDND2	97.4
ENSG00000160321	O43345	ZNF208	910.0
ENSG00000160323	Q76LX8	ADAMTS13	361.2
ENSG00000160325	Q9UGQ2	C9orf7	910.0
ENSG00000160326	Q9UGQ3	SLC2A6	454.6
ENSG00000160336	Q86XN6	ZNF761	910.0
ENSG00000160339	Q15485	FCN2	361.2
ENSG00000160345	Q5BN46	C9orf116	176.1
ENSG00000160349	P31025	LCN1	220.2
ENSG00000160352	Q96N38	ZNF714	910.0
ENSG00000160360	Q86YR5	GPSM1	910.0
ENSG00000160392	Q8N9M1	C19orf47	454.6
ENSG00000160396	Q8NE63	HIPK4	220.2
ENSG00000160401	Q5JU67	C9orf117	842.0
ENSG00000160404	Q5JU69	TOR2A	0.0
ENSG00000160408	Q969X2	ST6GALNAC6	454.6
ENSG00000160410	Q8TBC3	SHKBP1	910.0
ENSG00000160439	Q8NBN7	RDH13	1628.0
ENSG00000160445	Q7Z7L7	ZER1	910.0
ENSG00000160446	Q96GR4	ZDHHC12	842.0
ENSG00000160447	Q6P5Z2	PKN3	910.0
ENSG00000160460	Q9H254	SPTBN4	910.0
ENSG00000160469	Q8TDC3	BRSK1	454.6
ENSG00000160471	Q6YFQ2	COX6B2	1368.0
ENSG00000160472	Q8WZ59	TMEM190	176.1
ENSG00000160505	Q96MN2	NLRP4	324.5
ENSG00000160539	Q8NBV4	PPAPDC3	454.6
ENSG00000160551	Q7L7X3	TAOK1	910.0
ENSG00000160563	Q6P2C8	MED27	842.0
ENSG00000160570	Q8WXF8	DEDD2	454.6
ENSG00000160584	Q9Y2K2	SIK3	454.6
ENSG00000160588	Q6UWV2	MPZL3	220.2
ENSG00000160593	Q86YT9	AMICA1	97.4
ENSG00000160602	Q86SG6	NEK8	910.0
ENSG00000160606	Q96CP7	TLCD1	324.5
ENSG00000160613	Q16549	PCSK7	842.0
ENSG00000160629	Q8N511	454.6
ENSG00000160633	Q15424	SAFB	454.6
ENSG00000160654	P09693	CD3G	220.2
ENSG00000160678	P23297	S100A1	176.1
ENSG00000160679	Q9Y3Y2	CHTOP	797.0
ENSG00000160683	P32302	CXCR5	454.6
ENSG00000160685	O15156	ZBTB7B	176.1
ENSG00000160688	Q8NFF5	FLAD1	176.1
ENSG00000160691	P29353	SHC1	176.1
ENSG00000160695	Q9H270	VPS11	1628.0
ENSG00000160703	Q86UT6	NLRX1	220.2
ENSG00000160710	P55265	ADAR	454.6
ENSG00000160712	P08887	IL6R	176.1
ENSG00000160714	Q7Z7E8	UBE2Q1	910.0
ENSG00000160716	P17787	CHRNB2	797.0
ENSG00000160741	Q53ET0	CRTC2	176.1
ENSG00000160746	Q9NW15	ANO10	1368.0
ENSG00000160752	P14324	FDPS	1628.0
ENSG00000160753	Q9BVN2	RUSC1	91.0
ENSG00000160767	P81408	FAM189B	176.1
ENSG00000160781	Q6TCH4	PAQR6	0.0
ENSG00000160783	Q6P1K2	PMF1	176.1
ENSG00000160785	Q96H78	SLC25A44	176.1
ENSG00000160789	P02545	LMNA	454.6
ENSG00000160791	P51681	CCR5	361.2
ENSG00000160796	Q6ZNJ1	NBEAL2	842.0
ENSG00000160799	Q8WUD4	CCDC12	910.0
ENSG00000160801	Q03431	PTH1R	797.0
ENSG00000160803	Q9NRR5	UBQLN4	1628.0
ENSG00000160808	P08590	MYL3	176.1
ENSG00000160813	Q8TAP8	PPP1R35	176.1
ENSG00000160818	Q5T3I0	GPATCH4	176.1
ENSG00000160828	Q6NXR2	STAG3L2	0.0
ENSG00000160838	Q8N4P6	LRRC71	176.1
ENSG00000160844	Q8NAP1	GATS	454.6
ENSG00000160856	Q96P31	FCRL3	6.1
ENSG00000160862	P25311	AZGP1	176.1
ENSG00000160867	P22455	FGFR4	910.0
ENSG00000160868	P08684	CYP3A4	910.0
ENSG00000160870	P24462	CYP3A7	910.0
ENSG00000160877	Q96RE7	NACC1	220.2
ENSG00000160882	P15538	CYP11B1	220.2
ENSG00000160883	P52790	HK3	1628.0
ENSG00000160886	Q17RY6	LY6K	29.6
ENSG00000160888	Q9BTL4	IER2	220.2
ENSG00000160908	Q53GI3	ZNF394	97.4
ENSG00000160916	P56134	454.6
ENSG00000160917	O95639	CPSF4	1628.0
ENSG00000160932	Q16553	LY6E	97.4
ENSG00000160948	Q9UK41	VPS28	1628.0
ENSG00000160949	Q96HA7	TONSL	842.0
ENSG00000160951	P34995	PTGER1	0.0
ENSG00000160953	Q2TAK8	MUM1	797.0
ENSG00000160957	O94761	RECQL4	842.0
ENSG00000160959	Q15048	LRRC14	176.1
ENSG00000160961	Q96JL9	ZNF333	0.0
ENSG00000160963	Q96A83	EMID2	361.2
ENSG00000160967	P39880	1368.0
ENSG00000160972	Q96I34	PPP1R16A	910.0
ENSG00000160973	O75593	FOXH1	176.1
ENSG00000160991	Q96SN7	ORAI2	910.0
ENSG00000160993	Q9NXW9	ALKBH4	797.0
ENSG00000160994	Q8IYK2	CCDC105	176.1
ENSG00000160999	O14492	SH2B2	797.0
ENSG00000161010	Q6NTE8	C5orf45	97.4
ENSG00000161011	Q13501	SQSTM1	842.0
ENSG00000161013	Q9UQ53	MGAT4B	842.0
ENSG00000161016	P62917	RPL8	4200.0
ENSG00000161021	Q92585	MAML1	361.2
ENSG00000161031	Q96PD5	PGLYRP2	361.2
ENSG00000161036	Q9UFC0	LRWD1	454.6
ENSG00000161040	Q8NEE6	FBXL13	97.4
ENSG00000161047	O60384	6.1
ENSG00000161048	Q6IQ20	NAPEPLD	4200.0
ENSG00000161055	Q96QR1	SCGB3A1	91.0
ENSG00000161057	P35998	PSMC2	1628.0
ENSG00000161082	Q8N6W0	CELF5	910.0
ENSG00000161091	Q6NUT3	C19orf28	797.0
ENSG00000161103	Q5BKY6	29.6
ENSG00000161132	Q9BYA7	6.1
ENSG00000161133	Q3LFD5	USP41	324.5
ENSG00000161179	A8MPS7	YDJC	797.0
ENSG00000161180	Q8IYX3	CCDC116	176.1
ENSG00000161202	Q92997	DVL3	910.0
ENSG00000161203	Q96CW1	AP2M1	1628.0
ENSG00000161204	Q9NUQ8	ABCF3	4200.0
ENSG00000161217	P49585	PCYT1A	1368.0
ENSG00000161241	Q96EF6	176.1
ENSG00000161243	Q8NI29	FBXO27	97.4
ENSG00000161249	Q6E0U4	DMKN	0.0
ENSG00000161265	Q8WU68	U2AF1L4	1628.0
ENSG00000161267	Q02338	BDH1	842.0
ENSG00000161270	O60500	NPHS1	910.0
ENSG00000161277	Q8NA92	THAP8	29.6
ENSG00000161281	P24310	COX7A1	176.1
ENSG00000161298	Q96SR6	ZNF382	97.4
ENSG00000161326	O95147	DUSP14	910.0
ENSG00000161328	Q8IYG6	LRRC56	454.6
ENSG00000161381	Q8IUK5	PLXDC1	91.0
ENSG00000161395	Q96FM1	PGAP3	1368.0
ENSG00000161405	Q9UKT9	IKZF3	324.5
ENSG00000161509	Q14957	GRIN2C	454.6
ENSG00000161513	P22570	FDXR	1628.0
ENSG00000161526	Q9UHR5	SAP30BP	454.6
ENSG00000161533	Q15067	ACOX1	910.0
ENSG00000161542	Q14558	PRPSAP1	797.0
ENSG00000161544	Q8WWM9	CYGB	454.6
ENSG00000161547	Q01130	SRSF2	910.0
ENSG00000161551	Q9BSK1	ZNF577	29.6
ENSG00000161558	Q96AN5	TMEM143	842.0
ENSG00000161570	P13501	CCL5	176.1
ENSG00000161572	O75951	LYZL6	97.4
ENSG00000161573	O15467	CCL16	0.0
ENSG00000161574	Q16663	CCL15	6.1
ENSG00000161583	Q6IPX1	TBC1D3G	910.0
ENSG00000161594	Q6JEL2	KLHL10	454.6
ENSG00000161609	Q8N6L0	CCDC155	324.5
ENSG00000161610	O43612	HCRT	176.1
ENSG00000161618	Q8IZ83	ALDH16A1	842.0
ENSG00000161634	P81605	DCD	29.6
ENSG00000161638	P08648	ITGA5	910.0
ENSG00000161640	Q96RL6	SIGLEC11	176.1
ENSG00000161642	Q96PM9	ZNF385A	91.0
ENSG00000161643	A6NMB1	SIGLEC16	176.1
ENSG00000161647	Q13368	MPP3	797.0
ENSG00000161649	Q6UXG3	CD300LG	220.2
ENSG00000161652	Q6UXV1	IZUMO2	91.0
ENSG00000161653	Q8N159	NAGS	176.1
ENSG00000161654	Q3MHD2	LSM12	454.6
ENSG00000161664	Q96NS5	ASB16	176.1
ENSG00000161671	Q5UCC4	C19orf63	842.0
ENSG00000161677	Q8TAC2	JOSD2	910.0
ENSG00000161681	Q9Y566	SHANK1	910.0
ENSG00000161682	A8MVW0	FAM171A2	176.1
ENSG00000161692	Q8NFT6	DBF4B	361.2
ENSG00000161714	Q8N3E9	PLCD3	1628.0
ENSG00000161791	Q8IVF7	FMNL3	910.0
ENSG00000161798	P55064	AQP5	176.1
ENSG00000161800	Q9H0H5	RACGAP1	910.0
ENSG00000161807	Q8NGA0	OR7G1	0.0
ENSG00000161813	Q71RC2	LARP4	361.2
ENSG00000161835	Q7Z6J2	GRASP	176.1
ENSG00000161847	Q8IY67	RAVER1	176.1
ENSG00000161849	Q9NSB2	KRT84	91.0
ENSG00000161850	Q9NSB4	KRT82	97.4
ENSG00000161853	Q9Y330	220.2
ENSG00000161860	Q6PIF2	SYCE2	220.2
ENSG00000161888	Q8NBT2	SPC24	220.2
ENSG00000161896	Q96PC2	IP6K3	324.5
ENSG00000161904	Q8NC56	LEMD2	324.5
ENSG00000161905	P16050	ALOX15	176.1
ENSG00000161911	Q86YW5	TREML1	220.2
ENSG00000161912	A7E1Y8	0.0
ENSG00000161914	Q96CK0	ZNF653	220.2
ENSG00000161920	Q9P086	MED11	176.1
ENSG00000161921	Q9H2A7	CXCL16	97.4
ENSG00000161929	Q6UWF3	C17orf87	176.1
ENSG00000161939	Q8IXM2	C17orf49	454.6
ENSG00000161940	Q8N143	BCL6B	176.1
ENSG00000161944	P07307	ASGR2	176.1
ENSG00000161955	O75888	TNFSF13	220.2
ENSG00000161956	Q9H4L4	SENP3	176.1
ENSG00000161958	Q92914	FGF11	176.1
ENSG00000161960	P60842	EIF4A1	1628.0
ENSG00000161970	P61254	RPL26	4200.0
ENSG00000161973	Q96M95	CCDC42	842.0
ENSG00000161980	Q9Y2Y1	POLR3K	1628.0
ENSG00000161981	Q9BV90	SNRNP25	454.6
ENSG00000161992	Q96S23	C16orf11	176.1
ENSG00000161996	Q96KV7	WDR90	842.0
ENSG00000161999	Q96S16	JMJD8	361.2
ENSG00000162004	A2IDD5	CCDC78	842.0
ENSG00000162006	Q96KJ4	MSLNL	97.4
ENSG00000162009	P35346	SSTR5	454.6
ENSG00000162032	Q6PJ21	SPSB3	361.2
ENSG00000162039	Q8N635	C16orf73	324.5
ENSG00000162040	Q96QI5	HS3ST6	0.0
ENSG00000162062	Q7L2K0	C16orf59	176.1
ENSG00000162063	P41002	CCNF	454.6
ENSG00000162065	Q9ULP9	TBC1D24	797.0
ENSG00000162066	Q9Y303	AMDHD2	910.0
ENSG00000162068	O00634	NTN3	910.0
ENSG00000162069	A1A5D9	CCDC64B	454.6
ENSG00000162073	Q8N4S7	PAQR4	220.2
ENSG00000162076	Q96CP2	FLYWCH2	97.4
ENSG00000162078	Q96DA0	ZG16B	29.6
ENSG00000162086	Q96N20	ZNF75A	29.6
ENSG00000162104	O60503	ADCY9	910.0
ENSG00000162105	Q9UPX8	SHANK2	910.0
ENSG00000162129	Q9H078	CLPB	4200.0
ENSG00000162139	Q9UQ49	NEU3	454.6
ENSG00000162144	Q8NBI2	CYBASC3	324.5
ENSG00000162148	Q7Z5V6	PPP1R32	842.0
ENSG00000162174	Q7L266	ASRGL1	842.0
ENSG00000162188	P63215	GNG3	220.2
ENSG00000162191	Q04323	UBXN1	910.0
ENSG00000162194	Q9BQE6	C11orf48	0.0
ENSG00000162222	Q8N5M4	TTC9C	97.4
ENSG00000162227	Q9Y6J9	TAF6L	176.1
ENSG00000162231	Q9UBU9	NXF1	1368.0
ENSG00000162236	Q13190	STX5	1628.0
ENSG00000162241	Q8N413	SLC25A45	97.4
ENSG00000162244	P47914	RPL29	1628.0
ENSG00000162267	Q06033	ITIH3	842.0
ENSG00000162290	Q9NPI6	DCP1A	454.6
ENSG00000162298	Q86TM6	SYVN1	176.1
ENSG00000162300	O95159	ZFPL1	176.1
ENSG00000162302	O75676	RPS6KA4	910.0
ENSG00000162337	O75197	LRP5	910.0
ENSG00000162341	Q8NHX9	TPCN2	842.0
ENSG00000162344	O95750	FGF19	454.6
ENSG00000162365	Q5TCH4	CYP4A22	454.6
ENSG00000162366	Q13113	PDZK1IP1	176.1
ENSG00000162367	P17542	TAL1	454.6
ENSG00000162368	P30085	CMPK1	1628.0
ENSG00000162373	Q7L4P6	BEND5	361.2
ENSG00000162374	P26378	ELAVL4	910.0
ENSG00000162377	Q96BR5	SELRC1	910.0
ENSG00000162378	Q9C0D3	ZYG11B	454.6
ENSG00000162383	O00341	SLC1A7	0.0
ENSG00000162384	Q9NWV4	C1orf123	1628.0
ENSG00000162385	P61326	MAGOH	1628.0
ENSG00000162390	Q8WXI4	ACOT11	797.0
ENSG00000162391	Q8WW52	FAM151A	176.1
ENSG00000162396	Q7L3T8	PARS2	1368.0
ENSG00000162398	Q3ZCV2	C1orf177	361.2
ENSG00000162399	Q8WZ55	BSND	97.4
ENSG00000162402	Q9UPU5	USP24	842.0
ENSG00000162407	O14495	PPAP2B	910.0
ENSG00000162408	Q5SY16	NOL9	910.0
ENSG00000162409	P54646	PRKAA2	1628.0
ENSG00000162413	Q9UJP4	KLHL21	454.6
ENSG00000162415	Q9P217	ZSWIM5	842.0
ENSG00000162419	Q9Y692	GMEB1	454.6
ENSG00000162426	Q9Y2W3	SLC45A1	842.0
ENSG00000162430	Q9NZV5	SEPN1	97.4
ENSG00000162433	P27144	AK4	454.6
ENSG00000162434	P23458	JAK1	842.0
ENSG00000162437	Q9HCJ3	RAVER2	324.5
ENSG00000162438	Q99895	CTRC	797.0
ENSG00000162441	Q8WZA0	LZIC	842.0
ENSG00000162444	Q96R05	RBP7	176.1
ENSG00000162456	A6PVL3	KNCN	6.1
ENSG00000162458	Q8WUP2	FBLIM1	324.5
ENSG00000162460	A0PJX8	TMEM82	361.2
ENSG00000162461	Q6PIV7	SLC25A34	1368.0
ENSG00000162482	O95154	AKR7A3	0.0
ENSG00000162490	Q8NBI3	C1orf187	176.1
ENSG00000162493	Q86YL7	PDPN	324.5
ENSG00000162494	Q5VT99	LRRC38	361.2
ENSG00000162496	O75911	DHRS3	454.6
ENSG00000162510	P21941	MATN1	797.0
ENSG00000162511	Q13571	LAPTM5	361.2
ENSG00000162512	O75056	SDC3	361.2
ENSG00000162517	Q9UBV8	PEF1	910.0
ENSG00000162520	Q9H7C4	SYNC	176.1
ENSG00000162521	Q09028	RBBP4	1628.0
ENSG00000162522	Q9P206	KIAA1522	361.2
ENSG00000162526	Q96PN8	TSSK3	176.1
ENSG00000162542	Q5TGY1	TMCO4	1368.0
ENSG00000162543	Q96LJ8	UBXN10	176.1
ENSG00000162545	Q7Z7J9	CAMK2N1	91.0
ENSG00000162551	P05186	ALPL	1368.0
ENSG00000162552	P56705	WNT4	0.0
ENSG00000162571	Q6ZVT0	TTLL10	361.2
ENSG00000162572	P51172	SCNN1D	361.2
ENSG00000162576	Q9BRK3	MXRA8	454.6
ENSG00000162585	Q6NZ36	C1orf86	91.0
ENSG00000162591	O75095	MEGF6	910.0
ENSG00000162592	Q2M243	CCDC27	324.5
ENSG00000162594	Q5VWK5	IL23R	324.5
ENSG00000162595	O95661	DIRAS3	29.6
ENSG00000162598	Q8N0U7	C1orf87	176.1
ENSG00000162599	Q12857	NFIA	0.0
ENSG00000162600	Q96E52	OMA1	842.0
ENSG00000162601	Q5VVJ2	MYSM1	454.6
ENSG00000162604	Q9BX74	TM2D1	910.0
ENSG00000162606	Q5T7N2	91.0
ENSG00000162607	O94782	USP1	454.6
ENSG00000162613	Q96AE4	FUBP1	454.6
ENSG00000162614	Q0ZGT2	NEXN	797.0
ENSG00000162616	Q9UDY4	DNAJB4	1628.0
ENSG00000162618	Q9HBW9	ELTD1	0.0
ENSG00000162620	A6PVS8	LRRIQ3	176.1
ENSG00000162621	A6NM62	LRRC53	6.1
ENSG00000162623	Q6IPR3	TYW3	454.6
ENSG00000162624	Q68G74	LHX8	454.6
ENSG00000162627	Q9UNH6	SNX7	454.6
ENSG00000162630	O43825	B3GALT2	454.6
ENSG00000162631	Q9Y2I2	NTNG1	454.6
ENSG00000162636	Q5T8I3	FAM102B	797.0
ENSG00000162639	Q5T8I9	HENMT1	220.2
ENSG00000162641	Q5T1N1	AKNAD1	220.2
ENSG00000162642	Q8N6N3	C1orf52	361.2
ENSG00000162643	Q8IWG1	WDR63	842.0
ENSG00000162645	P32456	GBP2	361.2
ENSG00000162647	Q9NRX6	454.6
ENSG00000162650	Q5T6C5	ATXN7L2	220.2
ENSG00000162654	Q96PP9	GBP4	361.2
ENSG00000162664	Q5BKZ1	ZNF326	361.2
ENSG00000162669	A2PYH4	HFM1	842.0
ENSG00000162670	Q76B58	FAM5C	454.6
ENSG00000162676	Q99684	GFI1	910.0
ENSG00000162687	Q6UVM3	KCNT2	910.0
ENSG00000162688	P35573	AGL	910.0
ENSG00000162692	P19320	VCAM1	454.6
ENSG00000162694	Q9UBQ6	EXTL2	454.6
ENSG00000162695	Q8NEW0	SLC30A7	454.6
ENSG00000162701	Q6P3S1	324.5
ENSG00000162702	Q9Y2X9	ZNF281	454.6
ENSG00000162704	O15511	ARPC5	1368.0
ENSG00000162706	Q8N126	CADM3	176.1
ENSG00000162711	Q96P20	NLRP3	324.5
ENSG00000162714	Q96IT1	ZNF496	176.1
ENSG00000162722	Q8NG06	TRIM58	220.2
ENSG00000162723	Q96A28	SLAMF9	220.2
ENSG00000162727	A3KFT3	OR2M5	6.1
ENSG00000162728	Q92806	KCNJ9	220.2
ENSG00000162729	Q969P0	IGSF8	176.1
ENSG00000162733	Q16832	DDR2	842.0
ENSG00000162734	Q15121	PEA15	176.1
ENSG00000162735	P40855	PEX19	1628.0
ENSG00000162736	Q92542	NCSTN	910.0
ENSG00000162738	Q9ULK5	VANGL2	797.0
ENSG00000162739	Q96DU3	SLAMF6	97.4
ENSG00000162745	Q68BL8	OLFML2B	797.0
ENSG00000162746	Q6BAA4	FCRLB	220.2
ENSG00000162747	O75015	FCGR3B	176.1
ENSG00000162753	Q5TAH2	SLC9A11	176.1
ENSG00000162755	Q8NEP7	KLHDC9	176.1
ENSG00000162757	Q96LT6	C1orf74	454.6
ENSG00000162761	Q8TE12	LMX1A	454.6
ENSG00000162763	Q8N7C0	LRRC52	454.6
ENSG00000162769	Q9Y5Y0	FLVCR1	910.0
ENSG00000162771	Q8IYT1	FAM71A	176.1
ENSG00000162772	P18847	ATF3	797.0
ENSG00000162775	Q96T37	RBM15	361.2
ENSG00000162777	Q9H6A0	DENND2D	361.2
ENSG00000162779	Q5T1B0	AXDND1	842.0
ENSG00000162782	Q8NAT2	TDRD5	842.0
ENSG00000162783	Q5VY09	IER5	91.0
ENSG00000162804	Q8TER0	SNED1	220.2
ENSG00000162813	O95861	BPNT1	910.0
ENSG00000162814	Q96L03	SPATA17	842.0
ENSG00000162817	Q9H7X2	C1orf115	324.5
ENSG00000162819	Q5VW32	BROX	842.0
ENSG00000162836	Q9NPH0	ACP6	842.0
ENSG00000162843	B1ANS9	WDR64	324.5
ENSG00000162849	Q2KJY2	KIF26B	842.0
ENSG00000162851	Q9H5Q4	TFB2M	324.5
ENSG00000162852	Q6PJW8	CNST	324.5
ENSG00000162864	Q8N801	220.2
ENSG00000162869	Q6ZMI0	PPP1R21	842.0
ENSG00000162873	Q8IYD2	KLHDC8A	797.0
ENSG00000162877	Q6GTS8	PM20D1	842.0
ENSG00000162878	Q504Y2	PKDCC	454.6
ENSG00000162881	Q8TDS5	OXER1	176.1
ENSG00000162882	P46952	HAAO	842.0
ENSG00000162885	Q8NCR0	B3GALNT2	454.6
ENSG00000162888	Q96MC9	C1orf147	6.1
ENSG00000162889	P49137	MAPKAPK2	910.0
ENSG00000162891	Q9NYY1	IL20	324.5
ENSG00000162892	Q13007	IL24	97.4
ENSG00000162894	O60667	FAIM3	176.1
ENSG00000162896	P01833	PIGR	361.2
ENSG00000162897	Q8WWV6	FCAMR	97.4
ENSG00000162909	P17655	CAPN2	910.0
ENSG00000162910	Q7Z7F7	MRPL55	176.1
ENSG00000162913	Q96MR7	C1orf145	29.6
ENSG00000162923	Q9H7D7	WDR26	1368.0
ENSG00000162924	Q04864	REL	454.6
ENSG00000162927	Q3MIT2	PUS10	4200.0
ENSG00000162928	Q92968	PEX13	1368.0
ENSG00000162929	Q6NSI8	KIAA1841	842.0
ENSG00000162931	Q9Y577	TRIM17	91.0
ENSG00000162944	Q52LD8	RFTN2	0.0
ENSG00000162946	Q9NRI5	DISC1	176.1
ENSG00000162949	Q6MZZ7	CAPN13	361.2
ENSG00000162951	Q86UE6	LRRTM1	454.6
ENSG00000162959	Q9Y316	MEMO1	4200.0
ENSG00000162961	Q9C005	DPY30	910.0
ENSG00000162971	A2RUC4	TYW5	324.5
ENSG00000162972	Q8WWC4	C2orf47	361.2
ENSG00000162975	Q9H3M0	KCNF1	797.0
ENSG00000162976	Q8N755	PQLC3	454.6
ENSG00000162980	Q9Y689	ARL5A	910.0
ENSG00000162981	Q96KN4	FAM84A	454.6
ENSG00000162989	P48549	KCNJ3	454.6
ENSG00000162992	Q13562	NEUROD1	454.6
ENSG00000162994	Q8NHS4	C2orf63	220.2
ENSG00000162997	A6NEY8	324.5
ENSG00000162998	Q92765	FRZB	454.6
ENSG00000162999	Q8WTR2	DUSP19	1628.0
ENSG00000163001	Q96G28	CCDC104	910.0
ENSG00000163002	Q8NFH5	NUP35	842.0
ENSG00000163006	Q96M89	CCDC138	842.0
ENSG00000163009	Q96LS8	C2orf48	0.0
ENSG00000163012	Q8NEG5	ZSWIM2	176.1
ENSG00000163013	Q8TF61	FBXO41	361.2
ENSG00000163016	Q96L16	ALMS1P	324.5
ENSG00000163017	P63267	ACTG2	1628.0
ENSG00000163026	Q9H6R7	C2orf44	454.6
ENSG00000163029	Q96SB8	SMC6	1368.0
ENSG00000163032	P62760	VSNL1	797.0
ENSG00000163040	Q96AQ1	CCDC74A	220.2
ENSG00000163041	P84243	H3F3A	1628.0
ENSG00000163046	A6NMZ6	ANKRD30BL	6.1
ENSG00000163050	Q8NI60	ADCK3	1628.0
ENSG00000163053	Q7RTX9	SLC16A14	176.1
ENSG00000163060	Q8WW24	TEKT4	842.0
ENSG00000163064	Q05925	EN1	220.2
ENSG00000163067	Q9BSG1	ZNF2	97.4
ENSG00000163069	Q16585	SGCB	910.0
ENSG00000163071	Q8TC71	SPATA18	842.0
ENSG00000163072	Q8IVI9	NOSTRIN	220.2
ENSG00000163074	Q9H9K5	0.0
ENSG00000163075	Q4G0U5	176.1
ENSG00000163081	Q96MF4	CCDC140	6.1
ENSG00000163082	Q8IWX5	SGPP2	324.5
ENSG00000163083	P09529	INHBB	454.6
ENSG00000163092	A4UGR9	XIRP2	454.6
ENSG00000163093	Q8N3I7	BBS5	910.0
ENSG00000163104	Q9H4L7	SMARCAD1	1368.0
ENSG00000163106	O60760	HPGDS	910.0
ENSG00000163110	Q96HC4	PDLIM5	454.6
ENSG00000163113	Q6GQQ9	OTUD7B	910.0
ENSG00000163114	P29803	PDHA2	4200.0
ENSG00000163116	Q8N412	C4orf37	220.2
ENSG00000163121	Q96EH8	NEURL3	176.1
ENSG00000163125	Q5VT52	RPRD2	454.6
ENSG00000163126	Q86SG2	ANKRD23	91.0
ENSG00000163131	P25774	CTSS	1628.0
ENSG00000163132	P28360	MSX1	454.6
ENSG00000163138	Q8N7B6	PACRGL	361.2
ENSG00000163141	Q7Z465	BNIPL	176.1
ENSG00000163145	Q9BXJ2	C1QTNF7	361.2
ENSG00000163154	Q6P589	TNFAIP8L2	454.6
ENSG00000163155	Q96S90	LYSMD1	176.1
ENSG00000163156	Q9BWG6	SCNM1	176.1
ENSG00000163157	Q9NZQ9	TMOD4	97.4
ENSG00000163159	Q15906	VPS72	910.0
ENSG00000163161	P19447	ERCC3	4200.0
ENSG00000163162	Q8NC42	RNF149	361.2
ENSG00000163166	Q96ST2	IWS1	910.0
ENSG00000163170	Q53S33	BOLA3	0.0
ENSG00000163171	Q9UKI2	CDC42EP3	454.6
ENSG00000163191	P31949	S100A11	361.2
ENSG00000163202	Q9BYE3	LCE3D	0.0
ENSG00000163206	P49901	SMCP	29.6
ENSG00000163207	P07476	IVL	6.1
ENSG00000163209	Q9UBC9	SPRR3	0.0
ENSG00000163214	Q6P158	DHX57	1628.0
ENSG00000163216	P22532	SPRR2D	0.0
ENSG00000163217	O95393	BMP10	454.6
ENSG00000163218	Q96LB8	PGLYRP4	91.0
ENSG00000163219	P42331	ARHGAP25	454.6
ENSG00000163220	P06702	S100A9	176.1
ENSG00000163221	P80511	S100A12	29.6
ENSG00000163235	P01135	TGFA	454.6
ENSG00000163239	Q5VZ19	TDRD10	29.6
ENSG00000163249	Q8N7R7	CCNYL1	454.6
ENSG00000163251	Q13467	FZD5	910.0
ENSG00000163254	P07315	CRYGC	91.0
ENSG00000163257	Q9NXF7	DCAF16	29.6
ENSG00000163263	Q5VU69	C1orf189	176.1
ENSG00000163273	P23582	NPPC	454.6
ENSG00000163281	Q8TDQ7	GNPDA2	910.0
ENSG00000163283	P05187	ALPP	1368.0
ENSG00000163285	Q8N1C3	GABRG1	454.6
ENSG00000163286	P10696	ALPPL2	1368.0
ENSG00000163288	P18505	GABRB1	910.0
ENSG00000163291	Q6TCH7	PAQR3	910.0
ENSG00000163293	Q6NVV3	NIPAL1	220.2
ENSG00000163295	P09923	ALPI	1368.0
ENSG00000163297	P58335	ANTXR2	454.6
ENSG00000163312	Q8TDG4	HELQ	1628.0
ENSG00000163319	Q9Y3D5	MRPS18C	910.0
ENSG00000163320	Q9UFW8	CGGBP1	176.1
ENSG00000163322	Q6UWZ7	FAM175A	454.6
ENSG00000163328	Q7Z3F1	GPR155	842.0
ENSG00000163331	A0PJW8	DAPL1	454.6
ENSG00000163344	Q15126	PMVK	176.1
ENSG00000163346	Q96AQ6	PBXIP1	220.2
ENSG00000163347	O95832	CLDN1	797.0
ENSG00000163348	Q9BRQ0	PYGO2	0.0
ENSG00000163349	Q86Z02	HIPK1	910.0
ENSG00000163352	Q9Y5L5	LENEP	91.0
ENSG00000163354	Q5T1A1	DCST2	176.1
ENSG00000163357	Q5T197	DCST1	454.6
ENSG00000163359	P12111	COL6A3	361.2
ENSG00000163362	Q3KP66	C1orf106	324.5
ENSG00000163374	Q9H869	YY1AP1	454.6
ENSG00000163376	Q8NFY9	KBTBD8	454.6
ENSG00000163377	Q96LR4	FAM19A4	454.6
ENSG00000163378	Q5NDL2	C3orf64	797.0
ENSG00000163380	Q0VAK6	LMOD3	454.6
ENSG00000163382	Q8NCW5	APOA1BP	1628.0
ENSG00000163386	Q3BBW0	NBPF10	29.6
ENSG00000163389	Q8NBL1	POGLUT1	842.0
ENSG00000163393	Q8IZD6	SLC22A15	797.0
ENSG00000163394	P32238	CCKAR	910.0
ENSG00000163395	Q86VF2	IGFN1	324.5
ENSG00000163399	P05023	ATP1A1	1628.0
ENSG00000163406	Q16348	SLC15A2	1628.0
ENSG00000163412	Q8N5X7	EIF4E3	842.0
ENSG00000163421	Q9HC23	PROK2	0.0
ENSG00000163424	Q96M34	C3orf30	97.4
ENSG00000163428	Q96CX6	LRRC58	910.0
ENSG00000163430	Q12841	FSTL1	454.6
ENSG00000163431	P29536	LMOD1	454.6
ENSG00000163435	P78545	ELF3	324.5
ENSG00000163440	Q8N4E4	PDCL2	324.5
ENSG00000163444	Q1AE95	TMEM183A	454.6
ENSG00000163449	Q96HH4	TMEM169	454.6
ENSG00000163453	Q16270	IGFBP7	324.5
ENSG00000163462	Q7Z4K8	TRIM46	454.6
ENSG00000163463	Q8N6L1	KRTCAP2	176.1
ENSG00000163464	P25024	CXCR1	324.5
ENSG00000163466	O15144	ARPC2	1368.0
ENSG00000163467	Q96A04	C1orf182	176.1
ENSG00000163468	P49368	CCT3	0.0
ENSG00000163472	Q9BSE2	TMEM79	324.5
ENSG00000163479	P43308	SSR2	910.0
ENSG00000163481	Q96BH1	RNF25	797.0
ENSG00000163482	Q9NRP7	STK36	1628.0
ENSG00000163485	P30542	ADORA1	454.6
ENSG00000163486	O75044	SRGAP2	910.0
ENSG00000163491	Q6ZWH5	NEK10	842.0
ENSG00000163492	Q6ZP82	CCDC141	454.6
ENSG00000163497	Q99581	FEV	176.1
ENSG00000163499	P53672	CRYBA2	97.4
ENSG00000163501	Q14623	IHH	910.0
ENSG00000163507	Q8TCG1	KIAA1524	842.0
ENSG00000163508	O95936	EOMES	454.6
ENSG00000163510	Q9HCG8	CWC22	1628.0
ENSG00000163512	Q9H6S1	AZI2	454.6
ENSG00000163513	P37173	TGFBR2	0.0
ENSG00000163515	Q9BQ08	RETNLB	91.0
ENSG00000163516	Q9H8Y5	ANKZF1	1368.0
ENSG00000163517	Q96DB2	HDAC11	910.0
ENSG00000163518	Q96PJ5	FCRL4	454.6
ENSG00000163519	Q6PIZ9	TRAT1	324.5
ENSG00000163520	P98095	FBLN2	797.0
ENSG00000163521	Q6UWU2	GLB1L	910.0
ENSG00000163526	Q9H853	6.1
ENSG00000163527	Q8TCJ2	STT3B	1628.0
ENSG00000163528	Q8N4Q1	CHCHD4	1368.0
ENSG00000163530	Q7Z7J5	DPPA2	97.4
ENSG00000163531	O94856	NFASC	910.0
ENSG00000163534	Q96LA6	FCRL1	97.4
ENSG00000163535	Q562F6	SGOL2	176.1
ENSG00000163536	Q99574	SERPINI1	910.0
ENSG00000163539	O75122	CLASP2	910.0
ENSG00000163541	P53597	SUCLG1	4200.0
ENSG00000163545	Q9H093	NUAK2	454.6
ENSG00000163554	P02549	SPTA1	910.0
ENSG00000163558	P41743	PRKCI	910.0
ENSG00000163563	P41218	MNDA	91.0
ENSG00000163564	Q6K0P9	PYHIN1	0.0
ENSG00000163565	Q16666	IFI16	91.0
ENSG00000163568	O14862	AIM2	91.0
ENSG00000163576	Q8N7U6	EFHB	842.0
ENSG00000163577	Q9GZV4	EIF5A2	1628.0
ENSG00000163581	P11168	SLC2A2	454.6
ENSG00000163584	Q6P5R6	RPL22L1	1628.0
ENSG00000163586	P07148	FABP1	454.6
ENSG00000163590	Q5SGD2	PPM1L	454.6
ENSG00000163596	Q8NDH6	ICA1L	910.0
ENSG00000163597	Q6ZP36	842.0
ENSG00000163599	P16410	CTLA4	324.5
ENSG00000163600	Q9Y6W8	ICOS	324.5
ENSG00000163602	Q8N488	RYBP	454.6
ENSG00000163605	Q9NY27	PPP4R2	797.0
ENSG00000163606	Q8TD46	CD200R1	324.5
ENSG00000163607	Q8N3Z3	GTPBP8	4200.0
ENSG00000163608	Q6NW34	C3orf17	361.2
ENSG00000163611	Q8N0Z3	SPICE1	324.5
ENSG00000163612	A6NMZ4	0.0
ENSG00000163617	Q8NCU4	KIAA1407	842.0
ENSG00000163618	Q9ULU8	CADPS	842.0
ENSG00000163623	P78426	NKX6-1	220.2
ENSG00000163624	Q92903	CDS1	1628.0
ENSG00000163625	Q8IZQ1	WDFY3	1368.0
ENSG00000163626	Q8N8Q8	COX18	1368.0
ENSG00000163629	Q12923	PTPN13	220.2
ENSG00000163630	Q8TBG9	SYNPR	454.6
ENSG00000163631	P02768	ALB	361.2
ENSG00000163632	Q96BT1	C3orf49	220.2
ENSG00000163633	Q96KX1	C4orf36	176.1
ENSG00000163634	Q6I9Y2	THOC7	910.0
ENSG00000163635	O15265	ATXN7	842.0
ENSG00000163636	Q15008	PSMD6	1628.0
ENSG00000163637	Q7Z3G6	PRICKLE2	797.0
ENSG00000163638	Q9P2N4	ADAMTS9	910.0
ENSG00000163644	Q8N3J5	PPM1K	454.6
ENSG00000163645	Q7L0X2	FAM194A	324.5
ENSG00000163646	P58418	CLRN1	454.6
ENSG00000163655	P49915	GMPS	4200.0
ENSG00000163659	Q7Z3E1	TIPARP	454.6
ENSG00000163660	Q9UK58	CCNL1	1628.0
ENSG00000163661	P26022	PTX3	454.6
ENSG00000163666	Q9UBX0	HESX1	361.2
ENSG00000163669	Q6ZR08	1628.0
ENSG00000163673	Q9C098	DCLK3	842.0
ENSG00000163681	Q14BN4	SLMAP	910.0
ENSG00000163682	P32969	RPL9	4200.0
ENSG00000163683	Q96QK8	C4orf34	910.0
ENSG00000163684	O95059	RPP14	454.6
ENSG00000163686	Q9BV23	ABHD6	454.6
ENSG00000163687	Q13609	DNASE1L3	797.0
ENSG00000163689	Q6ZVT6	C3orf67	797.0
ENSG00000163694	A0AV96	RBM47	454.6
[truncated: 296,922 more chars]
