# Supplementary material for: ProteinHistorian: Tools for the Comparative Analysis of Eukaryote Protein Origin
Source: PLoS Comput Biol. 2012 Jun 28;8(6):e1002567. doi: 10.1371/journal.pcbi.1002567 (PMC3386163; doi:10.1371/journal.pcbi.1002567)
Supplement: Dataset S1 — ProteinHistorian source code and examples. This archive contains the python source code for the command line version of ProteinHistorian. Installation instructions and several example analyses are given in the README file. (ZIP) [file pcbi.1002567.s001.zip › ProteinHistorian/example/families/PPODv4_PTHR7-OrthoMCL_families.txt]

# ./prepare_ppod_data.py PPODv4_PTHR7-OrthoMCL v4/PTHR7-OrthoMCL.tsv 2011-08-02 18:59:52.006193
#
CAEBR|ENTREZ:5631042|NCBI:XP_001679876 CAEEL|WB:WBGene00006737|UniProtKB:Q23238
CAEBR|ENTREZ:5637554|NCBI:XP_001674726 CAEEL|WB:WBGene00011084|UniProtKB:Q21786
ENTHI|ENTREZ:3410724|UniProtKB:B1N3E0 ENTHI|ENTREZ:6219673|UniProtKB:B1N3E0
ENTHI|ENTREZ:3411649|NCBI:XP_657352 ENTHI|ENTREZ:6219736|UniProtKB:B1N3J6
ENTHI|ENTREZ:3402109|NCBI:XP_647980 ENTHI|ENTREZ:6219741|UniProtKB:B1N3K2
ENTHI|ENTREZ:6220637|UniProtKB:B1N3W7 ENTHI|ENTREZ:6219865|UniProtKB:B1N3W7
ENTHI|ENTREZ:6219432|UniProtKB:B1N2R9 ENTHI|ENTREZ:3408932|UniProtKB:B1N2R9
ENTHI|ENTREZ:3410388|UniProtKB:B1N2S5 ENTHI|ENTREZ:6219438|UniProtKB:B1N2S5
ENTHI|ENTREZ:6219446|UniProtKB:B1N2S9 ENTHI|ENTREZ:6219707|UniProtKB:B1N3H2
ENTHI|ENTREZ:6219588|UniProtKB:B1N361 ENTHI|ENTREZ:3411196|UniProtKB:B1N361
ENTHI|ENTREZ:6219899|UniProtKB:B1N3Z6 ENTHI|ENTREZ:6219930|UniProtKB:B1N425
ENTHI|ENTREZ:3405764|NCBI:XP_651459 ENTHI|ENTREZ:6219945|UniProtKB:B1N435
CAEBR|ENTREZ:5641372|NCBI:XP_001677746 CAEEL|WB:WBGene00009787|UniProtKB:Q20468
EMENI|ENTREZ:2872162|UniProtKB:Q5B516 NEUCR|ENTREZ:3879347|UniProtKB:Q9HE77
EMENI|ENTREZ:2872171|UniProtKB:Q5B511 NEUCR|ENTREZ:3874345|UniProtKB:Q7S0V9
EMENI|ENTREZ:2872159|UniProtKB:Q5B520 NEUCR|ENTREZ:3872954|UniProtKB:Q7RY00
EMENI|ENTREZ:2872161|UniProtKB:Q5B517 NEUCR|ENTREZ:3874313|UniProtKB:Q7S0U1
EMENI|ENTREZ:2872179|UniProtKB:Q5B501 NEUCR|ENTREZ:3874993|UniProtKB:Q872D5
CAEBR|ENTREZ:5642464|NCBI:XP_001665009 CAEEL|WB:WBGene00006683|UniProtKB:Q6EUT8
EMENI|ENTREZ:2872167|UniProtKB:Q5B505 NEUCR|ENTREZ:3877802|UniProtKB:Q7S823
EMENI|ENTREZ:2872177|UniProtKB:Q5B502 NEUCR|ENTREZ:3877122|UniProtKB:Q7S7L6
ARATH|TAIR:locus:2177754|NCBI:NP_201302.1 CHLRE|ENTREZ:5720766|UniProtKB:A8J1N8 ORYSJ|ENTREZ:4331904|UniProtKB:Q10QM8
EMENI|ENTREZ:2872129|UniProtKB:Q5B547 NEUCR|ENTREZ:3874119|UniProtKB:Q7S0A0
EMENI|ENTREZ:2872137|UniProtKB:Q5B542 NEUCR|ENTREZ:3873025|UniProtKB:Q9C2J2
DROME|FB:FBgn0037180|UniProtKB:Q9VNS4 DROME|FB:FBgn0037178|UniProtKB:Q9VNS4
DROME|FB:FBgn0046878|UniProtKB:Q9VNL1 DROME|FB:FBgn0046876|UniProtKB:Q9VNL2
DROME|FB:FBgn0031859|UniProtKB:Q8IPJ1 DROME|FB:FBgn0042189|UniProtKB:Q9VM83
DROME|FB:FBgn0032040|UniProtKB:Q9VLL6 DROME|FB:FBgn0036711|UniProtKB:Q9VVF5
DROME|FB:FBgn0037124|UniProtKB:Q9VNZ0 DROME|FB:FBgn0037122|UniProtKB:Q9VNZ2
DROME|FB:FBgn0053290|UniProtKB:Q7KTW1 DROME|FB:FBgn0037126|UniProtKB:Q9VNY8
DROME|FB:FBgn0038566|UniProtKB:Q9VED4 DROME|FB:FBgn0046301|UniProtKB:Q9VNX7
DROME|FB:FBgn0037177|UniProtKB:Q9VNS7 DROME|FB:FBgn0052453|UniProtKB:Q9VNS7
DROME|FB:FBgn0031391|UniProtKB:Q9VQ77 DROME|FB:FBgn0030664|UniProtKB:Q9VXS5
DROME|FB:FBgn0051976|UniProtKB:Q9VPK1 DROME|FB:FBgn0030074|UniProtKB:Q9W3A5
CAEBR|ENTREZ:5643833|NCBI:XP_001666326 CAEEL|WB:WBGene00008718|UniProtKB:O45348
CAEBR|ENTREZ:5641117|NCBI:XP_001677532 CAEEL|WB:WBGene00019986|UniProtKB:Q23030
CAEBR|ENTREZ:5639456|NCBI:XP_001675984 CAEEL|WB:WBGene00009259|UniProtKB:Q93636
CAEBR|ENTREZ:5640854|NCBI:XP_001677306 CAEEL|WB:WBGene00077673|UniProtKB:B1Q234
CAEBR|ENTREZ:5633995|NCBI:XP_001671333 CAEEL|WB:WBGene00015572|UniProtKB:Q17798
CAEBR|ENTREZ:5627850|NCBI:XP_001668200 CAEEL|WB:WBGene00004684|UniProtKB:Q19491
ANOGA|ENSEMBL:AGAP011737|ENSEMBL:AGAP011737-PA DROME|FB:FBgn0034903|UniProtKB:Q9W1J9
CAEBR|ENTREZ:5633984|NCBI:XP_001671322 CAEEL|WB:WBGene00019509|UniProtKB:O45180
CAEBR|ENTREZ:5639309|NCBI:XP_001675849 CAEEL|WB:WBGene00018744|UniProtKB:Q20711
TETTH|ENTREZ:4509161|NCBI:XP_001018454 TETTH|ENTREZ:4509153|NCBI:XP_001018457
STRPU|ENTREZ:764575|NCBI:XP_001200951 STRPU|ENTREZ:767172|NCBI:XP_001203729
CAEBR|ENTREZ:5631874|NCBI:XP_001680660 CAEEL|WB:WBGene00021778|UniProtKB:Q9N3K1
CAEBR|ENTREZ:5643415|NCBI:XP_001665926 CAEEL|WB:WBGene00012648|UniProtKB:Q9XX27
BOVIN|ENSEMBL:ENSBTAG00000027442|UniProtKB:Q0VCL6 CANFA|ENSEMBL:ENSCAFG00000001520|ENSEMBL:ENSCAFP00000002209 CHICK|ENTREZ:396209|UniProtKB:P17924 HUMAN|ENSEMBL:ENSG00000147862|UniProtKB:O00712 MACMU|ENSEMBL:ENSMMUG00000014697|ENSEMBL:ENSMMUP00000039242 MONDO|ENSEMBL:ENSMODG00000014999|ENSEMBL:ENSMODP00000018756 MOUSE|MGI:MGI:103188|UniProtKB:P97863 ORNAN|ENSEMBL:ENSOANG00000010122|ENSEMBL:ENSOANP00000016050 RAT|RGD:62015|UniProtKB:O70185 FUGRU|ENSEMBL:ENSTRUG00000001510|ENSEMBL:ENSTRUP00000003486
CAEBR|ENTREZ:5637710|NCBI:XP_001674878 CAEEL|WB:WBGene00011251|UniProtKB:O18001
CAEBR|ENTREZ:5634118|NCBI:XP_001671453 CAEEL|WB:WBGene00012016|UniProtKB:Q17762
CAEBR|ENTREZ:5643858|NCBI:XP_001666346 CAEEL|WB:WBGene00006509|UniProtKB:Q9XWB4
ANOGA|ENSEMBL:AGAP007726|ENSEMBL:AGAP007726-PB BOVIN|ENSEMBL:ENSBTAG00000002329|ENSEMBL:ENSBTAP00000003007 BOVIN|ENSEMBL:ENSBTAG00000003185|UniProtKB:O97902 BOVIN|ENSEMBL:ENSBTAG00000012263|UniProtKB:A3KMY6 CANFA|ENSEMBL:ENSCAFG00000001096|ENSEMBL:ENSCAFP00000001537 CANFA|ENSEMBL:ENSCAFG00000003370|ENSEMBL:ENSCAFP00000005006 CIOIN|ENSEMBL:ENSCING00000006711|ENSEMBL:ENSCINP00000013775 DANRE|ENSEMBL:ENSDARG00000002607|ENSEMBL:ENSDARP00000010045 DANRE|ENSEMBL:ENSDARG00000029463|ENSEMBL:ENSDARP00000056615 DANRE|ZFIN:ZDB-GENE-041210-256|UniProtKB:Q5RG20 DANRE|ZFIN:ZDB-GENE-030131-5060|UniProtKB:Q5TZC7 DROME|FB:FBgn0050372|UniProtKB:A1Z7A6 ENTHI|ENTREZ:3409462|NCBI:XP_655148 ENTHI|ENTREZ:3407891|NCBI:XP_653579 CHICK|ENTREZ:768599|NCBI:XP_001231632 CHICK|ENTREZ:428385|NCBI:XP_425945 HUMAN|ENSEMBL:ENSG00000153317|UniProtKB:Q9ULH1 HUMAN|ENSEMBL:ENSG00000151693|UniProtKB:O43150 HUMAN|ENSEMBL:ENSG00000088280|UniProtKB:Q8TDY4 MACMU|ENSEMBL:ENSMMUG00000018033|ENSEMBL:ENSMMUP00000023698 MACMU|ENSEMBL:ENSMMUG00000012145|ENSEMBL:ENSMMUP00000015930 MONDO|ENSEMBL:ENSMODG00000001522|ENSEMBL:ENSMODP00000001853 MONDO|ENSEMBL:ENSMODG00000014685|ENSEMBL:ENSMODP00000018357 MOUSE|MGI:MGI:1342335|UniProtKB:Q9QWY8 MOUSE|MGI:MGI:2685438|UniProtKB:Q7SIG6 MOUSE|MGI:MGI:2684986|UniProtKB:Q5U464 ORNAN|ENSEMBL:ENSOANG00000008104|ENSEMBL:ENSOANP00000012885 PANTR|ENSEMBL:ENSPTRG00000011636|ENSEMBL:ENSPTRP00000020010 PANTR|ENSEMBL:ENSPTRG00000020587|ENSEMBL:ENSPTRP00000035200 PANTR|ENSEMBL:ENSPTRG00000000328|ENSEMBL:ENSPTRP00000000576 RAT|RGD:1593929|NCBI:XP_001069024 RAT|RGD:1305263|NCBI:XP_001074649 RAT|RGD:1307379|UniProtKB:Q1AAU6 STRPU|ENTREZ:577726|NCBI:XP_001187380 FUGRU|ENSEMBL:ENSTRUG00000006131|ENSEMBL:ENSTRUP00000014900 FUGRU|ENSEMBL:ENSTRUG00000009127|ENSEMBL:ENSTRUP00000022960 FUGRU|ENSEMBL:ENSTRUG00000014081|ENSEMBL:ENSTRUP00000036037 FUGRU|ENSEMBL:ENSTRUG00000011416|ENSEMBL:ENSTRUP00000028832 XENTR|ENSEMBL:ENSXETG00000017737|ENSEMBL:ENSXETP00000038492 XENTR|ENSEMBL:ENSXETG00000008265|ENSEMBL:ENSXETP00000018126 XENTR|ENSEMBL:ENSXETG00000017526|ENSEMBL:ENSXETP00000018130
EMENI|ENTREZ:2873918|UniProtKB:Q5B839 BOVIN|ENSEMBL:ENSBTAG00000016206|UniProtKB:P21398 BOVIN|ENSEMBL:ENSBTAG00000001288|UniProtKB:P56560 CANFA|ENSEMBL:ENSCAFG00000014435|UniProtKB:P58027 CANFA|ENSEMBL:ENSCAFG00000014451|UniProtKB:Q7YRB7 CHLRE|ENTREZ:5723930|UniProtKB:A8I0K5 CIOIN|ENSEMBL:ENSCING00000014415|ENSEMBL:ENSCINP00000026090 DANRE|ZFIN:ZDB-GENE-040329-3|UniProtKB:Q6NSN2 DICDI|dictyBase:DDB_G0288541|UniProtKB:Q54IT3 DICDI|dictyBase:DDB_G0282999|UniProtKB:Q54RP5 CHICK|ENTREZ:418561|NCBI:XP_416766 CHICK|ENTREZ:418563|UniProtKB:Q5F4B5 GLOVI|ENTREZ:2598990|UniProtKB:Q7NLK0 GLOVI|ENTREZ:2599109|UniProtKB:Q7NLX8 HUMAN|ENSEMBL:ENSG00000189221|UniProtKB:P21397 HUMAN|ENSEMBL:ENSG00000069535|UniProtKB:P27338 LEPIN|ENTREZ:1153542|UniProtKB:Q8EYL3 MACMU|ENSEMBL:ENSMMUG00000019489|ENSEMBL:ENSMMUP00000025612 MACMU|ENSEMBL:ENSMMUG00000019492|ENSEMBL:ENSMMUP00000025615 MONDO|ENSEMBL:ENSMODG00000021092|ENSEMBL:ENSMODP00000026371 MONDO|ENSEMBL:ENSMODG00000021093|ENSEMBL:ENSMODP00000037662 MOUSE|MGI:MGI:96915|UniProtKB:Q64133 MOUSE|MGI:MGI:96916|UniProtKB:Q8BW75 NEUCR|ENTREZ:3874275|UniProtKB:Q7S0P0 ORNAN|ENSEMBL:ENSOANG00000006486|ENSEMBL:ENSOANP00000010361 ORNAN|ENSEMBL:ENSOANG00000006490|ENSEMBL:ENSOANP00000010364 PANTR|ENSEMBL:ENSPTRG00000021817|ENSEMBL:ENSPTRP00000037441 PSEA7|ENTREZ:5355142|UniProtKB:A6UYN1 RAT|RGD:61898|UniProtKB:P21396 RAT|RGD:3041|UniProtKB:P19643 STRPU|ENTREZ:583484|NCBI:XP_001175620 STRPU|ENTREZ:760963|NCBI:XP_001190222 STRPU|ENTREZ:764927|NCBI:XP_001201561 STRPU|ENTREZ:590198|NCBI:XP_794903 FUGRU|ENSEMBL:ENSTRUG00000004820|ENSEMBL:ENSTRUP00000011522 FUGRU|ENSEMBL:ENSTRUG00000013814|ENSEMBL:ENSTRUP00000035302 TETTH|ENTREZ:4516151|NCBI:XP_001025293 TETTH|ENTREZ:4504382|UniProtKB:Q23AJ4 XENTR|ENSEMBL:ENSXETG00000004839|ENSEMBL:ENSXETP00000010504 XENTR|ENSEMBL:ENSXETG00000004849|ENSEMBL:ENSXETP00000010517 XENTR|ENSEMBL:ENSXETG00000025817|ENSEMBL:ENSXETP00000010521
STRPU|ENTREZ:763332|NCBI:XP_001199263 STRPU|ENTREZ:758126|NCBI:XP_001180423
ARATH|TAIR:locus:1005716687|NCBI:NP_849849.1 ORYSJ|ENTREZ:4327638|UniProtKB:Q0JQC0
BOVIN|ENSEMBL:ENSBTAG00000006841|ENSEMBL:ENSBTAP00000051228 BOVIN|ENSEMBL:ENSBTAG00000007324|ENSEMBL:ENSBTAP00000009633 BOVIN|ENSEMBL:ENSBTAG00000010704|UniProtKB:Q58CS0 CANFA|ENSEMBL:ENSCAFG00000006768|ENSEMBL:ENSCAFP00000010101 CANFA|ENSEMBL:ENSCAFG00000001718|ENSEMBL:ENSCAFP00000002498 CANFA|ENSEMBL:ENSCAFG00000002964|ENSEMBL:ENSCAFP00000004396 DANRE|ENSEMBL:ENSDARG00000014792|ENSEMBL:ENSDARP00000025492 DANRE|ENSEMBL:ENSDARG00000069402|ENSEMBL:ENSDARP00000091743 DANRE|ENSEMBL:ENSDARG00000003020|ENSEMBL:ENSDARP00000005494 DANRE|ENSEMBL:ENSDARG00000004597|ENSEMBL:ENSDARP00000071120 DANRE|ENSEMBL:ENSDARG00000016739|ENSEMBL:ENSDARP00000012462 DANRE|ZFIN:ZDB-GENE-050522-533|UniProtKB:Q503I7 DROME|FB:FBgn0028370|UniProtKB:Q9V430 CHICK|ENTREZ:428862|NCBI:XP_426419 HUMAN|ENSEMBL:ENSG00000131409|UniProtKB:Q9NT99 HUMAN|ENSEMBL:ENSG00000128594|UniProtKB:Q9HBW1 HUMAN|ENSEMBL:ENSG00000148948|UniProtKB:Q9HCJ2 MACMU|ENSEMBL:ENSMMUG00000021059|ENSEMBL:ENSMMUP00000027716 MACMU|ENSEMBL:ENSMMUG00000007945|ENSEMBL:ENSMMUP00000010422 MACMU|ENSEMBL:ENSMMUG00000015436|ENSEMBL:ENSMMUP00000020242 MONDO|ENSEMBL:ENSMODG00000024461|ENSEMBL:ENSMODP00000034238 MONDO|ENSEMBL:ENSMODG00000015194|ENSEMBL:ENSMODP00000018980 MOUSE|MGI:MGI:3027390|UniProtKB:P0C192 MOUSE|MGI:MGI:2182081|UniProtKB:Q99PH1 MOUSE|MGI:MGI:2442636|UniProtKB:Q8C031 ORNAN|ENSEMBL:ENSOANG00000000566|ENSEMBL:ENSOANP00000000897 PANTR|ENSEMBL:ENSPTRG00000011346|ENSEMBL:ENSPTRP00000019491 PANTR|ENSEMBL:ENSPTRG00000003515|ENSEMBL:ENSPTRP00000006103 PANTR|ENSEMBL:ENSPTRG00000019656|ENSEMBL:ENSPTRP00000033656 RAT|RGD:1311013|NCBI:XP_230311 RAT|RGD:1307121|NCBI:XP_218615 RAT|RGD:1560026|UniProtKB:Q45R42 FUGRU|ENSEMBL:ENSTRUG00000002618|ENSEMBL:ENSTRUP00000006081 FUGRU|ENSEMBL:ENSTRUG00000002096|ENSEMBL:ENSTRUP00000004823 FUGRU|ENSEMBL:ENSTRUG00000005710|ENSEMBL:ENSTRUP00000013855 FUGRU|ENSEMBL:ENSTRUG00000013375|ENSEMBL:ENSTRUP00000034090 FUGRU|ENSEMBL:ENSTRUG00000014390|ENSEMBL:ENSTRUP00000036786 FUGRU|ENSEMBL:ENSTRUG00000014064|ENSEMBL:ENSTRUP00000035981 FUGRU|ENSEMBL:ENSTRUG00000016255|ENSEMBL:ENSTRUP00000041555 XENTR|ENSEMBL:ENSXETG00000001602|ENSEMBL:ENSXETP00000003379 XENTR|ENSEMBL:ENSXETG00000003847|ENSEMBL:ENSXETP00000008353
ANOGA|ENSEMBL:AGAP003702|ENSEMBL:AGAP003702-PA BOVIN|ENSEMBL:ENSBTAG00000011743|ENSEMBL:ENSBTAP00000015593 BOVIN|ENSEMBL:ENSBTAG00000005968|ENSEMBL:ENSBTAP00000007834 BOVIN|ENSEMBL:ENSBTAG00000000917|ENSEMBL:ENSBTAP00000001218 CAEBR|ENTREZ:5638846|NCBI:XP_001667069 CAEEL|WB:WBGene00003555|UniProtKB:Q20176 CANFA|ENSEMBL:ENSCAFG00000008621|ENSEMBL:ENSCAFP00000012707 CANFA|ENSEMBL:ENSCAFG00000009587|ENSEMBL:ENSCAFP00000014138 CANFA|ENSEMBL:ENSCAFG00000008883|ENSEMBL:ENSCAFP00000013098 CIOIN|ENSEMBL:ENSCING00000003765|UniProtKB:Q4H2P2 DANRE|ENSEMBL:ENSDARG00000055884|ENSEMBL:ENSDARP00000093731 DANRE|ZFIN:ZDB-GENE-041020-1|UniProtKB:O57460 DANRE|ZFIN:ZDB-GENE-060818-2|UniProtKB:Q2ABP0 DANRE|ZFIN:ZDB-GENE-060818-1|UniProtKB:Q2ABP1 DROME|FB:FBgn0003719|UniProtKB:P25723 DROME|FB:FBgn0004885|UniProtKB:Q23995 CHICK|ENTREZ:395441|UniProtKB:Q9DER7 HUMAN|ENSEMBL:ENSG00000168487|UniProtKB:P13497 HUMAN|ENSEMBL:ENSG00000038295|UniProtKB:O43897 HUMAN|ENSEMBL:ENSG00000095587|UniProtKB:Q9Y6L7 MACMU|ENSEMBL:ENSMMUG00000015826|ENSEMBL:ENSMMUP00000020803 MACMU|ENSEMBL:ENSMMUG00000015799|ENSEMBL:ENSMMUP00000020759 MONDO|ENSEMBL:ENSMODG00000002435|ENSEMBL:ENSMODP00000002962 MONDO|ENSEMBL:ENSMODG00000004648|ENSEMBL:ENSMODP00000005726 MONDO|ENSEMBL:ENSMODG00000009540|ENSEMBL:ENSMODP00000011921 MOUSE|MGI:MGI:88176|UniProtKB:P98063 MOUSE|MGI:MGI:106923|UniProtKB:Q62381 MOUSE|MGI:MGI:1346044|UniProtKB:Q9WVM6 ORNAN|ENSEMBL:ENSOANG00000014482|ENSEMBL:ENSOANP00000022827 PANTR|ENSEMBL:ENSPTRG00000002795|ENSEMBL:ENSPTRP00000004890 PANTR|ENSEMBL:ENSPTRG00000020054|ENSEMBL:ENSPTRP00000034342 PANTR|ENSEMBL:ENSPTRG00000016577|ENSEMBL:ENSPTRP00000028449 RAT|RGD:1306120|NCBI:XP_001073797 RAT|RGD:1559756|NCBI:XP_001054070 STRPU|ENTREZ:373360|UniProtKB:P98069 FUGRU|ENSEMBL:ENSTRUG00000002403|ENSEMBL:ENSTRUP00000005562 FUGRU|ENSEMBL:ENSTRUG00000007352|ENSEMBL:ENSTRUP00000018161 FUGRU|ENSEMBL:ENSTRUG00000015820|ENSEMBL:ENSTRUP00000040420 XENTR|ENSEMBL:ENSXETG00000007493|ENSEMBL:ENSXETP00000016336 XENTR|ENSEMBL:ENSXETG00000017032|ENSEMBL:ENSXETP00000037103 XENTR|ENSEMBL:ENSXETG00000010536|ENSEMBL:ENSXETP00000023105
ANOGA|ENSEMBL:AGAP004801|ENSEMBL:AGAP004801-PB EMENI|ENTREZ:2874385|UniProtKB:Q5B9M4 BOVIN|ENSEMBL:ENSBTAG00000000781|ENSEMBL:ENSBTAP00000001039 BOVIN|ENSEMBL:ENSBTAG00000021595|ENSEMBL:ENSBTAP00000028783 CAEBR|ENTREZ:5644318|NCBI:XP_001666756 CAEEL|WB:WBGene00022717|UniProtKB:Q02328 CANFA|ENSEMBL:ENSCAFG00000007764|ENSEMBL:ENSCAFP00000011536 CANFA|ENSEMBL:ENSCAFG00000013367|ENSEMBL:ENSCAFP00000019716 CIOIN|ENSEMBL:ENSCING00000001049|UniProtKB:Q69HP0 DANRE|ENSEMBL:ENSDARG00000060627|ENSEMBL:ENSDARP00000079981 DANRE|ENSEMBL:ENSDARG00000062972|ENSEMBL:ENSDARP00000002285 DANRE|ZFIN:ZDB-GENE-070209-59|UniProtKB:A2RV36 DICDI|dictyBase:DDB_G0285703|UniProtKB:Q1ZXE9 DROME|FB:FBgn0036309|UniProtKB:Q8MQJ8 ENTHI|ENTREZ:3403188|NCBI:XP_648912 ENTHI|ENTREZ:3409690|NCBI:XP_655382 CHICK|ENTREZ:770683|NCBI:XP_001232953 CHICK|ENTREZ:416836|UniProtKB:Q5ZJZ1 HUMAN|ENSEMBL:ENSG00000130787|UniProtKB:O75146 HUMAN|ENSEMBL:ENSG00000127946|UniProtKB:O00291 MACMU|ENSEMBL:ENSMMUG00000015221|ENSEMBL:ENSMMUP00000019958 MACMU|ENSEMBL:ENSMMUG00000005229|ENSEMBL:ENSMMUP00000035385 MONDO|ENSEMBL:ENSMODG00000013732|ENSEMBL:ENSMODP00000017171 MOUSE|MGI:MGI:1099804|NCBI:NP_666113 MOUSE|MGI:MGI:1352504|UniProtKB:Q9JKY5 NEUCR|ENTREZ:3880389|UniProtKB:Q7SDY1 ORNAN|ENSEMBL:ENSOANG00000003787|ENSEMBL:ENSOANP00000006002 ORNAN|ENSEMBL:ENSOANG00000006185|ENSEMBL:ENSOANP00000009891 PANTR|ENSEMBL:ENSPTRG00000019307|ENSEMBL:ENSPTRP00000033023 PANTR|ENSEMBL:ENSPTRG00000005586|ENSEMBL:ENSPTRP00000009491 RAT|RGD:620305|UniProtKB:Q8VHU1 RAT|RGD:621615|UniProtKB:Q99PW9 YEAST|SGD:S000005187|UniProtKB:P33338 SCHPO|GeneDB_Spombe:SPAC688.11|UniProtKB:Q9P6L5 STRPU|ENTREZ:580390|NCBI:XP_001189407 STRPU|ENTREZ:577269|NCBI:XP_782602 FUGRU|ENSEMBL:ENSTRUG00000005542|ENSEMBL:ENSTRUP00000013339 FUGRU|ENSEMBL:ENSTRUG00000008752|ENSEMBL:ENSTRUP00000021987 FUGRU|ENSEMBL:ENSTRUG00000018502|ENSEMBL:ENSTRUP00000047364 XENTR|ENSEMBL:ENSXETG00000005793|ENSEMBL:ENSXETP00000012753 XENTR|ENSEMBL:ENSXETG00000005880|ENSEMBL:ENSXETP00000012962
ANOGA|ENSEMBL:AGAP003366|ENSEMBL:AGAP003366-PA BOVIN|ENSEMBL:ENSBTAG00000021337|ENSEMBL:ENSBTAP00000028448 BOVIN|ENSEMBL:ENSBTAG00000005271|ENSEMBL:ENSBTAP00000006948 BOVIN|ENSEMBL:ENSBTAG00000037394|UniProtKB:A6QLJ5 CAEBR|ENTREZ:5640198|NCBI:XP_001676693 CAEEL|WB:WBGene00003477|UniProtKB:Q9TXP3 CANFA|ENSEMBL:ENSCAFG00000007500|ENSEMBL:ENSCAFP00000011162 CANFA|ENSEMBL:ENSCAFG00000024896|ENSEMBL:ENSCAFP00000011164 CANFA|ENSEMBL:ENSCAFG00000000612|ENSEMBL:ENSCAFP00000000866 CIOIN|ENSEMBL:ENSCING00000013448|ENSEMBL:ENSCINP00000015831 CIOIN|ENSEMBL:ENSCING00000008789|ENSEMBL:ENSCINP00000017890 DANRE|ENSEMBL:ENSDARG00000059460|ENSEMBL:ENSDARP00000077099 DANRE|ZFIN:ZDB-GENE-040718-139|UniProtKB:Q1LXZ0 DICDI|dictyBase:DDB_G0287961|UniProtKB:Q54JL9 DROME|FB:FBgn0025802|UniProtKB:Q9VGH9 CHICK|ENTREZ:423043|NCBI:XP_001233087 CHICK|ENTREZ:417071|NCBI:XP_415358 HUMAN|ENSEMBL:ENSG00000100241|UniProtKB:O95248 HUMAN|ENSEMBL:ENSG00000133812|UniProtKB:Q86WG5 MACMU|ENSEMBL:ENSMMUG00000009082|ENSEMBL:ENSMMUP00000011923 MACMU|ENSEMBL:ENSMMUG00000009205|ENSEMBL:ENSMMUP00000036954 MONDO|ENSEMBL:ENSMODG00000008083|ENSEMBL:ENSMODP00000034673 MONDO|ENSEMBL:ENSMODG00000005805|ENSEMBL:ENSMODP00000007183 MOUSE|MGI:MGI:1925230|UniProtKB:Q6ZPE2 MOUSE|MGI:MGI:1921831|UniProtKB:Q91VH0 ORNAN|ENSEMBL:ENSOANG00000005857|ENSEMBL:ENSOANP00000009325 ORNAN|ENSEMBL:ENSOANG00000005856|ENSEMBL:ENSOANP00000027791 PANTR|ENSEMBL:ENSPTRG00000014541|ENSEMBL:ENSPTRP00000042901 PANTR|ENSEMBL:ENSPTRG00000003352|ENSEMBL:ENSPTRP00000005858 RAT|RGD:1588657|NCBI:XP_001076611 RAT|RGD:1559442|NCBI:XP_001077749 RAT|RGD:1307090|NCBI:XP_217021 RAT|RGD:1588651|NCBI:XP_001076632 STRPU|ENTREZ:759763|NCBI:XP_001185658 STRPU|ENTREZ:589276|NCBI:XP_001180581 STRPU|ENTREZ:752534|NCBI:XP_001179450 FUGRU|ENSEMBL:ENSTRUG00000007524|ENSEMBL:ENSTRUP00000018642 FUGRU|ENSEMBL:ENSTRUG00000017424|ENSEMBL:ENSTRUP00000044660 XENTR|ENSEMBL:ENSXETG00000023079|ENSEMBL:ENSXETP00000049914 XENTR|ENSEMBL:ENSXETG00000009226|ENSEMBL:ENSXETP00000020269 XENTR|ENSEMBL:ENSXETG00000024811|ENSEMBL:ENSXETP00000020270
ANOGA|ENSEMBL:AGAP003560|ENSEMBL:AGAP003560-PA ARATH|TAIR:locus:2032298|NCBI:NP_177278.3 EMENI|ENTREZ:2872423|UniProtKB:Q5B4A7 BOVIN|ENSEMBL:ENSBTAG00000004401|ENSEMBL:ENSBTAP00000005775 BOVIN|ENSEMBL:ENSBTAG00000005444|ENSEMBL:ENSBTAP00000007163 CAEBR|ENTREZ:5627678|NCBI:XP_001667542 CAEBR|ENTREZ:5640607|NCBI:XP_001677084 CAEEL|WB:WBGene00009178|UniProtKB:P91854 CAEEL|WB:WBGene00018604|UniProtKB:Q9GPA0 CANFA|ENSEMBL:ENSCAFG00000004253|ENSEMBL:ENSCAFP00000006337 CANFA|ENSEMBL:ENSCAFG00000005500|ENSEMBL:ENSCAFP00000008240 DANRE|ZFIN:ZDB-GENE-061103-619|UniProtKB:A0JMD3 DANRE|ZFIN:ZDB-GENE-050517-21|UniProtKB:A3KNY0 DICDI|dictyBase:DDB_G0274103|UniProtKB:Q8T191 DROME|FB:FBgn0014075|UniProtKB:Q09332 ENTHI|ENTREZ:3408819|NCBI:XP_654498 CHICK|ENTREZ:418786|NCBI:XP_416981 CHICK|ENTREZ:424757|NCBI:XP_422579 HUMAN|ENSEMBL:ENSG00000136731|UniProtKB:Q9NYU2 HUMAN|ENSEMBL:ENSG00000102595|UniProtKB:Q9NYU1 LEIMA|ENTREZ:3608741|UniProtKB:Q4FXJ1 MACMU|ENSEMBL:ENSMMUG00000023321|ENSEMBL:ENSMMUP00000030702 MONDO|ENSEMBL:ENSMODG00000018642|ENSEMBL:ENSMODP00000023246 MOUSE|MGI:MGI:1913685|NCBI:NP_001074721 MOUSE|MGI:MGI:2443162|UniProtKB:Q6P5E4 NEUCR|ENTREZ:3875618|UniProtKB:Q7S407 ORNAN|ENSEMBL:ENSOANG00000007756|ENSEMBL:ENSOANP00000012352 ORNAN|ENSEMBL:ENSOANG00000014914|ENSEMBL:ENSOANP00000023478 ORYSJ|ENTREZ:4330236|UniProtKB:Q0DYW4 PANTR|ENSEMBL:ENSPTRG00000012439|ENSEMBL:ENSPTRP00000021304 RAT|RGD:619710|UniProtKB:Q9JLA3 SCHPO|GeneDB_Spombe:SPBPJ4664.06|UniProtKB:Q09140 STRPU|ENTREZ:583024|NCBI:XP_788044 STRPU|ENTREZ:581795|NCBI:XP_786873 STRPU|ENTREZ:754086|NCBI:XP_001184359 STRPU|ENTREZ:759821|NCBI:XP_001185856 STRPU|ENTREZ:766885|NCBI:XP_001203092 FUGRU|ENSEMBL:ENSTRUG00000002530|ENSEMBL:ENSTRUP00000005875 FUGRU|ENSEMBL:ENSTRUG00000015281|ENSEMBL:ENSTRUP00000039047 XENTR|ENSEMBL:ENSXETG00000006457|ENSEMBL:ENSXETP00000014160 XENTR|ENSEMBL:ENSXETG00000016770|ENSEMBL:ENSXETP00000036583
ANOGA|ENSEMBL:AGAP010643|ENSEMBL:AGAP010643-PA ARATH|TAIR:locus:2169058|NCBI:NP_001119390.1 ASHGO|ENTREZ:4622889|UniProtKB:Q750N2 EMENI|ENTREZ:2870172|UniProtKB:Q5AWN4 BOVIN|ENSEMBL:ENSBTAG00000011597|ENSEMBL:ENSBTAP00000015410 BOVIN|ENSEMBL:ENSBTAG00000017809|ENSEMBL:ENSBTAP00000023680 CAEBR|ENTREZ:5643212|NCBI:XP_001665734 CAEEL|WB:WBGene00001352|UniProtKB:Q9XTF6 CANFA|ENSEMBL:ENSCAFG00000006351|ENSEMBL:ENSCAFP00000009540 CANFA|ENSEMBL:ENSCAFG00000015950|ENSEMBL:ENSCAFP00000023464 CHLRE|ENTREZ:5715404|UniProtKB:A8HQN5 CIOIN|ENSEMBL:ENSCING00000015720|ENSEMBL:ENSCINP00000027664 DANRE|ENSEMBL:ENSDARG00000061312|ENSEMBL:ENSDARP00000081680 DANRE|ZFIN:ZDB-GENE-040426-1612|UniProtKB:A1L1F4 DICDI|dictyBase:DDB_G0275929|UniProtKB:Q552Q7 DROME|FB:FBgn0033676|UniProtKB:A1Z8S6 CHICK|ENTREZ:418910|NCBI:NP_001012845 CHICK|ENTREZ:422787|UniProtKB:Q5F3V3 HUMAN|ENSEMBL:ENSG00000121892|UniProtKB:Q29RF7 HUMAN|ENSEMBL:ENSG00000083642|UniProtKB:Q9NTI5 MACMU|ENSEMBL:ENSMMUG00000007201|ENSEMBL:ENSMMUP00000009451 MACMU|ENSEMBL:ENSMMUG00000011323|ENSEMBL:ENSMMUP00000009455 MONDO|ENSEMBL:ENSMODG00000020557|ENSEMBL:ENSMODP00000025717 MONDO|ENSEMBL:ENSMODG00000009630|ENSEMBL:ENSMODP00000033228 MOUSE|MGI:MGI:1918771|UniProtKB:Q6A026 MOUSE|MGI:MGI:2140945|UniProtKB:Q4VA53 NEUCR|ENTREZ:3872851|UniProtKB:Q7RVP8 ORNAN|ENSEMBL:ENSOANG00000010337|ENSEMBL:ENSOANP00000016399 ORNAN|ENSEMBL:ENSOANG00000015485|ENSEMBL:ENSOANP00000024381 ORYSJ|ENTREZ:4340775|UniProtKB:Q0DCV3 PANTR|ENSEMBL:ENSPTRG00000005771|ENSEMBL:ENSPTRP00000009824 PANTR|ENSEMBL:ENSPTRG00000015999|ENSEMBL:ENSPTRP00000027535 RAT|RGD:1307094|UniProtKB:A4L9P7 RAT|RGD:1310838|UniProtKB:Q6TRW4 YEAST|SGD:S000004681|UniProtKB:Q04264 SCHPO|GeneDB_Spombe:SPAC110.02|UniProtKB:Q9HFF5 STRPU|ENTREZ:585711|NCBI:XP_790621 FUGRU|ENSEMBL:ENSTRUG00000001404|ENSEMBL:ENSTRUP00000003229 FUGRU|ENSEMBL:ENSTRUG00000012342|ENSEMBL:ENSTRUP00000031253 XENTR|ENSEMBL:ENSXETG00000017000|ENSEMBL:ENSXETP00000037051 XENTR|ENSEMBL:ENSXETG00000012823|ENSEMBL:ENSXETP00000028040
ANOGA|ENSEMBL:AGAP000874|ENSEMBL:AGAP000874-PA BOVIN|ENSEMBL:ENSBTAG00000005560|ENSEMBL:ENSBTAP00000007308 BOVIN|ENSEMBL:ENSBTAG00000006352|ENSEMBL:ENSBTAP00000038860 BOVIN|ENSEMBL:ENSBTAG00000003540|UniProtKB:A0JN68 CANFA|ENSEMBL:ENSCAFG00000006762|ENSEMBL:ENSCAFP00000010096 CANFA|ENSEMBL:ENSCAFG00000013222|ENSEMBL:ENSCAFP00000019510 CANFA|ENSEMBL:ENSCAFG00000024618|ENSEMBL:ENSCAFP00000004819 CANFA|ENSEMBL:ENSCAFG00000003240|ENSEMBL:ENSCAFP00000004814 CIOIN|ENSEMBL:ENSCING00000007794|UniProtKB:Q4H360 DANRE|ZFIN:ZDB-GENE-041001-172|UniProtKB:Q5TZG3 DROME|FB:FBgn0052778|UniProtKB:Q9W4N4 CHICK|ENTREZ:419249|NCBI:XP_417423 CHICK|ENTREZ:421115|NCBI:XP_419199 CHICK|ENTREZ:421915|NCBI:XP_419932 HUMAN|ENSEMBL:ENSG00000186487|UniProtKB:Q9UL68 HUMAN|ENSEMBL:ENSG00000196132|UniProtKB:Q01538 HUMAN|ENSEMBL:ENSG00000147488|UniProtKB:O60284 MACMU|ENSEMBL:ENSMMUG00000002315|ENSEMBL:ENSMMUP00000003093 MACMU|ENSEMBL:ENSMMUG00000009310|ENSEMBL:ENSMMUP00000010185 MACMU|ENSEMBL:ENSMMUG00000008439|ENSEMBL:ENSMMUP00000011065 MONDO|ENSEMBL:ENSMODG00000009635|ENSEMBL:ENSMODP00000012044 MONDO|ENSEMBL:ENSMODG00000017076|ENSEMBL:ENSMODP00000017980 MOUSE|MGI:MGI:1100511|UniProtKB:P97500 MOUSE|MGI:MGI:1100535|UniProtKB:Q8CFC2 MOUSE|MGI:MGI:2446700|UniProtKB:Q80TY4 ORNAN|ENSEMBL:ENSOANG00000004914|ENSEMBL:ENSOANP00000007787 ORNAN|ENSEMBL:ENSOANG00000007275|ENSEMBL:ENSOANP00000011584 ORNAN|ENSEMBL:ENSOANG00000009861|ENSEMBL:ENSOANP00000015638 PANTR|ENSEMBL:ENSPTRG00000032477|ENSEMBL:ENSPTRP00000044887 PANTR|ENSEMBL:ENSPTRG00000020245|ENSEMBL:ENSPTRP00000034670 RAT|RGD:1304899|NCBI:XP_342606 RAT|RGD:620550|UniProtKB:P70475 RAT|RGD:708566|UniProtKB:Q9QX27 STRPU|ENTREZ:576799|NCBI:XP_782161 FUGRU|ENSEMBL:ENSTRUG00000002124|ENSEMBL:ENSTRUP00000004881 FUGRU|ENSEMBL:ENSTRUG00000007068|ENSEMBL:ENSTRUP00000017362 FUGRU|ENSEMBL:ENSTRUG00000015790|ENSEMBL:ENSTRUP00000040345 FUGRU|ENSEMBL:ENSTRUG00000006078|ENSEMBL:ENSTRUP00000014769 XENTR|ENSEMBL:ENSXETG00000011499|ENSEMBL:ENSXETP00000025128 XENTR|ENSEMBL:ENSXETG00000027983|ENSEMBL:ENSXETP00000025129 XENTR|ENSEMBL:ENSXETG00000005673|ENSEMBL:ENSXETP00000012512
ANOGA|ENSEMBL:AGAP002438|ENSEMBL:AGAP002438-PA BOVIN|ENSEMBL:ENSBTAG00000002048|ENSEMBL:ENSBTAP00000002653 BOVIN|ENSEMBL:ENSBTAG00000024492|ENSEMBL:ENSBTAP00000033929 BOVIN|ENSEMBL:ENSBTAG00000020294|UniProtKB:A5D980 CAEBR|ENTREZ:5630828|NCBI:XP_001679669 CAEEL|WB:WBGene00004214|UniProtKB:Q21055 CANFA|ENSEMBL:ENSCAFG00000008894|ENSEMBL:ENSCAFP00000013074 CANFA|ENSEMBL:ENSCAFG00000014463|ENSEMBL:ENSCAFP00000021347 CIOIN|ENSEMBL:ENSCING00000016529|ENSEMBL:ENSCINP00000007606 CIOIN|ENSEMBL:ENSCING00000003686|ENSEMBL:ENSCINP00000007616 DANRE|ZFIN:ZDB-GENE-040426-1158|UniProtKB:Q7SY37 DANRE|ZFIN:ZDB-GENE-030131-5911|UniProtKB:Q7ZW17 DANRE|ZFIN:ZDB-GENE-030131-7513|UniProtKB:Q803M6 DROME|FB:FBgn0000382|UniProtKB:P29349 CHICK|ENTREZ:777330|NCBI:XP_001236792 CHICK|ENTREZ:395815|UniProtKB:Q90687 CHICK|ENTREZ:427947|UniProtKB:Q5F3I5 HUMAN|ENSEMBL:ENSG00000179295|UniProtKB:Q06124 HUMAN|ENSEMBL:ENSG00000111679|UniProtKB:P29350 MACMU|ENSEMBL:ENSMMUG00000010203|ENSEMBL:ENSMMUP00000013344 MACMU|ENSEMBL:ENSMMUG00000013253|ENSEMBL:ENSMMUP00000017427 MACMU|ENSEMBL:ENSMMUG00000022423|ENSEMBL:ENSMMUP00000029511 MONDO|ENSEMBL:ENSMODG00000018156|ENSEMBL:ENSMODP00000022637 MONDO|ENSEMBL:ENSMODG00000016433|ENSEMBL:ENSMODP00000020528 MONDO|ENSEMBL:ENSMODG00000003120|ENSEMBL:ENSMODP00000003804 MOUSE|MGI:MGI:99511|UniProtKB:P35235 MOUSE|MGI:MGI:96055|UniProtKB:P29351 ORNAN|ENSEMBL:ENSOANG00000012769|ENSEMBL:ENSOANP00000020208 ORNAN|ENSEMBL:ENSOANG00000011559|ENSEMBL:ENSOANP00000018314 ORNAN|ENSEMBL:ENSOANG00000006031|ENSEMBL:ENSOANP00000009592 PANTR|ENSEMBL:ENSPTRG00000004601|ENSEMBL:ENSPTRP00000050501 PANTR|ENSEMBL:ENSPTRG00000005475|ENSEMBL:ENSPTRP00000058235 RAT|RGD:3447|UniProtKB:P41499 RAT|RGD:620660|UniProtKB:P81718 STRPU|ENTREZ:578886|NCBI:XP_001186824 FUGRU|ENSEMBL:ENSTRUG00000006647|ENSEMBL:ENSTRUP00000016342 FUGRU|ENSEMBL:ENSTRUG00000006764|ENSEMBL:ENSTRUP00000016614 FUGRU|ENSEMBL:ENSTRUG00000018529|ENSEMBL:ENSTRUP00000047437 XENTR|ENSEMBL:ENSXETG00000023918|ENSEMBL:ENSXETP00000051590 XENTR|ENSEMBL:ENSXETG00000004305|ENSEMBL:ENSXETP00000009372 XENTR|ENSEMBL:ENSXETG00000001760|UniProtKB:Q5FW32
ANOGA|ENSEMBL:AGAP007970|ENSEMBL:AGAP007970-PA DROME|FB:FBgn0032935|UniProtKB:Q9VIE1
ANOGA|ENSEMBL:AGAP007991|ENSEMBL:AGAP007991-PA DROME|FB:FBgn0031426|UniProtKB:Q9VQC2
ANOGA|ENSEMBL:AGAP008032|ENSEMBL:AGAP008032-PA DROME|FB:FBgn0000011|UniProtKB:Q24174
ANOGA|ENSEMBL:AGAP008036|ENSEMBL:AGAP008036-PA DROME|FB:FBgn0020303|UniProtKB:Q8MYU0
ANOGA|ENSEMBL:AGAP008084|ENSEMBL:AGAP008084-PA DROME|FB:FBgn0010287|UniProtKB:Q27896
ANOGA|ENSEMBL:AGAP008091|ENSEMBL:AGAP008091-PA DROME|FB:FBgn0033033|UniProtKB:Q7K5M0
ANOGA|ENSEMBL:AGAP008115|ENSEMBL:AGAP008115-PA DROME|FB:FBgn0032023|UniProtKB:Q9VLP0
ANOGA|ENSEMBL:AGAP008152|ENSEMBL:AGAP008152-PA DROME|FB:FBgn0033920|UniProtKB:A1Z9N6
ANOGA|ENSEMBL:AGAP008180|ENSEMBL:AGAP008180-PA DROME|FB:FBgn0032341|UniProtKB:Q8MQS4
ANOGA|ENSEMBL:AGAP008186|ENSEMBL:AGAP008186-PA DROME|FB:FBgn0031545|UniProtKB:Q9VQS0
CAEBR|ENTREZ:5640554|NCBI:XP_001677033 CAEEL|WB:WBGene00000238|UniProtKB:Q18825
CAEBR|ENTREZ:5629164|NCBI:XP_001667399 CAEEL|WB:WBGene00012140|UniProtKB:Q22850
ARATH|TAIR:locus:2097463|NCBI:NP_974463.2 ORYSJ|ENTREZ:4336276|UniProtKB:Q0JC26
CAEBR|ENTREZ:5629944|NCBI:XP_001678825 CAEEL|WB:WBGene00003480|UniProtKB:Q65ZG6
STRPU|ENTREZ:760424|NCBI:XP_001188267 STRPU|ENTREZ:753705|NCBI:XP_001183128
CAEBR|ENTREZ:5643431|NCBI:XP_001665941 CAEEL|WB:WBGene00012646|UniProtKB:Q9XX25
CAEBR|ENTREZ:5629805|NCBI:XP_001678698 CAEEL|WB:WBGene00012175|UniProtKB:Q23114
CAEBR|ENTREZ:5641389|NCBI:XP_001677763 CAEEL|WB:WBGene00008980|UniProtKB:Q9U3I4
CAEBR|ENTREZ:5627009|NCBI:XP_001667731 CAEEL|WB:WBGene00022475|UniProtKB:Q95Y75
CAEBR|ENTREZ:5630178|NCBI:XP_001679047 CAEEL|WB:WBGene00005641|UniProtKB:Q18929
CAEBR|ENTREZ:5636591|NCBI:XP_001673794 CAEEL|WB:WBGene00011402|UniProtKB:Q22117
CAEBR|ENTREZ:5636285|NCBI:XP_001673500 CAEEL|WB:WBGene00007552|UniProtKB:Q17944
CAEBR|ENTREZ:5629139|NCBI:XP_001669183 CAEEL|WB:WBGene00019410|UniProtKB:Q21246
DANRE|ENSEMBL:ENSDARG00000055565|UniProtKB:A2SZ53 FUGRU|ENSEMBL:ENSTRUG00000008881|ENSEMBL:ENSTRUP00000022327
ANOGA|ENSEMBL:AGAP002038|ENSEMBL:AGAP002038-PA DROME|FB:FBgn0027794|UniProtKB:Q9W592
CAEBR|ENTREZ:5638739|NCBI:XP_001666967 CAEEL|WB:WBGene00017898|UniProtKB:Q19858
CAEBR|ENTREZ:5641962|NCBI:XP_001664542 CAEEL|WB:WBGene00017756|UniProtKB:Q95QJ3
CAEBR|ENTREZ:5636388|NCBI:XP_001673599 CAEEL|WB:WBGene00014122|UniProtKB:Q23650
CAEBR|ENTREZ:5643703|NCBI:XP_001666206 CAEEL|WB:WBGene00019197|UniProtKB:O17215
CAEBR|ENTREZ:5636784|NCBI:XP_001673984 CAEEL|WB:WBGene00008875|UniProtKB:Q9TVR2
CAEBR|ENTREZ:5632277|NCBI:XP_001669665 CAEEL|WB:WBGene00013337|UniProtKB:Q7YTH9
CAEBR|ENTREZ:5629119|NCBI:XP_001667400 CAEEL|WB:WBGene00012139|UniProtKB:Q22853
CAEBR|ENTREZ:5631854|NCBI:XP_001680640 CAEEL|WB:WBGene00003545|UniProtKB:O17264
CAEBR|ENTREZ:5644154|NCBI:XP_001666618 CAEEL|WB:WBGene00013540|UniProtKB:Q9XW75
CAEBR|ENTREZ:5644292|NCBI:XP_001666731 CAEEL|WB:WBGene00011476|UniProtKB:O45749
CAEBR|ENTREZ:5633330|NCBI:XP_001670682 CAEEL|WB:WBGene00005744|UniProtKB:Q22451
CAEBR|ENTREZ:5634044|NCBI:XP_001671382 CAEEL|WB:WBGene00000442|UniProtKB:P26797
CAEBR|ENTREZ:5632530|NCBI:XP_001669907 CAEEL|WB:WBGene00003687|UniProtKB:Q9BJK5
CAEBR|ENTREZ:5640644|NCBI:XP_001677121 CAEEL|WB:WBGene00016898|UniProtKB:Q09936
CAEBR|ENTREZ:5628427|NCBI:XP_001668988 CAEEL|WB:WBGene00020372|UniProtKB:O61221
EMENI|ENTREZ:2872192|UniProtKB:Q5B4Y5 NEUCR|ENTREZ:3876944|UniProtKB:Q1K6S3
CAEBR|ENTREZ:5627571|NCBI:XP_001668230 CAEEL|WB:WBGene00017976|UniProtKB:O01853
CAEBR|ENTREZ:5637212|NCBI:XP_001674401 CAEEL|WB:WBGene00022623|UniProtKB:Q23351
CAEBR|ENTREZ:5639396|NCBI:XP_001675925 CAEEL|WB:WBGene00044701|UniProtKB:Q2L6W5
CAEBR|ENTREZ:5641415|NCBI:XP_001677788 CAEEL|WB:WBGene00000618|UniProtKB:Q22369
CAEBR|ENTREZ:5638881|NCBI:XP_001667101 CAEEL|WB:WBGene00000457|UniProtKB:Q93352
CAEBR|ENTREZ:5636600|NCBI:XP_001673803 CAEEL|WB:WBGene00000724|UniProtKB:Q17402
CAEBR|ENTREZ:5637547|NCBI:XP_001674719 CAEEL|WB:WBGene00005696|UniProtKB:Q7YTT1
CAEBR|ENTREZ:5628119|NCBI:XP_001669102 CAEEL|WB:WBGene00022750|UniProtKB:Q95X55
CAEBR|ENTREZ:5628894|NCBI:XP_001669327 CAEEL|WB:WBGene00012042|UniProtKB:Q7YTJ9
CAEBR|ENTREZ:5639564|NCBI:XP_001676086 CAEEL|WB:WBGene00010224|UniProtKB:Q93806
ARATH|TAIR:locus:2080580|NCBI:NP_191271.2 ORYSJ|ENTREZ:4331165|UniProtKB:Q0DWD6
ARATH|TAIR:locus:2163396|NCBI:NP_199269.1 ORYSJ|ENTREZ:4333538|UniProtKB:Q6ASS4
ARATH|TAIR:locus:2009620|NCBI:NP_175740.1 ORYSJ|ENTREZ:4338076|UniProtKB:Q0DK11
ARATH|TAIR:locus:505006187|NCBI:NP_564683.1 ORYSJ|ENTREZ:4333787|UniProtKB:Q10EV9
ARATH|TAIR:locus:2090345|NCBI:NP_974363.1 ORYSJ|ENTREZ:4323894|UniProtKB:Q0JK53
ARATH|TAIR:locus:2197858|NCBI:NP_171959.2 ORYSJ|ENTREZ:4331594|UniProtKB:Q0DV82
ARATH|TAIR:locus:2123221|NCBI:NP_001031622.1 ORYSJ|ENTREZ:4334774|UniProtKB:Q84SN3
ARATH|TAIR:locus:2045213|NCBI:NP_850176.1 ORYSJ|ENTREZ:4333151|UniProtKB:Q0DR24
ASHGO|ENTREZ:4619937|UniProtKB:Q75B66 YEAST|SGD:S000002270|UniProtKB:Q07527
ASHGO|ENTREZ:4620826|UniProtKB:Q758H9 YEAST|SGD:S000003482|UniProtKB:P53316
BACTN|ENTREZ:1072922|UniProtKB:Q8A7W5 GEOSL|ENTREZ:2688050|UniProtKB:Q74DI9
ASHGO|ENTREZ:4623112|UniProtKB:Q9HF75 YEAST|SGD:S000000957|UniProtKB:P39960
ARATH|TAIR:locus:2140598|NCBI:NP_192727.1 ORYSJ|ENTREZ:4341885|UniProtKB:Q653H1
ARATH|TAIR:locus:2202265|NCBI:NP_172122.1 ORYSJ|ENTREZ:4325307|UniProtKB:Q0JJ65
STRPU|ENTREZ:755624|NCBI:XP_001190913 STRPU|ENTREZ:761889|NCBI:XP_001193583
ASHGO|ENTREZ:4623197|UniProtKB:Q74ZH8 YEAST|SGD:S000005721|UniProtKB:Q08581
GEOSL|ENTREZ:2687795|UniProtKB:Q74GN4 PSEA7|ENTREZ:5356284|UniProtKB:A6V0S5
CAEBR|ENTREZ:5638595|NCBI:XP_001675686 CAEEL|WB:WBGene00044795|UniProtKB:Q1NZ08
CAEBR|ENTREZ:5636302|NCBI:XP_001673516 CAEEL|WB:WBGene00008304|UniProtKB:Q18836
GEOSL|ENTREZ:2687729|UniProtKB:Q74GN5 PSEA7|ENTREZ:5355339|UniProtKB:A6V0S6
DANRE|ENSEMBL:ENSDARG00000045586|ENSEMBL:ENSDARP00000067027 CHICK|ENTREZ:378899|UniProtKB:Q8AYG9
EMENI|ENTREZ:2869607|UniProtKB:Q5AW47 EMENI|ENTREZ:2873517|UniProtKB:Q5B5T8
GEOSL|ENTREZ:2686443|UniProtKB:Q74G22 PSEA7|ENTREZ:5357207|UniProtKB:A6V7D2
DANRE|ZFIN:ZDB-GENE-060929-1226|UniProtKB:Q08CG4 CHICK|ENTREZ:395159|UniProtKB:Q6TPK5
ARATH|TAIR:locus:2051462|NCBI:NP_179688.1 CHLRE|ENTREZ:5717519|UniProtKB:A8IRV7 GLOVI|ENTREZ:2599157|UniProtKB:Q7NLT2 ORYSJ|ENTREZ:4331549|UniProtKB:Q0DVC4
GEOSL|ENTREZ:2686534|UniProtKB:Q74G59 PSEA7|ENTREZ:5355769|UniProtKB:A6V3B3
ARATH|TAIR:locus:2010499|NCBI:NP_564300.1 CHLRE|ENTREZ:5717927|UniProtKB:A8ITC5 GLOVI|ENTREZ:2600422|UniProtKB:Q7NJ12 ORYSJ|ENTREZ:4334795|UniProtKB:Q851Z3
GEOSL|ENTREZ:2685598|UniProtKB:Q74EZ1 PSEA7|ENTREZ:5357160|UniProtKB:A6V5G1
STRPU|ENTREZ:754074|NCBI:XP_001184305 STRPU|ENTREZ:767181|NCBI:XP_001203751
ARATH|TAIR:locus:2031133|NCBI:NP_175036.1 CHLRE|ENTREZ:5715511|UniProtKB:A8HMB6 GLOVI|ENTREZ:2600621|UniProtKB:Q7NIG4 ORYSJ|ENTREZ:4329593|UniProtKB:Q6ESZ9
CHLAA|ENTREZ:5826399|UniProtKB:A9WE04 CHLAA|ENTREZ:5825261|UniProtKB:A9WKL5
BRAJA|ENTREZ:1048153|UniProtKB:Q89BA0 BRAJA|ENTREZ:1052564|UniProtKB:Q89LL0
BRAJA|ENTREZ:1052524|UniProtKB:Q89LI1 BRAJA|ENTREZ:1049228|UniProtKB:Q89WH8
BRAJA|ENTREZ:1052485|UniProtKB:Q89LF5 BRAJA|ENTREZ:1050864|UniProtKB:Q89PL1
ARATH|TAIR:locus:2159674|NCBI:NP_568236.1 CHLRE|ENTREZ:5718961|UniProtKB:A8IXU1 LEIMA|ENTREZ:5650228|UniProtKB:Q4QFV6 ORYSJ|ENTREZ:4329661|UniProtKB:Q6ZI86
BRAJA|ENTREZ:1053903|UniProtKB:Q89NB0 BRAJA|ENTREZ:1050984|UniProtKB:Q89PD3
BRAJA|ENTREZ:1053773|UniProtKB:Q89MH0 BRAJA|ENTREZ:1050999|UniProtKB:Q89PC1
BRAJA|ENTREZ:1053737|UniProtKB:Q89MG7 BRAJA|ENTREZ:1047429|UniProtKB:Q89MW9
BRAJA|ENTREZ:1053164|UniProtKB:Q89MA0 BRAJA|ENTREZ:1054049|UniProtKB:Q89RH6
ARATH|TAIR:locus:2197525|NCBI:NP_564379.2 CHLRE|ENTREZ:5720164|UniProtKB:A8IZZ4 ORYSJ|ENTREZ:4341684|UniProtKB:Q0DAI8 ORYSJ|ENTREZ:4347085|UniProtKB:Q0J1Q2
BRAJA|ENTREZ:1049788|UniProtKB:Q89BX2 BRAJA|ENTREZ:1052738|UniProtKB:Q89NS3
BRAJA|ENTREZ:1053552|UniProtKB:Q89NH2 BRAJA|ENTREZ:1053544|UniProtKB:Q89NH5
CAEBR|ENTREZ:5636024|NCBI:XP_001673248 CAEEL|WB:WBGene00012181|UniProtKB:Q9XU64
ARATH|TAIR:locus:2046422|NCBI:NP_180823.3 CHLRE|ENTREZ:5721978|UniProtKB:A8HX01 GLOVI|ENTREZ:2600885|UniProtKB:Q7NHQ1 ORYSJ|ENTREZ:4345597|UniProtKB:Q7EYS3
ARATH|TAIR:locus:2081870|NCBI:NP_566953.1 CHLRE|ENTREZ:5715721|UniProtKB:A8HNA5 DICDI|dictyBase:DDB_G0278411|UniProtKB:Q54Y52 ORYSJ|ENTREZ:4337923|UniProtKB:Q60DU1
ARATH|TAIR:locus:2150560|NCBI:NP_568129.1 CHLRE|ENTREZ:5725669|UniProtKB:A8JCE3 GLOVI|ENTREZ:2601190|UniProtKB:Q7NGU8 ORYSJ|ENTREZ:4329554|UniProtKB:Q0E0P6
EMENI|ENTREZ:2875645|UniProtKB:Q5BBB3 NEUCR|ENTREZ:3872027|UniProtKB:Q7RW88
CAEBR|ENTREZ:5640768|NCBI:XP_001677230 CAEEL|WB:WBGene00007933|UniProtKB:Q18458
STRPU|ENTREZ:765916|NCBI:XP_001198944 STRPU|ENTREZ:763084|NCBI:XP_001198954
CHLRE|ENTREZ:5725181|UniProtKB:A8JCC7 TETTH|ENTREZ:4510338|NCBI:XP_001019611
MOUSE|MGI:MGI:2447819|NCBI:NP_851420 MOUSE|MGI:MGI:3645458|NCBI:XP_999975 MOUSE|MGI:MGI:3643781|NCBI:XP_001002407 MOUSE|MGI:MGI:3646772|NCBI:XP_001003254 MOUSE|MGI:MGI:3780049|NCBI:XP_988183 MOUSE|MGI:MGI:3643038|NCBI:XP_194527 MOUSE|MGI:MGI:3645324|NCBI:XP_989125 MOUSE|MGI:MGI:3647451|NCBI:XP_996217 MOUSE|MGI:MGI:3646923|NCBI:XP_896727 MOUSE|MGI:MGI:3644931|NCBI:XP_001004836 MOUSE|MGI:MGI:3646847|NCBI:XP_619437 MOUSE|MGI:MGI:3644608|NCBI:XP_001004831 MOUSE|MGI:MGI:3779605|NCBI:XP_903582 MOUSE|MGI:MGI:3779536|NCBI:XP_911834 MOUSE|MGI:MGI:3781979|NCBI:XP_001478618 MOUSE|MGI:MGI:3646391|NCBI:XP_896513 MOUSE|MGI:MGI:3648791|NCBI:XP_993996 MOUSE|MGI:MGI:3781655|NCBI:XP_001478416 MOUSE|MGI:MGI:3779256|UniProtKB:Q3UMK6 MOUSE|MGI:MGI:1919275|UniProtKB:Q9DAY1 MOUSE|MGI:MGI:3779526|NCBI:XP_001474706
MOUSE|MGI:MGI:1918718|NCBI:NP_082078 MOUSE|MGI:MGI:3643193|NCBI:XP_988588 MOUSE|MGI:MGI:3704111|NCBI:XP_620426 MOUSE|MGI:MGI:3647077|NCBI:XP_991162 MOUSE|MGI:MGI:3646889|NCBI:XP_919432 MOUSE|MGI:MGI:2149036|NCBI:NP_663756 MOUSE|MGI:MGI:2149032|NCBI:NP_663753 MOUSE|MGI:MGI:2149035|NCBI:NP_663755 MOUSE|MGI:MGI:3646231|NCBI:NP_001033765 MOUSE|MGI:MGI:3779781|NCBI:XP_991231 MOUSE|MGI:MGI:2149033|UniProtKB:Q8VHG7 RAT|RGD:1583128|NCBI:XP_001073821 RAT|RGD:1307972|NCBI:XP_218245 RAT|RGD:1594617|NCBI:XP_001079890 RAT|RGD:1585091|NCBI:XP_001077719 RAT|RGD:1595819|NCBI:XP_345064 RAT|RGD:1563646|NCBI:XP_218301 RAT|RGD:1564236|NCBI:XP_577758 RAT|RGD:1310818|NCBI:XP_001073855 RAT|RGD:1584326|NCBI:XP_001073044 RAT|RGD:1309960|NCBI:XP_218256
ANOGA|ENSEMBL:AGAP010016|ENSEMBL:AGAP010016-PA BOVIN|ENSEMBL:ENSBTAG00000014696|ENSEMBL:ENSBTAP00000019561 CANFA|ENSEMBL:ENSCAFG00000016824|ENSEMBL:ENSCAFP00000024741 CHLRE|ENTREZ:5720741|UniProtKB:A8J1L3 CIOIN|ENSEMBL:ENSCING00000006720|ENSEMBL:ENSCINP00000013786 DANRE|ZFIN:ZDB-GENE-050417-173|UniProtKB:Q567I9 DROME|FB:FBgn0031596|UniProtKB:Q9VQY5 HUMAN|ENSEMBL:ENSG00000182224|UniProtKB:Q6P9G0 LEIMA|ENTREZ:5651704|UniProtKB:Q4QC51 MACMU|ENSEMBL:ENSMMUG00000008179|ENSEMBL:ENSMMUP00000010708 MONDO|ENSEMBL:ENSMODG00000007440|ENSEMBL:ENSMODP00000009232 MOUSE|MGI:MGI:3704119|NCBI:XP_484000 MOUSE|MGI:MGI:2685586|UniProtKB:Q5NCY3 ORNAN|ENSEMBL:ENSOANG00000001187|ENSEMBL:ENSOANP00000001891 PANTR|ENSEMBL:ENSPTRG00000008713|ENSEMBL:ENSPTRP00000014853 RAT|RGD:1559567|NCBI:XP_343919 STRPU|ENTREZ:767019|NCBI:XP_001203384 STRPU|ENTREZ:593741|NCBI:XP_001179657 STRPU|ENTREZ:754443|NCBI:XP_001185644 FUGRU|ENSEMBL:ENSTRUG00000000817|ENSEMBL:ENSTRUP00000001965 TETTH|ENTREZ:4516343|UniProtKB:Q24BN4
BOVIN|ENSEMBL:ENSBTAG00000021204|UniProtKB:Q2YDE9 CAEBR|ENTREZ:5633089|NCBI:XP_001670451 CAEEL|WB:WBGene00015217|UniProtKB:Q17525 CANFA|ENSEMBL:ENSCAFG00000003399|UniProtKB:A0M8U6 CIOIN|ENSEMBL:ENSCING00000009484|ENSEMBL:ENSCINP00000021919 DANRE|ZFIN:ZDB-GENE-040718-59|UniProtKB:Q6TNQ2 CHICK|ENTREZ:395332|UniProtKB:Q90YH9 HUMAN|ENSEMBL:ENSG00000135269|UniProtKB:Q9UGI8 MACMU|ENSEMBL:ENSMMUG00000007097|ENSEMBL:ENSMMUP00000009299 MONDO|ENSEMBL:ENSMODG00000015840|UniProtKB:Q2QLA1 MOUSE|MGI:MGI:3648336|NCBI:XP_141682 MOUSE|MGI:MGI:3648554|NCBI:NP_001075135 MOUSE|MGI:MGI:3648288|NCBI:NP_001030036 MOUSE|MGI:MGI:105081|UniProtKB:P47226 ORNAN|ENSEMBL:ENSOANG00000014092|ENSEMBL:ENSOANP00000022229 PANTR|ENSEMBL:ENSPTRG00000023877|UniProtKB:Q2QLF4 RAT|RGD:1305365|NCBI:XP_001061498 RAT|RGD:1566387|NCBI:XP_233287 RAT|RGD:1566346|UniProtKB:Q2LAP6 FUGRU|ENSEMBL:ENSTRUG00000017099|UniProtKB:Q8UW44 XENTR|ENSEMBL:ENSXETG00000011568|UniProtKB:Q6DIR5
MOUSE|MGI:MGI:3647448|NCBI:XP_001002947 MOUSE|MGI:MGI:3782118|NCBI:XP_001478615 MOUSE|MGI:MGI:3805013|NCBI:XP_900129 MOUSE|MGI:MGI:3648889|NCBI:XP_001003013 MOUSE|MGI:MGI:3809660|NCBI:XP_001480613 MOUSE|MGI:MGI:3782081|NCBI:XP_001478499 MOUSE|MGI:MGI:3782285|NCBI:XP_001479130 MOUSE|MGI:MGI:3782167|NCBI:XP_001478744 MOUSE|MGI:MGI:3779770|NCBI:XP_986149 MOUSE|MGI:MGI:3644179|NCBI:XP_899056 MOUSE|MGI:MGI:3779762|NCBI:XP_984314 MOUSE|MGI:MGI:3647775|NCBI:XP_001003237 MOUSE|MGI:MGI:3779761|NCBI:XP_984201 MOUSE|MGI:MGI:3809062|UniProtKB:Q8BUS4 MOUSE|MGI:MGI:3649058|UniProtKB:Q8C0H9 MOUSE|MGI:MGI:1925949|UniProtKB:Q8C1F9 MOUSE|MGI:MGI:1924364|UniProtKB:Q8C1G6 MOUSE|MGI:MGI:1924053|UniProtKB:Q8C1L2 MOUSE|MGI:MGI:3646928|UniProtKB:Q8K0U0 MOUSE|MGI:MGI:1916982|UniProtKB:Q9CYR1 MOUSE|MGI:MGI:1914058|UniProtKB:Q9D308
ANOGA|ENSEMBL:AGAP001803|ENSEMBL:AGAP001803-PA ARATH|TAIR:locus:2132358|NCBI:NP_192181.2 BOVIN|ENSEMBL:ENSBTAG00000010884|UniProtKB:A7E3B3 CAEEL|WB:WBGene00017086|UniProtKB:Q966L6 CANFA|ENSEMBL:ENSCAFG00000018433|ENSEMBL:ENSCAFP00000027217 CHLRE|ENTREZ:5715398|UniProtKB:A8HQM6 CIOIN|ENSEMBL:ENSCING00000015582|ENSEMBL:ENSCINP00000027520 DANRE|ENSEMBL:ENSDARG00000033450|UniProtKB:Q6DRM1 DICDI|dictyBase:DDB_G0269284|UniProtKB:Q55ED4 DROME|FB:FBgn0039488|UniProtKB:Q9VB74 CHICK|ENTREZ:422368|UniProtKB:Q5ZIJ3 LEIMA|ENTREZ:5654449|UniProtKB:Q4Q4E9 MACMU|ENSEMBL:ENSMMUG00000012382|ENSEMBL:ENSMMUP00000016262 MOUSE|MGI:MGI:1914300|UniProtKB:Q9D0F4 MOUSE|MGI:MGI:3770264|UniProtKB:B1APM8 ORYSJ|ENTREZ:4347253|UniProtKB:Q0J193 PANTR|ENSEMBL:ENSPTRG00000022233|ENSEMBL:ENSPTRP00000047284 PLAYO|ENTREZ:3790804|UniProtKB:Q7REJ8 RAT|RGD:1565955|UniProtKB:Q4V7C9 STRPU|ENTREZ:578296|NCBI:XP_783566 XENTR|ENSEMBL:ENSXETG00000007439|UniProtKB:Q6GL16
ANOGA|ENSEMBL:AGAP001994|ENSEMBL:AGAP001994-PA BOVIN|ENSEMBL:ENSBTAG00000015308|UniProtKB:A5PKF6 CAEBR|ENTREZ:5642568|NCBI:XP_001665111 CAEEL|WB:WBGene00022182|UniProtKB:Q9BL39 CANFA|ENSEMBL:ENSCAFG00000016025|ENSEMBL:ENSCAFP00000023615 CIOIN|ENSEMBL:ENSCING00000007774|ENSEMBL:ENSCINP00000015936 DANRE|ZFIN:ZDB-GENE-030131-967|UniProtKB:Q803S1 DROME|FB:FBgn0030093|UniProtKB:Q9BIW6 CHICK|ENTREZ:420047|UniProtKB:Q5ZLP0 HUMAN|ENSEMBL:ENSG00000073584|UniProtKB:Q969G3 MACMU|ENSEMBL:ENSMMUG00000004005|ENSEMBL:ENSMMUP00000034564 MONDO|ENSEMBL:ENSMODG00000013191|ENSEMBL:ENSMODP00000016508 MOUSE|MGI:MGI:3037673|NCBI:XP_620647 MOUSE|MGI:MGI:1927347|UniProtKB:O54941 ORNAN|ENSEMBL:ENSOANG00000004371|ENSEMBL:ENSOANP00000006926 PANTR|ENSEMBL:ENSPTRG00000022902|ENSEMBL:ENSPTRP00000020157 RAT|RGD:1304726|UniProtKB:Q56A18 STRPU|ENTREZ:588193|NCBI:XP_001176276 FUGRU|ENSEMBL:ENSTRUG00000006702|ENSEMBL:ENSTRUP00000016469 FUGRU|ENSEMBL:ENSTRUG00000012899|ENSEMBL:ENSTRUP00000032682 XENTR|ENSEMBL:ENSXETG00000021355|UniProtKB:Q6GLG1
BOVIN|ENSEMBL:ENSBTAG00000000966|UniProtKB:A3R3C3 CANFA|ENSEMBL:ENSCAFG00000013459|UniProtKB:Q38HS3 ORNAN|ENSEMBL:ENSOANG00000021876|ENSEMBL:ENSOANP00000027888 ORNAN|ENSEMBL:ENSOANG00000022304|ENSEMBL:ENSOANP00000028459 ORNAN|ENSEMBL:ENSOANG00000021955|ENSEMBL:ENSOANP00000027987 ORNAN|ENSEMBL:ENSOANG00000020269|ENSEMBL:ENSOANP00000025748 ORNAN|ENSEMBL:ENSOANG00000020773|ENSEMBL:ENSOANP00000026422 ORNAN|ENSEMBL:ENSOANG00000019854|ENSEMBL:ENSOANP00000025184 ORNAN|ENSEMBL:ENSOANG00000022008|ENSEMBL:ENSOANP00000028061 ORNAN|ENSEMBL:ENSOANG00000021582|ENSEMBL:ENSOANP00000027478 ORNAN|ENSEMBL:ENSOANG00000020654|ENSEMBL:ENSOANP00000026279 ORNAN|ENSEMBL:ENSOANG00000022744|ENSEMBL:ENSOANP00000029061 ORNAN|ENSEMBL:ENSOANG00000021503|ENSEMBL:ENSOANP00000027383 ORNAN|ENSEMBL:ENSOANG00000010816|ENSEMBL:ENSOANP00000017142 ORNAN|ENSEMBL:ENSOANG00000003343|ENSEMBL:ENSOANP00000005306 ORNAN|ENSEMBL:ENSOANG00000002373|ENSEMBL:ENSOANP00000003760 ORNAN|ENSEMBL:ENSOANG00000008742|ENSEMBL:ENSOANP00000013936 ORNAN|ENSEMBL:ENSOANG00000021201|ENSEMBL:ENSOANP00000026984 ORNAN|ENSEMBL:ENSOANG00000013603|ENSEMBL:ENSOANP00000021453 ORNAN|ENSEMBL:ENSOANG00000014062|ENSEMBL:ENSOANP00000022175 ORNAN|ENSEMBL:ENSOANG00000021199|ENSEMBL:ENSOANP00000026980
ARATH|TAIR:locus:2059103|NCBI:NP_179503.1 ORYSJ|ENTREZ:4343556|UniProtKB:Q0D5L0 ORYSJ|ENTREZ:4342594|UniProtKB:Q0D839 ORYSJ|ENTREZ:4350041|UniProtKB:Q0ITY0 ORYSJ|ENTREZ:4335826|UniProtKB:Q0JD95 ORYSJ|ENTREZ:4335566|UniProtKB:Q0JDY0 ORYSJ|ENTREZ:4324911|UniProtKB:Q0JH14 ORYSJ|ENTREZ:4327663|UniProtKB:Q0JLN3 ORYSJ|ENTREZ:4350042|UniProtKB:Q2R917 ORYSJ|ENTREZ:4337919|UniProtKB:Q60D68 ORYSJ|ENTREZ:4337918|UniProtKB:Q60D69 ORYSJ|ENTREZ:4337915|UniProtKB:Q60D78 ORYSJ|ENTREZ:4335831|UniProtKB:Q7XMH0 ORYSJ|ENTREZ:4335830|UniProtKB:Q7XMH4 ORYSJ|ENTREZ:4335828|UniProtKB:Q7XMH5 ORYSJ|ENTREZ:4334898|UniProtKB:Q7XMR2 ORYSJ|ENTREZ:4335824|UniProtKB:Q7XQX5 ORYSJ|ENTREZ:4334899|UniProtKB:Q7XXJ5 ORYSJ|ENTREZ:4332099|UniProtKB:Q8H821 ORYSJ|ENTREZ:4348360|UniProtKB:Q8LMB0 ORYSJ|ENTREZ:4324909|UniProtKB:Q8LQH1
ORYSJ|ENTREZ:4340236|UniProtKB:Q0DEA3 ORYSJ|ENTREZ:4333141|UniProtKB:Q0DR34 ORYSJ|ENTREZ:4351660|UniProtKB:Q0IPP4 ORYSJ|ENTREZ:4349692|UniProtKB:Q0IUV1 ORYSJ|ENTREZ:4349689|UniProtKB:Q0IUV4 ORYSJ|ENTREZ:4324885|UniProtKB:Q0JH38 ORYSJ|ENTREZ:4326336|UniProtKB:Q0JKJ0 ORYSJ|ENTREZ:4326333|UniProtKB:Q0JKJ3 ORYSJ|ENTREZ:4326329|UniProtKB:Q0JKJ7 ORYSJ|ENTREZ:4352385|UniProtKB:Q2QPI9 ORYSJ|ENTREZ:4351410|UniProtKB:Q2QY70 ORYSJ|ENTREZ:4351409|UniProtKB:Q2QY71 ORYSJ|ENTREZ:4349690|UniProtKB:Q2RAY6 ORYSJ|ENTREZ:4340238|UniProtKB:Q5VRR9 ORYSJ|ENTREZ:4340233|UniProtKB:Q5VRS2 ORYSJ|ENTREZ:4341368|UniProtKB:Q5Z601 ORYSJ|ENTREZ:4341365|UniProtKB:Q5Z607 ORYSJ|ENTREZ:4341458|UniProtKB:Q69XK0 ORYSJ|ENTREZ:4337251|UniProtKB:Q7XTD6 ORYSJ|ENTREZ:4326332|UniProtKB:Q8W054 ORYSJ|ENTREZ:4347940|UniProtKB:Q8W3C9
BOVIN|ENSEMBL:ENSBTAG00000039272|ENSEMBL:ENSBTAP00000051303 BOVIN|ENSEMBL:ENSBTAG00000040341|ENSEMBL:ENSBTAP00000049333 CANFA|ENSEMBL:ENSCAFG00000008127|ENSEMBL:ENSCAFP00000011969 CANFA|ENSEMBL:ENSCAFG00000008131|ENSEMBL:ENSCAFP00000011974 HUMAN|ENSEMBL:ENSG00000187612|UniProtKB:Q8NH69 MACMU|ENSEMBL:ENSMMUG00000016155|ENSEMBL:ENSMMUP00000021239 MONDO|ENSEMBL:ENSMODG00000019998|ENSEMBL:ENSMODP00000024967 MONDO|ENSEMBL:ENSMODG00000019999|ENSEMBL:ENSMODP00000024972 MONDO|ENSEMBL:ENSMODG00000024364|ENSEMBL:ENSMODP00000033935 MOUSE|MGI:MGI:3030977|NCBI:NP_666405 MOUSE|MGI:MGI:3030985|NCBI:NP_666849 MOUSE|MGI:MGI:3030969|NCBI:NP_666871 PANTR|ENSEMBL:ENSPTRG00000003614|ENSEMBL:ENSPTRP00000006272 RAT|RGD:1333758|NCBI:NP_001000658 RAT|RGD:1334285|NCBI:NP_001000664 RAT|RGD:1333165|NCBI:NP_001000568 RAT|RGD:1333606|NCBI:NP_001001056
BOVIN|ENSEMBL:ENSBTAG00000005914|ENSEMBL:ENSBTAP00000007767 BOVIN|ENSEMBL:ENSBTAG00000000926|ENSEMBL:ENSBTAP00000001225 BOVIN|ENSEMBL:ENSBTAG00000031025|ENSEMBL:ENSBTAP00000041455 BOVIN|ENSEMBL:ENSBTAG00000031028|ENSEMBL:ENSBTAP00000034406 CANFA|ENSEMBL:ENSCAFG00000008257|ENSEMBL:ENSCAFP00000034550 HUMAN|ENSEMBL:ENSG00000175619|UniProtKB:Q8NGF8 MACMU|ENSEMBL:ENSMMUG00000005862|ENSEMBL:ENSMMUP00000007720 MONDO|ENSEMBL:ENSMODG00000019927|ENSEMBL:ENSMODP00000024863 MONDO|ENSEMBL:ENSMODG00000024411|ENSEMBL:ENSMODP00000034005 MOUSE|MGI:MGI:3031107|NCBI:NP_667186 MOUSE|MGI:MGI:3031104|NCBI:NP_667196 MOUSE|MGI:MGI:3031106|NCBI:NP_667191 MOUSE|MGI:MGI:109303|NCBI:NP_035110 ORNAN|ENSEMBL:ENSOANG00000007914|ENSEMBL:ENSOANP00000012601 PANTR|ENSEMBL:ENSPTRG00000003579|ENSEMBL:ENSPTRP00000006219 RAT|RGD:1333754|NCBI:NP_001000575 RAT|RGD:1334287|UniProtKB:Q9ERX1
BOVIN|ENSEMBL:ENSBTAG00000032467|ENSEMBL:ENSBTAP00000043363 BOVIN|ENSEMBL:ENSBTAG00000032462|ENSEMBL:ENSBTAP00000012626 BOVIN|ENSEMBL:ENSBTAG00000032461|ENSEMBL:ENSBTAP00000043361 BOVIN|ENSEMBL:ENSBTAG00000032460|ENSEMBL:ENSBTAP00000043358 BOVIN|ENSEMBL:ENSBTAG00000032457|ENSEMBL:ENSBTAP00000038351 CANFA|ENSEMBL:ENSCAFG00000023121|ENSEMBL:ENSCAFP00000030597 CANFA|ENSEMBL:ENSCAFG00000019327|UniProtKB:P30955 DANRE|ENSEMBL:ENSDARG00000005160|ENSEMBL:ENSDARP00000090796 HUMAN|ENSEMBL:ENSG00000180016|UniProtKB:P30953 HUMAN|ENSEMBL:ENSG00000127780|UniProtKB:P47887 MACMU|ENSEMBL:ENSMMUG00000011055|ENSEMBL:ENSMMUP00000014478 MOUSE|MGI:MGI:3030210|NCBI:NP_667133 MOUSE|MGI:MGI:109315|NCBI:NP_667134 PANTR|ENSEMBL:ENSPTRG00000008564|UniProtKB:Q9TUA1 PANTR|ENSEMBL:ENSPTRG00000008566|UniProtKB:Q9TUA1 RAT|RGD:1334228|NCBI:NP_001000025 RAT|RGD:1333989|NCBI:NP_001000024
BOVIN|ENSEMBL:ENSBTAG00000038336|ENSEMBL:ENSBTAP00000048993 BOVIN|ENSEMBL:ENSBTAG00000037841|ENSEMBL:ENSBTAP00000050851 CANFA|ENSEMBL:ENSCAFG00000014099|ENSEMBL:ENSCAFP00000020787 CIOIN|ENSEMBL:ENSCING00000011957|ENSEMBL:ENSCINP00000022589 DANRE|ZFIN:ZDB-GENE-040408-1|UniProtKB:B3DKL5 CHICK|ENTREZ:418574|NCBI:XP_416778 HUMAN|ENSEMBL:ENSG00000183337|UniProtKB:Q6W2J9 MACMU|ENSEMBL:ENSMMUG00000005292|UniProtKB:Q3YAR8 MONDO|ENSEMBL:ENSMODG00000021102|ENSEMBL:ENSMODP00000037598 MOUSE|MGI:MGI:1918708|UniProtKB:Q8CGN4 ORNAN|ENSEMBL:ENSOANG00000011281|ENSEMBL:ENSOANP00000017874 PANTR|ENSEMBL:ENSPTRG00000021802|ENSEMBL:ENSPTRP00000039534 STRPU|ENTREZ:587762|NCBI:XP_001193984 FUGRU|ENSEMBL:ENSTRUG00000001249|ENSEMBL:ENSTRUP00000002899 FUGRU|ENSEMBL:ENSTRUG00000015559|ENSEMBL:ENSTRUP00000039769 FUGRU|ENSEMBL:ENSTRUG00000009503|ENSEMBL:ENSTRUP00000023873 XENTR|ENSEMBL:ENSXETG00000015528|ENSEMBL:ENSXETP00000033894
BOVIN|ENSEMBL:ENSBTAG00000040134|ENSEMBL:ENSBTAP00000052108 BOVIN|ENSEMBL:ENSBTAG00000013234|ENSEMBL:ENSBTAP00000017607 BOVIN|ENSEMBL:ENSBTAG00000010057|ENSEMBL:ENSBTAP00000013262 CANFA|ENSEMBL:ENSCAFG00000025287|ENSEMBL:ENSCAFP00000018353 DANRE|ENSEMBL:ENSDARG00000055986|ENSEMBL:ENSDARP00000072846 DANRE|ENSEMBL:ENSDARG00000055967|ENSEMBL:ENSDARP00000091736 CHICK|ENTREZ:426049|NCBI:XP_423728 HUMAN|ENSEMBL:ENSG00000100448|UniProtKB:P08311 HUMAN|ENSEMBL:ENSG00000100453|UniProtKB:P10144 MACMU|ENSEMBL:ENSMMUG00000004413|ENSEMBL:ENSMMUP00000005891 MONDO|ENSEMBL:ENSMODG00000001902|ENSEMBL:ENSMODP00000002327 MOUSE|MGI:MGI:88563|UniProtKB:P28293 MOUSE|MGI:MGI:109267|UniProtKB:P04187 PANTR|ENSEMBL:ENSPTRG00000006224|ENSEMBL:ENSPTRP00000010565 RAT|RGD:1563961|NCBI:XP_224224 FUGRU|ENSEMBL:ENSTRUG00000001382|ENSEMBL:ENSTRUP00000003184 XENTR|ENSEMBL:ENSXETG00000008719|UniProtKB:Q5M8H1
BOVIN|ENSEMBL:ENSBTAG00000001672|ENSEMBL:ENSBTAP00000040743 BOVIN|ENSEMBL:ENSBTAG00000040229|ENSEMBL:ENSBTAP00000002201 BOVIN|ENSEMBL:ENSBTAG00000038295|UniProtKB:A6QQG8 HUMAN|ENSEMBL:ENSG00000180386|UniProtKB:A8MTY7 HUMAN|ENSEMBL:ENSG00000198083|UniProtKB:A8MXZ3 MACMU|ENSEMBL:ENSMMUG00000015200|ENSEMBL:ENSMMUP00000019933 MACMU|ENSEMBL:ENSMMUG00000015195|ENSEMBL:ENSMMUP00000014082 MACMU|ENSEMBL:ENSMMUG00000010752|ENSEMBL:ENSMMUP00000019925 MACMU|ENSEMBL:ENSMMUG00000015197|ENSEMBL:ENSMMUP00000019931 MOUSE|MGI:MGI:3650333|NCBI:NP_001078996 MOUSE|MGI:MGI:3649436|NCBI:NP_001095083 MOUSE|MGI:MGI:1309997|NCBI:NP_056556 MOUSE|MGI:MGI:3652067|UniProtKB:A2A4M2 PANTR|ENSEMBL:ENSPTRG00000034539|ENSEMBL:ENSPTRP00000056805 PANTR|ENSEMBL:ENSPTRG00000009156|ENSEMBL:ENSPTRP00000015602 RAT|RGD:1591732|NCBI:XP_001057319 RAT|RGD:1593000|NCBI:XP_001056707
ORYSJ|ENTREZ:4349648|UniProtKB:Q0IUZ3 ORYSJ|ENTREZ:4351369|UniProtKB:Q2QYD5
CAEBR|ENTREZ:5634995|NCBI:XP_001672261 CAEEL|WB:WBGene00022398|UniProtKB:Q9N2U8
ARATH|TAIR:locus:2125379|NCBI:NP_567990.1 ORYSJ|ENTREZ:4337794|UniProtKB:Q6ASS1
CAEBR|ENTREZ:5633481|NCBI:XP_001670830 CAEEL|WB:WBGene00009679|UniProtKB:Q20392
CAEBR|ENTREZ:5634519|NCBI:XP_001671826 CAEEL|WB:WBGene00006553|UniProtKB:Q9NAH2
CAEBR|ENTREZ:5639210|NCBI:XP_001675753 CAEEL|WB:WBGene00001608|UniProtKB:Q09608
CAEBR|ENTREZ:5633881|NCBI:XP_001671221 CAEEL|WB:WBGene00044481|UniProtKB:Q3V5H6
CAEBR|ENTREZ:5634915|NCBI:XP_001672182 CAEEL|WB:WBGene00044921|UniProtKB:Q0G820
CAEBR|ENTREZ:5643544|NCBI:XP_001666050 CAEEL|WB:WBGene00044665|UniProtKB:Q2V4S7
CAEBR|ENTREZ:5628345|NCBI:XP_001668404 CAEEL|WB:WBGene00014241|UniProtKB:Q23431
CAEBR|ENTREZ:5640196|NCBI:XP_001676691 CAEEL|WB:WBGene00019250|UniProtKB:Q9TXP7
CAEBR|ENTREZ:5633680|NCBI:XP_001671025 CAEEL|WB:WBGene00007883|UniProtKB:Q18358
CAEBR|ENTREZ:5633740|NCBI:XP_001671080 CAEEL|WB:WBGene00021992|UniProtKB:Q9N327
BOVIN|ENSEMBL:ENSBTAG00000034995|ENSEMBL:ENSBTAP00000046360 HUMAN|ENSEMBL:ENSG00000198885|UniProtKB:Q6GPH6 MACMU|ENSEMBL:ENSMMUG00000023268|ENSEMBL:ENSMMUP00000036312 MOUSE|MGI:MGI:1920588|UniProtKB:A2ASA8 PANTR|ENSEMBL:ENSPTRG00000012231|ENSEMBL:ENSPTRP00000020961 RAT|RGD:1564158|UniProtKB:Q66H52
BOVIN|ENSEMBL:ENSBTAG00000010849|ENSEMBL:ENSBTAP00000014398 HUMAN|ENSEMBL:ENSG00000163126|UniProtKB:Q86SG2 MACMU|ENSEMBL:ENSMMUG00000007591|ENSEMBL:ENSMMUP00000009970 MOUSE|MGI:MGI:1925571|UniProtKB:Q812A3 PANTR|ENSEMBL:ENSPTRG00000034500|ENSEMBL:ENSPTRP00000055336 RAT|RGD:1310398|NCBI:XP_237094
BOVIN|ENSEMBL:ENSBTAG00000037650|ENSEMBL:ENSBTAP00000052128 HUMAN|ENSEMBL:ENSG00000181110|UniProtKB:Q8NET4 MACMU|ENSEMBL:ENSMMUG00000001307|ENSEMBL:ENSMMUP00000001742 MOUSE|MGI:MGI:2685231|UniProtKB:Q32KG4 PANTR|ENSEMBL:ENSPTRG00000022184|ENSEMBL:ENSPTRP00000042172 RAT|RGD:1564918|NCBI:XP_235717
BOVIN|ENSEMBL:ENSBTAG00000008733|ENSEMBL:ENSBTAP00000011507 HUMAN|ENSEMBL:ENSG00000179222|UniProtKB:Q9Y5V3 MACMU|ENSEMBL:ENSMMUG00000021120|ENSEMBL:ENSMMUP00000027801 MOUSE|MGI:MGI:1930187|UniProtKB:Q9QYH6 PANTR|ENSEMBL:ENSPTRG00000021914|ENSEMBL:ENSPTRP00000037625 RAT|RGD:70898|UniProtKB:Q9ES73
BOVIN|ENSEMBL:ENSBTAG00000013278|ENSEMBL:ENSBTAP00000017659 HUMAN|ENSEMBL:ENSG00000017621|UniProtKB:Q9H6Y5 MACMU|ENSEMBL:ENSMMUG00000023021|ENSEMBL:ENSMMUP00000041075 MOUSE|MGI:MGI:1859644|UniProtKB:Q4KL35 PANTR|ENSEMBL:ENSPTRG00000021884|ENSEMBL:ENSPTRP00000037573 RAT|RGD:1549729|UniProtKB:Q6AYQ0
BOVIN|ENSEMBL:ENSBTAG00000032792|ENSEMBL:ENSBTAP00000021365 HUMAN|ENSEMBL:ENSG00000182652|UniProtKB:Q8NH05 MACMU|ENSEMBL:ENSMMUG00000005706|ENSEMBL:ENSMMUP00000007529 MONDO|ENSEMBL:ENSMODG00000007658|ENSEMBL:ENSMODP00000009513 MOUSE|MGI:MGI:3030569|NCBI:NP_001011754 RAT|RGD:1561412|NCBI:XP_001074420
BOVIN|ENSEMBL:ENSBTAG00000007501|ENSEMBL:ENSBTAP00000009867 DANRE|ZFIN:ZDB-GENE-040724-140|UniProtKB:B0S7A1 CHICK|ENTREZ:425299|NCBI:XP_423076 HUMAN|ENSEMBL:ENSG00000203896|UniProtKB:Q9H400 MOUSE|MGI:MGI:1919949|UniProtKB:Q9EQR5 RAT|RGD:1562795|NCBI:XP_342604
BOVIN|ENSEMBL:ENSBTAG00000030796|ENSEMBL:ENSBTAP00000041089 HUMAN|ENSEMBL:ENSG00000180305|UniProtKB:Q9H1F0 MACMU|ENSEMBL:ENSMMUG00000003803|ENSEMBL:ENSMMUP00000005066 MOUSE|MGI:MGI:3616889|NCBI:NP_001034590 PANTR|ENSEMBL:ENSPTRG00000013555|ENSEMBL:ENSPTRP00000023283 RAT|RGD:1596480|NCBI:XP_001062837
BOVIN|ENSEMBL:ENSBTAG00000014554|ENSEMBL:ENSBTAP00000019345 HUMAN|ENSEMBL:ENSG00000124216|UniProtKB:O95863 MACMU|ENSEMBL:ENSMMUG00000019719|ENSEMBL:ENSMMUP00000025921 MOUSE|MGI:MGI:98330|UniProtKB:Q02085 PANTR|ENSEMBL:ENSPTRG00000013614|ENSEMBL:ENSPTRP00000052040 RAT|RGD:620758|UniProtKB:Q6AY35
BOVIN|ENSEMBL:ENSBTAG00000019942|ENSEMBL:ENSBTAP00000026566 HUMAN|ENSEMBL:ENSG00000174740|UniProtKB:Q96DU9 MACMU|ENSEMBL:ENSMMUG00000011562|UniProtKB:Q7JGR2 MOUSE|MGI:MGI:2136401|NCBI:NP_444344 PANTR|ENSEMBL:ENSPTRG00000022078|UniProtKB:P60049 RAT|RGD:1587661|NCBI:XP_001067240
CHLAA|ENTREZ:5827751|UniProtKB:A9WEV6 CHLAA|ENTREZ:5826592|UniProtKB:A9WF34 LEPIN|ENTREZ:1152606|UniProtKB:Q8F173
ARATH|TAIR:locus:2131924|NCBI:NP_194806.1 ORYSJ|ENTREZ:4349990|UniProtKB:Q53LG7
CHLAA|ENTREZ:5828133|UniProtKB:A9WFI4 CHLAA|ENTREZ:5827061|UniProtKB:A9WIS1 GLOVI|ENTREZ:2598660|UniProtKB:Q7NKJ5
CAEBR|ENTREZ:5640430|NCBI:XP_001676912 CAEEL|WB:WBGene00020690|UniProtKB:Q22683
BACSU|ENTREZ:938607|UniProtKB:P10475 STRCO|ENTREZ:1103075|UniProtKB:Q9F3Q0
CHLAA|ENTREZ:5828094|UniProtKB:A9WEP1 CHLAA|ENTREZ:5825188|UniProtKB:A9WJV5 LEPIN|ENTREZ:1152524|UniProtKB:Q8F1F4
BOVIN|ENSEMBL:ENSBTAG00000025288|ENSEMBL:ENSBTAP00000012751 CANFA|ENSEMBL:ENSCAFG00000002450|ENSEMBL:ENSCAFP00000003574 MOUSE|MGI:MGI:3031182|NCBI:NP_667124 RAT|RGD:1332771|NCBI:NP_001000111
CHLAA|ENTREZ:5827747|UniProtKB:A9WEV2 CHLAA|ENTREZ:5826593|UniProtKB:A9WF35 LEPIN|ENTREZ:1152610|UniProtKB:Q8F169
MOUSE|MGI:MGI:3030740|NCBI:NP_667014 RAT|RGD:1333059|NCBI:NP_001000450
CAEBR|ENTREZ:5628330|NCBI:XP_001668095 CAEEL|WB:WBGene00019771|UniProtKB:Q95Y95
CHLAA|ENTREZ:5828699|UniProtKB:A9WE42 CHLAA|ENTREZ:5828701|UniProtKB:A9WE44 CHLAA|ENTREZ:5828702|UniProtKB:A9WE45
CHLAA|ENTREZ:5825599|UniProtKB:A9WCK6 CHLAA|ENTREZ:5828076|UniProtKB:A9WEC3 METAC|ENTREZ:1475975|UniProtKB:Q8TIR1
BOVIN|ENSEMBL:ENSBTAG00000009653|ENSEMBL:ENSBTAP00000012720 CANFA|ENSEMBL:ENSCAFG00000017718|ENSEMBL:ENSCAFP00000026139 MACMU|ENSEMBL:ENSMMUG00000015838|ENSEMBL:ENSMMUP00000032599 PANTR|ENSEMBL:ENSPTRG00000006694|ENSEMBL:ENSPTRP00000011418
TETTH|ENTREZ:4519859|UniProtKB:Q226N8 TETTH|ENTREZ:4504097|UniProtKB:Q239M7
CHLAA|ENTREZ:5826217|UniProtKB:A9WCJ4 CHLAA|ENTREZ:5826218|UniProtKB:A9WCJ5 PSEA7|ENTREZ:5358047|UniProtKB:A6UY96
BACTN|ENTREZ:1074924|UniProtKB:Q8A1U2 CHLAA|ENTREZ:5825675|UniProtKB:A9WCT0 CHLAA|ENTREZ:5825677|UniProtKB:A9WCT2
DICDI|dictyBase:DDB_G0285941|UniProtKB:Q54MH1 DICDI|dictyBase:DDB_G0284821|UniProtKB:Q54P32 DICDI|dictyBase:DDB_G0284819|UniProtKB:Q54P33 DICDI|dictyBase:DDB_G0278213|UniProtKB:Q54YJ2
ARATH|TAIR:locus:2124306|NCBI:NP_195140.2 ORYSJ|ENTREZ:4327632|UniProtKB:Q0JQC6
CAEBR|ENTREZ:5634689|NCBI:XP_001671964 CAEEL|WB:WBGene00022099|UniProtKB:Q95XH0
ANOGA|ENSEMBL:AGAP010442|ENSEMBL:AGAP010442-PA BOVIN|ENSEMBL:ENSBTAG00000015072|ENSEMBL:ENSBTAP00000020060 BOVIN|ENSEMBL:ENSBTAG00000020957|ENSEMBL:ENSBTAP00000041785 CAEBR|ENTREZ:5635521|NCBI:XP_001672767 CAEEL|WB:WBGene00000478|UniProtKB:Q3LTR6 CANFA|ENSEMBL:ENSCAFG00000013547|ENSEMBL:ENSCAFP00000019956 CIOIN|ENSEMBL:ENSCING00000006849|UniProtKB:Q9NL45 DANRE|ZFIN:ZDB-GENE-990415-218|UniProtKB:Q9W6E2 DANRE|ZFIN:ZDB-GENE-000328-3|UniProtKB:Q9YI00 DANRE|ZFIN:ZDB-GENE-000328-4|UniProtKB:Q9YI49 DROME|FB:FBgn0016797|UniProtKB:Q9VVX3 HUMAN|ENSEMBL:ENSG00000163251|UniProtKB:Q13467 HUMAN|ENSEMBL:ENSG00000177283|UniProtKB:Q9H461 MACMU|ENSEMBL:ENSMMUG00000013656|ENSEMBL:ENSMMUP00000017953 MACMU|ENSEMBL:ENSMMUG00000001694|ENSEMBL:ENSMMUP00000002265 MONDO|ENSEMBL:ENSMODG00000015949|ENSEMBL:ENSMODP00000019903 MONDO|ENSEMBL:ENSMODG00000006737|ENSEMBL:ENSMODP00000033322 MOUSE|MGI:MGI:108571|UniProtKB:Q9EQD0 MOUSE|MGI:MGI:108460|UniProtKB:Q61091 ORNAN|ENSEMBL:ENSOANG00000015372|ENSEMBL:ENSOANP00000024182 PANTR|ENSEMBL:ENSPTRG00000029908|ENSEMBL:ENSPTRP00000040179 PANTR|ENSEMBL:ENSPTRG00000012855|ENSEMBL:ENSPTRP00000021982 RAT|RGD:631406|UniProtKB:Q8CHL0 RAT|RGD:1560525|UniProtKB:Q498S8 STRPU|ENTREZ:582578|NCBI:XP_001188449 FUGRU|ENSEMBL:ENSTRUG00000014647|ENSEMBL:ENSTRUP00000037422 XENTR|ENSEMBL:ENSXETG00000016383|ENSEMBL:ENSXETP00000035762 XENTR|ENSEMBL:ENSXETG00000008812|ENSEMBL:ENSXETP00000019370
ANOGA|ENSEMBL:AGAP007130|ENSEMBL:AGAP007130-PA BOVIN|ENSEMBL:ENSBTAG00000018841|ENSEMBL:ENSBTAP00000025085 BOVIN|ENSEMBL:ENSBTAG00000020855|ENSEMBL:ENSBTAP00000042825 CAEBR|ENTREZ:5642522|NCBI:XP_001665065 CAEEL|WB:WBGene00004213|UniProtKB:P28191 CANFA|ENSEMBL:ENSCAFG00000004872|ENSEMBL:ENSCAFP00000007275 CIOIN|ENSEMBL:ENSCING00000004230|ENSEMBL:ENSCINP00000008730 DANRE|ZFIN:ZDB-GENE-030131-6259|UniProtKB:Q1MTL1 DANRE|ENSEMBL:ENSDARG00000039187|UniProtKB:Q8JFS7 DROME|FB:FBgn0035133|UniProtKB:Q8WSF2 CHICK|ENTREZ:420963|NCBI:XP_419047 CHICK|ENTREZ:424234|NCBI:XP_422082 HUMAN|ENSEMBL:ENSG00000070159|UniProtKB:P26045 HUMAN|ENSEMBL:ENSG00000088179|UniProtKB:P29074 MACMU|ENSEMBL:ENSMMUG00000001250|ENSEMBL:ENSMMUP00000039654 MACMU|ENSEMBL:ENSMMUG00000005610|ENSEMBL:ENSMMUP00000007416 MONDO|ENSEMBL:ENSMODG00000003330|ENSEMBL:ENSMODP00000004070 MOUSE|MGI:MGI:1099792|UniProtKB:Q9WU22 MOUSE|MGI:MGI:105307|UniProtKB:A2ALK8 ORNAN|ENSEMBL:ENSOANG00000012067|ENSEMBL:ENSOANP00000019111 ORNAN|ENSEMBL:ENSOANG00000014464|ENSEMBL:ENSOANP00000022802 PANTR|ENSEMBL:ENSPTRG00000021240|ENSEMBL:ENSPTRP00000036286 PANTR|ENSEMBL:ENSPTRG00000012406|ENSEMBL:ENSPTRP00000021239 RAT|RGD:1311363|UniProtKB:Q562B7 STRPU|ENTREZ:594103|NCBI:XP_001190899 FUGRU|ENSEMBL:ENSTRUG00000005419|ENSEMBL:ENSTRUP00000013012 XENTR|ENSEMBL:ENSXETG00000024183|ENSEMBL:ENSXETP00000052183 XENTR|ENSEMBL:ENSXETG00000003648|ENSEMBL:ENSXETP00000007872
BOVIN|ENSEMBL:ENSBTAG00000003751|ENSEMBL:ENSBTAP00000004882 BOVIN|ENSEMBL:ENSBTAG00000013869|ENSEMBL:ENSBTAP00000018420 CANFA|ENSEMBL:ENSCAFG00000012014|ENSEMBL:ENSCAFP00000017685 CANFA|ENSEMBL:ENSCAFG00000002515|ENSEMBL:ENSCAFP00000003667 CIOIN|ENSEMBL:ENSCING00000009192|ENSEMBL:ENSCINP00000018695 DANRE|ENSEMBL:ENSDARG00000030104|ENSEMBL:ENSDARP00000040177 DANRE|ENSEMBL:ENSDARG00000040717|ENSEMBL:ENSDARP00000059653 DANRE|ZFIN:ZDB-GENE-040303-3|UniProtKB:Q1LVQ2 CHICK|ENTREZ:420604|NCBI:XP_418705 CHICK|ENTREZ:424027|NCBI:XP_421882 HUMAN|ENSEMBL:ENSG00000183742|UniProtKB:Q6ZN28 HUMAN|ENSEMBL:ENSG00000130147|UniProtKB:Q9P0V3 MACMU|ENSEMBL:ENSMMUG00000013808|ENSEMBL:ENSMMUP00000018158 MACMU|ENSEMBL:ENSMMUG00000022683|ENSEMBL:ENSMMUP00000029858 MONDO|ENSEMBL:ENSMODG00000001394|ENSEMBL:ENSMODP00000001683 MONDO|ENSEMBL:ENSMODG00000002867|ENSEMBL:ENSMODP00000003483 MOUSE|MGI:MGI:2138297|UniProtKB:Q921I6 ORNAN|ENSEMBL:ENSOANG00000012552|ENSEMBL:ENSOANP00000019847 ORNAN|ENSEMBL:ENSOANG00000009618|ENSEMBL:ENSOANP00000015276 PANTR|ENSEMBL:ENSPTRG00000018964|ENSEMBL:ENSPTRP00000032395 PANTR|ENSEMBL:ENSPTRG00000013066|ENSEMBL:ENSPTRP00000022352 RAT|RGD:620219|UniProtKB:Q9JJS5 RAT|RGD:1309838|NCBI:XP_234727 FUGRU|ENSEMBL:ENSTRUG00000000489|ENSEMBL:ENSTRUP00000001158 FUGRU|ENSEMBL:ENSTRUG00000002780|ENSEMBL:ENSTRUP00000006460 FUGRU|ENSEMBL:ENSTRUG00000015804|ENSEMBL:ENSTRUP00000040381 XENTR|ENSEMBL:ENSXETG00000013440|ENSEMBL:ENSXETP00000029448 XENTR|ENSEMBL:ENSXETG00000010910|UniProtKB:Q5U228
BOVIN|ENSEMBL:ENSBTAG00000005218|ENSEMBL:ENSBTAP00000006874 BOVIN|ENSEMBL:ENSBTAG00000017260|ENSEMBL:ENSBTAP00000022940 CAEBR|ENTREZ:5631312|NCBI:XP_001680140 CAEEL|WB:WBGene00008443|UniProtKB:Q8I0P7 CANFA|ENSEMBL:ENSCAFG00000012391|ENSEMBL:ENSCAFP00000018256 CANFA|ENSEMBL:ENSCAFG00000008487|ENSEMBL:ENSCAFP00000012465 DANRE|ENSEMBL:ENSDARG00000062190|ENSEMBL:ENSDARP00000084073 DANRE|ZFIN:ZDB-GENE-041210-23|UniProtKB:Q5RHY4 CHICK|ENTREZ:418185|NCBI:XP_416416 CHICK|ENTREZ:423064|UniProtKB:Q5F3N7 HUMAN|ENSEMBL:ENSG00000172572|UniProtKB:Q14432 HUMAN|ENSEMBL:ENSG00000152270|UniProtKB:Q13370 MACMU|ENSEMBL:ENSMMUG00000000759|ENSEMBL:ENSMMUP00000001027 MACMU|ENSEMBL:ENSMMUG00000008269|ENSEMBL:ENSMMUP00000010834 MONDO|ENSEMBL:ENSMODG00000007280|ENSEMBL:ENSMODP00000009026 MONDO|ENSEMBL:ENSMODG00000017859|ENSEMBL:ENSMODP00000022267 MOUSE|MGI:MGI:1860764|UniProtKB:Q9Z0X4 MOUSE|MGI:MGI:1333863|UniProtKB:Q61409 ORNAN|ENSEMBL:ENSOANG00000006367|ENSEMBL:ENSOANP00000010169 PANTR|ENSEMBL:ENSPTRG00000003386|ENSEMBL:ENSPTRP00000005907 PANTR|ENSEMBL:ENSPTRG00000004748|ENSEMBL:ENSPTRP00000043463 RAT|RGD:61942|UniProtKB:Q62865 RAT|RGD:61943|UniProtKB:Q63085 STRPU|ENTREZ:589178|NCBI:XP_001196010 FUGRU|ENSEMBL:ENSTRUG00000016199|ENSEMBL:ENSTRUP00000041422 FUGRU|ENSEMBL:ENSTRUG00000017008|ENSEMBL:ENSTRUP00000043550 FUGRU|ENSEMBL:ENSTRUG00000017302|ENSEMBL:ENSTRUP00000044337 XENTR|ENSEMBL:ENSXETG00000019677|ENSEMBL:ENSXETP00000042593
ARATH|TAIR:locus:504955965|NCBI:NP_850120.3 EMENI|ENTREZ:2872643|UniProtKB:Q5B3N6 EMENI|ENTREZ:2874153|UniProtKB:Q5B957 BOVIN|ENSEMBL:ENSBTAG00000035270|UniProtKB:A4IFK2 BOVIN|ENSEMBL:ENSBTAG00000031919|UniProtKB:A4IFK2 CANFA|ENSEMBL:ENSCAFG00000023017|ENSEMBL:ENSCAFP00000030350 CHLRE|ENTREZ:5717129|UniProtKB:A8IR29 CIOIN|ENSEMBL:ENSCING00000006592|ENSEMBL:ENSCINP00000013569 CIOIN|ENSEMBL:ENSCING00000003710|ENSEMBL:ENSCINP00000007645 DANRE|ZFIN:ZDB-GENE-041210-186|UniProtKB:Q5VSE1 CHICK|ENTREZ:417842|NCBI:XP_416083 HUMAN|ENSEMBL:ENSG00000175782|UniProtKB:Q7Z769 LEIMA|ENTREZ:5651259|UniProtKB:Q4QD58 LEIMA|ENTREZ:5651262|UniProtKB:Q4QD58 MACMU|ENSEMBL:ENSMMUG00000014187|ENSEMBL:ENSMMUP00000018633 MONDO|ENSEMBL:ENSMODG00000007230|ENSEMBL:ENSMODP00000008962 MOUSE|MGI:MGI:2448489|UniProtKB:Q6PGC7 NEUCR|ENTREZ:3871991|UniProtKB:A3RNH8 NEUCR|ENTREZ:3872802|UniProtKB:Q872N5 ORNAN|ENSEMBL:ENSOANG00000005939|ENSEMBL:ENSOANP00000009456 ORNAN|ENSEMBL:ENSOANG00000013048|ENSEMBL:ENSOANP00000020628 ORYSJ|ENTREZ:4330044|UniProtKB:Q6K225 ORYSJ|ENTREZ:4348916|UniProtKB:Q9AV45 PANTR|ENSEMBL:ENSPTRG00000005201|ENSEMBL:ENSPTRP00000045787 RAT|RGD:1564876|NCBI:XP_576227 STRPU|ENTREZ:592246|NCBI:XP_796872 STRPU|ENTREZ:594082|NCBI:XP_798626 FUGRU|ENSEMBL:ENSTRUG00000007693|ENSEMBL:ENSTRUP00000019096
BOVIN|ENSEMBL:ENSBTAG00000002699|UniProtKB:P43481 BOVIN|ENSEMBL:ENSBTAG00000012771|UniProtKB:A7Z067 CANFA|ENSEMBL:ENSCAFG00000018219|ENSEMBL:ENSCAFP00000026920 CANFA|ENSEMBL:ENSCAFG00000002065|UniProtKB:O97799 DANRE|ENSEMBL:ENSDARG00000007889|ENSEMBL:ENSDARP00000013261 DANRE|ENSEMBL:ENSDARG00000053624|ENSEMBL:ENSDARP00000070157 DANRE|ZFIN:ZDB-GENE-980526-464|UniProtKB:B3DGS5 CHICK|ENTREZ:396406|NCBI:XP_414597 CHICK|ENTREZ:378783|UniProtKB:Q08156 HUMAN|ENSEMBL:ENSG00000182578|UniProtKB:P07333 HUMAN|ENSEMBL:ENSG00000157404|UniProtKB:P10721 MACMU|ENSEMBL:ENSMMUG00000011556|ENSEMBL:ENSMMUP00000033873 MACMU|ENSEMBL:ENSMMUG00000003057|ENSEMBL:ENSMMUP00000004082 MONDO|ENSEMBL:ENSMODG00000020671|ENSEMBL:ENSMODP00000025860 MONDO|ENSEMBL:ENSMODG00000009759|ENSEMBL:ENSMODP00000031430 MOUSE|MGI:MGI:1339758|UniProtKB:P09581 MOUSE|MGI:MGI:96677|UniProtKB:P05532 ORNAN|ENSEMBL:ENSOANG00000003803|ENSEMBL:ENSOANP00000006035 ORNAN|ENSEMBL:ENSOANG00000002293|ENSEMBL:ENSOANP00000003628 PANTR|ENSEMBL:ENSPTRG00000017409|ENSEMBL:ENSPTRP00000029749 PANTR|ENSEMBL:ENSPTRG00000016067|ENSEMBL:ENSPTRP00000027637 RAT|RGD:2425|UniProtKB:Q00495 RAT|RGD:620568|UniProtKB:Q63116 FUGRU|ENSEMBL:ENSTRUG00000006553|UniProtKB:P79750 FUGRU|ENSEMBL:ENSTRUG00000002871|UniProtKB:Q8UVR8 FUGRU|ENSEMBL:ENSTRUG00000015193|UniProtKB:Q8AXC6 XENTR|ENSEMBL:ENSXETG00000021049|ENSEMBL:ENSXETP00000045513 XENTR|ENSEMBL:ENSXETG00000011887|UniProtKB:Q640T5
ANOGA|ENSEMBL:AGAP007902|ENSEMBL:AGAP007902-PA BOVIN|ENSEMBL:ENSBTAG00000007206|ENSEMBL:ENSBTAP00000009480 BOVIN|ENSEMBL:ENSBTAG00000020964|UniProtKB:Q0P5J8 CAEEL|WB:WBGene00017349|UniProtKB:Q19300 CANFA|ENSEMBL:ENSCAFG00000001515|ENSEMBL:ENSCAFP00000002188 CANFA|ENSEMBL:ENSCAFG00000019793|ENSEMBL:ENSCAFP00000029301 CIOIN|ENSEMBL:ENSCING00000005627|ENSEMBL:ENSCINP00000011661 DANRE|ENSEMBL:ENSDARG00000059003|ENSEMBL:ENSDARP00000076427 DANRE|ENSEMBL:ENSDARG00000071599|UniProtKB:Q1MTF0 DANRE|ENSEMBL:ENSDARG00000071628|UniProtKB:Q1MTF0 DROME|FB:FBgn0035437|UniProtKB:Q8IRD5 CHICK|ENTREZ:416676|NCBI:XP_414972 CHICK|ENTREZ:419804|NCBI:XP_417941 HUMAN|ENSEMBL:ENSG00000143093|UniProtKB:Q5VSL9 HUMAN|ENSEMBL:ENSG00000128578|UniProtKB:Q9ULQ0 MACMU|ENSEMBL:ENSMMUG00000019359|ENSEMBL:ENSMMUP00000034830 MACMU|ENSEMBL:ENSMMUG00000005426|ENSEMBL:ENSMMUP00000007174 MONDO|ENSEMBL:ENSMODG00000014664|ENSEMBL:ENSMODP00000018332 MONDO|ENSEMBL:ENSMODG00000001797|ENSEMBL:ENSMODP00000002197 MOUSE|MGI:MGI:2443884|UniProtKB:Q8C079 MOUSE|MGI:MGI:2444363|UniProtKB:Q8C9H6 ORNAN|ENSEMBL:ENSOANG00000005885|ENSEMBL:ENSOANP00000009367 ORNAN|ENSEMBL:ENSOANG00000011457|ENSEMBL:ENSOANP00000018147 PANTR|ENSEMBL:ENSPTRG00000019682|ENSEMBL:ENSPTRP00000033710 RAT|RGD:1564249|UniProtKB:Q4FZS7 STRPU|ENTREZ:580782|NCBI:XP_001184554 FUGRU|ENSEMBL:ENSTRUG00000007829|ENSEMBL:ENSTRUP00000019465 FUGRU|ENSEMBL:ENSTRUG00000008181|ENSEMBL:ENSTRUP00000020474
BOVIN|ENSEMBL:ENSBTAG00000002464|ENSEMBL:ENSBTAP00000003213 BOVIN|ENSEMBL:ENSBTAG00000008307|ENSEMBL:ENSBTAP00000010937 CANFA|ENSEMBL:ENSCAFG00000008746|ENSEMBL:ENSCAFP00000012868 CANFA|ENSEMBL:ENSCAFG00000019405|ENSEMBL:ENSCAFP00000028689 DANRE|ENSEMBL:ENSDARG00000056805|ENSEMBL:ENSDARP00000073784 DANRE|ENSEMBL:ENSDARG00000059960|ENSEMBL:ENSDARP00000004276 CHICK|ENTREZ:425030|NCBI:XP_422832 CHICK|ENTREZ:428180|NCBI:XP_425738 HUMAN|ENSEMBL:ENSG00000114805|UniProtKB:Q4KWH8 HUMAN|ENSEMBL:ENSG00000149527|UniProtKB:O75038 MACMU|ENSEMBL:ENSMMUG00000018341|ENSEMBL:ENSMMUP00000024112 MACMU|ENSEMBL:ENSMMUG00000014682|ENSEMBL:ENSMMUP00000019262 MONDO|ENSEMBL:ENSMODG00000015790|ENSEMBL:ENSMODP00000019699 MOUSE|MGI:MGI:2683547|UniProtKB:Q4KWH5 MOUSE|MGI:MGI:2443078|UniProtKB:A2AP18 ORNAN|ENSEMBL:ENSOANG00000009311|ENSEMBL:ENSOANP00000014814 ORNAN|ENSEMBL:ENSOANG00000012464|ENSEMBL:ENSOANP00000019718 PANTR|ENSEMBL:ENSPTRG00000015551|ENSEMBL:ENSPTRP00000050989 PANTR|ENSEMBL:ENSPTRG00000000051|ENSEMBL:ENSPTRP00000000089 RAT|RGD:1561991|NCBI:XP_001059231 RAT|RGD:1304675|NCBI:XP_233728 STRPU|ENTREZ:578345|NCBI:XP_783611 FUGRU|ENSEMBL:ENSTRUG00000002661|ENSEMBL:ENSTRUP00000006189 FUGRU|ENSEMBL:ENSTRUG00000007875|ENSEMBL:ENSTRUP00000019595 FUGRU|ENSEMBL:ENSTRUG00000014166|ENSEMBL:ENSTRUP00000036238 TETTH|ENTREZ:4515689|NCBI:XP_001024810 XENTR|ENSEMBL:ENSXETG00000012092|ENSEMBL:ENSXETP00000012993 XENTR|ENSEMBL:ENSXETG00000007772|ENSEMBL:ENSXETP00000016970
ANOGA|ENSEMBL:AGAP006974|UniProtKB:Q8WRE3 BOVIN|ENSEMBL:ENSBTAG00000014042|UniProtKB:Q6GV17 BOVIN|ENSEMBL:ENSBTAG00000014031|UniProtKB:B5T276 CANFA|ENSEMBL:ENSCAFG00000016172|ENSEMBL:ENSCAFP00000023836 CANFA|ENSEMBL:ENSCAFG00000024010|ENSEMBL:ENSCAFP00000032660 CANFA|ENSEMBL:ENSCAFG00000016175|ENSEMBL:ENSCAFP00000023840 DANRE|ZFIN:ZDB-GENE-040220-1|UniProtKB:B3DIW3 CHICK|ENTREZ:426274|NCBI:NP_001007489 CHICK|ENTREZ:771173|UniProtKB:A5H0S2 CHICK|ENTREZ:100073346|UniProtKB:A5YBP4 HUMAN|ENSEMBL:ENSG00000174123|UniProtKB:Q9BXR5 HUMAN|ENSEMBL:ENSG00000174125|UniProtKB:Q15399 HUMAN|ENSEMBL:ENSG00000174130|UniProtKB:Q9Y2C9 MACMU|ENSEMBL:ENSMMUG00000003373|UniProtKB:Q5MPY0 MACMU|ENSEMBL:ENSMMUG00000002418|UniProtKB:Q5MXI7 MACMU|ENSEMBL:ENSMMUG00000016754|UniProtKB:Q5MXJ2 MONDO|ENSEMBL:ENSMODG00000020532|ENSEMBL:ENSMODP00000025687 MOUSE|MGI:MGI:1341295|UniProtKB:Q9EPQ1 MOUSE|MGI:MGI:1341296|UniProtKB:Q9EPW9 ORNAN|ENSEMBL:ENSOANG00000010318|ENSEMBL:ENSOANP00000016371 PANTR|ENSEMBL:ENSPTRG00000015984|ENSEMBL:ENSPTRP00000027515 PANTR|ENSEMBL:ENSPTRG00000015985|ENSEMBL:ENSPTRP00000027516 PANTR|ENSEMBL:ENSPTRG00000015986|ENSEMBL:ENSPTRP00000027517 RAT|RGD:1311569|NCBI:XP_223422 RAT|RGD:1303030|UniProtKB:Q6P690 FUGRU|ENSEMBL:ENSTRUG00000009990|UniProtKB:Q5H727 XENTR|ENSEMBL:ENSXETG00000018477|ENSEMBL:ENSXETP00000057560 XENTR|ENSEMBL:ENSXETG00000018489|ENSEMBL:ENSXETP00000057554
ANOGA|ENSEMBL:AGAP007524|ENSEMBL:AGAP007524-PA BOVIN|ENSEMBL:ENSBTAG00000014294|UniProtKB:A3KN28 BOVIN|ENSEMBL:ENSBTAG00000010756|UniProtKB:A4D7R9 CAEBR|ENTREZ:5632787|NCBI:XP_001670154 CAEEL|WB:WBGene00008686|UniProtKB:Q19337 CANFA|ENSEMBL:ENSCAFG00000013597|ENSEMBL:ENSCAFP00000020057 CANFA|ENSEMBL:ENSCAFG00000003410|UniProtKB:A0M8V1 CIOIN|ENSEMBL:ENSCING00000013124|ENSEMBL:ENSCINP00000024196 DANRE|ENSEMBL:ENSDARG00000039960|ENSEMBL:ENSDARP00000058453 DANRE|ENSEMBL:ENSDARG00000032603|ENSEMBL:ENSDARP00000045255 DROME|FB:FBgn0037026|UniProtKB:Q9VPB1 CHICK|ENTREZ:395331|UniProtKB:Q90YH8 CHICK|ENTREZ:417770|UniProtKB:A0M8U1 HUMAN|ENSEMBL:ENSG00000007341|UniProtKB:Q8TDW4 HUMAN|ENSEMBL:ENSG00000004866|UniProtKB:Q9NRC1 MACMU|ENSEMBL:ENSMMUG00000007766|ENSEMBL:ENSMMUP00000039399 MONDO|ENSEMBL:ENSMODG00000001162|ENSEMBL:ENSMODP00000001401 MONDO|ENSEMBL:ENSMODG00000015806|UniProtKB:Q2QL97 MOUSE|MGI:MGI:2386964|UniProtKB:Q8K4P7 MOUSE|MGI:MGI:1927450|UniProtKB:Q99M96 ORNAN|ENSEMBL:ENSOANG00000008765|ENSEMBL:ENSOANP00000013966 PANTR|ENSEMBL:ENSPTRG00000019616|UniProtKB:Q2QLE8 RAT|RGD:1359336|UniProtKB:Q68FW3 RAT|RGD:1303148|UniProtKB:Q2IBD0 STRPU|ENTREZ:589390|NCBI:XP_001181872 FUGRU|ENSEMBL:ENSTRUG00000012482|ENSEMBL:ENSTRUP00000031612 FUGRU|ENSEMBL:ENSTRUG00000017133|UniProtKB:Q98SK4 XENTR|ENSEMBL:ENSXETG00000021764|ENSEMBL:ENSXETP00000047064
ANOGA|ENSEMBL:AGAP001451|ENSEMBL:AGAP001451-PA DROME|FB:FBgn0037471|UniProtKB:Q9VI63
GEOSL|ENTREZ:2685654|UniProtKB:Q74AX9 LEPIN|ENTREZ:1150593|UniProtKB:Q8F6Q1
ANOGA|ENSEMBL:AGAP001449|ENSEMBL:AGAP001449-PA DROME|FB:FBgn0051248|UniProtKB:Q9VI66
ANOGA|ENSEMBL:AGAP001463|ENSEMBL:AGAP001463-PA DROME|FB:FBgn0039335|UniProtKB:Q9VBR1
ORNAN|ENSEMBL:ENSOANG00000019950|ENSEMBL:ENSOANP00000025320 ORNAN|ENSEMBL:ENSOANG00000020819|ENSEMBL:ENSOANP00000026488
BOVIN|ENSEMBL:ENSBTAG00000031647|UniProtKB:Q2KIF2 CANFA|ENSEMBL:ENSCAFG00000019015|ENSEMBL:ENSCAFP00000028062 DANRE|ZFIN:ZDB-GENE-041014-250|UniProtKB:Q502F2 HUMAN|ENSEMBL:ENSG00000171236|UniProtKB:P02750 MACMU|ENSEMBL:ENSMMUG00000023701|ENSEMBL:ENSMMUP00000031219 MONDO|ENSEMBL:ENSMODG00000001022|ENSEMBL:ENSMODP00000001213 MOUSE|MGI:MGI:1924155|NCBI:NP_084072 PANTR|ENSEMBL:ENSPTRG00000010314|ENSEMBL:ENSPTRP00000017533 RAT|RGD:1359464|UniProtKB:Q5I0E1 FUGRU|ENSEMBL:ENSTRUG00000018215|ENSEMBL:ENSTRUP00000046619
ARATH|TAIR:locus:2196000|NCBI:NP_177854.3 EMENI|ENTREZ:2868338|UniProtKB:Q5ASA5 CAEEL|WB:WBGene00016603|UniProtKB:A4LBC2 CHLRE|ENTREZ:5720253|UniProtKB:A8J069 CIOIN|ENSEMBL:ENSCING00000014316|ENSEMBL:ENSCINP00000025949 DICDI|dictyBase:DDB_G0268132|NCBI:EAL73519.1 NEUCR|ENTREZ:3873910|UniProtKB:Q7RZU4 ORYSJ|ENTREZ:4329647|UniProtKB:Q69SU4 YEAST|SGD:S000003704|UniProtKB:P46995 SCHPO|GeneDB_Spombe:SPAC29B12.02c|UniProtKB:O14026
ARATH|TAIR:locus:2131391|NCBI:NP_567727.1 CHLRE|ENTREZ:5727549|UniProtKB:A8JFN9 CHLAA|ENTREZ:5828250|UniProtKB:A9WGZ7 DEIRA|ENTREZ:1797592|UniProtKB:Q9RY39 ENTHI|ENTREZ:3407646|NCBI:XP_653334 ENTHI|ENTREZ:3404503|NCBI:XP_650205 ORYSJ|ENTREZ:4339848|UniProtKB:Q5VRH1 PLAYO|ENTREZ:3854097|UniProtKB:Q7R9G6 TETTH|ENTREZ:4501763|NCBI:XP_001011233 TETTH|ENTREZ:4521674|UniProtKB:Q22CH4
BOVIN|ENSEMBL:ENSBTAG00000015118|UniProtKB:A5PJT4 CANFA|ENSEMBL:ENSCAFG00000001392|ENSEMBL:ENSCAFP00000001995 CHICK|ENTREZ:428259|NCBI:XP_425818 HUMAN|ENSEMBL:ENSG00000180316|UniProtKB:Q8N8W4 MACMU|ENSEMBL:ENSMMUG00000000685|ENSEMBL:ENSMMUP00000000921 MONDO|ENSEMBL:ENSMODG00000013586|ENSEMBL:ENSMODP00000016996 MOUSE|MGI:MGI:3617850|UniProtKB:Q3V1D5 ORNAN|ENSEMBL:ENSOANG00000005403|ENSEMBL:ENSOANP00000008591 PANTR|ENSEMBL:ENSPTRG00000018100|ENSEMBL:ENSPTRP00000057654 RAT|RGD:1306685|NCBI:XP_342106
ARATH|TAIR:locus:2145269|NCBI:NP_568476.1 ASHGO|ENTREZ:4622125|UniProtKB:Q753J8 CHLRE|ENTREZ:5723269|UniProtKB:A8J856 DICDI|dictyBase:DDB_G0274313|NCBI:EAL70049.1 LEIMA|ENTREZ:5649249|UniProtKB:Q4QIK2 NEUCR|ENTREZ:3880122|UniProtKB:Q7SDB0 ORYSJ|ENTREZ:4330074|UniProtKB:Q6H7I5 PLAYO|ENTREZ:3830358|UniProtKB:Q7RJU9 YEAST|SGD:S000003365|UniProtKB:P29340 SCHPO|GeneDB_Spombe:SPBC1198.09|UniProtKB:Q9P6I1
ARATH|TAIR:locus:2023903|NCBI:NP_563931.2 EMENI|ENTREZ:2871037|UniProtKB:Q5AZM4 CHLRE|ENTREZ:5721056|UniProtKB:A8J2F0 DICDI|dictyBase:DDB_G0288291|UniProtKB:Q54J52 ENTHI|ENTREZ:3410380|NCBI:XP_656069 LEIMA|ENTREZ:3608374|UniProtKB:Q4FXB9 NEUCR|ENTREZ:3879672|UniProtKB:Q873A2 ORYSJ|ENTREZ:4348309|UniProtKB:Q109W0 PLAYO|ENTREZ:3431682|UniProtKB:Q7RIU6 SCHPO|GeneDB_Spombe:SPBC428.12c|UniProtKB:O94359
BOVIN|ENSEMBL:ENSBTAG00000018043|UniProtKB:Q2KIW4 DANRE|ENSEMBL:ENSDARG00000062375|ENSEMBL:ENSDARP00000094566 HUMAN|ENSEMBL:ENSG00000213398|UniProtKB:P04180 MACMU|ENSEMBL:ENSMMUG00000012760|ENSEMBL:ENSMMUP00000032356 MONDO|ENSEMBL:ENSMODG00000005405|ENSEMBL:ENSMODP00000006677 MOUSE|MGI:MGI:96755|UniProtKB:P16301 PANTR|ENSEMBL:ENSPTRG00000008254|ENSEMBL:ENSPTRP00000014085 RAT|RGD:2993|UniProtKB:P18424 FUGRU|ENSEMBL:ENSTRUG00000007117|ENSEMBL:ENSTRUP00000017498 XENTR|ENSEMBL:ENSXETG00000003085|UniProtKB:Q6DJ79
BOVIN|ENSEMBL:ENSBTAG00000021531|ENSEMBL:ENSBTAP00000028693 CAEEL|WB:WBGene00010856|UniProtKB:A5JYY7 CANFA|ENSEMBL:ENSCAFG00000010891|ENSEMBL:ENSCAFP00000016014 CHICK|ENTREZ:427509|NCBI:XP_425083 HUMAN|ENSEMBL:ENSG00000183571|UniProtKB:A6NFU8 MACMU|ENSEMBL:ENSMMUG00000012309|ENSEMBL:ENSMMUP00000016142 MONDO|ENSEMBL:ENSMODG00000012771|ENSEMBL:ENSMODP00000015977 MOUSE|MGI:MGI:1925694|UniProtKB:Q9CWB5 PANTR|ENSEMBL:ENSPTRG00000007492|ENSEMBL:ENSPTRP00000012798 XENTR|ENSEMBL:ENSXETG00000002109|ENSEMBL:ENSXETP00000004511
ARATH|TAIR:locus:2043540|NCBI:NP_180150.1 BOVIN|ENSEMBL:ENSBTAG00000006073|ENSEMBL:ENSBTAP00000007981 CANFA|ENSEMBL:ENSCAFG00000016521|ENSEMBL:ENSCAFP00000024298 HUMAN|ENSEMBL:ENSG00000132000|UniProtKB:Q6PEZ8 MACMU|ENSEMBL:ENSMMUG00000008324|ENSEMBL:ENSMMUP00000010916 MONDO|ENSEMBL:ENSMODG00000011977|ENSEMBL:ENSMODP00000032425 MOUSE|MGI:MGI:2685352|UniProtKB:Q6P3Y9 ORNAN|ENSEMBL:ENSOANG00000003748|ENSEMBL:ENSOANP00000005946 PANTR|ENSEMBL:ENSPTRG00000010572|ENSEMBL:ENSPTRP00000018046 RAT|RGD:1307753|NCBI:XP_213845
ARATH|TAIR:locus:2053255|NCBI:NP_850127.1 ASHGO|ENTREZ:4621335|UniProtKB:Q756X2 EMENI|ENTREZ:2870276|UniProtKB:Q5AYT0 CHLRE|ENTREZ:5728450|UniProtKB:A8JH50 NEUCR|ENTREZ:3877699|UniProtKB:Q8X0T2 ORYSJ|ENTREZ:4341959|UniProtKB:Q0D9T5 PLAYO|ENTREZ:3790190|UniProtKB:Q7RG03 PSEA7|ENTREZ:5358715|UniProtKB:A6V768 YEAST|SGD:S000005316|UniProtKB:P37254 SCHPO|GeneDB_Spombe:SPBP8B7.29|UniProtKB:O94277
MACMU|ENSEMBL:ENSMMUG00000004986|ENSEMBL:ENSMMUP00000006608 PANTR|ENSEMBL:ENSPTRG00000013672|ENSEMBL:ENSPTRP00000058013
ANOGA|ENSEMBL:AGAP001489|ENSEMBL:AGAP001489-PA DROME|FB:FBgn0027108|UniProtKB:Q9V427
ANOGA|ENSEMBL:AGAP001487|ENSEMBL:AGAP001487-PA DROME|FB:FBgn0085387|UniProtKB:Q9VRC2
CAEBR|ENTREZ:5628371|NCBI:XP_001668909 CAEEL|WB:WBGene00006625|UniProtKB:O01771
CAEBR|ENTREZ:5636151|NCBI:XP_001673371 CAEEL|WB:WBGene00019647|UniProtKB:O44622
CAEBR|ENTREZ:5641402|NCBI:XP_001677776 CAEEL|WB:WBGene00001468|UniProtKB:Q9NLA1
CAEBR|ENTREZ:5632071|NCBI:XP_001669486 CAEEL|WB:WBGene00013814|UniProtKB:Q9U2U4
CAEBR|ENTREZ:5639181|NCBI:XP_001667383 CAEEL|WB:WBGene00002272|UniProtKB:Q94169
CAEBR|ENTREZ:5637213|NCBI:XP_001674402 CAEEL|WB:WBGene00001718|UniProtKB:Q23352
CAEBR|ENTREZ:5630443|NCBI:XP_001679307 CAEEL|WB:WBGene00009355|UniProtKB:Q9U3G9
CAEBR|ENTREZ:5637828|NCBI:XP_001674989 CAEEL|WB:WBGene00009600|UniProtKB:Q20246
CAEBR|ENTREZ:5630135|NCBI:XP_001679004 CAEEL|WB:WBGene00022892|UniProtKB:Q09338
CAEBR|ENTREZ:5640926|NCBI:XP_001677359 CAEEL|WB:WBGene00015740|UniProtKB:Q8WQC2
ARATH|TAIR:locus:2147795|NCBI:NP_568306.1 ORYSJ|ENTREZ:4338460|UniProtKB:Q0DJ21
AQUAE|ENTREZ:1193573|UniProtKB:O67031 BACSU|ENTREZ:937042|UniProtKB:Q03222 BACTN|ENTREZ:1075786|UniProtKB:Q8A7C9 BRAJA|ENTREZ:1049379|UniProtKB:Q89WP3 CHLTA|ENTREZ:3687270|UniProtKB:Q3KLK6 CHLAA|ENTREZ:5828031|UniProtKB:A9WCV8 CHLAA|ENTREZ:5826965|UniProtKB:A9WI16 DEIRA|ENTREZ:1800079|UniProtKB:P52153 ECOLI|ECOLI:EG10845-MONOMER|UniProtKB:P0AG30 GEOSL|ENTREZ:2688442|UniProtKB:Q748A7 LEPIN|ENTREZ:1150364|UniProtKB:Q8F7C5 PSEA7|ENTREZ:5359700|UniProtKB:A6VE13 STRCO|ENTREZ:1100797|UniProtKB:Q8CJR6 THEMA|ENTREZ:897108|UniProtKB:P38527 XENTR|ENSEMBL:ENSXETG00000018677|ENSEMBL:ENSXETP00000040430
ARATH|TAIR:locus:2076691|NCBI:NP_191322.3 CHLRE|ENTREZ:5726618|UniProtKB:A8I7L6 CHLRE|ENTREZ:5716774|UniProtKB:A8ILW6 CHLRE|ENTREZ:5718875|UniProtKB:A8IXE5 CHLRE|ENTREZ:5718876|UniProtKB:A8IXE6 CHLRE|ENTREZ:5720073|UniProtKB:A8IZQ3 CHLRE|ENTREZ:5722358|UniProtKB:A8J4Y7 CHLRE|ENTREZ:5722359|UniProtKB:A8J4Y8 CHLRE|ENTREZ:5722406|UniProtKB:A8J540 CHLRE|ENTREZ:5722701|UniProtKB:A8J6G1 CHLRE|ENTREZ:5723048|UniProtKB:A8J7I8 CHLRE|ENTREZ:5723674|UniProtKB:A8J983 CHLRE|ENTREZ:5723675|UniProtKB:A8J984 CHLRE|ENTREZ:5724353|UniProtKB:A8JA07 ORYSJ|ENTREZ:4331790|UniProtKB:Q10R19
ASHGO|ENTREZ:4622456|UniProtKB:Q752F4 EMENI|ENTREZ:2870384|UniProtKB:Q07307 EMENI|ENTREZ:2870356|UniProtKB:P48777 BACTN|ENTREZ:1073275|UniProtKB:Q89ZA4 CHLRE|ENTREZ:5728036|UniProtKB:A8IB03 CHLRE|ENTREZ:5728037|UniProtKB:A8IB05 CHLRE|ENTREZ:5716036|UniProtKB:A8II65 CHLRE|ENTREZ:5716032|UniProtKB:A8II76 CIOIN|ENSEMBL:ENSCING00000007883|ENSEMBL:ENSCINP00000016143 ECOLI|ECOLI:YGFO-MONOMER|UniProtKB:P67444 ECOLI|ECOLI:YICE-MONOMER|UniProtKB:P0AGM9 NEUCR|ENTREZ:3875373|UniProtKB:Q7S3D5 PSEA7|ENTREZ:5355870|UniProtKB:A6UXV7 PSEA7|ENTREZ:5355696|UniProtKB:A6UYF5 SCHPO|GeneDB_Spombe:SPAC1399.01c|UniProtKB:Q9HE12
ARATH|TAIR:locus:2130324|NCBI:NP_001078396.1 BACTN|ENTREZ:1072389|UniProtKB:Q8AA21 BRAJA|ENTREZ:1050248|UniProtKB:Q89S67 CHLRE|ENTREZ:5728204|UniProtKB:A8IC95 CHLRE|ENTREZ:5718623|UniProtKB:A8IW49 CHLAA|ENTREZ:5827436|UniProtKB:A9WG08 ENTHI|ENTREZ:3411634|NCBI:XP_657332 GEOSL|ENTREZ:2685868|UniProtKB:Q74FM6 LEIMA|ENTREZ:5649853|UniProtKB:Q4QGX9 METAC|ENTREZ:1472500|UniProtKB:Q8TT31 ORYSJ|ENTREZ:4338750|UniProtKB:Q6AVA8 ORYSJ|ENTREZ:4333181|UniProtKB:Q75KR1 STRCO|ENTREZ:1097928|UniProtKB:Q9L2C5 STRCO|ENTREZ:1095632|UniProtKB:Q9RI40 THEMA|ENTREZ:897187|UniProtKB:Q9WYA9
ANOGA|ENSEMBL:AGAP007358|ENSEMBL:AGAP007358-PB CANFA|ENSEMBL:ENSCAFG00000007190|ENSEMBL:ENSCAFP00000010681 CHLRE|ENTREZ:5729025|UniProtKB:A8IFC2 CHLRE|ENTREZ:5718022|UniProtKB:A8ITX5 DROME|FB:FBgn0036289|UniProtKB:Q9VTY1 CHICK|ENTREZ:421141|NCBI:XP_419223 HUMAN|ENSEMBL:ENSG00000177182|UniProtKB:Q8IUQ0 MACMU|ENSEMBL:ENSMMUG00000008774|ENSEMBL:ENSMMUP00000011496 MONDO|ENSEMBL:ENSMODG00000008372|ENSEMBL:ENSMODP00000010406 MOUSE|MGI:MGI:1921688|UniProtKB:Q9D4C9 ORNAN|ENSEMBL:ENSOANG00000005044|ENSEMBL:ENSOANP00000008007 PANTR|ENSEMBL:ENSPTRG00000020288|ENSEMBL:ENSPTRP00000034727 RAT|RGD:1564200|NCBI:XP_001063324 FUGRU|ENSEMBL:ENSTRUG00000007369|ENSEMBL:ENSTRUP00000018214 XENTR|ENSEMBL:ENSXETG00000021635|ENSEMBL:ENSXETP00000046754
CHLRE|ENTREZ:5724263|UniProtKB:A8J9Q0 CHLRE|ENTREZ:5724247|UniProtKB:A8J9Q4 CHLRE|ENTREZ:5724274|UniProtKB:A8J9Q6 ENTHI|ENTREZ:3407201|NCBI:XP_652890 TETTH|ENTREZ:4520373|UniProtKB:Q228P5 TETTH|ENTREZ:4520538|UniProtKB:Q229G1 TETTH|ENTREZ:4521903|UniProtKB:Q22D96 TETTH|ENTREZ:4522326|UniProtKB:Q22E81 TETTH|ENTREZ:4522325|UniProtKB:Q22E82 TETTH|ENTREZ:4522333|UniProtKB:Q22E89 TETTH|ENTREZ:4522331|UniProtKB:Q22E91 TETTH|ENTREZ:4497614|UniProtKB:Q22PF2 TETTH|ENTREZ:4507696|UniProtKB:Q23JQ4 TETTH|ENTREZ:4510182|UniProtKB:Q23RP4 TETTH|ENTREZ:4516377|UniProtKB:Q24BU4
CHLRE|ENTREZ:5727195|UniProtKB:A8IA03 CHLRE|ENTREZ:5728691|UniProtKB:Q6UPR4 TETTH|ENTREZ:4518949|NCBI:XP_001028021 TETTH|ENTREZ:4522451|NCBI:XP_001031383 TETTH|ENTREZ:4515474|NCBI:XP_001024612 TETTH|ENTREZ:4522004|NCBI:XP_001030990 TETTH|ENTREZ:4514796|NCBI:XP_001023901 TETTH|ENTREZ:4522555|UniProtKB:Q22F28 TETTH|ENTREZ:4522923|UniProtKB:Q22G16 TETTH|ENTREZ:4522922|UniProtKB:Q22G17 TETTH|ENTREZ:4502544|UniProtKB:Q233N6 TETTH|ENTREZ:4505802|UniProtKB:Q23ED8 TETTH|ENTREZ:4509933|UniProtKB:Q23QZ5 TETTH|ENTREZ:4510278|UniProtKB:Q23RV4 TETTH|ENTREZ:4514653|UniProtKB:Q245S5
BOVIN|ENSEMBL:ENSBTAG00000000914|UniProtKB:Q2KIP6 CANFA|ENSEMBL:ENSCAFG00000006891|ENSEMBL:ENSCAFP00000010260 CIOIN|ENSEMBL:ENSCING00000017024|ENSEMBL:ENSCINP00000029108 CIOIN|ENSEMBL:ENSCING00000000234|ENSEMBL:ENSCINP00000024545 DANRE|ZFIN:ZDB-GENE-030729-1|UniProtKB:Q98U14 CHICK|ENTREZ:428533|NCBI:XP_426087 HUMAN|ENSEMBL:ENSG00000082556|UniProtKB:P41145 MACMU|ENSEMBL:ENSMMUG00000018372|ENSEMBL:ENSMMUP00000024155 MONDO|ENSEMBL:ENSMODG00000009510|ENSEMBL:ENSMODP00000011882 MOUSE|MGI:MGI:97439|UniProtKB:P33534 ORNAN|ENSEMBL:ENSOANG00000007280|ENSEMBL:ENSOANP00000011590 PANTR|ENSEMBL:ENSPTRG00000020248|ENSEMBL:ENSPTRP00000034673 RAT|RGD:69426|UniProtKB:P34975 FUGRU|ENSEMBL:ENSTRUG00000011276|ENSEMBL:ENSTRUP00000028467 XENTR|ENSEMBL:ENSXETG00000008092|ENSEMBL:ENSXETP00000017737
ANOGA|ENSEMBL:AGAP011086|ENSEMBL:AGAP011086-PA ANOGA|ENSEMBL:AGAP007762|ENSEMBL:AGAP007762-PA CIOIN|ENSEMBL:ENSCING00000016513|ENSEMBL:ENSCINP00000028568 CIOIN|ENSEMBL:ENSCING00000007388|ENSEMBL:ENSCINP00000015180 CIOIN|ENSEMBL:ENSCING00000009047|ENSEMBL:ENSCINP00000018362 CIOIN|ENSEMBL:ENSCING00000012430|ENSEMBL:ENSCINP00000023202 CIOIN|ENSEMBL:ENSCING00000012429|ENSEMBL:ENSCINP00000023201 CIOIN|ENSEMBL:ENSCING00000012428|ENSEMBL:ENSCINP00000023200 CIOIN|ENSEMBL:ENSCING00000012427|ENSEMBL:ENSCINP00000023199 CIOIN|ENSEMBL:ENSCING00000009945|ENSEMBL:ENSCINP00000023373 CIOIN|ENSEMBL:ENSCING00000007557|ENSEMBL:ENSCINP00000015483 CIOIN|ENSEMBL:ENSCING00000001548|ENSEMBL:ENSCINP00000003061 DROME|FB:FBgn0035211|UniProtKB:Q8MSC8 DROME|FB:FBgn0038510|UniProtKB:Q9VEK0 STRPU|ENTREZ:591669|NCBI:XP_001176960
BOVIN|ENSEMBL:ENSBTAG00000002301|UniProtKB:Q1LZF3 CANFA|ENSEMBL:ENSCAFG00000019518|ENSEMBL:ENSCAFP00000028857 CIOIN|ENSEMBL:ENSCING00000015658|ENSEMBL:ENSCINP00000027599 CIOIN|ENSEMBL:ENSCING00000014758|ENSEMBL:ENSCINP00000026533 CIOIN|ENSEMBL:ENSCING00000014752|ENSEMBL:ENSCINP00000026527 CIOIN|ENSEMBL:ENSCING00000013772|ENSEMBL:ENSCINP00000025144 HUMAN|ENSEMBL:ENSG00000119559|UniProtKB:Q9UFG5 MACMU|ENSEMBL:ENSMMUG00000003055|ENSEMBL:ENSMMUP00000004076 MONDO|ENSEMBL:ENSMODG00000005068|ENSEMBL:ENSMODP00000006239 MOUSE|MGI:MGI:1913624|UniProtKB:Q9D7E4 ORNAN|ENSEMBL:ENSOANG00000005274|ENSEMBL:ENSOANP00000008389 PANTR|ENSEMBL:ENSPTRG00000010203|ENSEMBL:ENSPTRP00000017345 RAT|RGD:1359127|UniProtKB:Q6AY72 FUGRU|ENSEMBL:ENSTRUG00000010912|ENSEMBL:ENSTRUP00000027565 XENTR|ENSEMBL:ENSXETG00000026847|ENSEMBL:ENSXETP00000038150
BOVIN|ENSEMBL:ENSBTAG00000001464|ENSEMBL:ENSBTAP00000001918 CANFA|ENSEMBL:ENSCAFG00000011154|ENSEMBL:ENSCAFP00000016415 CHICK|ENTREZ:418333|NCBI:XP_416556 HUMAN|ENSEMBL:ENSG00000175697|UniProtKB:Q8NFN8 MACMU|ENSEMBL:ENSMMUG00000001981|ENSEMBL:ENSMMUP00000039934 MONDO|ENSEMBL:ENSMODG00000018221|ENSEMBL:ENSMODP00000022719 MOUSE|MGI:MGI:2653880|UniProtKB:Q6PCP7 PANTR|ENSEMBL:ENSPTRG00000015267|ENSEMBL:ENSPTRP00000026320 RAT|RGD:708438|UniProtKB:Q8K451 XENTR|ENSEMBL:ENSXETG00000018017|ENSEMBL:ENSXETP00000039057
BOVIN|ENSEMBL:ENSBTAG00000023718|ENSEMBL:ENSBTAP00000032404 CANFA|ENSEMBL:ENSCAFG00000008888|ENSEMBL:ENSCAFP00000013046 DANRE|ZFIN:ZDB-GENE-060503-387|UniProtKB:Q1L930 CHICK|ENTREZ:418495|NCBI:XP_416703 HUMAN|ENSEMBL:ENSG00000170262|UniProtKB:Q8TCY5 MACMU|ENSEMBL:ENSMMUG00000010293|ENSEMBL:ENSMMUP00000013476 MOUSE|MGI:MGI:1924287|UniProtKB:Q9D159 ORNAN|ENSEMBL:ENSOANG00000014695|ENSEMBL:ENSOANP00000023155 PANTR|ENSEMBL:ENSPTRG00000013851|UniProtKB:Q68UT4 RAT|RGD:1310648|NCBI:XP_213659
BOVIN|ENSEMBL:ENSBTAG00000011192|ENSEMBL:ENSBTAP00000014864 CANFA|ENSEMBL:ENSCAFG00000008528|ENSEMBL:ENSCAFP00000031956 CHICK|ENTREZ:425038|NCBI:XP_422840 HUMAN|ENSEMBL:ENSG00000138271|UniProtKB:Q9BY21 MACMU|ENSEMBL:ENSMMUG00000001103|ENSEMBL:ENSMMUP00000001467 MONDO|ENSEMBL:ENSMODG00000021280|ENSEMBL:ENSMODP00000026601 MOUSE|MGI:MGI:1934133|UniProtKB:Q99MT7 ORNAN|ENSEMBL:ENSOANG00000005305|ENSEMBL:ENSOANP00000008450 PANTR|ENSEMBL:ENSPTRG00000015536|ENSEMBL:ENSPTRP00000026750 RAT|RGD:1307852|NCBI:XP_001058288
BOVIN|ENSEMBL:ENSBTAG00000003135|ENSEMBL:ENSBTAP00000004075 CANFA|ENSEMBL:ENSCAFG00000014187|ENSEMBL:ENSCAFP00000020899 DANRE|ENSEMBL:ENSDARG00000038877|ENSEMBL:ENSDARP00000056759 CHICK|ENTREZ:771618|NCBI:XP_001234876 HUMAN|ENSEMBL:ENSG00000214216|UniProtKB:Q1A5X6 MONDO|ENSEMBL:ENSMODG00000011380|ENSEMBL:ENSMODP00000014231 MOUSE|MGI:MGI:3644166|UniProtKB:Q8BPW0 ORNAN|ENSEMBL:ENSOANG00000021066|ENSEMBL:ENSOANP00000026807 PANTR|ENSEMBL:ENSPTRG00000033877|ENSEMBL:ENSPTRP00000059429 RAT|RGD:1560128|NCBI:XP_574956
BOVIN|ENSEMBL:ENSBTAG00000013938|ENSEMBL:ENSBTAP00000018519 CANFA|ENSEMBL:ENSCAFG00000014786|ENSEMBL:ENSCAFP00000021802 CHICK|ENTREZ:429159|NCBI:XP_426714 HUMAN|ENSEMBL:ENSG00000173889|UniProtKB:Q8NDX5 MACMU|ENSEMBL:ENSMMUG00000022199|ENSEMBL:ENSMMUP00000029218 MONDO|ENSEMBL:ENSMODG00000016086|ENSEMBL:ENSMODP00000020085 MOUSE|MGI:MGI:2181434|UniProtKB:Q8CHP6 ORNAN|ENSEMBL:ENSOANG00000022037|ENSEMBL:ENSOANP00000028100 PANTR|ENSEMBL:ENSPTRG00000015614|ENSEMBL:ENSPTRP00000026867 RAT|RGD:1307998|NCBI:XP_226976
BOVIN|ENSEMBL:ENSBTAG00000031802|ENSEMBL:ENSBTAP00000042501 CANFA|ENSEMBL:ENSCAFG00000015479|ENSEMBL:ENSCAFP00000022791 CHICK|ENTREZ:429157|NCBI:XP_426712 CHICK|ENTREZ:771563|NCBI:XP_001234827 HUMAN|ENSEMBL:ENSG00000144962|UniProtKB:Q9BXB7 MONDO|ENSEMBL:ENSMODG00000021318|ENSEMBL:ENSMODP00000026647 MOUSE|MGI:MGI:1918112|UniProtKB:Q8C636 ORNAN|ENSEMBL:ENSOANG00000022205|ENSEMBL:ENSOANP00000028328 PANTR|ENSEMBL:ENSPTRG00000015635|UniProtKB:Q0R2V9 RAT|RGD:1563726|NCBI:XP_226993
ARATH|TAIR:locus:2155710|NCBI:NP_201357.2 ORYSJ|ENTREZ:4334465|UniProtKB:Q84SZ4
CAEBR|ENTREZ:5636867|NCBI:XP_001674066 CAEEL|WB:WBGene00008254|UniProtKB:Q8MQ99
CAEBR|ENTREZ:5631373|NCBI:XP_001680197 CAEEL|WB:WBGene00044323|UniProtKB:Q9U3J3
ANOGA|ENSEMBL:AGAP008613|ENSEMBL:AGAP008613-PA BOVIN|ENSEMBL:ENSBTAG00000011206|UniProtKB:Q07537 BOVIN|ENSEMBL:ENSBTAG00000005562|UniProtKB:Q08DM9 CAEBR|ENTREZ:5640668|NCBI:XP_001677140 CAEBR|ENTREZ:5643798|NCBI:XP_001666292 CAEEL|WB:WBGene00001628|UniProtKB:P34678 CANFA|ENSEMBL:ENSCAFG00000017879|ENSEMBL:ENSCAFP00000026389 CIOIN|ENSEMBL:ENSCING00000003121|ENSEMBL:ENSCINP00000006394 DANRE|ENSEMBL:ENSDARG00000061335|ENSEMBL:ENSDARP00000081802 DROME|FB:FBgn0031681|UniProtKB:Q6WV17 CHICK|ENTREZ:424319|NCBI:XP_422165 CHICK|ENTREZ:420955|UniProtKB:Q5ZJL1 HUMAN|ENSEMBL:ENSG00000141429|UniProtKB:Q10472 HUMAN|ENSEMBL:ENSG00000144278|UniProtKB:Q8IUC8 MACMU|ENSEMBL:ENSMMUG00000000457|ENSEMBL:ENSMMUP00000000620 MACMU|ENSEMBL:ENSMMUG00000016728|ENSEMBL:ENSMMUP00000021983 MONDO|ENSEMBL:ENSMODG00000004227|ENSEMBL:ENSMODP00000005209 MONDO|ENSEMBL:ENSMODG00000000501|ENSEMBL:ENSMODP00000000598 MOUSE|MGI:MGI:894693|UniProtKB:O08912 MOUSE|MGI:MGI:2139447|UniProtKB:Q8CF93 ORNAN|ENSEMBL:ENSOANG00000001744|ENSEMBL:ENSOANP00000002779 ORNAN|ENSEMBL:ENSOANG00000006116|ENSEMBL:ENSOANP00000009761 PANTR|ENSEMBL:ENSPTRG00000009972|ENSEMBL:ENSPTRP00000016954 PANTR|ENSEMBL:ENSPTRG00000012546|ENSEMBL:ENSPTRP00000043056 RAT|RGD:620358|UniProtKB:Q10473 RAT|RGD:735044|UniProtKB:Q6UE39 STRPU|ENTREZ:574835|NCBI:XP_780324 FUGRU|ENSEMBL:ENSTRUG00000011442|ENSEMBL:ENSTRUP00000028897 FUGRU|ENSEMBL:ENSTRUG00000007687|ENSEMBL:ENSTRUP00000019073 XENTR|ENSEMBL:ENSXETG00000021716|ENSEMBL:ENSXETP00000046961 XENTR|ENSEMBL:ENSXETG00000014012|UniProtKB:Q5BL68
ANOGA|ENSEMBL:AGAP009166|ENSEMBL:AGAP009166-PA BOVIN|ENSEMBL:ENSBTAG00000007591|UniProtKB:Q95KV1 BOVIN|ENSEMBL:ENSBTAG00000007599|UniProtKB:Q95KV0 CANFA|ENSEMBL:ENSCAFG00000009588|ENSEMBL:ENSCAFP00000014093 CANFA|ENSEMBL:ENSCAFG00000005526|ENSEMBL:ENSCAFP00000008270 CIOIN|ENSEMBL:ENSCING00000007199|UniProtKB:Q4H3C1 DANRE|ZFIN:ZDB-GENE-040426-1069|UniProtKB:Q4G3H4 DROME|FB:FBgn0024222|UniProtKB:Q9VEZ5 CHICK|ENTREZ:423669|UniProtKB:Q5ZJB4 CHICK|ENTREZ:426792|UniProtKB:Q5ZI83 HUMAN|ENSEMBL:ENSG00000213341|UniProtKB:O15111 HUMAN|ENSEMBL:ENSG00000104365|UniProtKB:O14920 MACMU|ENSEMBL:ENSMMUG00000018476|ENSEMBL:ENSMMUP00000024306 MACMU|ENSEMBL:ENSMMUG00000008351|ENSEMBL:ENSMMUP00000032125 MONDO|ENSEMBL:ENSMODG00000010543|ENSEMBL:ENSMODP00000037655 MONDO|ENSEMBL:ENSMODG00000010216|ENSEMBL:ENSMODP00000012792 MOUSE|MGI:MGI:99484|UniProtKB:Q60680 MOUSE|MGI:MGI:1338071|UniProtKB:O88351 ORNAN|ENSEMBL:ENSOANG00000002485|ENSEMBL:ENSOANP00000003935 ORNAN|ENSEMBL:ENSOANG00000000711|ENSEMBL:ENSOANP00000001112 PANTR|ENSEMBL:ENSPTRG00000033948|ENSEMBL:ENSPTRP00000055512 PANTR|ENSEMBL:ENSPTRG00000020202|ENSEMBL:ENSPTRP00000034602 RAT|RGD:1306661|NCBI:XP_219857 RAT|RGD:621375|UniProtKB:Q9QY78 STRPU|ENTREZ:586166|NCBI:XP_001186125 STRPU|ENTREZ:585250|NCBI:XP_790177 FUGRU|ENSEMBL:ENSTRUG00000009078|ENSEMBL:ENSTRUP00000022822 FUGRU|ENSEMBL:ENSTRUG00000016393|ENSEMBL:ENSTRUP00000041918 FUGRU|ENSEMBL:ENSTRUG00000014210|ENSEMBL:ENSTRUP00000036337 XENTR|ENSEMBL:ENSXETG00000017643|ENSEMBL:ENSXETP00000038296 XENTR|ENSEMBL:ENSXETG00000016790|UniProtKB:Q6GL53
ANOGA|ENSEMBL:AGAP009748|ENSEMBL:AGAP009748-PA BOVIN|ENSEMBL:ENSBTAG00000012351|ENSEMBL:ENSBTAP00000016391 BOVIN|ENSEMBL:ENSBTAG00000021037|UniProtKB:Q9BE97 CAEBR|ENTREZ:5628660|NCBI:XP_001668564 CAEEL|WB:WBGene00000095|UniProtKB:O02219 CANFA|ENSEMBL:ENSCAFG00000012149|ENSEMBL:ENSCAFP00000018081 CANFA|ENSEMBL:ENSCAFG00000013922|ENSEMBL:ENSCAFP00000020531 CIOIN|ENSEMBL:ENSCING00000008102|UniProtKB:Q4H3W4 DANRE|ZFIN:ZDB-GENE-001207-3|UniProtKB:Q9DG12 DANRE|ZFIN:ZDB-GENE-060126-7|UniProtKB:Q45FA8 DROME|FB:FBgn0015014|UniProtKB:O15945 CHICK|ENTREZ:415481|NCBI:XP_413854 CHICK|ENTREZ:374026|UniProtKB:Q98SN3 HUMAN|ENSEMBL:ENSG00000172379|UniProtKB:Q9HBZ2 HUMAN|ENSEMBL:ENSG00000143437|UniProtKB:P27540 MACMU|ENSEMBL:ENSMMUG00000011566|ENSEMBL:ENSMMUP00000000734 MACMU|ENSEMBL:ENSMMUG00000000541|ENSEMBL:ENSMMUP00000000732 MONDO|ENSEMBL:ENSMODG00000018814|ENSEMBL:ENSMODP00000023467 MONDO|ENSEMBL:ENSMODG00000019416|ENSEMBL:ENSMODP00000024227 MOUSE|MGI:MGI:107188|UniProtKB:Q61324 MOUSE|MGI:MGI:88071|UniProtKB:P53762 ORNAN|ENSEMBL:ENSOANG00000004580|ENSEMBL:ENSOANP00000007256 PANTR|ENSEMBL:ENSPTRG00000007363|ENSEMBL:ENSPTRP00000044340 PANTR|ENSEMBL:ENSPTRG00000001266|ENSEMBL:ENSPTRP00000040645 RAT|RGD:2154|UniProtKB:Q78E60 RAT|RGD:2153|UniProtKB:P41739 STRPU|ENTREZ:576033|NCBI:XP_781474 FUGRU|ENSEMBL:ENSTRUG00000014504|ENSEMBL:ENSTRUP00000037100 FUGRU|ENSEMBL:ENSTRUG00000000793|ENSEMBL:ENSTRUP00000001912 XENTR|ENSEMBL:ENSXETG00000008942|ENSEMBL:ENSXETP00000019591 XENTR|ENSEMBL:ENSXETG00000012988|ENSEMBL:ENSXETP00000028476
ANOGA|ENSEMBL:AGAP011360|UniProtKB:Q7Q2V9 BOVIN|ENSEMBL:ENSBTAG00000021271|ENSEMBL:ENSBTAP00000028341 BOVIN|ENSEMBL:ENSBTAG00000020485|UniProtKB:P17870 BOVIN|ENSEMBL:ENSBTAG00000035587|UniProtKB:P32120 CAEBR|ENTREZ:5638674|NCBI:XP_001666909 CAEEL|WB:WBGene00000195|UniProtKB:P51485 CANFA|ENSEMBL:ENSCAFG00000005415|ENSEMBL:ENSCAFP00000008081 CANFA|ENSEMBL:ENSCAFG00000015905|ENSEMBL:ENSCAFP00000023402 CIOIN|ENSEMBL:ENSCING00000013733|UniProtKB:Q8MYB1 DANRE|ZFIN:ZDB-GENE-030131-29|UniProtKB:Q6PFK2 DANRE|ZFIN:ZDB-GENE-040426-1332|UniProtKB:Q7T2D2 DROME|FB:FBgn0040206|UniProtKB:Q9V393 CHICK|ENTREZ:769109|UniProtKB:A4L9I7 HUMAN|ENSEMBL:ENSG00000137486|UniProtKB:P49407 HUMAN|ENSEMBL:ENSG00000141480|UniProtKB:P32121 MACMU|ENSEMBL:ENSMMUG00000017654|ENSEMBL:ENSMMUP00000023229 MACMU|ENSEMBL:ENSMMUG00000017529|ENSEMBL:ENSMMUP00000023073 MONDO|ENSEMBL:ENSMODG00000007021|ENSEMBL:ENSMODP00000032650 MONDO|ENSEMBL:ENSMODG00000005657|ENSEMBL:ENSMODP00000030935 MOUSE|MGI:MGI:99473|UniProtKB:Q8BWG8 MOUSE|MGI:MGI:99474|UniProtKB:Q91YI4 ORNAN|ENSEMBL:ENSOANG00000006079|ENSEMBL:ENSOANP00000009696 PANTR|ENSEMBL:ENSPTRG00000008601|ENSEMBL:ENSPTRP00000014686 PANTR|ENSEMBL:ENSPTRG00000004079|ENSEMBL:ENSPTRP00000043134 RAT|RGD:2156|UniProtKB:P29066 RAT|RGD:2157|UniProtKB:P29067 STRPU|ENTREZ:587456|NCBI:XP_792277 FUGRU|ENSEMBL:ENSTRUG00000001204|ENSEMBL:ENSTRUP00000002814 FUGRU|ENSEMBL:ENSTRUG00000007052|ENSEMBL:ENSTRUP00000017329 XENTR|ENSEMBL:ENSXETG00000009605|ENSEMBL:ENSXETP00000021181 XENTR|ENSEMBL:ENSXETG00000017230|ENSEMBL:ENSXETP00000037534
ANOGA|ENSEMBL:AGAP000313|ENSEMBL:AGAP000313-PA BOVIN|ENSEMBL:ENSBTAG00000013628|ENSEMBL:ENSBTAP00000018115 BOVIN|ENSEMBL:ENSBTAG00000010284|UniProtKB:Q5E9S4 BRAJA|ENTREZ:1049718|UniProtKB:Q89MQ8 BRAJA|ENTREZ:1054483|UniProtKB:Q89TU1 CAEBR|ENTREZ:5634387|NCBI:XP_001671708 CAEEL|WB:WBGene00020139|UniProtKB:P91408 CANFA|ENSEMBL:ENSCAFG00000011314|ENSEMBL:ENSCAFP00000016665 CHLAA|ENTREZ:5827760|UniProtKB:A9WH16 CIOIN|ENSEMBL:ENSCING00000005541|ENSEMBL:ENSCINP00000011485 DANRE|ZFIN:ZDB-GENE-040426-1133|UniProtKB:Q7SY54 DANRE|ZFIN:ZDB-GENE-051127-33|UniProtKB:Q2YDQ8 DROME|FB:FBgn0036381|UniProtKB:Q9VU95 CHICK|ENTREZ:416374|NCBI:XP_414688 CHICK|ENTREZ:428743|NCBI:XP_426301 CHICK|ENTREZ:777511|NCBI:XP_001236957 HUMAN|ENSEMBL:ENSG00000164089|UniProtKB:Q8TBG4 HUMAN|ENSEMBL:ENSG00000175309|UniProtKB:Q8IUZ5 MACMU|ENSEMBL:ENSMMUG00000011903|ENSEMBL:ENSMMUP00000015623 MONDO|ENSEMBL:ENSMODG00000020597|ENSEMBL:ENSMODP00000025762 MOUSE|MGI:MGI:1919010|UniProtKB:Q8BWU8 MOUSE|MGI:MGI:1920197|UniProtKB:Q8R1K4 ORNAN|ENSEMBL:ENSOANG00000009959|ENSEMBL:ENSOANP00000015783 ORNAN|ENSEMBL:ENSOANG00000004999|ENSEMBL:ENSOANP00000007925 PANTR|ENSEMBL:ENSPTRG00000017602|ENSEMBL:ENSPTRP00000030062 PANTR|ENSEMBL:ENSPTRG00000016355|ENSEMBL:ENSPTRP00000028096 RAT|RGD:1590098|NCBI:XP_001076965 STRPU|ENTREZ:588990|NCBI:XP_793741 FUGRU|ENSEMBL:ENSTRUG00000005557|ENSEMBL:ENSTRUP00000013375 FUGRU|ENSEMBL:ENSTRUG00000000679|ENSEMBL:ENSTRUP00000001624 XENTR|ENSEMBL:ENSXETG00000021098|ENSEMBL:ENSXETP00000045607
ANOGA|ENSEMBL:AGAP003839|ENSEMBL:AGAP003839-PA BOVIN|ENSEMBL:ENSBTAG00000003476|UniProtKB:Q29RM5 BOVIN|ENSEMBL:ENSBTAG00000008699|UniProtKB:A7MB89 CAEBR|ENTREZ:5633613|NCBI:XP_001670960 CAEEL|WB:WBGene00001411|UniProtKB:P17221 CANFA|ENSEMBL:ENSCAFG00000018948|ENSEMBL:ENSCAFP00000027970 CANFA|ENSEMBL:ENSCAFG00000000210|ENSEMBL:ENSCAFP00000000301 CIOIN|ENSEMBL:ENSCING00000006394|ENSEMBL:ENSCINP00000013181 DANRE|ENSEMBL:ENSDARG00000013375|ENSEMBL:ENSDARP00000088779 DANRE|ZFIN:ZDB-GENE-030131-5824|UniProtKB:Q6P9Z4 DROME|FB:FBgn0038286|UniProtKB:Q9VFD5 CHICK|ENTREZ:420157|NCBI:XP_418271 CHICK|ENTREZ:431262|NCBI:XP_428816 HUMAN|ENSEMBL:ENSG00000141965|UniProtKB:Q9BSK4 HUMAN|ENSEMBL:ENSG00000145780|UniProtKB:Q96JP0 MACMU|ENSEMBL:ENSMMUG00000019024|ENSEMBL:ENSMMUP00000025014 MACMU|ENSEMBL:ENSMMUG00000015113|ENSEMBL:ENSMMUP00000019809 MONDO|ENSEMBL:ENSMODG00000015719|ENSEMBL:ENSMODP00000019612 MONDO|ENSEMBL:ENSMODG00000001058|ENSEMBL:ENSMODP00000032626 MOUSE|MGI:MGI:2444737|UniProtKB:Q8CEF1 MOUSE|MGI:MGI:1335089|UniProtKB:Q9Z2G1 MOUSE|MGI:MGI:2441689|UniProtKB:Q8C0T1 ORNAN|ENSEMBL:ENSOANG00000008821|ENSEMBL:ENSOANP00000014051 PANTR|ENSEMBL:ENSPTRG00000009897|ENSEMBL:ENSPTRP00000016835 PANTR|ENSEMBL:ENSPTRG00000017150|ENSEMBL:ENSPTRP00000029345 RAT|RGD:1309322|NCBI:XP_001053664 RAT|RGD:1561112|UniProtKB:Q4V890 STRPU|ENTREZ:576435|NCBI:XP_001183439 FUGRU|ENSEMBL:ENSTRUG00000009479|ENSEMBL:ENSTRUP00000023815 FUGRU|ENSEMBL:ENSTRUG00000012022|ENSEMBL:ENSTRUP00000030422 XENTR|ENSEMBL:ENSXETG00000018747|ENSEMBL:ENSXETP00000040604
BOVIN|ENSEMBL:ENSBTAG00000007635|ENSEMBL:ENSBTAP00000035363 BOVIN|ENSEMBL:ENSBTAG00000009942|ENSEMBL:ENSBTAP00000013117 CAEBR|ENTREZ:5641810|NCBI:XP_001664408 CAEEL|WB:WBGene00004045|UniProtKB:Q8IA75 CANFA|ENSEMBL:ENSCAFG00000010953|ENSEMBL:ENSCAFP00000016153 CANFA|ENSEMBL:ENSCAFG00000005862|ENSEMBL:ENSCAFP00000033406 CIOIN|ENSEMBL:ENSCING00000008529|ENSEMBL:ENSCINP00000017392 DANRE|ENSEMBL:ENSDARG00000062575|ENSEMBL:ENSDARP00000085109 CHICK|ENTREZ:424060|NCBI:XP_421916 CHICK|ENTREZ:420645|NCBI:XP_418744 CHICK|ENTREZ:420029|NCBI:XP_418151 HUMAN|ENSEMBL:ENSG00000115896|UniProtKB:Q15111 HUMAN|ENSEMBL:ENSG00000154822|UniProtKB:Q9UPR0 MACMU|ENSEMBL:ENSMMUG00000012822|ENSEMBL:ENSMMUP00000016846 MACMU|ENSEMBL:ENSMMUG00000023775|ENSEMBL:ENSMMUP00000031316 MONDO|ENSEMBL:ENSMODG00000014736|ENSEMBL:ENSMODP00000018422 MONDO|ENSEMBL:ENSMODG00000012331|ENSEMBL:ENSMODP00000015447 MOUSE|MGI:MGI:3036262|UniProtKB:Q3USB7 MOUSE|MGI:MGI:1352756|UniProtKB:Q8K394 NEUCR|ENTREZ:3879219|UniProtKB:Q7SBR2 ORNAN|ENSEMBL:ENSOANG00000011166|ENSEMBL:ENSOANP00000017693 PANTR|ENSEMBL:ENSPTRG00000014675|ENSEMBL:ENSPTRP00000055921 PANTR|ENSEMBL:ENSPTRG00000012778|ENSEMBL:ENSPTRP00000021834 RAT|RGD:1305941|NCBI:XP_217326 RAT|RGD:708420|UniProtKB:Q62688 STRPU|ENTREZ:592492|NCBI:XP_001178766 FUGRU|ENSEMBL:ENSTRUG00000001554|ENSEMBL:ENSTRUP00000003559 FUGRU|ENSEMBL:ENSTRUG00000003906|ENSEMBL:ENSTRUP00000009209 FUGRU|ENSEMBL:ENSTRUG00000015675|ENSEMBL:ENSTRUP00000040066 FUGRU|ENSEMBL:ENSTRUG00000015520|ENSEMBL:ENSTRUP00000039690 XENTR|ENSEMBL:ENSXETG00000009051|ENSEMBL:ENSXETP00000019835
ANOGA|ENSEMBL:AGAP001802|ENSEMBL:AGAP001802-PA BOVIN|ENSEMBL:ENSBTAG00000005314|ENSEMBL:ENSBTAP00000043671 BOVIN|ENSEMBL:ENSBTAG00000010485|ENSEMBL:ENSBTAP00000013860 CAEBR|ENTREZ:5630847|NCBI:XP_001679687 CAEEL|WB:WBGene00001509|UniProtKB:Q23424 CANFA|ENSEMBL:ENSCAFG00000011308|ENSEMBL:ENSCAFP00000016667 CANFA|ENSEMBL:ENSCAFG00000016472|ENSEMBL:ENSCAFP00000024267 CIOIN|ENSEMBL:ENSCING00000006787|ENSEMBL:ENSCINP00000013942 DANRE|ZFIN:ZDB-GENE-060512-369|UniProtKB:Q6PFP9 DROME|FB:FBgn0029870|UniProtKB:Q7YU24 CHICK|ENTREZ:419484|NCBI:XP_417640 CHICK|ENTREZ:424973|UniProtKB:Q5ZKH5 HUMAN|ENSEMBL:ENSG00000171109|UniProtKB:Q8IWA4 HUMAN|ENSEMBL:ENSG00000116688|UniProtKB:O95140 MACMU|ENSEMBL:ENSMMUG00000004079|ENSEMBL:ENSMMUP00000005457 MACMU|ENSEMBL:ENSMMUG00000023449|ENSEMBL:ENSMMUP00000030869 MONDO|ENSEMBL:ENSMODG00000021304|ENSEMBL:ENSMODP00000026631 MONDO|ENSEMBL:ENSMODG00000010801|ENSEMBL:ENSMODP00000013539 MOUSE|MGI:MGI:1914664|UniProtKB:Q811U4 MOUSE|MGI:MGI:2442230|UniProtKB:Q80U63 ORNAN|ENSEMBL:ENSOANG00000001700|ENSEMBL:ENSOANP00000002715 ORNAN|ENSEMBL:ENSOANG00000004694|ENSEMBL:ENSOANP00000007437 PANTR|ENSEMBL:ENSPTRG00000015645|ENSEMBL:ENSPTRP00000026921 PANTR|ENSEMBL:ENSPTRG00000000159|ENSEMBL:ENSPTRP00000052847 RAT|RGD:621460|UniProtKB:Q8R4Z9 RAT|RGD:628843|UniProtKB:Q8R500 STRPU|ENTREZ:590207|NCBI:XP_001204401 FUGRU|ENSEMBL:ENSTRUG00000007546|ENSEMBL:ENSTRUP00000018699 FUGRU|ENSEMBL:ENSTRUG00000017563|ENSEMBL:ENSTRUP00000045020 XENTR|ENSEMBL:ENSXETG00000013049|ENSEMBL:ENSXETP00000028581 XENTR|ENSEMBL:ENSXETG00000007258|ENSEMBL:ENSXETP00000015768
ANOGA|ENSEMBL:AGAP002261|ENSEMBL:AGAP002261-PA BOVIN|ENSEMBL:ENSBTAG00000015413|ENSEMBL:ENSBTAP00000041663 BOVIN|ENSEMBL:ENSBTAG00000019967|UniProtKB:Q28013 CAEBR|ENTREZ:5639809|NCBI:XP_001676321 CAEEL|WB:WBGene00001515|UniProtKB:Q22720 CANFA|ENSEMBL:ENSCAFG00000007674|ENSEMBL:ENSCAFP00000011408 CANFA|ENSEMBL:ENSCAFG00000006458|ENSEMBL:ENSCAFP00000009695 CIOIN|ENSEMBL:ENSCING00000012766|ENSEMBL:ENSCINP00000023692 DANRE|ENSEMBL:ENSDARG00000063371|ENSEMBL:ENSDARP00000086956 DROME|FB:FBgn0004390|UniProtKB:P48423 CHICK|ENTREZ:418736|UniProtKB:Q5F442 CHICK|ENTREZ:424782|UniProtKB:Q5ZHM9 HUMAN|ENSEMBL:ENSG00000155903|UniProtKB:Q15283 HUMAN|ENSEMBL:ENSG00000185989|UniProtKB:Q14644 MACMU|ENSEMBL:ENSMMUG00000007434|ENSEMBL:ENSMMUP00000009756 MACMU|ENSEMBL:ENSMMUG00000009418|ENSEMBL:ENSMMUP00000012325 MONDO|ENSEMBL:ENSMODG00000003579|ENSEMBL:ENSMODP00000004374 MONDO|ENSEMBL:ENSMODG00000021230|ENSEMBL:ENSMODP00000026535 MOUSE|MGI:MGI:2149960|UniProtKB:P58069 MOUSE|MGI:MGI:1197013|UniProtKB:Q60790 ORNAN|ENSEMBL:ENSOANG00000012902|ENSEMBL:ENSOANP00000020405 ORNAN|ENSEMBL:ENSOANG00000002775|ENSEMBL:ENSOANP00000004419 PANTR|ENSEMBL:ENSPTRG00000006069|ENSEMBL:ENSPTRP00000010314 PANTR|ENSEMBL:ENSPTRG00000015472|ENSEMBL:ENSPTRP00000026641 RAT|RGD:3538|UniProtKB:Q63713 RAT|RGD:69365|UniProtKB:Q9QYJ2 STRPU|ENTREZ:763344|NCBI:XP_001199281 STRPU|ENTREZ:758387|NCBI:XP_001181280 FUGRU|ENSEMBL:ENSTRUG00000017222|ENSEMBL:ENSTRUP00000044123 XENTR|ENSEMBL:ENSXETG00000013833|ENSEMBL:ENSXETP00000030270 XENTR|ENSEMBL:ENSXETG00000014755|ENSEMBL:ENSXETP00000047445
BOVIN|ENSEMBL:ENSBTAG00000030865|ENSEMBL:ENSBTAP00000041216 BOVIN|ENSEMBL:ENSBTAG00000011012|UniProtKB:A0JN45 BOVIN|ENSEMBL:ENSBTAG00000037662|UniProtKB:Q148I6 CANFA|ENSEMBL:ENSCAFG00000015153|ENSEMBL:ENSCAFP00000022328 CANFA|ENSEMBL:ENSCAFG00000011017|ENSEMBL:ENSCAFP00000021294 HUMAN|ENSEMBL:ENSG00000215454|UniProtKB:P60372 HUMAN|ENSEMBL:ENSG00000188155|UniProtKB:P60371 HUMAN|ENSEMBL:ENSG00000205441|UniProtKB:P60409 HUMAN|ENSEMBL:ENSG00000187766|UniProtKB:P60410 HUMAN|ENSEMBL:ENSG00000205439|UniProtKB:P60412 MACMU|ENSEMBL:ENSMMUG00000022560|ENSEMBL:ENSMMUP00000029696 MACMU|ENSEMBL:ENSMMUG00000022559|ENSEMBL:ENSMMUP00000035711 MOUSE|MGI:MGI:3780046|NCBI:XP_985861 MOUSE|MGI:MGI:3781411|NCBI:XP_001477780 MOUSE|MGI:MGI:3781428|NCBI:XP_001477827 MOUSE|MGI:MGI:3781416|NCBI:NP_001095100 MOUSE|MGI:MGI:3645300|NCBI:NP_001019880 MOUSE|MGI:MGI:3779918|NCBI:XP_001474452 MOUSE|MGI:MGI:3779678|NCBI:XP_001477810 MOUSE|MGI:MGI:3779677|NCBI:XP_914340 MOUSE|MGI:MGI:1925013|UniProtKB:Q08EG8 PANTR|ENSEMBL:ENSPTRG00000031414|ENSEMBL:ENSPTRP00000053926 PANTR|ENSEMBL:ENSPTRG00000013983|ENSEMBL:ENSPTRP00000024069 RAT|RGD:1561557|NCBI:XP_001079447 RAT|RGD:1596061|NCBI:XP_001074476 RAT|RGD:1597316|NCBI:XP_001074272 RAT|RGD:1583076|NCBI:XP_001079463 RAT|RGD:1586373|NCBI:XP_001069143 RAT|RGD:1583067|NCBI:XP_001079494 RAT|RGD:1596032|NCBI:XP_001074560 RAT|RGD:1596082|NCBI:XP_001074425
PLAYO|ENTREZ:3792506|UniProtKB:Q7RAJ5 PLAYO|ENTREZ:3830237|UniProtKB:Q7RK55
PLAYO|ENTREZ:3792511|UniProtKB:Q7RAJ0 PLAYO|ENTREZ:3790749|UniProtKB:Q7REQ0
HUMAN|ENSEMBL:ENSG00000205100|UniProtKB:Q58FG1 PANTR|ENSEMBL:ENSPTRG00000031052|ENSEMBL:ENSPTRP00000011487
PLAYO|ENTREZ:3800193|UniProtKB:Q7R8P3 PLAYO|ENTREZ:3800192|UniProtKB:Q7R8P4
PLAYO|ENTREZ:3800217|UniProtKB:Q7R8M1 PLAYO|ENTREZ:3801394|UniProtKB:Q7RTI3
STRPU|ENTREZ:582298|NCBI:XP_001187741 STRPU|ENTREZ:757285|NCBI:XP_001197785
PLAYO|ENTREZ:3800595|UniProtKB:Q7R7U1 PLAYO|ENTREZ:3807103|UniProtKB:Q7RN58
PLAYO|ENTREZ:3792539|UniProtKB:Q7RAG3 PLAYO|ENTREZ:3789572|UniProtKB:Q7RHI0
PLAYO|ENTREZ:3792571|UniProtKB:Q7RAD7 PLAYO|ENTREZ:3790313|UniProtKB:Q7RFQ5
PLAYO|ENTREZ:3853754|UniProtKB:Q7RA73 PLAYO|ENTREZ:3801930|UniProtKB:Q7RP67
PLAYO|ENTREZ:3800322|UniProtKB:Q7R8E0 PLAYO|ENTREZ:3853778|UniProtKB:Q7RA55
ORYSJ|ENTREZ:4351717|UniProtKB:Q2QWH7 ORYSJ|ENTREZ:4340561|UniProtKB:Q67WJ4 ORYSJ|ENTREZ:4325092|UniProtKB:Q8L4X7
ARATH|TAIR:locus:2171716|NCBI:NP_197747.1 ORYSJ|ENTREZ:4351724|UniProtKB:Q2QWE9 ORYSJ|ENTREZ:4351726|UniProtKB:Q2QWE8
ARATH|TAIR:locus:2029836|NCBI:NP_174106.1 ORYSJ|ENTREZ:4351861|UniProtKB:Q2QV86 ORYSJ|ENTREZ:4351860|UniProtKB:Q2QV87
ORYSJ|ENTREZ:4351882|UniProtKB:Q2QV37 ORYSJ|ENTREZ:4351881|UniProtKB:Q2QV38 ORYSJ|ENTREZ:4334990|UniProtKB:Q7XP36
ORYSJ|ENTREZ:4345954|UniProtKB:Q0J4N9 ORYSJ|ENTREZ:4351938|UniProtKB:Q2QUE3 ORYSJ|ENTREZ:4345432|UniProtKB:Q7EYN5
ARATH|TAIR:locus:2174774|NCBI:NP_201267.1 ORYSJ|ENTREZ:4344463|UniProtKB:Q0J8J8 ORYSJ|ENTREZ:4351988|UniProtKB:Q2QTT7
ORYSJ|ENTREZ:4352036|UniProtKB:Q2QT96 ORYSJ|ENTREZ:4350687|UniProtKB:Q2R2Y6 ORYSJ|ENTREZ:4329457|UniProtKB:Q6K779
ORYSJ|ENTREZ:4333068|UniProtKB:Q0DR99 ORYSJ|ENTREZ:4352118|UniProtKB:Q2QSE5 ORYSJ|ENTREZ:4326585|UniProtKB:Q8LQ58
ARATH|TAIR:locus:4010713414|NCBI:NP_001077465.1 ORYSJ|ENTREZ:4352185|UniProtKB:Q2QRD5 ORYSJ|ENTREZ:4350507|UniProtKB:Q2R4C7
ORYSJ|ENTREZ:4352202|UniProtKB:Q2QR00 ORYSJ|ENTREZ:4341916|UniProtKB:Q5Z660 ORYSJ|ENTREZ:4348157|UniProtKB:Q7G752
ECOLI|ECOLI:EG10044-MONOMER|UniProtKB:P0ADB1 PSEA7|ENTREZ:5353636|UniProtKB:A6VCY4
ECOLI|ECOLI:EG12108-MONOMER|UniProtKB:P37013 PSEA7|ENTREZ:5358835|UniProtKB:A6V4B3
ECOLI|ECOLI:NHAB-MONOMER|UniProtKB:P0AFA7 PSEA7|ENTREZ:5357045|UniProtKB:A6V701
ASHGO|ENTREZ:4621437|UniProtKB:Q756A2 NEUCR|ENTREZ:3877305|UniProtKB:Q9C1J0 YEAST|SGD:S000005014|UniProtKB:P53507 SCHPO|GeneDB_Spombe:SPBC27B12.10c|UniProtKB:O42999
ECOLI|ECOLI:B1599-MONOMER|UniProtKB:P69210 PSEA7|ENTREZ:5356509|UniProtKB:A6V7W1
ECOLI|ECOLI:EG11293-MONOMER|UniProtKB:P61320 PSEA7|ENTREZ:5356919|UniProtKB:A6VC64
ECOLI|ECOLI:EG11422-MONOMER|UniProtKB:P27294 PSEA7|ENTREZ:5356492|UniProtKB:A6VB50
ECOLI|ECOLI:EG10488-MONOMER|UniProtKB:P10423 PSEA7|ENTREZ:5358589|UniProtKB:A6UYC9
ECOLI|ECOLI:EG11401-MONOMER|UniProtKB:P0AFM4 PSEA7|ENTREZ:5357585|UniProtKB:A6VCY2
ECOLI|ECOLI:G6490-MONOMER|UniProtKB:P0AFL9 PSEA7|ENTREZ:5356657|UniProtKB:A6VCE1
BACTN|ENTREZ:1073874|UniProtKB:Q8A3R8 BACTN|ENTREZ:1075424|UniProtKB:Q8A700 BACTN|ENTREZ:1075637|UniProtKB:Q8A769 BACTN|ENTREZ:1073118|UniProtKB:Q8A816 BACTN|ENTREZ:1072212|UniProtKB:Q8AA69 BACTN|ENTREZ:1074618|UniProtKB:Q8AAT8 ECOLI|ECOLI:EG10839-MONOMER|UniProtKB:P0AFW0 LEPIN|ENTREZ:1149390|UniProtKB:Q8F9Z0
BACSU|ENTREZ:936209|UniProtKB:P39131 BACTN|ENTREZ:1075077|UniProtKB:Q8A3L0 BACTN|ENTREZ:1072273|UniProtKB:Q8AA64 DEIRA|ENTREZ:1797817|UniProtKB:Q9RU34 ECOLI|ECOLI:UDPGLCNACEPIM-MONOMER|UniProtKB:P27828 GEOSL|ENTREZ:2687513|UniProtKB:Q74AV7 GLOVI|ENTREZ:2599420|UniProtKB:Q7NMR4 THEMA|ENTREZ:897719|UniProtKB:Q9X0C4
BACTN|ENTREZ:1074563|UniProtKB:Q8A020 BACTN|ENTREZ:1073631|UniProtKB:Q8A021 BACTN|ENTREZ:1073665|UniProtKB:Q8A022 BACTN|ENTREZ:1073038|UniProtKB:Q8A0X3 BACTN|ENTREZ:1073042|UniProtKB:Q8A0X5 BACTN|ENTREZ:1074109|UniProtKB:Q8A633 BACTN|ENTREZ:1074233|UniProtKB:Q8A9K2 BACTN|ENTREZ:1072349|UniProtKB:Q8AA29
AQUAE|ENTREZ:1193867|UniProtKB:O67878 BACTN|ENTREZ:1073873|UniProtKB:Q89ZI6 BACTN|ENTREZ:1074849|UniProtKB:Q8A0U5 DEIRA|ENTREZ:1797318|UniProtKB:Q9RW21 GEOSL|ENTREZ:2688653|UniProtKB:Q74C38 GLOVI|ENTREZ:2601376|UniProtKB:Q7NCK3 LEPIN|ENTREZ:1153653|UniProtKB:Q8EYA5 PSEA7|ENTREZ:5359059|UniProtKB:A6V0X7
BACTN|ENTREZ:1073209|UniProtKB:Q8A0K6 BACTN|ENTREZ:1073842|UniProtKB:Q8A3R4 BACTN|ENTREZ:1072839|UniProtKB:Q8A4E5 BACTN|ENTREZ:1073829|UniProtKB:Q8A5B7 BACTN|ENTREZ:1073828|UniProtKB:Q8A5B8 BACTN|ENTREZ:1073291|UniProtKB:Q8A8P3 BACTN|ENTREZ:1074833|UniProtKB:Q8ABS4 XENTR|ENSEMBL:ENSXETG00000002530|ENSEMBL:ENSXETP00000005389
EMENI|ENTREZ:2868859|UniProtKB:Q5AT80 BACSU|ENTREZ:938389|UniProtKB:P37957 BACSU|ENTREZ:939715|UniProtKB:Q79F14 BRAJA|ENTREZ:1051621|UniProtKB:Q89WX0 DEIRA|ENTREZ:1798730|UniProtKB:Q9RSP6 STRCO|ENTREZ:1096688|UniProtKB:Q9K3H5 STRCO|ENTREZ:1100240|UniProtKB:Q9KY65 STRCO|ENTREZ:1097166|UniProtKB:Q9S295
BACSU|ENTREZ:938103|UniProtKB:P96660 BACTN|ENTREZ:1073287|UniProtKB:Q8A0G7 BACTN|ENTREZ:1072220|UniProtKB:Q8A333 BRAJA|ENTREZ:1054012|UniProtKB:Q89XQ2 ECOLI|ECOLI:G6919-MONOMER|UniProtKB:P77402 GLOVI|ENTREZ:2602211|UniProtKB:Q7NES0 PSEA7|ENTREZ:5357534|UniProtKB:A6V5F1 STRCO|ENTREZ:1101957|UniProtKB:O86700
ARATH|TAIR:locus:2051443|NCBI:NP_179671.2 BACTN|ENTREZ:1072278|UniProtKB:Q8A1Q3 BACTN|ENTREZ:1075685|UniProtKB:Q8AAM8 ORYSJ|ENTREZ:4336476|UniProtKB:Q7X6M3 ORYSJ|ENTREZ:4337418|UniProtKB:Q7XKF0 ORYSJ|ENTREZ:4337417|UniProtKB:Q7XKF1 SULSO|ENTREZ:1454211|UniProtKB:Q97YW8 SULSO|ENTREZ:1455438|UniProtKB:Q980K3
ARATH|TAIR:locus:2126654|NCBI:NP_194819.3 EMENI|ENTREZ:2870171|UniProtKB:Q5AWN2 BACTN|ENTREZ:1072756|UniProtKB:Q8A183 BACTN|ENTREZ:1071747|UniProtKB:Q8A4G9 DICDI|dictyBase:DDB_G0285991|UniProtKB:Q54MF6 NEUCR|ENTREZ:3877622|UniProtKB:Q1K808 NEUCR|ENTREZ:3879421|UniProtKB:Q7SC34 ORYSJ|ENTREZ:4338286|UniProtKB:Q0DJH4
BACTN|ENTREZ:1075124|UniProtKB:Q8A174 BACTN|ENTREZ:1074879|UniProtKB:Q8A184 BACTN|ENTREZ:1071900|UniProtKB:Q8A207 BACTN|ENTREZ:1072788|UniProtKB:Q8A2K4 BACTN|ENTREZ:1075951|UniProtKB:Q8A3K5 BACTN|ENTREZ:1071746|UniProtKB:Q8A4G8 BACTN|ENTREZ:1071919|UniProtKB:Q8A4H6 STRCO|ENTREZ:1095499|UniProtKB:Q9S1S4
MACMU|ENSEMBL:ENSMMUG00000017208|ENSEMBL:ENSMMUP00000022633 PANTR|ENSEMBL:ENSPTRG00000012123|ENSEMBL:ENSPTRP00000020800
ANOGA|ENSEMBL:AGAP011729|ENSEMBL:AGAP011729-PA ANOGA|ENSEMBL:AGAP009922|ENSEMBL:AGAP009922-PA ANOGA|ENSEMBL:AGAP001183|ENSEMBL:AGAP001183-PA ARATH|TAIR:locus:2032008|NCBI:NP_563745.1 ARATH|TAIR:locus:2049435|NCBI:NP_565843.1 ASHGO|ENTREZ:4622218|UniProtKB:Q753R0 EMENI|ENTREZ:2873500|UniProtKB:Q5B5V5 EMENI|ENTREZ:2876888|UniProtKB:Q5BEB5 BACTN|ENTREZ:1072148|UniProtKB:Q8A3Z6 BRAJA|ENTREZ:1052349|UniProtKB:Q89L43 CAEBR|ENTREZ:5630771|NCBI:XP_001679612 CAEEL|WB:WBGene00017436|UniProtKB:Q19431 CAEEL|WB:WBGene00012834|UniProtKB:Q9XWN7 CHLRE|ENTREZ:5721841|UniProtKB:A8HVZ9 CHLRE|ENTREZ:5717887|UniProtKB:A8IT30 CHLAA|ENTREZ:5824961|UniProtKB:A9WE72 CIOIN|ENSEMBL:ENSCING00000000142|ENSEMBL:ENSCINP00000000218 DANRE|ENSEMBL:ENSDARG00000042124|UniProtKB:Q6PH72 DANRE|ZFIN:ZDB-GENE-030131-9599|UniProtKB:Q5XJ72 DEIRA|ENTREZ:1799406|UniProtKB:Q9RXB2 DICDI|dictyBase:DDB_G0272738|UniProtKB:Q7KWM9 DROME|FB:FBgn0030511|UniProtKB:Q9I7S2 DROME|FB:FBgn0032436|UniProtKB:Q9VK81 DROME|FB:FBgn0030510|UniProtKB:Q9VYA1 ENTHI|ENTREZ:3409152|NCBI:XP_654837 ECOLI|ECOLI:G6358-MONOMER|UniProtKB:P41409 ECOLI|ECOLI:EG12030-MONOMER|UniProtKB:P33022 LEIMA|ENTREZ:5651089|UniProtKB:Q4QDN1 LEIMA|ENTREZ:5650212|UniProtKB:Q4QFX2 MONDO|ENSEMBL:ENSMODG00000001080|ENSEMBL:ENSMODP00000001284 NEUCR|ENTREZ:3880160|UniProtKB:Q7SDE3 NEUCR|ENTREZ:3880317|UniProtKB:Q7SDS6 ORYSJ|ENTREZ:4347891|UniProtKB:Q652Q8 ORYSJ|ENTREZ:4346302|UniProtKB:Q6ZJ05 ORYSJ|ENTREZ:4333153|UniProtKB:Q84MH2 PSEA7|ENTREZ:5358500|UniProtKB:A6UXT1 YEAST|SGD:S000002808|UniProtKB:Q04179 SCHPO|GeneDB_Spombe:SPAC17G8.02|UniProtKB:Q10314 SCHPO|GeneDB_Spombe:SPBC1683.06c|UniProtKB:Q9P6J4 STRCO|ENTREZ:1099215|UniProtKB:Q9F2K2 STRPU|ENTREZ:594464|NCBI:XP_001186427 STRPU|ENTREZ:576997|NCBI:XP_782350 STRPU|ENTREZ:587380|NCBI:XP_001181686 SULSO|ENTREZ:1453738|UniProtKB:Q97WH6 SULSO|ENTREZ:1455634|UniProtKB:Q97ZS5 FUGRU|ENSEMBL:ENSTRUG00000017357|ENSEMBL:ENSTRUP00000044466 FUGRU|ENSEMBL:ENSTRUG00000014061|ENSEMBL:ENSTRUP00000035971 FUGRU|ENSEMBL:ENSTRUG00000006027|ENSEMBL:ENSTRUP00000014652 TETTH|ENTREZ:4516289|NCBI:XP_001025401 TETTH|ENTREZ:4523193|NCBI:XP_001032123 TETTH|ENTREZ:4510822|UniProtKB:Q23TD9 XENTR|ENSEMBL:ENSXETG00000014842|ENSEMBL:ENSXETP00000032489 XENTR|ENSEMBL:ENSXETG00000019416|ENSEMBL:ENSXETP00000042085 XENTR|ENSEMBL:ENSXETG00000000637|UniProtKB:Q5FVA2
ANOGA|ENSEMBL:AGAP011150|ENSEMBL:AGAP011150-PA ANOGA|ENSEMBL:AGAP012770|ENSEMBL:AGAP012770-PA AQUAE|ENTREZ:1193071|UniProtKB:O66745 ARATH|TAIR:locus:2035962|NCBI:NP_564475.1 ARATH|TAIR:locus:2161615|NCBI:NP_200331.1 ARATH|TAIR:locus:2116277|NCBI:NP_567757.1 ARATH|TAIR:locus:2175926|NCBI:NP_850840.1 ASHGO|ENTREZ:4619651|UniProtKB:Q75C01 EMENI|ENTREZ:2871036|UniProtKB:Q5AZN2 BACSU|ENTREZ:937846|UniProtKB:P15874 BACTN|ENTREZ:1073597|UniProtKB:Q8A8C4 BOVIN|ENSEMBL:ENSBTAG00000010181|UniProtKB:Q3SZC1 BRAJA|ENTREZ:1049280|UniProtKB:Q79V15 CAEBR|ENTREZ:5642549|NCBI:XP_001665092 CAEEL|WB:WBGene00007927|UniProtKB:Q18421 CANFA|ENSEMBL:ENSCAFG00000014364|ENSEMBL:ENSCAFP00000021192 CHLTA|ENTREZ:3687591|UniProtKB:Q3KLV8 CHLRE|ENTREZ:5718347|UniProtKB:A8IUR2 CHLRE|ENTREZ:5726837|UniProtKB:A8JES1 CHLRE|ENTREZ:5717997|UniProtKB:Q945T1 CHLAA|ENTREZ:5826530|UniProtKB:A9WEX2 CIOIN|ENSEMBL:ENSCING00000013209|ENSEMBL:ENSCINP00000024337 DANRE|ZFIN:ZDB-GENE-051120-111|UniProtKB:Q32PS5 DEIRA|ENTREZ:1799337|UniProtKB:Q9RY24 DICDI|dictyBase:DDB_G0283763|UniProtKB:Q54QF9 DROME|FB:FBgn0014877|UniProtKB:P48604 ECOLI|ECOLI:EG10416-MONOMER|UniProtKB:P09372 CHICK|ENTREZ:422865|UniProtKB:Q5ZHV6 GEOSL|ENTREZ:2688590|UniProtKB:Q74H60 GLOVI|ENTREZ:2602597|UniProtKB:Q7NDP1 HUMAN|ENSEMBL:ENSG00000109519|UniProtKB:Q9HAV7 LEPIN|ENTREZ:1153046|UniProtKB:P61445 MACMU|ENSEMBL:ENSMMUG00000017003|ENSEMBL:ENSMMUP00000022370 METAC|ENTREZ:1473365|UniProtKB:Q8TQR3 MONDO|ENSEMBL:ENSMODG00000000077|ENSEMBL:ENSMODP00000000081 MONDO|ENSEMBL:ENSMODG00000002955|ENSEMBL:ENSMODP00000003595 MOUSE|MGI:MGI:1334417|UniProtKB:Q99LP6 NEUCR|ENTREZ:3873128|UniProtKB:Q9P5U4 ORNAN|ENSEMBL:ENSOANG00000014532|ENSEMBL:ENSOANP00000022896 ORYSJ|ENTREZ:4346621|UniProtKB:Q6EPR4 ORYSJ|ENTREZ:4329960|UniProtKB:Q6K635 ORYSJ|ENTREZ:4345316|UniProtKB:Q6Z0G0 PANTR|ENSEMBL:ENSPTRG00000015894|ENSEMBL:ENSPTRP00000027375 PLAYO|ENTREZ:3792435|UniProtKB:Q7RRB4 PSEA7|ENTREZ:5357711|UniProtKB:A6VCL9 RAT|RGD:70947|UniProtKB:P97576 YEAST|SGD:S000005758|UniProtKB:P38523 SCHPO|GeneDB_Spombe:SPBC3B9.19|UniProtKB:O43047 STRCO|ENTREZ:1099106|UniProtKB:Q05562 STRPU|ENTREZ:594418|NCBI:XP_798953 FUGRU|ENSEMBL:ENSTRUG00000009322|ENSEMBL:ENSTRUP00000023448 TETTH|ENTREZ:4503303|UniProtKB:Q236M1 THEMA|ENTREZ:898521|UniProtKB:Q9WZV4 XENTR|ENSEMBL:ENSXETG00000022900|UniProtKB:Q5BJ46
ANOGA|ENSEMBL:AGAP008317|ENSEMBL:AGAP008317-PA BOVIN|ENSEMBL:ENSBTAG00000000377|ENSEMBL:ENSBTAP00000000488 BOVIN|ENSEMBL:ENSBTAG00000005062|ENSEMBL:ENSBTAP00000043974 BOVIN|ENSEMBL:ENSBTAG00000000306|UniProtKB:A7Z039 BOVIN|ENSEMBL:ENSBTAG00000005055|UniProtKB:Q3T170 BOVIN|ENSEMBL:ENSBTAG00000019250|UniProtKB:Q3ZC95 CANFA|ENSEMBL:ENSCAFG00000024725|ENSEMBL:ENSCAFP00000002850 CANFA|ENSEMBL:ENSCAFG00000017565|ENSEMBL:ENSCAFP00000025891 CANFA|ENSEMBL:ENSCAFG00000012063|ENSEMBL:ENSCAFP00000017777 CANFA|ENSEMBL:ENSCAFG00000017669|ENSEMBL:ENSCAFP00000026084 CIOIN|ENSEMBL:ENSCING00000016914|ENSEMBL:ENSCINP00000004763 CIOIN|ENSEMBL:ENSCING00000002313|ENSEMBL:ENSCINP00000004740 DANRE|ENSEMBL:ENSDARG00000030538|ENSEMBL:ENSDARP00000092810 DANRE|ENSEMBL:ENSDARG00000004433|ENSEMBL:ENSDARP00000027383 DANRE|ZFIN:ZDB-GENE-990415-261|UniProtKB:O42200 DROME|FB:FBgn0003502|UniProtKB:P08630 CHICK|ENTREZ:770387|NCBI:XP_001233722 CHICK|ENTREZ:416247|NCBI:XP_414568 CHICK|ENTREZ:428003|NCBI:XP_425573 CHICK|ENTREZ:396407|UniProtKB:Q5ZI88 CHICK|ENTREZ:374075|UniProtKB:Q5ZLF2 HUMAN|ENSEMBL:ENSG00000102010|UniProtKB:P51813 HUMAN|ENSEMBL:ENSG00000010671|UniProtKB:Q06187 HUMAN|ENSEMBL:ENSG00000113263|UniProtKB:Q08881 HUMAN|ENSEMBL:ENSG00000135605|UniProtKB:P42680 HUMAN|ENSEMBL:ENSG00000074966|UniProtKB:P42681 MACMU|ENSEMBL:ENSMMUG00000014047|ENSEMBL:ENSMMUP00000018463 MACMU|ENSEMBL:ENSMMUG00000010995|ENSEMBL:ENSMMUP00000014407 MACMU|ENSEMBL:ENSMMUG00000018627|ENSEMBL:ENSMMUP00000024503 MACMU|ENSEMBL:ENSMMUG00000018628|ENSEMBL:ENSMMUP00000024505 MONDO|ENSEMBL:ENSMODG00000011651|ENSEMBL:ENSMODP00000031425 MONDO|ENSEMBL:ENSMODG00000017228|ENSEMBL:ENSMODP00000007773 MONDO|ENSEMBL:ENSMODG00000020628|ENSEMBL:ENSMODP00000035856 MONDO|ENSEMBL:ENSMODG00000020625|ENSEMBL:ENSMODP00000035850 MONDO|ENSEMBL:ENSMODG00000008495|ENSEMBL:ENSMODP00000031320 MOUSE|MGI:MGI:1101778|UniProtKB:P97504 MOUSE|MGI:MGI:88216|UniProtKB:P35991 MOUSE|MGI:MGI:96621|UniProtKB:Q03526 MOUSE|MGI:MGI:98662|UniProtKB:P24604 MOUSE|MGI:MGI:102960|UniProtKB:P42682 ORNAN|ENSEMBL:ENSOANG00000005862|ENSEMBL:ENSOANP00000009334 ORNAN|ENSEMBL:ENSOANG00000002579|ENSEMBL:ENSOANP00000004099 ORNAN|ENSEMBL:ENSOANG00000004224|ENSEMBL:ENSOANP00000006711 ORNAN|ENSEMBL:ENSOANG00000005082|ENSEMBL:ENSOANP00000008068 PANTR|ENSEMBL:ENSPTRG00000017464|ENSEMBL:ENSPTRP00000029829 PANTR|ENSEMBL:ENSPTRG00000016041|ENSEMBL:ENSPTRP00000027601 PANTR|ENSEMBL:ENSPTRG00000016040|ENSEMBL:ENSPTRP00000027599 RAT|RGD:1311618|NCBI:XP_001068937 RAT|RGD:1565643|NCBI:XP_346303 RAT|RGD:1306481|UniProtKB:Q501W1 RAT|RGD:1359683|UniProtKB:Q5S255 RAT|RGD:620973|UniProtKB:Q9EQ78 FUGRU|ENSEMBL:ENSTRUG00000004405|ENSEMBL:ENSTRUP00000010468 FUGRU|ENSEMBL:ENSTRUG00000012144|UniProtKB:Q90YI6 XENTR|ENSEMBL:ENSXETG00000009831|ENSEMBL:ENSXETP00000021651
ANOGA|ENSEMBL:AGAP008718|ENSEMBL:AGAP008718-PA ASHGO|ENTREZ:4621377|UniProtKB:Q756F8 EMENI|ENTREZ:2874793|UniProtKB:Q5BAZ2 BOVIN|ENSEMBL:ENSBTAG00000003290|ENSEMBL:ENSBTAP00000004260 BOVIN|ENSEMBL:ENSBTAG00000009523|UniProtKB:A7MB44 BOVIN|ENSEMBL:ENSBTAG00000031178|UniProtKB:Q0VD46 CAEBR|ENTREZ:5639652|NCBI:XP_001676170 CAEEL|WB:WBGene00003733|UniProtKB:Q20944 CANFA|ENSEMBL:ENSCAFG00000008028|ENSEMBL:ENSCAFP00000011862 CANFA|ENSEMBL:ENSCAFG00000014767|ENSEMBL:ENSCAFP00000021779 CANFA|ENSEMBL:ENSCAFG00000018927|ENSEMBL:ENSCAFP00000027920 CHLRE|ENTREZ:5717700|UniProtKB:A8ISJ2 CHLRE|ENTREZ:5720483|UniProtKB:A8J0T9 CHLRE|ENTREZ:5725768|UniProtKB:A8JCN8 CIOIN|ENSEMBL:ENSCING00000004022|ENSEMBL:ENSCINP00000008311 DANRE|ENSEMBL:ENSDARG00000009209|ENSEMBL:ENSDARP00000014665 DEIRA|ENTREZ:1799794|UniProtKB:Q9RZK7 DROME|FB:FBgn0028703|UniProtKB:Q8IPJ4 CHICK|ENTREZ:418676|NCBI:XP_416872 CHICK|ENTREZ:422241|NCBI:XP_420229 CHICK|ENTREZ:424772|UniProtKB:Q5F3I4 HUMAN|ENSEMBL:ENSG00000198689|UniProtKB:Q92581 HUMAN|ENSEMBL:ENSG00000065923|UniProtKB:Q96T83 HUMAN|ENSEMBL:ENSG00000181804|UniProtKB:Q8IVB4 MACMU|ENSEMBL:ENSMMUG00000000584|ENSEMBL:ENSMMUP00000000787 MACMU|ENSEMBL:ENSMMUG00000003897|ENSEMBL:ENSMMUP00000005196 MACMU|ENSEMBL:ENSMMUG00000011271|ENSEMBL:ENSMMUP00000040798 MACMU|ENSEMBL:ENSMMUG00000009694|ENSEMBL:ENSMMUP00000012681 MONDO|ENSEMBL:ENSMODG00000020517|ENSEMBL:ENSMODP00000025671 MONDO|ENSEMBL:ENSMODG00000000479|ENSEMBL:ENSMODP00000000569 MONDO|ENSEMBL:ENSMODG00000021244|ENSEMBL:ENSMODP00000026552 MOUSE|MGI:MGI:2443511|NCBI:NP_766368 MOUSE|MGI:MGI:2444530|UniProtKB:Q8BLV3 MOUSE|MGI:MGI:2679732|UniProtKB:Q8BZ00 NEUCR|ENTREZ:3872919|UniProtKB:Q7RXZ1 ORNAN|ENSEMBL:ENSOANG00000012098|ENSEMBL:ENSOANP00000019161 PANTR|ENSEMBL:ENSPTRG00000021832|ENSEMBL:ENSPTRP00000037474 PANTR|ENSEMBL:ENSPTRG00000022308|ENSEMBL:ENSPTRP00000047248 PANTR|ENSEMBL:ENSPTRG00000015491|ENSEMBL:ENSPTRP00000026668 RAT|RGD:1561385|NCBI:XP_228416 RAT|RGD:1560736|NCBI:XP_001064905 RAT|RGD:1563582|NCBI:XP_001053956 YEAST|SGD:S000002864|UniProtKB:Q04121 SCHPO|GeneDB_Spombe:SPAC15A10.06|UniProtKB:O13726 STRPU|ENTREZ:594444|NCBI:XP_798978 FUGRU|ENSEMBL:ENSTRUG00000010179|ENSEMBL:ENSTRUP00000025644 FUGRU|ENSEMBL:ENSTRUG00000003407|ENSEMBL:ENSTRUP00000007987 FUGRU|ENSEMBL:ENSTRUG00000010581|ENSEMBL:ENSTRUP00000026712 TETTH|ENTREZ:4512836|NCBI:XP_001021988 TETTH|ENTREZ:4512649|NCBI:XP_001021874 TETTH|ENTREZ:4502565|UniProtKB:Q233S5 TETTH|ENTREZ:4508672|UniProtKB:Q23MD1 XENTR|ENSEMBL:ENSXETG00000001625|ENSEMBL:ENSXETP00000003421 XENTR|ENSEMBL:ENSXETG00000004133|ENSEMBL:ENSXETP00000008940 XENTR|ENSEMBL:ENSXETG00000019761|ENSEMBL:ENSXETP00000042778
ANOGA|ENSEMBL:AGAP009213|UniProtKB:Q005M1 BOVIN|ENSEMBL:ENSBTAG00000039864|ENSEMBL:ENSBTAP00000049761 BOVIN|ENSEMBL:ENSBTAG00000003492|ENSEMBL:ENSBTAP00000004538 BOVIN|ENSEMBL:ENSBTAG00000018843|UniProtKB:P34955 BOVIN|ENSEMBL:ENSBTAG00000007043|UniProtKB:A2I7N0 BOVIN|ENSEMBL:ENSBTAG00000026917|UniProtKB:A2I7N3 BOVIN|ENSEMBL:ENSBTAG00000007041|UniProtKB:A6QPQ2 CAEEL|WB:WBGene00005642|UniProtKB:O17362 CANFA|ENSEMBL:ENSCAFG00000023610|ENSEMBL:ENSCAFP00000026078 CANFA|ENSEMBL:ENSCAFG00000017675|ENSEMBL:ENSCAFP00000026086 CANFA|ENSEMBL:ENSCAFG00000017646|UniProtKB:A1ILJ0 DANRE|ZFIN:ZDB-GENE-040721-3|UniProtKB:Q5SPJ1 DANRE|ZFIN:ZDB-GENE-030131-1421|UniProtKB:Q6P5I9 CHICK|ENTREZ:772339|NCBI:XP_001235490 CHICK|ENTREZ:428905|NCBI:XP_426460 CHICK|ENTREZ:423435|NCBI:XP_421344 CHICK|ENTREZ:423436|NCBI:XP_421345 CHICK|ENTREZ:423434|NCBI:XP_421343 CHICK|ENTREZ:423433|NCBI:XP_421342 HUMAN|ENSEMBL:ENSG00000197249|UniProtKB:P01009 HUMAN|ENSEMBL:ENSG00000196136|UniProtKB:P01011 HUMAN|ENSEMBL:ENSG00000100665|UniProtKB:P29622 MACMU|ENSEMBL:ENSMMUG00000020426|ENSEMBL:ENSMMUP00000026879 MACMU|ENSEMBL:ENSMMUG00000011215|ENSEMBL:ENSMMUP00000014697 MONDO|ENSEMBL:ENSMODG00000012575|ENSEMBL:ENSMODP00000031723 MONDO|ENSEMBL:ENSMODG00000012391|ENSEMBL:ENSMODP00000031684 MOUSE|MGI:MGI:3643496|NCBI:XP_898798 MOUSE|MGI:MGI:891971|UniProtKB:P07758 MOUSE|MGI:MGI:891970|UniProtKB:P22599 MOUSE|MGI:MGI:891969|UniProtKB:Q00896 MOUSE|MGI:MGI:891968|UniProtKB:Q00897 MOUSE|MGI:MGI:891967|UniProtKB:Q00898 MOUSE|MGI:MGI:102848|UniProtKB:P29621 MOUSE|MGI:MGI:2182838|UniProtKB:Q80X76 MOUSE|MGI:MGI:105046|UniProtKB:Q5I2A0 MOUSE|MGI:MGI:98377|UniProtKB:P07759 MOUSE|MGI:MGI:98378|UniProtKB:Q03734 MOUSE|MGI:MGI:105045|UniProtKB:Q91WP6 ORNAN|ENSEMBL:ENSOANG00000014333|ENSEMBL:ENSOANP00000022590 ORNAN|ENSEMBL:ENSOANG00000009554|ENSEMBL:ENSOANP00000015169 ORNAN|ENSEMBL:ENSOANG00000001788|ENSEMBL:ENSOANP00000002844 PANTR|ENSEMBL:ENSPTRG00000023666|ENSEMBL:ENSPTRP00000042361 PANTR|ENSEMBL:ENSPTRG00000006683|ENSEMBL:ENSPTRP00000011391 RAT|RGD:3326|UniProtKB:P17475 RAT|RGD:3746|UniProtKB:P05545 RAT|RGD:3745|UniProtKB:P05544 RAT|RGD:3747|UniProtKB:P09006 RAT|RGD:708581|UniProtKB:P97569 FUGRU|ENSEMBL:ENSTRUG00000005548|ENSEMBL:ENSTRUP00000013356 XENTR|ENSEMBL:ENSXETG00000009423|ENSEMBL:ENSXETP00000020765 XENTR|ENSEMBL:ENSXETG00000023329|ENSEMBL:ENSXETP00000050408 XENTR|ENSEMBL:ENSXETG00000023339|ENSEMBL:ENSXETP00000050420 XENTR|ENSEMBL:ENSXETG00000025889|UniProtKB:Q504L9 XENTR|ENSEMBL:ENSXETG00000025891|UniProtKB:Q5M8K2 XENTR|ENSEMBL:ENSXETG00000025892|UniProtKB:Q5M911
ANOGA|ENSEMBL:AGAP010396|ENSEMBL:AGAP010396-PA ANOGA|ENSEMBL:AGAP002427|ENSEMBL:AGAP002427-PA BOVIN|ENSEMBL:ENSBTAG00000003215|ENSEMBL:ENSBTAP00000004174 BOVIN|ENSEMBL:ENSBTAG00000025477|ENSEMBL:ENSBTAP00000033456 BOVIN|ENSEMBL:ENSBTAG00000019138|UniProtKB:A0JN40 CAEBR|ENTREZ:5641825|NCBI:XP_001664423 CAEEL|WB:WBGene00002222|UniProtKB:Q8MQ68 CAEEL|WB:WBGene00002230|UniProtKB:Q965T6 CANFA|ENSEMBL:ENSCAFG00000007206|ENSEMBL:ENSCAFP00000010713 CANFA|ENSEMBL:ENSCAFG00000004245|ENSEMBL:ENSCAFP00000006307 CANFA|ENSEMBL:ENSCAFG00000000898|ENSEMBL:ENSCAFP00000001287 CHLRE|ENTREZ:5727085|UniProtKB:P46869 CHLRE|ENTREZ:5722553|UniProtKB:A7LGV1 CIOIN|ENSEMBL:ENSCING00000008554|ENSEMBL:ENSCINP00000017450 DANRE|ENSEMBL:ENSDARG00000068278|ENSEMBL:ENSDARP00000089454 DANRE|ENSEMBL:ENSDARG00000017162|ENSEMBL:ENSDARP00000020512 DANRE|ENSEMBL:ENSDARG00000012081|ENSEMBL:ENSDARP00000093295 DANRE|ENSEMBL:ENSDARG00000071646|UniProtKB:Q6DEG6 DROME|FB:FBgn0004381|UniProtKB:P46867 DROME|FB:FBgn0004380|UniProtKB:Q9VRK9 CHICK|ENTREZ:416332|UniProtKB:Q5F3C2 CHICK|ENTREZ:419284|UniProtKB:Q5F423 HUMAN|ENSEMBL:ENSG00000131437|UniProtKB:Q9Y496 HUMAN|ENSEMBL:ENSG00000101350|UniProtKB:O15066 HUMAN|ENSEMBL:ENSG00000084731|UniProtKB:O14782 LEIMA|ENTREZ:5650811|UniProtKB:Q4QEB1 MACMU|ENSEMBL:ENSMMUG00000012897|ENSEMBL:ENSMMUP00000016936 MACMU|ENSEMBL:ENSMMUG00000019293|ENSEMBL:ENSMMUP00000025347 MACMU|ENSEMBL:ENSMMUG00000010313|UniProtKB:Q6UIP3 MONDO|ENSEMBL:ENSMODG00000013930|ENSEMBL:ENSMODP00000017419 MONDO|ENSEMBL:ENSMODG00000019460|ENSEMBL:ENSMODP00000024278 MONDO|ENSEMBL:ENSMODG00000015824|ENSEMBL:ENSMODP00000019744 MOUSE|MGI:MGI:107689|UniProtKB:P28741 MOUSE|MGI:MGI:107688|UniProtKB:Q61771 MOUSE|MGI:MGI:107979|UniProtKB:O35066 ORNAN|ENSEMBL:ENSOANG00000007422|ENSEMBL:ENSOANP00000011817 ORNAN|ENSEMBL:ENSOANG00000015833|ENSEMBL:ENSOANP00000024963 PANTR|ENSEMBL:ENSPTRG00000013376|ENSEMBL:ENSPTRP00000022932 PANTR|ENSEMBL:ENSPTRG00000011727|ENSEMBL:ENSPTRP00000020154 PANTR|ENSEMBL:ENSPTRG00000017221|UniProtKB:Q6UIP4 RAT|RGD:1306815|NCBI:XP_215883 RAT|RGD:621538|UniProtKB:O55165 RAT|RGD:621536|UniProtKB:Q9WV62 STRPU|ENTREZ:373466|UniProtKB:P46872 STRPU|ENTREZ:373530|UniProtKB:P46871 FUGRU|ENSEMBL:ENSTRUG00000004336|ENSEMBL:ENSTRUP00000010303 FUGRU|ENSEMBL:ENSTRUG00000001953|ENSEMBL:ENSTRUP00000004510 FUGRU|ENSEMBL:ENSTRUG00000010664|ENSEMBL:ENSTRUP00000026925 FUGRU|ENSEMBL:ENSTRUG00000007874|ENSEMBL:ENSTRUP00000019588 TETTH|ENTREZ:4503850|NCBI:XP_001013253 TETTH|ENTREZ:4508130|NCBI:XP_001017433 TETTH|ENTREZ:4499551|UniProtKB:Q22U50 XENTR|ENSEMBL:ENSXETG00000024790|ENSEMBL:ENSXETP00000006907 XENTR|ENSEMBL:ENSXETG00000016636|ENSEMBL:ENSXETP00000036301 XENTR|ENSEMBL:ENSXETG00000004164|ENSEMBL:ENSXETP00000009025
ANOGA|ENSEMBL:AGAP000434|ENSEMBL:AGAP000434-PA ANOGA|ENSEMBL:AGAP002396|ENSEMBL:AGAP002396-PA ARATH|TAIR:locus:2183149|NCBI:NP_568380.1 ARATH|TAIR:locus:2009051|NCBI:NP_174675.2 ASHGO|ENTREZ:4622317|UniProtKB:Q752T2 EMENI|ENTREZ:2875377|UniProtKB:Q5BDC5 BOVIN|ENSEMBL:ENSBTAG00000007203|UniProtKB:Q2KJI2 BOVIN|ENSEMBL:ENSBTAG00000007438|UniProtKB:A5D7G6 CAEBR|ENTREZ:5642111|NCBI:XP_001664673 CAEEL|WB:WBGene00020437|UniProtKB:P46975 CANFA|ENSEMBL:ENSCAFG00000005423|ENSEMBL:ENSCAFP00000008096 CANFA|ENSEMBL:ENSCAFG00000010780|ENSEMBL:ENSCAFP00000015961 CHLRE|ENTREZ:5716182|UniProtKB:A8IH85 CIOIN|ENSEMBL:ENSCING00000005295|ENSEMBL:ENSCINP00000010948 CIOIN|ENSEMBL:ENSCING00000001945|ENSEMBL:ENSCINP00000003952 DANRE|ZFIN:ZDB-GENE-021015-3|UniProtKB:Q7ZUY9 DICDI|dictyBase:DDB_G0285159|UniProtKB:Q54NM9 DROME|FB:FBgn0011336|UniProtKB:Q7KN63 DROME|FB:FBgn0031149|UniProtKB:Q9VRE0 ENTHI|ENTREZ:3408447|NCBI:XP_654107 ENTHI|ENTREZ:3410541|NCBI:XP_656215 CHICK|ENTREZ:428444|UniProtKB:Q5ZKX0 HUMAN|ENSEMBL:ENSG00000134910|UniProtKB:P46977 HUMAN|ENSEMBL:ENSG00000163527|UniProtKB:Q8TCJ2 LEIMA|ENTREZ:3684637|UniProtKB:Q4FX02 LEIMA|ENTREZ:3684636|UniProtKB:Q4FX03 LEIMA|ENTREZ:3684635|UniProtKB:Q4FX04 LEIMA|ENTREZ:3684634|UniProtKB:Q4FX05 MACMU|ENSEMBL:ENSMMUG00000010010|ENSEMBL:ENSMMUP00000036605 MACMU|ENSEMBL:ENSMMUG00000008608|ENSEMBL:ENSMMUP00000038322 MONDO|ENSEMBL:ENSMODG00000015164|ENSEMBL:ENSMODP00000032399 MONDO|ENSEMBL:ENSMODG00000004100|ENSEMBL:ENSMODP00000005046 MOUSE|MGI:MGI:105124|UniProtKB:P46978 MOUSE|MGI:MGI:1915542|UniProtKB:Q3TDQ1 NEUCR|ENTREZ:5847741|UniProtKB:Q6MUZ9 ORNAN|ENSEMBL:ENSOANG00000006302|ENSEMBL:ENSOANP00000010080 ORNAN|ENSEMBL:ENSOANG00000002278|ENSEMBL:ENSOANP00000003606 ORYSJ|ENTREZ:4339345|UniProtKB:Q6F2Z1 ORYSJ|ENTREZ:4337389|UniProtKB:Q7XQ88 PANTR|ENSEMBL:ENSPTRG00000004445|ENSEMBL:ENSPTRP00000044510 PANTR|ENSEMBL:ENSPTRG00000014713|ENSEMBL:ENSPTRP00000025378 PLAYO|ENTREZ:3807319|UniProtKB:Q7RMM7 RAT|RGD:1565793|NCBI:XP_001061492 YEAST|SGD:S000002990|UniProtKB:P39007 SCHPO|GeneDB_Spombe:SPBC1271.02|UniProtKB:O94335 STRPU|ENTREZ:752085|NCBI:XP_001175639 STRPU|ENTREZ:581211|NCBI:XP_001181301 STRPU|ENTREZ:759320|NCBI:XP_001177658 SULSO|ENTREZ:1454095|UniProtKB:Q97Z77 FUGRU|ENSEMBL:ENSTRUG00000004771|ENSEMBL:ENSTRUP00000011374 FUGRU|ENSEMBL:ENSTRUG00000013133|ENSEMBL:ENSTRUP00000033407 TETTH|ENTREZ:4506735|UniProtKB:Q23H40 XENTR|ENSEMBL:ENSXETG00000003107|ENSEMBL:ENSXETP00000006736 XENTR|ENSEMBL:ENSXETG00000017775|ENSEMBL:ENSXETP00000038554
MACMU|ENSEMBL:ENSMMUG00000022023|ENSEMBL:ENSMMUP00000038998 STRPU|ENTREZ:578721|NCBI:XP_001198499 TETTH|ENTREZ:4523525|NCBI:XP_001032466 TETTH|ENTREZ:4510697|NCBI:XP_001019886 TETTH|ENTREZ:4511803|NCBI:XP_001021069 TETTH|ENTREZ:4511798|NCBI:XP_001021000 TETTH|ENTREZ:4501528|NCBI:XP_001010973 TETTH|ENTREZ:4501527|NCBI:XP_001010972 TETTH|ENTREZ:4511753|NCBI:XP_001021008 TETTH|ENTREZ:4510359|NCBI:XP_001019618 TETTH|ENTREZ:4511786|NCBI:XP_001020999 TETTH|ENTREZ:4510377|NCBI:XP_001019701 TETTH|ENTREZ:4511235|NCBI:XP_001020458 TETTH|ENTREZ:4505940|NCBI:XP_001015291 TETTH|ENTREZ:4515427|NCBI:XP_001024475 TETTH|ENTREZ:4498148|NCBI:XP_001007969 TETTH|ENTREZ:4498075|NCBI:XP_001007829 TETTH|ENTREZ:5074426|UniProtKB:A4VEF3 TETTH|ENTREZ:5074427|UniProtKB:A4VEF4 TETTH|ENTREZ:4519558|UniProtKB:Q225I9 TETTH|ENTREZ:4521836|UniProtKB:Q22D07 TETTH|ENTREZ:4521834|UniProtKB:Q22D09 TETTH|ENTREZ:4521851|UniProtKB:Q22D11 TETTH|ENTREZ:4497154|UniProtKB:Q22MV7 TETTH|ENTREZ:4497096|UniProtKB:Q22MV9 TETTH|ENTREZ:4497012|UniProtKB:Q22MW2 TETTH|ENTREZ:4496984|UniProtKB:Q22MW3 TETTH|ENTREZ:4498893|UniProtKB:Q22RC0 TETTH|ENTREZ:4498820|UniProtKB:Q22RJ3 TETTH|ENTREZ:4498819|UniProtKB:Q22RJ4 TETTH|ENTREZ:4498818|UniProtKB:Q22RJ5 TETTH|ENTREZ:4501257|UniProtKB:Q22Z13 TETTH|ENTREZ:4501256|UniProtKB:Q22Z14 TETTH|ENTREZ:4501255|UniProtKB:Q22Z15 TETTH|ENTREZ:4501254|UniProtKB:Q22Z16 TETTH|ENTREZ:4501253|UniProtKB:Q22Z17 TETTH|ENTREZ:4501252|UniProtKB:Q22Z18 TETTH|ENTREZ:4501251|UniProtKB:Q22Z19 TETTH|ENTREZ:4501249|UniProtKB:Q22Z21 TETTH|ENTREZ:4501247|UniProtKB:Q22Z23 TETTH|ENTREZ:4501297|UniProtKB:Q22Z26 TETTH|ENTREZ:4501296|UniProtKB:Q22Z27 TETTH|ENTREZ:4505354|UniProtKB:Q23DV8 TETTH|ENTREZ:4506304|UniProtKB:Q23G62 TETTH|ENTREZ:4506303|UniProtKB:Q23G63 TETTH|ENTREZ:4507906|UniProtKB:Q23K72 TETTH|ENTREZ:4507903|UniProtKB:Q23K75 TETTH|ENTREZ:4509899|UniProtKB:Q23QI0 TETTH|ENTREZ:4510162|UniProtKB:Q23RB8 TETTH|ENTREZ:4513669|UniProtKB:Q241W0 TETTH|ENTREZ:4515313|UniProtKB:Q248J6 TETTH|ENTREZ:4517836|UniProtKB:Q24FT4 TETTH|ENTREZ:4517835|UniProtKB:Q24FT5 TETTH|ENTREZ:4517834|UniProtKB:Q24FT6 TETTH|ENTREZ:4517944|UniProtKB:Q24G78
ANOGA|ENSEMBL:AGAP010464|ENSEMBL:AGAP010464-PA AQUAE|ENTREZ:1193326|UniProtKB:O67611 ARATH|TAIR:locus:2042331|NCBI:NP_181990.1 ARATH|TAIR:locus:2206300|NCBI:NP_176708.1 ARATH|TAIR:locus:2168968|NCBI:NP_199574.1 ASHGO|ENTREZ:4621168|UniProtKB:Q757B0 EMENI|ENTREZ:2871993|UniProtKB:Q5B176 BACSU|ENTREZ:938486|UniProtKB:P80643 BACTN|ENTREZ:1074981|UniProtKB:Q8A2E6 BOVIN|ENSEMBL:ENSBTAG00000006391|UniProtKB:P52505 BRAJA|ENTREZ:1048439|UniProtKB:Q89MV8 CAEBR|ENTREZ:5642489|NCBI:XP_001665034 CAEEL|WB:WBGene00013237|UniProtKB:Q9U241 CANFA|ENSEMBL:ENSCAFG00000017667|ENSEMBL:ENSCAFP00000026059 CHLTA|ENTREZ:3687412|UniProtKB:Q3KMC6 CHLRE|ENTREZ:5724825|UniProtKB:Q6UKY4 CHLAA|ENTREZ:5825221|UniProtKB:A9WKH6 DANRE|ZFIN:ZDB-GENE-040801-1|UniProtKB:Q6DH81 DANRE|ZFIN:ZDB-GENE-030131-4437|UniProtKB:Q6PBK6 DEIRA|ENTREZ:1797681|UniProtKB:Q9RT27 DICDI|dictyBase:DDB_G0291866|UniProtKB:Q54E22 DROME|FB:FBgn0011361|UniProtKB:Q94519 CHICK|ENTREZ:416571|NCBI:XP_414872 GEOSL|ENTREZ:2685368|UniProtKB:Q74CR8 GLOVI|ENTREZ:2600713|UniProtKB:Q7NI72 HUMAN|ENSEMBL:ENSG00000004779|UniProtKB:O14561 LEIMA|ENTREZ:3608852|UniProtKB:Q4FYU3 LEPIN|ENTREZ:1154009|UniProtKB:Q8EXX4 MACMU|ENSEMBL:ENSMMUG00000020522|ENSEMBL:ENSMMUP00000027028 MACMU|ENSEMBL:ENSMMUG00000031759|ENSEMBL:ENSMMUP00000039228 MONDO|ENSEMBL:ENSMODG00000016352|ENSEMBL:ENSMODP00000020437 MOUSE|MGI:MGI:3782643|NCBI:XP_001480523 MOUSE|MGI:MGI:1917566|UniProtKB:Q9CR21 NEUCR|ENTREZ:3872082|UniProtKB:P11943 ORNAN|ENSEMBL:ENSOANG00000020196|ENSEMBL:ENSOANP00000012212 ORYSJ|ENTREZ:4338621|UniProtKB:Q0DIM2 ORYSJ|ENTREZ:4332854|UniProtKB:Q10LF1 ORYSJ|ENTREZ:4342743|UniProtKB:Q8GVH7 PANTR|ENSEMBL:ENSPTRG00000007889|UniProtKB:Q0MQC3 PLAYO|ENTREZ:3790462|UniProtKB:Q7RFC8 PSEA7|ENTREZ:5357104|UniProtKB:A6V3D2 RAT|RGD:1597796|NCBI:XP_001067919 RAT|RGD:1305619|NCBI:XP_215044 YEAST|SGD:S000001675|UniProtKB:P32463 SCHPO|GeneDB_Spombe:SPAC4H3.09|UniProtKB:Q10217 STRCO|ENTREZ:1101329|UniProtKB:O54150 STRCO|ENTREZ:1097823|UniProtKB:P72393 STRCO|ENTREZ:1096690|UniProtKB:Q9K3H3 FUGRU|ENSEMBL:ENSTRUG00000009802|ENSEMBL:ENSTRUP00000024645 TETTH|ENTREZ:4524124|NCBI:XP_001032961 TETTH|ENTREZ:5074887|UniProtKB:A4VD97 TETTH|ENTREZ:4500834|UniProtKB:Q22XT6 THEMA|ENTREZ:897775|UniProtKB:Q9WZD0 THEMA|ENTREZ:897015|UniProtKB:Q9WY19 XENTR|ENSEMBL:ENSXETG00000024430|UniProtKB:Q6AZL3
CHLRE|ENTREZ:5715486|UniProtKB:A8HM77 CHLRE|ENTREZ:5715487|UniProtKB:A8HM79 CHLRE|ENTREZ:5715623|UniProtKB:A8HMT9 CHLRE|ENTREZ:5715038|UniProtKB:A8HPA8 CHLRE|ENTREZ:5715263|UniProtKB:A8HQ26 CHLRE|ENTREZ:5715268|UniProtKB:A8HQ33 CHLRE|ENTREZ:5715269|UniProtKB:A8HQ35 CHLRE|ENTREZ:5719033|UniProtKB:A8HRL3 CHLRE|ENTREZ:5719071|UniProtKB:A8HRY1 CHLRE|ENTREZ:5723979|UniProtKB:A8I1C2 CHLRE|ENTREZ:5725382|UniProtKB:A8I222 CHLRE|ENTREZ:5725245|UniProtKB:A8I372 CHLRE|ENTREZ:5725254|UniProtKB:A8I3B9 CHLRE|ENTREZ:5726383|UniProtKB:A8I6T9 CHLRE|ENTREZ:5726390|UniProtKB:A8I6X7 CHLRE|ENTREZ:5728205|UniProtKB:A8IC99 CHLRE|ENTREZ:5729013|UniProtKB:A8IF89 CHLRE|ENTREZ:5716445|UniProtKB:A8IJQ8 CHLRE|ENTREZ:5716968|UniProtKB:A8INQ3 CHLRE|ENTREZ:5717377|UniProtKB:A8IQX0 CHLRE|ENTREZ:5717379|UniProtKB:A8IQX3 CHLRE|ENTREZ:5717380|UniProtKB:A8IQX4 CHLRE|ENTREZ:5718023|UniProtKB:A8ITX8 CHLRE|ENTREZ:5718049|UniProtKB:A8IU33 CHLRE|ENTREZ:5718402|UniProtKB:A8IUE7 CHLRE|ENTREZ:5719538|UniProtKB:A8IY16 CHLRE|ENTREZ:5720018|UniProtKB:A8IZJ8 CHLRE|ENTREZ:5720758|UniProtKB:A8J1N0 CHLRE|ENTREZ:5721133|UniProtKB:A8J2M8 CHLRE|ENTREZ:5721134|UniProtKB:A8J2M9 CHLRE|ENTREZ:5722967|UniProtKB:A8J7A9 CHLRE|ENTREZ:5722968|UniProtKB:A8J7B0 CHLRE|ENTREZ:5722969|UniProtKB:A8J7B1 CHLRE|ENTREZ:5723013|UniProtKB:A8J7F3 CHLRE|ENTREZ:5723687|UniProtKB:A8J9A2 CHLRE|ENTREZ:5723688|UniProtKB:A8J9A3 CHLRE|ENTREZ:5724494|UniProtKB:A8JAC3 CHLRE|ENTREZ:5724620|UniProtKB:A8JAU8 CHLRE|ENTREZ:5724867|UniProtKB:A8JBK6 CHLRE|ENTREZ:5725158|UniProtKB:A8JC91 CHLRE|ENTREZ:5725965|UniProtKB:A8JDE9 CHLRE|ENTREZ:5726156|UniProtKB:A8JDV5 CHLRE|ENTREZ:5726626|UniProtKB:A8JE99 CHLRE|ENTREZ:5726665|UniProtKB:A8JEA0 CHLRE|ENTREZ:5726881|UniProtKB:A8JEW5 CHLRE|ENTREZ:5726882|UniProtKB:A8JEW6 CHLRE|ENTREZ:5726978|UniProtKB:A8JF67 CHLRE|ENTREZ:5728413|UniProtKB:A8JH08 CHLRE|ENTREZ:5728715|UniProtKB:A8JHV6 CHLRE|ENTREZ:5727768|UniProtKB:A8JJR0 CHLRE|ENTREZ:5718216|UniProtKB:A8JKA5 DROME|FB:FBgn0046689|UniProtKB:P83104 STRPU|ENTREZ:594454|NCBI:XP_798987 STRPU|ENTREZ:579155|NCBI:XP_001184817 STRPU|ENTREZ:583350|NCBI:XP_001203037
GLOVI|ENTREZ:2600805|UniProtKB:Q7NHY1 GLOVI|ENTREZ:2600217|UniProtKB:Q7NJL7 GLOVI|ENTREZ:2598757|UniProtKB:Q7NKT8
ANOGA|ENSEMBL:AGAP005785|ENSEMBL:AGAP005785-PA DROME|FB:FBgn0034889|UniProtKB:Q9W1L6 STRPU|ENTREZ:761460|NCBI:XP_001191976 STRPU|ENTREZ:764662|NCBI:XP_001201086
GLOVI|ENTREZ:2600964|UniProtKB:Q7NHH4 GLOVI|ENTREZ:2600815|UniProtKB:Q7NHX1 GLOVI|ENTREZ:2600532|UniProtKB:Q7NIQ2
BOVIN|ENSEMBL:ENSBTAG00000009963|ENSEMBL:ENSBTAP00000013140 CANFA|ENSEMBL:ENSCAFG00000012861|ENSEMBL:ENSCAFP00000018956 CIOIN|ENSEMBL:ENSCING00000009412|ENSEMBL:ENSCINP00000019145 DANRE|ZFIN:ZDB-GENE-040822-40|UniProtKB:Q68EG7 HUMAN|ENSEMBL:ENSG00000133422|UniProtKB:Q9Y6X9 MACMU|ENSEMBL:ENSMMUG00000005898|ENSEMBL:ENSMMUP00000007758 MONDO|ENSEMBL:ENSMODG00000009557|ENSEMBL:ENSMODP00000011944 MOUSE|MGI:MGI:1921772|UniProtKB:Q69ZX6 MOUSE|MGI:MGI:3045293|UniProtKB:Q8C5W4 ORNAN|ENSEMBL:ENSOANG00000014250|ENSEMBL:ENSOANP00000022459 ORYSJ|ENTREZ:4326188|UniProtKB:Q0JM21 PANTR|ENSEMBL:ENSPTRG00000014257|ENSEMBL:ENSPTRP00000024550 RAT|RGD:1310842|NCBI:XP_214072 RAT|RGD:1564020|NCBI:XP_234834 STRPU|ENTREZ:585114|NCBI:XP_790047 STRPU|ENTREZ:758614|NCBI:XP_001181955 STRPU|ENTREZ:753099|NCBI:XP_001181174 FUGRU|ENSEMBL:ENSTRUG00000016176|ENSEMBL:ENSTRUP00000041364 XENTR|ENSEMBL:ENSXETG00000016156|ENSEMBL:ENSXETP00000035235
ANOGA|ENSEMBL:AGAP006950|ENSEMBL:AGAP006950-PA BOVIN|ENSEMBL:ENSBTAG00000007970|UniProtKB:Q0VCL9 CANFA|ENSEMBL:ENSCAFG00000008412|ENSEMBL:ENSCAFP00000012354 CIOIN|ENSEMBL:ENSCING00000005570|ENSEMBL:ENSCINP00000011543 DROME|FB:FBgn0035109|UniProtKB:Q9W0T9 CHICK|ENTREZ:418429|NCBI:XP_416640 HUMAN|ENSEMBL:ENSG00000179021|UniProtKB:Q5JPI3 MACMU|ENSEMBL:ENSMMUG00000021507|ENSEMBL:ENSMMUP00000028331 MONDO|ENSEMBL:ENSMODG00000016949|ENSEMBL:ENSMODP00000021140 MOUSE|MGI:MGI:3645903|NCBI:XP_001003554 MOUSE|MGI:MGI:1914859|UniProtKB:Q3TTL0 ORNAN|ENSEMBL:ENSOANG00000000490|ENSEMBL:ENSOANP00000000779 PANTR|ENSEMBL:ENSPTRG00000015126|ENSEMBL:ENSPTRP00000026112 RAT|RGD:1359320|UniProtKB:Q66H33 STRPU|ENTREZ:753019|NCBI:XP_001180936 STRPU|ENTREZ:759278|NCBI:XP_001184034 STRPU|ENTREZ:577770|NCBI:XP_783075 FUGRU|ENSEMBL:ENSTRUG00000003847|ENSEMBL:ENSTRUP00000009075 XENTR|ENSEMBL:ENSXETG00000007628|ENSEMBL:ENSXETP00000016586
MOUSE|MGI:MGI:3645446|NCBI:XP_984541 MOUSE|MGI:MGI:3649113|NCBI:XP_984329 MOUSE|MGI:MGI:3649141|NCBI:XP_983008 MOUSE|MGI:MGI:3779905|NCBI:XP_001476038 MOUSE|MGI:MGI:1923056|UniProtKB:Q8C646 RAT|RGD:1593259|NCBI:XP_217530 RAT|RGD:1564941|NCBI:XP_344500 RAT|RGD:1564205|NCBI:XP_573954 RAT|RGD:1559922|NCBI:XP_573891 RAT|RGD:1561828|NCBI:XP_224753 RAT|RGD:1588754|NCBI:XP_001071817 RAT|RGD:1560677|NCBI:XP_573890 RAT|RGD:1563825|NCBI:XP_240367 RAT|RGD:1588553|NCBI:XP_224750 RAT|RGD:1588735|NCBI:XP_001071886 RAT|RGD:1588689|NCBI:XP_001072049 RAT|RGD:1565559|NCBI:XP_341420 RAT|RGD:1589652|NCBI:XP_573955 RAT|RGD:1587088|NCBI:XP_001053629
BOVIN|ENSEMBL:ENSBTAG00000007595|UniProtKB:Q2KI28 CAEBR|ENTREZ:5635207|NCBI:XP_001672462 CAEEL|WB:WBGene00015219|UniProtKB:Q22885 CANFA|ENSEMBL:ENSCAFG00000013516|ENSEMBL:ENSCAFP00000034490 CIOIN|ENSEMBL:ENSCING00000009494|ENSEMBL:ENSCINP00000023763 DANRE|ZFIN:ZDB-GENE-041114-137|UniProtKB:A3KQV2 DICDI|dictyBase:DDB_G0278257|UniProtKB:Q54YF8 CHICK|ENTREZ:421334|NCBI:XP_419397 HUMAN|ENSEMBL:ENSG00000162819|UniProtKB:Q5VW32 MACMU|ENSEMBL:ENSMMUG00000015026|ENSEMBL:ENSMMUP00000019697 MONDO|ENSEMBL:ENSMODG00000004803|ENSEMBL:ENSMODP00000005915 MOUSE|MGI:MGI:3645010|NCBI:XP_485815 MOUSE|MGI:MGI:1918928|UniProtKB:Q8K2Q7 ORNAN|ENSEMBL:ENSOANG00000001442|ENSEMBL:ENSOANP00000002285 PANTR|ENSEMBL:ENSPTRG00000002012|ENSEMBL:ENSPTRP00000003372 RAT|RGD:1307161|UniProtKB:Q4V8K5 STRPU|ENTREZ:579056|NCBI:XP_784283 FUGRU|ENSEMBL:ENSTRUG00000004871|ENSEMBL:ENSTRUP00000011631 XENTR|ENSEMBL:ENSXETG00000015033|ENSEMBL:ENSXETP00000032889
EMENI|ENTREZ:3684128|UniProtKB:Q5AQA1 BOVIN|ENSEMBL:ENSBTAG00000013579|UniProtKB:Q08E24 CAEBR|ENTREZ:5630483|NCBI:XP_001679346 CAEEL|WB:WBGene00011529|UniProtKB:Q22254 CANFA|ENSEMBL:ENSCAFG00000006535|ENSEMBL:ENSCAFP00000009810 DANRE|ZFIN:ZDB-GENE-060929-208|UniProtKB:Q08CB8 DICDI|dictyBase:DDB_G0284777|UniProtKB:Q54P59 CHICK|ENTREZ:422624|UniProtKB:Q5ZK00 HUMAN|ENSEMBL:ENSG00000133872|UniProtKB:Q96BY9 MACMU|ENSEMBL:ENSMMUG00000014143|ENSEMBL:ENSMMUP00000018585 MONDO|ENSEMBL:ENSMODG00000019013|ENSEMBL:ENSMODP00000023729 MOUSE|MGI:MGI:1915137|UniProtKB:Q8R3Q0 ORNAN|ENSEMBL:ENSOANG00000014793|ENSEMBL:ENSOANP00000023300 ORNAN|ENSEMBL:ENSOANG00000019731|ENSEMBL:ENSOANP00000025017 PANTR|ENSEMBL:ENSPTRG00000020131|ENSEMBL:ENSPTRP00000034456 RAT|RGD:1303011|UniProtKB:Q6AYN2 STRPU|ENTREZ:584931|NCBI:XP_789868 FUGRU|ENSEMBL:ENSTRUG00000004686|ENSEMBL:ENSTRUP00000011129 XENTR|ENSEMBL:ENSXETG00000011292|ENSEMBL:ENSXETP00000024637
BOVIN|ENSEMBL:ENSBTAG00000010606|UniProtKB:A6QNP3 CAEBR|ENTREZ:5639184|NCBI:XP_001667386 CAEEL|WB:WBGene00019211|UniProtKB:Q8MXV2 CANFA|ENSEMBL:ENSCAFG00000006673|ENSEMBL:ENSCAFP00000009964 CIOIN|ENSEMBL:ENSCING00000009043|ENSEMBL:ENSCINP00000018358 DANRE|ZFIN:ZDB-GENE-030131-5496|UniProtKB:Q803M0 CHICK|ENTREZ:422630|NCBI:XP_420586 HUMAN|ENSEMBL:ENSG00000173281|UniProtKB:Q86XI6 MACMU|ENSEMBL:ENSMMUG00000004699|ENSEMBL:ENSMMUP00000006246 MONDO|ENSEMBL:ENSMODG00000019023|ENSEMBL:ENSMODP00000023740 MOUSE|MGI:MGI:2177268|UniProtKB:Q8C767 ORNAN|ENSEMBL:ENSOANG00000003150|ENSEMBL:ENSOANP00000004992 ORNAN|ENSEMBL:ENSOANG00000015378|ENSEMBL:ENSOANP00000024192 PANTR|ENSEMBL:ENSPTRG00000019971|ENSEMBL:ENSPTRP00000034207 RAT|RGD:621600|UniProtKB:Q6IN01 STRPU|ENTREZ:763557|NCBI:XP_001199571 STRPU|ENTREZ:760873|NCBI:XP_001189869 FUGRU|ENSEMBL:ENSTRUG00000003307|ENSEMBL:ENSTRUP00000007730 XENTR|ENSEMBL:ENSXETG00000008154|ENSEMBL:ENSXETP00000017880
ARATH|TAIR:locus:2059359|NCBI:NP_180854.1 BOVIN|ENSEMBL:ENSBTAG00000031385|UniProtKB:A2VE77 CANFA|ENSEMBL:ENSCAFG00000014263|ENSEMBL:ENSCAFP00000021058 CHLRE|ENTREZ:5715803|UniProtKB:A8HNQ1 CIOIN|ENSEMBL:ENSCING00000006174|ENSEMBL:ENSCINP00000012753 DICDI|dictyBase:DDB_G0288453|UniProtKB:Q54IY4 CHICK|ENTREZ:429072|NCBI:XP_426628 HUMAN|ENSEMBL:ENSG00000143207|UniProtKB:Q8NHY2 MACMU|ENSEMBL:ENSMMUG00000002072|ENSEMBL:ENSMMUP00000002771 MONDO|ENSEMBL:ENSMODG00000005579|ENSEMBL:ENSMODP00000006911 MOUSE|MGI:MGI:3644890|NCBI:XP_902297 MOUSE|MGI:MGI:1347046|UniProtKB:Q9R1A8 ORNAN|ENSEMBL:ENSOANG00000000942|ENSEMBL:ENSOANP00000001476 ORYSJ|ENTREZ:4330868|UniProtKB:Q6ZHH4 PANTR|ENSEMBL:ENSPTRG00000001711|ENSEMBL:ENSPTRP00000045134 RAT|RGD:1304773|UniProtKB:Q5BJY0 STRPU|ENTREZ:759190|NCBI:XP_001183774 FUGRU|ENSEMBL:ENSTRUG00000005262|ENSEMBL:ENSTRUP00000012619 XENTR|ENSEMBL:ENSXETG00000009192|ENSEMBL:ENSXETP00000020180
BOVIN|ENSEMBL:ENSBTAG00000013408|ENSEMBL:ENSBTAP00000017837 CANFA|ENSEMBL:ENSCAFG00000009109|ENSEMBL:ENSCAFP00000013402 CIOIN|ENSEMBL:ENSCING00000001131|UniProtKB:Q6XLI4 DANRE|ZFIN:ZDB-GENE-061103-58|UniProtKB:A0JMF5 DANRE|ZFIN:ZDB-GENE-030131-6428|UniProtKB:Q7ZV99 CHICK|ENTREZ:420223|UniProtKB:Q5ZHZ9 HUMAN|ENSEMBL:ENSG00000183808|UniProtKB:Q8IXT5 MACMU|ENSEMBL:ENSMMUG00000005558|ENSEMBL:ENSMMUP00000007346 MONDO|ENSEMBL:ENSMODG00000007436|ENSEMBL:ENSMODP00000009227 MOUSE|MGI:MGI:1919647|UniProtKB:Q80YR9 MOUSE|MGI:MGI:1924854|UniProtKB:Q66JV4 ORNAN|ENSEMBL:ENSOANG00000015735|ENSEMBL:ENSOANP00000024799 PANTR|ENSEMBL:ENSPTRG00000020420|ENSEMBL:ENSPTRP00000034922 RAT|RGD:1564940|NCBI:XP_575773 RAT|RGD:1593040|NCBI:XP_001054639 RAT|RGD:1307658|NCBI:XP_232819 FUGRU|ENSEMBL:ENSTRUG00000010763|ENSEMBL:ENSTRUP00000027164 FUGRU|ENSEMBL:ENSTRUG00000013738|ENSEMBL:ENSTRUP00000035098 XENTR|ENSEMBL:ENSXETG00000014694|ENSEMBL:ENSXETP00000032204
GLOVI|ENTREZ:2600426|UniProtKB:Q7NJ08 GLOVI|ENTREZ:2600173|UniProtKB:Q7NJR1 LEPIN|ENTREZ:1150279|UniProtKB:Q8F7K8
ARATH|TAIR:locus:2077627|NCBI:NP_566297.2 ARATH|TAIR:locus:2194676|NCBI:NP_175027.1 ASHGO|ENTREZ:4622518|UniProtKB:Q751Z4 EMENI|ENTREZ:2872399|UniProtKB:Q5B4C9 EMENI|ENTREZ:2875249|UniProtKB:Q5BCX3 EMENI|ENTREZ:2876263|UniProtKB:Q5BG43 CHLRE|ENTREZ:5716724|UniProtKB:A8JIV0 CHLAA|ENTREZ:5826814|UniProtKB:A9WGM7 DICDI|dictyBase:DDB_G0288655|UniProtKB:Q54IL5 GLOVI|ENTREZ:2602161|UniProtKB:Q7NEX1 GLOVI|ENTREZ:2600821|UniProtKB:Q7NHW5 NEUCR|ENTREZ:5847922|NCBI:XP_001728520 NEUCR|ENTREZ:3873843|UniProtKB:Q7RZT3 NEUCR|ENTREZ:3879901|UniProtKB:Q7SCP2 ORYSJ|ENTREZ:4343038|UniProtKB:Q0D6Y2 ORYSJ|ENTREZ:4325046|UniProtKB:Q5N968 ORYSJ|ENTREZ:4335001|UniProtKB:Q7XRN9 PSEA7|ENTREZ:5353621|UniProtKB:A6V1U7 YEAST|SGD:S000004179|UniProtKB:Q06321
BOVIN|ENSEMBL:ENSBTAG00000002085|ENSEMBL:ENSBTAP00000042793 BOVIN|ENSEMBL:ENSBTAG00000002088|ENSEMBL:ENSBTAP00000002696 CANFA|ENSEMBL:ENSCAFG00000007267|ENSEMBL:ENSCAFP00000010779 CANFA|ENSEMBL:ENSCAFG00000007271|ENSEMBL:ENSCAFP00000010781 HUMAN|ENSEMBL:ENSG00000136696|UniProtKB:Q9NZH7 HUMAN|ENSEMBL:ENSG00000136688|UniProtKB:Q9NZH8 MACMU|ENSEMBL:ENSMMUG00000000989|ENSEMBL:ENSMMUP00000001327 MACMU|ENSEMBL:ENSMMUG00000000986|ENSEMBL:ENSMMUP00000001324 MONDO|ENSEMBL:ENSMODG00000013808|ENSEMBL:ENSMODP00000017259 MONDO|ENSEMBL:ENSMODG00000013799|ENSEMBL:ENSMODP00000017250 MOUSE|MGI:MGI:1916927|UniProtKB:Q9D6Z6 MOUSE|MGI:MGI:2449929|UniProtKB:Q8R460 ORNAN|ENSEMBL:ENSOANG00000010547|ENSEMBL:ENSOANP00000016713 ORNAN|ENSEMBL:ENSOANG00000010548|ENSEMBL:ENSOANP00000016715 ORNAN|ENSEMBL:ENSOANG00000010550|ENSEMBL:ENSOANP00000016718 PANTR|ENSEMBL:ENSPTRG00000012374|ENSEMBL:ENSPTRP00000051767 RAT|RGD:1307847|NCBI:XP_001077066 RAT|RGD:1563019|NCBI:XP_001077011 FUGRU|ENSEMBL:ENSTRUG00000017041|ENSEMBL:ENSTRUP00000043658
GLOVI|ENTREZ:2598576|UniProtKB:Q7NK68 GLOVI|ENTREZ:2599876|UniProtKB:Q7NNX8 PSEA7|ENTREZ:5356068|UniProtKB:A6VCG5
MOUSE|MGI:MGI:3770272|NCBI:NP_001078817 MOUSE|MGI:MGI:3646282|NCBI:XP_891832 MOUSE|MGI:MGI:3648776|NCBI:NP_001107625 MOUSE|MGI:MGI:3770262|NCBI:NP_001092786 MOUSE|MGI:MGI:3713490|NCBI:NP_001093935 MOUSE|MGI:MGI:1922449|NCBI:NP_083479 MOUSE|MGI:MGI:3770275|NCBI:NP_001078825 MOUSE|MGI:MGI:3648779|NCBI:NP_001075138
MOUSE|MGI:MGI:3613386|NCBI:NP_001034778 MOUSE|MGI:MGI:1930129|NCBI:NP_067275 MOUSE|MGI:MGI:3613390|NCBI:NP_957688 MOUSE|MGI:MGI:3613388|NCBI:NP_001034784 MOUSE|MGI:MGI:3613394|NCBI:NP_001034787 MOUSE|MGI:MGI:3580240|NCBI:NP_001034777 MOUSE|MGI:MGI:3613392|NCBI:NP_001034785 RAT|RGD:1565307|UniProtKB:Q4TU78
MOUSE|MGI:MGI:1918081|NCBI:NP_081844 MOUSE|MGI:MGI:3650327|NCBI:NP_001119795 MOUSE|MGI:MGI:3650789|NCBI:NP_001020415 RAT|RGD:1591772|NCBI:XP_001057143 RAT|RGD:1592369|NCBI:XP_001081439 RAT|RGD:1592366|NCBI:XP_001081443 RAT|RGD:1591746|NCBI:XP_001057263 RAT|RGD:1592367|NCBI:XP_001081441
BOVIN|ENSEMBL:ENSBTAG00000023301|ENSEMBL:ENSBTAP00000031648 BOVIN|ENSEMBL:ENSBTAG00000023300|ENSEMBL:ENSBTAP00000044689 CANFA|ENSEMBL:ENSCAFG00000023639|ENSEMBL:ENSCAFP00000031859 MOUSE|MGI:MGI:3643162|NCBI:XP_620739 MOUSE|MGI:MGI:1915421|NCBI:NP_080869 MOUSE|MGI:MGI:1924330|UniProtKB:Q9D262 ORNAN|ENSEMBL:ENSOANG00000022699|ENSEMBL:ENSOANP00000029005 RAT|RGD:1304554|NCBI:XP_347100
MOUSE|MGI:MGI:102758|NCBI:NP_035775 MOUSE|MGI:MGI:3646222|NCBI:NP_001034086 MOUSE|MGI:MGI:3641889|NCBI:NP_001096623 MOUSE|MGI:MGI:98839|NCBI:NP_444473 MOUSE|MGI:MGI:98595|UniProtKB:Q792Z0 RAT|RGD:1597830|NCBI:XP_001068290 RAT|RGD:1583654|NCBI:XP_001054181 RAT|RGD:3418|UniProtKB:P00763
MOUSE|MGI:MGI:3779826|NCBI:XP_999069 MOUSE|MGI:MGI:3780098|NCBI:XP_997723 MOUSE|MGI:MGI:1920426|NCBI:XP_999090 MOUSE|MGI:MGI:3648958|NCBI:XP_999047 MOUSE|MGI:MGI:3782521|NCBI:XP_001480289 MOUSE|MGI:MGI:3782653|NCBI:XP_001480107 MOUSE|MGI:MGI:3651439|UniProtKB:Q5SPI8 RAT|RGD:1593505|NCBI:XP_001070510
MOUSE|MGI:MGI:3649690|NCBI:NP_001107207 MOUSE|MGI:MGI:3649968|NCBI:NP_001119787 MOUSE|MGI:MGI:3650204|NCBI:NP_001079008 MOUSE|MGI:MGI:3651680|NCBI:NP_001029273 MOUSE|MGI:MGI:3649500|NCBI:NP_001034684 MOUSE|MGI:MGI:3525148|NCBI:NP_001007580 MOUSE|MGI:MGI:3649498|NCBI:NP_001107208 RAT|RGD:1561813|NCBI:XP_001074124
MOUSE|MGI:MGI:3646173|NCBI:XP_915513 MOUSE|MGI:MGI:3647682|NCBI:XP_195264 MOUSE|MGI:MGI:3647537|NCBI:XP_621774 MOUSE|MGI:MGI:3649164|NCBI:XP_286083 MOUSE|MGI:MGI:3644821|NCBI:XP_357735 MOUSE|MGI:MGI:3644173|NCBI:XP_001481186 MOUSE|MGI:MGI:3647426|NCBI:XP_357734 MOUSE|MGI:MGI:3647266|NCBI:XP_001001333
MOUSE|MGI:MGI:3650704|NCBI:NP_001013411 MOUSE|MGI:MGI:3702097|NCBI:NP_001079007 MOUSE|MGI:MGI:3588236|NCBI:XP_484380 MOUSE|MGI:MGI:3702126|NCBI:XP_997472 MOUSE|MGI:MGI:2685274|NCBI:NP_001075113 MOUSE|MGI:MGI:3702099|NCBI:NP_001091447 MOUSE|MGI:MGI:3702095|NCBI:NP_001119798 RAT|RGD:1585774|NCBI:XP_001060486
BOVIN|ENSEMBL:ENSBTAG00000021460|ENSEMBL:ENSBTAP00000028607 CANFA|ENSEMBL:ENSCAFG00000014994|ENSEMBL:ENSCAFP00000022070 MOUSE|MGI:MGI:3030607|NCBI:NP_996891 MOUSE|MGI:MGI:3030606|NCBI:NP_666378 RAT|RGD:1333705|NCBI:NP_001001359 RAT|RGD:1332891|NCBI:NP_001001358 RAT|RGD:1333104|NCBI:NP_001001354 RAT|RGD:1333837|NCBI:NP_001001357
STRPU|ENTREZ:761056|NCBI:XP_001190595 STRPU|ENTREZ:754017|NCBI:XP_001184113 STRPU|ENTREZ:764723|NCBI:XP_001201184 STRPU|ENTREZ:762106|NCBI:XP_001194347
BOVIN|ENSEMBL:ENSBTAG00000017508|UniProtKB:A7MBH4 CANFA|ENSEMBL:ENSCAFG00000004428|ENSEMBL:ENSCAFP00000006603 DANRE|ENSEMBL:ENSDARG00000069800|ENSEMBL:ENSDARP00000092646 DANRE|ENSEMBL:ENSDARG00000010373|ENSEMBL:ENSDARP00000027120 CHICK|ENTREZ:428071|NCBI:XP_425629 HUMAN|ENSEMBL:ENSG00000152207|UniProtKB:Q9NS75 MACMU|ENSEMBL:ENSMMUG00000030742|ENSEMBL:ENSMMUP00000036305 MONDO|ENSEMBL:ENSMODG00000024101|ENSEMBL:ENSMODP00000033041 MOUSE|MGI:MGI:1917336|UniProtKB:Q920A1 ORNAN|ENSEMBL:ENSOANG00000015552|ENSEMBL:ENSOANP00000024498 RAT|RGD:619797|UniProtKB:Q924T9
BOVIN|ENSEMBL:ENSBTAG00000039010|ENSEMBL:ENSBTAP00000019246 CANFA|ENSEMBL:ENSCAFG00000025110|ENSEMBL:ENSCAFP00000004292 DANRE|ENSEMBL:ENSDARG00000069610|ENSEMBL:ENSDARP00000092212 DANRE|ENSEMBL:ENSDARG00000069605|ENSEMBL:ENSDARP00000092200 MACMU|ENSEMBL:ENSMMUG00000002361|ENSEMBL:ENSMMUP00000003157 MONDO|ENSEMBL:ENSMODG00000004788|ENSEMBL:ENSMODP00000005894 MOUSE|MGI:MGI:1934601|UniProtKB:Q8BR92 ORNAN|ENSEMBL:ENSOANG00000000849|ENSEMBL:ENSOANP00000001314 RAT|RGD:1563219|NCBI:XP_575831 FUGRU|ENSEMBL:ENSTRUG00000006899|ENSEMBL:ENSTRUP00000016933 XENTR|ENSEMBL:ENSXETG00000002240|ENSEMBL:ENSXETP00000004772
BOVIN|ENSEMBL:ENSBTAG00000026893|ENSEMBL:ENSBTAP00000038287 CANFA|ENSEMBL:ENSCAFG00000018184|ENSEMBL:ENSCAFP00000026868 DANRE|ENSEMBL:ENSDARG00000058180|ENSEMBL:ENSDARP00000075428 DANRE|ENSEMBL:ENSDARG00000061714|ENSEMBL:ENSDARP00000082755 CHICK|ENTREZ:423476|NCBI:XP_421382 HUMAN|ENSEMBL:ENSG00000205436|UniProtKB:Q17RC7 MACMU|ENSEMBL:ENSMMUG00000029186|ENSEMBL:ENSMMUP00000032553 MONDO|ENSEMBL:ENSMODG00000013417|ENSEMBL:ENSMODP00000016776 MOUSE|MGI:MGI:1921363|UniProtKB:Q6DIA2 PANTR|ENSEMBL:ENSPTRG00000030661|ENSEMBL:ENSPTRP00000052453 RAT|RGD:1307749|NCBI:XP_001071760
DANRE|ENSEMBL:ENSDARG00000039596|ENSEMBL:ENSDARP00000057857 DANRE|ENSEMBL:ENSDARG00000070759|UniProtKB:A3KQC0 DANRE|ENSEMBL:ENSDARG00000068915|UniProtKB:A4IGB0 DANRE|ENSEMBL:ENSDARG00000070661|UniProtKB:A4IGB0 DANRE|ENSEMBL:ENSDARG00000070757|UniProtKB:A4IGB0 DANRE|ENSEMBL:ENSDARG00000070754|UniProtKB:Q5RG00 DANRE|ENSEMBL:ENSDARG00000067547|UniProtKB:Q5RG00 DANRE|ENSEMBL:ENSDARG00000068913|UniProtKB:Q5RG00 DANRE|ENSEMBL:ENSDARG00000070662|UniProtKB:Q5RG00 FUGRU|ENSEMBL:ENSTRUG00000002740|ENSEMBL:ENSTRUP00000006373 FUGRU|ENSEMBL:ENSTRUG00000001184|ENSEMBL:ENSTRUP00000002769
DANRE|ENSEMBL:ENSDARG00000051792|ENSEMBL:ENSDARP00000092886 DANRE|ENSEMBL:ENSDARG00000067970|ENSEMBL:ENSDARP00000088780 DANRE|ENSEMBL:ENSDARG00000042968|ENSEMBL:ENSDARP00000063083 DANRE|ENSEMBL:ENSDARG00000067968|ENSEMBL:ENSDARP00000063078 DANRE|ZFIN:ZDB-GENE-041001-9|UniProtKB:Q5SNP1 DANRE|ENSEMBL:ENSDARG00000069927|UniProtKB:Q5SNP3 DANRE|ZFIN:ZDB-GENE-041001-4|UniProtKB:Q5SNQ1 DANRE|ZFIN:ZDB-GENE-041001-3|UniProtKB:Q5SNQ2 DANRE|ENSEMBL:ENSDARG00000036743|UniProtKB:Q5VTP5 DANRE|ENSEMBL:ENSDARG00000067977|UniProtKB:Q5YCY9 DANRE|ZFIN:ZDB-GENE-041001-2|UniProtKB:B3DK87
DANRE|ENSEMBL:ENSDARG00000037487|ENSEMBL:ENSDARP00000054580 DANRE|ENSEMBL:ENSDARG00000056056|ENSEMBL:ENSDARP00000054578 CHICK|ENTREZ:422420|NCBI:XP_429957 HUMAN|ENSEMBL:ENSG00000145416|UniProtKB:Q8TCQ1 MACMU|ENSEMBL:ENSMMUG00000010258|ENSEMBL:ENSMMUP00000013429 MOUSE|MGI:MGI:1920175|UniProtKB:Q6NZQ8 ORNAN|ENSEMBL:ENSOANG00000008229|ENSEMBL:ENSOANP00000013074 PANTR|ENSEMBL:ENSPTRG00000016564|ENSEMBL:ENSPTRP00000056782 RAT|RGD:1305148|NCBI:XP_341422 FUGRU|ENSEMBL:ENSTRUG00000015335|ENSEMBL:ENSTRUP00000039187 XENTR|ENSEMBL:ENSXETG00000017063|ENSEMBL:ENSXETP00000037196
DANRE|ENSEMBL:ENSDARG00000056569|ENSEMBL:ENSDARP00000073542 DANRE|ENSEMBL:ENSDARG00000056106|ENSEMBL:ENSDARP00000051468 DANRE|ENSEMBL:ENSDARG00000035504|ENSEMBL:ENSDARP00000051469 DANRE|ENSEMBL:ENSDARG00000056575|UniProtKB:Q4V9D6 DANRE|ENSEMBL:ENSDARG00000035492|UniProtKB:Q5XJ64 FUGRU|ENSEMBL:ENSTRUG00000001502|ENSEMBL:ENSTRUP00000003458 FUGRU|ENSEMBL:ENSTRUG00000001717|ENSEMBL:ENSTRUP00000003937 FUGRU|ENSEMBL:ENSTRUG00000002823|ENSEMBL:ENSTRUP00000006568 FUGRU|ENSEMBL:ENSTRUG00000001606|ENSEMBL:ENSTRUP00000003713 FUGRU|ENSEMBL:ENSTRUG00000001914|ENSEMBL:ENSTRUP00000004406 FUGRU|ENSEMBL:ENSTRUG00000000832|ENSEMBL:ENSTRUP00000002004
BOVIN|ENSEMBL:ENSBTAG00000003160|UniProtKB:A3KN20 CANFA|ENSEMBL:ENSCAFG00000014336|ENSEMBL:ENSCAFP00000021150 DANRE|ENSEMBL:ENSDARG00000068258|ENSEMBL:ENSDARP00000089393 DANRE|ENSEMBL:ENSDARG00000068389|UniProtKB:A3QJZ8 HUMAN|ENSEMBL:ENSG00000077454|UniProtKB:O75427 MACMU|ENSEMBL:ENSMMUG00000015311|ENSEMBL:ENSMMUP00000019666 MONDO|ENSEMBL:ENSMODG00000004547|ENSEMBL:ENSMODP00000005606 MOUSE|MGI:MGI:1917193|UniProtKB:Q921G6 PANTR|ENSEMBL:ENSPTRG00000028467|ENSEMBL:ENSPTRP00000033370 RAT|RGD:1306145|NCBI:XP_001068283 FUGRU|ENSEMBL:ENSTRUG00000001774|ENSEMBL:ENSTRUP00000004083
BOVIN|ENSEMBL:ENSBTAG00000001792|ENSEMBL:ENSBTAP00000002345 CANFA|ENSEMBL:ENSCAFG00000018796|ENSEMBL:ENSCAFP00000027731 DANRE|ENSEMBL:ENSDARG00000071378|UniProtKB:Q1LUK1 DANRE|ENSEMBL:ENSDARG00000071289|UniProtKB:Q1LUK1 HUMAN|ENSEMBL:ENSG00000174917|UniProtKB:Q5XKP0 MACMU|ENSEMBL:ENSMMUG00000000594|ENSEMBL:ENSMMUP00000000799 MACMU|ENSEMBL:ENSMMUG00000028920|ENSEMBL:ENSMMUP00000031944 MONDO|ENSEMBL:ENSMODG00000001268|ENSEMBL:ENSMODP00000001523 MOUSE|MGI:MGI:2442174|UniProtKB:Q8R404 PANTR|ENSEMBL:ENSPTRG00000010336|ENSEMBL:ENSPTRP00000017580 RAT|RGD:1588578|NCBI:XP_001060121
CANFA|ENSEMBL:ENSCAFG00000016852|ENSEMBL:ENSCAFP00000024781 DANRE|ZFIN:ZDB-GENE-980526-70|UniProtKB:P09014 DANRE|ZFIN:ZDB-GENE-000823-6|UniProtKB:P09013 CHICK|ENTREZ:425096|UniProtKB:Q5I188 HUMAN|ENSEMBL:ENSG00000120075|UniProtKB:P09067 MACMU|ENSEMBL:ENSMMUG00000020865|ENSEMBL:ENSMMUP00000027460 MONDO|ENSEMBL:ENSMODG00000012338|ENSEMBL:ENSMODP00000015458 MOUSE|MGI:MGI:96186|UniProtKB:P09079 ORNAN|ENSEMBL:ENSOANG00000005766|ENSEMBL:ENSOANP00000009189 RAT|RGD:1562292|NCBI:XP_573183 XENTR|ENSEMBL:ENSXETG00000021978|ENSEMBL:ENSXETP00000047578
ARATH|TAIR:locus:2020163|NCBI:NP_175856.1 ARATH|TAIR:locus:2167489|NCBI:NP_198513.1 ARATH|TAIR:locus:2018531|NCBI:NP_564862.1 ORYSJ|ENTREZ:4337404|UniProtKB:Q7XKB7
ARATH|TAIR:locus:2090156|NCBI:NP_566516.1 ARATH|TAIR:locus:505006522|NCBI:NP_567774.1 ARATH|TAIR:locus:2011556|NCBI:NP_564617.1 ORYSJ|ENTREZ:4343166|UniProtKB:Q6Z3C2
ARATH|TAIR:locus:2053509|NCBI:NP_181153.1 ARATH|TAIR:locus:1009023263|NCBI:NP_001030807.1 ARATH|TAIR:locus:2039585|NCBI:NP_180299.1 ORYSJ|ENTREZ:4349817|UniProtKB:Q53QH2
ARATH|TAIR:locus:2045233|NCBI:NP_180741.1 ARATH|TAIR:locus:2031948|NCBI:NP_172055.1 PLAYO|ENTREZ:3806948|UniProtKB:Q7RTH5 XENTR|ENSEMBL:ENSXETG00000015555|ENSEMBL:ENSXETP00000033959
ARATH|TAIR:locus:2007008|NCBI:NP_174614.2 ARATH|TAIR:locus:2124700|NCBI:NP_192754.1 ARATH|TAIR:locus:2124695|NCBI:NP_192753.1 ORYSJ|ENTREZ:4329673|UniProtKB:Q0E0D6
ANOGA|ENSEMBL:AGAP008585|ENSEMBL:AGAP008585-PA ANOGA|ENSEMBL:AGAP008863|ENSEMBL:AGAP008863-PA ANOGA|ENSEMBL:AGAP009798|ENSEMBL:AGAP009798-PA ARATH|TAIR:locus:2061673|NCBI:NP_179595.2 BOVIN|ENSEMBL:ENSBTAG00000002978|ENSEMBL:ENSBTAP00000003877 BOVIN|ENSEMBL:ENSBTAG00000018404|UniProtKB:P21136 CAEBR|ENTREZ:5634354|NCBI:XP_001671676 CAEEL|WB:WBGene00001173|UniProtKB:O76360 CANFA|ENSEMBL:ENSCAFG00000008898|ENSEMBL:ENSCAFP00000013072 CHLRE|ENTREZ:5716114|UniProtKB:A8II27 CHLRE|ENTREZ:5723519|UniProtKB:A8J8T7 CHLRE|ENTREZ:5726122|UniProtKB:A8JDQ7 CIOIN|ENSEMBL:ENSCING00000003587|ENSEMBL:ENSCINP00000007393 CIOIN|ENSEMBL:ENSCING00000005045|ENSEMBL:ENSCINP00000010430 CIOIN|ENSEMBL:ENSCING00000014158|ENSEMBL:ENSCINP00000025732 DANRE|ENSEMBL:ENSDARG00000062839|ENSEMBL:ENSDARP00000085704 DANRE|ENSEMBL:ENSDARG00000054741|UniProtKB:A2AVJ3 DANRE|ZFIN:ZDB-GENE-030131-4745|UniProtKB:Q5RGL5 DANRE|ZFIN:ZDB-GENE-040426-1308|UniProtKB:Q7T2E5 DROME|FB:FBgn0000442|UniProtKB:Q03042 DROME|FB:FBgn0000721|UniProtKB:Q03043 DROME|FB:FBgn0032187|UniProtKB:Q9VL34 HUMAN|ENSEMBL:ENSG00000185532|UniProtKB:P14619 HUMAN|ENSEMBL:ENSG00000138669|UniProtKB:Q13237 MACMU|ENSEMBL:ENSMMUG00000019859|ENSEMBL:ENSMMUP00000026112 MONDO|ENSEMBL:ENSMODG00000020783|ENSEMBL:ENSMODP00000025995 MOUSE|MGI:MGI:108174|UniProtKB:Q9Z0Z0 MOUSE|MGI:MGI:108173|UniProtKB:Q61410 ORNAN|ENSEMBL:ENSOANG00000013019|ENSEMBL:ENSOANP00000020584 ORNAN|ENSEMBL:ENSOANG00000007026|ENSEMBL:ENSOANP00000011192 ORYSJ|ENTREZ:4329023|UniProtKB:Q6K3D4 PANTR|ENSEMBL:ENSPTRG00000016212|ENSEMBL:ENSPTRP00000027855 PLAYO|ENTREZ:3807486|UniProtKB:Q7PDS2 RAT|RGD:1587390|NCBI:XP_001080425 RAT|RGD:3401|UniProtKB:Q64595 STRPU|ENTREZ:585077|NCBI:XP_001195817 FUGRU|ENSEMBL:ENSTRUG00000001203|ENSEMBL:ENSTRUP00000002809 FUGRU|ENSEMBL:ENSTRUG00000010554|ENSEMBL:ENSTRUP00000026640 FUGRU|ENSEMBL:ENSTRUG00000018625|ENSEMBL:ENSTRUP00000047709 FUGRU|ENSEMBL:ENSTRUG00000000644|ENSEMBL:ENSTRUP00000001540 XENTR|ENSEMBL:ENSXETG00000006462|ENSEMBL:ENSXETP00000014175 XENTR|ENSEMBL:ENSXETG00000021539|ENSEMBL:ENSXETP00000046551
BOVIN|ENSEMBL:ENSBTAG00000008593|ENSEMBL:ENSBTAP00000011332 CANFA|ENSEMBL:ENSCAFG00000023165|ENSEMBL:ENSCAFP00000030724 HUMAN|ENSEMBL:ENSG00000196388|UniProtKB:Q0VD86 MACMU|ENSEMBL:ENSMMUG00000009175|ENSEMBL:ENSMMUP00000012027 MOUSE|MGI:MGI:2144284|UniProtKB:Q6PKN7 PANTR|ENSEMBL:ENSPTRG00000022733|ENSEMBL:ENSPTRP00000043982 RAT|RGD:1306656|NCBI:XP_346893
BOVIN|ENSEMBL:ENSBTAG00000002850|ENSEMBL:ENSBTAP00000003698 CANFA|ENSEMBL:ENSCAFG00000018172|ENSEMBL:ENSCAFP00000026837 HUMAN|ENSEMBL:ENSG00000172653|UniProtKB:A2RTY3 MACMU|ENSEMBL:ENSMMUG00000022233|ENSEMBL:ENSMMUP00000029268 MOUSE|MGI:MGI:3650286|UniProtKB:Q5QNV8 PANTR|ENSEMBL:ENSPTRG00000009028|ENSEMBL:ENSPTRP00000015403 RAT|RGD:1559875|NCBI:XP_001081074
BOVIN|ENSEMBL:ENSBTAG00000037917|ENSEMBL:ENSBTAP00000008247 CANFA|ENSEMBL:ENSCAFG00000010606|ENSEMBL:ENSCAFP00000035127 HUMAN|ENSEMBL:ENSG00000124568|UniProtKB:Q14916 MACMU|ENSEMBL:ENSMMUG00000002582|ENSEMBL:ENSMMUP00000003473 MOUSE|MGI:MGI:103209|UniProtKB:Q61983 PANTR|ENSEMBL:ENSPTRG00000017792|ENSEMBL:ENSPTRP00000030376 RAT|RGD:620099|UniProtKB:Q62795
BOVIN|ENSEMBL:ENSBTAG00000017836|ENSEMBL:ENSBTAP00000023710 CANFA|ENSEMBL:ENSCAFG00000023815|ENSEMBL:ENSCAFP00000017855 HUMAN|ENSEMBL:ENSG00000204644|UniProtKB:Q9NU63 MACMU|ENSEMBL:ENSMMUG00000002966|ENSEMBL:ENSMMUP00000003961 MOUSE|MGI:MGI:99204|UniProtKB:Q8C6P8 PANTR|ENSEMBL:ENSPTRG00000017904|ENSEMBL:ENSPTRP00000050454 RAT|RGD:1302981|UniProtKB:A0JPK3
BOVIN|ENSEMBL:ENSBTAG00000031441|ENSEMBL:ENSBTAP00000042044 CANFA|ENSEMBL:ENSCAFG00000024320|ENSEMBL:ENSCAFP00000033091 HUMAN|ENSEMBL:ENSG00000089327|UniProtKB:Q96DB9 MACMU|ENSEMBL:ENSMMUG00000023207|ENSEMBL:ENSMMUP00000031669 MOUSE|MGI:MGI:1201785|UniProtKB:P97808 PANTR|ENSEMBL:ENSPTRG00000010833|ENSEMBL:ENSPTRP00000018548 RAT|RGD:620827|UniProtKB:P59647
BOVIN|ENSEMBL:ENSBTAG00000000868|ENSEMBL:ENSBTAP00000051089 CANFA|ENSEMBL:ENSCAFG00000020085|ENSEMBL:ENSCAFP00000029764 HUMAN|ENSEMBL:ENSG00000184517|UniProtKB:Q6P2D0 MACMU|ENSEMBL:ENSMMUG00000011587|ENSEMBL:ENSMMUP00000015219 MOUSE|MGI:MGI:99154|UniProtKB:P08042 PANTR|ENSEMBL:ENSPTRG00000008354|ENSEMBL:ENSPTRP00000056734 RAT|RGD:1565049|NCBI:XP_001077676
BOVIN|ENSEMBL:ENSBTAG00000019067|ENSEMBL:ENSBTAP00000025384 CANFA|ENSEMBL:ENSCAFG00000005275|ENSEMBL:ENSCAFP00000007891 HUMAN|ENSEMBL:ENSG00000167895|UniProtKB:Q8IU68 MOUSE|MGI:MGI:2669037|UniProtKB:Q7TN58 ORNAN|ENSEMBL:ENSOANG00000004464|ENSEMBL:ENSOANP00000007070 RAT|RGD:1591150|NCBI:XP_001081759 XENTR|ENSEMBL:ENSXETG00000013657|ENSEMBL:ENSXETP00000029894
BOVIN|ENSEMBL:ENSBTAG00000015293|ENSEMBL:ENSBTAP00000020332 CANFA|ENSEMBL:ENSCAFG00000016937|ENSEMBL:ENSCAFP00000024905 HUMAN|ENSEMBL:ENSG00000182575|UniProtKB:O95157 MONDO|ENSEMBL:ENSMODG00000012193|ENSEMBL:ENSMODP00000015265 MOUSE|MGI:MGI:1336188|UniProtKB:Q91VX5 RAT|RGD:620693|UniProtKB:Q9Z2N5 XENTR|ENSEMBL:ENSXETG00000018631|ENSEMBL:ENSXETP00000040320
BOVIN|ENSEMBL:ENSBTAG00000017678|ENSEMBL:ENSBTAP00000023509 CANFA|ENSEMBL:ENSCAFG00000005920|ENSEMBL:ENSCAFP00000008867 HUMAN|ENSEMBL:ENSG00000188766|UniProtKB:Q2MJR0 MACMU|ENSEMBL:ENSMMUG00000022975|ENSEMBL:ENSMMUP00000030256 MOUSE|MGI:MGI:2142186|UniProtKB:Q6P6N5 PANTR|ENSEMBL:ENSPTRG00000010928|ENSEMBL:ENSPTRP00000018728 RAT|RGD:1311713|NCBI:XP_218461
BOVIN|ENSEMBL:ENSBTAG00000013444|ENSEMBL:ENSBTAP00000017887 CANFA|ENSEMBL:ENSCAFG00000006916|ENSEMBL:ENSCAFP00000033423 HUMAN|ENSEMBL:ENSG00000105672|UniProtKB:O00321 MACMU|ENSEMBL:ENSMMUG00000018953|ENSEMBL:ENSMMUP00000031661 MOUSE|MGI:MGI:99253|UniProtKB:P41163 PANTR|ENSEMBL:ENSPTRG00000010853|ENSEMBL:ENSPTRP00000018581 RAT|RGD:1310603|NCBI:XP_001079212
ANOGA|ENSEMBL:AGAP001984|ENSEMBL:AGAP001984-PA DROME|FB:FBgn0038894|UniProtKB:Q9VD91
CAEBR|ENTREZ:5635807|NCBI:XP_001673044 CAEBR|ENTREZ:5635812|NCBI:XP_001673049
ANOGA|ENSEMBL:AGAP005215|ENSEMBL:AGAP005215-PA AQUAE|ENTREZ:1193436|UniProtKB:O66986 ARATH|TAIR:locus:2050872|NCBI:NP_566039.1 ASHGO|ENTREZ:4621578|UniProtKB:Q755L1 EMENI|ENTREZ:2868387|UniProtKB:Q5ASF0 BACSU|ENTREZ:938020|UniProtKB:O05518 BACTN|ENTREZ:1073463|UniProtKB:Q8A997 BOVIN|ENSEMBL:ENSBTAG00000012557|ENSEMBL:ENSBTAP00000016671 BRAJA|ENTREZ:1049567|UniProtKB:Q89WW1 CAEBR|ENTREZ:5637622|NCBI:XP_001674794 CAEEL|WB:WBGene00007237|UniProtKB:Q93170 CANFA|ENSEMBL:ENSCAFG00000009380|ENSEMBL:ENSCAFP00000013815 CHLTA|ENTREZ:3687742|UniProtKB:Q3KMG5 CHLRE|ENTREZ:5724559|UniProtKB:A8JAR5 CHLAA|ENTREZ:5827838|UniProtKB:A9WHP1 CIOIN|ENSEMBL:ENSCING00000014698|ENSEMBL:ENSCINP00000026448 DANRE|ZFIN:ZDB-GENE-030616-532|UniProtKB:Q32LQ3 DEIRA|ENTREZ:1800362|NCBI:NP_294105 DICDI|dictyBase:DDB_G0291299|UniProtKB:Q54EW4 DROME|FB:FBgn0031060|UniProtKB:Q9VWD6 ECOLI|ECOLI:EG11171-MONOMER|UniProtKB:P05852 CHICK|ENTREZ:423982|NCBI:XP_421842 GEOSL|ENTREZ:2688523|UniProtKB:Q74C11 GLOVI|ENTREZ:2598816|UniProtKB:Q7NKX2 HUMAN|ENSEMBL:ENSG00000128694|UniProtKB:Q9H4B0 LEPIN|ENTREZ:1150793|UniProtKB:Q8F661 MACMU|ENSEMBL:ENSMMUG00000014315|ENSEMBL:ENSMMUP00000018798 MONDO|ENSEMBL:ENSMODG00000011455|ENSEMBL:ENSMODP00000014319 MOUSE|MGI:MGI:1919335|UniProtKB:Q6PEB4 NEUCR|ENTREZ:3880099|UniProtKB:Q7SD85 ORYSJ|ENTREZ:4352227|UniProtKB:Q0INB7 ORYSJ|ENTREZ:4326718|UniProtKB:Q0JNG2 PANTR|ENSEMBL:ENSPTRG00000012735|ENSEMBL:ENSPTRP00000021771 PSEA7|ENTREZ:5354823|UniProtKB:A6UZ83 RAT|RGD:1305575|UniProtKB:Q4V7F3 YEAST|SGD:S000002262|UniProtKB:P43122 SCHPO|GeneDB_Spombe:SPCC1259.10|UniProtKB:O94710 STRCO|ENTREZ:1100193|UniProtKB:O86793 STRPU|ENTREZ:593140|NCBI:XP_797723 STRPU|ENTREZ:588275|NCBI:XP_001175613 FUGRU|ENSEMBL:ENSTRUG00000012680|ENSEMBL:ENSTRUP00000032107 THEMA|ENTREZ:896976|UniProtKB:Q9WXZ2 XENTR|ENSEMBL:ENSXETG00000009883|ENSEMBL:ENSXETP00000021764
ANOGA|ENSEMBL:AGAP002141|ENSEMBL:AGAP002141-PA ARATH|TAIR:locus:2060822|NCBI:NP_565696.1 ARATH|TAIR:locus:2173679|NCBI:NP_201473.1 ARATH|TAIR:locus:2130834|NCBI:NP_193391.3 ASHGO|ENTREZ:4623332|UniProtKB:Q74Z43 EMENI|ENTREZ:2875031|UniProtKB:Q5BDB3 EMENI|ENTREZ:2876085|UniProtKB:Q5BGM2 BOVIN|ENSEMBL:ENSBTAG00000018332|ENSEMBL:ENSBTAP00000024393 CAEBR|ENTREZ:5643405|NCBI:XP_001665917 CAEEL|WB:WBGene00012362|UniProtKB:O18183 CANFA|ENSEMBL:ENSCAFG00000008500|ENSEMBL:ENSCAFP00000012484 CHLRE|ENTREZ:5722092|UniProtKB:A8HXX4 CHLRE|ENTREZ:5722118|UniProtKB:A8HY41 CIOIN|ENSEMBL:ENSCING00000007973|ENSEMBL:ENSCINP00000016313 DANRE|ENSEMBL:ENSDARG00000052658|ENSEMBL:ENSDARP00000069041 DANRE|ZFIN:ZDB-GENE-041114-74|UniProtKB:Q5U3N5 DICDI|dictyBase:DDB_G0288107|UniProtKB:Q54JD8 DICDI|dictyBase:DDB_G0280067|UniProtKB:Q54VY2 DROME|FB:FBgn0039694|UniProtKB:Q9VAH4 DROME|FB:FBgn0035228|UniProtKB:Q9W0E2 DROME|FB:FBgn0029949|UniProtKB:Q9W3R1 CHICK|ENTREZ:416869|NCBI:XP_415161 HUMAN|ENSEMBL:ENSG00000196850|UniProtKB:Q8NI37 LEIMA|ENTREZ:3608527|UniProtKB:Q4FYK3 LEIMA|ENTREZ:5652687|UniProtKB:Q4Q9N3 MACMU|ENSEMBL:ENSMMUG00000013156|ENSEMBL:ENSMMUP00000017284 MONDO|ENSEMBL:ENSMODG00000011559|ENSEMBL:ENSMODP00000014462 MOUSE|MGI:MGI:2444593|UniProtKB:Q6NVE9 NEUCR|ENTREZ:3881283|UniProtKB:Q7SGA1 NEUCR|ENTREZ:3881319|UniProtKB:Q7SGG4 ORNAN|ENSEMBL:ENSOANG00000004786|ENSEMBL:ENSOANP00000007569 ORYSJ|ENTREZ:4334524|UniProtKB:Q6ATQ2 ORYSJ|ENTREZ:4324414|UniProtKB:Q942P9 PANTR|ENSEMBL:ENSPTRG00000022735|ENSEMBL:ENSPTRP00000040413 RAT|RGD:1310383|NCBI:XP_001079551 YEAST|SGD:S000001118|UniProtKB:P38797 SCHPO|GeneDB_Spombe:SPAC1556.03|UniProtKB:Q09189 STRPU|ENTREZ:587864|NCBI:XP_001191018 FUGRU|ENSEMBL:ENSTRUG00000006527|ENSEMBL:ENSTRUP00000016011 FUGRU|ENSEMBL:ENSTRUG00000015796|ENSEMBL:ENSTRUP00000040354 TETTH|ENTREZ:4521193|UniProtKB:Q22BA7 TETTH|ENTREZ:4512052|UniProtKB:Q23WR9 XENTR|ENSEMBL:ENSXETG00000020935|ENSEMBL:ENSXETP00000045244
CIOIN|ENSEMBL:ENSCING00000006387|ENSEMBL:ENSCINP00000013206 XENTR|ENSEMBL:ENSXETG00000025827|ENSEMBL:ENSXETP00000054814
BOVIN|ENSEMBL:ENSBTAG00000012759|ENSEMBL:ENSBTAP00000016959 CANFA|ENSEMBL:ENSCAFG00000008846|ENSEMBL:ENSCAFP00000012995 CHICK|ENTREZ:428805|NCBI:XP_426362 HUMAN|ENSEMBL:ENSG00000163013|UniProtKB:Q8TF61 MACMU|ENSEMBL:ENSMMUG00000014911|ENSEMBL:ENSMMUP00000019567 MONDO|ENSEMBL:ENSMODG00000016969|ENSEMBL:ENSMODP00000021166 MOUSE|MGI:MGI:1261912|UniProtKB:Q6NS60 PANTR|ENSEMBL:ENSPTRG00000012061|ENSEMBL:ENSPTRP00000020697 RAT|RGD:1566130|NCBI:XP_001073977 FUGRU|ENSEMBL:ENSTRUG00000001696|ENSEMBL:ENSTRUP00000003890 XENTR|ENSEMBL:ENSXETG00000011776|ENSEMBL:ENSXETP00000025759
BOVIN|ENSEMBL:ENSBTAG00000006162|ENSEMBL:ENSBTAP00000008106 CANFA|ENSEMBL:ENSCAFG00000008938|ENSEMBL:ENSCAFP00000013134 CHICK|ENTREZ:422952|NCBI:XP_420890 HUMAN|ENSEMBL:ENSG00000135631|UniProtKB:Q9BXF6 MACMU|ENSEMBL:ENSMMUG00000002301|ENSEMBL:ENSMMUP00000003078 MOUSE|MGI:MGI:1098586|UniProtKB:Q8R361 ORNAN|ENSEMBL:ENSOANG00000011818|ENSEMBL:ENSOANP00000018725 PANTR|ENSEMBL:ENSPTRG00000012057|ENSEMBL:ENSPTRP00000020693 RAT|RGD:1592069|NCBI:XP_001073801 FUGRU|ENSEMBL:ENSTRUG00000013772|ENSEMBL:ENSTRUP00000035173 XENTR|ENSEMBL:ENSXETG00000011781|ENSEMBL:ENSXETP00000025775
BOVIN|ENSEMBL:ENSBTAG00000009242|ENSEMBL:ENSBTAP00000012184 CANFA|ENSEMBL:ENSCAFG00000009067|ENSEMBL:ENSCAFP00000013355 CHICK|ENTREZ:395593|NCBI:XP_420896 HUMAN|ENSEMBL:ENSG00000075292|UniProtKB:Q14966 MACMU|ENSEMBL:ENSMMUG00000007175|ENSEMBL:ENSMMUP00000036502 MONDO|ENSEMBL:ENSMODG00000010964|ENSEMBL:ENSMODP00000028155 MOUSE|MGI:MGI:1203484|UniProtKB:Q61464 ORNAN|ENSEMBL:ENSOANG00000013006|ENSEMBL:ENSOANP00000020563 PANTR|ENSEMBL:ENSPTRG00000012048|ENSEMBL:ENSPTRP00000059115 RAT|RGD:1309746|NCBI:XP_001073303 XENTR|ENSEMBL:ENSXETG00000015780|ENSEMBL:ENSXETP00000034381
BOVIN|ENSEMBL:ENSBTAG00000004168|ENSEMBL:ENSBTAP00000005457 CANFA|ENSEMBL:ENSCAFG00000002692|ENSEMBL:ENSCAFP00000003937 DANRE|ENSEMBL:ENSDARG00000068615|ENSEMBL:ENSDARP00000087679 CHICK|ENTREZ:421307|NCBI:XP_419372 HUMAN|ENSEMBL:ENSG00000068781|UniProtKB:Q9Y6Q2 MACMU|ENSEMBL:ENSMMUG00000001705|ENSEMBL:ENSMMUP00000002280 MONDO|ENSEMBL:ENSMODG00000001190|ENSEMBL:ENSMODP00000001427 MOUSE|MGI:MGI:1924307|UniProtKB:Q8CDJ8 PANTR|ENSEMBL:ENSPTRG00000011911|UniProtKB:A2T6Z7 RAT|RGD:727878|UniProtKB:Q7TNJ9 XENTR|ENSEMBL:ENSXETG00000022655|ENSEMBL:ENSXETP00000049026
ANOGA|ENSEMBL:AGAP001589|UniProtKB:Q8T5K0 AQUAE|ENTREZ:1193868|UniProtKB:O67879 ARATH|TAIR:locus:2064717|NCBI:NP_027726.1 ASHGO|ENTREZ:4618528|UniProtKB:Q75EI1 EMENI|ENTREZ:2872088|UniProtKB:Q5B590 BACSU|ENTREZ:939341|UniProtKB:O31662 BOVIN|ENSEMBL:ENSBTAG00000002524|UniProtKB:Q2NL31 BRAJA|ENTREZ:1050587|UniProtKB:Q89VT4 CAEBR|ENTREZ:5637621|NCBI:XP_001674793 CAEEL|WB:WBGene00007236|UniProtKB:Q93169 CANFA|ENSEMBL:ENSCAFG00000016615|ENSEMBL:ENSCAFP00000024457 CHLRE|ENTREZ:5721426|UniProtKB:A8J3H6 CHLAA|ENTREZ:5827499|UniProtKB:A9WGQ8 DICDI|dictyBase:DDB_G0283309|UniProtKB:Q54R90 DROME|FB:FBgn0039849|UniProtKB:Q9V9X4 GEOSL|ENTREZ:2688214|UniProtKB:Q746Y8 GLOVI|ENTREZ:2599980|UniProtKB:Q7NP62 HUMAN|ENSEMBL:ENSG00000037757|UniProtKB:Q9BV20 LEIMA|ENTREZ:5655795|UniProtKB:Q4Q0R9 LEPIN|ENTREZ:1152211|UniProtKB:Q8F2A8 MACMU|ENSEMBL:ENSMMUG00000018068|ENSEMBL:ENSMMUP00000023742 METAC|ENTREZ:1471968|UniProtKB:Q8TUJ1 MONDO|ENSEMBL:ENSMODG00000011870|ENSEMBL:ENSMODP00000014873 MOUSE|MGI:MGI:1915123|UniProtKB:Q9CQT1 NEUCR|ENTREZ:3875786|UniProtKB:Q7S4G7 ORNAN|ENSEMBL:ENSOANG00000012399|ENSEMBL:ENSOANP00000019619 ORYSJ|ENTREZ:4350083|UniProtKB:Q0ITU1 PANTR|ENSEMBL:ENSPTRG00000010563|ENSEMBL:ENSPTRP00000018030 PSEA7|ENTREZ:5354338|UniProtKB:A6V2Q6 RAT|RGD:1307789|UniProtKB:Q5HZE4 YEAST|SGD:S000006322|UniProtKB:Q06489 SCHPO|GeneDB_Spombe:SPBC23E6.10c|UniProtKB:O60185 STRCO|ENTREZ:1098447|UniProtKB:Q9KYW7 STRPU|ENTREZ:759180|NCBI:XP_001183748 STRPU|ENTREZ:763844|NCBI:XP_001199953 SULSO|ENTREZ:1453001|UniProtKB:Q97UM6 FUGRU|ENSEMBL:ENSTRUG00000010929|ENSEMBL:ENSTRUP00000027601 TETTH|ENTREZ:4522824|NCBI:XP_001031773 THEMA|ENTREZ:898585|UniProtKB:Q9X013 XENTR|ENSEMBL:ENSXETG00000021867|ENSEMBL:ENSXETP00000047323
ANOGA|ENSEMBL:AGAP002101|ENSEMBL:AGAP002101-PA ARATH|TAIR:locus:2122764|NCBI:NP_192770.2 ASHGO|ENTREZ:4621465|UniProtKB:Q755X4 EMENI|ENTREZ:2876483|UniProtKB:Q5BFH5 BACTN|ENTREZ:1073871|UniProtKB:Q8A9K9 BOVIN|ENSEMBL:ENSBTAG00000000974|UniProtKB:A7MBC5 CAEEL|WB:WBGene00002152|UniProtKB:Q21926 CANFA|ENSEMBL:ENSCAFG00000002340|ENSEMBL:ENSCAFP00000003387 CHLTA|ENTREZ:3688115|UniProtKB:Q3KN03 CHLRE|ENTREZ:5723789|UniProtKB:A8J9F3 CHLAA|ENTREZ:5827163|UniProtKB:A9WJJ3 CIOIN|ENSEMBL:ENSCING00000002466|ENSEMBL:ENSCINP00000005132 DANRE|ZFIN:ZDB-GENE-030131-6325|UniProtKB:Q6PGU7 DEIRA|ENTREZ:1798492|UniProtKB:Q9RUP8 DICDI|dictyBase:DDB_G0278293|UniProtKB:Q54YD4 DROME|FB:FBgn0027086|UniProtKB:Q8MSW0 ENTHI|ENTREZ:3410257|NCBI:XP_655936 CHICK|ENTREZ:415957|NCBI:XP_414300 HUMAN|ENSEMBL:ENSG00000196305|UniProtKB:P41252 LEIMA|ENTREZ:5655866|UniProtKB:Q4Q0J9 MACMU|ENSEMBL:ENSMMUG00000004628|UniProtKB:Q4G3Y6 METAC|ENTREZ:1474320|UniProtKB:Q8TN62 MONDO|ENSEMBL:ENSMODG00000020876|ENSEMBL:ENSMODP00000026103 MOUSE|MGI:MGI:2145219|UniProtKB:Q8BU30 NEUCR|ENTREZ:3872164|UniProtKB:Q873K4 ORNAN|ENSEMBL:ENSOANG00000000112|ENSEMBL:ENSOANP00000000225 ORYSJ|ENTREZ:4341652|UniProtKB:Q67WM2 PANTR|ENSEMBL:ENSPTRG00000021108|ENSEMBL:ENSPTRP00000036073 PLAYO|ENTREZ:3806978|UniProtKB:Q7RNG8 RAT|RGD:1308206|UniProtKB:Q5BJR3 YEAST|SGD:S000000172|UniProtKB:P09436 SCHPO|GeneDB_Spombe:SPBC8D2.06|UniProtKB:O13651 STRCO|ENTREZ:1097510|UniProtKB:Q9S2X5 STRPU|ENTREZ:577472|NCBI:XP_801899 STRPU|ENTREZ:756246|NCBI:XP_001194157 STRPU|ENTREZ:589112|NCBI:XP_001186827 SULSO|ENTREZ:1454987|UniProtKB:Q9UXB1 FUGRU|ENSEMBL:ENSTRUG00000007056|ENSEMBL:ENSTRUP00000017335 TETTH|ENTREZ:4514096|NCBI:XP_001023177 XENTR|ENSEMBL:ENSXETG00000020903|ENSEMBL:ENSXETP00000045168
BOVIN|ENSEMBL:ENSBTAG00000016717|ENSEMBL:ENSBTAP00000022223 CANFA|ENSEMBL:ENSCAFG00000003184|ENSEMBL:ENSCAFP00000004751 DANRE|ZFIN:ZDB-GENE-030616-565|UniProtKB:Q7ZZ29 HUMAN|ENSEMBL:ENSG00000011523|UniProtKB:Q76N32 MACMU|ENSEMBL:ENSMMUG00000017019|ENSEMBL:ENSMMUP00000022395 MONDO|ENSEMBL:ENSMODG00000003315|ENSEMBL:ENSMODP00000004053 MOUSE|MGI:MGI:2667663|UniProtKB:Q8C0D9 ORNAN|ENSEMBL:ENSOANG00000012437|ENSEMBL:ENSOANP00000019677 PANTR|ENSEMBL:ENSPTRG00000011988|ENSEMBL:ENSPTRP00000020587 RAT|RGD:1309101|NCBI:XP_214106 FUGRU|ENSEMBL:ENSTRUG00000000425|ENSEMBL:ENSTRUP00000001005
BOVIN|ENSEMBL:ENSBTAG00000019983|ENSEMBL:ENSBTAP00000026618 CANFA|ENSEMBL:ENSCAFG00000004241|ENSEMBL:ENSCAFP00000006300 CHICK|ENTREZ:421993|UniProtKB:Q5ZM88 HUMAN|ENSEMBL:ENSG00000143970|UniProtKB:Q76L83 MACMU|ENSEMBL:ENSMMUG00000001377|ENSEMBL:ENSMMUP00000001830 MONDO|ENSEMBL:ENSMODG00000015832|ENSEMBL:ENSMODP00000019752 MOUSE|MGI:MGI:1922552|UniProtKB:Q8BZ32 ORNAN|ENSEMBL:ENSOANG00000015834|ENSEMBL:ENSOANP00000024965 PANTR|ENSEMBL:ENSPTRG00000011726|ENSEMBL:ENSPTRP00000020152 RAT|RGD:1304710|NCBI:XP_233937 XENTR|ENSEMBL:ENSXETG00000003167|ENSEMBL:ENSXETP00000053346
ANOGA|ENSEMBL:AGAP004023|ENSEMBL:AGAP004023-PA ASHGO|ENTREZ:4618835|UniProtKB:Q75E61 BOVIN|ENSEMBL:ENSBTAG00000010124|UniProtKB:A2VE68 BOVIN|ENSEMBL:ENSBTAG00000010727|UniProtKB:A5PK87 CAEBR|ENTREZ:5632894|NCBI:XP_001670260 CAEEL|WB:WBGene00014080|UniProtKB:Q9U1N6 CANFA|ENSEMBL:ENSCAFG00000018720|ENSEMBL:ENSCAFP00000027626 CHLRE|ENTREZ:5716557|UniProtKB:A8IKL2 CIOIN|ENSEMBL:ENSCING00000003328|ENSEMBL:ENSCINP00000024422 DANRE|ENSEMBL:ENSDARG00000043548|ENSEMBL:ENSDARP00000063935 DANRE|ZFIN:ZDB-GENE-040625-84|UniProtKB:Q6IQ96 DROME|FB:FBgn0038325|UniProtKB:Q9VF80 ENTHI|ENTREZ:6219429|UniProtKB:B1N2R5 CHICK|ENTREZ:424688|NCBI:XP_422520 HUMAN|ENSEMBL:ENSG00000125703|UniProtKB:Q96DT6 HUMAN|ENSEMBL:ENSG00000130734|UniProtKB:Q86TL0 LEIMA|ENTREZ:5656513|UniProtKB:Q4Q4N3 LEIMA|ENTREZ:5653545|UniProtKB:Q4Q7T2 MACMU|ENSEMBL:ENSMMUG00000000386|ENSEMBL:ENSMMUP00000000514 MONDO|ENSEMBL:ENSMODG00000005790|ENSEMBL:ENSMODP00000033651 MONDO|ENSEMBL:ENSMODG00000001393|ENSEMBL:ENSMODP00000001680 MOUSE|MGI:MGI:2651854|UniProtKB:Q811C2 MOUSE|MGI:MGI:2444308|UniProtKB:Q8BGV9 NEUCR|ENTREZ:3875585|UniProtKB:Q7S3X7 ORNAN|ENSEMBL:ENSOANG00000008336|ENSEMBL:ENSOANP00000013247 ORYSJ|ENTREZ:4333022|UniProtKB:Q75KP8 ORYSJ|ENTREZ:4337435|UniProtKB:Q7XPW8 PANTR|ENSEMBL:ENSPTRG00000010475|ENSEMBL:ENSPTRP00000017854 PANTR|ENSEMBL:ENSPTRG00000000813|ENSEMBL:ENSPTRP00000001405 PLAYO|ENTREZ:3830245|UniProtKB:Q7RK47 RAT|RGD:1598323|NCBI:XP_001056029 YEAST|SGD:S000005167|UniProtKB:P53867 SCHPO|GeneDB_Spombe:SPAC19B12.08|UniProtKB:Q9P373 STRPU|ENTREZ:581768|NCBI:XP_001181425 FUGRU|ENSEMBL:ENSTRUG00000001314|ENSEMBL:ENSTRUP00000003028 FUGRU|ENSEMBL:ENSTRUG00000018516|ENSEMBL:ENSTRUP00000047410 TETTH|ENTREZ:4513332|UniProtKB:Q240Z5 TETTH|ENTREZ:4513331|UniProtKB:Q240Z6 XENTR|ENSEMBL:ENSXETG00000011644|ENSEMBL:ENSXETP00000025461 XENTR|ENSEMBL:ENSXETG00000010838|UniProtKB:Q68EP9
ANOGA|ENSEMBL:AGAP008680|ENSEMBL:AGAP008680-PA ASHGO|ENTREZ:4622757|UniProtKB:Q750Z0 EMENI|ENTREZ:2876002|UniProtKB:Q5BGV4 BOVIN|ENSEMBL:ENSBTAG00000002098|ENSEMBL:ENSBTAP00000002707 BOVIN|ENSEMBL:ENSBTAG00000000693|ENSEMBL:ENSBTAP00000000925 CAEBR|ENTREZ:5628693|NCBI:XP_001667647 CAEEL|WB:WBGene00006702|UniProtKB:Q95XN7 CANFA|ENSEMBL:ENSCAFG00000001876|ENSEMBL:ENSCAFP00000002756 CIOIN|ENSEMBL:ENSCING00000008245|ENSEMBL:ENSCINP00000016841 CIOIN|ENSEMBL:ENSCING00000008583|ENSEMBL:ENSCINP00000017508 DANRE|ZFIN:ZDB-GENE-040718-439|UniProtKB:Q6DG18 DANRE|ZFIN:ZDB-GENE-040718-344|UniProtKB:Q6DHH9 DANRE|ENSEMBL:ENSDARG00000069708|UniProtKB:Q803V7 DICDI|dictyBase:DDB_G0284009|UniProtKB:O76542 DROME|FB:FBgn0036516|UniProtKB:Q9VUR4 ENTHI|ENTREZ:3406010|NCBI:XP_651714 CHICK|ENTREZ:425483|NCBI:XP_423237 CHICK|ENTREZ:427021|UniProtKB:Q5ZHR6 HUMAN|ENSEMBL:ENSG00000099804|UniProtKB:P49427 HUMAN|ENSEMBL:ENSG00000107341|UniProtKB:Q712K3 LEIMA|ENTREZ:5656209|UniProtKB:Q4Q5I6 MACMU|ENSEMBL:ENSMMUG00000012594|ENSEMBL:ENSMMUP00000016530 MONDO|ENSEMBL:ENSMODG00000003686|ENSEMBL:ENSMODP00000004515 MONDO|ENSEMBL:ENSMODG00000006549|ENSEMBL:ENSMODP00000008127 MOUSE|MGI:MGI:102657|UniProtKB:Q8CFI2 MOUSE|MGI:MGI:1914865|UniProtKB:Q6ZWZ2 NEUCR|ENTREZ:3877677|UniProtKB:Q7S7Z9 ORNAN|ENSEMBL:ENSOANG00000010137|ENSEMBL:ENSOANP00000016071 ORNAN|ENSEMBL:ENSOANG00000010218|ENSEMBL:ENSOANP00000016201 PANTR|ENSEMBL:ENSPTRG00000010153|ENSEMBL:ENSPTRP00000017246 PANTR|ENSEMBL:ENSPTRG00000020870|ENSEMBL:ENSPTRP00000035690 RAT|RGD:1594826|NCBI:XP_001064957 RAT|RGD:1596006|NCBI:XP_001079338 RAT|RGD:1562870|NCBI:XP_576201 YEAST|SGD:S000002461|UniProtKB:P14682 STRPU|ENTREZ:585461|NCBI:XP_001175688 FUGRU|ENSEMBL:ENSTRUG00000006796|ENSEMBL:ENSTRUP00000016695 FUGRU|ENSEMBL:ENSTRUG00000015148|ENSEMBL:ENSTRUP00000038687 XENTR|ENSEMBL:ENSXETG00000002154|ENSEMBL:ENSXETP00000004592 XENTR|ENSEMBL:ENSXETG00000006555|UniProtKB:Q6GLG4
AQUAE|ENTREZ:1193371|UniProtKB:O66922 ARATH|TAIR:locus:2145708|NCBI:NP_196950.2 ASHGO|ENTREZ:4620845|UniProtKB:Q758G0 EMENI|ENTREZ:2875850|UniProtKB:Q5BHA8 BACSU|ENTREZ:939638|UniProtKB:P32732 BACTN|ENTREZ:1075890|UniProtKB:Q8A2U2 BOVIN|ENSEMBL:ENSBTAG00000012955|ENSEMBL:ENSBTAP00000017209 BRAJA|ENTREZ:1050569|UniProtKB:Q89WB1 CANFA|ENSEMBL:ENSCAFG00000011688|ENSEMBL:ENSCAFP00000034874 CHLTA|ENTREZ:3687815|UniProtKB:Q3KMS6 CHLRE|ENTREZ:5724795|UniProtKB:A8JB74 CHLAA|ENTREZ:5827491|UniProtKB:A9WGQ0 DANRE|ENSEMBL:ENSDARG00000053805|ENSEMBL:ENSDARP00000070369 DEIRA|ENTREZ:1799352|UniProtKB:Q9RUQ9 ECOLI|ECOLI:EG11177-MONOMER|UniProtKB:P60340 CHICK|ENTREZ:423914|NCBI:XP_421776 GEOSL|ENTREZ:2687358|UniProtKB:P60344 GLOVI|ENTREZ:2602094|UniProtKB:Q7MBB8 HUMAN|ENSEMBL:ENSG00000165832|UniProtKB:Q8WWH5 LEPIN|ENTREZ:1150288|UniProtKB:Q8CXU1 MACMU|ENSEMBL:ENSMMUG00000001902|ENSEMBL:ENSMMUP00000002541 MONDO|ENSEMBL:ENSMODG00000009676|ENSEMBL:ENSMODP00000012096 MOUSE|MGI:MGI:1919383|UniProtKB:Q8C0D0 NEUCR|ENTREZ:3877416|UniProtKB:Q9C2G0 ORNAN|ENSEMBL:ENSOANG00000001556|ENSEMBL:ENSOANP00000002480 ORYSJ|ENTREZ:4337577|UniProtKB:Q0DLD1 PANTR|ENSEMBL:ENSPTRG00000002964|ENSEMBL:ENSPTRP00000005235 PLAYO|ENTREZ:3829698|UniProtKB:Q7PDS0 PLAYO|ENTREZ:3829775|UniProtKB:Q7RLA2 PSEA7|ENTREZ:5353509|UniProtKB:A6VCJ9 RAT|RGD:1308502|UniProtKB:Q5M934 YEAST|SGD:S000005236|UniProtKB:P48567 SCHPO|GeneDB_Spombe:SPBC11C11.10|UniProtKB:O59721 STRCO|ENTREZ:1101148|UniProtKB:Q9Z528 STRPU|ENTREZ:761233|NCBI:XP_001191229 STRPU|ENTREZ:591244|NCBI:XP_795908 STRPU|ENTREZ:764958|NCBI:XP_001201653 FUGRU|ENSEMBL:ENSTRUG00000004391|ENSEMBL:ENSTRUP00000010443 THEMA|ENTREZ:898529|UniProtKB:Q9WZW0 XENTR|ENSEMBL:ENSXETG00000023828|ENSEMBL:ENSXETP00000051364
BOVIN|ENSEMBL:ENSBTAG00000019478|UniProtKB:A6QPL8 BOVIN|ENSEMBL:ENSBTAG00000011257|UniProtKB:Q17QB3 CAEBR|ENTREZ:5641920|NCBI:XP_001664505 CAEEL|WB:WBGene00010769|UniProtKB:O45686 CAEEL|WB:WBGene00021917|UniProtKB:Q9GUI1 CANFA|ENSEMBL:ENSCAFG00000007143|ENSEMBL:ENSCAFP00000010673 CIOIN|ENSEMBL:ENSCING00000002461|ENSEMBL:ENSCINP00000004990 CIOIN|ENSEMBL:ENSCING00000004809|ENSEMBL:ENSCINP00000009949 DANRE|ZFIN:ZDB-GENE-041010-191|UniProtKB:Q5XJR7 DANRE|ZFIN:ZDB-GENE-040426-1512|UniProtKB:Q6PH71 CHICK|ENTREZ:422641|NCBI:XP_420596 CHICK|ENTREZ:422727|UniProtKB:Q5ZK58 HUMAN|ENSEMBL:ENSG00000104763|UniProtKB:Q13510 HUMAN|ENSEMBL:ENSG00000138744|UniProtKB:Q02083 MACMU|ENSEMBL:ENSMMUG00000015497|ENSEMBL:ENSMMUP00000020333 MACMU|ENSEMBL:ENSMMUG00000017501|ENSEMBL:ENSMMUP00000023030 MONDO|ENSEMBL:ENSMODG00000019036|ENSEMBL:ENSMODP00000023755 MONDO|ENSEMBL:ENSMODG00000025521|ENSEMBL:ENSMODP00000038308 MONDO|ENSEMBL:ENSMODG00000019214|ENSEMBL:ENSMODP00000023991 MOUSE|MGI:MGI:1277124|UniProtKB:Q9WV54 MOUSE|MGI:MGI:1914361|UniProtKB:Q9D7V9 ORNAN|ENSEMBL:ENSOANG00000009921|ENSEMBL:ENSOANP00000015727 ORNAN|ENSEMBL:ENSOANG00000022428|ENSEMBL:ENSOANP00000028622 PANTR|ENSEMBL:ENSPTRG00000020027|ENSEMBL:ENSPTRP00000034295 PANTR|ENSEMBL:ENSPTRG00000016178|ENSEMBL:ENSPTRP00000058181 RAT|RGD:1307267|UniProtKB:Q5KTC7 RAT|RGD:621568|UniProtKB:Q6P7S1 STRPU|ENTREZ:579635|NCBI:XP_001180551 STRPU|ENTREZ:577060|NCBI:XP_001187260 STRPU|ENTREZ:593569|NCBI:XP_001197187 FUGRU|ENSEMBL:ENSTRUG00000014493|ENSEMBL:ENSTRUP00000037067 FUGRU|ENSEMBL:ENSTRUG00000016165|UniProtKB:Q8JG45 TETTH|ENTREZ:4514947|NCBI:XP_001024061 TETTH|ENTREZ:4520955|UniProtKB:Q22AK2 TETTH|ENTREZ:4497381|UniProtKB:Q22N77 TETTH|ENTREZ:4501002|UniProtKB:Q22Y46 TETTH|ENTREZ:4510120|UniProtKB:Q23R98 TETTH|ENTREZ:4517050|UniProtKB:Q24DP9 XENTR|ENSEMBL:ENSXETG00000012463|ENSEMBL:ENSXETP00000027257 XENTR|ENSEMBL:ENSXETG00000027610|UniProtKB:Q6DJ82
ANOGA|ENSEMBL:AGAP007826|UniProtKB:Q8I951 ARATH|TAIR:locus:2152526|NCBI:NP_199671.1 ASHGO|ENTREZ:4623056|UniProtKB:Q74ZW9 EMENI|ENTREZ:2872396|UniProtKB:Q5B4D3 BOVIN|ENSEMBL:ENSBTAG00000005862|UniProtKB:Q05B94 CAEBR|ENTREZ:5643156|NCBI:XP_001665682 CAEBR|ENTREZ:5642075|NCBI:XP_001664638 CAEEL|WB:WBGene00001086|UniProtKB:P48996 CAEEL|WB:WBGene00004874|UniProtKB:Q20060 CANFA|ENSEMBL:ENSCAFG00000014295|ENSEMBL:ENSCAFP00000021110 CHLRE|ENTREZ:5726088|UniProtKB:A8JDQ4 CIOIN|ENSEMBL:ENSCING00000003660|ENSEMBL:ENSCINP00000007545 DANRE|ZFIN:ZDB-GENE-020419-21|UniProtKB:Q8JGS5 DICDI|dictyBase:DDB_G0286403|UniProtKB:Q54LV0 DROME|FB:FBgn0015391|UniProtKB:Q9V3A7 ENTHI|ENTREZ:3409053|NCBI:XP_654748 CHICK|ENTREZ:395189|UniProtKB:Q8AWB9 GLOVI|ENTREZ:2601724|UniProtKB:Q7NG51 HUMAN|ENSEMBL:ENSG00000113810|UniProtKB:Q9NTJ3 LEIMA|ENTREZ:5651693|UniProtKB:Q4QC62 MACMU|ENSEMBL:ENSMMUG00000017291|ENSEMBL:ENSMMUP00000022748 METAC|ENTREZ:1476228|UniProtKB:Q8TI23 MONDO|ENSEMBL:ENSMODG00000016488|ENSEMBL:ENSMODP00000020684 MONDO|ENSEMBL:ENSMODG00000003404|ENSEMBL:ENSMODP00000004165 MOUSE|MGI:MGI:1917349|UniProtKB:Q8CG47 NEUCR|ENTREZ:3874714|UniProtKB:Q7S1T6 ORNAN|ENSEMBL:ENSOANG00000010158|ENSEMBL:ENSOANP00000016098 ORNAN|ENSEMBL:ENSOANG00000010917|ENSEMBL:ENSOANP00000017295 ORNAN|ENSEMBL:ENSOANG00000008893|ENSEMBL:ENSOANP00000014159 ORYSJ|ENTREZ:4339207|UniProtKB:Q0DH19 PANTR|ENSEMBL:ENSPTRG00000015579|ENSEMBL:ENSPTRP00000026811 PLAYO|ENTREZ:3830475|UniProtKB:Q7RJK1 RAT|RGD:1306680|UniProtKB:Q32PX5 YEAST|SGD:S000004076|UniProtKB:Q12267 SCHPO|GeneDB_Spombe:SPBC146.03c|UniProtKB:P41004 STRCO|ENTREZ:1101018|UniProtKB:Q9ZBQ2 STRPU|ENTREZ:592992|NCBI:XP_797583 FUGRU|ENSEMBL:ENSTRUG00000006919|UniProtKB:Q8AW94 TETTH|ENTREZ:4514256|NCBI:XP_001023403 XENTR|ENSEMBL:ENSXETG00000008717|ENSEMBL:ENSXETP00000019103
ANOGA|ENSEMBL:AGAP007874|ENSEMBL:AGAP007874-PA ARATH|TAIR:locus:2025797|NCBI:NP_178208.1 ASHGO|ENTREZ:4622605|UniProtKB:Q751P4 EMENI|ENTREZ:2876063|UniProtKB:Q5BGP1 BOVIN|ENSEMBL:ENSBTAG00000021726|ENSEMBL:ENSBTAP00000028962 CAEBR|ENTREZ:5630442|NCBI:XP_001679306 CAEEL|WB:WBGene00002957|UniProtKB:Q17336 CANFA|ENSEMBL:ENSCAFG00000014160|ENSEMBL:ENSCAFP00000020867 CHLRE|ENTREZ:5722057|UniProtKB:A8HXM5 CIOIN|ENSEMBL:ENSCING00000008865|ENSEMBL:ENSCINP00000018043 DANRE|ZFIN:ZDB-GENE-060929-452|UniProtKB:Q08C72 DICDI|dictyBase:DDB_G0267796|UniProtKB:Q55G70 DROME|FB:FBgn0086707|UniProtKB:Q9VJ87 ENTHI|ENTREZ:3411598|NCBI:XP_657300 CHICK|ENTREZ:424123|UniProtKB:Q5ZKA3 HUMAN|ENSEMBL:ENSG00000163510|UniProtKB:Q9HCG8 LEIMA|ENTREZ:5655818|UniProtKB:Q4Q0P6 MACMU|ENSEMBL:ENSMMUG00000020642|ENSEMBL:ENSMMUP00000027169 MONDO|ENSEMBL:ENSMODG00000010233|ENSEMBL:ENSMODP00000035308 MONDO|ENSEMBL:ENSMODG00000020117|ENSEMBL:ENSMODP00000025143 MONDO|ENSEMBL:ENSMODG00000003711|ENSEMBL:ENSMODP00000004545 MOUSE|MGI:MGI:2136773|UniProtKB:Q8C5N3 MOUSE|MGI:MGI:3702070|UniProtKB:A2AK42 MOUSE|MGI:MGI:3702066|UniProtKB:A2AK44 NEUCR|ENTREZ:3872537|NCBI:XP_956376 ORNAN|ENSEMBL:ENSOANG00000008649|ENSEMBL:ENSOANP00000013785 ORYSJ|ENTREZ:4351904|UniProtKB:Q2QUQ9 PANTR|ENSEMBL:ENSPTRG00000012698|ENSEMBL:ENSPTRP00000021713 PLAYO|ENTREZ:3790517|UniProtKB:Q7RF83 RAT|RGD:1565385|NCBI:XP_001062863 RAT|RGD:1565935|NCBI:XP_345697 RAT|RGD:1590641|NCBI:XP_001055856 RAT|RGD:1566139|NCBI:XP_229709 RAT|RGD:1562981|UniProtKB:Q7TP30 YEAST|SGD:S000003510|UniProtKB:P53333 SCHPO|GeneDB_Spombe:SPBC13E7.01|UniProtKB:Q9P6R9 STRPU|ENTREZ:576841|NCBI:XP_001184778 FUGRU|ENSEMBL:ENSTRUG00000014411|ENSEMBL:ENSTRUP00000036851 TETTH|ENTREZ:4508006|UniProtKB:Q23JX2 XENTR|ENSEMBL:ENSXETG00000014099|ENSEMBL:ENSXETP00000030773
ANOGA|ENSEMBL:AGAP002730|ENSEMBL:AGAP002730-PA ARATH|TAIR:locus:2049440|NCBI:NP_181168.1 ARATH|TAIR:locus:2059872|NCBI:NP_179262.1 ASHGO|ENTREZ:4622932|UniProtKB:Q750I4 EMENI|ENTREZ:2875102|UniProtKB:Q5BBV6 BACSU|ENTREZ:936627|UniProtKB:O32113 BOVIN|ENSEMBL:ENSBTAG00000001732|UniProtKB:Q3SZG8 BRAJA|ENTREZ:1054838|UniProtKB:P37029 BRAJA|ENTREZ:1052121|UniProtKB:Q89M49 CAEEL|WB:WBGene00012666|UniProtKB:A5HWB2 CANFA|ENSEMBL:ENSCAFG00000001336|ENSEMBL:ENSCAFP00000001921 CHLRE|ENTREZ:5723151|UniProtKB:Q944M8 CIOIN|ENSEMBL:ENSCING00000001489|ENSEMBL:ENSCINP00000002940 DANRE|ZFIN:ZDB-GENE-050626-94|UniProtKB:Q4QRC6 DROME|FB:FBgn0026666|UniProtKB:Q8T3X9 ECOLI|ECOLI:EG12132-MONOMER|UniProtKB:P0AAC8 ECOLI|ECOLI:EG11378-MONOMER|UniProtKB:P77667 CHICK|ENTREZ:769342|UniProtKB:Q5ZJ74 HUMAN|ENSEMBL:ENSG00000135070|UniProtKB:Q9BUE6 LEIMA|ENTREZ:5650629|UniProtKB:Q4QET6 MACMU|ENSEMBL:ENSMMUG00000003399|ENSEMBL:ENSMMUP00000004535 MONDO|ENSEMBL:ENSMODG00000003559|ENSEMBL:ENSMODP00000004347 MOUSE|MGI:MGI:3574096|NCBI:XP_484225 MOUSE|MGI:MGI:1916296|UniProtKB:Q9D924 NEUCR|ENTREZ:3879722|UniProtKB:Q9P390 ORNAN|ENSEMBL:ENSOANG00000006801|ENSEMBL:ENSOANP00000010851 ORYSJ|ENTREZ:4352230|UniProtKB:Q2QQS4 PANTR|ENSEMBL:ENSPTRG00000016917|ENSEMBL:ENSPTRP00000028963 PLAYO|ENTREZ:3801535|UniProtKB:Q7RQ45 PSEA7|ENTREZ:5355357|UniProtKB:A6V0V0 RAT|RGD:1589299|NCBI:XP_001059191 RAT|RGD:727792|UniProtKB:Q80W96 RAT|RGD:1583250|NCBI:XP_001062070 YEAST|SGD:S000003950|UniProtKB:Q07821 SCHPO|GeneDB_Spombe:SPCC645.03c|UniProtKB:P78859 STRCO|ENTREZ:1097595|UniProtKB:Q9X819 STRPU|ENTREZ:594382|NCBI:XP_001200190 FUGRU|ENSEMBL:ENSTRUG00000000945|ENSEMBL:ENSTRUP00000002239 FUGRU|ENSEMBL:ENSTRUG00000000951|ENSEMBL:ENSTRUP00000002253 TETTH|ENTREZ:4500606|UniProtKB:Q22WZ6
AQUAE|ENTREZ:1193531|UniProtKB:O67724 ARATH|TAIR:locus:2051980|NCBI:NP_565461.1 ASHGO|ENTREZ:4620176|UniProtKB:Q75AI9 EMENI|ENTREZ:2868312|UniProtKB:Q5ASG0 BACSU|ENTREZ:936389|UniProtKB:P23715 BACTN|ENTREZ:1076380|UniProtKB:Q8A1A7 BOVIN|ENSEMBL:ENSBTAG00000016249|ENSEMBL:ENSBTAP00000021616 BRAJA|ENTREZ:1052022|UniProtKB:Q89M35 CANFA|ENSEMBL:ENSCAFG00000014391|ENSEMBL:ENSCAFP00000021231 CHLRE|ENTREZ:5721231|UniProtKB:A8J2X6 CHLAA|ENTREZ:5827948|UniProtKB:A9WD17 CHLAA|ENTREZ:5825254|UniProtKB:A9WKK9 DEIRA|ENTREZ:1798963|UniProtKB:Q9RVQ9 DEIRA|ENTREZ:1797410|UniProtKB:Q9RY72 DICDI|dictyBase:DDB_G0286257|UniProtKB:Q54M18 DICDI|dictyBase:DDB_G0274811|UniProtKB:Q555V8 ECOLI|ECOLI:N-ACETYLGLUTPREDUCT-MONOMER|UniProtKB:P11446 GEOSL|ENTREZ:2688689|UniProtKB:Q748X6 GLOVI|ENTREZ:2602413|UniProtKB:Q7NE70 HUMAN|ENSEMBL:ENSG00000161653|UniProtKB:Q8N159 LEPIN|ENTREZ:1151521|UniProtKB:P59307 LEPIN|ENTREZ:1152035|UniProtKB:Q8F2S6 MACMU|ENSEMBL:ENSMMUG00000009713|ENSEMBL:ENSMMUP00000012709 METAC|ENTREZ:1475459|UniProtKB:Q8TK53 MONDO|ENSEMBL:ENSMODG00000011832|ENSEMBL:ENSMODP00000014820 MOUSE|MGI:MGI:2387600|UniProtKB:Q8R4H7 NEUCR|ENTREZ:3880877|NCBI:XP_964728 ORYSJ|ENTREZ:4333458|UniProtKB:Q6AV34 ORYSJ|ENTREZ:4348992|UniProtKB:Q7G2H3 PANTR|ENSEMBL:ENSPTRG00000009259|ENSEMBL:ENSPTRP00000015750 PSEA7|ENTREZ:5355589|UniProtKB:A6UZG3 RAT|RGD:1565783|NCBI:XP_220939 YEAST|SGD:S000000871|UniProtKB:Q01217 SCHPO|GeneDB_Spombe:SPAC4G9.09c|UniProtKB:P31318 STRCO|ENTREZ:1097011|UniProtKB:P54895 STRPU|ENTREZ:591447|NCBI:XP_796101 SULSO|ENTREZ:1453328|UniProtKB:Q980X1 FUGRU|ENSEMBL:ENSTRUG00000007852|ENSEMBL:ENSTRUP00000019527 THEMA|ENTREZ:897760|UniProtKB:Q9X2A2 XENTR|ENSEMBL:ENSXETG00000003384|ENSEMBL:ENSXETP00000007340
CAEBR|ENTREZ:5638925|NCBI:XP_001667144 CAEBR|ENTREZ:5632523|NCBI:XP_001669900
ANOGA|ENSEMBL:AGAP004066|ENSEMBL:AGAP004066-PA BOVIN|ENSEMBL:ENSBTAG00000000244|ENSEMBL:ENSBTAP00000000307 BOVIN|ENSEMBL:ENSBTAG00000024021|UniProtKB:Q28146 BOVIN|ENSEMBL:ENSBTAG00000025324|UniProtKB:Q28143 CAEBR|ENTREZ:5636705|NCBI:XP_001673905 CAEEL|WB:WBGene00007799|UniProtKB:A7UQ09 CANFA|ENSEMBL:ENSCAFG00000014338|ENSEMBL:ENSCAFP00000021159 CANFA|ENSEMBL:ENSCAFG00000002712|ENSEMBL:ENSCAFP00000003981 CANFA|ENSEMBL:ENSCAFG00000017267|ENSEMBL:ENSCAFP00000025448 CIOIN|ENSEMBL:ENSCING00000005088|ENSEMBL:ENSCINP00000010509 DANRE|ENSEMBL:ENSDARG00000063606|ENSEMBL:ENSDARP00000087526 DANRE|ENSEMBL:ENSDARG00000063150|ENSEMBL:ENSDARP00000086388 DANRE|ZFIN:ZDB-GENE-070206-1|UniProtKB:A1XQX0 DANRE|ZFIN:ZDB-GENE-070206-3|UniProtKB:A1XQX2 DANRE|ENSEMBL:ENSDARG00000062693|UniProtKB:A1XQY1 DANRE|ENSEMBL:ENSDARG00000063086|UniProtKB:A1XQY3 DANRE|ZFIN:ZDB-GENE-070206-5|UniProtKB:A1XQX4 DANRE|ZFIN:ZDB-GENE-070206-9|UniProtKB:A1XQX8 DROME|FB:FBgn0038975|UniProtKB:Q9VCZ9 CHICK|ENTREZ:395398|NCBI:XP_419373 CHICK|ENTREZ:423385|NCBI:XP_421297 HUMAN|ENSEMBL:ENSG00000179915|UniProtKB:Q9ULB1 HUMAN|ENSEMBL:ENSG00000110076|UniProtKB:Q9P2S2 HUMAN|ENSEMBL:ENSG00000021645|UniProtKB:Q9Y4C0 MACMU|ENSEMBL:ENSMMUG00000013842|UniProtKB:Q8WMD6 MACMU|ENSEMBL:ENSMMUG00000002905|UniProtKB:Q8WMH3 MONDO|ENSEMBL:ENSMODG00000021143|ENSEMBL:ENSMODP00000026428 MONDO|ENSEMBL:ENSMODG00000005150|ENSEMBL:ENSMODP00000006359 MONDO|ENSEMBL:ENSMODG00000001531|ENSEMBL:ENSMODP00000001882 MOUSE|MGI:MGI:1096362|NCBI:NP_064649 MOUSE|MGI:MGI:1096389|NCBI:NP_766132 MOUSE|MGI:MGI:1096391|UniProtKB:Q9CS84 ORNAN|ENSEMBL:ENSOANG00000014530|ENSEMBL:ENSOANP00000022894 ORNAN|ENSEMBL:ENSOANG00000022364|ENSEMBL:ENSOANP00000028547 ORNAN|ENSEMBL:ENSOANG00000002077|ENSEMBL:ENSOANP00000003293 PANTR|ENSEMBL:ENSPTRG00000006589|ENSEMBL:ENSPTRP00000011197 PANTR|ENSEMBL:ENSPTRG00000003843|ENSEMBL:ENSPTRP00000006624 RAT|RGD:628659|UniProtKB:Q63372 RAT|RGD:620211|UniProtKB:Q63374 RAT|RGD:620212|UniProtKB:Q07310 STRPU|ENTREZ:581904|NCBI:XP_786974 FUGRU|ENSEMBL:ENSTRUG00000005194|ENSEMBL:ENSTRUP00000012475 FUGRU|ENSEMBL:ENSTRUG00000017991|ENSEMBL:ENSTRUP00000046105 FUGRU|ENSEMBL:ENSTRUG00000012376|ENSEMBL:ENSTRUP00000031339 FUGRU|ENSEMBL:ENSTRUG00000012440|ENSEMBL:ENSTRUP00000031514 FUGRU|ENSEMBL:ENSTRUG00000016409|ENSEMBL:ENSTRUP00000041952 FUGRU|ENSEMBL:ENSTRUG00000017032|ENSEMBL:ENSTRUP00000043629 XENTR|ENSEMBL:ENSXETG00000012291|ENSEMBL:ENSXETP00000026866 XENTR|ENSEMBL:ENSXETG00000011090|ENSEMBL:ENSXETP00000024227 XENTR|ENSEMBL:ENSXETG00000015575|ENSEMBL:ENSXETP00000056425 XENTR|ENSEMBL:ENSXETG00000018835|ENSEMBL:ENSXETP00000040852
BRAJA|ENTREZ:1054854|UniProtKB:Q89TU0 ECOLI|ECOLI:G7629-MONOMER|UniProtKB:P64594 XENTR|ENSEMBL:ENSXETG00000014766|ENSEMBL:ENSXETP00000032348
ANOGA|ENSEMBL:AGAP002161|ENSEMBL:AGAP002161-PA BOVIN|ENSEMBL:ENSBTAG00000001400|ENSEMBL:ENSBTAP00000001839 BOVIN|ENSEMBL:ENSBTAG00000017788|ENSEMBL:ENSBTAP00000023654 BOVIN|ENSEMBL:ENSBTAG00000017636|UniProtKB:Q01314 CAEBR|ENTREZ:5636834|NCBI:XP_001674033 CAEEL|WB:WBGene00000102|UniProtKB:Q17941 CAEEL|WB:WBGene00000103|UniProtKB:Q9XTG7 CANFA|ENSEMBL:ENSCAFG00000018354|ENSEMBL:ENSCAFP00000027133 CANFA|ENSEMBL:ENSCAFG00000005388|UniProtKB:Q5I9W5 CHLAA|ENTREZ:5824963|UniProtKB:A9WE74 CIOIN|ENSEMBL:ENSCING00000008043|ENSEMBL:ENSCINP00000016460 DANRE|ENSEMBL:ENSDARG00000063400|ENSEMBL:ENSDARP00000087028 DANRE|ENSEMBL:ENSDARG00000004623|ENSEMBL:ENSDARP00000050022 DANRE|ENSEMBL:ENSDARG00000063216|ENSEMBL:ENSDARP00000086600 DANRE|ZFIN:ZDB-GENE-040121-5|UniProtKB:Q802Y3 DANRE|ZFIN:ZDB-GENE-031007-5|UniProtKB:Q8UUX0 DICDI|dictyBase:DDB_G0268620|UniProtKB:P54644 DROME|FB:FBgn0010379|UniProtKB:Q8INB9 ENTHI|ENTREZ:3409439|NCBI:XP_655136 CHICK|ENTREZ:421497|NCBI:XP_419544 CHICK|ENTREZ:395928|UniProtKB:O57513 HUMAN|ENSEMBL:ENSG00000142208|UniProtKB:P31749 HUMAN|ENSEMBL:ENSG00000105221|UniProtKB:P31751 HUMAN|ENSEMBL:ENSG00000117020|UniProtKB:Q9Y243 MACMU|ENSEMBL:ENSMMUG00000001044|ENSEMBL:ENSMMUP00000032525 MACMU|ENSEMBL:ENSMMUG00000019995|ENSEMBL:ENSMMUP00000026292 MONDO|ENSEMBL:ENSMODG00000007635|ENSEMBL:ENSMODP00000017123 MONDO|ENSEMBL:ENSMODG00000006626|ENSEMBL:ENSMODP00000008221 MONDO|ENSEMBL:ENSMODG00000013693|ENSEMBL:ENSMODP00000017125 MOUSE|MGI:MGI:87986|UniProtKB:P31750 MOUSE|MGI:MGI:104874|UniProtKB:Q60823 MOUSE|MGI:MGI:1345147|UniProtKB:Q9WUA6 ORNAN|ENSEMBL:ENSOANG00000010258|ENSEMBL:ENSOANP00000016282 PANTR|ENSEMBL:ENSPTRG00000010992|ENSEMBL:ENSPTRP00000047153 PANTR|ENSEMBL:ENSPTRG00000006775|ENSEMBL:ENSPTRP00000011569 PANTR|ENSEMBL:ENSPTRG00000002174|ENSEMBL:ENSPTRP00000050982 PLAYO|ENTREZ:3789396|UniProtKB:Q7RSF6 RAT|RGD:2081|UniProtKB:P47196 RAT|RGD:2082|UniProtKB:P47197 RAT|RGD:62390|UniProtKB:Q63484 STRPU|ENTREZ:582897|NCBI:XP_001185826 STRPU|ENTREZ:582192|NCBI:XP_787246 FUGRU|ENSEMBL:ENSTRUG00000000753|ENSEMBL:ENSTRUP00000001808 FUGRU|ENSEMBL:ENSTRUG00000010540|ENSEMBL:ENSTRUP00000026604 FUGRU|ENSEMBL:ENSTRUG00000003633|ENSEMBL:ENSTRUP00000008516 FUGRU|ENSEMBL:ENSTRUG00000013476|ENSEMBL:ENSTRUP00000034368 TETTH|ENTREZ:4520754|UniProtKB:Q22A18 TETTH|ENTREZ:4502418|UniProtKB:Q233E6 TETTH|ENTREZ:4514730|UniProtKB:Q245J7 XENTR|ENSEMBL:ENSXETG00000008603|ENSEMBL:ENSXETP00000018817 XENTR|ENSEMBL:ENSXETG00000016986|ENSEMBL:ENSXETP00000037022
BRAJA|ENTREZ:1054833|UniProtKB:Q89U19 ECOLI|ECOLI:NIKA-MONOMER|UniProtKB:P33590 METAC|ENTREZ:1475348|UniProtKB:Q8TKF2
ANOGA|ENSEMBL:AGAP007617|ENSEMBL:AGAP007617-PA ARATH|TAIR:locus:2089606|NCBI:NP_974313.1 ASHGO|ENTREZ:4619727|UniProtKB:Q75BS8 EMENI|ENTREZ:2870462|UniProtKB:Q5AYF5 BOVIN|ENSEMBL:ENSBTAG00000013316|ENSEMBL:ENSBTAP00000017711 BOVIN|ENSEMBL:ENSBTAG00000007776|ENSEMBL:ENSBTAP00000010224 CAEBR|ENTREZ:5634421|NCBI:XP_001671735 CAEEL|WB:WBGene00003034|UniProtKB:Q20318 CANFA|ENSEMBL:ENSCAFG00000005408|ENSEMBL:ENSCAFP00000008067 CANFA|ENSEMBL:ENSCAFG00000000718|ENSEMBL:ENSCAFP00000001030 CANFA|ENSEMBL:ENSCAFG00000001386|ENSEMBL:ENSCAFP00000001989 CIOIN|ENSEMBL:ENSCING00000003432|ENSEMBL:ENSCINP00000007034 DANRE|ENSEMBL:ENSDARG00000046136|ENSEMBL:ENSDARP00000067827 DANRE|ENSEMBL:ENSDARG00000070513|ENSEMBL:ENSDARP00000094345 DANRE|ENSEMBL:ENSDARG00000062958|ENSEMBL:ENSDARP00000086014 DANRE|ZFIN:ZDB-GENE-070209-98|UniProtKB:A2RV14 DANRE|ZFIN:ZDB-GENE-041008-168|UniProtKB:Q5RFV0 DROME|FB:FBgn0033155|UniProtKB:Q7JVP4 CHICK|ENTREZ:421182|NCBI:XP_419262 CHICK|ENTREZ:417731|NCBI:XP_415977 CHICK|ENTREZ:427590|UniProtKB:Q5F3S4 HUMAN|ENSEMBL:ENSG00000100425|UniProtKB:O95696 HUMAN|ENSEMBL:ENSG00000156983|UniProtKB:P55201 HUMAN|ENSEMBL:ENSG00000096070|UniProtKB:Q9ULD4 MACMU|ENSEMBL:ENSMMUG00000000553|ENSEMBL:ENSMMUP00000036903 MACMU|ENSEMBL:ENSMMUG00000006116|ENSEMBL:ENSMMUP00000008038 MONDO|ENSEMBL:ENSMODG00000005085|ENSEMBL:ENSMODP00000033809 MONDO|ENSEMBL:ENSMODG00000015772|ENSEMBL:ENSMODP00000038177 MONDO|ENSEMBL:ENSMODG00000013652|ENSEMBL:ENSMODP00000031361 MOUSE|MGI:MGI:1926033|NCBI:NP_084454 MOUSE|MGI:MGI:2146836|NCBI:NP_001074784 MOUSE|MGI:MGI:1924161|NCBI:NP_001028446 NEUCR|ENTREZ:3872308|UniProtKB:Q7RWS7 ORNAN|ENSEMBL:ENSOANG00000002329|ENSEMBL:ENSOANP00000003692 ORNAN|ENSEMBL:ENSOANG00000012087|ENSEMBL:ENSOANP00000019141 ORNAN|ENSEMBL:ENSOANG00000003992|ENSEMBL:ENSOANP00000006322 PANTR|ENSEMBL:ENSPTRG00000014521|ENSEMBL:ENSPTRP00000025031 PANTR|ENSEMBL:ENSPTRG00000014592|ENSEMBL:ENSPTRP00000025160 RAT|RGD:1584828|NCBI:XP_001054156 RAT|RGD:1311855|NCBI:XP_001053059 RAT|RGD:1306868|NCBI:XP_228039 YEAST|SGD:S000006235|UniProtKB:Q12311 SCHPO|GeneDB_Spombe:SPBC17D11.04c|UniProtKB:O74759 STRPU|ENTREZ:585998|NCBI:XP_001190303 FUGRU|ENSEMBL:ENSTRUG00000009699|ENSEMBL:ENSTRUP00000024373 FUGRU|ENSEMBL:ENSTRUG00000001000|ENSEMBL:ENSTRUP00000002350 FUGRU|ENSEMBL:ENSTRUG00000008374|ENSEMBL:ENSTRUP00000020967 FUGRU|ENSEMBL:ENSTRUG00000016114|ENSEMBL:ENSTRUP00000041196 FUGRU|ENSEMBL:ENSTRUG00000014003|ENSEMBL:ENSTRUP00000035822 XENTR|ENSEMBL:ENSXETG00000023658|ENSEMBL:ENSXETP00000051065 XENTR|ENSEMBL:ENSXETG00000014519|ENSEMBL:ENSXETP00000031780
CAEBR|ENTREZ:5635612|NCBI:XP_001672855 CAEBR|ENTREZ:5635611|NCBI:XP_001672854
ARATH|TAIR:locus:2019225|NCBI:NP_177592.1 ARATH|TAIR:locus:2052339|NCBI:NP_181810.2 ORYSJ|ENTREZ:4350866|UniProtKB:Q2R1K3 ORYSJ|ENTREZ:4340552|UniProtKB:Q67WL5 ORYSJ|ENTREZ:4330723|UniProtKB:Q6YUX5 TETTH|ENTREZ:4503013|UniProtKB:Q235L2
ARATH|TAIR:locus:2025585|NCBI:NP_172359.2 MONDO|ENSEMBL:ENSMODG00000021442|ENSEMBL:ENSMODP00000026790 ORNAN|ENSEMBL:ENSOANG00000001983|ENSEMBL:ENSOANP00000003148 ORYSJ|ENTREZ:4326527|UniProtKB:Q5JMK3 ORYSJ|ENTREZ:4338598|UniProtKB:Q6I5Q0 TETTH|ENTREZ:4498388|UniProtKB:Q22KH0
ARATH|TAIR:locus:2181763|NCBI:NP_195873.2 DICDI|dictyBase:DDB_G0285361|UniProtKB:Q54NB4 ORYSJ|ENTREZ:4349526|UniProtKB:Q0IVA9 ORYSJ|ENTREZ:4351236|UniProtKB:Q2QZ01 PLAYO|ENTREZ:3800674|UniProtKB:Q7R7P1 PLAYO|ENTREZ:3791343|UniProtKB:Q7RD91
ORYSJ|ENTREZ:4352469|UniProtKB:Q0IMR6 ORYSJ|ENTREZ:4350912|UniProtKB:Q2R189 ORYSJ|ENTREZ:4345833|UniProtKB:Q6ZJD3 ORYSJ|ENTREZ:4333030|UniProtKB:Q84QY3 TETTH|ENTREZ:4516392|UniProtKB:Q24BX9 TETTH|ENTREZ:4516569|UniProtKB:Q24CC9
ARATH|TAIR:locus:2086137|NCBI:NP_188343.1 CAEBR|ENTREZ:5630744|NCBI:XP_001679586 DANRE|ENSEMBL:ENSDARG00000052074|ENSEMBL:ENSDARP00000068336 ORYSJ|ENTREZ:4337873|UniProtKB:Q5W727 ORYSJ|ENTREZ:4326840|UniProtKB:Q5ZA19 ORYSJ|ENTREZ:4326839|UniProtKB:Q5ZA26
ARATH|TAIR:locus:2155851|NCBI:NP_200619.1 CHLRE|ENTREZ:5726406|UniProtKB:A8I777 MOUSE|MGI:MGI:1916133|UniProtKB:Q8N9S3 ORYSJ|ENTREZ:4341989|UniProtKB:Q5Z814 ORYSJ|ENTREZ:4328250|UniProtKB:Q6YXZ3 TETTH|ENTREZ:4522615|NCBI:XP_001031594
ARATH|TAIR:locus:2076810|NCBI:NP_567118.1 ARATH|TAIR:locus:2137395|NCBI:NP_194517.1 BOVIN|ENSEMBL:ENSBTAG00000032923|ENSEMBL:ENSBTAP00000044010 ORYSJ|ENTREZ:4327774|UniProtKB:Q5NAX7 ORYSJ|ENTREZ:4338181|UniProtKB:Q60EU0 ORYSJ|ENTREZ:4329066|UniProtKB:Q6KAC3
ARATH|TAIR:locus:2119078|NCBI:NP_193901.1 ORYSJ|ENTREZ:4325271|UniProtKB:Q0JKF7 ORYSJ|ENTREZ:4325269|UniProtKB:Q5QM71 ORYSJ|ENTREZ:4325268|UniProtKB:Q5QM74 ORYSJ|ENTREZ:4339577|UniProtKB:Q6I603 ORYSJ|ENTREZ:4325270|UniProtKB:Q8S188
ARATH|TAIR:locus:2016044|NCBI:NP_177343.2 ARATH|TAIR:locus:2199665|NCBI:NP_173681.1 BOVIN|ENSEMBL:ENSBTAG00000004913|ENSEMBL:ENSBTAP00000006464 CANFA|ENSEMBL:ENSCAFG00000019051|ENSEMBL:ENSCAFP00000028113 CANFA|ENSEMBL:ENSCAFG00000015830|ENSEMBL:ENSCAFP00000023272 DANRE|ENSEMBL:ENSDARG00000017636|ENSEMBL:ENSDARP00000026328 HUMAN|ENSEMBL:ENSG00000108523|UniProtKB:Q9H6Y7 MACMU|ENSEMBL:ENSMMUG00000002769|ENSEMBL:ENSMMUP00000035363 MONDO|ENSEMBL:ENSMODG00000005330|ENSEMBL:ENSMODP00000006569 MOUSE|MGI:MGI:1917760|UniProtKB:Q91XF4 ORNAN|ENSEMBL:ENSOANG00000001365|ENSEMBL:ENSOANP00000002168 ORYSJ|ENTREZ:4331745|UniProtKB:Q10R92 ORYSJ|ENTREZ:4344437|UniProtKB:Q69U49 PANTR|ENSEMBL:ENSPTRG00000008615|ENSEMBL:ENSPTRP00000014705 RAT|RGD:1305972|UniProtKB:Q5XIL0 FUGRU|ENSEMBL:ENSTRUG00000016065|ENSEMBL:ENSTRUP00000041079
ORYSJ|ENTREZ:4325702|UniProtKB:Q0JMR3 ORYSJ|ENTREZ:4338581|UniProtKB:Q60EX0 ORYSJ|ENTREZ:4337815|UniProtKB:Q65XE8 ORYSJ|ENTREZ:4344239|UniProtKB:Q8GRM0 ORYSJ|ENTREZ:4344240|UniProtKB:Q8GS52 ORYSJ|ENTREZ:4326830|UniProtKB:Q942Z3
ARATH|TAIR:locus:2017923|NCBI:NP_564003.1 DROME|FB:FBgn0010441|UniProtKB:Q05652 ORYSJ|ENTREZ:4344901|UniProtKB:Q0J7D9 ORYSJ|ENTREZ:4341832|UniProtKB:Q653V5 ORYSJ|ENTREZ:4328408|UniProtKB:Q6H6V1 ORYSJ|ENTREZ:4337021|UniProtKB:Q7XTU1
BOVIN|ENSEMBL:ENSBTAG00000038723|ENSEMBL:ENSBTAP00000047877 BOVIN|ENSEMBL:ENSBTAG00000034209|ENSEMBL:ENSBTAP00000050171 BOVIN|ENSEMBL:ENSBTAG00000039460|ENSEMBL:ENSBTAP00000050080 BOVIN|ENSEMBL:ENSBTAG00000034787|ENSEMBL:ENSBTAP00000043072 BOVIN|ENSEMBL:ENSBTAG00000023120|ENSEMBL:ENSBTAP00000048609 BOVIN|ENSEMBL:ENSBTAG00000030923|ENSEMBL:ENSBTAP00000047790 BOVIN|ENSEMBL:ENSBTAG00000035830|ENSEMBL:ENSBTAP00000052212 BOVIN|ENSEMBL:ENSBTAG00000038995|ENSEMBL:ENSBTAP00000047757 BOVIN|ENSEMBL:ENSBTAG00000036117|ENSEMBL:ENSBTAP00000051706 BOVIN|ENSEMBL:ENSBTAG00000040300|ENSEMBL:ENSBTAP00000051304 BOVIN|ENSEMBL:ENSBTAG00000037780|ENSEMBL:ENSBTAP00000050593 CHICK|ENTREZ:768513|NCBI:XP_001231489 CHICK|ENTREZ:768415|NCBI:XP_001231373 CHICK|ENTREZ:771978|NCBI:XP_001235183 CHICK|ENTREZ:769762|NCBI:XP_001232042 CHICK|ENTREZ:768790|NCBI:XP_001231464 CHICK|ENTREZ:429278|NCBI:XP_426835 CHICK|ENTREZ:777198|NCBI:XP_001236667 CHICK|ENTREZ:770875|NCBI:XP_001231590 CHICK|ENTREZ:772134|NCBI:XP_001234590 CHICK|ENTREZ:770374|NCBI:XP_001231657 CHICK|ENTREZ:771571|NCBI:XP_001234834 CHICK|ENTREZ:770551|NCBI:XP_001233053 CHICK|ENTREZ:770705|NCBI:XP_001231589 CHICK|ENTREZ:771201|NCBI:XP_001231724 MOUSE|MGI:MGI:3782852|NCBI:XP_001481067 MOUSE|MGI:MGI:3781305|NCBI:XP_001475125 MOUSE|MGI:MGI:3781443|NCBI:XP_001476588 MOUSE|MGI:MGI:3781832|NCBI:XP_001478219 MOUSE|MGI:MGI:3781068|NCBI:XP_001475203 MOUSE|MGI:MGI:3782145|NCBI:XP_001478817 MOUSE|MGI:MGI:3782507|NCBI:XP_001479677 MOUSE|MGI:MGI:3782405|NCBI:XP_001477791 MOUSE|MGI:MGI:3780427|NCBI:XP_001472980 MOUSE|MGI:MGI:3781618|NCBI:XP_001478000 MOUSE|MGI:MGI:3781222|NCBI:XP_001476278 MOUSE|MGI:MGI:3782747|NCBI:XP_001481045 MOUSE|MGI:MGI:3780951|NCBI:XP_001474338 MOUSE|MGI:MGI:3782254|NCBI:XP_001476682 MOUSE|MGI:MGI:3780902|NCBI:XP_001474885 MOUSE|MGI:MGI:3781943|NCBI:XP_001479510 MOUSE|MGI:MGI:3782821|NCBI:XP_001480983 MOUSE|MGI:MGI:3781838|NCBI:XP_001478228 MOUSE|MGI:MGI:3782247|NCBI:XP_001479392 MOUSE|MGI:MGI:3781828|NCBI:XP_001478212 MOUSE|MGI:MGI:3782820|NCBI:XP_001480981 MOUSE|MGI:MGI:3782284|NCBI:XP_001479438 MOUSE|MGI:MGI:3782696|NCBI:XP_001480821 MOUSE|MGI:MGI:3782233|NCBI:XP_001476600 MOUSE|MGI:MGI:3642080|UniProtKB:Q0VGN5 PLAYO|ENTREZ:3854238|UniProtKB:Q7R952
ASHGO|ENTREZ:4621781|UniProtKB:Q754S5 YEAST|SGD:S000000063|UniProtKB:P39705
SCHPO|GeneDB_Spombe:SPCC622.03c|UniProtKB:O94593 SCHPO|GeneDB_Spombe:SPCC622.06c|UniProtKB:O94596
ANOGA|ENSEMBL:AGAP000017|ENSEMBL:AGAP000017-PA ARATH|TAIR:locus:2100942|NCBI:NP_191651.2 ARATH|TAIR:locus:1006230689|NCBI:NP_974047.1 ARATH|TAIR:locus:2015292|NCBI:NP_564728.2 ARATH|TAIR:locus:2043679|NCBI:NP_182078.1 BOVIN|ENSEMBL:ENSBTAG00000018546|ENSEMBL:ENSBTAP00000024696 BOVIN|ENSEMBL:ENSBTAG00000038329|ENSEMBL:ENSBTAP00000047627 BOVIN|ENSEMBL:ENSBTAG00000039506|ENSEMBL:ENSBTAP00000048917 BOVIN|ENSEMBL:ENSBTAG00000022991|ENSEMBL:ENSBTAP00000049439 CAEBR|ENTREZ:5643151|NCBI:XP_001665677 CAEEL|WB:WBGene00004760|UniProtKB:Q19317 CANFA|ENSEMBL:ENSCAFG00000006255|ENSEMBL:ENSCAFP00000035750 CANFA|ENSEMBL:ENSCAFG00000024664|ENSEMBL:ENSCAFP00000011778 CANFA|ENSEMBL:ENSCAFG00000007907|ENSEMBL:ENSCAFP00000011756 CIOIN|ENSEMBL:ENSCING00000008579|ENSEMBL:ENSCINP00000017490 DANRE|ENSEMBL:ENSDARG00000031108|ENSEMBL:ENSDARP00000003197 DANRE|ENSEMBL:ENSDARG00000070080|ENSEMBL:ENSDARP00000093342 DANRE|ZFIN:ZDB-GENE-050320-68|UniProtKB:Q5BJ09 DROME|FB:FBgn0086911|UniProtKB:Q9W4E2 HUMAN|ENSEMBL:ENSG00000198589|UniProtKB:P50851 HUMAN|ENSEMBL:ENSG00000172915|UniProtKB:Q8NFP9 MACMU|ENSEMBL:ENSMMUG00000030795|ENSEMBL:ENSMMUP00000036425 MACMU|ENSEMBL:ENSMMUG00000019831|ENSEMBL:ENSMMUP00000026074 MACMU|ENSEMBL:ENSMMUG00000002212|ENSEMBL:ENSMMUP00000034709 MONDO|ENSEMBL:ENSMODG00000024941|ENSEMBL:ENSMODP00000036317 MONDO|ENSEMBL:ENSMODG00000000916|ENSEMBL:ENSMODP00000036313 MONDO|ENSEMBL:ENSMODG00000009914|ENSEMBL:ENSMODP00000012408 MOUSE|MGI:MGI:1933162|NCBI:NP_109620 MOUSE|MGI:MGI:1347075|UniProtKB:Q9EPN1 ORNAN|ENSEMBL:ENSOANG00000005272|ENSEMBL:ENSOANP00000008394 ORNAN|ENSEMBL:ENSOANG00000022731|ENSEMBL:ENSOANP00000008392 ORNAN|ENSEMBL:ENSOANG00000015488|ENSEMBL:ENSOANP00000024386 ORYSJ|ENTREZ:4336621|UniProtKB:Q0JB55 ORYSJ|ENTREZ:4330232|UniProtKB:Q6EUI5 PANTR|ENSEMBL:ENSPTRG00000005775|ENSEMBL:ENSPTRP00000056357 PANTR|ENSEMBL:ENSPTRG00000023095|ENSEMBL:ENSPTRP00000046541 RAT|RGD:1562629|NCBI:XP_001059612 RAT|RGD:1311428|NCBI:XP_001067003 RAT|RGD:1311978|NCBI:XP_227155 STRPU|ENTREZ:577084|NCBI:XP_001192615 STRPU|ENTREZ:588065|NCBI:XP_001190205 STRPU|ENTREZ:581678|NCBI:XP_001181714 FUGRU|ENSEMBL:ENSTRUG00000004232|ENSEMBL:ENSTRUP00000010029 FUGRU|ENSEMBL:ENSTRUG00000006538|ENSEMBL:ENSTRUP00000016049 FUGRU|ENSEMBL:ENSTRUG00000015006|ENSEMBL:ENSTRUP00000038356 TETTH|ENTREZ:4523471|UniProtKB:Q22HC6 TETTH|ENTREZ:4505266|UniProtKB:Q23DJ5 XENTR|ENSEMBL:ENSXETG00000026016|ENSEMBL:ENSXETP00000037315 XENTR|ENSEMBL:ENSXETG00000017115|ENSEMBL:ENSXETP00000037321 XENTR|ENSEMBL:ENSXETG00000018867|ENSEMBL:ENSXETP00000040960 XENTR|ENSEMBL:ENSXETG00000026063|ENSEMBL:ENSXETP00000040953
BRAJA|ENTREZ:1048716|UniProtKB:Q89CI0 BRAJA|ENTREZ:1048294|UniProtKB:Q89CJ6 BRAJA|ENTREZ:1048474|UniProtKB:Q89E18 BRAJA|ENTREZ:1054276|UniProtKB:Q89VM3
BRAJA|ENTREZ:1054392|UniProtKB:Q89E93 BRAJA|ENTREZ:1051174|UniProtKB:Q89P54 BRAJA|ENTREZ:1050311|UniProtKB:Q89Q46 BRAJA|ENTREZ:1052879|UniProtKB:Q89Q87
BACSU|ENTREZ:938104|UniProtKB:P96670 BRAJA|ENTREZ:1047933|UniProtKB:Q89DK1 BRAJA|ENTREZ:1051665|UniProtKB:Q89DK2 BRAJA|ENTREZ:1053541|UniProtKB:Q89NH7
BRAJA|ENTREZ:1048377|UniProtKB:Q89BF7 BRAJA|ENTREZ:1054243|UniProtKB:Q89DQ4 BRAJA|ENTREZ:1050301|UniProtKB:Q89HP9 BRAJA|ENTREZ:1054308|UniProtKB:Q89WC8
BRAJA|ENTREZ:1050279|UniProtKB:Q89C89 BRAJA|ENTREZ:1050278|UniProtKB:Q89C90 BRAJA|ENTREZ:1047527|UniProtKB:Q89D34 BRAJA|ENTREZ:1047520|UniProtKB:Q89D35
ANOGA|ENSEMBL:AGAP012139|ENSEMBL:AGAP012139-PA ARATH|TAIR:locus:2140074|NCBI:NP_568074.1 ARATH|TAIR:locus:2060395|NCBI:NP_565532.1 ASHGO|ENTREZ:4623339|UniProtKB:Q74Z36 EMENI|ENTREZ:2873003|UniProtKB:Q96V54 BOVIN|ENSEMBL:ENSBTAG00000003443|ENSEMBL:ENSBTAP00000004472 BOVIN|ENSEMBL:ENSBTAG00000017179|UniProtKB:A5D9H7 CAEBR|ENTREZ:5642698|NCBI:XP_001665237 CAEEL|WB:WBGene00011216|UniProtKB:P34547 CANFA|ENSEMBL:ENSCAFG00000006816|ENSEMBL:ENSCAFP00000010163 CANFA|ENSEMBL:ENSCAFG00000002014|ENSEMBL:ENSCAFP00000002962 CHLRE|ENTREZ:5722207|UniProtKB:A8HYR9 CIOIN|ENSEMBL:ENSCING00000014345|ENSEMBL:ENSCINP00000025981 DANRE|ENSEMBL:ENSDARG00000045343|ENSEMBL:ENSDARP00000066677 DICDI|dictyBase:DDB_G0290453|NCBI:EAL62242.2 DROME|FB:FBgn0039025|UniProtKB:Q9VCT9 ENTHI|ENTREZ:3407895|NCBI:XP_653583 CHICK|ENTREZ:422758|NCBI:XP_420711 CHICK|ENTREZ:428078|NCBI:XP_425636 HUMAN|ENSEMBL:ENSG00000152484|UniProtKB:O75317 HUMAN|ENSEMBL:ENSG00000109189|UniProtKB:P62068 LEIMA|ENTREZ:5651574|UniProtKB:Q4QCH5 MACMU|ENSEMBL:ENSMMUG00000021425|ENSEMBL:ENSMMUP00000028224 MACMU|ENSEMBL:ENSMMUG00000002306|ENSEMBL:ENSMMUP00000003084 MACMU|ENSEMBL:ENSMMUG00000023333|ENSEMBL:ENSMMUP00000030712 MONDO|ENSEMBL:ENSMODG00000020647|ENSEMBL:ENSMODP00000025829 MONDO|ENSEMBL:ENSMODG00000018411|ENSEMBL:ENSMODP00000022959 MONDO|ENSEMBL:ENSMODG00000008874|ENSEMBL:ENSMODP00000011062 MOUSE|MGI:MGI:1270128|UniProtKB:Q9D9M2 MOUSE|MGI:MGI:1916977|UniProtKB:P62069 NEUCR|ENTREZ:3881414|UniProtKB:Q7SGN8 ORNAN|ENSEMBL:ENSOANG00000008879|ENSEMBL:ENSOANP00000014136 ORNAN|ENSEMBL:ENSOANG00000009053|ENSEMBL:ENSOANP00000014413 ORYSJ|ENTREZ:4336009|UniProtKB:Q0JCS2 ORYSJ|ENTREZ:4331901|UniProtKB:Q8H7M6 PANTR|ENSEMBL:ENSPTRG00000005727|ENSEMBL:ENSPTRP00000056959 PANTR|ENSEMBL:ENSPTRG00000016055|ENSEMBL:ENSPTRP00000027617 RAT|RGD:1564808|NCBI:XP_001068486 RAT|RGD:1561481|NCBI:XP_577055 RAT|RGD:1591494|NCBI:XP_001069848 RAT|RGD:1308045|NCBI:XP_341034 YEAST|SGD:S000000163|UniProtKB:P38187 YEAST|SGD:S000000900|UniProtKB:P39967 SCHPO|GeneDB_Spombe:SPBC1703.12|UniProtKB:Q9P7V9 STRPU|ENTREZ:578149|NCBI:XP_783431 FUGRU|ENSEMBL:ENSTRUG00000008490|ENSEMBL:ENSTRUP00000021260 FUGRU|ENSEMBL:ENSTRUG00000004837|ENSEMBL:ENSTRUP00000011556 FUGRU|ENSEMBL:ENSTRUG00000014912|ENSEMBL:ENSTRUP00000038122 TETTH|ENTREZ:4510630|NCBI:XP_001019912 XENTR|ENSEMBL:ENSXETG00000009799|ENSEMBL:ENSXETP00000021585 XENTR|ENSEMBL:ENSXETG00000004585|ENSEMBL:ENSXETP00000009970
BRAJA|ENTREZ:1048064|UniProtKB:Q89B68 BRAJA|ENTREZ:1054631|UniProtKB:Q89U06 BRAJA|ENTREZ:1054947|UniProtKB:Q9AN64 ORNAN|ENSEMBL:ENSOANG00000020713|ENSEMBL:ENSOANP00000026348
BRAJA|ENTREZ:1050063|UniProtKB:Q89C39 BRAJA|ENTREZ:1047456|UniProtKB:Q89D51 PSEA7|ENTREZ:5354793|UniProtKB:A6V2T6 STRCO|ENTREZ:1096617|UniProtKB:Q9RJX6
BRAJA|ENTREZ:1047960|UniProtKB:Q89IE7 BRAJA|ENTREZ:1053970|UniProtKB:Q89XM9 BRAJA|ENTREZ:1049028|UniProtKB:Q89XQ1 LEPIN|ENTREZ:1153237|UniProtKB:Q8EZF9
AQUAE|ENTREZ:1193962|UniProtKB:O66900 BRAJA|ENTREZ:1048590|UniProtKB:P48340 BRAJA|ENTREZ:1053788|UniProtKB:Q9ANQ2 ECOLI|ECOLI:EG10473-MONOMER|UniProtKB:P19932
EMENI|ENTREZ:2867866|UniProtKB:Q5AR06 BRAJA|ENTREZ:1048255|UniProtKB:Q89CK4 NEUCR|ENTREZ:3879036|UniProtKB:Q7SB82
BRAJA|ENTREZ:1054928|UniProtKB:Q9ANP1 BRAJA|ENTREZ:1048623|UniProtKB:P31904
EMENI|ENTREZ:2871837|UniProtKB:Q5B1M3 BRAJA|ENTREZ:1047519|UniProtKB:Q89D37 NEUCR|ENTREZ:3872267|UniProtKB:Q7RWP9
BOVIN|ENSEMBL:ENSBTAG00000035171|ENSEMBL:ENSBTAP00000046522 BOVIN|ENSEMBL:ENSBTAG00000023658|ENSEMBL:ENSBTAP00000032315 CANFA|ENSEMBL:ENSCAFG00000023015|ENSEMBL:ENSCAFP00000000072 CHICK|ENTREZ:420899|NCBI:XP_418985 HUMAN|ENSEMBL:ENSG00000166634|UniProtKB:Q96P63 MACMU|ENSEMBL:ENSMMUG00000007171|ENSEMBL:ENSMMUP00000009401 MOUSE|MGI:MGI:1919119|UniProtKB:Q9D7P9 ORNAN|ENSEMBL:ENSOANG00000007252|ENSEMBL:ENSOANP00000011552 PANTR|ENSEMBL:ENSPTRG00000010085|ENSEMBL:ENSPTRP00000017137 RAT|RGD:1566382|NCBI:XP_222499
BOVIN|ENSEMBL:ENSBTAG00000030862|ENSEMBL:ENSBTAP00000041207 BOVIN|ENSEMBL:ENSBTAG00000018610|UniProtKB:Q05B44 CANFA|ENSEMBL:ENSCAFG00000024902|ENSEMBL:ENSCAFP00000034241 HUMAN|ENSEMBL:ENSG00000187175|UniProtKB:P59990 HUMAN|ENSEMBL:ENSG00000187669|UniProtKB:P59991 MACMU|ENSEMBL:ENSMMUG00000022563|ENSEMBL:ENSMMUP00000029700 MONDO|ENSEMBL:ENSMODG00000023097|ENSEMBL:ENSMODP00000028354 MOUSE|MGI:MGI:1328315|UniProtKB:Q9Z287 PANTR|ENSEMBL:ENSPTRG00000013986|ENSEMBL:ENSPTRP00000024072 PANTR|ENSEMBL:ENSPTRG00000031411|ENSEMBL:ENSPTRP00000053923
BOVIN|ENSEMBL:ENSBTAG00000021194|ENSEMBL:ENSBTAP00000045780 BOVIN|ENSEMBL:ENSBTAG00000032862|UniProtKB:Q2KIW3 CANFA|ENSEMBL:ENSCAFG00000015857|ENSEMBL:ENSCAFP00000023322 CHLRE|ENTREZ:5728165|UniProtKB:Q6UBQ3 HUMAN|ENSEMBL:ENSG00000133665|UniProtKB:Q96IM9 MACMU|ENSEMBL:ENSMMUG00000021774|ENSEMBL:ENSMMUP00000028674 MOUSE|MGI:MGI:1918450|NCBI:NP_081993 PANTR|ENSEMBL:ENSPTRG00000002684|ENSEMBL:ENSPTRP00000004681 RAT|RGD:1583378|NCBI:XP_001067169 RAT|RGD:1588866|NCBI:XP_001066870
BOVIN|ENSEMBL:ENSBTAG00000033913|UniProtKB:P98140 BOVIN|ENSEMBL:ENSBTAG00000018872|UniProtKB:P98140 CANFA|ENSEMBL:ENSCAFG00000016281|ENSEMBL:ENSCAFP00000023987 HUMAN|ENSEMBL:ENSG00000131187|UniProtKB:P00748 MACMU|ENSEMBL:ENSMMUG00000019816|ENSEMBL:ENSMMUP00000026050 MONDO|ENSEMBL:ENSMODG00000004523|ENSEMBL:ENSMODP00000005582 MOUSE|MGI:MGI:1891012|NCBI:NP_067464 ORNAN|ENSEMBL:ENSOANG00000009668|ENSEMBL:ENSOANP00000015353 PANTR|ENSEMBL:ENSPTRG00000017583|ENSEMBL:ENSPTRP00000030035 RAT|RGD:1359175|UniProtKB:Q5M879
BOVIN|ENSEMBL:ENSBTAG00000039707|ENSEMBL:ENSBTAP00000052516 BOVIN|ENSEMBL:ENSBTAG00000038083|ENSEMBL:ENSBTAP00000052714 BOVIN|ENSEMBL:ENSBTAG00000039554|ENSEMBL:ENSBTAP00000048818 BOVIN|ENSEMBL:ENSBTAG00000040459|ENSEMBL:ENSBTAP00000048758 BOVIN|ENSEMBL:ENSBTAG00000037647|ENSEMBL:ENSBTAP00000046645 MONDO|ENSEMBL:ENSMODG00000024524|ENSEMBL:ENSMODP00000009876 MOUSE|MGI:MGI:3031141|NCBI:NP_001011787 MOUSE|MGI:MGI:3031140|NCBI:NP_001011803 RAT|RGD:1333499|NCBI:NP_001000917 RAT|RGD:1333588|NCBI:NP_001000606
BOVIN|ENSEMBL:ENSBTAG00000000800|ENSEMBL:ENSBTAP00000048541 BOVIN|ENSEMBL:ENSBTAG00000012883|ENSEMBL:ENSBTAP00000040950 BOVIN|ENSEMBL:ENSBTAG00000037822|ENSEMBL:ENSBTAP00000052763 BOVIN|ENSEMBL:ENSBTAG00000038941|ENSEMBL:ENSBTAP00000050807 HUMAN|ENSEMBL:ENSG00000171459|UniProtKB:Q8NGR2 MACMU|ENSEMBL:ENSMMUG00000006445|ENSEMBL:ENSMMUP00000008495 MONDO|ENSEMBL:ENSMODG00000019714|ENSEMBL:ENSMODP00000024600 MOUSE|MGI:MGI:3030199|NCBI:NP_666873 PANTR|ENSEMBL:ENSPTRG00000021336|ENSEMBL:ENSPTRP00000036457 RAT|RGD:1332944|NCBI:NP_001000394
BOVIN|ENSEMBL:ENSBTAG00000031965|ENSEMBL:ENSBTAP00000049534 BOVIN|ENSEMBL:ENSBTAG00000037974|ENSEMBL:ENSBTAP00000048259 CANFA|ENSEMBL:ENSCAFG00000003641|ENSEMBL:ENSCAFP00000005429 CANFA|ENSEMBL:ENSCAFG00000003642|ENSEMBL:ENSCAFP00000005430 MONDO|ENSEMBL:ENSMODG00000024089|ENSEMBL:ENSMODP00000032937 MOUSE|MGI:MGI:98632|UniProtKB:P01740 ORNAN|ENSEMBL:ENSOANG00000021249|ENSEMBL:ENSOANP00000027047 ORNAN|ENSEMBL:ENSOANG00000021248|ENSEMBL:ENSOANP00000027046 ORNAN|ENSEMBL:ENSOANG00000020483|ENSEMBL:ENSOANP00000026046 RAT|RGD:1565127|NCBI:XP_577583
BOVIN|ENSEMBL:ENSBTAG00000003664|ENSEMBL:ENSBTAP00000004771 BOVIN|ENSEMBL:ENSBTAG00000024230|ENSEMBL:ENSBTAP00000017976 BOVIN|ENSEMBL:ENSBTAG00000024231|ENSEMBL:ENSBTAP00000049673 BOVIN|ENSEMBL:ENSBTAG00000037918|ENSEMBL:ENSBTAP00000049322 CANFA|ENSEMBL:ENSCAFG00000003655|ENSEMBL:ENSCAFP00000005442 CANFA|ENSEMBL:ENSCAFG00000003876|ENSEMBL:ENSCAFP00000005774 HUMAN|ENSEMBL:ENSG00000212821|UniProtKB:Q8NGU1 MACMU|ENSEMBL:ENSMMUG00000005443|ENSEMBL:ENSMMUP00000007197 MOUSE|MGI:MGI:3030293|NCBI:NP_666787 RAT|RGD:1562066|NCBI:XP_001071717
ORYSJ|ENTREZ:4350394|UniProtKB:Q0IT13 ORYSJ|ENTREZ:4350395|UniProtKB:Q53PK1
ORYSJ|ENTREZ:4351588|UniProtKB:Q0IPW0 ORYSJ|ENTREZ:4349868|UniProtKB:Q53PP2
ORYSJ|ENTREZ:4333944|UniProtKB:Q53K23 ORYSJ|ENTREZ:4332132|UniProtKB:Q8H849
ORYSJ|ENTREZ:4325035|UniProtKB:Q0JGW1 ORYSJ|ENTREZ:4350315|UniProtKB:Q53MG3
BOVIN|ENSEMBL:ENSBTAG00000027719|ENSEMBL:ENSBTAP00000039733 BOVIN|ENSEMBL:ENSBTAG00000033695|UniProtKB:P01576 CANFA|ENSEMBL:ENSCAFG00000001653|ENSEMBL:ENSCAFP00000002410 HUMAN|ENSEMBL:ENSG00000171855|UniProtKB:P01574 MACMU|ENSEMBL:ENSMMUG00000019067|ENSEMBL:ENSMMUP00000025064 MONDO|ENSEMBL:ENSMODG00000025165|ENSEMBL:ENSMODP00000037231 MOUSE|MGI:MGI:107657|UniProtKB:P01575 ORNAN|ENSEMBL:ENSOANG00000005960|ENSEMBL:ENSOANP00000009491 PANTR|ENSEMBL:ENSPTRG00000020811|ENSEMBL:ENSPTRP00000035597 RAT|RGD:2865|UniProtKB:P70499
BOVIN|ENSEMBL:ENSBTAG00000031235|UniProtKB:P52173 BOVIN|ENSEMBL:ENSBTAG00000015993|UniProtKB:P52173 CANFA|ENSEMBL:ENSCAFG00000000855|UniProtKB:Q95J76 CHICK|ENTREZ:474360|UniProtKB:Q5W4T8 HUMAN|ENSEMBL:ENSG00000113525|UniProtKB:P05113 MACMU|ENSEMBL:ENSMMUG00000003129|UniProtKB:P48093 MONDO|ENSEMBL:ENSMODG00000013956|ENSEMBL:ENSMODP00000017451 MOUSE|MGI:MGI:96557|UniProtKB:P04401 PANTR|ENSEMBL:ENSPTRG00000017217|ENSEMBL:ENSPTRP00000029460 RAT|RGD:2900|UniProtKB:Q08125
ORYSJ|ENTREZ:4351497|UniProtKB:Q0IQ44 ORYSJ|ENTREZ:4349778|UniProtKB:Q53PX7
ORYSJ|ENTREZ:4325729|UniProtKB:Q5JJM1 ORYSJ|ENTREZ:4325727|UniProtKB:Q5JJM6
EMENI|ENTREZ:2870438|UniProtKB:Q5AXM0 EMENI|ENTREZ:2870668|UniProtKB:Q5AY27 EMENI|ENTREZ:2871285|UniProtKB:Q5AZ95 EMENI|ENTREZ:2874109|UniProtKB:Q5B810 EMENI|ENTREZ:2875333|UniProtKB:Q5BBQ9
EMENI|ENTREZ:2870449|UniProtKB:Q5AYG6 EMENI|ENTREZ:2872876|UniProtKB:Q5B304 EMENI|ENTREZ:2873392|UniProtKB:Q5B653 EMENI|ENTREZ:2876316|UniProtKB:Q5BFY7 EMENI|ENTREZ:2876292|UniProtKB:Q5BG14
EMENI|ENTREZ:2871316|UniProtKB:Q5AZ62 EMENI|ENTREZ:2871151|UniProtKB:Q5B067 EMENI|ENTREZ:2871573|UniProtKB:Q5B2E6 EMENI|ENTREZ:2876264|UniProtKB:Q5BG41 EMENI|ENTREZ:2876111|UniProtKB:Q5BGJ8
EMENI|ENTREZ:2870967|UniProtKB:Q5AZF8 EMENI|ENTREZ:2876681|UniProtKB:Q5BEX8 NEUCR|ENTREZ:3879535|UniProtKB:Q7RV27 NEUCR|ENTREZ:3872543|UniProtKB:Q7RXA7 NEUCR|ENTREZ:3875853|UniProtKB:Q7S4P8
EMENI|ENTREZ:2867962|UniProtKB:Q5ARB9 EMENI|ENTREZ:2869665|UniProtKB:Q5AVJ6 EMENI|ENTREZ:2871600|UniProtKB:Q5B2C0 EMENI|ENTREZ:2872992|UniProtKB:Q5B7B1 NEUCR|ENTREZ:3874220|UniProtKB:Q7S0J4
EMENI|ENTREZ:2867987|UniProtKB:Q5AR80 EMENI|ENTREZ:2869378|UniProtKB:Q5AVP3 LEIMA|ENTREZ:5654049|UniProtKB:Q4Q6E2 NEUCR|ENTREZ:3878731|UniProtKB:Q7SAD6 TETTH|ENTREZ:4519443|UniProtKB:Q224X4
EMENI|ENTREZ:2869857|UniProtKB:Q5AWD5 EMENI|ENTREZ:2871313|UniProtKB:Q5AZ65 EMENI|ENTREZ:2871915|UniProtKB:Q5B1E1 EMENI|ENTREZ:2875481|UniProtKB:Q5BA43 NEUCR|ENTREZ:3872572|UniProtKB:Q7RXC4
EMENI|ENTREZ:2869976|UniProtKB:Q5AXB1 EMENI|ENTREZ:2875328|UniProtKB:Q5BA21 EMENI|ENTREZ:2875401|UniProtKB:Q5BC04 EMENI|ENTREZ:2874915|UniProtKB:Q5BCV7 STRCO|ENTREZ:1096698|UniProtKB:Q9K3G5
ANOGA|ENSEMBL:AGAP005134|ENSEMBL:AGAP005134-PA AQUAE|ENTREZ:1193969|UniProtKB:O66907 ARATH|TAIR:locus:2828106|NCBI:NP_178788.1 ASHGO|ENTREZ:4622688|UniProtKB:Q751H8 EMENI|ENTREZ:2872878|UniProtKB:Q5B2Z6 EMENI|ENTREZ:2875244|UniProtKB:Q5BD57 BACSU|ENTREZ:936995|UniProtKB:P37808 BACTN|ENTREZ:1073558|UniProtKB:Q8A9U7 BOVIN|ENSEMBL:ENSBTAG00000002507|UniProtKB:P19483 BRAJA|ENTREZ:1054453|UniProtKB:Q89X72 CAEBR|ENTREZ:5628896|NCBI:XP_001669329 CAEEL|WB:WBGene00010419|UniProtKB:Q9XXK1 CANFA|ENSEMBL:ENSCAFG00000007869|ENSEMBL:ENSCAFP00000011624 CANFA|ENSEMBL:ENSCAFG00000017648|ENSEMBL:ENSCAFP00000026032 CHLRE|ENTREZ:2717041|UniProtKB:P26526 CHLRE|ENTREZ:5725193|UniProtKB:Q96550 CHLAA|ENTREZ:5827517|UniProtKB:A9WGS6 CIOIN|ENSEMBL:ENSCING00000006323|UniProtKB:Q8WPH6 DANRE|ZFIN:ZDB-GENE-060201-1|UniProtKB:Q08BA1 DICDI|dictyBase:DDB_G0294012|UniProtKB:Q9XPJ9 DROME|FB:FBgn0011211|UniProtKB:P35381 ECOLI|ECOLI:ATPA-MONOMER|UniProtKB:P0ABB0 CHICK|ENTREZ:374159|UniProtKB:Q8UVX3 GEOSL|ENTREZ:2688078|UniProtKB:Q74GY2 GLOVI|ENTREZ:2601306|UniProtKB:Q7NCS3 HUMAN|ENSEMBL:ENSG00000152234|UniProtKB:P25705 LEIMA|ENTREZ:5648913|UniProtKB:Q4QJF1 LEIMA|ENTREZ:5648912|UniProtKB:Q4QJF1 LEPIN|ENTREZ:1152122|UniProtKB:Q8F2J2 MACMU|ENSEMBL:ENSMMUG00000003570|ENSEMBL:ENSMMUP00000004753 METAC|ENTREZ:1474323|UniProtKB:Q8TN59 MONDO|ENSEMBL:ENSMODG00000003241|ENSEMBL:ENSMODP00000003948 MOUSE|MGI:MGI:88115|UniProtKB:Q03265 NEUCR|ENTREZ:3881843|UniProtKB:P37211 ORNAN|ENSEMBL:ENSOANG00000014907|ENSEMBL:ENSOANP00000023465 ORYSJ|ENTREZ:6450183|UniProtKB:P0C522 ORYSJ|ENTREZ:3131390|UniProtKB:P0C2Z6 PANTR|ENSEMBL:ENSPTRG00000009991|UniProtKB:A5A6H5 PLAYO|ENTREZ:3791878|UniProtKB:Q7RC14 PSEA7|ENTREZ:5358815|UniProtKB:A6VF34 RAT|RGD:619993|UniProtKB:P15999 YEAST|SGD:S000000195|UniProtKB:P07251 SCHPO|GeneDB_Spombe:SPAC14C4.14|UniProtKB:P24487 STRCO|ENTREZ:1100811|UniProtKB:Q9K4D5 STRPU|ENTREZ:373382|UniProtKB:Q94760 FUGRU|ENSEMBL:ENSTRUG00000018034|ENSEMBL:ENSTRUP00000046189 FUGRU|ENSEMBL:ENSTRUG00000015720|ENSEMBL:ENSTRUP00000040173 TETTH|ENTREZ:4518625|UniProtKB:Q24HY8 THEMA|ENTREZ:897935|UniProtKB:Q9X1U7 XENTR|ENSEMBL:ENSXETG00000021502|ENSEMBL:ENSXETP00000046490 XENTR|ENSEMBL:ENSXETG00000002315|ENSEMBL:ENSXETP00000004947
EMENI|ENTREZ:2871593|UniProtKB:Q5B2C9 EMENI|ENTREZ:2873449|UniProtKB:Q5B600 NEUCR|ENTREZ:3880412|UniProtKB:Q7SE26 NEUCR|ENTREZ:3881719|UniProtKB:Q7SHK8 SCHPO|GeneDB_Spombe:SPAC139.03|UniProtKB:Q9UTN0
EMENI|ENTREZ:2871574|UniProtKB:Q5B2E8 EMENI|ENTREZ:2877050|UniProtKB:Q5BDV7 NEUCR|ENTREZ:3872728|UniProtKB:Q7RXI7 NEUCR|ENTREZ:3876917|UniProtKB:Q872J7 STRCO|ENTREZ:1101987|UniProtKB:O86730
STRPU|ENTREZ:758175|NCBI:XP_001176430 STRPU|ENTREZ:753858|NCBI:XP_001176669
CAEEL|WB:WBGene00009360|UniProtKB:O01698 CAEEL|WB:WBGene00044538|UniProtKB:Q4PIT2 CAEEL|WB:WBGene00044162|UniProtKB:Q564T9
STRPU|ENTREZ:753615|NCBI:XP_001182835 STRPU|ENTREZ:766330|NCBI:XP_001201629
STRPU|ENTREZ:758505|NCBI:XP_001176292 STRPU|ENTREZ:753888|NCBI:XP_001176794
STRPU|ENTREZ:581122|NCBI:XP_001190369 STRPU|ENTREZ:761979|NCBI:XP_001193863
STRPU|ENTREZ:756992|NCBI:XP_001197148 STRPU|ENTREZ:760091|NCBI:XP_001186887
STRPU|ENTREZ:757762|NCBI:XP_001176298 STRPU|ENTREZ:752161|NCBI:XP_001175652
ARATH|TAIR:locus:2130744|NCBI:NP_193457.2 ORYSJ|ENTREZ:4339506|UniProtKB:Q0DG88 ORYSJ|ENTREZ:4334127|UniProtKB:Q0DNI6
STRPU|ENTREZ:764921|NCBI:XP_001201550 STRPU|ENTREZ:766074|NCBI:XP_001200267
STRPU|ENTREZ:757575|NCBI:XP_001175691 STRPU|ENTREZ:753700|NCBI:XP_001178130
ASHGO|ENTREZ:4621208|UniProtKB:Q756V8 YEAST|SGD:S000004438|UniProtKB:Q06204
ASHGO|ENTREZ:4621357|UniProtKB:Q756W7 YEAST|SGD:S000004883|UniProtKB:P53437
CAEBR|ENTREZ:5630998|NCBI:XP_001679833 CAEEL|WB:WBGene00005068|UniProtKB:Q95ZY2
CAEEL|WB:WBGene00018938|UniProtKB:O61760 CAEEL|WB:WBGene00044558|UniProtKB:Q4R120 CAEEL|WB:WBGene00010412|UniProtKB:Q9XU19
ASHGO|ENTREZ:4620947|UniProtKB:Q757W5 NEUCR|ENTREZ:3873770|UniProtKB:Q7RZI2
ASHGO|ENTREZ:4619945|UniProtKB:Q75B58 YEAST|SGD:S000003113|UniProtKB:P33891
EMENI|ENTREZ:2873848|UniProtKB:Q5B8N0 NEUCR|ENTREZ:3872977|UniProtKB:Q873H7
EMENI|ENTREZ:2874956|UniProtKB:Q5BBS1 NEUCR|ENTREZ:3877484|UniProtKB:Q7S7W0
ASHGO|ENTREZ:4621212|UniProtKB:Q756V4 YEAST|SGD:S000004536|UniProtKB:Q04632
ASHGO|ENTREZ:4621085|UniProtKB:Q757J0 YEAST|SGD:S000005438|UniProtKB:Q08236
ASHGO|ENTREZ:4622492|UniProtKB:Q752C0 YEAST|SGD:S000001199|UniProtKB:P38852
CAEEL|WB:WBGene00022441|UniProtKB:Q86DM1 CAEEL|WB:WBGene00022444|UniProtKB:Q9N4A2 CAEEL|WB:WBGene00022443|UniProtKB:Q9N4A3
ASHGO|ENTREZ:4622185|UniProtKB:Q753Q0 YEAST|SGD:S000004516|UniProtKB:P54003
ASHGO|ENTREZ:4621700|UniProtKB:Q755A2 YEAST|SGD:S000003047|UniProtKB:P53158
DANRE|ENSEMBL:ENSDARG00000057706|UniProtKB:A2BEN8 FUGRU|ENSEMBL:ENSTRUG00000016425|ENSEMBL:ENSTRUP00000041979
CAEEL|WB:WBGene00002110|UniProtKB:Q7JKM7 CAEEL|WB:WBGene00002112|UniProtKB:Q7JKM8 CAEEL|WB:WBGene00002108|UniProtKB:Q7JKN0
MOUSE|MGI:MGI:1917312|UniProtKB:Q9D9S4 RAT|RGD:1561702|NCBI:XP_001056953
DANRE|ENSEMBL:ENSDARG00000068096|UniProtKB:A2BFU3 FUGRU|ENSEMBL:ENSTRUG00000016588|ENSEMBL:ENSTRUP00000042424
MOUSE|MGI:MGI:1923901|UniProtKB:Q9D996 RAT|RGD:1591579|NCBI:XP_001064175
DANRE|ZFIN:ZDB-GENE-060526-126|UniProtKB:A2BGL6 FUGRU|ENSEMBL:ENSTRUG00000014139|ENSEMBL:ENSTRUP00000036172
ORYSJ|ENTREZ:4330191|UniProtKB:Q6H6I3 ORYSJ|ENTREZ:4336573|UniProtKB:Q7XAD5
DANRE|ENSEMBL:ENSDARG00000068194|UniProtKB:A2BGS7 FUGRU|ENSEMBL:ENSTRUG00000000453|ENSEMBL:ENSTRUP00000001066
MOUSE|MGI:MGI:2145420|UniProtKB:Q8K023 RAT|RGD:708428|UniProtKB:P51652
ORYSJ|ENTREZ:4341309|UniProtKB:Q0DBI4 ORYSJ|ENTREZ:4328784|UniProtKB:Q6H6J2
MOUSE|MGI:MGI:1915598|UniProtKB:Q9DCQ7 RAT|RGD:1307899|NCBI:XP_001067141
DANRE|ENSEMBL:ENSDARG00000061806|UniProtKB:A2BGW4 FUGRU|ENSEMBL:ENSTRUG00000016045|ENSEMBL:ENSTRUP00000041035
MOUSE|MGI:MGI:2685116|NCBI:XP_995941 RAT|RGD:1565598|NCBI:XP_001055923
MOUSE|MGI:MGI:3030689|NCBI:NP_666735 RAT|RGD:1332998|NCBI:NP_001000873
MOUSE|MGI:MGI:3031146|NCBI:NP_666474 RAT|RGD:1332868|NCBI:NP_001000603
ORYSJ|ENTREZ:4336616|UniProtKB:Q0JB60 ORYSJ|ENTREZ:4330227|UniProtKB:Q6H6L8
MOUSE|MGI:MGI:3039565|NCBI:NP_001001177 RAT|RGD:1597063|UniProtKB:Q4V8H4
DANRE|ENSEMBL:ENSDARG00000038011|UniProtKB:A2BHI2 FUGRU|ENSEMBL:ENSTRUG00000012544|ENSEMBL:ENSTRUP00000031767
ORYSJ|ENTREZ:4330080|UniProtKB:Q6H878 ORYSJ|ENTREZ:4336452|UniProtKB:Q7XKJ6
DANRE|ENSEMBL:ENSDARG00000061548|UniProtKB:A2CEM5 FUGRU|ENSEMBL:ENSTRUG00000012249|ENSEMBL:ENSTRUP00000031007
ORYSJ|ENTREZ:4346884|UniProtKB:Q6H5L8 ORYSJ|ENTREZ:4345541|UniProtKB:Q6Z9V4
DANRE|ENSEMBL:ENSDARG00000067889|UniProtKB:A2CF29 FUGRU|ENSEMBL:ENSTRUG00000016220|ENSEMBL:ENSTRUP00000041467
ORYSJ|ENTREZ:4336532|UniProtKB:Q0JBD6 ORYSJ|ENTREZ:4330143|UniProtKB:Q6H635
BACSU|ENTREZ:936598|UniProtKB:Q795U4 BACTN|ENTREZ:1076204|UniProtKB:Q8A6G0 CHLAA|ENTREZ:5827010|UniProtKB:A9WI57 DEIRA|ENTREZ:1798546|UniProtKB:Q9RYE3 ENTHI|ENTREZ:3406382|NCBI:XP_652065 METAC|ENTREZ:1473196|UniProtKB:Q8TR74 METAC|ENTREZ:1472181|UniProtKB:Q8TTY6 SULSO|ENTREZ:1453283|UniProtKB:P95962 THEMA|ENTREZ:898324|UniProtKB:Q9X0P5
ORYSJ|ENTREZ:4336604|UniProtKB:Q0JB69 ORYSJ|ENTREZ:4330215|UniProtKB:Q6H672
DANRE|ZFIN:ZDB-GENE-070424-24|UniProtKB:A3KNK9 FUGRU|ENSEMBL:ENSTRUG00000004036|ENSEMBL:ENSTRUP00000009571
ORYSJ|ENTREZ:4330203|UniProtKB:Q6H6G4 ORYSJ|ENTREZ:4336587|UniProtKB:Q7XU26
ARATH|TAIR:locus:2115440|NCBI:NP_195371.1 ARATH|TAIR:locus:2159823|NCBI:NP_001078682.1 CAEEL|WB:WBGene00016506|UniProtKB:P91143 CHLRE|ENTREZ:5724106|UniProtKB:A8I0H8 CHLRE|ENTREZ:5726997|UniProtKB:A8JFA2 GLOVI|ENTREZ:2602081|UniProtKB:Q7NF49 GLOVI|ENTREZ:2600737|UniProtKB:Q7NI49 ORYSJ|ENTREZ:4338815|UniProtKB:Q60DW4 ORYSJ|ENTREZ:4330459|UniProtKB:Q6YVH6 STRCO|ENTREZ:1098320|UniProtKB:Q9KZR5 STRCO|ENTREZ:1095893|UniProtKB:Q9RJG4 FUGRU|ENSEMBL:ENSTRUG00000003248|ENSEMBL:ENSTRUP00000007615
AQUAE|ENTREZ:1193526|UniProtKB:O67719 BACTN|ENTREZ:1074759|UniProtKB:Q8A1L2 BRAJA|ENTREZ:1053326|UniProtKB:Q89DC0 ECOLI|ECOLI:EG10741-MONOMER|UniProtKB:P0AFK0 GEOSL|ENTREZ:2687965|UniProtKB:Q74BI1 GLOVI|ENTREZ:2598823|UniProtKB:Q7NKW5 GLOVI|ENTREZ:2599536|UniProtKB:Q7NN08 LEPIN|ENTREZ:1151528|UniProtKB:Q8F462 PSEA7|ENTREZ:5357760|UniProtKB:A6VBI7 PSEA7|ENTREZ:5356179|UniProtKB:A6VBI9 SULSO|ENTREZ:1454933|UniProtKB:Q9UX51 XENTR|ENSEMBL:ENSXETG00000004934|ENSEMBL:ENSXETP00000010763
AQUAE|ENTREZ:1192676|UniProtKB:O66533 BACTN|ENTREZ:1075775|UniProtKB:Q8A7B9 BRAJA|ENTREZ:1054281|UniProtKB:Q89RR6 BRAJA|ENTREZ:1055302|UniProtKB:Q89U67 DEIRA|ENTREZ:1798130|UniProtKB:Q9RYL1 ECOLI|ECOLI:EG12244-MONOMER|UniProtKB:P37197 GEOSL|ENTREZ:2686901|UniProtKB:Q749D0 GEOSL|ENTREZ:2686269|UniProtKB:Q74FY6 LEPIN|ENTREZ:1152851|UniProtKB:Q8F0I4 LEPIN|ENTREZ:1150009|UniProtKB:Q8F892 METAC|ENTREZ:1474804|UniProtKB:Q8TLW5 PSEA7|ENTREZ:5357697|UniProtKB:A6VBX4
BACTN|ENTREZ:1075751|UniProtKB:Q8A792 BRAJA|ENTREZ:1048273|UniProtKB:Q89HJ6 BRAJA|ENTREZ:1047758|UniProtKB:Q89WD6 GEOSL|ENTREZ:2688192|UniProtKB:Q74B34 GLOVI|ENTREZ:2601485|UniProtKB:Q7NC95 GLOVI|ENTREZ:2602107|UniProtKB:Q7NF24 GLOVI|ENTREZ:2600601|UniProtKB:Q7NII3 GLOVI|ENTREZ:2600184|UniProtKB:Q7NJQ0 GLOVI|ENTREZ:2599672|UniProtKB:Q7NNE0 LEPIN|ENTREZ:1153234|UniProtKB:Q8EZG2 LEPIN|ENTREZ:1150924|UniProtKB:Q8F5T6 PSEA7|ENTREZ:5354228|UniProtKB:A6UZA1
ANOGA|ENSEMBL:AGAP010878|ENSEMBL:AGAP010878-PA BOVIN|ENSEMBL:ENSBTAG00000003389|ENSEMBL:ENSBTAP00000004395 CANFA|ENSEMBL:ENSCAFG00000023751|ENSEMBL:ENSCAFP00000032136 DANRE|ZFIN:ZDB-GENE-040718-310|UniProtKB:Q502T6 CHICK|ENTREZ:424861|NCBI:NP_001103149 HUMAN|ENSEMBL:ENSG00000184945|UniProtKB:Q8IXF9 HUMAN|ENSEMBL:ENSG00000185176|UniProtKB:A6NM10 MACMU|ENSEMBL:ENSMMUG00000031103|ENSEMBL:ENSMMUP00000037298 MONDO|ENSEMBL:ENSMODG00000018460|ENSEMBL:ENSMODP00000023015 MOUSE|MGI:MGI:2664636|UniProtKB:Q8CHJ2 RAT|RGD:1562727|NCBI:XP_346077 FUGRU|ENSEMBL:ENSTRUG00000016254|ENSEMBL:ENSTRUP00000041554
BOVIN|ENSEMBL:ENSBTAG00000008956|UniProtKB:A7YW30 CANFA|ENSEMBL:ENSCAFG00000007461|ENSEMBL:ENSCAFP00000011081 CHICK|ENTREZ:396175|UniProtKB:Q90769 HUMAN|ENSEMBL:ENSG00000169664|UniProtKB:A6NJW9 HUMAN|ENSEMBL:ENSG00000172116|UniProtKB:P10966 MACMU|ENSEMBL:ENSMMUG00000003532|ENSEMBL:ENSMMUP00000036354 MONDO|ENSEMBL:ENSMODG00000009530|ENSEMBL:ENSMODP00000011916 MOUSE|MGI:MGI:88347|UniProtKB:P10300 ORNAN|ENSEMBL:ENSOANG00000010357|ENSEMBL:ENSOANP00000016429 ORNAN|ENSEMBL:ENSOANG00000010356|ENSEMBL:ENSOANP00000016428 PANTR|ENSEMBL:ENSPTRG00000012160|ENSEMBL:ENSPTRP00000020855 RAT|RGD:2317|UniProtKB:P05541
BOVIN|ENSEMBL:ENSBTAG00000004874|UniProtKB:Q0VCJ1 CANFA|ENSEMBL:ENSCAFG00000019266|ENSEMBL:ENSCAFP00000028422 CHICK|ENTREZ:419415|UniProtKB:Q5ZJI3 HUMAN|ENSEMBL:ENSG00000175756|UniProtKB:Q9NWT8 HUMAN|ENSEMBL:ENSG00000215725|UniProtKB:Q9NWT8 MACMU|ENSEMBL:ENSMMUG00000015830|ENSEMBL:ENSMMUP00000020808 MONDO|ENSEMBL:ENSMODG00000006423|ENSEMBL:ENSMODP00000007971 MOUSE|MGI:MGI:1913327|UniProtKB:Q9DCJ7 ORNAN|ENSEMBL:ENSOANG00000005556|ENSEMBL:ENSOANP00000008828 PANTR|ENSEMBL:ENSPTRG00000000027|ENSEMBL:ENSPTRP00000000043 RAT|RGD:1303211|UniProtKB:Q6AY68 FUGRU|ENSEMBL:ENSTRUG00000014026|ENSEMBL:ENSTRUP00000035879
BOVIN|ENSEMBL:ENSBTAG00000008833|UniProtKB:Q3ZBQ9 CANFA|ENSEMBL:ENSCAFG00000000598|ENSEMBL:ENSCAFP00000000845 HUMAN|ENSEMBL:ENSG00000204444|UniProtKB:O95445 HUMAN|ENSEMBL:ENSG00000206304|UniProtKB:O95445 HUMAN|ENSEMBL:ENSG00000206409|UniProtKB:O95445 MACMU|ENSEMBL:ENSMMUG00000005303|ENSEMBL:ENSMMUP00000007020 MONDO|ENSEMBL:ENSMODG00000015298|ENSEMBL:ENSMODP00000019105 MOUSE|MGI:MGI:1930124|UniProtKB:Q9Z1R3 ORNAN|ENSEMBL:ENSOANG00000009630|ENSEMBL:ENSOANP00000015294 PANTR|ENSEMBL:ENSPTRG00000017972|ENSEMBL:ENSPTRP00000030671 RAT|RGD:620773|UniProtKB:P14630 XENTR|ENSEMBL:ENSXETG00000002499|ENSEMBL:ENSXETP00000005319
BACTN|ENTREZ:1075195|UniProtKB:Q8A6P5 PSEA7|ENTREZ:5359677|UniProtKB:A6VAP9
BACTN|ENTREZ:1073854|UniProtKB:Q8A599 PSEA7|ENTREZ:5358054|UniProtKB:A6VCF8
CANFA|ENSEMBL:ENSCAFG00000001628|ENSEMBL:ENSCAFP00000002378 HUMAN|ENSEMBL:ENSG00000188112|UniProtKB:Q5T0Z8 HUMAN|ENSEMBL:ENSG00000198487|UniProtKB:Q5T0Z8 MACMU|ENSEMBL:ENSMMUG00000015498|ENSEMBL:ENSMMUP00000020334 MACMU|ENSEMBL:ENSMMUG00000007771|ENSEMBL:ENSMMUP00000010211 MONDO|ENSEMBL:ENSMODG00000012765|ENSEMBL:ENSMODP00000015972 MOUSE|MGI:MGI:2146908|UniProtKB:Q91Z58 ORNAN|ENSEMBL:ENSOANG00000002017|ENSEMBL:ENSOANP00000003198 ORNAN|ENSEMBL:ENSOANG00000022570|ENSEMBL:ENSOANP00000028825 PANTR|ENSEMBL:ENSPTRG00000018166|ENSEMBL:ENSPTRP00000031038 PANTR|ENSEMBL:ENSPTRG00000024205|ENSEMBL:ENSPTRP00000045793 RAT|RGD:1561662|NCBI:XP_001064784
HUMAN|ENSEMBL:ENSG00000198064|UniProtKB:Q92617 HUMAN|ENSEMBL:ENSG00000169246|UniProtKB:A8MRT5 HUMAN|ENSEMBL:ENSG00000214967|UniProtKB:Q86VD5 HUMAN|ENSEMBL:ENSG00000183889|UniProtKB:Q86VD5 HUMAN|ENSEMBL:ENSG00000196908|UniProtKB:A6NJ64 HUMAN|ENSEMBL:ENSG00000185208|UniProtKB:Q9UND3 HUMAN|ENSEMBL:ENSG00000214372|UniProtKB:A8MZ50 HUMAN|ENSEMBL:ENSG00000205515|UniProtKB:A6NJU9 HUMAN|ENSEMBL:ENSG00000153081|UniProtKB:A6NHP6 MACMU|ENSEMBL:ENSMMUG00000013870|ENSEMBL:ENSMMUP00000032617 ORYSJ|ENTREZ:4345128|UniProtKB:Q0J6U2 PANTR|ENSEMBL:ENSPTRG00000023727|ENSEMBL:ENSPTRP00000043510
BACTN|ENTREZ:1075122|UniProtKB:Q8A026 STRCO|ENTREZ:1100478|UniProtKB:Q9FBP0
ARATH|TAIR:locus:2121065|NCBI:NP_568035.1 ORYSJ|ENTREZ:4347312|UniProtKB:Q6YXI0
BACTN|ENTREZ:1073239|UniProtKB:Q8A8M3 PSEA7|ENTREZ:5356804|UniProtKB:A6VD85
BACTN|ENTREZ:1073168|UniProtKB:Q8A837 PSEA7|ENTREZ:5357747|UniProtKB:A6UZ26
ASHGO|ENTREZ:4620488|UniProtKB:Q75A03 EMENI|ENTREZ:2867968|UniProtKB:Q5ARG7 YEAST|SGD:S000005606|UniProtKB:Q08496
ASHGO|ENTREZ:4618524|UniProtKB:Q75F26 EMENI|ENTREZ:2872627|UniProtKB:Q5B3P8 NEUCR|ENTREZ:3880811|UniProtKB:Q7SF40
ASHGO|ENTREZ:4623070|UniProtKB:Q74ZU6 YEAST|SGD:S000002508|UniProtKB:Q03862 SCHPO|GeneDB_Spombe:SPBC23E6.05|UniProtKB:O60180
CHLRE|ENTREZ:5720987|UniProtKB:A8J281 ECOLI|ECOLI:EG12022-MONOMER|UniProtKB:P33371 PSEA7|ENTREZ:5358127|UniProtKB:A6V2U4
EMENI|ENTREZ:2869347|UniProtKB:Q5AVQ7 NEUCR|ENTREZ:3874693|UniProtKB:Q7S1T2 SCHPO|GeneDB_Spombe:SPAC2F3.02|UniProtKB:O14085
ASHGO|ENTREZ:4623248|UniProtKB:Q74ZB9 EMENI|ENTREZ:2870734|UniProtKB:Q5AZV7 YEAST|SGD:S000004268|UniProtKB:Q05854
EMENI|ENTREZ:2870516|UniProtKB:Q5AYN3 NEUCR|ENTREZ:3875179|UniProtKB:Q7S2X6 SCHPO|GeneDB_Spombe:SPBC27B12.07|UniProtKB:O42997
ASHGO|ENTREZ:4622425|UniProtKB:Q752I1 EMENI|ENTREZ:2870580|UniProtKB:Q5AXV1 YEAST|SGD:S000002212|UniProtKB:Q07376
ARATH|TAIR:locus:2147655|NCBI:NP_197498.1 ORYSJ|ENTREZ:4344918|UniProtKB:Q6ZCE6
ASHGO|ENTREZ:4623163|UniProtKB:Q74ZK5 EMENI|ENTREZ:2874491|UniProtKB:Q5B9S3 YEAST|SGD:S000000384|UniProtKB:P38125
EMENI|ENTREZ:2869379|UniProtKB:Q5AVQ0 NEUCR|ENTREZ:3881211|UniProtKB:Q7SG87 YEAST|SGD:S000001451|UniProtKB:P35184
CAEBR|ENTREZ:5636220|NCBI:XP_001673437 CAEEL|WB:WBGene00001675|UniProtKB:Q9XTB2
ARATH|TAIR:locus:504955233|NCBI:NP_680559.2 ORYSJ|ENTREZ:4327111|UniProtKB:Q5NBC6
STRCO|ENTREZ:1095996|UniProtKB:Q93RZ7 SULSO|ENTREZ:1455242|UniProtKB:Q97ZB8 SULSO|ENTREZ:1455054|UniProtKB:Q9UXH5
DICDI|dictyBase:DDB_G0286639|UniProtKB:Q54LH1 SULSO|ENTREZ:1453210|UniProtKB:Q97U31 SULSO|ENTREZ:1454201|UniProtKB:Q97YX8
SULSO|ENTREZ:1453238|UniProtKB:Q97U05 SULSO|ENTREZ:1454308|UniProtKB:Q97YN3 SULSO|ENTREZ:1454200|UniProtKB:Q97YX9
CHLAA|ENTREZ:5828360|UniProtKB:A9WK33 SULSO|ENTREZ:1452968|UniProtKB:Q97UQ7 SULSO|ENTREZ:1454359|UniProtKB:Q97YH9
TETTH|ENTREZ:4512176|NCBI:XP_001021305 TETTH|ENTREZ:4501340|UniProtKB:Q22YU6 TETTH|ENTREZ:4501337|UniProtKB:Q22YU9
PLAYO|ENTREZ:3854177|UniProtKB:Q7R997 TETTH|ENTREZ:4517412|NCBI:XP_001026447 TETTH|ENTREZ:4502972|UniProtKB:Q235D6
TETTH|ENTREZ:4512815|NCBI:XP_001021994 TETTH|ENTREZ:4517351|NCBI:XP_001026582 TETTH|ENTREZ:4512814|NCBI:XP_001021993
TETTH|ENTREZ:4514750|NCBI:XP_001023988 TETTH|ENTREZ:4502714|UniProtKB:Q234R5 TETTH|ENTREZ:4507822|UniProtKB:Q23KF6
CAEBR|ENTREZ:5634604|NCBI:XP_001671898 CAEEL|WB:WBGene00018778|UniProtKB:O45075
TETTH|ENTREZ:4497953|NCBI:XP_001007548 TETTH|ENTREZ:4497951|NCBI:XP_001007546 TETTH|ENTREZ:4497952|NCBI:XP_001007547
TETTH|ENTREZ:4522478|NCBI:XP_001031476 TETTH|ENTREZ:4511563|NCBI:XP_001020815 TETTH|ENTREZ:4518404|UniProtKB:Q24HJ5
CAEBR|ENTREZ:5627423|NCBI:XP_001669428 CAEEL|WB:WBGene00012384|UniProtKB:Q9XWK9
CAEBR|ENTREZ:5634501|NCBI:XP_001671811 CAEEL|WB:WBGene00007496|UniProtKB:Q17876
CAEBR|ENTREZ:5635099|NCBI:XP_001672360 CAEEL|WB:WBGene00018182|UniProtKB:Q20159
STRPU|ENTREZ:754550|NCBI:XP_001186101 STRPU|ENTREZ:766945|NCBI:XP_001203220
STRPU|ENTREZ:766036|NCBI:XP_001199937 STRPU|ENTREZ:756645|NCBI:XP_001196061
STRPU|ENTREZ:765855|NCBI:XP_001198435 STRPU|ENTREZ:756325|NCBI:XP_001194568
STRPU|ENTREZ:766696|NCBI:XP_001202669 STRPU|ENTREZ:762736|NCBI:XP_001198472
STRPU|ENTREZ:757370|NCBI:XP_001175775 STRPU|ENTREZ:752125|NCBI:XP_001176472
STRPU|ENTREZ:755163|NCBI:XP_001188610 STRPU|ENTREZ:767084|NCBI:XP_001203543
STRPU|ENTREZ:764732|NCBI:XP_001201198 STRPU|ENTREZ:761132|NCBI:XP_001190852
STRPU|ENTREZ:765454|NCBI:XP_001196377 STRPU|ENTREZ:753942|NCBI:XP_001183803
STRPU|ENTREZ:761611|NCBI:XP_001192538 STRPU|ENTREZ:757317|NCBI:XP_001197844
STRPU|ENTREZ:752387|NCBI:XP_001178819 STRPU|ENTREZ:761530|NCBI:XP_001192272
METAC|ENTREZ:1475610|UniProtKB:Q8TJR2 METAC|ENTREZ:1472918|UniProtKB:Q8TRY3 PLAYO|ENTREZ:3791908|UniProtKB:Q7RBY7
METAC|ENTREZ:1472625|UniProtKB:Q8TSR2 METAC|ENTREZ:1472408|UniProtKB:Q8TTC1 METAC|ENTREZ:1472391|UniProtKB:Q8TTD8
METAC|ENTREZ:1476070|UniProtKB:Q8TIH3 METAC|ENTREZ:1472724|UniProtKB:Q8TSG4 METAC|ENTREZ:1472199|UniProtKB:Q8TTW8
METAC|ENTREZ:1475899|UniProtKB:Q8TIY4 METAC|ENTREZ:1472697|UniProtKB:Q8TSJ1 STRCO|ENTREZ:1096733|UniProtKB:Q93IW0
METAC|ENTREZ:1475790|UniProtKB:Q8TJ91 METAC|ENTREZ:1473103|UniProtKB:Q8TRG5 METAC|ENTREZ:1473099|UniProtKB:Q8TRG8
METAC|ENTREZ:1475789|UniProtKB:Q8TJ92 METAC|ENTREZ:1473102|UniProtKB:Q8TRG6 METAC|ENTREZ:1473100|UniProtKB:Q8TRG7
METAC|ENTREZ:1476334|UniProtKB:Q8THS2 METAC|ENTREZ:1472957|UniProtKB:Q8TRV2 METAC|ENTREZ:1472956|UniProtKB:Q8TRV3
METAC|ENTREZ:1475608|UniProtKB:Q8TJR4 METAC|ENTREZ:1472920|UniProtKB:Q8TRY1 THEMA|ENTREZ:897750|UniProtKB:Q9WZB3
BOVIN|ENSEMBL:ENSBTAG00000033303|ENSEMBL:ENSBTAP00000044554 ORNAN|ENSEMBL:ENSOANG00000021919|ENSEMBL:ENSOANP00000027944
STRPU|ENTREZ:759983|NCBI:XP_001186465 STRPU|ENTREZ:764082|NCBI:XP_001200276
BACSU|ENTREZ:935922|UniProtKB:P24009 METAC|ENTREZ:1472683|UniProtKB:Q8TSK5 METAC|ENTREZ:1472682|UniProtKB:Q8TSK6
METAC|ENTREZ:1476020|UniProtKB:Q8TIM1 METAC|ENTREZ:1472657|UniProtKB:Q8TSN0 THEMA|ENTREZ:898170|UniProtKB:Q9X138
ARATH|TAIR:locus:2103187|NCBI:NP_187699.2 ARATH|TAIR:locus:2156794|NCBI:NP_196137.1
DANRE|ENSEMBL:ENSDARG00000070451|ENSEMBL:ENSDARP00000094180 CHICK|ENTREZ:769729|NCBI:XP_001231839 CHICK|ENTREZ:426064|NCBI:XP_423742 ORNAN|ENSEMBL:ENSOANG00000002677|ENSEMBL:ENSOANP00000004262
CHICK|ENTREZ:776771|NCBI:XP_001236273 CHICK|ENTREZ:776259|NCBI:XP_001235790 CHICK|ENTREZ:776495|NCBI:XP_001236013 CHICK|ENTREZ:776497|NCBI:XP_001236015
CHICK|ENTREZ:768647|NCBI:XP_001231701 CHICK|ENTREZ:768668|NCBI:XP_001231735 CHICK|ENTREZ:768597|NCBI:XP_001231631 CHICK|ENTREZ:429936|NCBI:XP_427491
CHICK|ENTREZ:428829|UniProtKB:P37067 CHICK|ENTREZ:423002|UniProtKB:P37070 CHICK|ENTREZ:428826|UniProtKB:P37072 CHICK|ENTREZ:428830|UniProtKB:Q90807
CHICK|ENTREZ:769279|NCBI:XP_001231279 CHICK|ENTREZ:768365|NCBI:XP_001231239 CHICK|ENTREZ:768393|NCBI:XP_001231277 CHICK|ENTREZ:425098|NCBI:XP_422890
CHICK|ENTREZ:772080|NCBI:XP_001233972 CHICK|ENTREZ:420041|NCBI:XP_418163 CHICK|ENTREZ:771977|NCBI:XP_001235182 CHICK|ENTREZ:420039|NCBI:XP_418162
CHICK|ENTREZ:777160|NCBI:XP_001236630 CHICK|ENTREZ:776590|NCBI:XP_001236104 CHICK|ENTREZ:776574|NCBI:XP_001236090 ORNAN|ENSEMBL:ENSOANG00000020484|ENSEMBL:ENSOANP00000026047
CANFA|ENSEMBL:ENSCAFG00000006679|UniProtKB:P01002 CHICK|ENTREZ:769800|NCBI:XP_001233107 CHICK|ENTREZ:416236|NCBI:NP_001106132 CHICK|ENTREZ:416235|UniProtKB:P10184
CANFA|ENSEMBL:ENSCAFG00000001587|ENSEMBL:ENSCAFP00000002309 CHICK|ENTREZ:768582|UniProtKB:Q2YHU1 CHICK|ENTREZ:769228|UniProtKB:Q2YHU2 MOUSE|MGI:MGI:2443478|NCBI:NP_796057
CHLAA|ENTREZ:5828411|UniProtKB:A9W9P9 CHLAA|ENTREZ:5828412|UniProtKB:A9W9Q0 CHLAA|ENTREZ:5828413|UniProtKB:A9W9Q1 CHLAA|ENTREZ:5826818|UniProtKB:A9WGN1
ANOGA|ENSEMBL:AGAP010431|ENSEMBL:AGAP010431-PA DROME|FB:FBgn0085399|UniProtKB:Q86P20
ANOGA|ENSEMBL:AGAP010430|ENSEMBL:AGAP010430-PA DROME|FB:FBgn0034489|UniProtKB:Q86LH3
STRPU|ENTREZ:753430|NCBI:XP_001182244 STRPU|ENTREZ:760458|NCBI:XP_001188374
STRPU|ENTREZ:753872|NCBI:XP_001178343 STRPU|ENTREZ:757882|NCBI:XP_001176176
STRPU|ENTREZ:754915|NCBI:XP_001187565 STRPU|ENTREZ:758975|NCBI:XP_001183073
LEPIN|ENTREZ:1153002|UniProtKB:Q8F037 PSEA7|ENTREZ:5355423|UniProtKB:A6V0Q5
ARATH|TAIR:locus:505006488|NCBI:NP_567525.1 ARATH|TAIR:locus:2169063|NCBI:NP_199572.1
STRPU|ENTREZ:753816|NCBI:XP_001183457 STRPU|ENTREZ:758276|NCBI:XP_001180896
STRPU|ENTREZ:760020|NCBI:XP_001186619 STRPU|ENTREZ:756163|NCBI:XP_001193757
DANRE|ZFIN:ZDB-GENE-050417-148|UniProtKB:Q5RGD3 DANRE|ZFIN:ZDB-GENE-040426-1893|UniProtKB:Q6P5J5 FUGRU|ENSEMBL:ENSTRUG00000006593|ENSEMBL:ENSTRUP00000016198
DANRE|ENSEMBL:ENSDARG00000055861|UniProtKB:Q5RGN8 DANRE|ENSEMBL:ENSDARG00000045530|UniProtKB:Q5RGN8 FUGRU|ENSEMBL:ENSTRUG00000013651|ENSEMBL:ENSTRUP00000034883
DANRE|ZFIN:ZDB-GENE-050417-72|UniProtKB:Q568I4 DANRE|ZFIN:ZDB-GENE-030131-5274|UniProtKB:Q804H0 DANRE|ZFIN:ZDB-GENE-030131-6554|UniProtKB:Q804H1
DANRE|ENSEMBL:ENSDARG00000058248|ENSEMBL:ENSDARP00000075535 DANRE|ENSEMBL:ENSDARG00000070989|UniProtKB:Q5CZQ8 FUGRU|ENSEMBL:ENSTRUG00000012210|ENSEMBL:ENSTRUP00000030927
DANRE|ENSEMBL:ENSDARG00000068030|ENSEMBL:ENSDARP00000088920 DANRE|ZFIN:ZDB-GENE-040724-111|UniProtKB:Q5SVN4 FUGRU|ENSEMBL:ENSTRUG00000001402|ENSEMBL:ENSTRUP00000003223
DANRE|ZFIN:ZDB-GENE-041001-157|UniProtKB:Q5TZ81 DANRE|ZFIN:ZDB-GENE-041001-156|UniProtKB:Q5TZ78 DANRE|ZFIN:ZDB-GENE-020812-2|UniProtKB:Q98T96
DANRE|ZFIN:ZDB-GENE-041210-124|UniProtKB:Q5RHW2 DANRE|ZFIN:ZDB-GENE-041210-143|UniProtKB:Q5RHW3 XENTR|ENSEMBL:ENSXETG00000005438|ENSEMBL:ENSXETP00000011971
DANRE|ENSEMBL:ENSDARG00000039895|ENSEMBL:ENSDARP00000058354 DANRE|ZFIN:ZDB-GENE-040724-148|UniProtKB:Q5SNU1 DANRE|ENSEMBL:ENSDARG00000043776|UniProtKB:Q5SNU2
DANRE|ENSEMBL:ENSDARG00000057948|UniProtKB:A3KFT0 DANRE|ZFIN:ZDB-GENE-041001-10|UniProtKB:Q5VSN2 DANRE|ZFIN:ZDB-GENE-041001-11|UniProtKB:Q5VSN6
BOVIN|ENSEMBL:ENSBTAG00000038584|UniProtKB:A6QPI8 DANRE|ZFIN:ZDB-GENE-040801-228|UniProtKB:Q6DBT0 DANRE|ZFIN:ZDB-GENE-040718-194|UniProtKB:Q6DGM5
BOVIN|ENSEMBL:ENSBTAG00000000941|UniProtKB:A4FV32 CANFA|ENSEMBL:ENSCAFG00000004224|ENSEMBL:ENSCAFP00000006267 CIOIN|ENSEMBL:ENSCING00000008568|ENSEMBL:ENSCINP00000017478 DANRE|ZFIN:ZDB-GENE-040426-754|UniProtKB:Q7ZVV3 CHICK|ENTREZ:424758|UniProtKB:Q5F3S2 HUMAN|ENSEMBL:ENSG00000115762|UniProtKB:Q96CS7 MACMU|ENSEMBL:ENSMMUG00000006158|ENSEMBL:ENSMMUP00000008095 MONDO|ENSEMBL:ENSMODG00000018634|ENSEMBL:ENSMODP00000023237 MOUSE|MGI:MGI:2385825|UniProtKB:Q9QZC7 ORNAN|ENSEMBL:ENSOANG00000022068|ENSEMBL:ENSOANP00000028141 PANTR|ENSEMBL:ENSPTRG00000012461|ENSEMBL:ENSPTRP00000021331 RAT|RGD:1310954|NCBI:XP_217372 STRPU|ENTREZ:592453|NCBI:XP_001193191 FUGRU|ENSEMBL:ENSTRUG00000016204|ENSEMBL:ENSTRUP00000041432 XENTR|ENSEMBL:ENSXETG00000026788|ENSEMBL:ENSXETP00000030360
BOVIN|ENSEMBL:ENSBTAG00000034441|UniProtKB:A5D7T7 CANFA|ENSEMBL:ENSCAFG00000005555|ENSEMBL:ENSCAFP00000008303 CHICK|ENTREZ:770086|NCBI:XP_001233404 CHICK|ENTREZ:421259|NCBI:XP_429829 HUMAN|ENSEMBL:ENSG00000172264|UniProtKB:A1Z1Q3 MACMU|ENSEMBL:ENSMMUG00000021510|ENSEMBL:ENSMMUP00000028334 MACMU|ENSEMBL:ENSMMUG00000021681|ENSEMBL:ENSMMUP00000037476 MACMU|ENSEMBL:ENSMMUG00000010154|ENSEMBL:ENSMMUP00000013276 MONDO|ENSEMBL:ENSMODG00000005277|ENSEMBL:ENSMODP00000006503 MOUSE|MGI:MGI:1920149|UniProtKB:Q3UYG8 ORNAN|ENSEMBL:ENSOANG00000008436|ENSEMBL:ENSOANP00000013412 PANTR|ENSEMBL:ENSPTRG00000013261|ENSEMBL:ENSPTRP00000052365 RAT|RGD:1593580|NCBI:XP_001080245 RAT|RGD:1564304|NCBI:XP_001053169 FUGRU|ENSEMBL:ENSTRUG00000000219|ENSEMBL:ENSTRUP00000000478
ASHGO|ENTREZ:4621819|UniProtKB:Q754P0 YEAST|SGD:S000007624|UniProtKB:Q3E7A8
BRAJA|ENTREZ:1052882|UniProtKB:Q89Q90 ECOLI|ECOLI:EG10083-MONOMER|UniProtKB:P0AE28
DANRE|ZFIN:ZDB-GENE-040912-117|UniProtKB:Q66IA6 CHICK|ENTREZ:771649|NCBI:XP_001234906 HUMAN|ENSEMBL:ENSG00000187123|UniProtKB:Q86Y78 MACMU|ENSEMBL:ENSMMUG00000001914|ENSEMBL:ENSMMUP00000002559 MOUSE|MGI:MGI:2443848|UniProtKB:Q8BPP5 RAT|RGD:1587119|NCBI:XP_001053512 FUGRU|ENSEMBL:ENSTRUG00000011521|ENSEMBL:ENSTRUP00000029092 XENTR|ENSEMBL:ENSXETG00000004522|ENSEMBL:ENSXETP00000009813
YEAST|SGD:S000004070|UniProtKB:Q12396 YEAST|SGD:S000001846|UniProtKB:P43555
BOVIN|ENSEMBL:ENSBTAG00000011200|UniProtKB:A3KMW9 CANFA|ENSEMBL:ENSCAFG00000020190|ENSEMBL:ENSCAFP00000029945 DANRE|ENSEMBL:ENSDARG00000052254|ENSEMBL:ENSDARP00000068571 DANRE|ENSEMBL:ENSDARG00000068920|UniProtKB:A2BIH4 CHICK|ENTREZ:424510|NCBI:XP_001232649 HUMAN|ENSEMBL:ENSG00000122482|UniProtKB:Q9H582 MACMU|ENSEMBL:ENSMMUG00000007635|ENSEMBL:ENSMMUP00000010028 MONDO|ENSEMBL:ENSMODG00000012054|ENSEMBL:ENSMODP00000015101 MOUSE|MGI:MGI:1277212|NCBI:NP_081132 ORNAN|ENSEMBL:ENSOANG00000008112|ENSEMBL:ENSOANP00000012895 ORNAN|ENSEMBL:ENSOANG00000007039|ENSEMBL:ENSOANP00000011206 PANTR|ENSEMBL:ENSPTRG00000000947|ENSEMBL:ENSPTRP00000058808 RAT|RGD:1306805|NCBI:XP_001062824 FUGRU|ENSEMBL:ENSTRUG00000002936|ENSEMBL:ENSTRUP00000006856 XENTR|ENSEMBL:ENSXETG00000023985|ENSEMBL:ENSXETP00000051742
ARATH|TAIR:locus:2194095|NCBI:NP_173258.2 ARATH|TAIR:locus:2027874|NCBI:NP_177505.1
ARATH|TAIR:locus:505006155|NCBI:NP_564349.1 ARATH|TAIR:locus:2062345|NCBI:NP_181007.1
ARATH|TAIR:locus:2131719|NCBI:NP_567770.1 ARATH|TAIR:locus:2147319|NCBI:NP_568808.1
BOVIN|ENSEMBL:ENSBTAG00000019352|ENSEMBL:ENSBTAP00000051881 HUMAN|ENSEMBL:ENSG00000186113|UniProtKB:Q8NGL3 MACMU|ENSEMBL:ENSMMUG00000016287|ENSEMBL:ENSMMUP00000021396 MONDO|ENSEMBL:ENSMODG00000019981|ENSEMBL:ENSMODP00000024947 MOUSE|MGI:MGI:3030996|NCBI:NP_001011835 MOUSE|MGI:MGI:3030997|NCBI:NP_666855 PANTR|ENSEMBL:ENSPTRG00000003608|ENSEMBL:ENSPTRP00000006267 RAT|RGD:1332951|NCBI:NP_001000334
ARATH|TAIR:locus:2098999|NCBI:NP_567074.2 ARATH|TAIR:locus:2117129|NCBI:NP_567568.1
ARATH|TAIR:locus:2151576|NCBI:NP_200967.1 ARATH|TAIR:locus:2160304|NCBI:NP_196375.2
ARATH|TAIR:locus:2014245|NCBI:NP_176614.1 ARATH|TAIR:locus:2152975|NCBI:NP_198993.1
ARATH|TAIR:locus:2058718|NCBI:NP_181107.1 ARATH|TAIR:locus:2197490|NCBI:NP_174416.2
ARATH|TAIR:locus:2032945|NCBI:NP_564231.1 ARATH|TAIR:locus:2199337|NCBI:NP_564928.1
BOVIN|ENSEMBL:ENSBTAG00000019123|ENSEMBL:ENSBTAP00000025458 CANFA|ENSEMBL:ENSCAFG00000024473|UniProtKB:Q95N30 HUMAN|ENSEMBL:ENSG00000103313|UniProtKB:O15553 MACMU|ENSEMBL:ENSMMUG00000017969|ENSEMBL:ENSMMUP00000023622 MONDO|ENSEMBL:ENSMODG00000016453|ENSEMBL:ENSMODP00000034658 MOUSE|MGI:MGI:1859396|UniProtKB:Q9JJ26 PANTR|ENSEMBL:ENSPTRG00000007690|UniProtKB:Q95N50 RAT|RGD:61889|UniProtKB:Q9JJ25
METAC|ENTREZ:1472906|UniProtKB:Q8TRZ4 METAC|ENTREZ:1475753|UniProtKB:Q8TJC6 METAC|ENTREZ:1476293|UniProtKB:Q8THW2
METAC|ENTREZ:1472424|UniProtKB:Q8TTA5 METAC|ENTREZ:1472823|UniProtKB:Q8TS72 METAC|ENTREZ:1474314|UniProtKB:Q8TN68
LEPIN|ENTREZ:1150058|UniProtKB:Q8F844 LEPIN|ENTREZ:1149764|UniProtKB:Q8F8X8 LEPIN|ENTREZ:1149763|UniProtKB:Q8F8X9
MACMU|ENSEMBL:ENSMMUG00000032538|ENSEMBL:ENSMMUP00000016806 MACMU|ENSEMBL:ENSMMUG00000029288|ENSEMBL:ENSMMUP00000032766 MACMU|ENSEMBL:ENSMMUG00000002283|ENSEMBL:ENSMMUP00000003054
METAC|ENTREZ:1476393|UniProtKB:Q8THL5 METAC|ENTREZ:1476392|UniProtKB:Q8THL6 METAC|ENTREZ:1476391|UniProtKB:Q8THL7
BOVIN|ENSEMBL:ENSBTAG00000037397|ENSEMBL:ENSBTAP00000050476 DANRE|ZFIN:ZDB-GENE-040801-33|UniProtKB:Q6DEK7 HUMAN|ENSEMBL:ENSG00000178226|UniProtKB:Q5K4E3 MACMU|ENSEMBL:ENSMMUG00000002033|ENSEMBL:ENSMMUP00000002720 MONDO|ENSEMBL:ENSMODG00000001883|ENSEMBL:ENSMODP00000036066 MOUSE|MGI:MGI:1924863|UniProtKB:Q5K2P8 PANTR|ENSEMBL:ENSPTRG00000008036|ENSEMBL:ENSPTRP00000040585 RAT|RGD:1593186|UniProtKB:Q5K2P9
METAC|ENTREZ:1474076|UniProtKB:Q8TH40 METAC|ENTREZ:1473178|UniProtKB:Q8TH40 METAC|ENTREZ:1474348|UniProtKB:Q8TN34
METAC|ENTREZ:1476534|UniProtKB:Q8TH82 METAC|ENTREZ:1476321|UniProtKB:Q8THT5 METAC|ENTREZ:1472235|UniProtKB:Q8TTT2
SULSO|ENTREZ:1454420|UniProtKB:Q97YC0 SULSO|ENTREZ:1454394|UniProtKB:Q97YE5
ASHGO|ENTREZ:4620698|UniProtKB:Q758T4 YEAST|SGD:S000000006|UniProtKB:P18411
METAC|ENTREZ:1475469|UniProtKB:Q8TK45 METAC|ENTREZ:1475465|UniProtKB:Q8TK47 METAC|ENTREZ:1474341|UniProtKB:Q8TN41
BOVIN|ENSEMBL:ENSBTAG00000038858|ENSEMBL:ENSBTAP00000053005 HUMAN|ENSEMBL:ENSG00000217555|UniProtKB:Q9UBR5 MACMU|ENSEMBL:ENSMMUG00000000030|ENSEMBL:ENSMMUP00000000036 MONDO|ENSEMBL:ENSMODG00000006893|ENSEMBL:ENSMODP00000028227 MOUSE|MGI:MGI:1922708|UniProtKB:Q9DAS1 ORNAN|ENSEMBL:ENSOANG00000022778|ENSEMBL:ENSOANP00000029107 PANTR|ENSEMBL:ENSPTRG00000031191|ENSEMBL:ENSPTRP00000053517 RAT|RGD:620708|UniProtKB:Q9JK79
CAEBR|ENTREZ:5634910|NCBI:XP_001672177 CAEEL|WB:WBGene00008987|UniProtKB:Q93546 ORYSJ|ENTREZ:4346537|UniProtKB:Q6K407
ARATH|TAIR:locus:2157418|NCBI:NP_199917.1 CHLRE|ENTREZ:5719657|UniProtKB:A8IYH7 ORYSJ|ENTREZ:4350629|UniProtKB:Q2R3B8
ECOLI|ECOLI:EG11431-MONOMER|UniProtKB:P0AD37 ECOLI|ECOLI:EG11432-MONOMER|UniProtKB:P27238
ARATH|TAIR:locus:2039508|NCBI:NP_180252.2 BRAJA|ENTREZ:1052572|UniProtKB:Q89LL6 ORYSJ|ENTREZ:4326265|UniProtKB:Q5NBI9
ARATH|TAIR:locus:2063761|NCBI:NP_178438.2 CHLRE|ENTREZ:5725448|UniProtKB:A8I2Y1 ORYSJ|ENTREZ:4344777|UniProtKB:Q6YYJ6
ARATH|TAIR:locus:2026281|NCBI:NP_177275.1 BRAJA|ENTREZ:1049075|UniProtKB:Q89VQ7 ORYSJ|ENTREZ:4324549|UniProtKB:Q5JMS6
ARATH|TAIR:locus:2136804|NCBI:NP_567743.1 CHLRE|ENTREZ:5722002|UniProtKB:A8HX63 ORYSJ|ENTREZ:4334501|UniProtKB:Q0DMJ0
BRAJA|ENTREZ:1054146|UniProtKB:Q89RN8 CHLRE|ENTREZ:5716894|UniProtKB:A8IN41 PSEA7|ENTREZ:5356985|UniProtKB:A6VEY4
BACTN|ENTREZ:1074601|UniProtKB:Q8AAJ0 BRAJA|ENTREZ:1049978|UniProtKB:Q89HM0 CHLAA|ENTREZ:5825240|UniProtKB:A9WKJ5
ARATH|TAIR:locus:2041298|NCBI:NP_565539.1 CHLAA|ENTREZ:5825726|UniProtKB:A9WDH4 ORYSJ|ENTREZ:4329929|UniProtKB:Q6K1Z7
ARATH|TAIR:locus:2025437|NCBI:NP_171690.1 CHLRE|ENTREZ:5716827|UniProtKB:A8IMJ3 ORYSJ|ENTREZ:4328134|UniProtKB:Q0E4E4
CAEBR|ENTREZ:5641357|NCBI:XP_001677731 CAEEL|WB:WBGene00009560|UniProtKB:Q0G825 DANRE|ZFIN:ZDB-GENE-020123-1|UniProtKB:Q804R7
CAEBR|ENTREZ:5629903|NCBI:XP_001678786 CAEEL|WB:WBGene00013187|UniProtKB:O62059 STRPU|ENTREZ:584951|NCBI:XP_789888
ECOLI|ECOLI:G7214-MONOMER|UniProtKB:P0AD33 ECOLI|ECOLI:EG11876-MONOMER|UniProtKB:P32162
CAEBR|ENTREZ:5630953|NCBI:XP_001679789 CAEEL|WB:WBGene00017220|UniProtKB:Q8WQF7 MONDO|ENSEMBL:ENSMODG00000024931|ENSEMBL:ENSMODP00000036281
CAEBR|ENTREZ:5626951|NCBI:XP_001669180 CAEEL|WB:WBGene00022837|UniProtKB:Q9N4L2 STRPU|ENTREZ:373244|UniProtKB:Q9GSC9
CAEBR|ENTREZ:5638841|NCBI:XP_001667064 CAEEL|WB:WBGene00017171|UniProtKB:Q19101 PANTR|ENSEMBL:ENSPTRG00000000962|ENSEMBL:ENSPTRP00000001656
CAEBR|ENTREZ:5643068|NCBI:XP_001665595 CAEEL|WB:WBGene00000885|UniProtKB:Q09637 TETTH|ENTREZ:4509948|UniProtKB:Q23QY9
CAEBR|ENTREZ:5642268|NCBI:XP_001664819 CAEEL|WB:WBGene00003918|UniProtKB:Q17353 DANRE|ENSEMBL:ENSDARG00000034238|ENSEMBL:ENSDARP00000057800
CAEBR|ENTREZ:5630778|NCBI:XP_001679619 CAEEL|WB:WBGene00020782|UniProtKB:Q22757 DROME|FB:FBgn0034327|UniProtKB:Q9V8F3
CAEBR|ENTREZ:5632839|NCBI:XP_001670205 CAEEL|WB:WBGene00010918|UniProtKB:Q21538 PSEA7|ENTREZ:5357801|UniProtKB:A6VAG4
CAEBR|ENTREZ:5633447|NCBI:XP_001670796 CAEBR|ENTREZ:5633446|NCBI:XP_001670795 CAEEL|WB:WBGene00000019|UniProtKB:Q21213
CAEBR|ENTREZ:5639093|NCBI:XP_001667295 CAEEL|WB:WBGene00011644|UniProtKB:Q10049
CANFA|ENSEMBL:ENSCAFG00000025055|ENSEMBL:ENSCAFP00000034591 CHICK|ENTREZ:421106|NCBI:XP_419189
CAEBR|ENTREZ:5640323|NCBI:XP_001676811 CAEBR|ENTREZ:5640339|NCBI:XP_001676827 CAEEL|WB:WBGene00002125|UniProtKB:Q19746
CAEBR|ENTREZ:5633195|NCBI:XP_001670551 CAEBR|ENTREZ:5632321|NCBI:XP_001669708 CAEBR|ENTREZ:5636093|NCBI:XP_001673314
CAEBR|ENTREZ:5641495|NCBI:XP_001677867 CAEBR|ENTREZ:5641516|NCBI:XP_001677885 CAEEL|WB:WBGene00010940|UniProtKB:Q6BES2
CAEBR|ENTREZ:5636762|NCBI:XP_001673962 CAEBR|ENTREZ:5636680|NCBI:XP_001673880 CAEEL|WB:WBGene00008922|UniProtKB:Q9BI97
CAEBR|ENTREZ:5641159|NCBI:XP_001677567 CAEBR|ENTREZ:5641160|NCBI:XP_001677568 CAEEL|WB:WBGene00017571|UniProtKB:Q95QK3
CAEBR|ENTREZ:5635958|NCBI:XP_001673185 CAEBR|ENTREZ:5635956|NCBI:XP_001673183 CAEBR|ENTREZ:5635955|NCBI:XP_001673182
CAEBR|ENTREZ:5635444|NCBI:XP_001672695 CAEBR|ENTREZ:5635495|NCBI:XP_001672744 CAEEL|WB:WBGene00019981|UniProtKB:Q5F4U9
CAEBR|ENTREZ:5631452|NCBI:XP_001680272 CAEBR|ENTREZ:5631450|NCBI:XP_001680271 CAEEL|WB:WBGene00021142|UniProtKB:O44910
CAEBR|ENTREZ:5636015|NCBI:XP_001673240 CAEBR|ENTREZ:5640063|NCBI:XP_001676564 CAEEL|WB:WBGene00006554|UniProtKB:Q09376
CAEBR|ENTREZ:5639637|NCBI:XP_001676155 CAEBR|ENTREZ:5639638|NCBI:XP_001676156 CAEEL|WB:WBGene00011317|UniProtKB:Q8MPY7
TETTH|ENTREZ:4509366|NCBI:XP_001018711 TETTH|ENTREZ:4501457|UniProtKB:Q22ZH5
CAEBR|ENTREZ:5633583|NCBI:XP_001670931 CAEEL|WB:WBGene00004804|UniProtKB:P34707
ANOGA|ENSEMBL:AGAP012707|ENSEMBL:AGAP012707-PA BOVIN|ENSEMBL:ENSBTAG00000032546|ENSEMBL:ENSBTAP00000043507 BOVIN|ENSEMBL:ENSBTAG00000037413|UniProtKB:Q5EA91 CAEBR|ENTREZ:5639448|NCBI:XP_001675976 CAEEL|WB:WBGene00007959|UniProtKB:A6ZJ73 CANFA|ENSEMBL:ENSCAFG00000018083|ENSEMBL:ENSCAFP00000026726 CIOIN|ENSEMBL:ENSCING00000004114|ENSEMBL:ENSCINP00000008479 DANRE|ENSEMBL:ENSDARG00000067799|ENSEMBL:ENSDARP00000088433 DROME|FB:FBgn0033054|UniProtKB:Q7JRB2 ENTHI|ENTREZ:6219729|UniProtKB:B1N3J2 CHICK|ENTREZ:422344|UniProtKB:Q5ZHT8 HUMAN|ENSEMBL:ENSG00000157600|UniProtKB:Q5U3C3 MACMU|ENSEMBL:ENSMMUG00000022822|ENSEMBL:ENSMMUP00000030050 MONDO|ENSEMBL:ENSMODG00000025395|ENSEMBL:ENSMODP00000037992 MOUSE|MGI:MGI:2148020|UniProtKB:Q6PHN7 ORNAN|ENSEMBL:ENSOANG00000000756|ENSEMBL:ENSOANP00000001177 PANTR|ENSEMBL:ENSPTRG00000022181|ENSEMBL:ENSPTRP00000038181 RAT|RGD:1563286|NCBI:XP_346288 STRPU|ENTREZ:585892|NCBI:XP_790790 FUGRU|ENSEMBL:ENSTRUG00000002371|ENSEMBL:ENSTRUP00000005471 TETTH|ENTREZ:4524036|NCBI:XP_001032954 XENTR|ENSEMBL:ENSXETG00000012428|ENSEMBL:ENSXETP00000027171
ANOGA|ENSEMBL:AGAP005137|ENSEMBL:AGAP005137-PA ANOGA|ENSEMBL:AGAP005138|ENSEMBL:AGAP005138-PA BOVIN|ENSEMBL:ENSBTAG00000010228|ENSEMBL:ENSBTAP00000038577 CAEBR|ENTREZ:5638686|NCBI:XP_001666890 CAEEL|WB:WBGene00002988|UniProtKB:Q21192 CANFA|ENSEMBL:ENSCAFG00000020170|UniProtKB:Q865U7 CIOIN|ENSEMBL:ENSCING00000013048|UniProtKB:Q4H388 CIOIN|ENSEMBL:ENSCING00000006856|UniProtKB:Q4H389 DANRE|ZFIN:ZDB-GENE-050114-3|UniProtKB:Q4L1M5 DANRE|ZFIN:ZDB-GENE-050114-2|UniProtKB:Q4VJ29 DROME|FB:FBgn0052105|UniProtKB:Q9VTW5 CHICK|ENTREZ:396312|UniProtKB:P53413 HUMAN|ENSEMBL:ENSG00000136944|UniProtKB:O60663 MACMU|ENSEMBL:ENSMMUG00000002236|ENSEMBL:ENSMMUP00000002989 MONDO|ENSEMBL:ENSMODG00000019789|ENSEMBL:ENSMODP00000024700 MOUSE|MGI:MGI:1100513|UniProtKB:O88609 ORNAN|ENSEMBL:ENSOANG00000008581|ENSEMBL:ENSOANP00000013662 PANTR|ENSEMBL:ENSPTRG00000021377|ENSEMBL:ENSPTRP00000036533 STRPU|ENTREZ:585635|NCBI:XP_790548 FUGRU|ENSEMBL:ENSTRUG00000009042|ENSEMBL:ENSTRUP00000022733 XENTR|ENSEMBL:ENSXETG00000000742|ENSEMBL:ENSXETP00000001647 XENTR|ENSEMBL:ENSXETG00000000641|ENSEMBL:ENSXETP00000001419
ANOGA|ENSEMBL:AGAP012362|ENSEMBL:AGAP012362-PA ARATH|TAIR:locus:2123757|NCBI:NP_567908.1 BOVIN|ENSEMBL:ENSBTAG00000016126|UniProtKB:Q3ZC98 CAEBR|ENTREZ:5627871|NCBI:XP_001668212 CAEEL|WB:WBGene00003788|UniProtKB:Q22078 CANFA|ENSEMBL:ENSCAFG00000004729|ENSEMBL:ENSCAFP00000007050 CIOIN|ENSEMBL:ENSCING00000009550|ENSEMBL:ENSCINP00000019434 DANRE|ZFIN:ZDB-GENE-040801-145|UniProtKB:Q6DBY0 DICDI|dictyBase:DDB_G0285415|UniProtKB:Q54NA0 DROME|FB:FBgn0034310|UniProtKB:Q8SZH5 CHICK|ENTREZ:422120|UniProtKB:Q5ZIU6 HUMAN|ENSEMBL:ENSG00000125450|UniProtKB:Q9BW27 MACMU|ENSEMBL:ENSMMUG00000018018|ENSEMBL:ENSMMUP00000023675 MONDO|ENSEMBL:ENSMODG00000007246|ENSEMBL:ENSMODP00000008983 MOUSE|MGI:MGI:3046173|UniProtKB:Q8R480 ORNAN|ENSEMBL:ENSOANG00000008323|ENSEMBL:ENSOANP00000013230 ORYSJ|ENTREZ:4326176|UniProtKB:Q8LIZ0 PANTR|ENSEMBL:ENSPTRG00000009637|ENSEMBL:ENSPTRP00000016374 RAT|RGD:1311942|UniProtKB:Q4QQS8 STRPU|ENTREZ:590002|NCBI:XP_001178124 FUGRU|ENSEMBL:ENSTRUG00000011208|ENSEMBL:ENSTRUP00000028297 XENTR|ENSEMBL:ENSXETG00000027060|UniProtKB:Q6DK84
ANOGA|ENSEMBL:AGAP012406|ENSEMBL:AGAP012406-PA ARATH|TAIR:locus:2014530|NCBI:NP_171825.3 BOVIN|ENSEMBL:ENSBTAG00000011268|ENSEMBL:ENSBTAP00000043140 CANFA|ENSEMBL:ENSCAFG00000009022|ENSEMBL:ENSCAFP00000013261 CHLRE|ENTREZ:5725906|UniProtKB:A8JD31 DANRE|ZFIN:ZDB-GENE-060503-182|UniProtKB:Q1LU94 DICDI|dictyBase:DDB_G0292044|UniProtKB:Q54DT5 DICDI|dictyBase:DDB_G0268586|UniProtKB:Q55F97 DROME|FB:FBgn0037185|UniProtKB:Q9VNR8 ENTHI|ENTREZ:3405368|NCBI:XP_651073 CHICK|ENTREZ:770964|NCBI:XP_001234281 HUMAN|ENSEMBL:ENSG00000180694|UniProtKB:Q6YI46 MACMU|ENSEMBL:ENSMMUG00000004011|ENSEMBL:ENSMMUP00000005351 MONDO|ENSEMBL:ENSMODG00000007607|ENSEMBL:ENSMODP00000009438 MOUSE|MGI:MGI:2140359|UniProtKB:Q3U145 ORNAN|ENSEMBL:ENSOANG00000015357|ENSEMBL:ENSOANP00000024163 ORYSJ|ENTREZ:4344144|UniProtKB:Q8H3D8 PANTR|ENSEMBL:ENSPTRG00000020410|ENSEMBL:ENSPTRP00000034911 RAT|RGD:1310839|NCBI:XP_232797 STRPU|ENTREZ:580758|NCBI:XP_785889 FUGRU|ENSEMBL:ENSTRUG00000014333|ENSEMBL:ENSTRUP00000036648 XENTR|ENSEMBL:ENSXETG00000014606|ENSEMBL:ENSXETP00000031954
ANOGA|ENSEMBL:AGAP006887|ENSEMBL:AGAP006887-PA BOVIN|ENSEMBL:ENSBTAG00000026495|UniProtKB:Q32KN5 CANFA|ENSEMBL:ENSCAFG00000001370|ENSEMBL:ENSCAFP00000001956 CHLRE|ENTREZ:5722456|UniProtKB:A8J5C4 CIOIN|ENSEMBL:ENSCING00000014694|ENSEMBL:ENSCINP00000026441 DANRE|ENSEMBL:ENSDARG00000053360|UniProtKB:Q503Z7 DANRE|ZFIN:ZDB-GENE-040801-122|UniProtKB:Q6DEH4 DROME|FB:FBgn0033687|UniProtKB:A1Z8T9 CHICK|ENTREZ:418019|UniProtKB:Q5ZHX2 HUMAN|ENSEMBL:ENSG00000100246|UniProtKB:O96015 LEIMA|ENTREZ:5650641|UniProtKB:Q4QES6 MACMU|ENSEMBL:ENSMMUG00000004868|ENSEMBL:ENSMMUP00000006472 MONDO|ENSEMBL:ENSMODG00000009584|ENSEMBL:ENSMODP00000011975 MOUSE|MGI:MGI:1859217|UniProtKB:Q9DCM4 ORNAN|ENSEMBL:ENSOANG00000010585|ENSEMBL:ENSOANP00000016773 PANTR|ENSEMBL:ENSPTRG00000014379|ENSEMBL:ENSPTRP00000024768 RAT|RGD:1559781|NCBI:XP_228124 RAT|RGD:1309099|UniProtKB:Q5PPH7 STRPU|ENTREZ:589737|NCBI:XP_794465 FUGRU|ENSEMBL:ENSTRUG00000003654|ENSEMBL:ENSTRUP00000008556 TETTH|ENTREZ:4523020|NCBI:XP_001031982 XENTR|ENSEMBL:ENSXETG00000006905|UniProtKB:Q6DIF1
ANOGA|ENSEMBL:AGAP006924|ENSEMBL:AGAP006924-PA BOVIN|ENSEMBL:ENSBTAG00000000744|UniProtKB:Q148G7 CAEBR|ENTREZ:5627199|NCBI:XP_001668265 CAEEL|WB:WBGene00021827|UniProtKB:Q9N3F1 CANFA|ENSEMBL:ENSCAFG00000006518|ENSEMBL:ENSCAFP00000009758 CIOIN|ENSEMBL:ENSCING00000002842|ENSEMBL:ENSCINP00000005799 DICDI|dictyBase:DDB_G0290757|UniProtKB:Q54FM4 DROME|FB:FBgn0086446|UniProtKB:Q9VIZ1 CHICK|ENTREZ:771257|NCBI:XP_001233433 HUMAN|ENSEMBL:ENSG00000104671|UniProtKB:O00399 MACMU|ENSEMBL:ENSMMUG00000013735|ENSEMBL:ENSMMUP00000032160 MONDO|ENSEMBL:ENSMODG00000019010|ENSEMBL:ENSMODP00000023722 MOUSE|MGI:MGI:1343154|UniProtKB:Q9WUB4 NEUCR|ENTREZ:3873829|UniProtKB:Q7RZH2 ORNAN|ENSEMBL:ENSOANG00000004843|ENSEMBL:ENSOANP00000007672 PANTR|ENSEMBL:ENSPTRG00000020134|ENSEMBL:ENSPTRP00000044768 RAT|RGD:1307549|NCBI:XP_001059405 STRPU|ENTREZ:581558|NCBI:XP_786640 FUGRU|ENSEMBL:ENSTRUG00000004797|ENSEMBL:ENSTRUP00000011458 FUGRU|ENSEMBL:ENSTRUG00000000046|ENSEMBL:ENSTRUP00000000109 TETTH|ENTREZ:4518108|UniProtKB:Q24GP5 XENTR|ENSEMBL:ENSXETG00000010252|ENSEMBL:ENSXETP00000022598
ANOGA|ENSEMBL:AGAP006166|ENSEMBL:AGAP006166-PA BOVIN|ENSEMBL:ENSBTAG00000006528|ENSEMBL:ENSBTAP00000008587 CAEBR|ENTREZ:5626954|NCBI:XP_001668943 CAEEL|WB:WBGene00016744|UniProtKB:O01514 CANFA|ENSEMBL:ENSCAFG00000003161|ENSEMBL:ENSCAFP00000004721 CHLRE|ENTREZ:5717850|UniProtKB:A8ISS3 DROME|FB:FBgn0034622|UniProtKB:Q9W2H5 CHICK|ENTREZ:420745|NCBI:XP_418843 HUMAN|ENSEMBL:ENSG00000122507|UniProtKB:Q3SYG4 LEIMA|ENTREZ:5656237|UniProtKB:Q4Q5F8 MACMU|ENSEMBL:ENSMMUG00000002886|ENSEMBL:ENSMMUP00000003856 MONDO|ENSEMBL:ENSMODG00000024029|ENSEMBL:ENSMODP00000032653 MOUSE|MGI:MGI:2442833|UniProtKB:Q811G0 ORNAN|ENSEMBL:ENSOANG00000004159|ENSEMBL:ENSOANP00000006601 ORNAN|ENSEMBL:ENSOANG00000004157|ENSEMBL:ENSOANP00000006600 PANTR|ENSEMBL:ENSPTRG00000019069|ENSEMBL:ENSPTRP00000059259 RAT|RGD:1308472|NCBI:XP_001074574 STRPU|ENTREZ:589076|NCBI:XP_793825 STRPU|ENTREZ:587077|NCBI:XP_001194496 FUGRU|ENSEMBL:ENSTRUG00000000291|ENSEMBL:ENSTRUP00000000646 TETTH|ENTREZ:4505936|NCBI:XP_001015287 XENTR|ENSEMBL:ENSXETG00000021125|ENSEMBL:ENSXETP00000045671
ANOGA|ENSEMBL:AGAP006172|ENSEMBL:AGAP006172-PA BOVIN|ENSEMBL:ENSBTAG00000008110|UniProtKB:Q58CS6 CAEBR|ENTREZ:5627439|NCBI:XP_001668704 CAEEL|WB:WBGene00022465|UniProtKB:Q8TA52 CANFA|ENSEMBL:ENSCAFG00000018659|ENSEMBL:ENSCAFP00000027528 CHLRE|ENTREZ:5727460|UniProtKB:Q8LLV9 CIOIN|ENSEMBL:ENSCING00000005972|ENSEMBL:ENSCINP00000012339 DANRE|ZFIN:ZDB-GENE-040614-2|UniProtKB:Q66I67 DROME|FB:FBgn0050441|UniProtKB:Q4QQ03 CHICK|ENTREZ:417671|NCBI:XP_415917 HUMAN|ENSEMBL:ENSG00000109083|UniProtKB:Q8IY31 LEIMA|ENTREZ:5653743|UniProtKB:Q4Q794 MACMU|ENSEMBL:ENSMMUG00000019143|ENSEMBL:ENSMMUP00000025162 MONDO|ENSEMBL:ENSMODG00000019233|ENSEMBL:ENSMODP00000024008 MOUSE|MGI:MGI:1915585|UniProtKB:Q61025 ORNAN|ENSEMBL:ENSOANG00000012207|ENSEMBL:ENSOANP00000019321 PANTR|ENSEMBL:ENSPTRG00000008911|ENSEMBL:ENSPTRP00000015209 RAT|RGD:1309400|NCBI:XP_213403 STRPU|ENTREZ:593465|NCBI:XP_798031 FUGRU|ENSEMBL:ENSTRUG00000005157|ENSEMBL:ENSTRUP00000012359 TETTH|ENTREZ:4508286|NCBI:XP_001017518 XENTR|ENSEMBL:ENSXETG00000019444|UniProtKB:Q66KL7
ANOGA|ENSEMBL:AGAP007306|ENSEMBL:AGAP007306-PA EMENI|ENTREZ:2870732|UniProtKB:Q5AZU0 BOVIN|ENSEMBL:ENSBTAG00000019116|UniProtKB:A4FUE6 CAEBR|ENTREZ:5643015|NCBI:XP_001665544 CAEEL|WB:WBGene00016238|UniProtKB:P34349 CANFA|ENSEMBL:ENSCAFG00000010899|ENSEMBL:ENSCAFP00000016095 CIOIN|ENSEMBL:ENSCING00000006635|ENSEMBL:ENSCINP00000013624 DANRE|ZFIN:ZDB-GENE-040801-174|UniProtKB:Q6DH28 CHICK|ENTREZ:769173|NCBI:XP_001232395 CHICK|ENTREZ:429007|UniProtKB:Q5F495 HUMAN|ENSEMBL:ENSG00000115540|UniProtKB:Q9Y3A3 MACMU|ENSEMBL:ENSMMUG00000016547|ENSEMBL:ENSMMUP00000021742 MONDO|ENSEMBL:ENSMODG00000012305|ENSEMBL:ENSMODP00000015412 MOUSE|MGI:MGI:104899|UniProtKB:Q6PEB6 NEUCR|ENTREZ:3878455|UniProtKB:Q7S9M7 ORNAN|ENSEMBL:ENSOANG00000008195|ENSEMBL:ENSOANP00000013021 PANTR|ENSEMBL:ENSPTRG00000012775|ENSEMBL:ENSPTRP00000021829 RAT|RGD:620183|UniProtKB:Q9QYW3 STRPU|ENTREZ:578479|NCBI:XP_001185390 FUGRU|ENSEMBL:ENSTRUG00000015642|ENSEMBL:ENSTRUP00000039989 TETTH|ENTREZ:4516950|UniProtKB:Q24DD7 XENTR|ENSEMBL:ENSXETG00000025118|ENSEMBL:ENSXETP00000053828
ANOGA|ENSEMBL:AGAP007482|ENSEMBL:AGAP007482-PA ARATH|TAIR:locus:2201771|NCBI:NP_172316.2 EMENI|ENTREZ:2872674|UniProtKB:Q5B3J6 BOVIN|ENSEMBL:ENSBTAG00000008302|UniProtKB:Q08DT8 CANFA|ENSEMBL:ENSCAFG00000004024|ENSEMBL:ENSCAFP00000005976 CIOIN|ENSEMBL:ENSCING00000004476|ENSEMBL:ENSCINP00000009254 DANRE|ZFIN:ZDB-GENE-041210-174|UniProtKB:Q5RGZ9 DROME|FB:FBgn0035762|UniProtKB:Q9VS46 CHICK|ENTREZ:427848|NCBI:XP_425422 HUMAN|ENSEMBL:ENSG00000135249|UniProtKB:Q6NUQ1 MACMU|ENSEMBL:ENSMMUG00000004298|ENSEMBL:ENSMMUP00000005754 MONDO|ENSEMBL:ENSMODG00000017367|ENSEMBL:ENSMODP00000021680 MOUSE|MGI:MGI:1916233|UniProtKB:Q8BZ36 NEUCR|ENTREZ:3876100|UniProtKB:Q7S596 ORNAN|ENSEMBL:ENSOANG00000003164|ENSEMBL:ENSOANP00000005016 ORYSJ|ENTREZ:4344339|UniProtKB:Q7XIQ9 PANTR|ENSEMBL:ENSPTRG00000019566|ENSEMBL:ENSPTRP00000033509 RAT|RGD:1560433|NCBI:XP_001061644 SCHPO|GeneDB_Spombe:SPBC691.02c|UniProtKB:Q9C0W8 STRPU|ENTREZ:578742|NCBI:XP_783989 FUGRU|ENSEMBL:ENSTRUG00000012472|ENSEMBL:ENSTRUP00000031594 XENTR|ENSEMBL:ENSXETG00000023226|ENSEMBL:ENSXETP00000050204
HUMAN|ENSEMBL:ENSG00000180610|UniProtKB:A6NH08 PANTR|ENSEMBL:ENSPTRG00000031221|ENSEMBL:ENSPTRP00000053606
CAEBR|ENTREZ:5633930|NCBI:XP_001671269 CAEEL|WB:WBGene00017929|UniProtKB:O76366 XENTR|ENSEMBL:ENSXETG00000000072|ENSEMBL:ENSXETP00000000136
ANOGA|ENSEMBL:AGAP005070|ENSEMBL:AGAP005070-PA CAEBR|ENTREZ:5642706|NCBI:XP_001665245 CAEEL|WB:WBGene00014018|UniProtKB:P34656
HUMAN|ENSEMBL:ENSG00000132846|UniProtKB:Q96IU2 PANTR|ENSEMBL:ENSPTRG00000017009|ENSEMBL:ENSPTRP00000029123
CAEBR|ENTREZ:5627088|NCBI:XP_001667902 CAEEL|WB:WBGene00000177|UniProtKB:Q7JL16 DROME|FB:FBgn0033807|UniProtKB:Q7KY01
ANOGA|ENSEMBL:AGAP010552|ENSEMBL:AGAP010552-PA CAEBR|ENTREZ:5632068|NCBI:XP_001669483 CAEEL|WB:WBGene00013807|UniProtKB:Q9U2S7
ANOGA|ENSEMBL:AGAP010967|ENSEMBL:AGAP010967-PA CAEBR|ENTREZ:5641242|NCBI:XP_001677641 CAEEL|WB:WBGene00001465|UniProtKB:Q19115
CAEBR|ENTREZ:5636599|NCBI:XP_001673802 CAEEL|WB:WBGene00008551|UniProtKB:Q6BET0 DROME|FB:FBgn0030707|UniProtKB:Q9VXL9
CAEBR|ENTREZ:5640329|NCBI:XP_001676817 CAEBR|ENTREZ:5640330|NCBI:XP_001676818 CAEEL|WB:WBGene00002983|UniProtKB:Q95QQ8
CAEBR|ENTREZ:5638183|NCBI:XP_001675310 CAEEL|WB:WBGene00009226|UniProtKB:O17851 PSEA7|ENTREZ:5356253|UniProtKB:A6V1A9
CAEBR|ENTREZ:5634422|NCBI:XP_001671736 MONDO|ENSEMBL:ENSMODG00000018846|ENSEMBL:ENSMODP00000023512 ORNAN|ENSEMBL:ENSOANG00000008252|ENSEMBL:ENSOANP00000013109
ANOGA|ENSEMBL:AGAP000806|ENSEMBL:AGAP000806-PA CAEBR|ENTREZ:5640925|NCBI:XP_001677358 CAEEL|WB:WBGene00017013|UniProtKB:Q18914
CAEBR|ENTREZ:5640290|NCBI:XP_001676780 CAEEL|WB:WBGene00018517|UniProtKB:Q95ZT4
ASHGO|ENTREZ:4619149|UniProtKB:Q75DC8 YEAST|SGD:S000004650|UniProtKB:Q02630
CAEBR|ENTREZ:5630915|NCBI:XP_001679751 CAEEL|WB:WBGene00015889|UniProtKB:Q18061
HUMAN|ENSEMBL:ENSG00000167840|UniProtKB:Q9UNY5 PANTR|ENSEMBL:ENSPTRG00000008623|ENSEMBL:ENSPTRP00000014716
CAEBR|ENTREZ:5636836|NCBI:XP_001674035 CAEEL|WB:WBGene00000721|UniProtKB:Q17939
HUMAN|ENSEMBL:ENSG00000174652|UniProtKB:Q14584 PANTR|ENSEMBL:ENSPTRG00000023219|ENSEMBL:ENSPTRP00000056862
BOVIN|ENSEMBL:ENSBTAG00000000459|UniProtKB:Q5NDF2 DANRE|ZFIN:ZDB-GENE-050522-242|UniProtKB:Q5NDE5 CHICK|ENTREZ:428446|UniProtKB:Q5NDE8 HUMAN|ENSEMBL:ENSG00000144647|UniProtKB:Q8NAT1 MACMU|ENSEMBL:ENSMMUG00000009745|ENSEMBL:ENSMMUP00000012752 MONDO|ENSEMBL:ENSMODG00000015250|ENSEMBL:ENSMODP00000019050 MOUSE|MGI:MGI:2143424|UniProtKB:Q8BW41 ORNAN|ENSEMBL:ENSOANG00000010085|ENSEMBL:ENSOANP00000015984 PANTR|ENSEMBL:ENSPTRG00000014808|UniProtKB:Q5NDF1 RAT|RGD:1304827|UniProtKB:Q5NDF0 STRPU|ENTREZ:586676|NCBI:XP_001189753 STRPU|ENTREZ:586701|NCBI:XP_001189788 FUGRU|ENSEMBL:ENSTRUG00000013304|UniProtKB:Q5NDE4 XENTR|ENSEMBL:ENSXETG00000022021|UniProtKB:Q5NDE6
BOVIN|ENSEMBL:ENSBTAG00000030670|ENSEMBL:ENSBTAP00000040929 CANFA|ENSEMBL:ENSCAFG00000012045|ENSEMBL:ENSCAFP00000017731 DANRE|ENSEMBL:ENSDARG00000033012|ENSEMBL:ENSDARP00000095611 CHICK|ENTREZ:424039|NCBI:XP_421895 HUMAN|ENSEMBL:ENSG00000160299|UniProtKB:O95613 MACMU|ENSEMBL:ENSMMUG00000012914|ENSEMBL:ENSMMUP00000016959 MONDO|ENSEMBL:ENSMODG00000008392|ENSEMBL:ENSMODP00000028540 MOUSE|MGI:MGI:102722|UniProtKB:P48725 ORNAN|ENSEMBL:ENSOANG00000013560|ENSEMBL:ENSOANP00000021390 PANTR|ENSEMBL:ENSPTRG00000014023|ENSEMBL:ENSPTRP00000040619 STRPU|ENTREZ:578238|NCBI:XP_783515 STRPU|ENTREZ:582174|NCBI:XP_001190046 STRPU|ENTREZ:587767|NCBI:XP_001202204 FUGRU|ENSEMBL:ENSTRUG00000015141|ENSEMBL:ENSTRUP00000038673
CAEBR|ENTREZ:5640447|NCBI:XP_001676929 CAEEL|WB:WBGene00001619|UniProtKB:Q19693
HUMAN|ENSEMBL:ENSG00000196418|UniProtKB:Q15973 PANTR|ENSEMBL:ENSPTRG00000023216|ENSEMBL:ENSPTRP00000003713
BOVIN|ENSEMBL:ENSBTAG00000018902|UniProtKB:A4FUE7 CANFA|ENSEMBL:ENSCAFG00000008355|ENSEMBL:ENSCAFP00000012288 DANRE|ZFIN:ZDB-GENE-030131-3132|UniProtKB:Q7SXT7 HUMAN|ENSEMBL:ENSG00000104427|UniProtKB:Q96GY0 MACMU|ENSEMBL:ENSMMUG00000001653|ENSEMBL:ENSMMUP00000002217 MONDO|ENSEMBL:ENSMODG00000006695|ENSEMBL:ENSMODP00000008301 MOUSE|MGI:MGI:1914556|UniProtKB:Q8BJH1 ORNAN|ENSEMBL:ENSOANG00000008159|ENSEMBL:ENSOANP00000012957 PANTR|ENSEMBL:ENSPTRG00000020361|ENSEMBL:ENSPTRP00000034840 RAT|RGD:1311970|NCBI:XP_226971 STRPU|ENTREZ:584320|NCBI:XP_001202872 STRPU|ENTREZ:575211|NCBI:XP_780721 FUGRU|ENSEMBL:ENSTRUG00000003601|ENSEMBL:ENSTRUP00000008447 XENTR|ENSEMBL:ENSXETG00000007862|ENSEMBL:ENSXETP00000017190
BOVIN|ENSEMBL:ENSBTAG00000008190|UniProtKB:Q58CP2 CANFA|ENSEMBL:ENSCAFG00000010156|ENSEMBL:ENSCAFP00000032472 DANRE|ZFIN:ZDB-GENE-041010-55|UniProtKB:Q5XJ75 CHICK|ENTREZ:417542|NCBI:XP_415788 HUMAN|ENSEMBL:ENSG00000129103|UniProtKB:Q8NBJ7 MACMU|ENSEMBL:ENSMMUG00000015275|ENSEMBL:ENSMMUP00000020030 MONDO|ENSEMBL:ENSMODG00000014654|ENSEMBL:ENSMODP00000018311 MOUSE|MGI:MGI:1915152|UniProtKB:Q8BPG6 ORNAN|ENSEMBL:ENSOANG00000010443|ENSEMBL:ENSOANP00000016550 RAT|RGD:1563253|UniProtKB:Q5BK78 STRPU|ENTREZ:576301|NCBI:XP_001184392 STRPU|ENTREZ:762144|NCBI:XP_001194508 STRPU|ENTREZ:754717|NCBI:XP_001186776 XENTR|ENSEMBL:ENSXETG00000010068|UniProtKB:Q5FVY4
BOVIN|ENSEMBL:ENSBTAG00000018237|ENSEMBL:ENSBTAP00000024275 CANFA|ENSEMBL:ENSCAFG00000006050|ENSEMBL:ENSCAFP00000009088 CHICK|ENTREZ:418751|NCBI:XP_416950 HUMAN|ENSEMBL:ENSG00000041515|UniProtKB:Q9Y6X6 MACMU|ENSEMBL:ENSMMUG00000021231|ENSEMBL:ENSMMUP00000027957 MONDO|ENSEMBL:ENSMODG00000005056|ENSEMBL:ENSMODP00000006221 MOUSE|MGI:MGI:2685951|UniProtKB:Q5DU14 ORNAN|ENSEMBL:ENSOANG00000015599|ENSEMBL:ENSOANP00000024575 PANTR|ENSEMBL:ENSPTRG00000024071|ENSEMBL:ENSPTRP00000010242 RAT|RGD:621561|UniProtKB:Q9ERC1 STRPU|ENTREZ:593699|NCBI:XP_001200461 STRPU|ENTREZ:587143|NCBI:XP_001183332 FUGRU|ENSEMBL:ENSTRUG00000005675|ENSEMBL:ENSTRUP00000013746 XENTR|ENSEMBL:ENSXETG00000002648|ENSEMBL:ENSXETP00000005693
CANFA|ENSEMBL:ENSCAFG00000019665|ENSEMBL:ENSCAFP00000029098 DANRE|ZFIN:ZDB-GENE-070112-1352|UniProtKB:Q0P4D0 CHICK|ENTREZ:770563|NCBI:XP_001233902 HUMAN|ENSEMBL:ENSG00000198858|UniProtKB:Q96D70 MACMU|ENSEMBL:ENSMMUG00000009682|ENSEMBL:ENSMMUP00000012666 MONDO|ENSEMBL:ENSMODG00000005698|ENSEMBL:ENSMODP00000007061 MOUSE|MGI:MGI:1924814|UniProtKB:Q4VBF2 PANTR|ENSEMBL:ENSPTRG00000023423|ENSEMBL:ENSPTRP00000047029 RAT|RGD:1307067|NCBI:XP_343169 STRPU|ENTREZ:761751|NCBI:XP_001193105 STRPU|ENTREZ:757502|NCBI:XP_001177203 STRPU|ENTREZ:757097|NCBI:XP_001197403 STRPU|ENTREZ:754992|NCBI:XP_001187873 FUGRU|ENSEMBL:ENSTRUG00000004938|ENSEMBL:ENSTRUP00000011812
BOVIN|ENSEMBL:ENSBTAG00000000784|UniProtKB:Q3MHX4 CANFA|ENSEMBL:ENSCAFG00000012843|ENSEMBL:ENSCAFP00000018895 DROME|FB:FBgn0031419|UniProtKB:Q8SXK0 HUMAN|ENSEMBL:ENSG00000122085|UniProtKB:Q7Z6M4 MACMU|ENSEMBL:ENSMMUG00000006835|ENSEMBL:ENSMMUP00000008985 MONDO|ENSEMBL:ENSMODG00000015998|ENSEMBL:ENSMODP00000019962 MOUSE|MGI:MGI:1918355|UniProtKB:Q8BVN4 ORNAN|ENSEMBL:ENSOANG00000015611|ENSEMBL:ENSOANP00000024595 PANTR|ENSEMBL:ENSPTRG00000013116|ENSEMBL:ENSPTRP00000059649 RAT|RGD:1562440|UniProtKB:Q4G078 STRPU|ENTREZ:757374|NCBI:XP_001175540 STRPU|ENTREZ:753319|NCBI:XP_001176812 STRPU|ENTREZ:589692|NCBI:XP_001176490 FUGRU|ENSEMBL:ENSTRUG00000014052|ENSEMBL:ENSTRUP00000035948
BOVIN|ENSEMBL:ENSBTAG00000011460|ENSEMBL:ENSBTAP00000015228 CANFA|ENSEMBL:ENSCAFG00000015844|ENSEMBL:ENSCAFP00000023300 DANRE|ZFIN:ZDB-GENE-030131-5524|UniProtKB:Q7ZVF7 HUMAN|ENSEMBL:ENSG00000178502|UniProtKB:Q9NVR0 MACMU|ENSEMBL:ENSMMUG00000005962|ENSEMBL:ENSMMUP00000007841 MONDO|ENSEMBL:ENSMODG00000014725|ENSEMBL:ENSMODP00000018408 MOUSE|MGI:MGI:2388648|UniProtKB:Q8CE33 ORNAN|ENSEMBL:ENSOANG00000012660|ENSEMBL:ENSOANP00000020024 PANTR|ENSEMBL:ENSPTRG00000009183|ENSEMBL:ENSPTRP00000015643 RAT|RGD:1306673|NCBI:XP_001081458 STRPU|ENTREZ:580336|NCBI:XP_001193500 STRPU|ENTREZ:758461|NCBI:XP_001181488 STRPU|ENTREZ:753746|NCBI:XP_001183268 FUGRU|ENSEMBL:ENSTRUG00000015960|ENSEMBL:ENSTRUP00000040808
BOVIN|ENSEMBL:ENSBTAG00000006783|UniProtKB:Q3SZA2 CAEEL|WB:WBGene00016209|UniProtKB:Q8MNU8 CANFA|ENSEMBL:ENSCAFG00000004077|ENSEMBL:ENSCAFP00000006045 CIOIN|ENSEMBL:ENSCING00000002324|ENSEMBL:ENSCINP00000004732 CHICK|ENTREZ:770530|NCBI:XP_001233541 HUMAN|ENSEMBL:ENSG00000164898|UniProtKB:Q96HJ9 MACMU|ENSEMBL:ENSMMUG00000006769|ENSEMBL:ENSMMUP00000008903 MONDO|ENSEMBL:ENSMODG00000013750|ENSEMBL:ENSMODP00000017190 MOUSE|MGI:MGI:1913367|UniProtKB:Q9CR13 ORNAN|ENSEMBL:ENSOANG00000011083|ENSEMBL:ENSOANP00000017556 PANTR|ENSEMBL:ENSPTRG00000019754|ENSEMBL:ENSPTRP00000033839 RAT|RGD:1559476|UniProtKB:Q4G012 STRPU|ENTREZ:758665|NCBI:XP_001177124 STRPU|ENTREZ:752308|NCBI:XP_001175946
BOVIN|ENSEMBL:ENSBTAG00000020530|UniProtKB:Q32KZ1 CANFA|ENSEMBL:ENSCAFG00000006788|ENSEMBL:ENSCAFP00000010129 DANRE|ENSEMBL:ENSDARG00000039649|UniProtKB:A2BEV1 CHICK|ENTREZ:418930|NCBI:XP_417124 HUMAN|ENSEMBL:ENSG00000122033|UniProtKB:Q9H2K0 MACMU|ENSEMBL:ENSMMUG00000009030|ENSEMBL:ENSMMUP00000011836 MONDO|ENSEMBL:ENSMODG00000008962|ENSEMBL:ENSMODP00000011173 MOUSE|MGI:MGI:1923616|UniProtKB:Q9CZD5 ORNAN|ENSEMBL:ENSOANG00000009057|ENSEMBL:ENSOANP00000014420 PANTR|ENSEMBL:ENSPTRG00000005732|ENSEMBL:ENSPTRP00000009763 RAT|RGD:1592673|NCBI:XP_001069682 STRPU|ENTREZ:765267|NCBI:XP_001195675 STRPU|ENTREZ:757221|NCBI:XP_001197675 FUGRU|ENSEMBL:ENSTRUG00000013393|ENSEMBL:ENSTRUP00000034139
CAEBR|ENTREZ:5637035|NCBI:XP_001674230 CAEEL|WB:WBGene00019603|UniProtKB:O01589
CAEBR|ENTREZ:5643095|NCBI:XP_001665622 CAEEL|WB:WBGene00044603|UniProtKB:Q45EL0
CAEBR|ENTREZ:5629825|NCBI:XP_001678716 CAEEL|WB:WBGene00010043|UniProtKB:Q20756
HUMAN|ENSEMBL:ENSG00000160229|UniProtKB:Q96H40 PANTR|ENSEMBL:ENSPTRG00000029073|ENSEMBL:ENSPTRP00000048853
STRPU|ENTREZ:757823|NCBI:XP_001179392 STRPU|ENTREZ:764428|NCBI:XP_001200721
HUMAN|ENSEMBL:ENSG00000081386|UniProtKB:Q9Y2H8 PANTR|ENSEMBL:ENSPTRG00000023307|ENSEMBL:ENSPTRP00000036155
ASHGO|ENTREZ:4619855|UniProtKB:Q75BE0 YEAST|SGD:S000000327|UniProtKB:P32367
CAEBR|ENTREZ:5633908|NCBI:XP_001671248 CAEEL|WB:WBGene00050916|UniProtKB:A8WIS8
BOVIN|ENSEMBL:ENSBTAG00000039173|ENSEMBL:ENSBTAP00000051802 MACMU|ENSEMBL:ENSMMUG00000012026|ENSEMBL:ENSMMUP00000015774
ASHGO|ENTREZ:4622665|UniProtKB:Q751K1 YEAST|SGD:S000000915|UniProtKB:P40071
DROME|FB:FBgn0037396|UniProtKB:Q9VNK6 DROME|FB:FBgn0037397|UniProtKB:Q9VNK7
DROME|FB:FBgn0037398|UniProtKB:Q9VNK8 DROME|FB:FBgn0035262|UniProtKB:Q9W099
DROME|FB:FBgn0032262|UniProtKB:Q9VKU2 DROME|FB:FBgn0031201|UniProtKB:Q9VR70
DROME|FB:FBgn0037365|UniProtKB:Q9VNG7 DROME|FB:FBgn0030696|UniProtKB:Q9VXN8
DROME|FB:FBgn0036970|UniProtKB:Q9VPH9 DROME|FB:FBgn0036969|UniProtKB:Q9VWB4
DROME|FB:FBgn0031332|UniProtKB:Q9VQ01 DROME|FB:FBgn0031333|UniProtKB:Q9VQ02
DROME|FB:FBgn0037176|UniProtKB:Q9VNS8 DROME|FB:FBgn0037175|UniProtKB:Q9VNS9
DROME|FB:FBgn0037004|UniProtKB:Q9VPD9 DROME|FB:FBgn0037003|UniProtKB:Q9VPE0
SCHPO|GeneDB_Spombe:SPBC1198.11c|UniProtKB:Q9P6H9 SCHPO|GeneDB_Spombe:SPAC22F8.07c|UniProtKB:Q9UUI6
DROME|FB:FBgn0051928|UniProtKB:Q9VQ11 DROME|FB:FBgn0051926|UniProtKB:Q9VQ13
DROME|FB:FBgn0051682|UniProtKB:Q8IPY9 DROME|FB:FBgn0051679|UniProtKB:Q9VQ95
ANOGA|ENSEMBL:AGAP011125|ENSEMBL:AGAP011125-PA ARATH|TAIR:locus:2134228|NCBI:NP_195093.1 ASHGO|ENTREZ:4619144|UniProtKB:Q75DD3 EMENI|ENTREZ:3684054|UniProtKB:Q5AQH3 EMENI|ENTREZ:2869583|UniProtKB:Q5AVQ9 BACSU|ENTREZ:938714|UniProtKB:P54569 BACTN|ENTREZ:1075481|UniProtKB:Q8A1P5 BRAJA|ENTREZ:1049896|UniProtKB:Q89VC3 CAEBR|ENTREZ:5642979|NCBI:XP_001665508 CAEEL|WB:WBGene00003176|UniProtKB:Q20127 CHLRE|ENTREZ:5718252|UniProtKB:A8IUV2 CIOIN|ENSEMBL:ENSCING00000003335|ENSEMBL:ENSCINP00000022418 DROME|FB:FBgn0037975|UniProtKB:Q9VGF1 DROME|FB:FBgn0037974|UniProtKB:Q9VGF2 DROME|FB:FBgn0037973|UniProtKB:Q9VGF3 NEUCR|ENTREZ:3876718|UniProtKB:Q7S6W9 ORYSJ|ENTREZ:4352223|UniProtKB:Q2QQV2 PSEA7|ENTREZ:5354265|UniProtKB:A6VDB1 YEAST|SGD:S000004644|UniProtKB:Q04212 STRCO|ENTREZ:1102600|UniProtKB:Q9FBT0 STRCO|ENTREZ:1095772|UniProtKB:Q9RJW1 STRPU|ENTREZ:577380|NCBI:XP_782704 STRPU|ENTREZ:584746|NCBI:XP_001190116
ANOGA|ENSEMBL:AGAP009021|ENSEMBL:AGAP009021-PA BOVIN|ENSEMBL:ENSBTAG00000022114|UniProtKB:Q0VCH8 CAEBR|ENTREZ:5634083|NCBI:XP_001671420 CAEEL|WB:WBGene00044325|UniProtKB:Q95QS6 CANFA|ENSEMBL:ENSCAFG00000025273|ENSEMBL:ENSCAFP00000035003 CHLRE|ENTREZ:5728927|UniProtKB:Q84X76 CIOIN|ENSEMBL:ENSCING00000014912|ENSEMBL:ENSCINP00000026758 DROME|FB:FBgn0064912|UniProtKB:Q8SYF7 DROME|FB:FBgn0041004|UniProtKB:Q8SYF7 CHICK|ENTREZ:428387|UniProtKB:Q5ZKY6 HUMAN|ENSEMBL:ENSG00000164983|UniProtKB:Q6PI78 LEIMA|ENTREZ:5655999|UniProtKB:Q4Q071 LEIMA|ENTREZ:5649381|UniProtKB:Q4QI72 MACMU|ENSEMBL:ENSMMUG00000015122|ENSEMBL:ENSMMUP00000019821 MONDO|ENSEMBL:ENSMODG00000001868|ENSEMBL:ENSMODP00000002278 MOUSE|MGI:MGI:1922118|UniProtKB:Q4VAE3 ORNAN|ENSEMBL:ENSOANG00000020241|ENSEMBL:ENSOANP00000025720 PANTR|ENSEMBL:ENSPTRG00000020565|ENSEMBL:ENSPTRP00000035172 PLAYO|ENTREZ:3800311|UniProtKB:Q7R8F1 PLAYO|ENTREZ:3792549|UniProtKB:Q7RAF5 RAT|RGD:1563224|UniProtKB:A1L1L9 STRPU|ENTREZ:588109|NCBI:XP_001186497 FUGRU|ENSEMBL:ENSTRUG00000009027|ENSEMBL:ENSTRUP00000022699
ANOGA|ENSEMBL:AGAP010138|ENSEMBL:AGAP010138-PA AQUAE|ENTREZ:1193674|UniProtKB:O67777 ARATH|TAIR:locus:505006137|NCBI:NP_564132.2 EMENI|ENTREZ:2869324|UniProtKB:Q5AUI0 BACSU|ENTREZ:937156|UniProtKB:O05243 BRAJA|ENTREZ:1049586|UniProtKB:Q89V64 CHLRE|ENTREZ:5715608|UniProtKB:A8HMR3 CHLRE|ENTREZ:5717110|UniProtKB:A8IR06 DEIRA|ENTREZ:1800320|UniProtKB:Q9RR96 DROME|FB:FBgn0051688|UniProtKB:Q9VIM1 ENTHI|ENTREZ:3410317|NCBI:XP_656008 ECOLI|ECOLI:EG11935-MONOMER|UniProtKB:P0AF48 GEOSL|ENTREZ:2688688|UniProtKB:Q74EA7 GLOVI|ENTREZ:2599557|UniProtKB:Q7NMY7 METAC|ENTREZ:1475085|UniProtKB:Q8TL50 METAC|ENTREZ:1474213|UniProtKB:Q8TNG3 NEUCR|ENTREZ:3874294|UniProtKB:Q7S0S0 ORYSJ|ENTREZ:4328549|UniProtKB:Q6ZHS7 PSEA7|ENTREZ:5353972|UniProtKB:A6VE59 SCHPO|GeneDB_Spombe:SPAC4A8.02c|UniProtKB:O14155 STRCO|ENTREZ:1096564|UniProtKB:Q9EWY5 SULSO|ENTREZ:1453989|UniProtKB:Q97VS8 THEMA|ENTREZ:897192|UniProtKB:Q9X2I5
ANOGA|ENSEMBL:AGAP012301|ENSEMBL:AGAP012301-PA ARATH|TAIR:locus:2151626|NCBI:NP_200962.2 BOVIN|ENSEMBL:ENSBTAG00000017085|UniProtKB:Q1RMN0 CAEBR|ENTREZ:5639365|NCBI:XP_001675900 CAEEL|WB:WBGene00019867|UniProtKB:Q21697 CANFA|ENSEMBL:ENSCAFG00000008381|ENSEMBL:ENSCAFP00000012324 CIOIN|ENSEMBL:ENSCING00000002171|ENSEMBL:ENSCINP00000004442 DANRE|ZFIN:ZDB-GENE-040426-2311|UniProtKB:A8KC00 DROME|FB:FBgn0034427|UniProtKB:A1ZBI7 DROME|FB:FBgn0033431|UniProtKB:Q8MR45 CHICK|ENTREZ:422558|UniProtKB:Q5ZJG0 HUMAN|ENSEMBL:ENSG00000038002|UniProtKB:P20933 MACMU|ENSEMBL:ENSMMUG00000007393|ENSEMBL:ENSMMUP00000009701 MONDO|ENSEMBL:ENSMODG00000003821|ENSEMBL:ENSMODP00000004684 MOUSE|MGI:MGI:104873|UniProtKB:Q64191 NEUCR|ENTREZ:3875095|UniProtKB:Q7S2Q8 ORNAN|ENSEMBL:ENSOANG00000005290|ENSEMBL:ENSOANP00000008419 ORYSJ|ENTREZ:4336581|UniProtKB:Q0JB91 PANTR|ENSEMBL:ENSPTRG00000016618|ENSEMBL:ENSPTRP00000028510 RAT|RGD:1309646|UniProtKB:P30919 STRPU|ENTREZ:593612|NCBI:XP_001193626 FUGRU|ENSEMBL:ENSTRUG00000015862|ENSEMBL:ENSTRUP00000040550 XENTR|ENSEMBL:ENSXETG00000009427|ENSEMBL:ENSXETP00000020772
BOVIN|ENSEMBL:ENSBTAG00000007806|UniProtKB:Q3T0F7 CAEBR|ENTREZ:5639375|NCBI:XP_001675908 CAEEL|WB:WBGene00016616|UniProtKB:Q18587 CANFA|ENSEMBL:ENSCAFG00000003359|UniProtKB:Q863Z4 CIOIN|ENSEMBL:ENSCING00000014563|ENSEMBL:ENSCINP00000026278 DANRE|ZFIN:ZDB-GENE-040426-2166|UniProtKB:Q7T2B9 DICDI|dictyBase:DDB_G0268038|UniProtKB:Q55FM5 DROME|FB:FBgn0051715|UniProtKB:Q8MYY7 DROME|FB:FBgn0030982|UniProtKB:Q9VWM3 CHICK|ENTREZ:395702|UniProtKB:Q91955 HUMAN|ENSEMBL:ENSG00000105887|UniProtKB:P58546 LEPIN|ENTREZ:1153471|UniProtKB:Q8EYT4 MACMU|ENSEMBL:ENSMMUG00000017108|ENSEMBL:ENSMMUP00000022512 MONDO|ENSEMBL:ENSMODG00000022786|ENSEMBL:ENSMODP00000027268 MONDO|ENSEMBL:ENSMODG00000013977|ENSEMBL:ENSMODP00000017474 MOUSE|MGI:MGI:99445|UniProtKB:P62774 ORNAN|ENSEMBL:ENSOANG00000005012|ENSEMBL:ENSOANP00000007951 PANTR|ENSEMBL:ENSPTRG00000019732|ENSEMBL:ENSPTRP00000043964 RAT|RGD:619806|UniProtKB:P62775 STRPU|ENTREZ:587422|NCBI:XP_792242 FUGRU|ENSEMBL:ENSTRUG00000015952|ENSEMBL:ENSTRUP00000040787 TETTH|ENTREZ:4505101|NCBI:XP_001014383 XENTR|ENSEMBL:ENSXETG00000010610|ENSEMBL:ENSXETP00000023254
ANOGA|ENSEMBL:AGAP008150|ENSEMBL:AGAP008150-PA ARATH|TAIR:locus:2059024|NCBI:NP_565446.1 BOVIN|ENSEMBL:ENSBTAG00000006693|UniProtKB:A6QLL2 CAEBR|ENTREZ:5643742|NCBI:XP_001666241 CAEEL|WB:WBGene00022516|UniProtKB:P34599 CANFA|ENSEMBL:ENSCAFG00000013416|ENSEMBL:ENSCAFP00000019775 CIOIN|ENSEMBL:ENSCING00000003194|ENSEMBL:ENSCINP00000006528 DANRE|ZFIN:ZDB-GENE-021210-2|UniProtKB:Q6WFZ4 DROME|FB:FBgn0030620|UniProtKB:Q8T4F2 DROME|FB:FBgn0036920|UniProtKB:Q9VW58 CHICK|ENTREZ:424138|NCBI:XP_421989 HUMAN|ENSEMBL:ENSG00000128654|UniProtKB:O75431 MACMU|ENSEMBL:ENSMMUG00000010185|ENSEMBL:ENSMMUP00000013319 MONDO|ENSEMBL:ENSMODG00000009617|ENSEMBL:ENSMODP00000012015 MOUSE|MGI:MGI:1859652|UniProtKB:O88441 ORNAN|ENSEMBL:ENSOANG00000008621|ENSEMBL:ENSOANP00000013741 ORYSJ|ENTREZ:4340255|UniProtKB:Q0DE86 PANTR|ENSEMBL:ENSPTRG00000012674|ENSEMBL:ENSPTRP00000058871 RAT|RGD:1306473|UniProtKB:Q5U1Z9 SCHPO|GeneDB_Spombe:SPAC589.04|UniProtKB:Q9HE00 STRPU|ENTREZ:592456|NCBI:XP_797071 FUGRU|ENSEMBL:ENSTRUG00000009663|UniProtKB:Q1KKR5 XENTR|ENSEMBL:ENSXETG00000001802|UniProtKB:Q6GUH5
ANOGA|ENSEMBL:AGAP009523|ENSEMBL:AGAP009523-PA EMENI|ENTREZ:2872174|UniProtKB:Q5B506 BACTN|ENTREZ:1071705|UniProtKB:Q89ZJ8 BOVIN|ENSEMBL:ENSBTAG00000009263|UniProtKB:Q1JQC1 CANFA|ENSEMBL:ENSCAFG00000014174|ENSEMBL:ENSCAFP00000020891 CIOIN|ENSEMBL:ENSCING00000000429|ENSEMBL:ENSCINP00000000798 DICDI|dictyBase:DDB_G0289201|NCBI:EAL62834.1 DROME|FB:FBgn0031636|UniProtKB:Q9VR34 DROME|FB:FBgn0035763|UniProtKB:Q9VS47 CHICK|ENTREZ:425017|UniProtKB:Q5ZIT9 HUMAN|ENSEMBL:ENSG00000118855|UniProtKB:Q9H3U5 LEIMA|ENTREZ:5653220|UniProtKB:Q4Q8Q5 MACMU|ENSEMBL:ENSMMUG00000023510|ENSEMBL:ENSMMUP00000030947 MONDO|ENSEMBL:ENSMODG00000011438|ENSEMBL:ENSMODP00000014298 MOUSE|MGI:MGI:1914118|UniProtKB:Q9DC37 ORNAN|ENSEMBL:ENSOANG00000008987|ENSEMBL:ENSOANP00000014308 PANTR|ENSEMBL:ENSPTRG00000022830|ENSEMBL:ENSPTRP00000059714 RAT|RGD:1305751|NCBI:XP_342259 STRPU|ENTREZ:581192|NCBI:XP_786299 FUGRU|ENSEMBL:ENSTRUG00000003984|ENSEMBL:ENSTRUP00000009453 FUGRU|ENSEMBL:ENSTRUG00000014585|ENSEMBL:ENSTRUP00000037275 TETTH|ENTREZ:4505368|UniProtKB:Q23DH7 XENTR|ENSEMBL:ENSXETG00000012456|ENSEMBL:ENSXETP00000027234
ANOGA|ENSEMBL:AGAP006170|ENSEMBL:AGAP006170-PA BOVIN|ENSEMBL:ENSBTAG00000040383|ENSEMBL:ENSBTAP00000047557 BOVIN|ENSEMBL:ENSBTAG00000035776|UniProtKB:Q2YDG2 CANFA|ENSEMBL:ENSCAFG00000008887|ENSEMBL:ENSCAFP00000013044 CANFA|ENSEMBL:ENSCAFG00000024794|ENSEMBL:ENSCAFP00000034019 CHLRE|ENTREZ:5722953|UniProtKB:A8J795 CIOIN|ENSEMBL:ENSCING00000006358|ENSEMBL:ENSCINP00000013100 DROME|FB:FBgn0038122|UniProtKB:Q9VFY6 DROME|FB:FBgn0031721|UniProtKB:Q9VMP5 DROME|FB:FBgn0031720|UniProtKB:Q9VMP6 DROME|FB:FBgn0031430|UniProtKB:Q9VQD0 HUMAN|ENSEMBL:ENSG00000197826|UniProtKB:Q6V702 LEIMA|ENTREZ:5649510|UniProtKB:Q4QHU6 MACMU|ENSEMBL:ENSMMUG00000009068|ENSEMBL:ENSMMUP00000011899 MONDO|ENSEMBL:ENSMODG00000020786|ENSEMBL:ENSMODP00000026000 MOUSE|MGI:MGI:1916571|UniProtKB:Q810M1 ORNAN|ENSEMBL:ENSOANG00000022276|ENSEMBL:ENSOANP00000028420 PANTR|ENSEMBL:ENSPTRG00000023807|ENSEMBL:ENSPTRP00000053560 STRPU|ENTREZ:752490|NCBI:XP_001179259 STRPU|ENTREZ:761024|NCBI:XP_001190465 FUGRU|ENSEMBL:ENSTRUG00000000944|ENSEMBL:ENSTRUP00000002238 TETTH|ENTREZ:4504397|UniProtKB:Q23AB2 XENTR|ENSEMBL:ENSXETG00000021537|ENSEMBL:ENSXETP00000046544
ANOGA|ENSEMBL:AGAP006036|ENSEMBL:AGAP006036-PA BOVIN|ENSEMBL:ENSBTAG00000005442|ENSEMBL:ENSBTAP00000007160 CANFA|ENSEMBL:ENSCAFG00000018556|ENSEMBL:ENSCAFP00000027386 CHLRE|ENTREZ:5722581|UniProtKB:Q5XPS1 CIOIN|ENSEMBL:ENSCING00000007368|ENSEMBL:ENSCINP00000024358 DANRE|ZFIN:ZDB-GENE-050522-322|UniProtKB:Q502N3 DROME|FB:FBgn0035100|UniProtKB:Q8IGZ6 DROME|FB:FBgn0035256|UniProtKB:Q9W0A6 CHICK|ENTREZ:429114|NCBI:XP_426670 HUMAN|ENSEMBL:ENSG00000152763|UniProtKB:Q5VTH9 LEIMA|ENTREZ:5654688|UniProtKB:Q4Q3S3 MACMU|ENSEMBL:ENSMMUG00000000641|ENSEMBL:ENSMMUP00000000859 MONDO|ENSEMBL:ENSMODG00000000951|ENSEMBL:ENSMODP00000001135 MOUSE|MGI:MGI:2385328|NCBI:NP_666366 ORNAN|ENSEMBL:ENSOANG00000007145|ENSEMBL:ENSOANP00000011370 PANTR|ENSEMBL:ENSPTRG00000000836|ENSEMBL:ENSPTRP00000056609 RAT|RGD:1311027|UniProtKB:Q4V8G4 STRPU|ENTREZ:764048|NCBI:XP_001200228 STRPU|ENTREZ:574740|NCBI:XP_001180305 STRPU|ENTREZ:766821|NCBI:XP_001202944 FUGRU|ENSEMBL:ENSTRUG00000006622|ENSEMBL:ENSTRUP00000016282 TETTH|ENTREZ:4514259|NCBI:XP_001023406 XENTR|ENSEMBL:ENSXETG00000020368|ENSEMBL:ENSXETP00000043934
ANOGA|ENSEMBL:AGAP000355|ENSEMBL:AGAP000355-PA BOVIN|ENSEMBL:ENSBTAG00000008306|UniProtKB:A2VDX6 CANFA|ENSEMBL:ENSCAFG00000003953|ENSEMBL:ENSCAFP00000005883 CHLRE|ENTREZ:5723656|UniProtKB:A8J950 CIOIN|ENSEMBL:ENSCING00000007190|ENSEMBL:ENSCINP00000022533 DANRE|ENSEMBL:ENSDARG00000041665|ENSEMBL:ENSDARP00000092975 DROME|FB:FBgn0029152|UniProtKB:Q9TVX6 DROME|FB:FBgn0030578|UniProtKB:Q9VY20 CHICK|ENTREZ:395500|UniProtKB:Q9PTI4 HUMAN|ENSEMBL:ENSG00000133606|UniProtKB:Q9UHC7 HUMAN|ENSEMBL:ENSG00000197639|UniProtKB:Q13434 MACMU|ENSEMBL:ENSMMUG00000001017|ENSEMBL:ENSMMUP00000001364 MACMU|ENSEMBL:ENSMMUG00000010420|ENSEMBL:ENSMMUP00000013664 MONDO|ENSEMBL:ENSMODG00000013686|ENSEMBL:ENSMODP00000017114 MOUSE|MGI:MGI:1859353|UniProtKB:Q9QXP6 ORNAN|ENSEMBL:ENSOANG00000006881|ENSEMBL:ENSOANP00000010966 PANTR|ENSEMBL:ENSPTRG00000019766|ENSEMBL:ENSPTRP00000033861 RAT|RGD:1303251|UniProtKB:Q68FR1 STRPU|ENTREZ:577869|NCBI:XP_001191380 STRPU|ENTREZ:762886|NCBI:XP_001198686 STRPU|ENTREZ:766290|NCBI:XP_001201450 FUGRU|ENSEMBL:ENSTRUG00000012057|UniProtKB:Q5NU14 XENTR|ENSEMBL:ENSXETG00000027117|ENSEMBL:ENSXETP00000005731
CAEBR|ENTREZ:5632175|NCBI:XP_001669585 CAEEL|WB:WBGene00012742|UniProtKB:Q9XWA1 CAEEL|WB:WBGene00012743|UniProtKB:Q9XWA3
CAEBR|ENTREZ:5638397|NCBI:XP_001675491 CAEEL|WB:WBGene00008321|UniProtKB:O17711 CAEEL|WB:WBGene00006249|UniProtKB:Q9XX85
CANFA|ENSEMBL:ENSCAFG00000009495|ENSEMBL:ENSCAFP00000013962 CANFA|ENSEMBL:ENSCAFG00000013456|ENSEMBL:ENSCAFP00000019816 DANRE|ZFIN:ZDB-GENE-990415-190|UniProtKB:Q2PRH5
CANFA|ENSEMBL:ENSCAFG00000025524|ENSEMBL:ENSCAFP00000022923 CANFA|ENSEMBL:ENSCAFG00000015593|ENSEMBL:ENSCAFP00000035037 CANFA|ENSEMBL:ENSCAFG00000025621|ENSEMBL:ENSCAFP00000035819
CAEEL|WB:WBGene00045234|UniProtKB:A2VA02 CAEEL|WB:WBGene00012503|UniProtKB:Q9U2Q1
CAEEL|WB:WBGene00077558|UniProtKB:B0JD02 CAEEL|WB:WBGene00013102|UniProtKB:Q9U264
CAEEL|WB:WBGene00021045|UniProtKB:O02172 CAEEL|WB:WBGene00007870|UniProtKB:Q9XUH0
CAEEL|WB:WBGene00008197|UniProtKB:Q9XUF2 CAEEL|WB:WBGene00008196|UniProtKB:Q9XUF8
CAEEL|WB:WBGene00016223|UniProtKB:Q9TZC2 CAEEL|WB:WBGene00016222|UniProtKB:Q9TZC3
CAEBR|ENTREZ:5638195|NCBI:XP_001675320 CAEEL|WB:WBGene00012067|UniProtKB:O18138 CAEEL|WB:WBGene00012516|UniProtKB:Q9XXG8
CAEEL|WB:WBGene00017508|UniProtKB:O44630 CAEEL|WB:WBGene00013581|UniProtKB:Q9U1S1
CAEEL|WB:WBGene00050907|UniProtKB:A8DZ47 CAEEL|WB:WBGene00013951|UniProtKB:Q9U1P0
CHLRE|ENTREZ:5715827|UniProtKB:A8HNT8 CHLRE|ENTREZ:5715829|UniProtKB:A8HNU1 CHLRE|ENTREZ:5717147|UniProtKB:A8IR51 CHLRE|ENTREZ:5726242|UniProtKB:A8JE38
CAEEL|WB:WBGene00009983|UniProtKB:P34682 CAEEL|WB:WBGene00009982|UniProtKB:Q9XVM6
CAEEL|WB:WBGene00008068|UniProtKB:Q9XVB9 CAEEL|WB:WBGene00008067|UniProtKB:Q9XVC1
ARATH|TAIR:locus:2143099|NCBI:NP_568254.1 ARATH|TAIR:locus:2201966|NCBI:NP_563901.1 ARATH|TAIR:locus:2026177|NCBI:NP_564798.1 ASHGO|ENTREZ:4622355|UniProtKB:Q752P4 EMENI|ENTREZ:2872809|UniProtKB:Q5B368 EMENI|ENTREZ:2873260|UniProtKB:Q5B6J3 BACSU|ENTREZ:938092|UniProtKB:P05656 BACSU|ENTREZ:937277|UniProtKB:P07819 BACTN|ENTREZ:1075310|UniProtKB:Q8A6W1 BACTN|ENTREZ:1075324|UniProtKB:Q8A6W7 CHLRE|ENTREZ:5716493|UniProtKB:A8IK39 CHLRE|ENTREZ:5716655|UniProtKB:A8ILB2 CHLRE|ENTREZ:5716656|UniProtKB:A8ILB4 CHLAA|ENTREZ:5827198|UniProtKB:A9WJM8 LEIMA|ENTREZ:3608676|UniProtKB:Q4FY82 LEIMA|ENTREZ:5652072|UniProtKB:Q4QB75 LEIMA|ENTREZ:5652071|UniProtKB:Q4QB76 NEUCR|ENTREZ:3877388|UniProtKB:Q9C214 ORYSJ|ENTREZ:4336515|UniProtKB:Q0JBF1 ORYSJ|ENTREZ:4328018|UniProtKB:Q6ETD3 YEAST|SGD:S000001424|UniProtKB:P00724 SCHPO|GeneDB_Spombe:SPCC191.11|UniProtKB:O59852 SCHPO|GeneDB_Spombe:SPAC8E11.01c|UniProtKB:O42878 THEMA|ENTREZ:898062|UniProtKB:O33833
AQUAE|ENTREZ:1193771|UniProtKB:O67137 ARATH|TAIR:locus:2146698|NCBI:NP_568133.1 ARATH|TAIR:locus:2076269|NCBI:NP_187638.1 BACSU|ENTREZ:939456|UniProtKB:P05652 BACSU|ENTREZ:936151|UniProtKB:Q59192 BACTN|ENTREZ:1074051|UniProtKB:Q8A277 BRAJA|ENTREZ:1047796|UniProtKB:Q89W70 CHLTA|ENTREZ:3687234|UniProtKB:Q3KMH2 CHLRE|ENTREZ:5716144|UniProtKB:A8IIG8 CHLAA|ENTREZ:5827483|UniProtKB:A9WGP2 DEIRA|ENTREZ:1799432|UniProtKB:Q9RVW5 ECOLI|ECOLI:EG10424-MONOMER|UniProtKB:P0AES6 GEOSL|ENTREZ:2686080|UniProtKB:Q74H89 GLOVI|ENTREZ:2600907|UniProtKB:Q7NHM9 LEIMA|ENTREZ:5650512|UniProtKB:Q4QF53 LEPIN|ENTREZ:1149348|UniProtKB:Q8FA30 METAC|ENTREZ:1473472|UniProtKB:Q8TQG0 ORYSJ|ENTREZ:4326261|UniProtKB:Q5NBJ3 PLAYO|ENTREZ:3789597|UniProtKB:Q7RHG3 PSEA7|ENTREZ:5358744|UniProtKB:A6UX65 STRCO|ENTREZ:1099310|UniProtKB:P35886 STRCO|ENTREZ:1101264|UniProtKB:O69998 STRPU|ENTREZ:584521|NCBI:XP_789474 THEMA|ENTREZ:898504|UniProtKB:P77993
ARATH|TAIR:locus:2158916|NCBI:NP_198463.1 ARATH|TAIR:locus:2158961|NCBI:NP_198460.1 BOVIN|ENSEMBL:ENSBTAG00000021118|UniProtKB:A6QPJ8 BRAJA|ENTREZ:1048806|UniProtKB:Q89VZ9 CANFA|ENSEMBL:ENSCAFG00000007574|ENSEMBL:ENSCAFP00000011244 DANRE|ZFIN:ZDB-GENE-990415-44|UniProtKB:Q7SXV4 CHICK|ENTREZ:408183|UniProtKB:Q9PUB4 HUMAN|ENSEMBL:ENSG00000095596|UniProtKB:O43174 MACMU|ENSEMBL:ENSMMUG00000010881|ENSEMBL:ENSMMUP00000014264 MONDO|ENSEMBL:ENSMODG00000006344|ENSEMBL:ENSMODP00000007874 MOUSE|MGI:MGI:1096359|UniProtKB:O55127 ORYSJ|ENTREZ:4330448|UniProtKB:Q05JG2 ORYSJ|ENTREZ:4343397|UniProtKB:Q0D610 ORYSJ|ENTREZ:4343391|UniProtKB:Q0D616 ORYSJ|ENTREZ:4343273|UniProtKB:Q0D6C9 ORYSJ|ENTREZ:4346928|UniProtKB:Q0J245 ORYSJ|ENTREZ:4343392|UniProtKB:Q7EZ52 ORYSJ|ENTREZ:4343399|UniProtKB:Q7XIL3 ORYSJ|ENTREZ:4343396|UniProtKB:Q7XIL5 ORYSJ|ENTREZ:4343395|UniProtKB:Q84LG7 PANTR|ENSEMBL:ENSPTRG00000002763|ENSEMBL:ENSPTRP00000044339 RAT|RGD:620161|UniProtKB:Q304P5 FUGRU|ENSEMBL:ENSTRUG00000002005|ENSEMBL:ENSTRUP00000004614 XENTR|ENSEMBL:ENSXETG00000018184|ENSEMBL:ENSXETP00000039434
AQUAE|ENTREZ:1192652|UniProtKB:O66455 ARATH|TAIR:locus:1005716545|NCBI:NP_850625.1 ARATH|TAIR:locus:2129500|NCBI:NP_001078391.1 ASHGO|ENTREZ:4619961|UniProtKB:Q75B47 EMENI|ENTREZ:2870225|UniProtKB:Q5AYU4 BACSU|ENTREZ:936560|UniProtKB:O34683 BACTN|ENTREZ:1075538|UniProtKB:Q8ABA7 BRAJA|ENTREZ:1049345|UniProtKB:Q89WM8 CHLRE|ENTREZ:5725541|UniProtKB:A8I4F6 CHLAA|ENTREZ:5826386|UniProtKB:A9WDZ1 DEIRA|ENTREZ:1797336|UniProtKB:Q9RX91 ECOLI|ECOLI:IMIDPHOSPHADEHYDHISTIDPHOSPHA-MONOMER|UniProtKB:P06987 GEOSL|ENTREZ:2688468|UniProtKB:P60885 GLOVI|ENTREZ:2599388|UniProtKB:Q7NMJ6 LEPIN|ENTREZ:1149467|UniProtKB:Q8F9R6 METAC|ENTREZ:1472111|UniProtKB:P58878 NEUCR|ENTREZ:3877587|UniProtKB:Q9HEG3 ORYSJ|ENTREZ:4337007|UniProtKB:Q7XTN6 PSEA7|ENTREZ:5358949|UniProtKB:A6VDR3 YEAST|SGD:S000005728|UniProtKB:P06633 SCHPO|GeneDB_Spombe:SPBC21H7.07c|UniProtKB:P40374 STRCO|ENTREZ:1097486|UniProtKB:P16247 SULSO|ENTREZ:1454874|UniProtKB:O33773 THEMA|ENTREZ:897766|UniProtKB:Q9X0C9
ANOGA|ENSEMBL:AGAP001733|ENSEMBL:AGAP001733-PA ARATH|TAIR:locus:2030056|NCBI:NP_177811.2 ARATH|TAIR:locus:2199552|NCBI:NP_173541.1 BOVIN|ENSEMBL:ENSBTAG00000020215|ENSEMBL:ENSBTAP00000026920 CAEBR|ENTREZ:5629285|NCBI:XP_001678205 CAEEL|WB:WBGene00004752|UniProtKB:Q22706 CANFA|ENSEMBL:ENSCAFG00000009173|ENSEMBL:ENSCAFP00000013512 CIOIN|ENSEMBL:ENSCING00000002457|ENSEMBL:ENSCINP00000024038 DANRE|ZFIN:ZDB-GENE-040426-1160|UniProtKB:Q6PGY8 DROME|FB:FBgn0031537|UniProtKB:Q9VQQ9 CHICK|ENTREZ:420889|UniProtKB:Q5ZK31 HUMAN|ENSEMBL:ENSG00000112685|UniProtKB:Q96KP1 MACMU|ENSEMBL:ENSMMUG00000023558|ENSEMBL:ENSMMUP00000031013 MONDO|ENSEMBL:ENSMODG00000008367|ENSEMBL:ENSMODP00000010400 MOUSE|MGI:MGI:1913732|UniProtKB:Q9D4H1 ORNAN|ENSEMBL:ENSOANG00000006327|ENSEMBL:ENSOANP00000010111 ORYSJ|ENTREZ:4335834|UniProtKB:Q0JD86 PANTR|ENSEMBL:ENSPTRG00000017657|ENSEMBL:ENSPTRP00000030163 RAT|RGD:619961|UniProtKB:O54921 STRPU|ENTREZ:589532|NCBI:XP_794264 STRPU|ENTREZ:584200|NCBI:XP_789166 STRPU|ENTREZ:590133|NCBI:XP_001185580 FUGRU|ENSEMBL:ENSTRUG00000001810|ENSEMBL:ENSTRUP00000004184 XENTR|ENSEMBL:ENSXETG00000011411|ENSEMBL:ENSXETP00000024908
ARATH|TAIR:locus:2078312|NCBI:NP_566880.1 ARATH|TAIR:locus:2175088|NCBI:NP_001078774.1 BOVIN|ENSEMBL:ENSBTAG00000010992|UniProtKB:Q3T0I2 CANFA|ENSEMBL:ENSCAFG00000014076|ENSEMBL:ENSCAFP00000031547 CIOIN|ENSEMBL:ENSCING00000009375|ENSEMBL:ENSCINP00000019058 DANRE|ZFIN:ZDB-GENE-030131-3539|UniProtKB:Q6NWF2 CHICK|ENTREZ:770109|NCBI:XP_001232765 HUMAN|ENSEMBL:ENSG00000103811|UniProtKB:P09668 MACMU|ENSEMBL:ENSMMUG00000010093|ENSEMBL:ENSMMUP00000013200 MONDO|ENSEMBL:ENSMODG00000019444|ENSEMBL:ENSMODP00000024260 MOUSE|MGI:MGI:107285|UniProtKB:P49935 ORYSJ|ENTREZ:4347180|UniProtKB:P25778 PANTR|ENSEMBL:ENSPTRG00000007352|ENSEMBL:ENSPTRP00000055957 RAT|RGD:2447|UniProtKB:P00786 FUGRU|ENSEMBL:ENSTRUG00000005261|ENSEMBL:ENSTRUP00000012616 TETTH|ENTREZ:4507223|NCBI:XP_001016705 TETTH|ENTREZ:4507222|NCBI:XP_001016704 TETTH|ENTREZ:4505791|UniProtKB:Q23EG5 TETTH|ENTREZ:4505790|UniProtKB:Q23EG6 TETTH|ENTREZ:4510944|UniProtKB:Q23TW2 TETTH|ENTREZ:4510943|UniProtKB:Q23TW3 TETTH|ENTREZ:4510929|UniProtKB:Q23TW4 TETTH|ENTREZ:4510928|UniProtKB:Q23TW5 TETTH|ENTREZ:4518398|UniProtKB:Q24HI2
ARATH|TAIR:locus:2010592|NCBI:NP_563724.1 ARATH|TAIR:locus:2092334|NCBI:NP_851006.1 BOVIN|ENSEMBL:ENSBTAG00000014046|UniProtKB:P17453 BOVIN|ENSEMBL:ENSBTAG00000016864|UniProtKB:Q2TBI0 CANFA|ENSEMBL:ENSCAFG00000008901|ENSEMBL:ENSCAFP00000013077 CANFA|ENSEMBL:ENSCAFG00000008917|ENSEMBL:ENSCAFP00000035668 CIOIN|ENSEMBL:ENSCING00000014278|ENSEMBL:ENSCINP00000025896 CIOIN|ENSEMBL:ENSCING00000014273|ENSEMBL:ENSCINP00000025890 CHICK|ENTREZ:419293|NCBI:XP_417465 HUMAN|ENSEMBL:ENSG00000129988|UniProtKB:P18428 MACMU|ENSEMBL:ENSMMUG00000007563|ENSEMBL:ENSMMUP00000009921 MONDO|ENSEMBL:ENSMODG00000000183|ENSEMBL:ENSMODP00000030680 MONDO|ENSEMBL:ENSMODG00000019493|ENSEMBL:ENSMODP00000030208 MOUSE|MGI:MGI:1098776|UniProtKB:Q61805 ORYSJ|ENTREZ:4340853|UniProtKB:Q0DCN0 PANTR|ENSEMBL:ENSPTRG00000013486|ENSEMBL:ENSPTRP00000023154 RAT|RGD:1303179|UniProtKB:Q6AXU0 RAT|RGD:61865|UniProtKB:Q63313 STRPU|ENTREZ:754941|NCBI:XP_001187654 STRPU|ENTREZ:586465|NCBI:XP_001195537 STRPU|ENTREZ:589952|NCBI:XP_794672 STRPU|ENTREZ:760534|NCBI:XP_001188618 FUGRU|ENSEMBL:ENSTRUG00000015256|ENSEMBL:ENSTRUP00000038972 XENTR|ENSEMBL:ENSXETG00000017326|ENSEMBL:ENSXETP00000037743
AQUAE|ENTREZ:1192541|UniProtKB:O66436 ARATH|TAIR:locus:2018214|NCBI:NP_564605.2 ARATH|TAIR:locus:2121318|NCBI:NP_567805.1 BACSU|ENTREZ:938123|UniProtKB:P42060 BACTN|ENTREZ:1072355|UniProtKB:Q8A481 BRAJA|ENTREZ:1051248|UniProtKB:Q89J89 CANFA|ENSEMBL:ENSCAFG00000000754|ENSEMBL:ENSCAFP00000001059 CHLTA|ENTREZ:3687201|UniProtKB:Q3KLH4 CHLRE|ENTREZ:5726456|UniProtKB:A8I577 CHLAA|ENTREZ:5826838|UniProtKB:A9WH71 DEIRA|ENTREZ:1800108|UniProtKB:Q9RXJ7 ECOLI|ECOLI:EG10882-MONOMER|UniProtKB:P61175 GEOSL|ENTREZ:2688710|UniProtKB:Q748Z3 GLOVI|ENTREZ:2602325|UniProtKB:Q7NEF7 LEIMA|ENTREZ:5651846|UniProtKB:Q4QBR0 LEPIN|ENTREZ:1150087|UniProtKB:Q9XD31 MONDO|ENSEMBL:ENSMODG00000025077|ENSEMBL:ENSMODP00000036790 MOUSE|MGI:MGI:3642206|NCBI:XP_001475224 ORYSJ|ENTREZ:3131426|UniProtKB:P0C446 PLAYO|ENTREZ:3791390|UniProtKB:Q7RD48 PSEA7|ENTREZ:5358244|UniProtKB:A6UZJ3 RAT|RGD:1592192|NCBI:XP_001075565 STRCO|ENTREZ:1100148|UniProtKB:Q9L0D5 THEMA|ENTREZ:898674|UniProtKB:P38511
ARATH|TAIR:locus:2205030|NCBI:NP_177133.1 ARATH|TAIR:locus:2195160|NCBI:NP_564879.1 ASHGO|ENTREZ:4620203|UniProtKB:Q75AF9 BOVIN|ENSEMBL:ENSBTAG00000015253|UniProtKB:A8E4L1 CAEBR|ENTREZ:5627189|NCBI:XP_001668530 CAEEL|WB:WBGene00009745|UniProtKB:Q95ZT5 CANFA|ENSEMBL:ENSCAFG00000011350|ENSEMBL:ENSCAFP00000016698 CHLRE|ENTREZ:5723913|UniProtKB:A8I0B6 CIOIN|ENSEMBL:ENSCING00000015985|ENSEMBL:ENSCINP00000027960 DICDI|dictyBase:DDB_G0288903|UniProtKB:Q54IA0 CHICK|ENTREZ:416452|NCBI:XP_414760 HUMAN|ENSEMBL:ENSG00000189201|UniProtKB:Q49B96 LEIMA|ENTREZ:5651224|UniProtKB:Q4QD96 MACMU|ENSEMBL:ENSMMUG00000007202|ENSEMBL:ENSMMUP00000009446 MOUSE|MGI:MGI:1915283|UniProtKB:Q8K0C8 ORNAN|ENSEMBL:ENSOANG00000004538|ENSEMBL:ENSOANP00000007195 ORYSJ|ENTREZ:4329136|UniProtKB:Q0E1R7 PANTR|ENSEMBL:ENSPTRG00000018837|ENSEMBL:ENSPTRP00000032159 PLAYO|ENTREZ:3789777|UniProtKB:Q7RH01 RAT|RGD:1305631|NCBI:XP_221972 YEAST|SGD:S000007245|UniProtKB:Q3E731 SCHPO|GeneDB_Spombe:SPCC1672.04c|UniProtKB:O14056 FUGRU|ENSEMBL:ENSTRUG00000017163|ENSEMBL:ENSTRUP00000043968 TETTH|ENTREZ:4512413|NCBI:XP_001021527
ANOGA|ENSEMBL:AGAP006613|ENSEMBL:AGAP006613-PA ARATH|TAIR:locus:2013830|NCBI:NP_564865.1 ARATH|TAIR:locus:2832875|NCBI:NP_850918.1 BOVIN|ENSEMBL:ENSBTAG00000000359|UniProtKB:Q0VCU8 CANFA|ENSEMBL:ENSCAFG00000013577|ENSEMBL:ENSCAFP00000019998 CHLRE|ENTREZ:5716834|UniProtKB:A8IML7 DANRE|ZFIN:ZDB-GENE-040426-1266|UniProtKB:Q7SXU0 DICDI|dictyBase:DDB_G0287333|UniProtKB:Q54KI0 DROME|FB:FBgn0027619|UniProtKB:Q7K550 ENTHI|ENTREZ:3410551|NCBI:XP_656235 CHICK|ENTREZ:415573|UniProtKB:Q5ZKA4 HUMAN|ENSEMBL:ENSG00000104131|UniProtKB:O75822 MACMU|ENSEMBL:ENSMMUG00000014288|ENSEMBL:ENSMMUP00000033702 MONDO|ENSEMBL:ENSMODG00000023573|ENSEMBL:ENSMODP00000030508 MOUSE|MGI:MGI:3704486|NCBI:XP_001479331 MOUSE|MGI:MGI:1925905|UniProtKB:Q66JS6 ORNAN|ENSEMBL:ENSOANG00000007805|ENSEMBL:ENSOANP00000012431 ORYSJ|ENTREZ:4328129|UniProtKB:Q6Z730 PANTR|ENSEMBL:ENSPTRG00000007014|ENSEMBL:ENSPTRP00000011991 RAT|RGD:1593338|NCBI:XP_001080279 RAT|RGD:1307746|UniProtKB:A0JPM9 STRPU|ENTREZ:578606|NCBI:XP_783857 FUGRU|ENSEMBL:ENSTRUG00000017281|ENSEMBL:ENSTRUP00000044272 XENTR|ENSEMBL:ENSXETG00000007840|UniProtKB:Q5I0B5
CANFA|ENSEMBL:ENSCAFG00000000143|ENSEMBL:ENSCAFP00000030882 CANFA|ENSEMBL:ENSCAFG00000000148|ENSEMBL:ENSCAFP00000000216 PANTR|ENSEMBL:ENSPTRG00000005113|ENSEMBL:ENSPTRP00000008691
ANOGA|ENSEMBL:AGAP001614|ENSEMBL:AGAP001614-PA BOVIN|ENSEMBL:ENSBTAG00000016939|UniProtKB:Q3SYX3 CANFA|ENSEMBL:ENSCAFG00000003329|ENSEMBL:ENSCAFP00000004932 DANRE|ENSEMBL:ENSDARG00000059636|UniProtKB:A2ATY2 DROME|FB:FBgn0039663|UniProtKB:Q9VAL2 CHICK|ENTREZ:426298|NCBI:XP_423961 HUMAN|ENSEMBL:ENSG00000115998|UniProtKB:Q9NWW7 MONDO|ENSEMBL:ENSMODG00000011505|ENSEMBL:ENSMODP00000014381 MOUSE|MGI:MGI:2141787|UniProtKB:Q8R3C1 PANTR|ENSEMBL:ENSPTRG00000012026|ENSEMBL:ENSPTRP00000020648 RAT|RGD:1306746|NCBI:XP_001069792 STRPU|ENTREZ:593357|NCBI:XP_797929 STRPU|ENTREZ:583074|NCBI:XP_788094 FUGRU|ENSEMBL:ENSTRUG00000005822|ENSEMBL:ENSTRUP00000014188 XENTR|ENSEMBL:ENSXETG00000008515|ENSEMBL:ENSXETP00000018641
ANOGA|ENSEMBL:AGAP005289|UniProtKB:Q6PUC0 BOVIN|ENSEMBL:ENSBTAG00000007417|ENSEMBL:ENSBTAP00000009755 CAEEL|WB:WBGene00000903|UniProtKB:P92172 CANFA|ENSEMBL:ENSCAFG00000000065|ENSEMBL:ENSCAFP00000000098 DANRE|ZFIN:ZDB-GENE-040427-2|UniProtKB:Q8JFP9 HUMAN|ENSEMBL:ENSG00000135414|UniProtKB:O95390 MACMU|ENSEMBL:ENSMMUG00000006288|ENSEMBL:ENSMMUP00000008275 MOUSE|MGI:MGI:1338027|UniProtKB:Q9Z1W4 ORNAN|ENSEMBL:ENSOANG00000003229|ENSEMBL:ENSOANP00000005123 PANTR|ENSEMBL:ENSPTRG00000005063|ENSEMBL:ENSPTRP00000008614 RAT|RGD:2673|UniProtKB:Q9Z217 STRPU|ENTREZ:579364|NCBI:XP_784577 STRPU|ENTREZ:585056|NCBI:XP_001185272 FUGRU|ENSEMBL:ENSTRUG00000018458|ENSEMBL:ENSTRUP00000047251 XENTR|ENSEMBL:ENSXETG00000021861|ENSEMBL:ENSXETP00000047294
BOVIN|ENSEMBL:ENSBTAG00000009208|UniProtKB:Q2KIZ1 CANFA|ENSEMBL:ENSCAFG00000008506|ENSEMBL:ENSCAFP00000012488 CHLRE|ENTREZ:5728483|UniProtKB:A8JH51 CHICK|ENTREZ:416870|NCBI:XP_415162 HUMAN|ENSEMBL:ENSG00000204852|UniProtKB:Q2MV58 MONDO|ENSEMBL:ENSMODG00000011549|ENSEMBL:ENSMODP00000031472 MOUSE|MGI:MGI:3603820|UniProtKB:Q8BZ64 ORNAN|ENSEMBL:ENSOANG00000004788|ENSEMBL:ENSOANP00000007572 PANTR|ENSEMBL:ENSPTRG00000029541|ENSEMBL:ENSPTRP00000059600 STRPU|ENTREZ:753533|NCBI:XP_001182564 STRPU|ENTREZ:766967|NCBI:XP_001203273 STRPU|ENTREZ:753689|NCBI:XP_001183058 STRPU|ENTREZ:759070|NCBI:XP_001183422 FUGRU|ENSEMBL:ENSTRUG00000003143|ENSEMBL:ENSTRUP00000007356 XENTR|ENSEMBL:ENSXETG00000024479|ENSEMBL:ENSXETP00000052895
BOVIN|ENSEMBL:ENSBTAG00000025400|ENSEMBL:ENSBTAP00000035522 BRAJA|ENTREZ:1050019|UniProtKB:Q89VR8 CANFA|ENSEMBL:ENSCAFG00000007375|ENSEMBL:ENSCAFP00000010963 CIOIN|ENSEMBL:ENSCING00000005839|ENSEMBL:ENSCINP00000012041 DICDI|dictyBase:DDB_G0286613|UniProtKB:Q54LJ4 CHICK|ENTREZ:418958|NCBI:XP_417150 HUMAN|ENSEMBL:ENSG00000102699|UniProtKB:Q9UKK3 MACMU|ENSEMBL:ENSMMUG00000029584|ENSEMBL:ENSMMUP00000033467 MONDO|ENSEMBL:ENSMODG00000007894|ENSEMBL:ENSMODP00000009821 MOUSE|MGI:MGI:2685589|UniProtKB:Q6A0B1 PANTR|ENSEMBL:ENSPTRG00000005711|ENSEMBL:ENSPTRP00000009733 STRPU|ENTREZ:579780|NCBI:XP_784969 STRPU|ENTREZ:575677|NCBI:XP_781157 STRPU|ENTREZ:590750|NCBI:XP_795437 XENTR|ENSEMBL:ENSXETG00000002639|ENSEMBL:ENSXETP00000043695
BOVIN|ENSEMBL:ENSBTAG00000011185|UniProtKB:Q2KHY7 CANFA|ENSEMBL:ENSCAFG00000010827|ENSEMBL:ENSCAFP00000015927 DANRE|ENSEMBL:ENSDARG00000022160|UniProtKB:Q1LX71 HUMAN|ENSEMBL:ENSG00000103852|UniProtKB:Q5W5X9 MACMU|ENSEMBL:ENSMMUG00000005224|ENSEMBL:ENSMMUP00000006916 MONDO|ENSEMBL:ENSMODG00000012741|ENSEMBL:ENSMODP00000015938 MOUSE|MGI:MGI:1914259|UniProtKB:Q8CHY7 ORNAN|ENSEMBL:ENSOANG00000000140|ENSEMBL:ENSOANP00000028600 PANTR|ENSEMBL:ENSPTRG00000007494|ENSEMBL:ENSPTRP00000058632 RAT|RGD:1310409|UniProtKB:Q4V7F0 STRPU|ENTREZ:763394|NCBI:XP_001199347 STRPU|ENTREZ:758151|NCBI:XP_001180511 STRPU|ENTREZ:760822|NCBI:XP_001189670 STRPU|ENTREZ:755533|NCBI:XP_001190380 FUGRU|ENSEMBL:ENSTRUG00000006967|ENSEMBL:ENSTRUP00000017100
BOVIN|ENSEMBL:ENSBTAG00000020292|UniProtKB:Q32KM2 CANFA|ENSEMBL:ENSCAFG00000014477|ENSEMBL:ENSCAFP00000021355 DANRE|ZFIN:ZDB-GENE-030131-2279|UniProtKB:Q6TH01 DROME|FB:FBgn0031403|UniProtKB:Q9VQ92 CHICK|ENTREZ:771099|NCBI:XP_001234404 HUMAN|ENSEMBL:ENSG00000111678|UniProtKB:Q99622 MACMU|ENSEMBL:ENSMMUG00000010202|ENSEMBL:ENSMMUP00000013341 MONDO|ENSEMBL:ENSMODG00000009276|ENSEMBL:ENSMODP00000011590 MOUSE|MGI:MGI:1315201|UniProtKB:O35127 PANTR|ENSEMBL:ENSPTRG00000004600|ENSEMBL:ENSPTRP00000007862 RAT|RGD:1309695|NCBI:XP_216272 STRPU|ENTREZ:586524|NCBI:XP_791395 STRPU|ENTREZ:582613|NCBI:XP_001182676 FUGRU|ENSEMBL:ENSTRUG00000017936|ENSEMBL:ENSTRUP00000045982 XENTR|ENSEMBL:ENSXETG00000023908|UniProtKB:Q6P7L0
BOVIN|ENSEMBL:ENSBTAG00000001123|ENSEMBL:ENSBTAP00000001494 CANFA|ENSEMBL:ENSCAFG00000009574|ENSEMBL:ENSCAFP00000014075 DANRE|ZFIN:ZDB-GENE-030131-4482|UniProtKB:Q7ZUJ6 CHICK|ENTREZ:420925|NCBI:XP_419010 HUMAN|ENSEMBL:ENSG00000168566|UniProtKB:Q6IEG0 MACMU|ENSEMBL:ENSMMUG00000014785|ENSEMBL:ENSMMUP00000019407 MONDO|ENSEMBL:ENSMODG00000009996|ENSEMBL:ENSMODP00000012514 MOUSE|MGI:MGI:1915047|UniProtKB:Q9D361 ORNAN|ENSEMBL:ENSOANG00000019888|ENSEMBL:ENSOANP00000025238 PANTR|ENSEMBL:ENSPTRG00000017703|ENSEMBL:ENSPTRP00000055503 RAT|RGD:1309020|NCBI:XP_214453 STRPU|ENTREZ:758696|NCBI:XP_001177386 STRPU|ENTREZ:754121|NCBI:XP_001184482 FUGRU|ENSEMBL:ENSTRUG00000007031|ENSEMBL:ENSTRUP00000017268 XENTR|ENSEMBL:ENSXETG00000020447|ENSEMBL:ENSXETP00000044146
ANOGA|ENSEMBL:AGAP011816|ENSEMBL:AGAP011816-PA BOVIN|ENSEMBL:ENSBTAG00000026604|UniProtKB:Q32LM5 CANFA|ENSEMBL:ENSCAFG00000003108|ENSEMBL:ENSCAFP00000004622 DANRE|ZFIN:ZDB-GENE-040914-27|UniProtKB:Q5RIM0 CHICK|ENTREZ:421812|NCBI:XP_419836 HUMAN|ENSEMBL:ENSG00000083099|UniProtKB:Q9NU23 MACMU|ENSEMBL:ENSMMUG00000003463|ENSEMBL:ENSMMUP00000004612 MONDO|ENSEMBL:ENSMODG00000018270|ENSEMBL:ENSMODP00000022782 MOUSE|MGI:MGI:1917573|UniProtKB:Q8R033 ORNAN|ENSEMBL:ENSOANG00000012880|ENSEMBL:ENSOANP00000020371 PANTR|ENSEMBL:ENSPTRG00000018422|ENSEMBL:ENSPTRP00000031467 RAT|RGD:1597334|NCBI:XP_001074195 STRPU|ENTREZ:588626|NCBI:XP_793394 STRPU|ENTREZ:584969|NCBI:XP_789906 XENTR|ENSEMBL:ENSXETG00000012750|ENSEMBL:ENSXETP00000027870
BOVIN|ENSEMBL:ENSBTAG00000004693|ENSEMBL:ENSBTAP00000006159 CANFA|ENSEMBL:ENSCAFG00000009962|ENSEMBL:ENSCAFP00000014672 CHICK|ENTREZ:416987|NCBI:XP_415279 HUMAN|ENSEMBL:ENSG00000183273|UniProtKB:Q8IWA6 MACMU|ENSEMBL:ENSMMUG00000010087|ENSEMBL:ENSMMUP00000013188 MONDO|ENSEMBL:ENSMODG00000015274|ENSEMBL:ENSMODP00000019079 MOUSE|MGI:MGI:2141043|UniProtKB:Q8C4J0 PANTR|ENSEMBL:ENSPTRG00000005519|ENSEMBL:ENSPTRP00000009368 RAT|RGD:1564283|UniProtKB:Q3ZAV0 STRPU|ENTREZ:578239|NCBI:XP_783516 STRPU|ENTREZ:764890|NCBI:XP_001201484 STRPU|ENTREZ:767472|NCBI:XP_001204370 STRPU|ENTREZ:767467|NCBI:XP_001204363 STRPU|ENTREZ:764841|NCBI:XP_001201385 XENTR|ENSEMBL:ENSXETG00000025254|ENSEMBL:ENSXETP00000054021
BOVIN|ENSEMBL:ENSBTAG00000016612|ENSEMBL:ENSBTAP00000022098 CANFA|ENSEMBL:ENSCAFG00000017028|ENSEMBL:ENSCAFP00000025070 CHICK|ENTREZ:428891|NCBI:XP_001235085 HUMAN|ENSEMBL:ENSG00000119638|UniProtKB:Q8TD19 MACMU|ENSEMBL:ENSMMUG00000015166|ENSEMBL:ENSMMUP00000019885 MONDO|ENSEMBL:ENSMODG00000005989|ENSEMBL:ENSMODP00000007411 MOUSE|MGI:MGI:2387995|UniProtKB:Q8K1R7 ORNAN|ENSEMBL:ENSOANG00000007138|ENSEMBL:ENSOANP00000011356 PANTR|ENSEMBL:ENSPTRG00000006551|ENSEMBL:ENSPTRP00000011128 RAT|RGD:1307187|NCBI:XP_001057566 STRPU|ENTREZ:764169|NCBI:XP_001200393 STRPU|ENTREZ:575899|NCBI:XP_781356 STRPU|ENTREZ:761176|NCBI:XP_001191006 FUGRU|ENSEMBL:ENSTRUG00000018297|ENSEMBL:ENSTRUP00000046817 XENTR|ENSEMBL:ENSXETG00000013239|ENSEMBL:ENSXETP00000028991
ARATH|TAIR:locus:2154252|NCBI:NP_200139.1 ARATH|TAIR:locus:2154242|NCBI:NP_200138.1
STRPU|ENTREZ:754991|NCBI:XP_001187872 STRPU|ENTREZ:761375|NCBI:XP_001191699
STRPU|ENTREZ:758681|NCBI:XP_001182156 STRPU|ENTREZ:574636|NCBI:XP_001181419
STRPU|ENTREZ:756055|NCBI:XP_001193259 STRPU|ENTREZ:761325|NCBI:XP_001191522
STRPU|ENTREZ:757970|NCBI:XP_001179901 STRPU|ENTREZ:763627|NCBI:XP_001199662
STRPU|ENTREZ:763506|NCBI:XP_001199508 STRPU|ENTREZ:760587|NCBI:XP_001188794
STRPU|ENTREZ:764783|NCBI:XP_001201285 STRPU|ENTREZ:766333|NCBI:XP_001201645
STRPU|ENTREZ:761672|NCBI:XP_001192809 STRPU|ENTREZ:755620|NCBI:XP_001190909
STRPU|ENTREZ:756214|NCBI:XP_001193996 STRPU|ENTREZ:766511|NCBI:XP_001202225
STRPU|ENTREZ:766109|NCBI:XP_001200524 STRPU|ENTREZ:756534|NCBI:XP_001195530
STRPU|ENTREZ:766191|NCBI:XP_001200992 STRPU|ENTREZ:756321|NCBI:XP_001194529
BOVIN|ENSEMBL:ENSBTAG00000020390|ENSEMBL:ENSBTAP00000027177 DANRE|ZFIN:ZDB-GENE-040426-1790|UniProtKB:Q6PBH9 CHICK|ENTREZ:422255|NCBI:XP_420241 HUMAN|ENSEMBL:ENSG00000174225|UniProtKB:Q5H913 MACMU|ENSEMBL:ENSMMUG00000019971|ENSEMBL:ENSMMUP00000026264 MOUSE|MGI:MGI:1921698|UniProtKB:Q9D416 PANTR|ENSEMBL:ENSPTRG00000022094|ENSEMBL:ENSPTRP00000038013 RAT|RGD:1562947|UniProtKB:Q6AXT3 FUGRU|ENSEMBL:ENSTRUG00000012416|ENSEMBL:ENSTRUP00000031448 XENTR|ENSEMBL:ENSXETG00000026166|ENSEMBL:ENSXETP00000055316
BOVIN|ENSEMBL:ENSBTAG00000005479|ENSEMBL:ENSBTAP00000007206 DANRE|ZFIN:ZDB-GENE-040426-1361|UniProtKB:Q7T359 CHICK|ENTREZ:427495|NCBI:XP_425067 HUMAN|ENSEMBL:ENSG00000166035|UniProtKB:P11150 MACMU|ENSEMBL:ENSMMUG00000009566|ENSEMBL:ENSMMUP00000012504 MONDO|ENSEMBL:ENSMODG00000008689|ENSEMBL:ENSMODP00000010816 MOUSE|MGI:MGI:96216|UniProtKB:P27656 PANTR|ENSEMBL:ENSPTRG00000007115|ENSEMBL:ENSPTRP00000051465 RAT|RGD:3009|UniProtKB:P07867 FUGRU|ENSEMBL:ENSTRUG00000017796|ENSEMBL:ENSTRUP00000045627
BOVIN|ENSEMBL:ENSBTAG00000038490|ENSEMBL:ENSBTAP00000049940 HUMAN|ENSEMBL:ENSG00000111729|UniProtKB:Q9UMR7 MACMU|ENSEMBL:ENSMMUG00000015250|ENSEMBL:ENSMMUP00000019994 MOUSE|MGI:MGI:3624119|NCBI:NP_001005860 MOUSE|MGI:MGI:1917060|NCBI:NP_081494 MOUSE|MGI:MGI:1920399|NCBI:NP_694877 MOUSE|MGI:MGI:1349412|UniProtKB:Q9QZ15 PANTR|ENSEMBL:ENSPTRG00000004631|ENSEMBL:ENSPTRP00000007903 RAT|RGD:1359662|UniProtKB:Q67EQ0 RAT|RGD:1359528|UniProtKB:Q5YIS0
BOVIN|ENSEMBL:ENSBTAG00000012089|UniProtKB:P02817 HUMAN|ENSEMBL:ENSG00000125363|UniProtKB:Q99217 HUMAN|ENSEMBL:ENSG00000099721|UniProtKB:Q99218 MACMU|ENSEMBL:ENSMMUG00000008256|ENSEMBL:ENSMMUP00000010820 MONDO|ENSEMBL:ENSMODG00000017370|UniProtKB:Q28462 MOUSE|MGI:MGI:88005|UniProtKB:P63277 PANTR|ENSEMBL:ENSPTRG00000022474|UniProtKB:Q861X8 PANTR|ENSEMBL:ENSPTRG00000021659|UniProtKB:A5JJS6 RAT|RGD:2107|UniProtKB:P63278 XENTR|ENSEMBL:ENSXETG00000005343|ENSEMBL:ENSXETP00000011717
BOVIN|ENSEMBL:ENSBTAG00000012785|UniProtKB:Q2YDM5 HUMAN|ENSEMBL:ENSG00000159648|UniProtKB:Q6URK8 MACMU|ENSEMBL:ENSMMUG00000022666|ENSEMBL:ENSMMUP00000029836 MONDO|ENSEMBL:ENSMODG00000014064|ENSEMBL:ENSMODP00000017587 MOUSE|MGI:MGI:1920657|UniProtKB:Q6IMH0 ORNAN|ENSEMBL:ENSOANG00000006539|ENSEMBL:ENSOANP00000010435 PANTR|ENSEMBL:ENSPTRG00000008170|ENSEMBL:ENSPTRP00000013954 RAT|RGD:735198|UniProtKB:Q6IMG9 STRPU|ENTREZ:577525|NCBI:XP_782841 XENTR|ENSEMBL:ENSXETG00000025037|ENSEMBL:ENSXETP00000000759
BOVIN|ENSEMBL:ENSBTAG00000039652|UniProtKB:Q866H1 DANRE|ENSEMBL:ENSDARG00000052017|ENSEMBL:ENSDARP00000068234 HUMAN|ENSEMBL:ENSG00000183134|UniProtKB:Q9Y5Y4 MACMU|ENSEMBL:ENSMMUG00000000020|ENSEMBL:ENSMMUP00000000022 MONDO|ENSEMBL:ENSMODG00000020336|ENSEMBL:ENSMODP00000025435 MOUSE|MGI:MGI:1330275|UniProtKB:Q9Z2J6 ORNAN|ENSEMBL:ENSOANG00000003979|ENSEMBL:ENSOANP00000006300 PANTR|ENSEMBL:ENSPTRG00000003722|ENSEMBL:ENSPTRP00000006404 RAT|RGD:1311986|UniProtKB:Q6XKD3 FUGRU|ENSEMBL:ENSTRUG00000014619|ENSEMBL:ENSTRUP00000037348
BOVIN|ENSEMBL:ENSBTAG00000030575|ENSEMBL:ENSBTAP00000040772 DANRE|ZFIN:ZDB-GENE-050419-146|UniProtKB:Q2PGD2 HUMAN|ENSEMBL:ENSG00000123095|UniProtKB:Q9C0J9 MACMU|ENSEMBL:ENSMMUG00000018629|ENSEMBL:ENSMMUP00000024507 MONDO|ENSEMBL:ENSMODG00000016551|ENSEMBL:ENSMODP00000020661 MOUSE|MGI:MGI:1930704|UniProtKB:Q99PV5 PANTR|ENSEMBL:ENSPTRG00000004779|ENSEMBL:ENSPTRP00000008155 RAT|RGD:70900|UniProtKB:O35779 FUGRU|ENSEMBL:ENSTRUG00000005639|ENSEMBL:ENSTRUP00000013625 XENTR|ENSEMBL:ENSXETG00000023482|UniProtKB:Q4V788
BOVIN|ENSEMBL:ENSBTAG00000037456|ENSEMBL:ENSBTAP00000052959 CHICK|ENTREZ:431168|NCBI:XP_428717 HUMAN|ENSEMBL:ENSG00000126705|UniProtKB:Q5TGY3 MACMU|ENSEMBL:ENSMMUG00000009868|ENSEMBL:ENSMMUP00000040479 MONDO|ENSEMBL:ENSMODG00000010655|ENSEMBL:ENSMODP00000013347 MOUSE|MGI:MGI:2444218|UniProtKB:Q6PAL7 ORNAN|ENSEMBL:ENSOANG00000007874|ENSEMBL:ENSOANP00000012538 PANTR|ENSEMBL:ENSPTRG00000000410|ENSEMBL:ENSPTRP00000000716 RAT|RGD:1310031|NCBI:XP_342937 XENTR|ENSEMBL:ENSXETG00000018716|ENSEMBL:ENSXETP00000040553
BOVIN|ENSEMBL:ENSBTAG00000019800|ENSEMBL:ENSBTAP00000026378 DANRE|ZFIN:ZDB-GENE-000605-2|UniProtKB:Q9DD59 CHICK|ENTREZ:769687|NCBI:XP_001232978 HUMAN|ENSEMBL:ENSG00000020633|UniProtKB:Q13761 MACMU|ENSEMBL:ENSMMUG00000002420|ENSEMBL:ENSMMUP00000003249 MOUSE|MGI:MGI:102672|UniProtKB:Q64131 PANTR|ENSEMBL:ENSPTRG00000000351|ENSEMBL:ENSPTRP00000000614 RAT|RGD:620082|UniProtKB:Q91ZK1 FUGRU|ENSEMBL:ENSTRUG00000001517|UniProtKB:Q642Y1 XENTR|ENSEMBL:ENSXETG00000001029|ENSEMBL:ENSXETP00000002249
CANFA|ENSEMBL:ENSCAFG00000013235|ENSEMBL:ENSCAFP00000019507 DANRE|ZFIN:ZDB-GENE-030131-9839|UniProtKB:Q6TEM0 CHICK|ENTREZ:378901|UniProtKB:Q7SZC6 HUMAN|ENSEMBL:ENSG00000117152|UniProtKB:P49798 MACMU|ENSEMBL:ENSMMUG00000005185|ENSEMBL:ENSMMUP00000006859 MONDO|ENSEMBL:ENSMODG00000001191|ENSEMBL:ENSMODP00000001428 MOUSE|MGI:MGI:108409|UniProtKB:O08899 RAT|RGD:3567|UniProtKB:P49799 FUGRU|ENSEMBL:ENSTRUG00000005475|ENSEMBL:ENSTRUP00000013149 XENTR|ENSEMBL:ENSXETG00000010461|UniProtKB:Q6P300
ARATH|TAIR:locus:2044677|NCBI:NP_850237.1 ORYSJ|ENTREZ:4325593|UniProtKB:Q0JIZ6
ARATH|TAIR:locus:2825102|NCBI:NP_173855.1 ORYSJ|ENTREZ:4329875|UniProtKB:Q0DZU3
ARATH|TAIR:locus:2096981|NCBI:NP_191014.2 ORYSJ|ENTREZ:4324539|UniProtKB:Q0JMJ0
ARATH|TAIR:locus:2198005|NCBI:NP_564247.1 ORYSJ|ENTREZ:4343808|UniProtKB:Q7XAM2
ARATH|TAIR:locus:2011040|NCBI:NP_564674.1 ORYSJ|ENTREZ:4342984|UniProtKB:Q6Z647
ARATH|TAIR:locus:2097149|NCBI:NP_189979.3 ORYSJ|ENTREZ:4347171|UniProtKB:Q69P85
MOUSE|MGI:MGI:102698|UniProtKB:Q8VGI1 RAT|RGD:1333012|NCBI:NP_001000026 RAT|RGD:1359186|UniProtKB:P70526
MOUSE|MGI:MGI:1206571|UniProtKB:O54831 RAT|RGD:620035|UniProtKB:Q9R006 RAT|RGD:1359651|UniProtKB:Q5UFU0
DICDI|dictyBase:DDB_G0271658|UniProtKB:Q55AT2 DICDI|dictyBase:DDB_G0271588|UniProtKB:Q55AT3
TETTH|ENTREZ:4501423|UniProtKB:Q22YL3 TETTH|ENTREZ:4512562|UniProtKB:Q23YE7
MOUSE|MGI:MGI:3031216|NCBI:NP_001011790 RAT|RGD:1333927|NCBI:NP_001001096 RAT|RGD:1333732|NCBI:NP_001001095
MOUSE|MGI:MGI:1925604|NCBI:NP_653127 RAT|RGD:1592529|NCBI:XP_001075859 RAT|RGD:1585065|NCBI:XP_001077836
MOUSE|MGI:MGI:1914843|NCBI:NP_080539 RAT|RGD:1596251|NCBI:XP_001080351 RAT|RGD:1585103|NCBI:XP_001077660
MOUSE|MGI:MGI:3030031|NCBI:NP_666695 RAT|RGD:1333449|NCBI:NP_001001353 RAT|RGD:1332608|NCBI:NP_001001383
MOUSE|MGI:MGI:104658|NCBI:NP_038710 RAT|RGD:1597985|NCBI:XP_001061092 RAT|RGD:1592675|NCBI:XP_001069679
MOUSE|MGI:MGI:3030834|NCBI:NP_001011695 RAT|RGD:1332940|NCBI:NP_001000285 RAT|RGD:1333598|NCBI:NP_001001123
RAT|RGD:1566324|NCBI:XP_001074780 RAT|RGD:1559964|UniProtKB:Q4KM82 RAT|RGD:1359506|UniProtKB:Q6AXV5
RAT|RGD:3064|UniProtKB:P97592 RAT|RGD:1303109|UniProtKB:Q6IE10 RAT|RGD:735036|UniProtKB:Q9Z1D3
ENTHI|ENTREZ:3411218|NCBI:XP_656906 ENTHI|ENTREZ:3404496|NCBI:XP_650198
ENTHI|ENTREZ:3409897|NCBI:XP_655580 ENTHI|ENTREZ:3405335|NCBI:XP_651031
ENTHI|ENTREZ:3407180|NCBI:XP_652868 ENTHI|ENTREZ:3410045|NCBI:XP_655722
ENTHI|ENTREZ:3406181|NCBI:XP_651868 ENTHI|ENTREZ:6219498|UniProtKB:B1N2X8
ENTHI|ENTREZ:3409625|NCBI:XP_655311 ENTHI|ENTREZ:3402843|NCBI:XP_648585
ENTHI|ENTREZ:3408204|NCBI:XP_653891 ENTHI|ENTREZ:3408463|NCBI:XP_654171
ENTHI|ENTREZ:3406018|NCBI:XP_651700 ENTHI|ENTREZ:3411239|NCBI:XP_656922
ENTHI|ENTREZ:3408897|NCBI:XP_654584 ENTHI|ENTREZ:3408470|NCBI:XP_654163
ENTHI|ENTREZ:3407114|NCBI:XP_652803 ENTHI|ENTREZ:6219689|UniProtKB:B1N3F7
ENTHI|ENTREZ:3402778|NCBI:XP_648523 ENTHI|ENTREZ:3408280|NCBI:XP_653957
STRPU|ENTREZ:760620|NCBI:XP_001188938 STRPU|ENTREZ:763073|NCBI:XP_001198938
STRPU|ENTREZ:761494|NCBI:XP_001192115 STRPU|ENTREZ:752881|NCBI:XP_001180454
STRPU|ENTREZ:761456|NCBI:XP_001191964 STRPU|ENTREZ:763567|NCBI:XP_001199589
STRPU|ENTREZ:760288|NCBI:XP_001187697 STRPU|ENTREZ:756289|NCBI:XP_001194365
STRPU|ENTREZ:764187|NCBI:XP_001200414 STRPU|ENTREZ:766748|NCBI:XP_001202780
STRPU|ENTREZ:767277|NCBI:XP_001203962 STRPU|ENTREZ:752777|NCBI:XP_001180121
STRPU|ENTREZ:752885|NCBI:XP_001180458 STRPU|ENTREZ:761446|NCBI:XP_001191925
STRPU|ENTREZ:755335|NCBI:XP_001189439 STRPU|ENTREZ:767214|NCBI:XP_001203822
ARATH|TAIR:locus:2038473|NCBI:NP_176517.1 ARATH|TAIR:locus:2008321|NCBI:NP_175544.1
STRPU|ENTREZ:583487|NCBI:XP_788487 STRPU|ENTREZ:583317|NCBI:XP_788324
STRPU|ENTREZ:759966|NCBI:XP_001186404 STRPU|ENTREZ:753361|NCBI:XP_001182016
PSEA7|ENTREZ:5354805|UniProtKB:A6V2C8 PSEA7|ENTREZ:5357866|UniProtKB:A6V462
ANOGA|ENSEMBL:AGAP010488|ENSEMBL:AGAP010488-PA AQUAE|ENTREZ:1192904|UniProtKB:O66670 ARATH|TAIR:locus:2165630|NCBI:NP_200540.1 ARATH|TAIR:locus:2028050|NCBI:NP_173750.3 ASHGO|ENTREZ:4618895|UniProtKB:Q75E05 EMENI|ENTREZ:2875111|UniProtKB:Q5BCI7 BACSU|ENTREZ:938999|UniProtKB:P31113 BACTN|ENTREZ:1074556|UniProtKB:Q8A005 BOVIN|ENSEMBL:ENSBTAG00000015761|UniProtKB:Q0P5A2 BRAJA|ENTREZ:1049429|UniProtKB:Q89WD0 CAEBR|ENTREZ:5643764|NCBI:XP_001666262 CAEEL|WB:WBGene00000765|UniProtKB:P34666 CANFA|ENSEMBL:ENSCAFG00000010338|ENSEMBL:ENSCAFP00000015221 CHLTA|ENTREZ:3687341|UniProtKB:Q3KLS2 CHLRE|ENTREZ:5726473|UniProtKB:A8I5H6 CHLRE|ENTREZ:5727360|UniProtKB:A8I8C3 CHLAA|ENTREZ:5825451|UniProtKB:A9WB34 DANRE|ZFIN:ZDB-GENE-040912-5|UniProtKB:Q66L51 DEIRA|ENTREZ:1799149|UniProtKB:Q9RRT0 DICDI|dictyBase:DDB_G0280237|UniProtKB:Q54VN2 DROME|FB:FBgn0030460|UniProtKB:Q9VYF8 ECOLI|ECOLI:2-OCTAPRENYL-METHOXY-BENZOQ-METH-MONOMER|UniProtKB:P0A887 CHICK|ENTREZ:416975|UniProtKB:Q5ZLL5 GEOSL|ENTREZ:2687032|UniProtKB:Q74EU2 GLOVI|ENTREZ:2600006|UniProtKB:Q7NPC8 HUMAN|ENSEMBL:ENSG00000110871|UniProtKB:Q5HYK3 LEIMA|ENTREZ:5655838|UniProtKB:Q4Q0M6 LEPIN|ENTREZ:1153774|UniProtKB:Q8EXJ3 MACMU|ENSEMBL:ENSMMUG00000020601|ENSEMBL:ENSMMUP00000027119 MONDO|ENSEMBL:ENSMODG00000003124|ENSEMBL:ENSMODP00000003809 MOUSE|MGI:MGI:1098643|UniProtKB:Q9CXI0 NEUCR|ENTREZ:3876326|UniProtKB:Q7S5Z2 ORNAN|ENSEMBL:ENSOANG00000001789|ENSEMBL:ENSOANP00000002842 ORYSJ|ENTREZ:4336349|UniProtKB:Q0JBV8 ORYSJ|ENTREZ:4324310|UniProtKB:Q5JNC0 PANTR|ENSEMBL:ENSPTRG00000005539|ENSEMBL:ENSPTRP00000009397 PLAYO|ENTREZ:3854065|UniProtKB:Q7RR36 PSEA7|ENTREZ:5354416|UniProtKB:A6VDI6 RAT|RGD:1310857|UniProtKB:Q4G064 YEAST|SGD:S000004578|UniProtKB:P49017 SCHPO|GeneDB_Spombe:SPCC4G3.04c|UniProtKB:P87230 STRCO|ENTREZ:1099996|UniProtKB:Q9XAP8 STRPU|ENTREZ:585972|NCBI:XP_790868 STRPU|ENTREZ:579985|NCBI:XP_001188810 SULSO|ENTREZ:1454783|UniProtKB:Q97XD7 FUGRU|ENSEMBL:ENSTRUG00000016150|ENSEMBL:ENSTRUP00000041280 TETTH|ENTREZ:4510412|NCBI:XP_001019646 THEMA|ENTREZ:898421|UniProtKB:Q9WZL2 XENTR|ENSEMBL:ENSXETG00000012228|ENSEMBL:ENSXETP00000026735
ANOGA|ENSEMBL:AGAP001670|ENSEMBL:AGAP001670-PA AQUAE|ENTREZ:1193722|UniProtKB:O67825 ARATH|TAIR:locus:2136098|NCBI:NP_192854.2 ARATH|TAIR:locus:2020427|NCBI:NP_173165.1 ASHGO|ENTREZ:4621023|UniProtKB:Q757P6 BACSU|ENTREZ:939630|UniProtKB:P17889 BACTN|ENTREZ:1074445|UniProtKB:Q8A2A1 BOVIN|ENSEMBL:ENSBTAG00000015481|UniProtKB:P46198 BRAJA|ENTREZ:1053109|UniProtKB:Q89WA9 CAEBR|ENTREZ:5637542|NCBI:XP_001674714 CAEEL|WB:WBGene00009771|UniProtKB:Q20447 CANFA|ENSEMBL:ENSCAFG00000002829|ENSEMBL:ENSCAFP00000004181 CHLTA|ENTREZ:3687817|UniProtKB:Q3KMS4 CHLRE|ENTREZ:5718109|UniProtKB:A8ITP1 CHLRE|ENTREZ:5719931|UniProtKB:A8IZC7 CHLAA|ENTREZ:5827487|UniProtKB:A9WGP6 CIOIN|ENSEMBL:ENSCING00000000152|ENSEMBL:ENSCINP00000025357 DANRE|ZFIN:ZDB-GENE-030131-1092|UniProtKB:A4IG41 DEIRA|ENTREZ:1800436|UniProtKB:Q9RTG5 DICDI|dictyBase:DDB_G0275751|UniProtKB:Q553N4 DROME|FB:FBgn0039588|UniProtKB:Q8MS23 ECOLI|ECOLI:EG10505-MONOMER|UniProtKB:P0A705 CHICK|ENTREZ:421213|NCBI:XP_419288 GEOSL|ENTREZ:2687362|UniProtKB:Q74CT3 GLOVI|ENTREZ:2601053|UniProtKB:Q7NH85 HUMAN|ENSEMBL:ENSG00000085760|UniProtKB:P46199 LEIMA|ENTREZ:5651883|UniProtKB:Q4QBM3 LEPIN|ENTREZ:1150286|UniProtKB:Q8F7K1 MACMU|ENSEMBL:ENSMMUG00000030833|ENSEMBL:ENSMMUP00000036544 MONDO|ENSEMBL:ENSMODG00000001833|ENSEMBL:ENSMODP00000002239 MOUSE|MGI:MGI:1924034|UniProtKB:Q91YJ5 NEUCR|ENTREZ:3876103|UniProtKB:Q7S5I4 ORNAN|ENSEMBL:ENSOANG00000011187|ENSEMBL:ENSOANP00000017725 ORYSJ|ENTREZ:4339689|UniProtKB:Q0DFR3 ORYSJ|ENTREZ:4347576|UniProtKB:Q69IM0 PANTR|ENSEMBL:ENSPTRG00000011929|ENSEMBL:ENSPTRP00000020490 PLAYO|ENTREZ:3792132|UniProtKB:Q7RBF3 PLAYO|ENTREZ:3830532|UniProtKB:Q7RJF0 PSEA7|ENTREZ:5358818|UniProtKB:A6VCK1 RAT|RGD:1303046|UniProtKB:Q68FQ5 YEAST|SGD:S000005383|UniProtKB:P25038 SCHPO|GeneDB_Spombe:SPBC1271.15c|UniProtKB:O59683 STRCO|ENTREZ:1101145|UniProtKB:Q8CJQ8 STRPU|ENTREZ:586501|NCBI:XP_791373 STRPU|ENTREZ:752843|NCBI:XP_001180329 STRPU|ENTREZ:758617|NCBI:XP_001181965 FUGRU|ENSEMBL:ENSTRUG00000012596|ENSEMBL:ENSTRUP00000031892 TETTH|ENTREZ:4504083|UniProtKB:Q239N3 THEMA|ENTREZ:898443|UniProtKB:Q9WZN3
NEUCR|ENTREZ:3876322|UniProtKB:Q7S5X7 NEUCR|ENTREZ:3876321|UniProtKB:Q7S5X8
NEUCR|ENTREZ:3876301|UniProtKB:Q7S5W3 NEUCR|ENTREZ:3880542|UniProtKB:Q7SED9
NEUCR|ENTREZ:3878725|UniProtKB:Q7SAE2 NEUCR|ENTREZ:3878724|UniProtKB:Q7SAE3
NEUCR|ENTREZ:3878730|UniProtKB:Q7SAD7 NEUCR|ENTREZ:3878723|UniProtKB:Q7SAE4
NEUCR|ENTREZ:3878907|UniProtKB:Q7SAW0 NEUCR|ENTREZ:3879180|UniProtKB:Q7SBL9
NEUCR|ENTREZ:3877886|UniProtKB:Q7S838 NEUCR|ENTREZ:3878023|UniProtKB:Q7S8G2
ANOGA|ENSEMBL:AGAP004437|ENSEMBL:AGAP004437-PA ARATH|TAIR:locus:2076314|NCBI:NP_187648.1 ASHGO|ENTREZ:4622105|UniProtKB:Q753L7 EMENI|ENTREZ:2877175|UniProtKB:Q5BDI4 BACSU|ENTREZ:936250|UniProtKB:P18158 BOVIN|ENSEMBL:ENSBTAG00000009770|UniProtKB:A6QLU1 BRAJA|ENTREZ:1050520|UniProtKB:Q89SG4 CAEBR|ENTREZ:5628992|NCBI:XP_001667421 CAEBR|ENTREZ:5637686|NCBI:XP_001674855 CAEEL|WB:WBGene00012031|UniProtKB:P90795 CAEEL|WB:WBGene00013049|UniProtKB:Q9NAF2 CANFA|ENSEMBL:ENSCAFG00000009231|ENSEMBL:ENSCAFP00000013582 CHLRE|ENTREZ:5719261|UniProtKB:A8HTE5 CHLAA|ENTREZ:5825093|UniProtKB:A9WJ20 CIOIN|ENSEMBL:ENSCING00000001400|ENSEMBL:ENSCINP00000002735 DANRE|ZFIN:ZDB-GENE-030131-4869|UniProtKB:Q0P3X1 DEIRA|ENTREZ:1800311|UniProtKB:Q9RVK8 DICDI|dictyBase:DDB_G0283951|UniProtKB:Q54QC1 DROME|FB:FBgn0033190|UniProtKB:A1Z707 DROME|FB:FBgn0022160|UniProtKB:Q7K569 ECOLI|ECOLI:ANGLYC3PDEHYDROGSUBUNITA-MONOMER|UniProtKB:P0A9C0 ECOLI|ECOLI:AERGLYC3PDEHYDROG-MONOMER|UniProtKB:P13035 CHICK|ENTREZ:424321|NCBI:XP_422168 GEOSL|ENTREZ:2687006|UniProtKB:Q749I2 HUMAN|ENSEMBL:ENSG00000115159|UniProtKB:P43304 LEIMA|ENTREZ:5653229|UniProtKB:Q4Q8P6 LEPIN|ENTREZ:1151604|UniProtKB:Q8F3Y8 LEPIN|ENTREZ:1151579|UniProtKB:Q8F412 MACMU|ENSEMBL:ENSMMUG00000004897|ENSEMBL:ENSMMUP00000006506 MONDO|ENSEMBL:ENSMODG00000004343|ENSEMBL:ENSMODP00000035963 MOUSE|MGI:MGI:99778|UniProtKB:Q64521 NEUCR|ENTREZ:3879594|UniProtKB:Q96TZ9 ORNAN|ENSEMBL:ENSOANG00000006122|ENSEMBL:ENSOANP00000009773 ORYSJ|ENTREZ:4335210|UniProtKB:Q0JEP5 PANTR|ENSEMBL:ENSPTRG00000012549|ENSEMBL:ENSPTRP00000044968 PLAYO|ENTREZ:3791078|UniProtKB:Q7RDW7 PSEA7|ENTREZ:5354735|UniProtKB:A6V1K8 PSEA7|ENTREZ:5356005|UniProtKB:A6V370 RAT|RGD:2726|UniProtKB:P35571 YEAST|SGD:S000001417|UniProtKB:P32191 SCHPO|GeneDB_Spombe:SPCC1223.03c|UniProtKB:O14400 STRCO|ENTREZ:1097092|UniProtKB:Q9ADA6 STRCO|ENTREZ:1100215|UniProtKB:Q9L0I3 STRPU|ENTREZ:576660|NCBI:XP_001180607 SULSO|ENTREZ:1453983|UniProtKB:Q97VT4 FUGRU|ENSEMBL:ENSTRUG00000002012|ENSEMBL:ENSTRUP00000004630 TETTH|ENTREZ:4504408|UniProtKB:Q23AD4 XENTR|ENSEMBL:ENSXETG00000012365|ENSEMBL:ENSXETP00000027034 XENTR|ENSEMBL:ENSXETG00000024015|ENSEMBL:ENSXETP00000051797
ARATH|TAIR:locus:2147665|NCBI:NP_197507.1 EMENI|ENTREZ:2868943|UniProtKB:Q5AU26 BACTN|ENTREZ:1076113|UniProtKB:Q8A7I0 BOVIN|ENSEMBL:ENSBTAG00000027728|ENSEMBL:ENSBTAP00000039749 BOVIN|ENSEMBL:ENSBTAG00000000313|UniProtKB:Q1RMI9 BRAJA|ENTREZ:1048970|UniProtKB:Q89BM5 CAEBR|ENTREZ:5632995|NCBI:XP_001670358 CAEEL|WB:WBGene00003586|UniProtKB:Q19427 CANFA|ENSEMBL:ENSCAFG00000014604|ENSEMBL:ENSCAFP00000021544 CANFA|ENSEMBL:ENSCAFG00000007473|ENSEMBL:ENSCAFP00000011099 CHLRE|ENTREZ:5720175|UniProtKB:A8J005 CIOIN|ENSEMBL:ENSCING00000006248|ENSEMBL:ENSCINP00000012890 DANRE|ENSEMBL:ENSDARG00000057417|ENSEMBL:ENSDARP00000066444 DANRE|ZFIN:ZDB-GENE-050417-164|UniProtKB:Q567I5 DANRE|ZFIN:ZDB-GENE-040724-60|UniProtKB:Q7T149 DEIRA|ENTREZ:1798441|UniProtKB:Q9RV62 ENTHI|ENTREZ:3410903|NCBI:XP_656584 ECOLI|ECOLI:EG11702-MONOMER|UniProtKB:P32664 CHICK|ENTREZ:423703|NCBI:XP_421582 CHICK|ENTREZ:768471|NCBI:XP_001231287 GEOSL|ENTREZ:2686968|UniProtKB:Q74EB9 HUMAN|ENSEMBL:ENSG00000112874|UniProtKB:Q9BQG2 HUMAN|ENSEMBL:ENSG00000166321|UniProtKB:Q86X67 LEIMA|ENTREZ:5654233|UniProtKB:Q4Q5W3 MACMU|ENSEMBL:ENSMMUG00000011276|ENSEMBL:ENSMMUP00000014778 MACMU|ENSEMBL:ENSMMUG00000017250|ENSEMBL:ENSMMUP00000022689 METAC|ENTREZ:1473327|UniProtKB:Q8TQV0 MONDO|ENSEMBL:ENSMODG00000019328|ENSEMBL:ENSMODP00000024122 MONDO|ENSEMBL:ENSMODG00000000142|ENSEMBL:ENSMODP00000000163 MOUSE|MGI:MGI:1915243|UniProtKB:Q9DCN1 MOUSE|MGI:MGI:1914975|UniProtKB:Q8JZU0 NEUCR|ENTREZ:3873855|UniProtKB:Q7RZS1 ORNAN|ENSEMBL:ENSOANG00000005459|ENSEMBL:ENSOANP00000008679 ORNAN|ENSEMBL:ENSOANG00000001123|ENSEMBL:ENSOANP00000001785 ORYSJ|ENTREZ:4340074|UniProtKB:Q5VSC2 PANTR|ENSEMBL:ENSPTRG00000023670|ENSEMBL:ENSPTRP00000039120 PANTR|ENSEMBL:ENSPTRG00000017114|ENSEMBL:ENSPTRP00000029297 PSEA7|ENTREZ:5353681|UniProtKB:A6V6Z8 RAT|RGD:1592767|NCBI:XP_001063939 RAT|RGD:1310902|NCBI:XP_346081 YEAST|SGD:S000003035|UniProtKB:P53164 SCHPO|GeneDB_Spombe:SPBC1778.03c|UniProtKB:Q9Y7J0 STRCO|ENTREZ:1100627|UniProtKB:Q9FCK2 STRPU|ENTREZ:581737|NCBI:XP_786816 STRPU|ENTREZ:574559|NCBI:XP_779968 FUGRU|ENSEMBL:ENSTRUG00000004078|ENSEMBL:ENSTRUP00000009673 FUGRU|ENSEMBL:ENSTRUG00000010693|ENSEMBL:ENSTRUP00000026981 XENTR|ENSEMBL:ENSXETG00000006153|ENSEMBL:ENSXETP00000013531 XENTR|ENSEMBL:ENSXETG00000017459|UniProtKB:Q569D3
ANOGA|ENSEMBL:AGAP006165|ENSEMBL:AGAP006165-PB ARATH|TAIR:locus:2087780|NCBI:NP_187887.3 ASHGO|ENTREZ:4620571|UniProtKB:Q759G7 EMENI|ENTREZ:2868023|UniProtKB:Q5ARK3 BOVIN|ENSEMBL:ENSBTAG00000013917|ENSEMBL:ENSBTAP00000018503 BOVIN|ENSEMBL:ENSBTAG00000020423|ENSEMBL:ENSBTAP00000027216 BOVIN|ENSEMBL:ENSBTAG00000025328|ENSEMBL:ENSBTAP00000029702 CAEBR|ENTREZ:5641940|NCBI:XP_001664525 CAEBR|ENTREZ:5641941|NCBI:XP_001664526 CAEEL|WB:WBGene00007027|UniProtKB:Q9NEL2 CANFA|ENSEMBL:ENSCAFG00000024929|ENSEMBL:ENSCAFP00000009610 CANFA|ENSEMBL:ENSCAFG00000006377|ENSEMBL:ENSCAFP00000009614 CANFA|ENSEMBL:ENSCAFG00000016640|ENSEMBL:ENSCAFP00000024485 CHLRE|ENTREZ:5715865|UniProtKB:A8HP00 CIOIN|ENSEMBL:ENSCING00000004687|ENSEMBL:ENSCINP00000009715 DANRE|ENSEMBL:ENSDARG00000005236|ENSEMBL:ENSDARP00000014502 DICDI|dictyBase:DDB_G0267638|UniProtKB:Q55GK2 DROME|FB:FBgn0020306|UniProtKB:Q9NDJ2 CHICK|ENTREZ:416798|NCBI:XP_001234820 HUMAN|ENSEMBL:ENSG00000185684|UniProtKB:Q6ZTU2 HUMAN|ENSEMBL:ENSG00000183495|UniProtKB:Q96L91 HUMAN|ENSEMBL:ENSG00000080603|UniProtKB:Q6ZRS2 MACMU|ENSEMBL:ENSMMUG00000010556|ENSEMBL:ENSMMUP00000013843 MACMU|ENSEMBL:ENSMMUG00000017729|ENSEMBL:ENSMMUP00000023325 MONDO|ENSEMBL:ENSMODG00000016166|ENSEMBL:ENSMODP00000003146 MONDO|ENSEMBL:ENSMODG00000015487|ENSEMBL:ENSMODP00000031927 MONDO|ENSEMBL:ENSMODG00000015543|ENSEMBL:ENSMODP00000019406 MONDO|ENSEMBL:ENSMODG00000025634|ENSEMBL:ENSMODP00000038445 MOUSE|MGI:MGI:1276124|UniProtKB:Q8CHI8 MOUSE|MGI:MGI:2444036|UniProtKB:Q3U4M6 NEUCR|ENTREZ:3874449|UniProtKB:Q7S133 ORNAN|ENSEMBL:ENSOANG00000006595|ENSEMBL:ENSOANP00000010520 ORNAN|ENSEMBL:ENSOANG00000006597|ENSEMBL:ENSOANP00000010522 ORNAN|ENSEMBL:ENSOANG00000010617|ENSEMBL:ENSOANP00000016823 ORYSJ|ENTREZ:4330371|UniProtKB:Q0DYI8 PANTR|ENSEMBL:ENSPTRG00000008013|ENSEMBL:ENSPTRP00000013691 PANTR|ENSEMBL:ENSPTRG00000005645|ENSEMBL:ENSPTRP00000040583 PLAYO|ENTREZ:3801454|UniProtKB:Q7RQC0 RAT|RGD:1304733|NCBI:XP_001078513 RAT|RGD:1565642|NCBI:XP_341933 YEAST|SGD:S000002742|UniProtKB:Q05471 SCHPO|GeneDB_Spombe:SPAC11E3.01c|UniProtKB:O13682 STRPU|ENTREZ:583960|NCBI:XP_001189861 STRPU|ENTREZ:757734|NCBI:XP_001178919 STRPU|ENTREZ:764716|NCBI:XP_001201170 FUGRU|ENSEMBL:ENSTRUG00000011632|ENSEMBL:ENSTRUP00000029397 FUGRU|ENSEMBL:ENSTRUG00000011999|ENSEMBL:ENSTRUP00000030373 TETTH|ENTREZ:4520329|UniProtKB:Q228K2 XENTR|ENSEMBL:ENSXETG00000002041|ENSEMBL:ENSXETP00000004362
ANOGA|ENSEMBL:AGAP000328|ENSEMBL:AGAP000328-PA AQUAE|ENTREZ:1192962|UniProtKB:O67431 ARATH|TAIR:locus:2064189|NCBI:NP_565894.1 ASHGO|ENTREZ:4622387|UniProtKB:Q752L4 EMENI|ENTREZ:2874499|UniProtKB:Q5B8R6 BOVIN|ENSEMBL:ENSBTAG00000022288|ENSEMBL:ENSBTAP00000030108 BOVIN|ENSEMBL:ENSBTAG00000008089|ENSEMBL:ENSBTAP00000010639 CAEBR|ENTREZ:5630369|NCBI:XP_001679235 CAEEL|WB:WBGene00011303|UniProtKB:Q22004 CANFA|ENSEMBL:ENSCAFG00000004306|ENSEMBL:ENSCAFP00000006397 CANFA|ENSEMBL:ENSCAFG00000018090|ENSEMBL:ENSCAFP00000026739 CHLRE|ENTREZ:5721207|UniProtKB:A8J2V3 CIOIN|ENSEMBL:ENSCING00000000837|ENSEMBL:ENSCINP00000001531 DANRE|ZFIN:ZDB-GENE-040426-1533|UniProtKB:Q6NWA1 DICDI|dictyBase:DDB_G0283437|UniProtKB:Q54R18 DROME|FB:FBgn0039136|UniProtKB:Q9VCF0 ENTHI|ENTREZ:3406669|NCBI:XP_652360 ENTHI|ENTREZ:3411088|NCBI:XP_656776 CHICK|ENTREZ:424755|NCBI:XP_422577 CHICK|ENTREZ:422343|NCBI:XP_001234035 GEOSL|ENTREZ:2688557|UniProtKB:Q74E57 HUMAN|ENSEMBL:ENSG00000101935|UniProtKB:Q9Y4X0 HUMAN|ENSEMBL:ENSG00000144233|UniProtKB:Q6DCA0 LEIMA|ENTREZ:5656174|UniProtKB:Q4Q5M0 MACMU|ENSEMBL:ENSMMUG00000001987|ENSEMBL:ENSMMUP00000002658 MACMU|ENSEMBL:ENSMMUG00000023423|ENSEMBL:ENSMMUP00000040873 METAC|ENTREZ:1475484|UniProtKB:Q8TK33 MONDO|ENSEMBL:ENSMODG00000011480|ENSEMBL:ENSMODP00000014353 MONDO|ENSEMBL:ENSMODG00000018651|ENSEMBL:ENSMODP00000023254 MOUSE|MGI:MGI:1860206|UniProtKB:Q9JHT5 MOUSE|MGI:MGI:2442711|UniProtKB:Q8JZZ6 NEUCR|ENTREZ:3876113|UniProtKB:Q7S5H5 ORNAN|ENSEMBL:ENSOANG00000013915|ENSEMBL:ENSOANP00000021936 ORYSJ|ENTREZ:4349471|UniProtKB:Q336P8 PANTR|ENSEMBL:ENSPTRG00000022182|ENSEMBL:ENSPTRP00000047308 PANTR|ENSEMBL:ENSPTRG00000012437|ENSEMBL:ENSPTRP00000021300 PLAYO|ENTREZ:3807261|UniProtKB:Q7RMS6 RAT|RGD:1307915|NCBI:XP_001057982 RAT|RGD:1561004|NCBI:XP_001057408 YEAST|SGD:S000005815|UniProtKB:Q12012 SCHPO|GeneDB_Spombe:SPAC688.03c|UniProtKB:Q9P6M2 STRPU|ENTREZ:586206|NCBI:XP_001175523 STRPU|ENTREZ:757446|NCBI:XP_001176641 STRPU|ENTREZ:763254|NCBI:XP_001199167 SULSO|ENTREZ:1455349|UniProtKB:Q980T4 FUGRU|ENSEMBL:ENSTRUG00000002305|ENSEMBL:ENSTRUP00000005300 TETTH|ENTREZ:4508135|NCBI:XP_001017438 THEMA|ENTREZ:897568|UniProtKB:Q9X1N7 XENTR|ENSEMBL:ENSXETG00000002956|ENSEMBL:ENSXETP00000006450
ANOGA|ENSEMBL:AGAP000457|ENSEMBL:AGAP000457-PA ARATH|TAIR:locus:504955645|NCBI:NP_851013.2 ARATH|TAIR:locus:2157767|NCBI:NP_199835.2 EMENI|ENTREZ:2873870|UniProtKB:Q5B7L6 BOVIN|ENSEMBL:ENSBTAG00000010204|UniProtKB:P15246 BRAJA|ENTREZ:1051297|UniProtKB:Q89JD2 BRAJA|ENTREZ:1052299|UniProtKB:Q89L04 CAEBR|ENTREZ:5637076|NCBI:XP_001674271 CAEEL|WB:WBGene00003954|UniProtKB:Q27873 CANFA|ENSEMBL:ENSCAFG00000000393|ENSEMBL:ENSCAFP00000000571 CHLRE|ENTREZ:5729089|UniProtKB:A8IFX2 CHLRE|ENTREZ:5718739|UniProtKB:A8IWN9 CIOIN|ENSEMBL:ENSCING00000014385|ENSEMBL:ENSCINP00000014934 DANRE|ZFIN:ZDB-GENE-040426-1738|UniProtKB:Q6PBS7 DANRE|ZFIN:ZDB-GENE-990415-134|UniProtKB:Q5RFW4 DICDI|dictyBase:DDB_G0280979|UniProtKB:Q9GPS6 DROME|FB:FBgn0086768|UniProtKB:Q27869 ECOLI|ECOLI:EG10689-MONOMER|UniProtKB:P0A7A5 CHICK|ENTREZ:423008|NCBI:XP_420939 CHICK|ENTREZ:428607|UniProtKB:Q5F3N1 GEOSL|ENTREZ:2687070|UniProtKB:Q74CZ5 GLOVI|ENTREZ:2598479|UniProtKB:Q7NJY2 HUMAN|ENSEMBL:ENSG00000120265|UniProtKB:P22061 LEIMA|ENTREZ:5655970|UniProtKB:Q4Q0A0 LEPIN|ENTREZ:1150474|UniProtKB:Q8F717 MACMU|ENSEMBL:ENSMMUG00000029091|ENSEMBL:ENSMMUP00000032338 MACMU|ENSEMBL:ENSMMUG00000029462|ENSEMBL:ENSMMUP00000033195 METAC|ENTREZ:1472436|UniProtKB:Q8TT93 METAC|ENTREZ:1472435|UniProtKB:Q8TT94 MONDO|ENSEMBL:ENSMODG00000016804|ENSEMBL:ENSMODP00000020973 MOUSE|MGI:MGI:97502|UniProtKB:P23506 NEUCR|ENTREZ:3872214|UniProtKB:Q7RWK6 ORNAN|ENSEMBL:ENSOANG00000001066|ENSEMBL:ENSOANP00000001700 ORYSJ|ENTREZ:4346293|UniProtKB:Q6ZJ17 PANTR|ENSEMBL:ENSPTRG00000018699|ENSEMBL:ENSPTRP00000049543 PLAYO|ENTREZ:3790752|UniProtKB:Q7REP7 PSEA7|ENTREZ:5358376|UniProtKB:A6V1G4 RAT|RGD:3268|UniProtKB:P22062 SCHPO|GeneDB_Spombe:SPAC869.08|UniProtKB:Q9URZ1 STRCO|ENTREZ:1102366|UniProtKB:Q9KYA5 STRCO|ENTREZ:1098306|UniProtKB:Q9KZS9 STRCO|ENTREZ:1098104|UniProtKB:Q9L251 STRPU|ENTREZ:581433|NCBI:XP_786523 SULSO|ENTREZ:1454048|UniProtKB:Q97VM3 FUGRU|ENSEMBL:ENSTRUG00000001365|ENSEMBL:ENSTRUP00000003136 TETTH|ENTREZ:4508951|NCBI:XP_001018245 THEMA|ENTREZ:898371|UniProtKB:Q56308 XENTR|ENSEMBL:ENSXETG00000015985|ENSEMBL:ENSXETP00000034884 XENTR|ENSEMBL:ENSXETG00000017500|UniProtKB:Q5BKH1
ANOGA|ENSEMBL:AGAP011402|ENSEMBL:AGAP011402-PA ARATH|TAIR:locus:2135388|NCBI:NP_192402.1 ASHGO|ENTREZ:4622989|UniProtKB:Q750D0 EMENI|ENTREZ:2872199|UniProtKB:Q5B4X5 BOVIN|ENSEMBL:ENSBTAG00000012705|UniProtKB:Q3ZBY7 BOVIN|ENSEMBL:ENSBTAG00000009294|UniProtKB:Q0II71 CAEBR|ENTREZ:5627599|NCBI:XP_001669362 CAEBR|ENTREZ:5633029|NCBI:XP_001670391 CAEEL|WB:WBGene00017996|UniProtKB:O44186 CAEEL|WB:WBGene00013197|UniProtKB:Q9XWK1 CANFA|ENSEMBL:ENSCAFG00000017891|ENSEMBL:ENSCAFP00000026402 CANFA|ENSEMBL:ENSCAFG00000016381|ENSEMBL:ENSCAFP00000024106 CIOIN|ENSEMBL:ENSCING00000009936|ENSEMBL:ENSCINP00000020056 DANRE|ZFIN:ZDB-GENE-030131-5283|UniProtKB:Q7T3B5 DANRE|ENSEMBL:ENSDARG00000042544|UniProtKB:Q7ZV85 DICDI|dictyBase:DDB_G0269738|UniProtKB:Q55D94 DROME|FB:FBgn0001941|UniProtKB:Q94515 CHICK|ENTREZ:423454|NCBI:XP_421364 CHICK|ENTREZ:421327|UniProtKB:Q5F3C1 HUMAN|ENSEMBL:ENSG00000143753|UniProtKB:O15121 HUMAN|ENSEMBL:ENSG00000168350|UniProtKB:Q6QHC5 LEIMA|ENTREZ:5652899|UniProtKB:Q4Q923 LEIMA|ENTREZ:5652898|UniProtKB:Q4Q925 LEIMA|ENTREZ:5652897|UniProtKB:Q4Q925 LEIMA|ENTREZ:5652896|UniProtKB:Q4Q925 MACMU|ENSEMBL:ENSMMUG00000015437|ENSEMBL:ENSMMUP00000020244 MACMU|ENSEMBL:ENSMMUG00000002400|ENSEMBL:ENSMMUP00000003220 MONDO|ENSEMBL:ENSMODG00000005134|ENSEMBL:ENSMODP00000006319 MONDO|ENSEMBL:ENSMODG00000013110|ENSEMBL:ENSMODP00000016405 MOUSE|MGI:MGI:1097711|UniProtKB:O09005 MOUSE|MGI:MGI:1917309|UniProtKB:Q8R2F2 NEUCR|ENTREZ:3876756|UniProtKB:Q871L4 ORNAN|ENSEMBL:ENSOANG00000005560|ENSEMBL:ENSOANP00000008833 ORNAN|ENSEMBL:ENSOANG00000012424|ENSEMBL:ENSOANP00000019658 ORNAN|ENSEMBL:ENSOANG00000001455|ENSEMBL:ENSOANP00000002312 ORYSJ|ENTREZ:4330104|UniProtKB:Q6H5U3 PANTR|ENSEMBL:ENSPTRG00000006716|ENSEMBL:ENSPTRP00000011449 PANTR|ENSEMBL:ENSPTRG00000002023|ENSEMBL:ENSPTRP00000003391 RAT|RGD:70917|UniProtKB:Q5XIF5 RAT|RGD:1305023|UniProtKB:Q564G3 SCHPO|GeneDB_Spombe:SPBC3B8.07c|UniProtKB:O59715 STRPU|ENTREZ:587766|NCBI:XP_001176290 FUGRU|ENSEMBL:ENSTRUG00000006046|ENSEMBL:ENSTRUP00000014691 FUGRU|ENSEMBL:ENSTRUG00000012631|ENSEMBL:ENSTRUP00000031966 TETTH|ENTREZ:4516259|NCBI:XP_001025371 TETTH|ENTREZ:4508389|NCBI:XP_001017500 XENTR|ENSEMBL:ENSXETG00000002528|ENSEMBL:ENSXETP00000005383 XENTR|ENSEMBL:ENSXETG00000018586|UniProtKB:Q68FB8 XENTR|ENSEMBL:ENSXETG00000012858|UniProtKB:Q6P8B6
ANOGA|ENSEMBL:AGAP006441|ENSEMBL:AGAP006441-PA AQUAE|ENTREZ:1192837|UniProtKB:O66603 ARATH|TAIR:locus:2098525|NCBI:NP_187383.1 ASHGO|ENTREZ:4623304|UniProtKB:Q74Z71 EMENI|ENTREZ:2869252|UniProtKB:Q5AU42 BACSU|ENTREZ:938994|UniProtKB:P19465 BACTN|ENTREZ:1073052|UniProtKB:Q8A0U0 BOVIN|ENSEMBL:ENSBTAG00000040151|ENSEMBL:ENSBTAP00000009020 BOVIN|ENSEMBL:ENSBTAG00000006865|UniProtKB:Q9TV18 BRAJA|ENTREZ:1051113|UniProtKB:Q89IW2 CAEBR|ENTREZ:5636761|NCBI:XP_001673961 CAEEL|WB:WBGene00000298|UniProtKB:Q19980 CANFA|ENSEMBL:ENSCAFG00000014965|ENSEMBL:ENSCAFP00000022043 CHLRE|ENTREZ:5720281|UniProtKB:A8J097 CHLAA|ENTREZ:5827111|UniProtKB:A9WIX0 CIOIN|ENSEMBL:ENSCING00000015888|ENSEMBL:ENSCINP00000009001 CIOIN|ENSEMBL:ENSCING00000004358|ENSEMBL:ENSCINP00000008998 DANRE|ENSEMBL:ENSDARG00000070453|ENSEMBL:ENSDARP00000094181 DANRE|ZFIN:ZDB-GENE-001205-3|UniProtKB:Q90WT2 DEIRA|ENTREZ:1799427|UniProtKB:Q9RYB4 DICDI|dictyBase:DDB_G0288481|UniProtKB:Q94465 DROME|FB:FBgn0003162|UniProtKB:P48596 ECOLI|ECOLI:GTP-CYCLOHYDRO-I-MONOMER|UniProtKB:P0A6T5 CHICK|ENTREZ:396146|UniProtKB:P50141 GLOVI|ENTREZ:2598546|UniProtKB:Q7NK98 HUMAN|ENSEMBL:ENSG00000131979|UniProtKB:P30793 LEPIN|ENTREZ:1153597|UniProtKB:Q8EYG1 MACMU|ENSEMBL:ENSMMUG00000004084|ENSEMBL:ENSMMUP00000005461 MONDO|ENSEMBL:ENSMODG00000011684|ENSEMBL:ENSMODP00000014636 MOUSE|MGI:MGI:95675|UniProtKB:Q05915 NEUCR|ENTREZ:3874842|NCBI:XP_958695 ORNAN|ENSEMBL:ENSOANG00000011384|ENSEMBL:ENSOANP00000018040 ORYSJ|ENTREZ:4337297|UniProtKB:Q0J9B5 PANTR|ENSEMBL:ENSPTRG00000006365|ENSEMBL:ENSPTRP00000055989 PLAYO|ENTREZ:3830521|UniProtKB:Q7RJG0 PSEA7|ENTREZ:5359758|UniProtKB:A6V1Y9 PSEA7|ENTREZ:5355760|UniProtKB:A6V7B7 RAT|RGD:61992|UniProtKB:P22288 YEAST|SGD:S000003499|UniProtKB:P51601 SCHPO|GeneDB_Spombe:SPAC17A5.13|UniProtKB:O13774 STRCO|ENTREZ:1098840|UniProtKB:Q9X8I3 STRPU|ENTREZ:583737|NCBI:XP_001184004 SULSO|ENTREZ:1455504|UniProtKB:Q980E8 FUGRU|ENSEMBL:ENSTRUG00000004539|ENSEMBL:ENSTRUP00000010789 FUGRU|ENSEMBL:ENSTRUG00000007319|ENSEMBL:ENSTRUP00000018068 FUGRU|ENSEMBL:ENSTRUG00000015367|ENSEMBL:ENSTRUP00000039273 TETTH|ENTREZ:4504340|UniProtKB:Q23AG3 XENTR|ENSEMBL:ENSXETG00000022741|ENSEMBL:ENSXETP00000049204 XENTR|ENSEMBL:ENSXETG00000012214|UniProtKB:Q6DIE0
ANOGA|ENSEMBL:AGAP003814|ENSEMBL:AGAP003814-PA ANOGA|ENSEMBL:AGAP003815|ENSEMBL:AGAP003815-PA ARATH|TAIR:locus:2174319|NCBI:NP_200785.2 ARATH|TAIR:locus:2142429|NCBI:NP_196610.2 ASHGO|ENTREZ:4621880|UniProtKB:Q754Y4 EMENI|ENTREZ:2872796|UniProtKB:Q5B380 BOVIN|ENSEMBL:ENSBTAG00000033089|ENSEMBL:ENSBTAP00000044220 BOVIN|ENSEMBL:ENSBTAG00000023607|UniProtKB:Q2KIP8 CAEEL|WB:WBGene00020517|UniProtKB:O17040 CANFA|ENSEMBL:ENSCAFG00000012091|ENSEMBL:ENSCAFP00000017788 CANFA|ENSEMBL:ENSCAFG00000023975|UniProtKB:Q4W1W1 CHLRE|ENTREZ:5728993|UniProtKB:A8IF34 CHLRE|ENTREZ:5721618|UniProtKB:A8J4G2 CIOIN|ENSEMBL:ENSCING00000005736|ENSEMBL:ENSCINP00000011843 DANRE|ENSEMBL:ENSDARG00000022633|UniProtKB:Q5BLI3 DANRE|ZFIN:ZDB-GENE-030131-6053|UniProtKB:B0V199 DICDI|dictyBase:DDB_G0278113|UniProtKB:Q54YR9 DROME|FB:FBgn0032394|UniProtKB:Q9VKD2 ENTHI|ENTREZ:3408596|NCBI:XP_654254 CHICK|ENTREZ:420518|NCBI:XP_418620 CHICK|ENTREZ:424251|UniProtKB:Q5ZII7 HUMAN|ENSEMBL:ENSG00000165996|UniProtKB:B0YJ81 HUMAN|ENSEMBL:ENSG00000206527|UniProtKB:Q6Y1H2 LEIMA|ENTREZ:5648889|UniProtKB:Q4QJH5 MACMU|ENSEMBL:ENSMMUG00000020736|ENSEMBL:ENSMMUP00000027287 MACMU|ENSEMBL:ENSMMUG00000002232|ENSEMBL:ENSMMUP00000002982 MONDO|ENSEMBL:ENSMODG00000009722|ENSEMBL:ENSMODP00000012153 MONDO|ENSEMBL:ENSMODG00000018338|ENSEMBL:ENSMODP00000022865 MOUSE|MGI:MGI:1353592|UniProtKB:Q9QY80 MOUSE|MGI:MGI:1918007|UniProtKB:Q9D3B1 NEUCR|ENTREZ:3875170|UniProtKB:Q7S2Y4 ORNAN|ENSEMBL:ENSOANG00000001401|ENSEMBL:ENSOANP00000002222 ORYSJ|ENTREZ:4339019|UniProtKB:Q0DHK0 ORYSJ|ENTREZ:4324520|UniProtKB:Q0JQN0 ORYSJ|ENTREZ:4324521|UniProtKB:Q5ZEI3 ORYSJ|ENTREZ:4324518|UniProtKB:Q5ZEJ0 ORYSJ|ENTREZ:4335343|UniProtKB:Q7XSZ4 PANTR|ENSEMBL:ENSPTRG00000030147|ENSEMBL:ENSPTRP00000051117 RAT|RGD:1596577|NCBI:XP_001067857 RAT|RGD:1306337|NCBI:XP_213610 RAT|RGD:1595507|UniProtKB:A1IVX5 YEAST|SGD:S000003633|UniProtKB:P40857 SCHPO|GeneDB_Spombe:SPBC19C2.15c|UniProtKB:O14346 STRPU|ENTREZ:592170|NCBI:XP_796799 FUGRU|ENSEMBL:ENSTRUG00000007061|ENSEMBL:ENSTRUP00000017348 FUGRU|ENSEMBL:ENSTRUG00000014469|ENSEMBL:ENSTRUP00000037000 TETTH|ENTREZ:4498172|NCBI:XP_001007914 XENTR|ENSEMBL:ENSXETG00000007988|ENSEMBL:ENSXETP00000017509 XENTR|ENSEMBL:ENSXETG00000007468|ENSEMBL:ENSXETP00000016271
DICDI|dictyBase:DDB_G0288399|UniProtKB:Q54J01 DICDI|dictyBase:DDB_G0288397|UniProtKB:Q54J02
CHLRE|ENTREZ:5724412|UniProtKB:A8JA72 CIOIN|ENSEMBL:ENSCING00000000547|ENSEMBL:ENSCINP00000001004 CIOIN|ENSEMBL:ENSCING00000011921|ENSEMBL:ENSCINP00000022543 DANRE|ENSEMBL:ENSDARG00000005650|ENSEMBL:ENSDARP00000010344 DANRE|ENSEMBL:ENSDARG00000046102|ENSEMBL:ENSDARP00000067771 CHICK|ENTREZ:772330|NCBI:XP_001235481 NEUCR|ENTREZ:3880403|UniProtKB:Q7SE00 RAT|RGD:1561542|NCBI:XP_578477 RAT|RGD:1560767|NCBI:XP_222968 RAT|RGD:1562640|NCBI:XP_578244 STRPU|ENTREZ:583822|NCBI:XP_001196889 XENTR|ENSEMBL:ENSXETG00000008538|ENSEMBL:ENSXETP00000018692 XENTR|ENSEMBL:ENSXETG00000025456|ENSEMBL:ENSXETP00000054263 XENTR|ENSEMBL:ENSXETG00000011345|ENSEMBL:ENSXETP00000024782 XENTR|ENSEMBL:ENSXETG00000015504|ENSEMBL:ENSXETP00000033830 XENTR|ENSEMBL:ENSXETG00000023276|ENSEMBL:ENSXETP00000050290 XENTR|ENSEMBL:ENSXETG00000005152|ENSEMBL:ENSXETP00000011195
DICDI|dictyBase:DDB_G0288519|UniProtKB:Q54IU1 DICDI|dictyBase:DDB_G0278861|UniProtKB:Q54XL8
DICDI|dictyBase:DDB_G0273185|UniProtKB:Q557Y8 DICDI|dictyBase:DDB_G0273749|UniProtKB:Q86AJ2
DICDI|dictyBase:DDB_G0287369|UniProtKB:Q54KF4 DICDI|dictyBase:DDB_G0279017|UniProtKB:Q54XE4
DICDI|dictyBase:DDB_G0287189|UniProtKB:Q54KT3 DICDI|dictyBase:DDB_G0286683|UniProtKB:Q54LE2
DICDI|dictyBase:DDB_G0287789|UniProtKB:Q54JU7 DICDI|dictyBase:DDB_G0281501|UniProtKB:Q54TT9
DICDI|dictyBase:DDB_G0287705|UniProtKB:Q54K03 DICDI|dictyBase:DDB_G0286741|UniProtKB:Q54LA9
DICDI|dictyBase:DDB_G0286885|UniProtKB:Q54L58 DICDI|dictyBase:DDB_G0283127|UniProtKB:Q54RI2
DICDI|dictyBase:DDB_G0286659|UniProtKB:Q54LF8 DICDI|dictyBase:DDB_G0286657|UniProtKB:Q54LF9
TETTH|ENTREZ:4501328|UniProtKB:Q22YV8 TETTH|ENTREZ:4501327|UniProtKB:Q22YV9
CHLRE|ENTREZ:5719660|UniProtKB:A8IYI0 CIOIN|ENSEMBL:ENSCING00000004214|UniProtKB:Q66NS4
ARATH|TAIR:locus:1009023337|NCBI:NP_001031583.1 CHLRE|ENTREZ:5729277|UniProtKB:A8JIF3
ARATH|TAIR:locus:2196005|NCBI:NP_565152.1 ORYSJ|ENTREZ:4339325|UniProtKB:Q75II8
ARATH|TAIR:locus:2012222|NCBI:NP_175382.1 ORYSJ|ENTREZ:4340481|UniProtKB:Q69Y13
ARATH|TAIR:locus:2083845|NCBI:NP_566960.1 CHLRE|ENTREZ:5721139|UniProtKB:A8J2N4
ARATH|TAIR:locus:2078322|NCBI:NP_190118.1 ARATH|TAIR:locus:2158314|NCBI:NP_200841.1
ARATH|TAIR:locus:2176070|NCBI:NP_201283.1 CHLRE|ENTREZ:5727052|UniProtKB:A8JFE4
ARATH|TAIR:locus:2028326|NCBI:NP_174511.2 ORYSJ|ENTREZ:4334826|UniProtKB:Q84T61
ARATH|TAIR:locus:2096239|NCBI:NP_187183.3 ORYSJ|ENTREZ:4328429|UniProtKB:Q6H6D5
BOVIN|ENSEMBL:ENSBTAG00000019001|ENSEMBL:ENSBTAP00000025295 CANFA|ENSEMBL:ENSCAFG00000010164|ENSEMBL:ENSCAFP00000014929 CIOIN|ENSEMBL:ENSCING00000001014|ENSEMBL:ENSCINP00000001881 DANRE|ENSEMBL:ENSDARG00000068235|ENSEMBL:ENSDARP00000059044 DANRE|ENSEMBL:ENSDARG00000022161|UniProtKB:A2BID7 DANRE|ENSEMBL:ENSDARG00000061297|UniProtKB:Q1LV64 CHICK|ENTREZ:419729|NCBI:XP_417870 HUMAN|ENSEMBL:ENSG00000170325|UniProtKB:Q9NQV6 MACMU|ENSEMBL:ENSMMUG00000017555|ENSEMBL:ENSMMUP00000023111 MONDO|ENSEMBL:ENSMODG00000004979|ENSEMBL:ENSMODP00000006132 MOUSE|MGI:MGI:2682952|NCBI:NP_001074286 ORNAN|ENSEMBL:ENSOANG00000000577|ENSEMBL:ENSOANP00000000913 PANTR|ENSEMBL:ENSPTRG00000004477|ENSEMBL:ENSPTRP00000007657 RAT|RGD:1560384|NCBI:XP_576373 STRPU|ENTREZ:591744|NCBI:XP_001190420 FUGRU|ENSEMBL:ENSTRUG00000011504|ENSEMBL:ENSTRUP00000029039 FUGRU|ENSEMBL:ENSTRUG00000011527|ENSEMBL:ENSTRUP00000029111
EMENI|ENTREZ:2876130|UniProtKB:Q5BGH4 NEUCR|ENTREZ:3880544|UniProtKB:Q7SED7
BACSU|ENTREZ:938226|UniProtKB:P96600 BRAJA|ENTREZ:1049174|UniProtKB:Q89CF8 BRAJA|ENTREZ:1047521|UniProtKB:Q89GB1 BRAJA|ENTREZ:1050905|UniProtKB:Q89HD4 BRAJA|ENTREZ:1054121|UniProtKB:Q89RL4 BRAJA|ENTREZ:1054355|UniProtKB:Q89VL3 CHLAA|ENTREZ:5826792|UniProtKB:A9WGK5 ECOLI|ECOLI:EG12283-MONOMER|UniProtKB:P37676 GEOSL|ENTREZ:2686021|UniProtKB:Q74BI6 PSEA7|ENTREZ:5356899|UniProtKB:A6V0Y6 PSEA7|ENTREZ:5356120|UniProtKB:A6VA89 PSEA7|ENTREZ:5353925|UniProtKB:A6VC07 PSEA7|ENTREZ:5353857|UniProtKB:A6VDT8 XENTR|ENSEMBL:ENSXETG00000027789|ENSEMBL:ENSXETP00000046082
BACSU|ENTREZ:936685|UniProtKB:O32145 BRAJA|ENTREZ:1054572|UniProtKB:Q89GV6 BRAJA|ENTREZ:1053858|UniProtKB:Q89IH3 BRAJA|ENTREZ:1050964|UniProtKB:Q89PE8 BRAJA|ENTREZ:1051221|UniProtKB:Q89XH7 CHLAA|ENTREZ:5825270|UniProtKB:A9WKM3 DEIRA|ENTREZ:1798034|NCBI:NP_296359 ECOLI|ECOLI:G7486-MONOMER|UniProtKB:Q46800 PSEA7|ENTREZ:5358199|UniProtKB:A6V7X8 STRCO|ENTREZ:1098375|UniProtKB:Q8CJY1 STRCO|ENTREZ:1100412|UniProtKB:Q9EWG7 STRCO|ENTREZ:1101611|UniProtKB:Q9ZBN9 SULSO|ENTREZ:1452676|UniProtKB:Q97VI7 SULSO|ENTREZ:1453904|UniProtKB:Q97W13
BOVIN|ENSEMBL:ENSBTAG00000026527|UniProtKB:Q0IIA1 CANFA|ENSEMBL:ENSCAFG00000025377|ENSEMBL:ENSCAFP00000035257 DANRE|ZFIN:ZDB-GENE-051018-2|UniProtKB:Q3T2L2 HUMAN|ENSEMBL:ENSG00000063438|UniProtKB:A9YTQ3 MACMU|ENSEMBL:ENSMMUG00000000752|ENSEMBL:ENSMMUP00000001012 MONDO|ENSEMBL:ENSMODG00000000638|ENSEMBL:ENSMODP00000000760 MOUSE|MGI:MGI:1333776|UniProtKB:Q3U1U7 ORNAN|ENSEMBL:ENSOANG00000010182|ENSEMBL:ENSOANP00000016144 PANTR|ENSEMBL:ENSPTRG00000028788|ENSEMBL:ENSPTRP00000055868 RAT|RGD:1559857|UniProtKB:Q75NT5 FUGRU|ENSEMBL:ENSTRUG00000003745|UniProtKB:Q4JHL1 XENTR|ENSEMBL:ENSXETG00000006186|ENSEMBL:ENSXETP00000013602
BOVIN|ENSEMBL:ENSBTAG00000007767|UniProtKB:A0JNL6 CANFA|ENSEMBL:ENSCAFG00000009976|ENSEMBL:ENSCAFP00000031094 DANRE|ZFIN:ZDB-GENE-020529-1|UniProtKB:Q8JFF8 CHICK|ENTREZ:418313|NCBI:XP_416537 HUMAN|ENSEMBL:ENSG00000092607|UniProtKB:Q96SF7 MACMU|ENSEMBL:ENSMMUG00000009257|ENSEMBL:ENSMMUP00000012128 MONDO|ENSEMBL:ENSMODG00000005319|ENSEMBL:ENSMODP00000028982 MOUSE|MGI:MGI:1277234|UniProtKB:O70306 ORNAN|ENSEMBL:ENSOANG00000002255|ENSEMBL:ENSOANP00000003574 PANTR|ENSEMBL:ENSPTRG00000001172|UniProtKB:A2T7E4 RAT|RGD:1308094|NCBI:XP_001062167 FUGRU|ENSEMBL:ENSTRUG00000003945|ENSEMBL:ENSTRUP00000009342
DANRE|ENSEMBL:ENSDARG00000069766|ENSEMBL:ENSDARP00000092556 CHICK|ENTREZ:417479|NCBI:XP_415727 HUMAN|ENSEMBL:ENSG00000183166|UniProtKB:Q9BXU9 MACMU|ENSEMBL:ENSMMUG00000001225|ENSEMBL:ENSMMUP00000001639 MONDO|ENSEMBL:ENSMODG00000006694|ENSEMBL:ENSMODP00000008296 MOUSE|MGI:MGI:2155987|UniProtKB:Q9JJG7 ORNAN|ENSEMBL:ENSOANG00000008778|ENSEMBL:ENSOANP00000013988 PANTR|ENSEMBL:ENSPTRG00000019263|ENSEMBL:ENSPTRP00000032917 RAT|RGD:1305843|UniProtKB:Q06BI2 FUGRU|ENSEMBL:ENSTRUG00000014343|ENSEMBL:ENSTRUP00000036664 FUGRU|ENSEMBL:ENSTRUG00000016130|ENSEMBL:ENSTRUP00000041234 XENTR|ENSEMBL:ENSXETG00000010102|ENSEMBL:ENSXETP00000022271
BOVIN|ENSEMBL:ENSBTAG00000017371|UniProtKB:Q2KI80 CANFA|ENSEMBL:ENSCAFG00000006185|ENSEMBL:ENSCAFP00000009284 DANRE|ZFIN:ZDB-GENE-060421-6581|UniProtKB:Q1RLT5 CHICK|ENTREZ:416198|NCBI:XP_414524 HUMAN|ENSEMBL:ENSG00000164620|UniProtKB:Q8NC24 MACMU|ENSEMBL:ENSMMUG00000012591|ENSEMBL:ENSMMUP00000016527 MONDO|ENSEMBL:ENSMODG00000010603|ENSEMBL:ENSMODP00000013282 MOUSE|MGI:MGI:1918044|UniProtKB:Q8BRJ3 ORNAN|ENSEMBL:ENSOANG00000015093|ENSEMBL:ENSOANP00000023765 PANTR|ENSEMBL:ENSPTRG00000017349|ENSEMBL:ENSPTRP00000029653 RAT|RGD:1305276|UniProtKB:Q5FVJ4 XENTR|ENSEMBL:ENSXETG00000002692|UniProtKB:Q6DIW4
BOVIN|ENSEMBL:ENSBTAG00000008411|UniProtKB:Q32LQ1 CANFA|ENSEMBL:ENSCAFG00000017107|ENSEMBL:ENSCAFP00000025187 DANRE|ENSEMBL:ENSDARG00000016774|ENSEMBL:ENSDARP00000053528 CHICK|ENTREZ:415524|NCBI:XP_413893 HUMAN|ENSEMBL:ENSG00000169094|UniProtKB:Q8TD55 MACMU|ENSEMBL:ENSMMUG00000001543|ENSEMBL:ENSMMUP00000002060 MONDO|ENSEMBL:ENSMODG00000010466|ENSEMBL:ENSMODP00000013115 MOUSE|MGI:MGI:2143132|UniProtKB:Q8K124 ORNAN|ENSEMBL:ENSOANG00000005177|ENSEMBL:ENSOANP00000008224 PANTR|ENSEMBL:ENSPTRG00000007168|ENSEMBL:ENSPTRP00000012251 RAT|RGD:1305718|NCBI:XP_236354 XENTR|ENSEMBL:ENSXETG00000006662|ENSEMBL:ENSXETP00000014593
CANFA|ENSEMBL:ENSCAFG00000005264|ENSEMBL:ENSCAFP00000007872 DANRE|ZFIN:ZDB-GENE-030131-2602|UniProtKB:Q7T3H2 DANRE|ZFIN:ZDB-GENE-040426-1810|UniProtKB:Q6P0F9 HUMAN|ENSEMBL:ENSG00000173404|UniProtKB:Q01101 MONDO|ENSEMBL:ENSMODG00000006031|ENSEMBL:ENSMODP00000007470 MOUSE|MGI:MGI:1859980|UniProtKB:Q63ZV0 ORNAN|ENSEMBL:ENSOANG00000002501|ENSEMBL:ENSOANP00000003956 PANTR|ENSEMBL:ENSPTRG00000013303|ENSEMBL:ENSPTRP00000022814 RAT|RGD:1309542|NCBI:XP_345444 FUGRU|ENSEMBL:ENSTRUG00000015478|ENSEMBL:ENSTRUP00000039587 FUGRU|ENSEMBL:ENSTRUG00000007119|ENSEMBL:ENSTRUP00000017501 XENTR|ENSEMBL:ENSXETG00000009686|ENSEMBL:ENSXETP00000021333
BOVIN|ENSEMBL:ENSBTAG00000022131|ENSEMBL:ENSBTAP00000029842 BOVIN|ENSEMBL:ENSBTAG00000005185|UniProtKB:B2MWQ1 BOVIN|ENSEMBL:ENSBTAG00000010166|UniProtKB:B2MWQ2 HUMAN|ENSEMBL:ENSG00000204520|UniProtKB:Q29983 HUMAN|ENSEMBL:ENSG00000183214|UniProtKB:Q29983 HUMAN|ENSEMBL:ENSG00000184444|UniProtKB:Q29983 HUMAN|ENSEMBL:ENSG00000204516|UniProtKB:Q29980 HUMAN|ENSEMBL:ENSG00000206449|UniProtKB:Q29980 HUMAN|ENSEMBL:ENSG00000137315|UniProtKB:Q29980 MACMU|ENSEMBL:ENSMMUG00000006609|UniProtKB:Q5TM16 MACMU|ENSEMBL:ENSMMUG00000020620|UniProtKB:Q5TM28 MOUSE|MGI:MGI:2179989|NCBI:NP_715642 PANTR|ENSEMBL:ENSPTRG00000017957|UniProtKB:Q85ZX5 RAT|RGD:1564508|UniProtKB:Q60I19
BOVIN|ENSEMBL:ENSBTAG00000039209|UniProtKB:Q08DU7 BOVIN|ENSEMBL:ENSBTAG00000040513|UniProtKB:Q08DU7 CANFA|ENSEMBL:ENSCAFG00000001908|ENSEMBL:ENSCAFP00000002805 DANRE|ENSEMBL:ENSDARG00000071229|ENSEMBL:ENSDARP00000095944 HUMAN|ENSEMBL:ENSG00000127989|UniProtKB:Q99551 MACMU|ENSEMBL:ENSMMUG00000015516|ENSEMBL:ENSMMUP00000020359 MOUSE|MGI:MGI:1918240|UniProtKB:Q8CHZ9 MOUSE|MGI:MGI:3704243|NCBI:NP_001036135 ORNAN|ENSEMBL:ENSOANG00000004680|ENSEMBL:ENSOANP00000007414 PANTR|ENSEMBL:ENSPTRG00000019388|ENSEMBL:ENSPTRP00000033170 RAT|RGD:621318|UniProtKB:Q9EPI8 STRPU|ENTREZ:582598|NCBI:XP_787635 FUGRU|ENSEMBL:ENSTRUG00000013118|ENSEMBL:ENSTRUP00000033357 XENTR|ENSEMBL:ENSXETG00000027398|ENSEMBL:ENSXETP00000057156
BRAJA|ENTREZ:1052867|UniProtKB:Q89Q75 CHLRE|ENTREZ:5715488|UniProtKB:A8HM81 CHLAA|ENTREZ:5826001|UniProtKB:A9WJX7 DEIRA|ENTREZ:1798087|UniProtKB:Q9RYR9 ECOLI|ECOLI:COBS-MONOMER|UniProtKB:P36561 GEOSL|ENTREZ:2686695|UniProtKB:Q748J4 GLOVI|ENTREZ:2602131|UniProtKB:Q7NF00 LEPIN|ENTREZ:1153547|UniProtKB:Q8EYK8 METAC|ENTREZ:1472829|UniProtKB:Q8TS66 PSEA7|ENTREZ:5356540|UniProtKB:A6V8S8 STRCO|ENTREZ:1097610|UniProtKB:Q9S2Q9 SULSO|ENTREZ:1453247|UniProtKB:Q97TZ6
BOVIN|ENSEMBL:ENSBTAG00000003251|UniProtKB:Q0P559 BOVIN|ENSEMBL:ENSBTAG00000019017|UniProtKB:Q3ZCG5 CANFA|ENSEMBL:ENSCAFG00000006481|ENSEMBL:ENSCAFP00000009705 CANFA|ENSEMBL:ENSCAFG00000006485|ENSEMBL:ENSCAFP00000009710 HUMAN|ENSEMBL:ENSG00000185885|UniProtKB:P13164 MACMU|ENSEMBL:ENSMMUG00000013256|ENSEMBL:ENSMMUP00000017431 MACMU|ENSEMBL:ENSMMUG00000013257|ENSEMBL:ENSMMUP00000017432 MOUSE|MGI:MGI:2686976|NCBI:NP_001028804 PANTR|ENSEMBL:ENSPTRG00000003111|ENSEMBL:ENSPTRP00000048340 RAT|RGD:1304718|NCBI:XP_001061891 STRPU|ENTREZ:582785|NCBI:XP_001187953 FUGRU|ENSEMBL:ENSTRUG00000016228|ENSEMBL:ENSTRUP00000041490 FUGRU|ENSEMBL:ENSTRUG00000016231|ENSEMBL:ENSTRUP00000041494 FUGRU|ENSEMBL:ENSTRUG00000016235|ENSEMBL:ENSTRUP00000041505
BOVIN|ENSEMBL:ENSBTAG00000009511|ENSEMBL:ENSBTAP00000012515 BOVIN|ENSEMBL:ENSBTAG00000026586|UniProtKB:Q0VCI8 CANFA|ENSEMBL:ENSCAFG00000000402|ENSEMBL:ENSCAFP00000000576 DANRE|ZFIN:ZDB-GENE-050706-92|UniProtKB:Q4KMJ9 CHICK|ENTREZ:421630|NCBI:XP_419669 HUMAN|ENSEMBL:ENSG00000198729|UniProtKB:Q8TAE6 MACMU|ENSEMBL:ENSMMUG00000022110|ENSEMBL:ENSMMUP00000029109 MONDO|ENSEMBL:ENSMODG00000016787|ENSEMBL:ENSMODP00000020953 MOUSE|MGI:MGI:1923392|UniProtKB:Q8R4S0 ORNAN|ENSEMBL:ENSOANG00000021725|ENSEMBL:ENSOANP00000027686 PANTR|ENSEMBL:ENSPTRG00000023599|ENSEMBL:ENSPTRP00000042804 RAT|RGD:620538|UniProtKB:Q8R4R9 FUGRU|ENSEMBL:ENSTRUG00000015979|ENSEMBL:ENSTRUP00000040850 XENTR|ENSEMBL:ENSXETG00000022545|ENSEMBL:ENSXETP00000048803
BOVIN|ENSEMBL:ENSBTAG00000031240|UniProtKB:Q0VCT4 BOVIN|ENSEMBL:ENSBTAG00000034404|UniProtKB:Q0VCT4 CANFA|ENSEMBL:ENSCAFG00000012134|ENSEMBL:ENSCAFP00000017872 DANRE|ENSEMBL:ENSDARG00000041644|UniProtKB:Q1JPS7 CHICK|ENTREZ:418622|NCBI:XP_416821 HUMAN|ENSEMBL:ENSG00000147003|UniProtKB:Q9HBJ8 MACMU|ENSEMBL:ENSMMUG00000014050|ENSEMBL:ENSMMUP00000018467 MONDO|ENSEMBL:ENSMODG00000017212|ENSEMBL:ENSMODP00000021469 MOUSE|MGI:MGI:1926234|UniProtKB:Q9ESG4 ORNAN|ENSEMBL:ENSOANG00000002573|ENSEMBL:ENSOANP00000004079 PANTR|ENSEMBL:ENSPTRG00000021690|ENSEMBL:ENSPTRP00000037163 RAT|RGD:708489|UniProtKB:Q9ESG3 FUGRU|ENSEMBL:ENSTRUG00000013073|ENSEMBL:ENSTRUP00000033185 XENTR|ENSEMBL:ENSXETG00000022466|ENSEMBL:ENSXETP00000048629
BOVIN|ENSEMBL:ENSBTAG00000017498|UniProtKB:Q1JQD0 BOVIN|ENSEMBL:ENSBTAG00000032522|UniProtKB:Q1JQD0 CANFA|ENSEMBL:ENSCAFG00000014961|ENSEMBL:ENSCAFP00000022032 CHLRE|ENTREZ:5728387|UniProtKB:A8JGV4 DANRE|ZFIN:ZDB-GENE-040901-5|UniProtKB:Q7T2J0 CHICK|ENTREZ:395641|UniProtKB:O12968 HUMAN|ENSEMBL:ENSG00000108786|UniProtKB:P14061 MACMU|ENSEMBL:ENSMMUG00000009884|UniProtKB:Q1WNP3 MONDO|ENSEMBL:ENSMODG00000014909|ENSEMBL:ENSMODP00000018644 MOUSE|MGI:MGI:105077|UniProtKB:P51656 PANTR|ENSEMBL:ENSPTRG00000009205|UniProtKB:Q1WNP0 RAT|RGD:2836|UniProtKB:P51657 FUGRU|ENSEMBL:ENSTRUG00000015200|ENSEMBL:ENSTRUP00000038837 XENTR|ENSEMBL:ENSXETG00000016096|ENSEMBL:ENSXETP00000035101
BOVIN|ENSEMBL:ENSBTAG00000030777|UniProtKB:Q2T9R4 BOVIN|ENSEMBL:ENSBTAG00000000546|UniProtKB:Q2T9R4 CANFA|ENSEMBL:ENSCAFG00000017140|ENSEMBL:ENSCAFP00000025245 DANRE|ZFIN:ZDB-GENE-040426-2151|UniProtKB:Q7SZP8 CHICK|ENTREZ:395225|UniProtKB:Q90VW0 HUMAN|ENSEMBL:ENSG00000141232|UniProtKB:P50616 MACMU|ENSEMBL:ENSMMUG00000022740|ENSEMBL:ENSMMUP00000029948 MONDO|ENSEMBL:ENSMODG00000012678|ENSEMBL:ENSMODP00000015862 MOUSE|MGI:MGI:1349721|UniProtKB:Q61471 ORNAN|ENSEMBL:ENSOANG00000011577|ENSEMBL:ENSOANP00000018344 PANTR|ENSEMBL:ENSPTRG00000009413|ENSEMBL:ENSPTRP00000015989 RAT|RGD:621126|UniProtKB:Q8R5K6 FUGRU|ENSEMBL:ENSTRUG00000003534|ENSEMBL:ENSTRUP00000008293 XENTR|ENSEMBL:ENSXETG00000011060|ENSEMBL:ENSXETP00000024175
BOVIN|ENSEMBL:ENSBTAG00000017741|UniProtKB:Q0P5C7 CANFA|ENSEMBL:ENSCAFG00000001652|ENSEMBL:ENSCAFP00000033652 CHICK|ENTREZ:427232|NCBI:XP_424816 HUMAN|ENSEMBL:ENSG00000188921|UniProtKB:Q5VWC8 MACMU|ENSEMBL:ENSMMUG00000019068|ENSEMBL:ENSMMUP00000025066 MONDO|ENSEMBL:ENSMODG00000003655|ENSEMBL:ENSMODP00000004472 MOUSE|MGI:MGI:1914025|UniProtKB:A2AKM2 ORNAN|ENSEMBL:ENSOANG00000007467|ENSEMBL:ENSOANP00000011885 PANTR|ENSEMBL:ENSPTRG00000020810|ENSEMBL:ENSPTRP00000035596 RAT|RGD:1310339|NCBI:XP_001053522
BOVIN|ENSEMBL:ENSBTAG00000009099|UniProtKB:Q0VBZ8 CANFA|ENSEMBL:ENSCAFG00000016630|ENSEMBL:ENSCAFP00000024469 HUMAN|ENSEMBL:ENSG00000156858|UniProtKB:Q9BWN1 MACMU|ENSEMBL:ENSMMUG00000013296|ENSEMBL:ENSMMUP00000017487 MONDO|ENSEMBL:ENSMODG00000001588|ENSEMBL:ENSMODP00000001939 MOUSE|MGI:MGI:2384565|UniProtKB:Q7TPN9 ORNAN|ENSEMBL:ENSOANG00000014644|ENSEMBL:ENSOANP00000023072 PANTR|ENSEMBL:ENSPTRG00000008011|ENSEMBL:ENSPTRP00000013687 RAT|RGD:1596284|NCBI:XP_001080247 XENTR|ENSEMBL:ENSXETG00000024533|ENSEMBL:ENSXETP00000032897
BOVIN|ENSEMBL:ENSBTAG00000021421|UniProtKB:Q2TBX5 CAEBR|ENTREZ:5642498|NCBI:XP_001665043 CAEBR|ENTREZ:5642493|NCBI:XP_001665038 CAEEL|WB:WBGene00013238|UniProtKB:Q9U238 CANFA|ENSEMBL:ENSCAFG00000019288|ENSEMBL:ENSCAFP00000028462 CIOIN|ENSEMBL:ENSCING00000016350|ENSEMBL:ENSCINP00000028382 DANRE|ZFIN:ZDB-GENE-030131-4900|UniProtKB:Q6IQ57 DROME|FB:FBgn0021795|UniProtKB:Q7KLX3 HUMAN|ENSEMBL:ENSG00000180879|UniProtKB:P51571 MACMU|ENSEMBL:ENSMMUG00000003375|ENSEMBL:ENSMMUP00000004497 MONDO|ENSEMBL:ENSMODG00000008581|UniProtKB:Q6KFY1 MOUSE|MGI:MGI:1099464|UniProtKB:Q62186 ORNAN|ENSEMBL:ENSOANG00000005182|ENSEMBL:ENSOANP00000008233 PANTR|ENSEMBL:ENSPTRG00000022412|ENSEMBL:ENSPTRP00000047211 RAT|RGD:62034|UniProtKB:Q07984 STRPU|ENTREZ:576685|NCBI:XP_001175860 FUGRU|ENSEMBL:ENSTRUG00000015280|ENSEMBL:ENSTRUP00000039045 XENTR|ENSEMBL:ENSXETG00000000730|ENSEMBL:ENSXETP00000055055
BOVIN|ENSEMBL:ENSBTAG00000026588|ENSEMBL:ENSBTAP00000050444 BRAJA|ENTREZ:1047661|UniProtKB:Q89GF1 BRAJA|ENTREZ:1050427|UniProtKB:Q89Q24 BRAJA|ENTREZ:1050397|UniProtKB:Q89Q33 CHLAA|ENTREZ:5825438|UniProtKB:A9WAM4 CHLAA|ENTREZ:5825440|UniProtKB:A9WAM6 DICDI|dictyBase:DDB_G0281965|UniProtKB:Q54T75 LEIMA|ENTREZ:5649201|UniProtKB:Q4QIP9 LEIMA|ENTREZ:5649200|UniProtKB:Q4QIQ0 LEPIN|ENTREZ:1153457|UniProtKB:Q8EYU8 MACMU|ENSEMBL:ENSMMUG00000002841|ENSEMBL:ENSMMUP00000039529 PSEA7|ENTREZ:5354596|UniProtKB:A6V2C0 STRPU|ENTREZ:753572|NCBI:XP_001176528 STRPU|ENTREZ:759368|NCBI:XP_001177768 STRPU|ENTREZ:758272|NCBI:XP_001176728 STRPU|ENTREZ:754233|NCBI:XP_001178256 SULSO|ENTREZ:1454184|UniProtKB:Q97YZ5 TETTH|ENTREZ:4498976|UniProtKB:Q22R37
BOVIN|ENSEMBL:ENSBTAG00000002599|UniProtKB:A6QLZ1 CANFA|ENSEMBL:ENSCAFG00000003727|ENSEMBL:ENSCAFP00000005560 CHICK|ENTREZ:770869|NCBI:XP_001234188 HUMAN|ENSEMBL:ENSG00000137463|UniProtKB:Q8TDB4 MACMU|ENSEMBL:ENSMMUG00000004196|ENSEMBL:ENSMMUP00000005609 MONDO|ENSEMBL:ENSMODG00000025548|ENSEMBL:ENSMODP00000038337 MOUSE|MGI:MGI:1914999|UniProtKB:Q8VI64 ORNAN|ENSEMBL:ENSOANG00000000379|ENSEMBL:ENSOANP00000000618 PANTR|ENSEMBL:ENSPTRG00000016450|ENSEMBL:ENSPTRP00000028243 RAT|RGD:1586369|NCBI:XP_001072574
BOVIN|ENSEMBL:ENSBTAG00000013764|UniProtKB:P58874 CANFA|ENSEMBL:ENSCAFG00000009468|UniProtKB:P83286 DANRE|ZFIN:ZDB-GENE-030131-1798|UniProtKB:Q15JE7 CHICK|ENTREZ:395130|UniProtKB:Q6YEX8 HUMAN|ENSEMBL:ENSG00000188770|UniProtKB:Q9UBM4 MONDO|ENSEMBL:ENSMODG00000001113|ENSEMBL:ENSMODP00000035730 MOUSE|MGI:MGI:2151113|UniProtKB:Q920A0 PANTR|ENSEMBL:ENSPTRG00000024044|ENSEMBL:ENSPTRP00000044819 RAT|RGD:1304916|NCBI:XP_222641 XENTR|ENSEMBL:ENSXETG00000000442|ENSEMBL:ENSXETP00000000938
BOVIN|ENSEMBL:ENSBTAG00000008224|UniProtKB:Q3ZC67 CANFA|ENSEMBL:ENSCAFG00000005680|ENSEMBL:ENSCAFP00000008488 CHICK|ENTREZ:416187|UniProtKB:Q5ZJS6 HUMAN|ENSEMBL:ENSG00000120727|UniProtKB:Q9BPZ3 MACMU|ENSEMBL:ENSMMUG00000005970|ENSEMBL:ENSMMUP00000007850 MONDO|ENSEMBL:ENSMODG00000011895|ENSEMBL:ENSMODP00000014908 MOUSE|MGI:MGI:1915119|UniProtKB:Q9D6V8 ORNAN|ENSEMBL:ENSOANG00000000641|ENSEMBL:ENSOANP00000001001 PANTR|ENSEMBL:ENSPTRG00000017296|ENSEMBL:ENSPTRP00000048000 RAT|RGD:1359176|UniProtKB:Q6AXZ0
BOVIN|ENSEMBL:ENSBTAG00000005260|UniProtKB:P31096 CANFA|ENSEMBL:ENSCAFG00000009569|UniProtKB:Q3HTT3 CHICK|ENTREZ:395210|UniProtKB:P23498 HUMAN|ENSEMBL:ENSG00000118785|UniProtKB:P10451 MACMU|ENSEMBL:ENSMMUG00000008793|ENSEMBL:ENSMMUP00000011532 MONDO|ENSEMBL:ENSMODG00000020728|ENSEMBL:ENSMODP00000037101 MOUSE|MGI:MGI:98389|UniProtKB:P10923 ORNAN|ENSEMBL:ENSOANG00000013630|ENSEMBL:ENSOANP00000021508 PANTR|ENSEMBL:ENSPTRG00000016266|ENSEMBL:ENSPTRP00000041475 RAT|RGD:3752|UniProtKB:P08721
BOVIN|ENSEMBL:ENSBTAG00000013688|UniProtKB:Q9XS47 CANFA|ENSEMBL:ENSCAFG00000016995|ENSEMBL:ENSCAFP00000035097 HUMAN|ENSEMBL:ENSG00000119630|UniProtKB:P49763 MACMU|ENSEMBL:ENSMMUG00000002909|ENSEMBL:ENSMMUP00000003894 MONDO|ENSEMBL:ENSMODG00000006071|ENSEMBL:ENSMODP00000007526 MOUSE|MGI:MGI:105095|UniProtKB:P49764 ORNAN|ENSEMBL:ENSOANG00000019969|ENSEMBL:ENSOANP00000025346 PANTR|ENSEMBL:ENSPTRG00000006545|ENSEMBL:ENSPTRP00000011117 RAT|RGD:619850|UniProtKB:Q63434 FUGRU|ENSEMBL:ENSTRUG00000011294|ENSEMBL:ENSTRUP00000028519
BOVIN|ENSEMBL:ENSBTAG00000002555|UniProtKB:Q2KIP5 CANFA|ENSEMBL:ENSCAFG00000004033|ENSEMBL:ENSCAFP00000005982 DANRE|ZFIN:ZDB-GENE-030616-128|UniProtKB:Q90X36 CHICK|ENTREZ:424619|NCBI:XP_422456 HUMAN|ENSEMBL:ENSG00000162366|UniProtKB:Q13113 MACMU|ENSEMBL:ENSMMUG00000017869|ENSEMBL:ENSMMUP00000023492 MONDO|ENSEMBL:ENSMODG00000001509|ENSEMBL:ENSMODP00000001835 MOUSE|MGI:MGI:1914432|UniProtKB:Q9CQH0 PANTR|ENSEMBL:ENSPTRG00000000709|ENSEMBL:ENSPTRP00000001229 RAT|RGD:620952|UniProtKB:Q923S2
ANOGA|ENSEMBL:AGAP000682|ENSEMBL:AGAP000682-PA BOVIN|ENSEMBL:ENSBTAG00000030354|UniProtKB:Q3SYZ1 BOVIN|ENSEMBL:ENSBTAG00000020903|UniProtKB:Q3SYZ1 CAEBR|ENTREZ:5641831|NCBI:XP_001664429 CAEEL|WB:WBGene00003510|UniProtKB:Q9TZ70 DANRE|ZFIN:ZDB-GENE-050522-316|UniProtKB:Q4VBH7 DROME|FB:FBgn0039509|UniProtKB:Q9VB47 CHICK|ENTREZ:420026|UniProtKB:Q5ZKP9 HUMAN|ENSEMBL:ENSG00000108788|UniProtKB:Q9UH92 MACMU|ENSEMBL:ENSMMUG00000009887|ENSEMBL:ENSMMUP00000012947 MONDO|ENSEMBL:ENSMODG00000014918|ENSEMBL:ENSMODP00000018653 MOUSE|MGI:MGI:108398|UniProtKB:O08609 ORNAN|ENSEMBL:ENSOANG00000004620|ENSEMBL:ENSOANP00000007324 PANTR|ENSEMBL:ENSPTRG00000009208|ENSEMBL:ENSPTRP00000015681 RAT|RGD:1308590|UniProtKB:A2VCV8 STRPU|ENTREZ:588533|NCBI:XP_001176554 FUGRU|ENSEMBL:ENSTRUG00000014631|ENSEMBL:ENSTRUP00000037385 XENTR|ENSEMBL:ENSXETG00000012035|ENSEMBL:ENSXETP00000026290
BOVIN|ENSEMBL:ENSBTAG00000012931|UniProtKB:A4IFH6 CANFA|ENSEMBL:ENSCAFG00000000937|UniProtKB:P61012 CHICK|ENTREZ:396378|UniProtKB:P26677 HUMAN|ENSEMBL:ENSG00000198523|UniProtKB:P26678 MACMU|ENSEMBL:ENSMMUG00000022188|ENSEMBL:ENSMMUP00000029206 MONDO|ENSEMBL:ENSMODG00000023329|ENSEMBL:ENSMODP00000029517 MOUSE|MGI:MGI:97622|UniProtKB:P61014 ORNAN|ENSEMBL:ENSOANG00000009499|ENSEMBL:ENSOANP00000015088 PANTR|ENSEMBL:ENSPTRG00000033929|ENSEMBL:ENSPTRP00000057154 RAT|RGD:619894|UniProtKB:P61016
ANOGA|ENSEMBL:AGAP011114|ENSEMBL:AGAP011114-PA ARATH|TAIR:locus:2173174|NCBI:NP_196861.2 ASHGO|ENTREZ:4619807|UniProtKB:Q75BK1 EMENI|ENTREZ:2875829|UniProtKB:Q5BHC0 BOVIN|ENSEMBL:ENSBTAG00000000767|UniProtKB:Q3ZBQ7 CAEBR|ENTREZ:5633839|NCBI:XP_001671179 CAEEL|WB:WBGene00003582|UniProtKB:O62255 CANFA|ENSEMBL:ENSCAFG00000016236|ENSEMBL:ENSCAFP00000023925 CHLRE|ENTREZ:5718130|UniProtKB:A8ITV1 CIOIN|ENSEMBL:ENSCING00000006554|ENSEMBL:ENSCINP00000013467 DANRE|ENSEMBL:ENSDARG00000068388|ENSEMBL:ENSDARP00000089652 DANRE|ZFIN:ZDB-GENE-040426-851|UniProtKB:Q803B9 DICDI|dictyBase:DDB_G0273137|NCBI:EAL70786.1 DICDI|dictyBase:DDB_G0273617|UniProtKB:Q557E3 DROME|FB:FBgn0036534|UniProtKB:Q5U127 ENTHI|ENTREZ:3407929|NCBI:XP_653624 ENTHI|ENTREZ:3404596|NCBI:XP_650295 HUMAN|ENSEMBL:ENSG00000172795|UniProtKB:Q8IU60 MACMU|ENSEMBL:ENSMMUG00000013553|ENSEMBL:ENSMMUP00000034230 MONDO|ENSEMBL:ENSMODG00000015636|ENSEMBL:ENSMODP00000037327 MOUSE|MGI:MGI:1917890|UniProtKB:Q9CYC6 NEUCR|ENTREZ:3878961|UniProtKB:Q7SB05 ORNAN|ENSEMBL:ENSOANG00000011141|ENSEMBL:ENSOANP00000017646 ORYSJ|ENTREZ:4331069|UniProtKB:Q6K837 PANTR|ENSEMBL:ENSPTRG00000017139|ENSEMBL:ENSPTRP00000029331 PLAYO|ENTREZ:3800368|UniProtKB:Q7R8A3 RAT|RGD:1562909|NCBI:XP_001055777 YEAST|SGD:S000005062|UniProtKB:P53550 SCHPO|GeneDB_Spombe:SPAC19A8.12|UniProtKB:O13828 STRPU|ENTREZ:581337|NCBI:XP_786436 FUGRU|ENSEMBL:ENSTRUG00000004061|ENSEMBL:ENSTRUP00000009627 TETTH|ENTREZ:4522412|NCBI:XP_001031436 XENTR|ENSEMBL:ENSXETG00000021514|ENSEMBL:ENSXETP00000046507
ANOGA|ENSEMBL:AGAP010052|UniProtKB:Q19MS3 BOVIN|ENSEMBL:ENSBTAG00000017733|UniProtKB:P00921 BRAJA|ENTREZ:1049825|UniProtKB:Q89VB0 CAEBR|ENTREZ:5638848|NCBI:XP_001667071 CANFA|ENSEMBL:ENSCAFG00000008676|ENSEMBL:ENSCAFP00000012732 CANFA|ENSEMBL:ENSCAFG00000025202|ENSEMBL:ENSCAFP00000012762 CIOIN|ENSEMBL:ENSCING00000012565|ENSEMBL:ENSCINP00000002042 DANRE|ENSEMBL:ENSDARG00000067684|ENSEMBL:ENSDARP00000088260 DANRE|ENSEMBL:ENSDARG00000071471|ENSEMBL:ENSDARP00000096480 DANRE|ZFIN:ZDB-GENE-980526-39|UniProtKB:Q92051 DANRE|ENSEMBL:ENSDARG00000014488|UniProtKB:Q6PFU7 DROME|FB:FBgn0027844|UniProtKB:Q9V396 CHICK|ENTREZ:396257|UniProtKB:P07630 HUMAN|ENSEMBL:ENSG00000185015|UniProtKB:Q8N1Q1 HUMAN|ENSEMBL:ENSG00000104267|UniProtKB:P00918 MACMU|ENSEMBL:ENSMMUG00000011143|ENSEMBL:ENSMMUP00000014583 MONDO|ENSEMBL:ENSMODG00000015855|ENSEMBL:ENSMODP00000034550 MONDO|ENSEMBL:ENSMODG00000025608|ENSEMBL:ENSMODP00000038418 MONDO|ENSEMBL:ENSMODG00000005921|ENSEMBL:ENSMODP00000007331 MOUSE|MGI:MGI:1931322|UniProtKB:Q9D6N1 MOUSE|MGI:MGI:88269|UniProtKB:P00920 ORNAN|ENSEMBL:ENSOANG00000002036|ENSEMBL:ENSOANP00000003229 ORNAN|ENSEMBL:ENSOANG00000002031|ENSEMBL:ENSOANP00000003219 PANTR|ENSEMBL:ENSPTRG00000020386|ENSEMBL:ENSPTRP00000034874 RAT|RGD:1560453|NCBI:XP_574890 RAT|RGD:2240|UniProtKB:P27139 STRPU|ENTREZ:579101|NCBI:XP_784328 STRPU|ENTREZ:577690|NCBI:XP_001179236 FUGRU|ENSEMBL:ENSTRUG00000011595|ENSEMBL:ENSTRUP00000029311 FUGRU|ENSEMBL:ENSTRUG00000008077|ENSEMBL:ENSTRUP00000020145 XENTR|ENSEMBL:ENSXETG00000026010|ENSEMBL:ENSXETP00000030094 XENTR|ENSEMBL:ENSXETG00000013747|ENSEMBL:ENSXETP00000030129 XENTR|ENSEMBL:ENSXETG00000013740|UniProtKB:Q5FW20
ANOGA|ENSEMBL:AGAP001537|ENSEMBL:AGAP001537-PA ARATH|TAIR:locus:2017894|NCBI:NP_178107.1 ASHGO|ENTREZ:4622955|UniProtKB:Q750G3 EMENI|ENTREZ:2873899|UniProtKB:Q5B7N6 BOVIN|ENSEMBL:ENSBTAG00000007093|ENSEMBL:ENSBTAP00000009329 CAEBR|ENTREZ:5643471|NCBI:XP_001665980 CAEEL|WB:WBGene00010839|UniProtKB:Q21489 CANFA|ENSEMBL:ENSCAFG00000015707|ENSEMBL:ENSCAFP00000023097 CHLRE|ENTREZ:5726602|UniProtKB:A8I797 CIOIN|ENSEMBL:ENSCING00000016924|ENSEMBL:ENSCINP00000029002 CIOIN|ENSEMBL:ENSCING00000016636|ENSEMBL:ENSCINP00000013985 CIOIN|ENSEMBL:ENSCING00000006815|ENSEMBL:ENSCINP00000013983 DANRE|ZFIN:ZDB-GENE-041114-191|UniProtKB:Q5U399 DROME|FB:FBgn0026876|UniProtKB:Q9XZS9 CHICK|ENTREZ:418144|NCBI:XP_416375 HUMAN|ENSEMBL:ENSG00000111788|UniProtKB:A8MPP1 HUMAN|ENSEMBL:ENSG00000013573|UniProtKB:Q96FC9 HUMAN|ENSEMBL:ENSG00000214826|UniProtKB:Q92771 MACMU|ENSEMBL:ENSMMUG00000022864|ENSEMBL:ENSMMUP00000040245 MONDO|ENSEMBL:ENSMODG00000018370|ENSEMBL:ENSMODP00000035554 MOUSE|MGI:MGI:2443590|UniProtKB:Q6AXC6 NEUCR|ENTREZ:5847921|UniProtKB:A7UXD4 ORNAN|ENSEMBL:ENSOANG00000000749|ENSEMBL:ENSOANP00000001171 ORYSJ|ENTREZ:4338124|UniProtKB:Q0DJW6 PANTR|ENSEMBL:ENSPTRG00000031402|ENSEMBL:ENSPTRP00000054422 PANTR|ENSEMBL:ENSPTRG00000004804|ENSEMBL:ENSPTRP00000008206 RAT|RGD:1306675|NCBI:XP_237570 YEAST|SGD:S000005929|UniProtKB:P22516 SCHPO|GeneDB_Spombe:SPAC3G6.11|UniProtKB:O14147 STRPU|ENTREZ:587249|NCBI:XP_792082 FUGRU|ENSEMBL:ENSTRUG00000015074|ENSEMBL:ENSTRUP00000038520 TETTH|ENTREZ:4518271|NCBI:XP_001027354 XENTR|ENSEMBL:ENSXETG00000003629|UniProtKB:Q68F91
ANOGA|ENSEMBL:AGAP002923|ENSEMBL:AGAP002923-PA ARATH|TAIR:locus:2028686|NCBI:NP_174447.2 ASHGO|ENTREZ:4621736|UniProtKB:Q754W1 EMENI|ENTREZ:2867835|UniProtKB:Q5AQN2 BOVIN|ENSEMBL:ENSBTAG00000010101|UniProtKB:Q5E9N0 CAEBR|ENTREZ:5642869|NCBI:XP_001665404 CAEEL|WB:WBGene00000276|UniProtKB:Q20932 CANFA|ENSEMBL:ENSCAFG00000001614|ENSEMBL:ENSCAFP00000002354 CHLRE|ENTREZ:5725792|UniProtKB:A8JCT4 CIOIN|ENSEMBL:ENSCING00000016929|ENSEMBL:ENSCINP00000003325 CIOIN|ENSEMBL:ENSCING00000001646|ENSEMBL:ENSCINP00000003332 DANRE|ZFIN:ZDB-GENE-040426-1287|UniProtKB:Q1MTK3 DROME|FB:FBgn0010292|UniProtKB:P51406 ENTHI|ENTREZ:3403154|NCBI:XP_648872 ENTHI|ENTREZ:6219698|UniProtKB:B1N3G3 CHICK|ENTREZ:419927|NCBI:XP_418047 HUMAN|ENSEMBL:ENSG00000112578|UniProtKB:Q13895 LEIMA|ENTREZ:5653573|UniProtKB:Q4Q7R0 MACMU|ENSEMBL:ENSMMUG00000004416|ENSEMBL:ENSMMUP00000005895 MONDO|ENSEMBL:ENSMODG00000012808|ENSEMBL:ENSMODP00000016023 MOUSE|MGI:MGI:1858419|UniProtKB:O54825 NEUCR|ENTREZ:3878686|UniProtKB:Q7SA65 ORNAN|ENSEMBL:ENSOANG00000015434|ENSEMBL:ENSOANP00000024279 ORYSJ|ENTREZ:4346824|UniProtKB:Q6EQN5 PANTR|ENSEMBL:ENSPTRG00000018163|ENSEMBL:ENSPTRP00000031035 PLAYO|ENTREZ:3791691|UniProtKB:Q7RRM0 RAT|RGD:727959|UniProtKB:Q80WL2 YEAST|SGD:S000000451|UniProtKB:P38333 SCHPO|GeneDB_Spombe:SPBC13G1.09|UniProtKB:O60071 STRPU|ENTREZ:578981|NCBI:XP_001178173 FUGRU|ENSEMBL:ENSTRUG00000008963|ENSEMBL:ENSTRUP00000022535 TETTH|ENTREZ:4511280|NCBI:XP_001020520 XENTR|ENSEMBL:ENSXETG00000011846|UniProtKB:Q5EB24
ANOGA|ENSEMBL:AGAP000433|ENSEMBL:AGAP000433-PA BOVIN|ENSEMBL:ENSBTAG00000018246|ENSEMBL:ENSBTAP00000049827 BOVIN|ENSEMBL:ENSBTAG00000019779|UniProtKB:Q17QU4 CAEBR|ENTREZ:5629395|NCBI:XP_001678301 CAEEL|WB:WBGene00004286|UniProtKB:Q18969 CANFA|ENSEMBL:ENSCAFG00000014659|ENSEMBL:ENSCAFP00000021610 CANFA|ENSEMBL:ENSCAFG00000019640|ENSEMBL:ENSCAFP00000029049 CIOIN|ENSEMBL:ENSCING00000016344|ENSEMBL:ENSCINP00000028374 CIOIN|ENSEMBL:ENSCING00000014040|ENSEMBL:ENSCINP00000025541 DANRE|ZFIN:ZDB-GENE-061215-104|UniProtKB:A1A5H9 DANRE|ZFIN:ZDB-GENE-040426-1983|UniProtKB:Q6P977 DANRE|ZFIN:ZDB-GENE-070620-7|UniProtKB:A5PLA1 DROME|FB:FBgn0029959|UniProtKB:Q9W3Q0 CHICK|ENTREZ:428085|NCBI:XP_425643 CHICK|ENTREZ:422354|NCBI:XP_420326 CHICK|ENTREZ:428212|NCBI:XP_425771 HUMAN|ENSEMBL:ENSG00000179331|UniProtKB:Q14964 HUMAN|ENSEMBL:ENSG00000155961|UniProtKB:Q96DA2 MACMU|ENSEMBL:ENSMMUG00000014906|ENSEMBL:ENSMMUP00000019561 MACMU|ENSEMBL:ENSMMUG00000015096|ENSEMBL:ENSMMUP00000019780 MONDO|ENSEMBL:ENSMODG00000016498|ENSEMBL:ENSMODP00000020597 MONDO|ENSEMBL:ENSMODG00000014670|ENSEMBL:ENSMODP00000018338 MONDO|ENSEMBL:ENSMODG00000010938|ENSEMBL:ENSMODP00000013690 MOUSE|MGI:MGI:2442855|UniProtKB:Q8BHD0 MOUSE|MGI:MGI:1915040|UniProtKB:Q8BHC1 PANTR|ENSEMBL:ENSPTRG00000004245|ENSEMBL:ENSPTRP00000007306 PANTR|ENSEMBL:ENSPTRG00000022461|ENSEMBL:ENSPTRP00000038726 RAT|RGD:1311286|NCBI:XP_236242 STRPU|ENTREZ:576747|NCBI:XP_001188811 FUGRU|ENSEMBL:ENSTRUG00000009928|ENSEMBL:ENSTRUP00000024943 FUGRU|ENSEMBL:ENSTRUG00000003696|ENSEMBL:ENSTRUP00000008677 FUGRU|ENSEMBL:ENSTRUG00000010224|ENSEMBL:ENSTRUP00000025757 XENTR|ENSEMBL:ENSXETG00000020622|ENSEMBL:ENSXETP00000044563
ANOGA|ENSEMBL:AGAP008909|ENSEMBL:AGAP008909-PA ANOGA|ENSEMBL:AGAP002049|UniProtKB:Q86PT6 ARATH|TAIR:locus:2174058|NCBI:NP_201010.1 ARATH|TAIR:locus:2194100|NCBI:NP_173250.1 ASHGO|ENTREZ:4622531|UniProtKB:Q751Y1 EMENI|ENTREZ:2868621|UniProtKB:Q5ATH6 BOVIN|ENSEMBL:ENSBTAG00000018115|UniProtKB:P13696 CAEBR|ENTREZ:5635402|NCBI:XP_001672653 CAEEL|WB:WBGene00018218|UniProtKB:O16264 CANFA|ENSEMBL:ENSCAFG00000009910|UniProtKB:Q3YIX4 CIOIN|ENSEMBL:ENSCING00000009095|ENSEMBL:ENSCINP00000018452 CIOIN|ENSEMBL:ENSCING00000001057|ENSEMBL:ENSCINP00000001993 CIOIN|ENSEMBL:ENSCING00000003577|ENSEMBL:ENSCINP00000007360 DANRE|ZFIN:ZDB-GENE-040426-2621|UniProtKB:Q6NYS4 DROME|FB:FBgn0037432|UniProtKB:Q9VI08 DROME|FB:FBgn0032453|UniProtKB:Q9VK60 CHICK|ENTREZ:416990|NCBI:XP_415283 HUMAN|ENSEMBL:ENSG00000089220|UniProtKB:P30086 MACMU|ENSEMBL:ENSMMUG00000005098|ENSEMBL:ENSMMUP00000006757 MONDO|ENSEMBL:ENSMODG00000015346|ENSEMBL:ENSMODP00000019164 MOUSE|MGI:MGI:1344408|UniProtKB:P70296 MOUSE|MGI:MGI:1923650|UniProtKB:Q8VIN1 NEUCR|ENTREZ:3877198|UniProtKB:Q1K771 ORYSJ|ENTREZ:4341107|UniProtKB:Q656A5 PANTR|ENSEMBL:ENSPTRG00000005512|ENSEMBL:ENSPTRP00000009358 PLAYO|ENTREZ:3806981|UniProtKB:Q7RNG5 RAT|RGD:621707|NCBI:XP_575702 RAT|RGD:62017|UniProtKB:P31044 YEAST|SGD:S000004168|UniProtKB:P14306 YEAST|SGD:S000004169|UniProtKB:Q06252 STRPU|ENTREZ:579599|NCBI:XP_784799 FUGRU|ENSEMBL:ENSTRUG00000016303|ENSEMBL:ENSTRUP00000041689 XENTR|ENSEMBL:ENSXETG00000022375|ENSEMBL:ENSXETP00000048424
ANOGA|ENSEMBL:AGAP001754|ENSEMBL:AGAP001754-PA ARATH|TAIR:locus:2207390|NCBI:NP_178048.2 ASHGO|ENTREZ:4622096|UniProtKB:Q753M6 EMENI|ENTREZ:2871789|UniProtKB:Q5B1T1 BOVIN|ENSEMBL:ENSBTAG00000011943|ENSEMBL:ENSBTAP00000015848 CANFA|ENSEMBL:ENSCAFG00000013717|ENSEMBL:ENSCAFP00000020227 CIOIN|ENSEMBL:ENSCING00000001169|ENSEMBL:ENSCINP00000002206 DANRE|ENSEMBL:ENSDARG00000014538|ENSEMBL:ENSDARP00000025062 DANRE|ENSEMBL:ENSDARG00000052914|UniProtKB:A0AUP9 DANRE|ZFIN:ZDB-GENE-030131-6410|UniProtKB:Q5RI09 DICDI|dictyBase:DDB_G0288073|UniProtKB:Q54JG6 DROME|FB:FBgn0013756|UniProtKB:A1Z8P9 CHICK|ENTREZ:424457|NCBI:XP_422300 HUMAN|ENSEMBL:ENSG00000047410|UniProtKB:P12270 LEIMA|ENTREZ:5651323|UniProtKB:Q4QCZ9 MACMU|ENSEMBL:ENSMMUG00000009081|ENSEMBL:ENSMMUP00000011914 MACMU|ENSEMBL:ENSMMUG00000031318|ENSEMBL:ENSMMUP00000037944 MONDO|ENSEMBL:ENSMODG00000011641|ENSEMBL:ENSMODP00000014586 MOUSE|MGI:MGI:1922066|NCBI:NP_598541 NEUCR|ENTREZ:3873797|UniProtKB:Q7RZF8 ORNAN|ENSEMBL:ENSOANG00000001018|ENSEMBL:ENSOANP00000001631 ORYSJ|ENTREZ:4330687|UniProtKB:Q6Z7R9 RAT|RGD:1310664|UniProtKB:Q3T1J7 YEAST|SGD:S000001803|UniProtKB:Q02455 SCHPO|GeneDB_Spombe:SPCC162.08c|UniProtKB:O74424 STRPU|ENTREZ:579614|NCBI:XP_001197343 STRPU|ENTREZ:593202|NCBI:XP_797784 STRPU|ENTREZ:577758|NCBI:XP_783062 STRPU|ENTREZ:579554|NCBI:XP_001197365 FUGRU|ENSEMBL:ENSTRUG00000003284|ENSEMBL:ENSTRUP00000007675 FUGRU|ENSEMBL:ENSTRUG00000002419|ENSEMBL:ENSTRUP00000005595 FUGRU|ENSEMBL:ENSTRUG00000003808|ENSEMBL:ENSTRUP00000008955 XENTR|ENSEMBL:ENSXETG00000017390|ENSEMBL:ENSXETP00000037857
BOVIN|ENSEMBL:ENSBTAG00000008858|ENSEMBL:ENSBTAP00000021936 BOVIN|ENSEMBL:ENSBTAG00000016501|UniProtKB:Q2KJI6 CAEBR|ENTREZ:5630527|NCBI:XP_001679390 CAEEL|WB:WBGene00012203|UniProtKB:Q23130 CANFA|ENSEMBL:ENSCAFG00000009147|UniProtKB:A4GT58 CHLRE|ENTREZ:5724843|UniProtKB:A8JBG1 CIOIN|ENSEMBL:ENSCING00000016627|ENSEMBL:ENSCINP00000028694 CIOIN|ENSEMBL:ENSCING00000011599|ENSEMBL:ENSCINP00000022094 DANRE|ZFIN:ZDB-GENE-050417-305|UniProtKB:Q568D8 DICDI|dictyBase:DDB_G0281739|UniProtKB:Q54TH9 DROME|FB:FBgn0036257|UniProtKB:Q9VTU3 ENTHI|ENTREZ:3404762|NCBI:XP_650456 ENTHI|ENTREZ:3411079|NCBI:XP_656753 ENTHI|ENTREZ:6219372|UniProtKB:B1N2L0 CHICK|ENTREZ:428865|NCBI:XP_426422 CHICK|ENTREZ:418239|NCBI:XP_416463 HUMAN|ENSEMBL:ENSG00000175220|UniProtKB:Q07960 HUMAN|ENSEMBL:ENSG00000186654|UniProtKB:P85298 MACMU|ENSEMBL:ENSMMUG00000031000|ENSEMBL:ENSMMUP00000036922 MONDO|ENSEMBL:ENSMODG00000019894|ENSEMBL:ENSMODP00000034161 MOUSE|MGI:MGI:2445003|UniProtKB:Q5FWK3 MOUSE|MGI:MGI:1920417|UniProtKB:Q9CXP4 ORNAN|ENSEMBL:ENSOANG00000002770|ENSEMBL:ENSOANP00000028117 ORYSJ|ENTREZ:4342995|UniProtKB:Q7XAL7 PANTR|ENSEMBL:ENSPTRG00000003550|ENSEMBL:ENSPTRP00000006166 PLAYO|ENTREZ:3807007|UniProtKB:Q7RNE3 RAT|RGD:1306068|NCBI:XP_230284 RAT|RGD:1303143|UniProtKB:Q6AYD8 SCHPO|GeneDB_Spombe:SPAC1565.02c|UniProtKB:Q9P3B1 STRPU|ENTREZ:586037|NCBI:XP_790928 FUGRU|ENSEMBL:ENSTRUG00000004482|ENSEMBL:ENSTRUP00000010652 XENTR|ENSEMBL:ENSXETG00000005120|ENSEMBL:ENSXETP00000011137 XENTR|ENSEMBL:ENSXETG00000001985|UniProtKB:Q66IH1
ANOGA|ENSEMBL:AGAP010427|ENSEMBL:AGAP010427-PA ARATH|TAIR:locus:2115350|NCBI:NP_568005.1 ASHGO|ENTREZ:4619202|UniProtKB:Q75D79 EMENI|ENTREZ:2873150|UniProtKB:Q5B6V2 BOVIN|ENSEMBL:ENSBTAG00000002220|UniProtKB:Q3MHG1 CAEBR|ENTREZ:5631943|NCBI:XP_001680729 CAEEL|WB:WBGene00016020|UniProtKB:P91079 CANFA|ENSEMBL:ENSCAFG00000002160|ENSEMBL:ENSCAFP00000003156 CHLRE|ENTREZ:5721216|UniProtKB:A8J2W1 CIOIN|ENSEMBL:ENSCING00000012271|ENSEMBL:ENSCINP00000008506 CIOIN|ENSEMBL:ENSCING00000004115|ENSEMBL:ENSCINP00000008493 DANRE|ZFIN:ZDB-GENE-050522-61|UniProtKB:Q502G6 DICDI|dictyBase:DDB_G0268056|UniProtKB:Q55FL5 DROME|FB:FBgn0086532|UniProtKB:Q6NR46 CHICK|ENTREZ:426145|NCBI:XP_423815 HUMAN|ENSEMBL:ENSG00000090054|UniProtKB:O15269 LEIMA|ENTREZ:5655156|UniProtKB:Q6XFB3 MACMU|ENSEMBL:ENSMMUG00000003006|ENSEMBL:ENSMMUP00000004013 MONDO|ENSEMBL:ENSMODG00000019222|ENSEMBL:ENSMODP00000024000 MOUSE|MGI:MGI:1099431|UniProtKB:O35704 NEUCR|ENTREZ:3874126|UniProtKB:Q7S0A8 ORYSJ|ENTREZ:4331075|UniProtKB:Q0DWM3 ORYSJ|ENTREZ:4332274|UniProtKB:Q10P01 ORYSJ|ENTREZ:4348231|UniProtKB:Q7G4P2 PANTR|ENSEMBL:ENSPTRG00000021103|ENSEMBL:ENSPTRP00000040329 RAT|RGD:1307140|NCBI:XP_341496 YEAST|SGD:S000004911|UniProtKB:P25045 SCHPO|GeneDB_Spombe:SPBC18E5.02c|UniProtKB:O59682 STRPU|ENTREZ:764299|NCBI:XP_001200559 STRPU|ENTREZ:588779|NCBI:XP_793539 STRPU|ENTREZ:761019|NCBI:XP_001190446 FUGRU|ENSEMBL:ENSTRUG00000012471|ENSEMBL:ENSTRUP00000031593 XENTR|ENSEMBL:ENSXETG00000014644|ENSEMBL:ENSXETP00000032068
ANOGA|ENSEMBL:AGAP011340|ENSEMBL:AGAP011340-PA ARATH|TAIR:locus:2153122|NCBI:NP_199979.2 ASHGO|ENTREZ:4618423|UniProtKB:Q75EY8 EMENI|ENTREZ:2875502|UniProtKB:Q5BDG7 BOVIN|ENSEMBL:ENSBTAG00000008355|UniProtKB:Q10569 CAEBR|ENTREZ:5640677|NCBI:XP_001677149 CAEEL|WB:WBGene00022301|UniProtKB:Q9N4C2 CANFA|ENSEMBL:ENSCAFG00000001600|ENSEMBL:ENSCAFP00000002333 CHLRE|ENTREZ:5719187|UniProtKB:A8HSV6 CHLRE|ENTREZ:5719188|UniProtKB:A8HSV8 CIOIN|ENSEMBL:ENSCING00000003203|ENSEMBL:ENSCINP00000029016 CIOIN|ENSEMBL:ENSCING00000000514|ENSEMBL:ENSCINP00000000987 DANRE|ZFIN:ZDB-GENE-040709-2|UniProtKB:Q6DRG0 DICDI|dictyBase:DDB_G0281585|UniProtKB:Q54TS6 DROME|FB:FBgn0024698|UniProtKB:Q9V726 ENTHI|ENTREZ:3402741|NCBI:XP_648489 CHICK|ENTREZ:770075|NCBI:XP_001233387 HUMAN|ENSEMBL:ENSG00000071894|UniProtKB:Q10570 LEIMA|ENTREZ:5656247|UniProtKB:Q4Q5E8 MACMU|ENSEMBL:ENSMMUG00000007380|ENSEMBL:ENSMMUP00000009686 MONDO|ENSEMBL:ENSMODG00000010755|ENSEMBL:ENSMODP00000013477 MOUSE|MGI:MGI:2679722|UniProtKB:Q9EPU4 NEUCR|ENTREZ:3880749|NCBI:XP_964609 ORNAN|ENSEMBL:ENSOANG00000010716|ENSEMBL:ENSOANP00000016994 ORYSJ|ENTREZ:4335311|UniProtKB:Q0JEK6 PANTR|ENSEMBL:ENSPTRG00000020699|ENSEMBL:ENSPTRP00000035410 RAT|RGD:1306406|NCBI:XP_001075234 YEAST|SGD:S000002709|UniProtKB:Q06632 SCHPO|GeneDB_Spombe:SPBC1709.08|UniProtKB:O74733 STRPU|ENTREZ:584773|NCBI:XP_789715 FUGRU|ENSEMBL:ENSTRUG00000013134|ENSEMBL:ENSTRUP00000033408 XENTR|ENSEMBL:ENSXETG00000016647|ENSEMBL:ENSXETP00000036319 XENTR|ENSEMBL:ENSXETG00000007599|ENSEMBL:ENSXETP00000016533
EMENI|ENTREZ:2874854|UniProtKB:Q5BC88 NEUCR|ENTREZ:3875355|UniProtKB:Q872C4
EMENI|ENTREZ:2874939|UniProtKB:Q5BC97 NEUCR|ENTREZ:3881782|UniProtKB:Q7SHM5
EMENI|ENTREZ:2875129|UniProtKB:Q5BCG3 NEUCR|ENTREZ:3873828|UniProtKB:Q7RZH3
EMENI|ENTREZ:2875128|UniProtKB:Q5BCH4 NEUCR|ENTREZ:3874939|UniProtKB:Q7S2D0
EMENI|ENTREZ:2874996|UniProtKB:Q5BC50 NEUCR|ENTREZ:3876453|UniProtKB:Q7S6C9
EMENI|ENTREZ:2874653|UniProtKB:Q5BC56 NEUCR|ENTREZ:3873761|UniProtKB:Q870N1
EMENI|ENTREZ:2874743|UniProtKB:Q5BC59 NEUCR|ENTREZ:3872920|UniProtKB:Q7RXZ0
EMENI|ENTREZ:2875428|UniProtKB:Q5BC74 NEUCR|ENTREZ:3877433|UniProtKB:Q7S7U6
BRAJA|ENTREZ:1052648|UniProtKB:Q89LQ5 ECOLI|ECOLI:PROTEIN-NRI|UniProtKB:P0AFB8 GEOSL|ENTREZ:2687478|UniProtKB:Q74EF9 PSEA7|ENTREZ:5356629|UniProtKB:A6VDP3
EMENI|ENTREZ:2875538|UniProtKB:Q5BCK7 NEUCR|ENTREZ:3877848|UniProtKB:P09646
EMENI|ENTREZ:2874829|UniProtKB:Q5BCL5 NEUCR|ENTREZ:3875895|UniProtKB:Q7S4U2
BACSU|ENTREZ:938670|UniProtKB:P54531 CHLTA|ENTREZ:3687853|UniProtKB:Q3KKR9 DEIRA|ENTREZ:1799935|UniProtKB:Q9RXZ6 PSEA7|ENTREZ:5357601|UniProtKB:A6V207 STRCO|ENTREZ:1099526|UniProtKB:Q06539
ARATH|TAIR:locus:2028175|NCBI:NP_174334.2 ARATH|TAIR:locus:2118046|NCBI:NP_192934.2 CHLRE|ENTREZ:5728757|UniProtKB:A8JHY3 DROME|FB:FBgn0039261|UniProtKB:Q9VBZ5 ORYSJ|ENTREZ:4341840|UniProtKB:Q0DA50
ARATH|TAIR:locus:2028165|NCBI:NP_174340.2 BACSU|ENTREZ:937132|UniProtKB:P23971 CHLRE|ENTREZ:5715375|UniProtKB:A8HQI9 CHLAA|ENTREZ:5828122|UniProtKB:A9WBE3 ORYSJ|ENTREZ:4344589|UniProtKB:Q0J879
ANOGA|ENSEMBL:AGAP004555|ENSEMBL:AGAP004555-PA CHICK|ENTREZ:428196|NCBI:XP_425755 MONDO|ENSEMBL:ENSMODG00000010906|ENSEMBL:ENSMODP00000013657 PLAYO|ENTREZ:3790076|UniProtKB:Q7RG97 XENTR|ENSEMBL:ENSXETG00000013080|ENSEMBL:ENSXETP00000028644
ANOGA|ENSEMBL:AGAP008224|ENSEMBL:AGAP008224-PA CIOIN|ENSEMBL:ENSCING00000014467|ENSEMBL:ENSCINP00000026160 DANRE|ZFIN:ZDB-GENE-050522-487|UniProtKB:Q503D0 DROME|FB:FBgn0031906|UniProtKB:Q9VM20 CHICK|ENTREZ:770492|NCBI:XP_001233834
BOVIN|ENSEMBL:ENSBTAG00000017268|UniProtKB:A7E371 CANFA|ENSEMBL:ENSCAFG00000018779|ENSEMBL:ENSCAFP00000027701 HUMAN|ENSEMBL:ENSG00000167525|UniProtKB:Q8NCQ7 MOUSE|MGI:MGI:1918274|NCBI:NP_001038981 RAT|RGD:1561727|UniProtKB:Q4V7B4
ANOGA|ENSEMBL:AGAP001464|ENSEMBL:AGAP001464-PA CAEBR|ENTREZ:5627677|NCBI:XP_001668875 CAEEL|WB:WBGene00019000|UniProtKB:O44743 DANRE|ZFIN:ZDB-GENE-040426-2942|UniProtKB:Q7SXC2 ORNAN|ENSEMBL:ENSOANG00000005239|ENSEMBL:ENSOANP00000008326
ANOGA|ENSEMBL:AGAP009930|ENSEMBL:AGAP009930-PA CAEBR|ENTREZ:5631801|NCBI:XP_001680588 CAEEL|WB:WBGene00018819|UniProtKB:O44830 CIOIN|ENSEMBL:ENSCING00000002393|ENSEMBL:ENSCINP00000004867 DROME|FB:FBgn0032042|UniProtKB:Q9VLL4
CAEBR|ENTREZ:5636956|NCBI:XP_001674150 CAEEL|WB:WBGene00011647|UniProtKB:Q8I0T9
CAEBR|ENTREZ:5635102|NCBI:XP_001672362 CAEEL|WB:WBGene00018178|UniProtKB:Q20160
EMENI|ENTREZ:2876434|UniProtKB:Q5BFM3 NEUCR|ENTREZ:3876728|UniProtKB:Q7S734
EMENI|ENTREZ:2871017|UniProtKB:Q5B059 NEUCR|ENTREZ:3878679|UniProtKB:Q7SA72
ANOGA|ENSEMBL:AGAP006205|ENSEMBL:AGAP006205-PA CIOIN|ENSEMBL:ENSCING00000002491|ENSEMBL:ENSCINP00000005143 DROME|FB:FBgn0016983|UniProtKB:Q9VS62 FUGRU|ENSEMBL:ENSTRUG00000005747|ENSEMBL:ENSTRUP00000013965 TETTH|ENTREZ:4520239|UniProtKB:Q228B7
ANOGA|ENSEMBL:AGAP005715|ENSEMBL:AGAP005715-PB CAEBR|ENTREZ:5643027|NCBI:XP_001665556 CAEEL|WB:WBGene00017045|UniProtKB:P34379 CIOIN|ENSEMBL:ENSCING00000013778|ENSEMBL:ENSCINP00000025151 DROME|FB:FBgn0037582|UniProtKB:Q9VHR6
RAT|RGD:1563396|NCBI:XP_228678 RAT|RGD:1561866|NCBI:XP_229111 RAT|RGD:1559867|NCBI:XP_229189 RAT|RGD:1560253|NCBI:XP_228675 RAT|RGD:1563486|NCBI:XP_579032 RAT|RGD:1564235|NCBI:XP_577042 RAT|RGD:1560627|NCBI:XP_228684 RAT|RGD:1560254|NCBI:XP_229176
MOUSE|MGI:MGI:2177498|NCBI:NP_001011753 MOUSE|MGI:MGI:2177497|NCBI:NP_666399 RAT|RGD:1333667|NCBI:NP_001000887 RAT|RGD:1332628|NCBI:NP_001000509 RAT|RGD:1334040|NCBI:NP_001001115 RAT|RGD:1333409|NCBI:NP_001000886 RAT|RGD:1332733|NCBI:NP_001000276 RAT|RGD:1334388|NCBI:NP_001000271
DROME|FB:FBgn0031000|UniProtKB:Q9VWK2 CHICK|ENTREZ:777183|NCBI:XP_001236652 RAT|RGD:1564908|NCBI:XP_577719 RAT|RGD:1566238|NCBI:XP_344824 RAT|RGD:1563814|NCBI:XP_577727 RAT|RGD:1595822|NCBI:XP_345059 RAT|RGD:1562238|NCBI:XP_580243 XENTR|ENSEMBL:ENSXETG00000026385|ENSEMBL:ENSXETP00000004615
BOVIN|ENSEMBL:ENSBTAG00000011617|UniProtKB:A7E346 CANFA|ENSEMBL:ENSCAFG00000003914|ENSEMBL:ENSCAFP00000005828 HUMAN|ENSEMBL:ENSG00000176909|UniProtKB:Q6ZN01 MACMU|ENSEMBL:ENSMMUG00000018414|ENSEMBL:ENSMMUP00000031541 MOUSE|MGI:MGI:1921740|UniProtKB:Q0ZCJ7 PANTR|ENSEMBL:ENSPTRG00000011253|ENSEMBL:ENSPTRP00000048565 RAT|RGD:1588652|NCBI:XP_001076631 RAT|RGD:1594867|NCBI:XP_001080764
ANOGA|ENSEMBL:AGAP010573|ENSEMBL:AGAP010573-PA BOVIN|ENSEMBL:ENSBTAG00000032101|ENSEMBL:ENSBTAP00000042915 CANFA|ENSEMBL:ENSCAFG00000023231|ENSEMBL:ENSCAFP00000030876 DROME|FB:FBgn0034248|UniProtKB:Q4QPR8 MACMU|ENSEMBL:ENSMMUG00000028905|ENSEMBL:ENSMMUP00000031904 RAT|RGD:1590482|NCBI:XP_001058035 RAT|RGD:1585222|NCBI:XP_001069626 STRPU|ENTREZ:759406|NCBI:XP_001177902
RAT|RGD:1334368|NCBI:NP_999990 RAT|RGD:1333581|NCBI:NP_999987 RAT|RGD:1334265|NCBI:NP_999989 RAT|RGD:1334290|NCBI:NP_001000494 RAT|RGD:1333960|NCBI:NP_001000858 RAT|RGD:1332793|NCBI:NP_001000529 RAT|RGD:1333251|NCBI:NP_999988 RAT|RGD:708422|UniProtKB:P23266
ARATH|TAIR:locus:2156141|NCBI:NP_974979.1 CIOIN|ENSEMBL:ENSCING00000016250|ENSEMBL:ENSCINP00000028259 DROME|FB:FBgn0037836|UniProtKB:Q9VGW4 ENTHI|ENTREZ:3406262|NCBI:XP_651941 RAT|RGD:1593964|NCBI:XP_001063558 RAT|RGD:1596033|NCBI:XP_001074557 FUGRU|ENSEMBL:ENSTRUG00000004814|ENSEMBL:ENSTRUP00000011503 XENTR|ENSEMBL:ENSXETG00000027445|ENSEMBL:ENSXETP00000057229
BOVIN|ENSEMBL:ENSBTAG00000023611|ENSEMBL:ENSBTAP00000050079 CANFA|ENSEMBL:ENSCAFG00000006894|ENSEMBL:ENSCAFP00000010267 HUMAN|ENSEMBL:ENSG00000011590|UniProtKB:Q9Y2Y4 MACMU|ENSEMBL:ENSMMUG00000002375|ENSEMBL:ENSMMUP00000003187 MOUSE|MGI:MGI:1891838|UniProtKB:Q9JKD9 PANTR|ENSEMBL:ENSPTRG00000010857|UniProtKB:A2T7E6 RAT|RGD:1584201|NCBI:XP_001079165 RAT|RGD:1584121|NCBI:XP_001068541
CANFA|ENSEMBL:ENSCAFG00000002647|ENSEMBL:ENSCAFP00000003857 HUMAN|ENSEMBL:ENSG00000203909|UniProtKB:A6NC42 MACMU|ENSEMBL:ENSMMUG00000000417|ENSEMBL:ENSMMUP00000000554 MOUSE|MGI:MGI:3800293|NCBI:XP_001479014 PANTR|ENSEMBL:ENSPTRG00000029547|ENSEMBL:ENSPTRP00000049915 RAT|RGD:1559995|NCBI:XP_001055195 RAT|RGD:1305838|NCBI:XP_236761 RAT|RGD:1564306|NCBI:XP_229957
BOVIN|ENSEMBL:ENSBTAG00000027161|ENSEMBL:ENSBTAP00000020234 ORNAN|ENSEMBL:ENSOANG00000014832|ENSEMBL:ENSOANP00000023356 RAT|RGD:1596727|NCBI:XP_001061412 RAT|RGD:1589519|NCBI:XP_001055994 STRPU|ENTREZ:591478|NCBI:XP_001193590 STRPU|ENTREZ:756346|NCBI:XP_001194670 STRPU|ENTREZ:591969|NCBI:XP_001184505 STRPU|ENTREZ:764195|NCBI:XP_001200426
ANOGA|ENSEMBL:AGAP009672|ENSEMBL:AGAP009672-PA DROME|FB:FBgn0027932|UniProtKB:Q86BM5
BOVIN|ENSEMBL:ENSBTAG00000017032|ENSEMBL:ENSBTAP00000022647 BOVIN|ENSEMBL:ENSBTAG00000024762|ENSEMBL:ENSBTAP00000034371 BOVIN|ENSEMBL:ENSBTAG00000020141|ENSEMBL:ENSBTAP00000026827 BOVIN|ENSEMBL:ENSBTAG00000010716|ENSEMBL:ENSBTAP00000014182 BOVIN|ENSEMBL:ENSBTAG00000039920|ENSEMBL:ENSBTAP00000014186 CANFA|ENSEMBL:ENSCAFG00000008752|ENSEMBL:ENSCAFP00000012907 CANFA|ENSEMBL:ENSCAFG00000006019|ENSEMBL:ENSCAFP00000009013 CANFA|ENSEMBL:ENSCAFG00000001537|ENSEMBL:ENSCAFP00000002219 CIOIN|ENSEMBL:ENSCING00000001666|ENSEMBL:ENSCINP00000029175 CIOIN|ENSEMBL:ENSCING00000001726|ENSEMBL:ENSCINP00000003479 CIOIN|ENSEMBL:ENSCING00000001672|ENSEMBL:ENSCINP00000003390 CIOIN|ENSEMBL:ENSCING00000004972|ENSEMBL:ENSCINP00000010228 DANRE|ENSEMBL:ENSDARG00000069473|ENSEMBL:ENSDARP00000084578 DANRE|ENSEMBL:ENSDARG00000054619|UniProtKB:A2BHG4 DANRE|ZFIN:ZDB-GENE-050208-783|UniProtKB:B6IDE5 ENTHI|ENTREZ:3409300|NCBI:XP_654978 CHICK|ENTREZ:422506|NCBI:XP_420470 CHICK|ENTREZ:427355|NCBI:XP_424932 CHICK|ENTREZ:418893|NCBI:XP_417087 HUMAN|ENSEMBL:ENSG00000138759|UniProtKB:Q86XX4 HUMAN|ENSEMBL:ENSG00000164946|UniProtKB:Q5H8C1 HUMAN|ENSEMBL:ENSG00000150893|UniProtKB:Q5SZK8 HUMAN|ENSEMBL:ENSG00000183090|UniProtKB:P0C091 MACMU|ENSEMBL:ENSMMUG00000002702|ENSEMBL:ENSMMUP00000003636 MACMU|ENSEMBL:ENSMMUG00000008128|ENSEMBL:ENSMMUP00000015941 MACMU|ENSEMBL:ENSMMUG00000002564|ENSEMBL:ENSMMUP00000003454 MACMU|ENSEMBL:ENSMMUG00000003319|ENSEMBL:ENSMMUP00000004424 MONDO|ENSEMBL:ENSMODG00000014986|ENSEMBL:ENSMODP00000027789 MONDO|ENSEMBL:ENSMODG00000020811|ENSEMBL:ENSMODP00000026029 MONDO|ENSEMBL:ENSMODG00000000417|ENSEMBL:ENSMODP00000000500 MONDO|ENSEMBL:ENSMODG00000010202|ENSEMBL:ENSMODP00000012769 MOUSE|MGI:MGI:2385368|UniProtKB:Q80T14 MOUSE|MGI:MGI:2670972|UniProtKB:Q684R7 MOUSE|MGI:MGI:2444465|UniProtKB:Q6NVD0 MOUSE|MGI:MGI:2685641|UniProtKB:Q5H8B9 ORNAN|ENSEMBL:ENSOANG00000013004|ENSEMBL:ENSOANP00000020561 ORNAN|ENSEMBL:ENSOANG00000003565|ENSEMBL:ENSOANP00000005651 ORNAN|ENSEMBL:ENSOANG00000015508|ENSEMBL:ENSOANP00000024422 ORNAN|ENSEMBL:ENSOANG00000022534|ENSEMBL:ENSOANP00000028776 PANTR|ENSEMBL:ENSPTRG00000005800|ENSEMBL:ENSPTRP00000009878 PANTR|ENSEMBL:ENSPTRG00000020782|ENSEMBL:ENSPTRP00000035541 PANTR|ENSEMBL:ENSPTRG00000016200|ENSEMBL:ENSPTRP00000027837 PANTR|ENSEMBL:ENSPTRG00000016474|ENSEMBL:ENSPTRP00000028280 RAT|RGD:1566012|NCBI:XP_227142 RAT|RGD:1306981|NCBI:XP_233112 RAT|RGD:1562701|NCBI:XP_226381 RAT|RGD:1306516|NCBI:XP_214004 RAT|RGD:1563857|NCBI:XP_573560 STRPU|ENTREZ:591943|NCBI:XP_796581 STRPU|ENTREZ:763281|NCBI:XP_001199199 STRPU|ENTREZ:759571|NCBI:XP_001184970 STRPU|ENTREZ:581484|NCBI:XP_001184748 FUGRU|ENSEMBL:ENSTRUG00000000642|ENSEMBL:ENSTRUP00000001532 FUGRU|ENSEMBL:ENSTRUG00000005292|ENSEMBL:ENSTRUP00000012702 FUGRU|ENSEMBL:ENSTRUG00000006301|ENSEMBL:ENSTRUP00000015398 FUGRU|ENSEMBL:ENSTRUG00000008677|ENSEMBL:ENSTRUP00000021778 FUGRU|ENSEMBL:ENSTRUG00000014228|ENSEMBL:ENSTRUP00000036381 FUGRU|ENSEMBL:ENSTRUG00000002517|ENSEMBL:ENSTRUP00000005842 XENTR|ENSEMBL:ENSXETG00000025092|ENSEMBL:ENSXETP00000053804 XENTR|ENSEMBL:ENSXETG00000017590|ENSEMBL:ENSXETP00000038214 XENTR|ENSEMBL:ENSXETG00000003300|ENSEMBL:ENSXETP00000007157 XENTR|ENSEMBL:ENSXETG00000015989|ENSEMBL:ENSXETP00000034921 XENTR|ENSEMBL:ENSXETG00000000377|ENSEMBL:ENSXETP00000000809 XENTR|ENSEMBL:ENSXETG00000008875|ENSEMBL:ENSXETP00000054480
ANOGA|ENSEMBL:AGAP009729|ENSEMBL:AGAP009729-PA DROME|FB:FBgn0039007|UniProtKB:Q9VCW0
ANOGA|ENSEMBL:AGAP009684|ENSEMBL:AGAP009684-PA DROME|FB:FBgn0051321|UniProtKB:Q8INF8
ANOGA|ENSEMBL:AGAP009549|ENSEMBL:AGAP009549-PA DROME|FB:FBgn0085407|UniProtKB:Q9VM39
ANOGA|ENSEMBL:AGAP009531|ENSEMBL:AGAP009531-PA DROME|FB:FBgn0032911|UniProtKB:Q9VIG5
ANOGA|ENSEMBL:AGAP009649|ENSEMBL:AGAP009649-PA DROME|FB:FBgn0031307|UniProtKB:Q9VPX2
BOVIN|ENSEMBL:ENSBTAG00000040482|ENSEMBL:ENSBTAP00000052196 BOVIN|ENSEMBL:ENSBTAG00000037541|ENSEMBL:ENSBTAP00000048129 BOVIN|ENSEMBL:ENSBTAG00000040122|ENSEMBL:ENSBTAP00000050919 BOVIN|ENSEMBL:ENSBTAG00000035259|ENSEMBL:ENSBTAP00000049175 BOVIN|ENSEMBL:ENSBTAG00000035237|ENSEMBL:ENSBTAP00000052968 BOVIN|ENSEMBL:ENSBTAG00000039006|ENSEMBL:ENSBTAP00000047893 BOVIN|ENSEMBL:ENSBTAG00000040319|ENSEMBL:ENSBTAP00000050545 BOVIN|ENSEMBL:ENSBTAG00000037834|ENSEMBL:ENSBTAP00000023382 BOVIN|ENSEMBL:ENSBTAG00000040029|ENSEMBL:ENSBTAP00000050752 BOVIN|ENSEMBL:ENSBTAG00000039174|ENSEMBL:ENSBTAP00000052568 BOVIN|ENSEMBL:ENSBTAG00000040396|ENSEMBL:ENSBTAP00000050017 BOVIN|ENSEMBL:ENSBTAG00000032142|ENSEMBL:ENSBTAP00000035152 BOVIN|ENSEMBL:ENSBTAG00000035398|ENSEMBL:ENSBTAP00000053004 BOVIN|ENSEMBL:ENSBTAG00000038714|ENSEMBL:ENSBTAP00000050987 BOVIN|ENSEMBL:ENSBTAG00000035396|ENSEMBL:ENSBTAP00000023594 BOVIN|ENSEMBL:ENSBTAG00000038297|ENSEMBL:ENSBTAP00000049602 BOVIN|ENSEMBL:ENSBTAG00000035395|ENSEMBL:ENSBTAP00000027494 BOVIN|ENSEMBL:ENSBTAG00000039495|ENSEMBL:ENSBTAP00000048761 BOVIN|ENSEMBL:ENSBTAG00000038721|ENSEMBL:ENSBTAP00000046721 CANFA|ENSEMBL:ENSCAFG00000023308|ENSEMBL:ENSCAFP00000023855 CANFA|ENSEMBL:ENSCAFG00000024458|ENSEMBL:ENSCAFP00000033350 CANFA|ENSEMBL:ENSCAFG00000018103|ENSEMBL:ENSCAFP00000026766 CANFA|ENSEMBL:ENSCAFG00000023932|UniProtKB:Q95157 HUMAN|ENSEMBL:ENSG00000172148|UniProtKB:Q8NGA2 HUMAN|ENSEMBL:ENSG00000127515|UniProtKB:O76100 HUMAN|ENSEMBL:ENSG00000185385|UniProtKB:O14581 HUMAN|ENSEMBL:ENSG00000127530|UniProtKB:O76099 HUMAN|ENSEMBL:ENSG00000188000|UniProtKB:Q96RA2 HUMAN|ENSEMBL:ENSG00000174667|UniProtKB:Q8NG98 MACMU|ENSEMBL:ENSMMUG00000020842|ENSEMBL:ENSMMUP00000027429 MONDO|ENSEMBL:ENSMODG00000007234|ENSEMBL:ENSMODP00000008964 MONDO|ENSEMBL:ENSMODG00000007238|ENSEMBL:ENSMODP00000008973 MONDO|ENSEMBL:ENSMODG00000007250|ENSEMBL:ENSMODP00000008984 MONDO|ENSEMBL:ENSMODG00000023785|ENSEMBL:ENSMODP00000031612 MONDO|ENSEMBL:ENSMODG00000023783|ENSEMBL:ENSMODP00000031610 MONDO|ENSEMBL:ENSMODG00000023782|ENSEMBL:ENSMODP00000009047 MONDO|ENSEMBL:ENSMODG00000023781|ENSEMBL:ENSMODP00000031607 MONDO|ENSEMBL:ENSMODG00000023780|ENSEMBL:ENSMODP00000031606 MONDO|ENSEMBL:ENSMODG00000023779|ENSEMBL:ENSMODP00000031603 MONDO|ENSEMBL:ENSMODG00000023844|ENSEMBL:ENSMODP00000031870 MONDO|ENSEMBL:ENSMODG00000023843|ENSEMBL:ENSMODP00000031868 MONDO|ENSEMBL:ENSMODG00000023840|ENSEMBL:ENSMODP00000031862 MONDO|ENSEMBL:ENSMODG00000023839|ENSEMBL:ENSMODP00000018064 MONDO|ENSEMBL:ENSMODG00000023837|ENSEMBL:ENSMODP00000031859 MONDO|ENSEMBL:ENSMODG00000014469|ENSEMBL:ENSMODP00000018081 MOUSE|MGI:MGI:3030696|NCBI:NP_666773 MOUSE|MGI:MGI:3030705|NCBI:NP_667114 MOUSE|MGI:MGI:1313142|NCBI:NP_667036 MOUSE|MGI:MGI:1333808|NCBI:NP_667252 MOUSE|MGI:MGI:3030704|NCBI:NP_667115 MOUSE|MGI:MGI:3031186|NCBI:NP_667282 MOUSE|MGI:MGI:109316|UniProtKB:Q9JHB2 ORNAN|ENSEMBL:ENSOANG00000021562|ENSEMBL:ENSOANP00000013839 ORNAN|ENSEMBL:ENSOANG00000011867|ENSEMBL:ENSOANP00000018808 ORNAN|ENSEMBL:ENSOANG00000009646|ENSEMBL:ENSOANP00000015319 PANTR|ENSEMBL:ENSPTRG00000010438|ENSEMBL:ENSPTRP00000017756 PANTR|ENSEMBL:ENSPTRG00000010604|ENSEMBL:ENSPTRP00000018095 PANTR|ENSEMBL:ENSPTRG00000010605|ENSEMBL:ENSPTRP00000018096 RAT|RGD:1334297|NCBI:NP_001000862 RAT|RGD:1333078|NCBI:NP_001000859 RAT|RGD:1333658|NCBI:NP_001000421 RAT|RGD:1334149|NCBI:NP_001000868 RAT|RGD:1333684|UniProtKB:P35899 RAT|RGD:1333761|NCBI:NP_001000594
ANOGA|ENSEMBL:AGAP009760|ENSEMBL:AGAP009760-PA DROME|FB:FBgn0051841|UniProtKB:Q8IP59
ANOGA|ENSEMBL:AGAP009758|ENSEMBL:AGAP009758-PA DROME|FB:FBgn0028938|UniProtKB:Q9V3G8
ARATH|TAIR:locus:2084495|NCBI:NP_190972.1 ARATH|TAIR:locus:2156657|NCBI:NP_200052.1
ARATH|TAIR:locus:2082876|NCBI:NP_566916.1 ORYSJ|ENTREZ:4327777|UniProtKB:Q5NAX4
ARATH|TAIR:locus:2036293|NCBI:NP_001117409.1 ORYSJ|ENTREZ:4324772|UniProtKB:Q5N8X0
ARATH|TAIR:locus:2179832|NCBI:NP_196818.1 ORYSJ|ENTREZ:4347525|UniProtKB:Q0J0I1
ARATH|TAIR:locus:2144291|NCBI:NP_568250.1 ORYSJ|ENTREZ:4324726|UniProtKB:Q8S160
ANOGA|ENSEMBL:AGAP007631|ENSEMBL:AGAP007631-PA DROME|FB:FBgn0040506|UniProtKB:Q9NJ94 DROME|FB:FBgn0040507|UniProtKB:Q9NJ99 DROME|FB:FBgn0040510|UniProtKB:Q9VK51 DROME|FB:FBgn0040509|UniProtKB:Q9VK52 DROME|FB:FBgn0040508|UniProtKB:Q9VK53
DROME|FB:FBgn0038451|UniProtKB:Q9VES5 DROME|FB:FBgn0038450|UniProtKB:Q9VES6 DROME|FB:FBgn0038449|UniProtKB:Q9VES7 DROME|FB:FBgn0038033|UniProtKB:Q9VG86 DROME|FB:FBgn0038032|UniProtKB:Q9VG87 DROME|FB:FBgn0032055|UniProtKB:Q9VLJ7
ARATH|TAIR:locus:2051975|NCBI:NP_565460.1 ORYSJ|ENTREZ:4324974|UniProtKB:Q0JGT3
ARATH|TAIR:locus:1005716529|NCBI:NP_850630.1 ORYSJ|ENTREZ:4325353|UniProtKB:Q5VR41
DROME|FB:FBgn0039679|UniProtKB:Q86LG6 DROME|FB:FBgn0039677|UniProtKB:Q9VAJ5 DROME|FB:FBgn0039676|UniProtKB:Q9VAJ6 DROME|FB:FBgn0039675|UniProtKB:Q9VAJ7 DROME|FB:FBgn0031803|UniProtKB:Q9VME8 DROME|FB:FBgn0031802|UniProtKB:Q9VME9
DROME|FB:FBgn0052670|UniProtKB:Q8IR98 DROME|FB:FBgn0052673|UniProtKB:Q8IRK8 DROME|FB:FBgn0067052|UniProtKB:Q8IRK9 DROME|FB:FBgn0052671|UniProtKB:Q9VZ47 DROME|FB:FBgn0030221|UniProtKB:Q9W2S9 DROME|FB:FBgn0030200|UniProtKB:Q9W2V3
DROME|FB:FBgn0039611|UniProtKB:Q8MRG3 DROME|FB:FBgn0039613|UniProtKB:Q9VAS0 DROME|FB:FBgn0039612|UniProtKB:Q9VAS1 DROME|FB:FBgn0039609|UniProtKB:Q9VAS4 DROME|FB:FBgn0039024|UniProtKB:Q9VCU1 DROME|FB:FBgn0027578|UniProtKB:Q9Y136
DROME|FB:FBgn0052237|UniProtKB:Q8MS35 DROME|FB:FBgn0035582|UniProtKB:Q8SX23 DROME|FB:FBgn0037204|UniProtKB:Q9VNP6 DROME|FB:FBgn0036639|UniProtKB:Q9VV71 DROME|FB:FBgn0035552|UniProtKB:Q9VZB3 DROME|FB:FBgn0035551|UniProtKB:Q9VZB4
DICDI|dictyBase:DDB_G0285649|UniProtKB:Q54MU8 DICDI|dictyBase:DDB_G0275631|UniProtKB:Q86IE5 DICDI|dictyBase:DDB_G0281561|UniProtKB:Q94489 ENTHI|ENTREZ:3407181|NCBI:XP_652869 ENTHI|ENTREZ:3402806|NCBI:XP_648549 ENTHI|ENTREZ:6220296|UniProtKB:B1N500
DROME|FB:FBgn0031693|UniProtKB:Q9VMS9 DROME|FB:FBgn0031694|UniProtKB:Q9VMS8 DROME|FB:FBgn0031695|UniProtKB:Q9VMS7 DROME|FB:FBgn0015037|UniProtKB:Q9V558 DROME|FB:FBgn0033395|UniProtKB:Q9V557 DROME|FB:FBgn0033397|UniProtKB:Q9V559
ANOGA|ENSEMBL:AGAP004221|ENSEMBL:AGAP004221-PA DROME|FB:FBgn0034467|UniProtKB:A1ZBP5 DROME|FB:FBgn0031142|UniProtKB:Q7YTX3 DROME|FB:FBgn0037502|UniProtKB:Q8MS54 DROME|FB:FBgn0037101|UniProtKB:Q8T4A3 DROME|FB:FBgn0030840|UniProtKB:Q9VX50
ANOGA|ENSEMBL:AGAP011974|ENSEMBL:AGAP011974-PA DANRE|ENSEMBL:ENSDARG00000068475|ENSEMBL:ENSDARP00000089828 DROME|FB:FBgn0031547|UniProtKB:Q5ELM4 DROME|FB:FBgn0014033|UniProtKB:Q5ELU0 DROME|FB:FBgn0020377|UniProtKB:Q8IGQ7 DROME|FB:FBgn0020376|UniProtKB:Q9N2Q3
ANOGA|ENSEMBL:AGAP004670|ENSEMBL:AGAP004670-PA BOVIN|ENSEMBL:ENSBTAG00000002680|ENSEMBL:ENSBTAP00000003470 BOVIN|ENSEMBL:ENSBTAG00000002950|ENSEMBL:ENSBTAP00000003842 BOVIN|ENSEMBL:ENSBTAG00000006626|ENSEMBL:ENSBTAP00000029677 CANFA|ENSEMBL:ENSCAFG00000006812|ENSEMBL:ENSCAFP00000010154 CANFA|ENSEMBL:ENSCAFG00000006849|ENSEMBL:ENSCAFP00000010211 CANFA|ENSEMBL:ENSCAFG00000006859|ENSEMBL:ENSCAFP00000010222 CANFA|ENSEMBL:ENSCAFG00000018343|ENSEMBL:ENSCAFP00000027100 DANRE|ENSEMBL:ENSDARG00000038671|ENSEMBL:ENSDARP00000056472 DROME|FB:FBgn0029850|UniProtKB:Q9W427 CHICK|ENTREZ:771389|NCBI:XP_001234668 CHICK|ENTREZ:416806|NCBI:XP_415097 CHICK|ENTREZ:416810|NCBI:XP_415101 CHICK|ENTREZ:416809|NCBI:XP_415100 HUMAN|ENSEMBL:ENSG00000139364|UniProtKB:Q14DG7 HUMAN|ENSEMBL:ENSG00000181234|UniProtKB:Q8N3T6 HUMAN|ENSEMBL:ENSG00000151952|UniProtKB:Q14C87 HUMAN|ENSEMBL:ENSG00000181291|UniProtKB:Q6IEE7 MACMU|ENSEMBL:ENSMMUG00000012977|ENSEMBL:ENSMMUP00000017036 MACMU|ENSEMBL:ENSMMUG00000020804|ENSEMBL:ENSMMUP00000027386 MACMU|ENSEMBL:ENSMMUG00000000031|ENSEMBL:ENSMMUP00000000038 MACMU|ENSEMBL:ENSMMUG00000012569|ENSEMBL:ENSMMUP00000016499 MONDO|ENSEMBL:ENSMODG00000015648|ENSEMBL:ENSMODP00000019532 MONDO|ENSEMBL:ENSMODG00000019155|ENSEMBL:ENSMODP00000028857 MOUSE|MGI:MGI:2443061|UniProtKB:Q8CEF9 MOUSE|MGI:MGI:3044963|UniProtKB:Q76HP3 MOUSE|MGI:MGI:2685490|UniProtKB:Q6IEE6 ORNAN|ENSEMBL:ENSOANG00000014878|ENSEMBL:ENSOANP00000023421 ORNAN|ENSEMBL:ENSOANG00000009947|ENSEMBL:ENSOANP00000015764 ORNAN|ENSEMBL:ENSOANG00000009950|ENSEMBL:ENSOANP00000015768 PANTR|ENSEMBL:ENSPTRG00000009005|ENSEMBL:ENSPTRP00000015360 PANTR|ENSEMBL:ENSPTRG00000005625|ENSEMBL:ENSPTRP00000009571 PANTR|ENSEMBL:ENSPTRG00000005627|ENSEMBL:ENSPTRP00000009573 PANTR|ENSEMBL:ENSPTRG00000005631|ENSEMBL:ENSPTRP00000009577 RAT|RGD:1565522|NCBI:XP_001081021 RAT|RGD:735062|UniProtKB:Q76HP2 STRPU|ENTREZ:760764|NCBI:XP_001189507 STRPU|ENTREZ:752218|NCBI:XP_001177438 FUGRU|ENSEMBL:ENSTRUG00000010494|ENSEMBL:ENSTRUP00000026475 FUGRU|ENSEMBL:ENSTRUG00000010363|ENSEMBL:ENSTRUP00000026096 FUGRU|ENSEMBL:ENSTRUG00000010824|ENSEMBL:ENSTRUP00000027338 FUGRU|ENSEMBL:ENSTRUG00000016878|ENSEMBL:ENSTRUP00000043251 XENTR|ENSEMBL:ENSXETG00000017649|ENSEMBL:ENSXETP00000038329 XENTR|ENSEMBL:ENSXETG00000022175|ENSEMBL:ENSXETP00000022405
ANOGA|ENSEMBL:AGAP004232|ENSEMBL:AGAP004232-PA BOVIN|ENSEMBL:ENSBTAG00000021097|ENSEMBL:ENSBTAP00000028102 BOVIN|ENSEMBL:ENSBTAG00000005141|ENSEMBL:ENSBTAP00000006780 BOVIN|ENSEMBL:ENSBTAG00000020865|UniProtKB:A0JN70 CAEBR|ENTREZ:5637028|NCBI:XP_001674223 CAEEL|WB:WBGene00017766|UniProtKB:Q22967 CANFA|ENSEMBL:ENSCAFG00000012682|ENSEMBL:ENSCAFP00000018674 CANFA|ENSEMBL:ENSCAFG00000003162|ENSEMBL:ENSCAFP00000004720 CANFA|ENSEMBL:ENSCAFG00000015198|ENSEMBL:ENSCAFP00000022404 CIOIN|ENSEMBL:ENSCING00000006508|UniProtKB:Q9NDP9 DANRE|ENSEMBL:ENSDARG00000043652|ENSEMBL:ENSDARP00000064095 DANRE|ENSEMBL:ENSDARG00000069678|ENSEMBL:ENSDARP00000092354 DANRE|ZFIN:ZDB-GENE-061027-372|UniProtKB:A4QN36 DANRE|ZFIN:ZDB-GENE-040718-360|UniProtKB:Q6DHJ8 DROME|FB:FBgn0025574|UniProtKB:O77237 CHICK|ENTREZ:776013|NCBI:XP_001234988 CHICK|ENTREZ:421279|UniProtKB:Q5ZKT7 HUMAN|ENSEMBL:ENSG00000197329|UniProtKB:Q96FA3 HUMAN|ENSEMBL:ENSG00000139946|UniProtKB:Q9HAT8 HUMAN|ENSEMBL:ENSG00000174516|UniProtKB:Q8N2H9 MACMU|ENSEMBL:ENSMMUG00000003387|ENSEMBL:ENSMMUP00000004513 MACMU|ENSEMBL:ENSMMUG00000008773|ENSEMBL:ENSMMUP00000011495 MACMU|ENSEMBL:ENSMMUG00000021757|ENSEMBL:ENSMMUP00000028655 MONDO|ENSEMBL:ENSMODG00000008261|ENSEMBL:ENSMODP00000010268 MONDO|ENSEMBL:ENSMODG00000007648|ENSEMBL:ENSMODP00000032460 MONDO|ENSEMBL:ENSMODG00000003212|ENSEMBL:ENSMODP00000003910 MOUSE|MGI:MGI:1914495|UniProtKB:Q8C669 MOUSE|MGI:MGI:1891445|UniProtKB:Q8BST6 MOUSE|MGI:MGI:1924963|UniProtKB:Q8BXR6 ORNAN|ENSEMBL:ENSOANG00000009724|ENSEMBL:ENSOANP00000015432 ORNAN|ENSEMBL:ENSOANG00000012431|ENSEMBL:ENSOANP00000019670 PANTR|ENSEMBL:ENSPTRG00000006379|ENSEMBL:ENSPTRP00000052643 PANTR|ENSEMBL:ENSPTRG00000023869|ENSEMBL:ENSPTRP00000039618 PANTR|ENSEMBL:ENSPTRG00000003925|ENSEMBL:ENSPTRP00000006761 RAT|RGD:1305989|NCBI:XP_219692 RAT|RGD:1565884|NCBI:XP_223941 STRPU|ENTREZ:577851|NCBI:XP_001192812 FUGRU|ENSEMBL:ENSTRUG00000018127|ENSEMBL:ENSTRUP00000046411 FUGRU|ENSEMBL:ENSTRUG00000004047|ENSEMBL:ENSTRUP00000009604 FUGRU|ENSEMBL:ENSTRUG00000008203|ENSEMBL:ENSTRUP00000020529 FUGRU|ENSEMBL:ENSTRUG00000011542|ENSEMBL:ENSTRUP00000029159 FUGRU|ENSEMBL:ENSTRUG00000011599|ENSEMBL:ENSTRUP00000029315 XENTR|ENSEMBL:ENSXETG00000012997|ENSEMBL:ENSXETP00000028492 XENTR|ENSEMBL:ENSXETG00000015696|UniProtKB:Q6P4Y5
ANOGA|ENSEMBL:AGAP003546|ENSEMBL:AGAP003546-PA BOVIN|ENSEMBL:ENSBTAG00000011770|UniProtKB:A6QQF3 BOVIN|ENSEMBL:ENSBTAG00000018342|UniProtKB:Q29RS2 CAEBR|ENTREZ:5627280|NCBI:XP_001669393 CAEEL|WB:WBGene00013683|UniProtKB:Q8I103 CANFA|ENSEMBL:ENSCAFG00000019197|ENSEMBL:ENSCAFP00000028316 CANFA|ENSEMBL:ENSCAFG00000010407|UniProtKB:O97758 CANFA|ENSEMBL:ENSCAFG00000001902|UniProtKB:Q95168 DANRE|ENSEMBL:ENSDARG00000063309|ENSEMBL:ENSDARP00000086787 DANRE|ZFIN:ZDB-GENE-030828-10|UniProtKB:Q7ZV71 DANRE|ZFIN:ZDB-GENE-040718-58|UniProtKB:B0UXH7 DROME|FB:FBgn0003177|UniProtKB:Q9VHK3 CHICK|ENTREZ:415388|NCBI:XP_413773 CHICK|ENTREZ:395751|UniProtKB:Q9YHV2 HUMAN|ENSEMBL:ENSG00000104067|UniProtKB:Q07157 HUMAN|ENSEMBL:ENSG00000119139|UniProtKB:Q9UDY2 HUMAN|ENSEMBL:ENSG00000105289|UniProtKB:O95049 MACMU|ENSEMBL:ENSMMUG00000028930|ENSEMBL:ENSMMUP00000031969 MACMU|ENSEMBL:ENSMMUG00000003780|ENSEMBL:ENSMMUP00000009026 MACMU|ENSEMBL:ENSMMUG00000017878|ENSEMBL:ENSMMUP00000033959 MONDO|ENSEMBL:ENSMODG00000002938|ENSEMBL:ENSMODP00000003579 MONDO|ENSEMBL:ENSMODG00000000580|ENSEMBL:ENSMODP00000000697 MONDO|ENSEMBL:ENSMODG00000011885|ENSEMBL:ENSMODP00000035025 MOUSE|MGI:MGI:98759|UniProtKB:P39447 MOUSE|MGI:MGI:1341872|UniProtKB:Q9Z0U1 MOUSE|MGI:MGI:1351650|UniProtKB:Q9QXY1 ORNAN|ENSEMBL:ENSOANG00000006294|ENSEMBL:ENSOANP00000010066 ORNAN|ENSEMBL:ENSOANG00000006832|ENSEMBL:ENSOANP00000028590 ORNAN|ENSEMBL:ENSOANG00000013266|ENSEMBL:ENSOANP00000020948 PANTR|ENSEMBL:ENSPTRG00000010274|ENSEMBL:ENSPTRP00000017461 PANTR|ENSEMBL:ENSPTRG00000006846|ENSEMBL:ENSPTRP00000055384 PANTR|ENSEMBL:ENSPTRG00000021005|ENSEMBL:ENSPTRP00000035900 RAT|RGD:1306305|NCBI:XP_001058833 RAT|RGD:1309247|NCBI:XP_001069839 RAT|RGD:619807|UniProtKB:Q3ZB99 STRPU|ENTREZ:577362|NCBI:XP_782687 FUGRU|ENSEMBL:ENSTRUG00000009304|ENSEMBL:ENSTRUP00000023404 FUGRU|ENSEMBL:ENSTRUG00000012412|ENSEMBL:ENSTRUP00000031434 FUGRU|ENSEMBL:ENSTRUG00000018210|ENSEMBL:ENSTRUP00000046599 FUGRU|ENSEMBL:ENSTRUG00000012991|ENSEMBL:ENSTRUP00000032951 FUGRU|ENSEMBL:ENSTRUG00000017285|ENSEMBL:ENSTRUP00000044287 XENTR|ENSEMBL:ENSXETG00000006407|ENSEMBL:ENSXETP00000014013 XENTR|ENSEMBL:ENSXETG00000020296|ENSEMBL:ENSXETP00000043792 XENTR|ENSEMBL:ENSXETG00000001683|ENSEMBL:ENSXETP00000003541
ANOGA|ENSEMBL:AGAP011823|ENSEMBL:AGAP011823-PA BOVIN|ENSEMBL:ENSBTAG00000013916|ENSEMBL:ENSBTAP00000018496 BOVIN|ENSEMBL:ENSBTAG00000019474|UniProtKB:A2VDK8 CANFA|ENSEMBL:ENSCAFG00000017011|ENSEMBL:ENSCAFP00000025065 CANFA|ENSEMBL:ENSCAFG00000009863|ENSEMBL:ENSCAFP00000014547 CHLRE|ENTREZ:5727800|UniProtKB:A8JGB3 CIOIN|ENSEMBL:ENSCING00000008152|ENSEMBL:ENSCINP00000016650 CIOIN|ENSEMBL:ENSCING00000000272|ENSEMBL:ENSCINP00000000508 DANRE|ENSEMBL:ENSDARG00000060202|ENSEMBL:ENSDARP00000078988 DANRE|ENSEMBL:ENSDARG00000068881|ENSEMBL:ENSDARP00000078986 DICDI|dictyBase:DDB_G0277429|NCBI:EAL68677.1 DROME|FB:FBgn0031107|UniProtKB:Q9VR91 CHICK|ENTREZ:418683|NCBI:XP_416879 CHICK|ENTREZ:415367|NCBI:XP_413753 CHICK|ENTREZ:418682|NCBI:XP_001233308 HUMAN|ENSEMBL:ENSG00000103657|UniProtKB:Q15751 HUMAN|ENSEMBL:ENSG00000128731|UniProtKB:O95714 HUMAN|ENSEMBL:ENSG00000180229|UniProtKB:Q9BVR0 MACMU|ENSEMBL:ENSMMUG00000004370|ENSEMBL:ENSMMUP00000033978 MACMU|ENSEMBL:ENSMMUG00000012117|ENSEMBL:ENSMMUP00000015885 MONDO|ENSEMBL:ENSMODG00000000682|ENSEMBL:ENSMODP00000000820 MONDO|ENSEMBL:ENSMODG00000010971|ENSEMBL:ENSMODP00000013730 MOUSE|MGI:MGI:103234|UniProtKB:Q4U2R1 MOUSE|MGI:MGI:2384589|UniProtKB:Q8BNF7 ORNAN|ENSEMBL:ENSOANG00000021709|ENSEMBL:ENSOANP00000027660 ORNAN|ENSEMBL:ENSOANG00000022459|ENSEMBL:ENSOANP00000028668 ORNAN|ENSEMBL:ENSOANG00000011146|ENSEMBL:ENSOANP00000017657 ORNAN|ENSEMBL:ENSOANG00000014542|ENSEMBL:ENSOANP00000022910 PANTR|ENSEMBL:ENSPTRG00000006835|ENSEMBL:ENSPTRP00000051666 PANTR|ENSEMBL:ENSPTRG00000011725|ENSEMBL:ENSPTRP00000043695 PANTR|ENSEMBL:ENSPTRG00000007151|UniProtKB:Q6J9J1 PLAYO|ENTREZ:3829849|UniProtKB:Q7RL38 RAT|RGD:1307989|NCBI:XP_001054649 RAT|RGD:1306366|NCBI:XP_001075834 STRPU|ENTREZ:592249|NCBI:XP_001195818 STRPU|ENTREZ:589791|NCBI:XP_794518 STRPU|ENTREZ:579200|NCBI:XP_001190517 STRPU|ENTREZ:592238|NCBI:XP_796864 FUGRU|ENSEMBL:ENSTRUG00000012728|ENSEMBL:ENSTRUP00000032205 FUGRU|ENSEMBL:ENSTRUG00000009456|ENSEMBL:ENSTRUP00000023760 FUGRU|ENSEMBL:ENSTRUG00000010716|ENSEMBL:ENSTRUP00000027034 TETTH|ENTREZ:4507917|UniProtKB:Q23K61 XENTR|ENSEMBL:ENSXETG00000004148|ENSEMBL:ENSXETP00000008995 XENTR|ENSEMBL:ENSXETG00000009734|ENSEMBL:ENSXETP00000021459
ANOGA|ENSEMBL:AGAP012252|ENSEMBL:AGAP012252-PA EMENI|ENTREZ:2875885|UniProtKB:Q5BH74 BOVIN|ENSEMBL:ENSBTAG00000001061|UniProtKB:P04409 BOVIN|ENSEMBL:ENSBTAG00000020921|UniProtKB:P05126 BOVIN|ENSEMBL:ENSBTAG00000013550|UniProtKB:P05128 CAEBR|ENTREZ:5638992|NCBI:XP_001667206 CAEEL|WB:WBGene00004033|UniProtKB:P90980 CANFA|ENSEMBL:ENSCAFG00000017622|ENSEMBL:ENSCAFP00000025992 CANFA|ENSEMBL:ENSCAFG00000002713|ENSEMBL:ENSCAFP00000003976 CIOIN|ENSEMBL:ENSCING00000008551|ENSEMBL:ENSCINP00000017463 DANRE|ENSEMBL:ENSDARG00000004561|ENSEMBL:ENSDARP00000094662 DANRE|ZFIN:ZDB-GENE-040426-1178|UniProtKB:Q7SY24 DANRE|ZFIN:ZDB-GENE-040426-1354|UniProtKB:Q7T2C5 DROME|FB:FBgn0003091|UniProtKB:P05130 DROME|FB:FBgn0004784|UniProtKB:P13677 CHICK|ENTREZ:416567|NCBI:XP_414868 CHICK|ENTREZ:417430|UniProtKB:Q5F3X1 HUMAN|ENSEMBL:ENSG00000154229|UniProtKB:P17252 HUMAN|ENSEMBL:ENSG00000166501|UniProtKB:P05771 HUMAN|ENSEMBL:ENSG00000126583|UniProtKB:P05129 MACMU|ENSEMBL:ENSMMUG00000007972|ENSEMBL:ENSMMUP00000031468 MACMU|ENSEMBL:ENSMMUG00000018378|ENSEMBL:ENSMMUP00000024164 MACMU|ENSEMBL:ENSMMUG00000014271|ENSEMBL:ENSMMUP00000018743 MONDO|ENSEMBL:ENSMODG00000016311|ENSEMBL:ENSMODP00000020387 MONDO|ENSEMBL:ENSMODG00000004147|ENSEMBL:ENSMODP00000005114 MOUSE|MGI:MGI:97595|UniProtKB:P20444 MOUSE|MGI:MGI:97596|UniProtKB:P68404 MOUSE|MGI:MGI:97597|UniProtKB:P63318 ORNAN|ENSEMBL:ENSOANG00000008060|ENSEMBL:ENSOANP00000012815 ORNAN|ENSEMBL:ENSOANG00000001477|ENSEMBL:ENSOANP00000002349 PANTR|ENSEMBL:ENSPTRG00000011435|ENSEMBL:ENSPTRP00000019651 PANTR|ENSEMBL:ENSPTRG00000009557|ENSEMBL:ENSPTRP00000016236 PANTR|ENSEMBL:ENSPTRG00000007895|ENSEMBL:ENSPTRP00000013479 RAT|RGD:3395|UniProtKB:P05696 RAT|RGD:3396|UniProtKB:P68403 RAT|RGD:3397|UniProtKB:P63319 STRPU|ENTREZ:578578|NCBI:XP_001183755 STRPU|ENTREZ:759230|NCBI:XP_001183879 STRPU|ENTREZ:754681|NCBI:XP_001186641 FUGRU|ENSEMBL:ENSTRUG00000004569|ENSEMBL:ENSTRUP00000010866 FUGRU|ENSEMBL:ENSTRUG00000010099|ENSEMBL:ENSTRUP00000025439 FUGRU|ENSEMBL:ENSTRUG00000016241|UniProtKB:Q8JFZ9 XENTR|ENSEMBL:ENSXETG00000017489|ENSEMBL:ENSXETP00000037997 XENTR|ENSEMBL:ENSXETG00000017294|ENSEMBL:ENSXETP00000037655
ARATH|TAIR:locus:2156672|NCBI:NP_200053.2 ARATH|TAIR:locus:2043823|NCBI:NP_180239.1 BOVIN|ENSEMBL:ENSBTAG00000013481|UniProtKB:A5PK83 BOVIN|ENSEMBL:ENSBTAG00000037890|UniProtKB:Q148E4 BOVIN|ENSEMBL:ENSBTAG00000011976|UniProtKB:Q148E6 CANFA|ENSEMBL:ENSCAFG00000023399|ENSEMBL:ENSCAFP00000031263 CANFA|ENSEMBL:ENSCAFG00000004097|ENSEMBL:ENSCAFP00000006095 CANFA|ENSEMBL:ENSCAFG00000004169|UniProtKB:Q2VHZ7 CANFA|ENSEMBL:ENSCAFG00000025004|UniProtKB:Q2VHZ8 CANFA|ENSEMBL:ENSCAFG00000023282|UniProtKB:Q2VHZ9 DANRE|ZFIN:ZDB-GENE-031219-3|UniProtKB:Q6PH32 CHICK|ENTREZ:424618|NCBI:XP_422455 HUMAN|ENSEMBL:ENSG00000187048|UniProtKB:Q02928 HUMAN|ENSEMBL:ENSG00000162365|UniProtKB:Q5TCH4 HUMAN|ENSEMBL:ENSG00000142973|UniProtKB:P13584 MACMU|ENSEMBL:ENSMMUG00000019873|ENSEMBL:ENSMMUP00000040240 MACMU|ENSEMBL:ENSMMUG00000018862|ENSEMBL:ENSMMUP00000040236 MONDO|ENSEMBL:ENSMODG00000001709|ENSEMBL:ENSMODP00000002099 MONDO|ENSEMBL:ENSMODG00000001890|ENSEMBL:ENSMODP00000002304 MOUSE|MGI:MGI:3717143|NCBI:NP_001093653 MOUSE|MGI:MGI:3611747|NCBI:NP_758510 MOUSE|MGI:MGI:3028580|NCBI:NP_964002 MOUSE|MGI:MGI:3717145|NCBI:NP_001093655 MOUSE|MGI:MGI:3717148|NCBI:NP_001093651 MOUSE|MGI:MGI:88611|UniProtKB:O88833 MOUSE|MGI:MGI:1096550|UniProtKB:O35728 MOUSE|MGI:MGI:103225|UniProtKB:Q64462 MOUSE|MGI:MGI:88612|UniProtKB:Q91WL5 ORNAN|ENSEMBL:ENSOANG00000012347|ENSEMBL:ENSOANP00000025943 ORNAN|ENSEMBL:ENSOANG00000002639|ENSEMBL:ENSOANP00000004203 ORYSJ|ENTREZ:4341450|UniProtKB:Q69XM6 PANTR|ENSEMBL:ENSPTRG00000000702|ENSEMBL:ENSPTRP00000038907 PANTR|ENSEMBL:ENSPTRG00000000705|ENSEMBL:ENSPTRP00000001222 RAT|RGD:71080|NCBI:NP_695219 RAT|RGD:2479|UniProtKB:P20816 RAT|RGD:68945|UniProtKB:P08516 RAT|RGD:628846|UniProtKB:P24464 RAT|RGD:631356|UniProtKB:P20817 RAT|RGD:2480|UniProtKB:P15129 FUGRU|ENSEMBL:ENSTRUG00000003475|ENSEMBL:ENSTRUP00000008146 XENTR|ENSEMBL:ENSXETG00000016349|ENSEMBL:ENSXETP00000035696 XENTR|ENSEMBL:ENSXETG00000024498|ENSEMBL:ENSXETP00000035697 XENTR|ENSEMBL:ENSXETG00000024497|ENSEMBL:ENSXETP00000035694 XENTR|ENSEMBL:ENSXETG00000024496|ENSEMBL:ENSXETP00000035687
ANOGA|ENSEMBL:AGAP011938|ENSEMBL:AGAP011938-PA BOVIN|ENSEMBL:ENSBTAG00000013624|ENSEMBL:ENSBTAP00000018110 BOVIN|ENSEMBL:ENSBTAG00000002882|UniProtKB:A7YY47 CAEBR|ENTREZ:5638826|NCBI:XP_001667050 CAEBR|ENTREZ:5638827|NCBI:XP_001667051 CAEBR|ENTREZ:5640146|NCBI:XP_001676643 CAEBR|ENTREZ:5639507|NCBI:XP_001676032 CAEBR|ENTREZ:5629158|NCBI:XP_001668370 CAEEL|WB:WBGene00002050|UniProtKB:P90901 CAEEL|WB:WBGene00003485|UniProtKB:O02365 CAEEL|WB:WBGene00002051|UniProtKB:Q21065 CAEEL|WB:WBGene00002052|UniProtKB:P90900 CAEEL|WB:WBGene00003052|UniProtKB:Q21443 CANFA|ENSEMBL:ENSCAFG00000019389|ENSEMBL:ENSCAFP00000028656 CANFA|ENSEMBL:ENSCAFG00000000593|ENSEMBL:ENSCAFP00000000834 CIOIN|ENSEMBL:ENSCING00000001690|UniProtKB:Q9BLX9 CIOIN|ENSEMBL:ENSCING00000000897|UniProtKB:Q9GNN4 DANRE|ZFIN:ZDB-GENE-020424-2|UniProtKB:Q9PU57 DANRE|ZFIN:ZDB-GENE-990630-13|UniProtKB:Q9W6T5 DICDI|dictyBase:DDB_G0289429|UniProtKB:Q54HI5 DROME|FB:FBgn0002525|UniProtKB:P08928 DROME|FB:FBgn0010397|UniProtKB:Q03427 CHICK|ENTREZ:396223|UniProtKB:P14731 CHICK|ENTREZ:396222|UniProtKB:P14732 HUMAN|ENSEMBL:ENSG00000113368|UniProtKB:P20700 HUMAN|ENSEMBL:ENSG00000176619|UniProtKB:Q03252 MACMU|ENSEMBL:ENSMMUG00000001192|ENSEMBL:ENSMMUP00000001595 MACMU|ENSEMBL:ENSMMUG00000000823|ENSEMBL:ENSMMUP00000001116 MONDO|ENSEMBL:ENSMODG00000015739|ENSEMBL:ENSMODP00000019633 MONDO|ENSEMBL:ENSMODG00000004824|ENSEMBL:ENSMODP00000005942 MOUSE|MGI:MGI:96795|UniProtKB:P14733 MOUSE|MGI:MGI:96796|UniProtKB:P21619 ORNAN|ENSEMBL:ENSOANG00000010017|ENSEMBL:ENSOANP00000015881 ORNAN|ENSEMBL:ENSOANG00000011225|ENSEMBL:ENSOANP00000017783 PANTR|ENSEMBL:ENSPTRG00000010238|ENSEMBL:ENSPTRP00000017403 PANTR|ENSEMBL:ENSPTRG00000017188|ENSEMBL:ENSPTRP00000029399 RAT|RGD:1563803|NCBI:XP_001076027 RAT|RGD:620522|UniProtKB:P70615 STRPU|ENTREZ:373247|UniProtKB:Q9TX29 FUGRU|ENSEMBL:ENSTRUG00000007840|ENSEMBL:ENSTRUP00000019491 FUGRU|ENSEMBL:ENSTRUG00000004904|ENSEMBL:ENSTRUP00000011713 FUGRU|ENSEMBL:ENSTRUG00000004326|ENSEMBL:ENSTRUP00000010266 XENTR|ENSEMBL:ENSXETG00000001795|ENSEMBL:ENSXETP00000003751 XENTR|ENSEMBL:ENSXETG00000005162|UniProtKB:Q6P4J9
AQUAE|ENTREZ:1192998|UniProtKB:O67467 EMENI|ENTREZ:2872385|UniProtKB:Q5B4E3 BACSU|ENTREZ:938673|UniProtKB:P19220 BACSU|ENTREZ:939332|UniProtKB:P11742 BACTN|ENTREZ:1072880|UniProtKB:Q8A7W3 BRAJA|ENTREZ:1048561|UniProtKB:Q89CI9 BRAJA|ENTREZ:1054179|UniProtKB:Q89VD4 BRAJA|ENTREZ:1049874|UniProtKB:Q89VY0 BRAJA|ENTREZ:1049256|UniProtKB:Q89WK0 CAEBR|ENTREZ:5633811|NCBI:XP_001671151 CAEEL|WB:WBGene00000093|UniProtKB:Q9U1Y0 CANFA|ENSEMBL:ENSCAFG00000013263|UniProtKB:Q6TDU1 CHLTA|ENTREZ:3687978|UniProtKB:Q3KLM1 CHLRE|ENTREZ:5721698|UniProtKB:A8J441 CHLAA|ENTREZ:5828513|UniProtKB:A9WA76 DANRE|ENSEMBL:ENSDARG00000043275|UniProtKB:Q568B0 DICDI|dictyBase:DDB_G0275095|UniProtKB:Q869W1 DROME|FB:FBgn0024912|UniProtKB:O76339 ECOLI|ECOLI:PD00230|UniProtKB:P06134 ECOLI|ECOLI:EG10668-MONOMER|UniProtKB:P0AFH0 CHICK|ENTREZ:423965|NCBI:XP_421823 GEOSL|ENTREZ:2686006|UniProtKB:Q74DZ2 GLOVI|ENTREZ:2602014|UniProtKB:Q7NFB6 HUMAN|ENSEMBL:ENSG00000170430|UniProtKB:P16455 LEIMA|ENTREZ:5653102|UniProtKB:Q4Q912 LEPIN|ENTREZ:1153593|UniProtKB:Q8EYG5 MACMU|ENSEMBL:ENSMMUG00000011446|ENSEMBL:ENSMMUP00000015013 METAC|ENTREZ:1476216|UniProtKB:Q8TI34 MOUSE|MGI:MGI:96977|UniProtKB:P26187 PANTR|ENSEMBL:ENSPTRG00000003057|ENSEMBL:ENSPTRP00000005382 PSEA7|ENTREZ:5353904|UniProtKB:A6V1J4 PSEA7|ENTREZ:5359525|UniProtKB:A6V665 PSEA7|ENTREZ:5356020|UniProtKB:A6V9L9 RAT|RGD:3087|UniProtKB:P24528 YEAST|SGD:S000002359|UniProtKB:P26188 STRCO|ENTREZ:1097403|UniProtKB:Q93JJ2 STRCO|ENTREZ:1101901|UniProtKB:Q9ZBF1 STRCO|ENTREZ:1101592|UniProtKB:Q9ZBT7 STRPU|ENTREZ:586162|NCBI:XP_001191329 SULSO|ENTREZ:1453950|UniProtKB:Q97VW7 FUGRU|ENSEMBL:ENSTRUG00000005666|ENSEMBL:ENSTRUP00000013715 THEMA|ENTREZ:898561|UniProtKB:Q9WZY9 XENTR|ENSEMBL:ENSXETG00000000032|ENSEMBL:ENSXETP00000000045 XENTR|ENSEMBL:ENSXETG00000025209|ENSEMBL:ENSXETP00000053961
BOVIN|ENSEMBL:ENSBTAG00000013907|ENSEMBL:ENSBTAP00000018469 BOVIN|ENSEMBL:ENSBTAG00000012884|UniProtKB:Q3T166 BOVIN|ENSEMBL:ENSBTAG00000019616|UniProtKB:Q3T004 CANFA|ENSEMBL:ENSCAFG00000011787|ENSEMBL:ENSCAFP00000017329 DANRE|ENSEMBL:ENSDARG00000042613|UniProtKB:A3KPG5 DANRE|ENSEMBL:ENSDARG00000071454|UniProtKB:A3KPG7 DANRE|ENSEMBL:ENSDARG00000056462|UniProtKB:A3KPH5 DANRE|ENSEMBL:ENSDARG00000071457|UniProtKB:A3KPH6 DANRE|ZFIN:ZDB-GENE-060901-6|UniProtKB:Q66I62 DANRE|ZFIN:ZDB-GENE-030131-5826|UniProtKB:Q7SZ53 CHICK|ENTREZ:776376|NCBI:XP_001235901 CHICK|ENTREZ:429786|UniProtKB:Q2EJU6 HUMAN|ENSEMBL:ENSG00000132693|UniProtKB:P02741 HUMAN|ENSEMBL:ENSG00000215846|UniProtKB:A8MV57 HUMAN|ENSEMBL:ENSG00000132703|UniProtKB:P02743 MACMU|ENSEMBL:ENSMMUG00000006685|ENSEMBL:ENSMMUP00000008795 MONDO|ENSEMBL:ENSMODG00000010057|ENSEMBL:ENSMODP00000012598 MOUSE|MGI:MGI:88512|UniProtKB:P14847 MOUSE|MGI:MGI:1913539|UniProtKB:Q8R1M8 MOUSE|MGI:MGI:98229|UniProtKB:P12246 ORNAN|ENSEMBL:ENSOANG00000007372|ENSEMBL:ENSOANP00000027177 ORNAN|ENSEMBL:ENSOANG00000000207|ENSEMBL:ENSOANP00000000365 PANTR|ENSEMBL:ENSPTRG00000034024|ENSEMBL:ENSPTRP00000057475 PANTR|ENSEMBL:ENSPTRG00000001525|ENSEMBL:ENSPTRP00000002570 RAT|RGD:2411|UniProtKB:P48199 RAT|RGD:1590926|UniProtKB:Q6TA48 RAT|RGD:68322|UniProtKB:P23680 FUGRU|ENSEMBL:ENSTRUG00000007386|ENSEMBL:ENSTRUP00000018266 FUGRU|ENSEMBL:ENSTRUG00000001171|ENSEMBL:ENSTRUP00000002742 FUGRU|ENSEMBL:ENSTRUG00000001216|ENSEMBL:ENSTRUP00000002842 FUGRU|ENSEMBL:ENSTRUG00000003929|ENSEMBL:ENSTRUP00000009278 FUGRU|ENSEMBL:ENSTRUG00000004002|ENSEMBL:ENSTRUP00000009485 FUGRU|ENSEMBL:ENSTRUG00000012818|ENSEMBL:ENSTRUP00000032444 FUGRU|ENSEMBL:ENSTRUG00000014803|ENSEMBL:ENSTRUP00000037818 XENTR|ENSEMBL:ENSXETG00000004063|ENSEMBL:ENSXETP00000008791 XENTR|ENSEMBL:ENSXETG00000024904|ENSEMBL:ENSXETP00000052578 XENTR|ENSEMBL:ENSXETG00000002768|ENSEMBL:ENSXETP00000006020 XENTR|ENSEMBL:ENSXETG00000003976|ENSEMBL:ENSXETP00000008608 XENTR|ENSEMBL:ENSXETG00000025211|UniProtKB:Q5FVW3 XENTR|ENSEMBL:ENSXETG00000027273|UniProtKB:Q5FW22 XENTR|ENSEMBL:ENSXETG00000024903|UniProtKB:Q5I011 XENTR|ENSEMBL:ENSXETG00000027271|UniProtKB:Q5M8J3 XENTR|ENSEMBL:ENSXETG00000027272|UniProtKB:Q640U5 XENTR|ENSEMBL:ENSXETG00000025212|UniProtKB:Q6DIV9
BRAJA|ENTREZ:1050558|UniProtKB:Q89SI7 CHLRE|ENTREZ:5719416|UniProtKB:A8HUL8 CHLRE|ENTREZ:5719417|UniProtKB:A8HUM0 CHLRE|ENTREZ:5719418|UniProtKB:A8HUM2 CHLRE|ENTREZ:5719436|UniProtKB:A8HUS3 CHLRE|ENTREZ:5723936|UniProtKB:A8I0N7 CHLRE|ENTREZ:5724117|UniProtKB:A8I0P2 CHLRE|ENTREZ:5724118|UniProtKB:A8I0P5 CHLRE|ENTREZ:5726386|UniProtKB:A8I6V3 CHLRE|ENTREZ:5726571|UniProtKB:A8I6V5 CHLRE|ENTREZ:5728108|UniProtKB:A8IBK1 CHLRE|ENTREZ:5728109|UniProtKB:A8IBK5 CHLRE|ENTREZ:5728155|UniProtKB:A8IBX2 CHLRE|ENTREZ:5717339|UniProtKB:A8IQQ8 CHLRE|ENTREZ:5717181|UniProtKB:A8IR95 CHLRE|ENTREZ:5720177|UniProtKB:A8J007 CHLRE|ENTREZ:5720181|UniProtKB:A8J011 CHLRE|ENTREZ:5720402|UniProtKB:A8J0L8 CHLRE|ENTREZ:5721591|UniProtKB:A8J4C2 CHLRE|ENTREZ:5721593|UniProtKB:A8J4C5 CHLRE|ENTREZ:5721594|UniProtKB:A8J4C7 CHLRE|ENTREZ:5721595|UniProtKB:A8J4C9 CHLRE|ENTREZ:5724320|UniProtKB:A8JA33 CHLRE|ENTREZ:5726043|UniProtKB:A8JDK3 CHLRE|ENTREZ:5726879|UniProtKB:A8JEW3 CHLRE|ENTREZ:5727655|UniProtKB:A8JG10 CHLRE|ENTREZ:5727680|UniProtKB:A8JG11 CHLRE|ENTREZ:5727681|UniProtKB:A8JG12 CHLRE|ENTREZ:5727751|UniProtKB:A8JG60 CHLRE|ENTREZ:5727752|UniProtKB:A8JG61 CHLRE|ENTREZ:5727762|UniProtKB:A8JG81 CHLRE|ENTREZ:5729284|UniProtKB:A8JIH0 CHLRE|ENTREZ:5729299|UniProtKB:A8JIH1 CHLRE|ENTREZ:5729300|UniProtKB:A8JIH2 CHLRE|ENTREZ:5729302|UniProtKB:A8JIH4 CHLRE|ENTREZ:5725019|UniProtKB:A8JJI6 CHLRE|ENTREZ:5727635|UniProtKB:A8JJP2 CHLRE|ENTREZ:5727874|UniProtKB:A8JJS4 CHLRE|ENTREZ:5728398|UniProtKB:A8JJT7 CHLRE|ENTREZ:5729133|UniProtKB:A8JJX6 CHLRE|ENTREZ:5717101|UniProtKB:A8JK63 DICDI|dictyBase:DDB_G0280133|UniProtKB:Q54VU4 LEPIN|ENTREZ:1151054|UniProtKB:Q8F5H0 STRCO|ENTREZ:1099445|UniProtKB:Q9ADP6
MONDO|ENSEMBL:ENSMODG00000010855|ENSEMBL:ENSMODP00000013593 XENTR|ENSEMBL:ENSXETG00000022936|ENSEMBL:ENSXETP00000049610
BOVIN|ENSEMBL:ENSBTAG00000006147|ENSEMBL:ENSBTAP00000008088 CANFA|ENSEMBL:ENSCAFG00000008688|ENSEMBL:ENSCAFP00000012753 CHICK|ENTREZ:395382|UniProtKB:Q9DDD1 HUMAN|ENSEMBL:ENSG00000174948|UniProtKB:Q86SP6 MACMU|ENSEMBL:ENSMMUG00000011348|ENSEMBL:ENSMMUP00000014895 MONDO|ENSEMBL:ENSMODG00000015808|ENSEMBL:ENSMODP00000019726 MOUSE|MGI:MGI:2443628|UniProtKB:Q3UVY1 ORNAN|ENSEMBL:ENSOANG00000009564|ENSEMBL:ENSOANP00000015182 PANTR|ENSEMBL:ENSPTRG00000015549|ENSEMBL:ENSPTRP00000026769 RAT|RGD:619890|UniProtKB:Q924Y8 FUGRU|ENSEMBL:ENSTRUG00000001181|ENSEMBL:ENSTRUP00000002764 XENTR|ENSEMBL:ENSXETG00000007769|ENSEMBL:ENSXETP00000057695
[truncated: 27,011,730 more chars]
