# Supplementary material for: ProteinHistorian: Tools for the Comparative Analysis of Eukaryote Protein Origin
Source: PLoS Comput Biol. 2012 Jun 28;8(6):e1002567. doi: 10.1371/journal.pcbi.1002567 (PMC3386163; doi:10.1371/journal.pcbi.1002567)
Supplement: Dataset S1 — ProteinHistorian source code and examples. This archive contains the python source code for the command line version of ProteinHistorian. Installation instructions and several example analyses are given in the README file. (ZIP) [file pcbi.1002567.s001.zip › ProteinHistorian/example/human_high_expr.txt]

A0AVF1
A0PJE2
A1A5B4
A1L3X0
A4D2G3
A5D6W6
A5YM69
A6NDN3
A6NI73
A6PVY3
A7E2V4
A7MD48
A8MV65
O00155
O00253
O00303
O00391
O00443
O00458
O00470
O00541
O14511
O14576
O14593
O14645
O14647
O14764
O14827
O14828
O14867
O14901
O14929
O14948
O14980
O15020
O15021
O15126
O15131
O15143
O15231
O15269
O15297
O15355
O15370
O15375
O15391
O15400
O15439
O15455
O43143
O43157
O43166
O43172
O43184
O43252
O43295
O43313
O43353
O43597
O43614
O43623
O43680
O43707
O43752
O43759
O43776
O43790
O43829
O43837
O43865
O43868
O43897
O60248
O60258
O60271
O60284
O60306
O60309
O60341
O60343
O60344
O60513
O60583
O60683
O60687
O60749
O60809
O60894
O60909
O60921
O75023
O75074
O75144
O75161
O75177
O75204
O75347
O75369
O75462
O75528
O75556
O75618
O75663
O75677
O75683
O75817
O75830
O75832
O75886
O75907
O75912
O75920
O75973
O76014
O76080
O94805
O94811
O94819
O94933
O94953
O94986
O94988
O95013
O95057
O95147
O95153
O95183
O95218
O95231
O95264
O95292
O95294
O95359
O95388
O95406
O95484
O95561
O95661
O95674
O95677
O95758
O95793
O95803
O95832
O95837
O95841
O95843
O96007
O96013
O96014
O96019
P00995
P01106
P01111
P01130
P01135
P01160
P02100
P02452
P02533
P02647
P02656
P02724
P02745
P02763
P02786
P03952
P04070
P04083
P04264
P04731
P05090
P05108
P05120
P05198
P05388
P06132
P07093
P07098
P07108
P07148
P07202
P07942
P08047
P08123
P08235
P08243
P08253
P08603
P08697
P08729
P08754
P08922
P09110
P09172
P09467
P09529
P10109
P10114
P10632
P10909
P10997
P11021
P11940
P12109
P13473
P13667
P13674
P13861
P13987
P14209
P14210
P14317
P14652
P14923
P15088
P15104
P15144
P15151
P15514
P15812
P16219
P16383
P16471
P16581
P16989
P17676
P17812
P17980
P18075
P18621
P18669
P18754
P19105
P19113
P19237
P19256
P19397
P19404
P19652
P19784
P19835
P19875
P20290
P20337
P20585
P21217
P21266
P21549
P21781
P23327
P23528
P23942
P24278
P25092
P25774
P25940
P25942
P26012
P26038
P26045
P26927
P26992
P26998
P27216
P27448
P27695
P27707
P28065
P28328
P28476
P28482
P28845
P29371
P29373
P29376
P29466
P29508
P30038
P30101
P30419
P30519
P30740
P30874
P30953
P31415
P31749
P32121
P32246
P32418
P32456
P32754
P33764
P33908
P34059
P35080
P35219
P35237
P35240
P35244
P35251
P35269
P35443
P35453
P35555
P35869
P35914
P36544
P36969
P37288
P38159
P39086
P39210
P41161
P41226
P42704
P42898
P43116
P43268
P43308
P43363
P43681
P46060
P46089
P46777
P47813
P48058
P48169
P48431
P48509
P48539
P48546
P48551
P48764
P48995
P49190
P49207
P49247
P49279
P49703
P49748
P49914
P50120
P50135
P50402
P50748
P51153
P51164
P51168
P51513
P51681
P52569
P52738
P52758
P52948
P53611
P53778
P53794
P53805
P54253
P54577
P54819
P54829
P54840
P55087
P55289
P55884
P56556
P56817
P56945
P57060
P57076
P57077
P57103
P57682
P57735
P57764
P59282
P59543
P60022
P60228
P60484
P60981
P61006
P61221
P61601
P61803
P62140
P62328
P62330
P62380
P62633
P62913
P63208
P63244
P68363
P78347
P78362
P78424
P78549
P78562
P82663
P98175
Q00534
Q01362
Q01449
Q01453
Q01628
Q01850
Q01954
Q01995
Q02045
Q02080
Q02156
Q02325
Q02556
Q02833
Q03113
Q03252
Q03393
Q03403
Q04721
Q04724
Q04844
Q04941
Q05209
Q05481
Q05516
Q06210
Q06418
Q06547
Q06710
Q07654
Q07687
Q07817
Q08380
Q08AD1
Q08AH1
Q09327
Q0GE19
Q0VDI3
Q10471
Q12799
Q12800
Q12846
Q12857
Q12931
Q13021
Q13118
Q13131
Q13133
Q13247
Q13255
Q13261
Q13303
Q13425
Q13433
Q13469
Q13485
Q13506
Q13523
Q13554
Q13586
Q13671
Q13938
Q14002
Q14004
Q14019
Q14050
Q14103
Q14108
Q14141
Q14289
Q14353
Q14397
Q14469
Q14508
Q14511
Q14643
Q14722
Q14865
Q14C86
Q15008
Q15054
Q15077
Q15116
Q15391
Q15437
Q15464
Q15475
Q15599
Q15649
Q15651
Q15661
Q15697
Q15722
Q15762
Q15822
Q15842
Q15878
Q15911
Q16181
Q16204
Q16206
Q16222
Q16533
Q16581
Q16585
Q16651
Q16656
Q16706
Q16719
Q16827
Q16828
Q16849
Q16890
Q17R55
Q1EHB4
Q1L5Z9
Q29983
Q2M2I5
Q2M3T9
Q2MV58
Q2TAC2
Q2TAM9
Q2TBC4
Q2VPJ9
Q32P44
Q3B820
Q3KP31
Q3KQZ1
Q3KRB8
Q3SXR2
Q3SXY8
Q3SYG4
Q3ZAQ7
Q460N5
Q494X3
Q495Z4
Q496Y0
Q49B96
Q4G0J3
Q4G0N8
Q4G0P3
Q4G0S4
Q4G0X4
Q4G163
Q4VC05
Q53EL9
Q53EP0
Q53FD0
Q53HC5
Q53HI1
Q53R41
Q53RD9
Q53RT3
Q53TS8
Q59H18
Q5BJE1
Q5FYB0
Q5H9R7
Q5HYN5
Q5JSP0
Q5JVL4
Q5QP82
Q5SQI0
Q5SR56
Q5SRE7
Q5SSJ5
Q5SVJ3
Q5T124
Q5T4F7
Q5T4H9
Q5T5N4
Q5T619
Q5T681
Q5T8I3
Q5T9C9
Q5T9L3
Q5TC84
Q5TGY1
Q5TGZ0
Q5TKA1
Q5U4P2
Q5U5X8
Q5U623
Q5U649
Q5VT40
Q5VTH9
Q5VU57
Q5VU92
Q5VUD6
Q5VUY2
Q5VV63
Q5VVX9
Q5VX71
Q5VZM2
Q63HM2
Q63HM9
Q68BL7
Q68CQ1
Q68CQ4
Q68DY9
Q68EA5
Q6BCY4
Q6DKJ4
Q6DN12
Q6GMV3
Q6GV28
Q6IA86
Q6ICB4
Q6IEY1
Q6IN85
Q6IPW1
Q6IQ16
Q6KF10
Q6L9T8
Q6NSI4
Q6NT55
Q6NUI2
Q6NUS6
Q6NXE6
Q6P1J6
Q6P1N9
Q6P1W5
Q6P2P2
Q6P3S6
Q6P597
Q6P9A1
Q6P9A2
Q6P9F7
Q6PF18
Q6PII3
Q6PJF5
Q6PJT7
Q6PKX4
Q6PL45
Q6QHK4
Q6QNY1
Q6R6M4
Q6SZW1
Q6TCH4
Q6UW49
Q6UW56
Q6UW68
Q6UWH4
Q6UWV6
Q6UX34
Q6UXA7
Q6UXC1
Q6UXU6
Q6VUC0
Q6YHK3
Q6ZMN7
Q6ZNA4
Q6ZNB6
Q6ZNL6
Q6ZS11
Q6ZS86
Q6ZSG2
Q6ZSZ5
Q6ZT52
Q6ZTR5
Q6ZU11
Q6ZUI0
Q6ZUM4
Q6ZVD7
Q6ZVX7
Q6ZWL3
Q70IA8
Q719I0
Q71F23
Q71UM5
Q7L0X2
Q7L2H7
Q7L7X3
Q7RTM1
Q7Z340
Q7Z3T1
Q7Z404
Q7Z442
Q7Z460
Q7Z494
Q7Z4P5
Q7Z570
Q7Z5Y7
Q7Z6G3
Q7Z6J4
Q7Z6M1
Q7Z6M4
Q7Z7B7
Q7Z7F7
Q7Z7K0
Q7Z7L1
Q86SE8
Q86SF2
Q86SQ4
Q86TB3
Q86TY3
Q86U06
Q86UD5
Q86UV6
Q86UV7
Q86UW1
Q86UW7
Q86UX7
Q86V71
Q86V85
Q86VD9
Q86VF5
Q86VF7
Q86VW1
Q86W56
Q86WG5
Q86WT6
Q86WZ6
Q86X27
Q86X52
Q86XR5
Q86XT9
Q86XX4
Q86Y22
Q86YA3
Q86YJ7
Q86Z20
Q8IUK8
Q8IUM7
Q8IUQ0
Q8IUW3
Q8IV35
Q8IVF7
Q8IVH2
Q8IVL8
Q8IVN8
Q8IVW1
Q8IW35
Q8IW75
Q8IW92
Q8IWE4
Q8IWK6
Q8IWU5
Q8IWU6
Q8IWX7
Q8IWX8
Q8IWY4
Q8IWY8
Q8IX18
Q8IXM2
Q8IXM3
Q8IXM7
Q8IY18
Q8IY63
Q8IYB8
Q8IYL3
Q8IYS0
Q8IYW5
Q8IYX3
Q8IZ07
Q8IZF3
Q8IZS8
Q8IZU2
Q8IZU8
Q8N0S6
Q8N100
Q8N118
Q8N138
Q8N149
Q8N1A0
Q8N1C3
Q8N1N4
Q8N1N5
Q8N1Q1
Q8N2H4
Q8N319
Q8N344
Q8N488
Q8N4P6
Q8N5W8
Q8N6L7
Q8N6U8
Q8N6Y2
Q8N7C4
Q8N7P1
Q8N7U6
Q8N8I0
Q8N8J7
Q8N8U2
Q8N8V4
Q8N945
Q8N983
Q8N998
Q8N9L1
Q8N9M5
Q8N9N5
Q8N9S7
Q8N9S9
Q8N9U0
Q8N9V6
Q8NA19
Q8NBI2
Q8NBJ5
Q8NBM8
Q8NCA9
Q8NCG5
Q8NCL4
Q8NCP5
Q8ND23
Q8NDG6
Q8NDV1
Q8NDY3
Q8NDZ4
Q8NE31
Q8NEM2
Q8NEM8
Q8NEP4
Q8NEX9
Q8NF64
Q8NFT6
Q8NG27
Q8NGA6
Q8NGI3
Q8NGT5
Q8NGT9
Q8NHH1
Q8NHW6
Q8NI32
Q8NI38
Q8TAG6
Q8TAL6
Q8TAV5
Q8TAX0
Q8TB37
Q8TB92
Q8TBB0
Q8TBE7
Q8TC57
Q8TC84
Q8TC99
Q8TCB6
Q8TCG2
Q8TCI5
Q8TCW7
Q8TD84
Q8TDB4
Q8TDR4
Q8TDS5
Q8TE54
Q8TE56
Q8TEA7
Q8TER5
Q8TF62
Q8TF66
Q8WTS6
Q8WTU2
Q8WTV0
Q8WU58
Q8WU79
Q8WUJ1
Q8WUW1
Q8WVD3
Q8WVH0
Q8WVL7
Q8WVZ7
Q8WW24
Q8WW52
Q8WWB7
Q8WWR8
Q8WWZ4
Q8WXF7
Q8WXG6
Q8WXH0
Q8WXW3
Q8WY41
Q8WYK2
Q8WYR1
Q8WZA9
Q92185
Q92482
Q92529
Q92558
Q92608
Q92628
Q92629
Q92686
Q92743
Q92784
Q92851
Q92913
Q92930
Q92982
Q93045
Q93070
Q93073
Q969D9
Q969G2
Q969H4
Q969H8
Q969K7
Q96A05
Q96A33
Q96A56
Q96A65
Q96A70
Q96A72
Q96A73
Q96AA8
Q96AC6
Q96AG4
Q96AM1
Q96B21
Q96B97
Q96BI3
Q96BM0
Q96BT3
Q96BZ4
Q96C01
Q96C19
Q96C24
Q96C92
Q96CB8
Q96DA6
Q96DN0
Q96DZ9
Q96EI5
Q96F24
Q96FA3
Q96FV9
Q96G61
Q96GC9
Q96GD3
Q96GQ5
Q96GX5
Q96HP4
Q96HU1
Q96I23
Q96ID5
Q96IQ7
Q96IU4
Q96IZ0
Q96JJ6
Q96JJ7
Q96JN2
Q96JQ2
Q96JQ5
Q96JW4
Q96K12
Q96K30
Q96KA5
Q96KC2
Q96KN7
Q96KX1
Q96L34
Q96LD4
Q96LQ0
Q96M32
Q96M34
Q96MC6
Q96MS0
Q96MU8
Q96MY1
Q96N03
Q96NJ3
Q96NM4
Q96NY7
Q96NZ1
Q96P26
Q96P53
Q96PB7
Q96PD6
Q96PE2
Q96PN8
Q96PQ0
Q96PZ7
Q96QB1
Q96QE2
Q96QR8
Q96QS1
Q96R05
Q96RI8
Q96RR4
Q96RU7
Q96RV3
Q96SF7
Q96SL8
Q96SN7
Q96SQ9
Q96ST2
Q96T59
Q96T83
Q96T88
Q96TA1
Q99467
Q99518
Q99542
Q99550
Q99592
Q99594
Q99624
Q99643
Q99665
Q99717
Q99727
Q99743
Q99801
Q99805
Q99848
Q99865
Q99884
Q99944
Q9BQ83
Q9BQD3
Q9BQI4
Q9BQI5
Q9BQJ4
Q9BQS6
Q9BRB3
Q9BRJ9
Q9BRK0
Q9BRZ2
Q9BSA9
Q9BSC4
Q9BSR8
Q9BSY4
Q9BT23
Q9BTP7
Q9BUB7
Q9BUF5
Q9BUH6
Q9BUL9
Q9BV38
Q9BV57
Q9BVC4
Q9BVG8
Q9BVS5
Q9BWL3
Q9BWV1
Q9BWW4
Q9BXD5
Q9BXJ5
Q9BXU1
Q9BY08
Q9BY10
Q9BY12
Q9BY27
Q9BY43
Q9BY44
Q9BY77
Q9BYC2
Q9BYG5
Q9BYH8
Q9BYZ6
Q9BZJ3
Q9BZL1
Q9BZM5
Q9BZQ4
Q9BZR9
Q9C005
Q9C019
Q9C0F1
Q9C0J1
Q9GZQ8
Q9GZR1
Q9GZV5
Q9GZX3
Q9H081
Q9H0A9
Q9H0B3
Q9H0H5
Q9H0W5
Q9H156
Q9H1E1
Q9H204
Q9H205
Q9H222
Q9H2H9
Q9H2I8
Q9H2U9
Q9H2W1
Q9H2X0
Q9H3M0
Q9H3P7
Q9H3W5
Q9H3Y6
Q9H4D5
Q9H4H8
Q9H4Y5
Q9H583
Q9H5J8
Q9H6E5
Q9H6U6
Q9H6U8
Q9H720
Q9H788
Q9H7C4
Q9H7X3
Q9H7Y0
Q9H7Z6
Q9H841
Q9H900
Q9H993
Q9H9H5
Q9HA26
Q9HAP2
Q9HAV0
Q9HB29
Q9HB40
Q9HBG6
Q9HBU1
Q9HBW0
Q9HC56
Q9HC78
Q9HCE0
Q9HCE1
Q9HCE6
Q9HCG1
Q9HCI7
Q9HCJ3
Q9HCL0
Q9HCM2
Q9HCR9
Q9HCU9
Q9HCX4
Q9NNW7
Q9NP56
Q9NP59
Q9NPA1
Q9NPD7
Q9NPF2
Q9NPG3
Q9NPH5
Q9NPI0
Q9NPI9
Q9NPJ4
Q9NPJ6
Q9NPL8
Q9NQ29
Q9NQ69
Q9NQ79
Q9NQ88
Q9NQ90
Q9NQS5
Q9NQZ8
Q9NR55
Q9NR56
Q9NR64
Q9NR71
Q9NRJ7
Q9NRM1
Q9NRQ2
Q9NRV9
Q9NRX6
Q9NS15
Q9NS68
Q9NS75
Q9NS82
Q9NSG2
Q9NSI2
Q9NTK1
Q9NU02
Q9NU22
Q9NV44
Q9NV96
Q9NVE4
Q9NVH0
Q9NVP1
Q9NVQ4
Q9NVX2
Q9NWR8
Q9NWS9
Q9NWT8
Q9NX58
Q9NXB9
Q9NXG2
Q9NXK8
Q9NXZ2
Q9NY25
Q9NY46
Q9NYH9
Q9NYL4
Q9NYL9
Q9NYP7
Q9NYQ6
Q9NYY1
Q9NZJ5
Q9NZL9
Q9NZU5
Q9P0L0
Q9P0L2
Q9P0V8
Q9P0V9
Q9P1A6
Q9P1T7
Q9P209
Q9P215
Q9P265
Q9P2D3
Q9P2D8
Q9P2E9
Q9P2F5
Q9P2G9
Q9P2J2
Q9P2K2
Q9P2K6
Q9P2K8
Q9P2X3
Q9UEW3
Q9UFV1
Q9UFW8
Q9UGI6
Q9UGK8
Q9UH73
Q9UHD4
Q9UHJ6
Q9UHP7
Q9UHP9
Q9UHQ7
Q9UHW9
Q9UHY7
Q9UI14
Q9UI30
Q9UI38
Q9UIG8
Q9UII2
Q9UJ42
Q9UJC5
Q9UJD0
Q9UJJ9
Q9UJM8
Q9UJT0
Q9UJW3
Q9UJW7
Q9UK00
Q9UK73
Q9UK99
Q9UKJ5
Q9UKU6
Q9UKV0
Q9UKV8
Q9UKX5
Q9UL01
Q9UL15
Q9ULD6
Q9ULD9
Q9ULE3
Q9ULF5
Q9ULH1
Q9ULI2
Q9ULK6
Q9ULV8
Q9UM01
Q9UM13
Q9UM21
Q9UM54
Q9UNH7
Q9UNM6
Q9UNW1
Q9UPN6
Q9UPT5
Q9UPU7
Q9UPY3
Q9UQ07
Q9XRX5
Q9Y233
Q9Y235
Q9Y251
Q9Y267
Q9Y2E4
Q9Y2G5
Q9Y2H1
Q9Y2I7
Q9Y2J4
Q9Y2T1
Q9Y2W6
Q9Y2X9
Q9Y312
Q9Y336
Q9Y394
Q9Y399
Q9Y3C4
Q9Y448
Q9Y462
Q9Y4A9
Q9Y4B5
Q9Y4E6
Q9Y4G6
Q9Y4L1
Q9Y4R8
Q9Y4W2
Q9Y534
Q9Y572
Q9Y587
Q9Y5P0
Q9Y5S9
Q9Y5X9
Q9Y5Y3
Q9Y620
Q9Y689
Q9Y6A5
Q9Y6B2
Q9Y6H6
Q9Y6I7
Q9Y6J8
Q9Y6M7
Q9Y6N8
Q9Y6X0
Q9Y6X3
Q9Y6Z7
