# Supplementary material for: ProteinHistorian: Tools for the Comparative Analysis of Eukaryote Protein Origin
Source: PLoS Comput Biol. 2012 Jun 28;8(6):e1002567. doi: 10.1371/journal.pcbi.1002567 (PMC3386163; doi:10.1371/journal.pcbi.1002567)
Supplement: Dataset S1 — ProteinHistorian source code and examples. This archive contains the python source code for the command line version of ProteinHistorian. Installation instructions and several example analyses are given in the README file. (ZIP) [file pcbi.1002567.s001.zip › ProteinHistorian/example/human_lens.txt]

ENSG00000000003 268
ENSG00000000005 1166
ENSG00000000419 285
ENSG00000000457 176
ENSG00000000460 261
ENSG00000000938 504
ENSG00000000971 253
ENSG00000001036 572
ENSG00000001084 274
ENSG00000001167 911
ENSG00000001460 167
ENSG00000001461 368
ENSG00000001497 582
ENSG00000001561 875
ENSG00000001617 775
ENSG00000001626 480
ENSG00000001629 423
ENSG00000001630 340
ENSG00000001631 134
ENSG00000002016 339
ENSG00000002330 380
ENSG00000002549 695
ENSG00000002586 835
ENSG00000002587 356
ENSG00000002726 683
ENSG00000002745 354
ENSG00000002746 861
ENSG00000002822 2210
ENSG00000002834 734
ENSG00000002919 201
ENSG00000002933 132
ENSG00000003056 354
ENSG00000003096 568
ENSG00000003137 497
ENSG00000003147 482
ENSG00000003249 239
ENSG00000003393 205
ENSG00000003400 416
ENSG00000003402 299
ENSG00000003436 837
ENSG00000003509 698
ENSG00000003756 364
ENSG00000003987 621
ENSG00000003989 63
ENSG00000004059 180
ENSG00000004139 601
ENSG00000004142 584
ENSG00000004399 1568
ENSG00000004455 194
ENSG00000004468 281
ENSG00000004478 224
ENSG00000004487 338
ENSG00000004534 815
ENSG00000004660 976
ENSG00000004700 200
ENSG00000004766 1989
ENSG00000004776 150
ENSG00000004777 500
ENSG00000004779 480
ENSG00000004799 406
ENSG00000004809 547
ENSG00000004838 920
ENSG00000004846 5058
ENSG00000004848 962
ENSG00000004864 678
ENSG00000004866 575
ENSG00000004897 85
ENSG00000004939 983
ENSG00000004948 127
ENSG00000004961 782
ENSG00000004975 695
ENSG00000005001 402
ENSG00000005007 350
ENSG00000005020 359
ENSG00000005022 298
ENSG00000005059 351
ENSG00000005073 393
ENSG00000005075 665
ENSG00000005100 743
ENSG00000005102 234
ENSG00000005108 146
ENSG00000005156 919
ENSG00000005175 612
ENSG00000005187 577
ENSG00000005189 422
ENSG00000005194 729
ENSG00000005206 530
ENSG00000005238 709
ENSG00000005243 177
ENSG00000005249 404
ENSG00000005302 229
ENSG00000005339 652
ENSG00000005379 1545
ENSG00000005381 712
ENSG00000005421 750
ENSG00000005436 917
ENSG00000005448 358
ENSG00000005469 901
ENSG00000005471 1280
ENSG00000005483 2715
ENSG00000005486 315
ENSG00000005513 388
ENSG00000005700 278
ENSG00000005801 394
ENSG00000005810 640
ENSG00000005812 423
ENSG00000005844 1179
ENSG00000005882 436
ENSG00000005884 1181
ENSG00000005889 1074
ENSG00000005893 417
ENSG00000005955 109
ENSG00000005961 1179
ENSG00000005981 518
ENSG00000006007 332
ENSG00000006015 668
ENSG00000006016 497
ENSG00000006025 934
ENSG00000006042 176
ENSG00000006047 324
ENSG00000006059 119
ENSG00000006062 966
ENSG00000006071 1321
ENSG00000006074 94
ENSG00000006075 99
ENSG00000006114 975
ENSG00000006116 323
ENSG00000006118 1609
ENSG00000006125 437
ENSG00000006128 557
ENSG00000006194 412
ENSG00000006210 400
ENSG00000006282 167
ENSG00000006283 1966
ENSG00000006327 616
ENSG00000006377 289
ENSG00000006432 467
ENSG00000006451 963
ENSG00000006453 237
ENSG00000006459 1336
ENSG00000006468 1120
ENSG00000006530 714
ENSG00000006534 485
ENSG00000006555 292
ENSG00000006576 762
ENSG00000006606 150
ENSG00000006607 1045
ENSG00000006611 346
ENSG00000006625 723
ENSG00000006634 761
ENSG00000006638 312
ENSG00000006652 195
ENSG00000006659 334
ENSG00000006695 142
ENSG00000006704 595
ENSG00000006712 180
ENSG00000006715 886
ENSG00000006740 536
ENSG00000006744 363
ENSG00000006747 491
ENSG00000006756 533
ENSG00000006757 481
ENSG00000006788 1972
ENSG00000006831 375
ENSG00000006837 493
ENSG00000007001 310
ENSG00000007038 571
ENSG00000007047 776
ENSG00000007062 134
ENSG00000007080 782
ENSG00000007129 585
ENSG00000007168 590
ENSG00000007171 1434
ENSG00000007174 4490
ENSG00000007202 993
ENSG00000007216 595
ENSG00000007237 721
ENSG00000007255 181
ENSG00000007264 334
ENSG00000007306 344
ENSG00000007312 226
ENSG00000007314 215
ENSG00000007341 265
ENSG00000007350 153
ENSG00000007372 391
ENSG00000007376 1516
ENSG00000007384 479
ENSG00000007392 475
ENSG00000007402 1091
ENSG00000007516 552
ENSG00000007520 569
ENSG00000007541 158
ENSG00000007545 301
ENSG00000007816 913
ENSG00000007866 447
ENSG00000007908 372
ENSG00000007923 793
ENSG00000007933 535
ENSG00000007944 172
ENSG00000007952 357
ENSG00000007968 437
ENSG00000008018 300
ENSG00000008056 1274
ENSG00000008083 326
ENSG00000008086 315
ENSG00000008118 385
ENSG00000008128 341
ENSG00000008130 706
ENSG00000008196 937
ENSG00000008197 450
ENSG00000008226 509
ENSG00000008256 400
ENSG00000008277 722
ENSG00000008282 313
ENSG00000008283 570
ENSG00000008294 1336
ENSG00000008300 2923
ENSG00000008311 412
ENSG00000008323 1062
ENSG00000008324 396
ENSG00000008382 326
ENSG00000008394 552
ENSG00000008405 299
ENSG00000008438 373
ENSG00000008441 336
ENSG00000008513 331
ENSG00000008516 645
ENSG00000008517 164
ENSG00000008710 1186
ENSG00000008735 711
ENSG00000008838 1368
ENSG00000008853 696
ENSG00000008869 2040
ENSG00000008952 228
ENSG00000008988 145
ENSG00000009307 153
ENSG00000009335 1068
ENSG00000009413 1762
ENSG00000009694 167
ENSG00000009709 422
ENSG00000009724 699
ENSG00000009765 819
ENSG00000009780 182
ENSG00000009790 318
ENSG00000009830 747
ENSG00000009844 361
ENSG00000009950 376
ENSG00000009954 1556
ENSG00000010017 567
ENSG00000010030 452
ENSG00000010072 160
ENSG00000010165 633
ENSG00000010219 588
ENSG00000010244 554
ENSG00000010256 56
ENSG00000010270 615
ENSG00000010278 185
ENSG00000010282 777
ENSG00000010292 83
ENSG00000010295 245
ENSG00000010310 312
ENSG00000010318 365
ENSG00000010319 785
ENSG00000010322 286
ENSG00000010327 787
ENSG00000010361 359
ENSG00000010379 614
ENSG00000010404 258
ENSG00000010438 247
ENSG00000010539 1029
ENSG00000010610 243
ENSG00000010626 184
ENSG00000010671 223
ENSG00000010704 328
ENSG00000010803 468
ENSG00000010810 1478
ENSG00000010818 2717
ENSG00000010932 1100
ENSG00000011007 786
ENSG00000011009 230
ENSG00000011021 746
ENSG00000011028 1456
ENSG00000011052 137
ENSG00000011083 620
ENSG00000011105 237
ENSG00000011114 410
ENSG00000011132 749
ENSG00000011143 485
ENSG00000011177 350
ENSG00000011198 342
ENSG00000011201 672
ENSG00000011243 2813
ENSG00000011258 620
ENSG00000011260 518
ENSG00000011275 377
ENSG00000011295 1121
ENSG00000011304 402
ENSG00000011332 488
ENSG00000011347 510
ENSG00000011376 1176
ENSG00000011405 315
ENSG00000011422 810
ENSG00000011426 726
ENSG00000011451 92
ENSG00000011454 815
ENSG00000011465 368
ENSG00000011478 329
ENSG00000011485 477
ENSG00000011523 703
ENSG00000011566 820
ENSG00000011590 441
ENSG00000011600 1187
ENSG00000011638 300
ENSG00000011677 451
ENSG00000012048 592
ENSG00000012061 1250
ENSG00000012124 336
ENSG00000012171 771
ENSG00000012174 1052
ENSG00000012211 844
ENSG00000012223 698
ENSG00000012232 330
ENSG00000012504 447
ENSG00000012660 314
ENSG00000012779 662
ENSG00000012817 1560
ENSG00000012822 520
ENSG00000012963 2799
ENSG00000012983 1239
ENSG00000013016 543
ENSG00000013275 439
ENSG00000013288 1011
ENSG00000013293 470
ENSG00000013297 228
ENSG00000013306 304
ENSG00000013364 546
ENSG00000013374 628
ENSG00000013375 422
ENSG00000013392 76
ENSG00000013441 705
ENSG00000013455 688
ENSG00000013503 1390
ENSG00000013523 153
ENSG00000013561 381
ENSG00000013563 361
ENSG00000013573 875
ENSG00000013583 1181
ENSG00000013588 530
ENSG00000013619 686
ENSG00000013725 199
ENSG00000013810 2948
ENSG00000014123 1368
ENSG00000014138 92
ENSG00000014164 527
ENSG00000014216 1086
ENSG00000014257 423
ENSG00000014641 518
ENSG00000014824 369
ENSG00000014914 777
ENSG00000014919 276
ENSG00000015133 107
ENSG00000015153 549
ENSG00000015171 440
ENSG00000015285 505
ENSG00000015413 517
ENSG00000015475 824
ENSG00000015479 622
ENSG00000015520 151
ENSG00000015532 959
ENSG00000015568 1766
ENSG00000015592 180
ENSG00000015676 157
ENSG00000016082 86
ENSG00000016391 2897
ENSG00000016402 353
ENSG00000016490 241
ENSG00000016602 262
ENSG00000016864 308
ENSG00000017260 1241
ENSG00000017373 396
ENSG00000017427 339
ENSG00000017483 547
ENSG00000017621 1506
ENSG00000017797 1088
ENSG00000018189 655
ENSG00000018236 1405
ENSG00000018280 480
ENSG00000018408 870
ENSG00000018510 819
ENSG00000018607 722
ENSG00000018610 463
ENSG00000018625 1023
ENSG00000018699 554
ENSG00000018869 197
ENSG00000019102 387
ENSG00000019144 127
ENSG00000019169 118
ENSG00000019186 494
ENSG00000019485 1061
ENSG00000019505 421
ENSG00000019549 264
ENSG00000019582 1435
ENSG00000019991 711
ENSG00000019995 1079
ENSG00000020129 156
ENSG00000020181 1279
ENSG00000020219 543
ENSG00000020256 449
ENSG00000020426 325
ENSG00000020577 417
ENSG00000020633 521
ENSG00000020922 1551
ENSG00000021300 391
ENSG00000021355 546
ENSG00000021461 490
ENSG00000021488 227
ENSG00000021574 545
ENSG00000021645 1712
ENSG00000021762 887
ENSG00000021776 295
ENSG00000021826 471
ENSG00000021852 584
ENSG00000022267 201
ENSG00000022277 120
ENSG00000022355 638
ENSG00000022556 1473
ENSG00000022567 553
ENSG00000022840 244
ENSG00000022976 531
ENSG00000023041 715
ENSG00000023171 724
ENSG00000023191 336
ENSG00000023228 119
ENSG00000023287 186
ENSG00000023318 588
ENSG00000023330 587
ENSG00000023445 618
ENSG00000023516 662
ENSG00000023572 106
ENSG00000023608 258
ENSG00000023697 198
ENSG00000023734 418
ENSG00000023839 1531
ENSG00000023843 647
ENSG00000023892 64
ENSG00000023902 663
ENSG00000023909 349
ENSG00000024048 1749
ENSG00000024422 534
ENSG00000024526 318
ENSG00000024862 562
ENSG00000025039 399
ENSG00000025156 334
ENSG00000025293 567
ENSG00000025423 226
ENSG00000025434 461
ENSG00000025708 113
ENSG00000025770 1143
ENSG00000025772 142
ENSG00000025796 399
ENSG00000025800 536
ENSG00000026025 856
ENSG00000026036 348
ENSG00000026103 1690
ENSG00000026297 156
ENSG00000026508 261
ENSG00000026559 494
ENSG00000026652 762
ENSG00000026751 332
ENSG00000026950 586
ENSG00000027001 875
ENSG00000027075 587
ENSG00000027644 566
ENSG00000027697 240
ENSG00000027847 382
ENSG00000027869 132
ENSG00000028116 396
ENSG00000028137 455
ENSG00000028203 258
ENSG00000028277 743
ENSG00000028310 1235
ENSG00000028528 992
ENSG00000028839 519
ENSG00000029153 626
ENSG00000029363 1426
ENSG00000029364 460
ENSG00000029534 485
ENSG00000029559 269
ENSG00000029639 338
ENSG00000029725 201
ENSG00000029993 209
ENSG00000030066 1391
ENSG00000030110 1187
ENSG00000030304 206
ENSG00000030419 519
ENSG00000030582 908
ENSG00000031003 697
ENSG00000031081 146
ENSG00000031544 385
ENSG00000031691 288
ENSG00000031698 156
ENSG00000031823 720
ENSG00000032219 412
ENSG00000032389 191
ENSG00000032444 429
ENSG00000032514 1186
ENSG00000032742 676
ENSG00000033011 187
ENSG00000033030 542
ENSG00000033050 845
ENSG00000033100 664
ENSG00000033122 466
ENSG00000033170 342
ENSG00000033178 404
ENSG00000033327 694
ENSG00000033627 251
ENSG00000033800 1006
ENSG00000033867 1137
ENSG00000034053 837
ENSG00000034063 419
ENSG00000034152 400
ENSG00000034239 395
ENSG00000034510 528
ENSG00000034533 412
ENSG00000034677 126
ENSG00000034693 305
ENSG00000034713 467
ENSG00000034971 2158
ENSG00000035115 882
ENSG00000035141 1406
ENSG00000035403 466
ENSG00000035499 784
ENSG00000035664 1430
ENSG00000035681 345
ENSG00000035687 457
ENSG00000035720 525
ENSG00000035862 207
ENSG00000035928 261
ENSG00000036054 336
ENSG00000036257 745
ENSG00000036448 1685
ENSG00000036473 314
ENSG00000036530 503
ENSG00000036549 903
ENSG00000036565 169
ENSG00000036672 1087
ENSG00000036828 399
ENSG00000037042 451
ENSG00000037241 157
ENSG00000037280 1356
ENSG00000037474 315
ENSG00000037637 875
ENSG00000037749 183
ENSG00000037757 452
ENSG00000037897 497
ENSG00000037965 235
ENSG00000038002 283
ENSG00000038102 426
ENSG00000038210 479
ENSG00000038219 329
ENSG00000038274 309
ENSG00000038295 772
ENSG00000038358 508
ENSG00000038382 387
ENSG00000038427 209
ENSG00000038532 276
ENSG00000038945 185
ENSG00000039068 788
ENSG00000039123 246
ENSG00000039139 4116
ENSG00000039319 805
ENSG00000039523 248
ENSG00000039537 2263
ENSG00000039560 587
ENSG00000039600 317
ENSG00000039650 385
ENSG00000039987 585
ENSG00000040199 840
ENSG00000040275 343
ENSG00000040341 577
ENSG00000040487 271
ENSG00000040531 734
ENSG00000040608 1032
ENSG00000040633 1012
ENSG00000040731 626
ENSG00000040933 1556
ENSG00000041353 221
ENSG00000041357 255
ENSG00000041515 3530
ENSG00000041802 463
ENSG00000041880 583
ENSG00000041982 2769
ENSG00000041988 228
ENSG00000042022 337
ENSG00000042062 1068
ENSG00000042088 45
ENSG00000042286 613
ENSG00000042304 121
ENSG00000042317 488
ENSG00000042429 877
ENSG00000042445 108
ENSG00000042493 251
ENSG00000042753 435
ENSG00000042781 461
ENSG00000042813 540
ENSG00000042832 161
ENSG00000042980 832
ENSG00000043039 254
ENSG00000043093 493
ENSG00000043143 842
ENSG00000043355 447
ENSG00000043462 433
ENSG00000043514 460
ENSG00000043591 386
ENSG00000043822 544
ENSG00000044012 115
ENSG00000044090 780
ENSG00000044115 671
ENSG00000044446 1223
ENSG00000044459 372
ENSG00000044524 976
ENSG00000044574 679
ENSG00000046604 1049
ENSG00000046647 131
ENSG00000046651 231
ENSG00000046653 278
ENSG00000046774 1142
ENSG00000046889 1659
ENSG00000047056 951
ENSG00000047188 727
ENSG00000047230 591
ENSG00000047249 118
ENSG00000047315 1970
ENSG00000047346 1165
ENSG00000047365 1210
ENSG00000047410 257
ENSG00000047457 558
ENSG00000047578 673
ENSG00000047579 70
ENSG00000047597 159
ENSG00000047617 986
ENSG00000047621 79
ENSG00000047634 660
ENSG00000047644 1192
ENSG00000047648 1502
ENSG00000047662 1140
ENSG00000047849 1827
ENSG00000047932 2241
ENSG00000047936 518
ENSG00000048028 559
ENSG00000048052 377
ENSG00000048140 245
ENSG00000048162 857
ENSG00000048342 858
ENSG00000048392 792
ENSG00000048405 645
ENSG00000048462 427
ENSG00000048471 541
ENSG00000048540 600
ENSG00000048544 396
ENSG00000048545 454
ENSG00000048649 617
ENSG00000048707 3753
ENSG00000048740 486
ENSG00000048828 226
ENSG00000048991 480
ENSG00000049089 921
ENSG00000049130 684
ENSG00000049167 1493
ENSG00000049192 930
ENSG00000049239 515
ENSG00000049245 116
ENSG00000049246 1255
ENSG00000049247 119
ENSG00000049249 595
ENSG00000049283 641
ENSG00000049319 363
ENSG00000049323 389
ENSG00000049449 174
ENSG00000049540 267
ENSG00000049541 1148
ENSG00000049618 2285
ENSG00000049656 846
ENSG00000049759 263
ENSG00000049768 715
ENSG00000049769 279
ENSG00000049860 529
ENSG00000049883 700
ENSG00000050030 2242
ENSG00000050130 394
ENSG00000050165 259
ENSG00000050327 657
ENSG00000050344 605
ENSG00000050393 1476
ENSG00000050405 593
ENSG00000050426 864
ENSG00000050438 1214
ENSG00000050555 1193
ENSG00000050628 358
ENSG00000050730 429
ENSG00000050748 427
ENSG00000050767 271
ENSG00000050820 805
ENSG00000051009 192
ENSG00000051108 1022
ENSG00000051128 354
ENSG00000051180 1312
ENSG00000051341 900
ENSG00000051382 1068
ENSG00000051415 209
ENSG00000051523 325
ENSG00000051596 1478
ENSG00000051620 189
ENSG00000051825 860
ENSG00000052126 779
ENSG00000052344 283
ENSG00000052723 463
ENSG00000052749 651
ENSG00000052795 1166
ENSG00000052802 418
ENSG00000052841 873
ENSG00000052850 343
ENSG00000053108 263
ENSG00000053254 431
ENSG00000053328 387
ENSG00000053371 1467
ENSG00000053372 443
ENSG00000053438 174
ENSG00000053501 703
ENSG00000053524 651
ENSG00000053702 1158
ENSG00000053747 3122
ENSG00000053770 296
ENSG00000053900 2303
ENSG00000053918 427
ENSG00000054116 140
ENSG00000054118 184
ENSG00000054148 246
ENSG00000054179 510
ENSG00000054219 165
ENSG00000054267 1257
ENSG00000054277 1288
ENSG00000054282 435
ENSG00000054356 1452
ENSG00000054392 504
ENSG00000054523 1690
ENSG00000054598 432
ENSG00000054611 1729
ENSG00000054654 8797
ENSG00000054690 379
ENSG00000054793 68
ENSG00000054796 97
ENSG00000054803 205
ENSG00000054938 450
ENSG00000054965 163
ENSG00000054967 348
ENSG00000054983 123
ENSG00000055044 594
ENSG00000055070 419
ENSG00000055118 989
ENSG00000055130 88
ENSG00000055147 432
ENSG00000055163 1253
ENSG00000055208 504
ENSG00000055211 678
ENSG00000055332 630
ENSG00000055483 1017
ENSG00000055609 5262
ENSG00000055732 566
ENSG00000055813 380
ENSG00000055917 1186
ENSG00000055950 137
ENSG00000055955 890
ENSG00000055957 1313
ENSG00000056050 130
ENSG00000056097 939
ENSG00000056277 543
ENSG00000056291 430
ENSG00000056345 769
ENSG00000056487 680
ENSG00000056558 312
ENSG00000056586 1133
ENSG00000056661 247
ENSG00000056678 673
ENSG00000056736 866
ENSG00000056972 238
ENSG00000056998 483
ENSG00000057019 715
ENSG00000057149 390
ENSG00000057252 719
ENSG00000057294 747
ENSG00000057468 1137
ENSG00000057593 261
ENSG00000057608 447
ENSG00000057657 225
ENSG00000057663 474
ENSG00000057704 709
ENSG00000057757 656
ENSG00000057935 668
ENSG00000058056 370
ENSG00000058063 1134
ENSG00000058085 1609
ENSG00000058091 129
ENSG00000058262 318
ENSG00000058272 277
ENSG00000058335 583
ENSG00000058404 478
ENSG00000058453 156
ENSG00000058600 398
ENSG00000058668 1220
ENSG00000058673 473
ENSG00000058729 568
ENSG00000058799 314
ENSG00000058804 201
ENSG00000058866 567
ENSG00000059122 418
ENSG00000059145 313
ENSG00000059377 903
ENSG00000059378 331
ENSG00000059573 274
ENSG00000059588 2365
ENSG00000059691 595
ENSG00000059728 664
ENSG00000059758 496
ENSG00000059769 148
ENSG00000059804 524
ENSG00000059915 376
ENSG00000060069 727
ENSG00000060138 430
ENSG00000060140 210
ENSG00000060237 389
ENSG00000060339 254
ENSG00000060491 350
ENSG00000060558 355
ENSG00000060566 520
ENSG00000060642 435
ENSG00000060656 1463
ENSG00000060688 383
ENSG00000060709 1857
ENSG00000060718 564
ENSG00000060749 528
ENSG00000060762 3046
ENSG00000060971 397
ENSG00000060982 211
ENSG00000061273 1215
ENSG00000061337 840
ENSG00000061455 630
ENSG00000061492 349
ENSG00000061656 926
ENSG00000061676 380
ENSG00000061794 218
ENSG00000061918 690
ENSG00000061936 238
ENSG00000061938 1341
ENSG00000061987 547
ENSG00000062038 906
ENSG00000062096 589
ENSG00000062194 474
ENSG00000062282 488
ENSG00000062370 1883
ENSG00000062485 258
ENSG00000062524 150
ENSG00000062582 190
ENSG00000062598 727
ENSG00000062650 647
ENSG00000062716 181
ENSG00000062725 486
ENSG00000062822 598
ENSG00000063015 290
ENSG00000063046 411
ENSG00000063127 730
ENSG00000063169 205
ENSG00000063176 384
ENSG00000063177 176
ENSG00000063180 328
ENSG00000063241 298
ENSG00000063244 240
ENSG00000063245 607
ENSG00000063322 178
ENSG00000063438 5890
ENSG00000063515 446
ENSG00000063587 653
ENSG00000063601 603
ENSG00000063660 473
ENSG00000063761 253
ENSG00000063854 373
ENSG00000063978 432
ENSG00000064012 303
ENSG00000064042 759
ENSG00000064102 270
ENSG00000064115 351
ENSG00000064195 328
ENSG00000064199 1047
ENSG00000064201 210
ENSG00000064205 367
ENSG00000064218 226
ENSG00000064225 1781
ENSG00000064270 919
ENSG00000064300 283
ENSG00000064309 200
ENSG00000064313 1872
ENSG00000064393 1210
ENSG00000064419 897
ENSG00000064489 507
ENSG00000064490 272
ENSG00000064545 566
ENSG00000064547 364
ENSG00000064601 753
ENSG00000064607 508
ENSG00000064651 1099
ENSG00000064652 193
ENSG00000064655 592
ENSG00000064666 297
ENSG00000064687 1617
ENSG00000064692 207
ENSG00000064703 740
ENSG00000064726 527
ENSG00000064763 515
ENSG00000064787 825
ENSG00000064835 408
ENSG00000064886 383
ENSG00000064932 1393
ENSG00000064933 160
ENSG00000064961 347
ENSG00000064989 384
ENSG00000064995 218
ENSG00000064999 313
ENSG00000065000 1082
ENSG00000065029 643
ENSG00000065054 153
ENSG00000065057 210
ENSG00000065060 173
ENSG00000065135 355
ENSG00000065150 1081
ENSG00000065154 514
ENSG00000065183 314
ENSG00000065243 942
ENSG00000065268 1322
ENSG00000065308 374
ENSG00000065320 489
ENSG00000065325 271
ENSG00000065328 553
ENSG00000065357 773
ENSG00000065361 1255
ENSG00000065371 1400
ENSG00000065413 549
ENSG00000065427 145
ENSG00000065457 658
ENSG00000065485 645
ENSG00000065491 517
ENSG00000065518 129
ENSG00000065526 487
ENSG00000065534 388
ENSG00000065548 736
ENSG00000065559 347
ENSG00000065600 189
ENSG00000065609 520
ENSG00000065613 1523
ENSG00000065615 301
ENSG00000065618 1604
ENSG00000065621 241
ENSG00000065665 476
ENSG00000065675 683
ENSG00000065717 770
ENSG00000065802 466
ENSG00000065809 144
ENSG00000065833 604
ENSG00000065882 346
ENSG00000065883 795
ENSG00000065911 289
ENSG00000065923 669
ENSG00000065970 421
ENSG00000065978 341
ENSG00000065989 1112
ENSG00000066027 372
ENSG00000066032 906
ENSG00000066044 117
ENSG00000066056 436
ENSG00000066084 1571
ENSG00000066117 1026
ENSG00000066135 2540
ENSG00000066136 207
ENSG00000066185 562
ENSG00000066230 812
ENSG00000066248 315
ENSG00000066279 758
ENSG00000066294 335
ENSG00000066322 83
ENSG00000066336 502
ENSG00000066379 221
ENSG00000066382 326
ENSG00000066405 224
ENSG00000066422 847
ENSG00000066427 355
ENSG00000066455 2230
ENSG00000066468 822
ENSG00000066557 259
ENSG00000066583 464
ENSG00000066629 466
ENSG00000066651 463
ENSG00000066654 297
ENSG00000066697 273
ENSG00000066735 1637
ENSG00000066739 1938
ENSG00000066777 296
ENSG00000066813 421
ENSG00000066827 208
ENSG00000066855 593
ENSG00000066923 1231
ENSG00000066926 484
ENSG00000066933 2116
ENSG00000067048 662
ENSG00000067057 780
ENSG00000067064 452
ENSG00000067066 390
ENSG00000067082 457
ENSG00000067113 614
ENSG00000067141 172
ENSG00000067167 130
ENSG00000067177 2209
ENSG00000067182 423
ENSG00000067191 1873
ENSG00000067208 794
ENSG00000067221 403
ENSG00000067225 436
ENSG00000067248 1041
ENSG00000067334 329
ENSG00000067365 147
ENSG00000067369 797
ENSG00000067445 778
ENSG00000067533 1297
ENSG00000067560 583
ENSG00000067596 678
ENSG00000067606 706
ENSG00000067646 1425
ENSG00000067704 1266
ENSG00000067715 474
ENSG00000067798 2488
ENSG00000067829 385
ENSG00000067836 552
ENSG00000067840 571
ENSG00000067842 1243
ENSG00000067900 1007
ENSG00000067955 1037
ENSG00000067992 407
ENSG00000068001 435
ENSG00000068024 428
ENSG00000068028 233
ENSG00000068078 821
ENSG00000068079 106
ENSG00000068097 979
ENSG00000068120 59
ENSG00000068137 1493
ENSG00000068305 146
ENSG00000068308 1114
ENSG00000068323 654
ENSG00000068354 559
ENSG00000068366 720
ENSG00000068383 242
ENSG00000068394 177
ENSG00000068400 217
ENSG00000068438 262
ENSG00000068489 241
ENSG00000068615 557
ENSG00000068650 1426
ENSG00000068654 126
ENSG00000068697 1412
ENSG00000068724 520
ENSG00000068745 441
ENSG00000068781 288
ENSG00000068784 575
ENSG00000068793 105
ENSG00000068796 1401
ENSG00000068831 797
ENSG00000068878 254
ENSG00000068885 600
ENSG00000068903 747
ENSG00000068912 170
ENSG00000068971 486
ENSG00000068976 847
ENSG00000068985 117
ENSG00000068990 118
ENSG00000069011 974
ENSG00000069018 931
ENSG00000069020 1309
ENSG00000069122 695
ENSG00000069188 2213
ENSG00000069206 412
ENSG00000069248 925
ENSG00000069275 297
ENSG00000069329 182
ENSG00000069345 397
ENSG00000069399 239
ENSG00000069424 419
ENSG00000069431 1581
ENSG00000069482 1311
ENSG00000069493 149
ENSG00000069509 510
ENSG00000069535 527
ENSG00000069667 943
ENSG00000069696 400
ENSG00000069702 295
ENSG00000069712 400
ENSG00000069764 168
ENSG00000069812 280
ENSG00000069849 290
ENSG00000069869 660
ENSG00000069943 484
ENSG00000069956 587
ENSG00000069966 340
ENSG00000069974 194
ENSG00000069998 1484
ENSG00000070010 167
ENSG00000070018 1615
ENSG00000070019 112
ENSG00000070031 760
ENSG00000070047 125
ENSG00000070061 281
ENSG00000070081 461
ENSG00000070087 140
ENSG00000070159 415
ENSG00000070182 183
ENSG00000070190 2028
ENSG00000070193 1430
ENSG00000070214 243
ENSG00000070269 363
ENSG00000070366 336
ENSG00000070367 974
ENSG00000070371 1675
ENSG00000070388 209
ENSG00000070404 308
ENSG00000070413 161
ENSG00000070423 232
ENSG00000070444 495
ENSG00000070476 803
ENSG00000070495 416
ENSG00000070501 1462
ENSG00000070526 333
ENSG00000070540 483
ENSG00000070601 320
ENSG00000070610 163
ENSG00000070614 352
ENSG00000070669 643
ENSG00000070718 418
ENSG00000070729 575
ENSG00000070731 600
ENSG00000070748 1294
ENSG00000070756 269
ENSG00000070759 626
ENSG00000070761 260
ENSG00000070770 391
ENSG00000070778 420
ENSG00000070785 721
ENSG00000070808 476
ENSG00000070814 427
ENSG00000070831 378
ENSG00000070882 480
ENSG00000070886 998
ENSG00000070915 1212
ENSG00000070950 681
ENSG00000070961 1043
ENSG00000070985 1214
ENSG00000071051 377
ENSG00000071054 894
ENSG00000071073 152
ENSG00000071082 115
ENSG00000071127 1342
ENSG00000071189 172
ENSG00000071203 267
ENSG00000071205 750
ENSG00000071242 735
ENSG00000071243 280
ENSG00000071246 470
ENSG00000071282 489
ENSG00000071462 336
ENSG00000071537 329
ENSG00000071539 1431
ENSG00000071553 224
ENSG00000071564 405
ENSG00000071575 372
ENSG00000071626 295
ENSG00000071655 411
ENSG00000071677 445
ENSG00000071794 295
ENSG00000071859 324
ENSG00000071889 67
ENSG00000071894 179
ENSG00000071909 1616
ENSG00000071967 228
ENSG00000071991 790
ENSG00000071994 288
ENSG00000072041 642
ENSG00000072042 341
ENSG00000072062 418
ENSG00000072071 183
ENSG00000072080 374
ENSG00000072110 366
ENSG00000072121 234
ENSG00000072133 802
ENSG00000072134 551
ENSG00000072135 1187
ENSG00000072163 325
ENSG00000072182 531
ENSG00000072195 1822
ENSG00000072201 428
ENSG00000072210 453
ENSG00000072274 253
ENSG00000072310 995
ENSG00000072315 977
ENSG00000072364 1226
ENSG00000072401 389
ENSG00000072415 637
ENSG00000072422 404
ENSG00000072444 165
ENSG00000072501 894
ENSG00000072506 210
ENSG00000072518 795
ENSG00000072571 41
ENSG00000072609 916
ENSG00000072657 398
ENSG00000072682 534
ENSG00000072694 317
ENSG00000072736 925
ENSG00000072756 509
ENSG00000072778 412
ENSG00000072786 543
ENSG00000072803 605
ENSG00000072818 373
ENSG00000072832 1025
ENSG00000072840 297
ENSG00000072849 251
ENSG00000072858 418
ENSG00000072864 642
ENSG00000072952 239
ENSG00000072954 247
ENSG00000072958 785
ENSG00000073008 510
ENSG00000073009 816
ENSG00000073050 696
ENSG00000073060 429
ENSG00000073067 544
ENSG00000073111 875
ENSG00000073146 669
ENSG00000073150 426
ENSG00000073169 590
ENSG00000073282 393
ENSG00000073331 1550
ENSG00000073350 1062
ENSG00000073417 450
ENSG00000073464 762
ENSG00000073536 265
ENSG00000073578 330
ENSG00000073584 1052
ENSG00000073598 734
ENSG00000073605 445
ENSG00000073614 350
ENSG00000073670 748
ENSG00000073711 225
ENSG00000073712 677
ENSG00000073734 738
ENSG00000073737 339
ENSG00000073754 128
ENSG00000073756 599
ENSG00000073792 577
ENSG00000073803 859
ENSG00000073849 359
ENSG00000073861 297
ENSG00000073910 3013
ENSG00000073921 757
ENSG00000073969 370
ENSG00000074047 1106
ENSG00000074054 93
ENSG00000074071 106
ENSG00000074181 2471
ENSG00000074201 632
ENSG00000074211 453
ENSG00000074219 426
ENSG00000074266 1411
ENSG00000074276 2916
ENSG00000074317 140
ENSG00000074319 241
ENSG00000074356 251
ENSG00000074370 1042
ENSG00000074410 328
ENSG00000074416 176
ENSG00000074527 580
ENSG00000074582 1271
ENSG00000074590 87
ENSG00000074603 865
ENSG00000074621 1127
ENSG00000074657 599
ENSG00000074660 866
ENSG00000074695 348
ENSG00000074696 337
ENSG00000074706 643
ENSG00000074755 572
ENSG00000074771 564
ENSG00000074800 559
ENSG00000074803 1099
ENSG00000074842 314
ENSG00000074855 933
ENSG00000074935 453
ENSG00000074964 484
ENSG00000074966 658
ENSG00000075035 575
ENSG00000075043 676
ENSG00000075073 407
ENSG00000075089 607
ENSG00000075131 513
ENSG00000075142 1222
ENSG00000075151 907
ENSG00000075188 651
ENSG00000075213 87
ENSG00000075218 540
ENSG00000075223 749
ENSG00000075234 1564
ENSG00000075239 424
ENSG00000075240 432
ENSG00000075275 481
ENSG00000075290 355
ENSG00000075292 657
ENSG00000075303 359
ENSG00000075336 172
ENSG00000075340 737
ENSG00000075388 239
ENSG00000075391 198
ENSG00000075399 106
ENSG00000075407 350
ENSG00000075413 788
ENSG00000075415 125
ENSG00000075420 1134
ENSG00000075426 271
ENSG00000075429 327
ENSG00000075461 315
ENSG00000075539 492
ENSG00000075568 435
ENSG00000075618 837
ENSG00000075624 376
ENSG00000075643 183
ENSG00000075651 608
ENSG00000075673 1132
ENSG00000075702 305
ENSG00000075711 1755
ENSG00000075785 254
ENSG00000075790 729
ENSG00000075826 1220
ENSG00000075856 724
ENSG00000075884 846
ENSG00000075886 449
ENSG00000075891 440
ENSG00000075914 272
ENSG00000075945 790
ENSG00000075975 482
ENSG00000076003 734
ENSG00000076043 301
ENSG00000076053 1123
ENSG00000076067 406
ENSG00000076108 1483
ENSG00000076201 807
ENSG00000076242 248
ENSG00000076248 953
ENSG00000076258 532
ENSG00000076321 574
ENSG00000076344 173
ENSG00000076351 1555
ENSG00000076356 1896
ENSG00000076382 437
ENSG00000076513 360
ENSG00000076554 158
ENSG00000076555 2346
ENSG00000076604 568
ENSG00000076641 111
ENSG00000076650 308
ENSG00000076662 275
ENSG00000076685 336
ENSG00000076706 4493
ENSG00000076716 580
ENSG00000076770 373
ENSG00000076826 538
ENSG00000076864 662
ENSG00000076924 1512
ENSG00000076928 273
ENSG00000076944 594
ENSG00000076984 334
ENSG00000077009 199
ENSG00000077044 804
ENSG00000077063 1116
ENSG00000077080 429
ENSG00000077092 462
ENSG00000077097 1531
ENSG00000077147 663
ENSG00000077150 968
ENSG00000077152 222
ENSG00000077157 1030
ENSG00000077232 379
ENSG00000077235 677
ENSG00000077238 152
ENSG00000077254 1604
ENSG00000077264 524
ENSG00000077274 640
ENSG00000077279 244
ENSG00000077312 765
ENSG00000077327 1193
ENSG00000077348 245
ENSG00000077380 645
ENSG00000077420 362
ENSG00000077454 777
ENSG00000077458 307
ENSG00000077463 310
ENSG00000077498 890
ENSG00000077514 469
ENSG00000077522 892
ENSG00000077549 198
ENSG00000077585 417
ENSG00000077616 1738
ENSG00000077684 1539
ENSG00000077713 318
ENSG00000077721 165
ENSG00000077782 258
ENSG00000077800 457
ENSG00000077809 458
ENSG00000077935 1233
ENSG00000077942 373
ENSG00000077943 1181
ENSG00000077984 142
ENSG00000078018 1059
ENSG00000078043 651
ENSG00000078053 957
ENSG00000078061 226
ENSG00000078070 301
ENSG00000078081 410
ENSG00000078098 381
ENSG00000078114 815
ENSG00000078124 257
ENSG00000078140 183
ENSG00000078142 624
ENSG00000078177 896
ENSG00000078237 552
ENSG00000078246 520
ENSG00000078269 1573
ENSG00000078295 1119
ENSG00000078304 467
ENSG00000078319 125
ENSG00000078328 380
ENSG00000078369 469
ENSG00000078399 230
ENSG00000078401 480
ENSG00000078403 197
ENSG00000078487 271
ENSG00000078549 296
ENSG00000078579 155
ENSG00000078589 359
ENSG00000078596 325
ENSG00000078618 1304
ENSG00000078668 294
ENSG00000078674 5183
ENSG00000078687 1962
ENSG00000078699 334
ENSG00000078725 78
ENSG00000078747 347
ENSG00000078795 805
ENSG00000078804 240
ENSG00000078808 341
ENSG00000078814 1939
ENSG00000078872 1299
ENSG00000078898 291
ENSG00000078900 593
ENSG00000078902 470
ENSG00000078967 147
ENSG00000079101 413
ENSG00000079102 604
ENSG00000079112 829
ENSG00000079134 484
ENSG00000079150 327
ENSG00000079156 879
ENSG00000079215 546
ENSG00000079246 609
ENSG00000079257 676
ENSG00000079263 438
ENSG00000079277 735
ENSG00000079308 1358
ENSG00000079313 1251
ENSG00000079332 524
ENSG00000079335 474
ENSG00000079337 1499
ENSG00000079385 293
ENSG00000079387 526
ENSG00000079393 340
ENSG00000079432 185
ENSG00000079435 467
ENSG00000079459 740
ENSG00000079462 229
ENSG00000079482 345
ENSG00000079557 294
ENSG00000079616 1103
ENSG00000079689 121
ENSG00000079691 511
ENSG00000079739 417
ENSG00000079782 197
ENSG00000079785 670
ENSG00000079805 864
ENSG00000079819 881
ENSG00000079841 386
ENSG00000079931 1003
ENSG00000079950 255
ENSG00000079974 228
ENSG00000079999 332
ENSG00000080007 938
ENSG00000080031 1445
ENSG00000080166 537
ENSG00000080189 331
ENSG00000080200 211
ENSG00000080224 1037
ENSG00000080293 248
ENSG00000080298 723
ENSG00000080345 1708
ENSG00000080371 234
ENSG00000080493 891
ENSG00000080503 1054
ENSG00000080511 318
ENSG00000080546 696
ENSG00000080561 358
ENSG00000080572 388
ENSG00000080573 1499
ENSG00000080603 550
ENSG00000080608 331
ENSG00000080618 417
ENSG00000080644 529
ENSG00000080709 543
ENSG00000080802 753
ENSG00000080815 139
ENSG00000080819 265
ENSG00000080822 217
ENSG00000080823 247
ENSG00000080824 334
ENSG00000080839 1393
ENSG00000080845 979
ENSG00000080854 1179
ENSG00000080910 1422
ENSG00000080947 111
ENSG00000080986 674
ENSG00000081014 739
ENSG00000081019 361
ENSG00000081026 1455
ENSG00000081041 223
ENSG00000081051 822
ENSG00000081052 1670
ENSG00000081059 676
ENSG00000081087 214
ENSG00000081138 790
ENSG00000081148 797
ENSG00000081154 261
ENSG00000081177 514
ENSG00000081181 322
ENSG00000081189 365
ENSG00000081237 742
ENSG00000081248 2223
ENSG00000081277 472
ENSG00000081307 463
ENSG00000081320 414
ENSG00000081377 594
ENSG00000081386 765
ENSG00000081479 4544
ENSG00000081665 586
ENSG00000081692 1679
ENSG00000081721 330
ENSG00000081760 541
ENSG00000081770 228
ENSG00000081791 1524
ENSG00000081800 155
ENSG00000081803 1353
ENSG00000081818 796
ENSG00000081842 734
ENSG00000081853 929
ENSG00000081870 724
ENSG00000081913 1323
ENSG00000081923 1148
ENSG00000081985 662
ENSG00000082014 456
ENSG00000082068 1121
ENSG00000082074 94
ENSG00000082126 585
ENSG00000082146 431
ENSG00000082153 170
ENSG00000082175 1023
ENSG00000082196 338
ENSG00000082212 431
ENSG00000082213 333
ENSG00000082258 726
ENSG00000082269 466
ENSG00000082293 1754
ENSG00000082397 1005
ENSG00000082438 1736
ENSG00000082458 870
ENSG00000082482 336
ENSG00000082497 196
ENSG00000082512 470
ENSG00000082515 209
ENSG00000082516 1058
ENSG00000082556 372
ENSG00000082641 419
ENSG00000082684 1074
ENSG00000082701 483
ENSG00000082781 1822
ENSG00000082805 181
ENSG00000082898 905
ENSG00000082929 361
ENSG00000082996 624
ENSG00000083067 1503
ENSG00000083093 164
ENSG00000083097 566
ENSG00000083099 122
ENSG00000083123 445
ENSG00000083168 611
ENSG00000083223 475
ENSG00000083290 1050
ENSG00000083307 618
ENSG00000083312 269
ENSG00000083444 92
ENSG00000083454 388
ENSG00000083457 1162
ENSG00000083520 461
ENSG00000083535 510
ENSG00000083544 1180
ENSG00000083622 328
ENSG00000083635 464
ENSG00000083642 1337
ENSG00000083720 517
ENSG00000083750 313
ENSG00000083782 822
ENSG00000083799 348
ENSG00000083807 643
ENSG00000083812 402
ENSG00000083814 389
ENSG00000083817 603
ENSG00000083828 569
ENSG00000083838 1031
ENSG00000083842 595
ENSG00000083844 683
ENSG00000083845 263
ENSG00000083857 2511
ENSG00000083896 135
ENSG00000083937 222
ENSG00000084070 467
ENSG00000084072 370
ENSG00000084073 1471
ENSG00000084090 220
ENSG00000084092 99
ENSG00000084093 173
ENSG00000084110 280
ENSG00000084112 1259
ENSG00000084207 243
ENSG00000084234 650
ENSG00000084444 1359
ENSG00000084453 1709
ENSG00000084463 502
ENSG00000084623 352
ENSG00000084628 465
ENSG00000084636 612
ENSG00000084652 527
ENSG00000084674 4548
ENSG00000084676 908
ENSG00000084693 1066
ENSG00000084710 821
ENSG00000084731 747
ENSG00000084733 910
ENSG00000084734 250
ENSG00000084754 328
ENSG00000084764 327
ENSG00000084774 406
ENSG00000085063 219
ENSG00000085117 236
ENSG00000085185 145
ENSG00000085224 1429
ENSG00000085231 251
ENSG00000085265 321
ENSG00000085274 226
ENSG00000085276 217
ENSG00000085365 692
ENSG00000085377 727
ENSG00000085382 413
ENSG00000085415 276
ENSG00000085433 610
ENSG00000085449 478
ENSG00000085465 564
ENSG00000085491 445
ENSG00000085511 626
ENSG00000085514 315
ENSG00000085552 874
ENSG00000085563 5596
ENSG00000085644 495
ENSG00000085662 364
ENSG00000085719 548
ENSG00000085721 152
ENSG00000085733 1100
ENSG00000085741 1243
ENSG00000085760 472
ENSG00000085788 900
ENSG00000085831 665
ENSG00000085832 133
ENSG00000085840 137
ENSG00000085871 155
ENSG00000085872 594
ENSG00000085978 802
ENSG00000085982 520
ENSG00000085998 259
ENSG00000085999 418
ENSG00000086015 1570
ENSG00000086061 189
ENSG00000086062 1039
ENSG00000086065 222
ENSG00000086102 254
ENSG00000086159 265
ENSG00000086189 2240
ENSG00000086200 416
ENSG00000086205 587
ENSG00000086232 1208
ENSG00000086288 553
ENSG00000086289 238
ENSG00000086300 536
ENSG00000086475 293
ENSG00000086504 148
ENSG00000086506 488
ENSG00000086544 946
ENSG00000086548 702
ENSG00000086570 4590
ENSG00000086589 1125
ENSG00000086598 227
ENSG00000086619 468
ENSG00000086666 213
ENSG00000086696 328
ENSG00000086712 684
ENSG00000086717 214
ENSG00000086730 228
ENSG00000086758 676
ENSG00000086827 578
ENSG00000086848 526
ENSG00000086967 1141
ENSG00000086991 568
ENSG00000087008 681
ENSG00000087053 665
ENSG00000087074 202
ENSG00000087076 300
ENSG00000087077 581
ENSG00000087085 805
ENSG00000087086 183
ENSG00000087087 405
ENSG00000087088 125
ENSG00000087095 816
ENSG00000087111 764
ENSG00000087116 1910
ENSG00000087128 418
ENSG00000087152 722
ENSG00000087157 209
ENSG00000087191 433
ENSG00000087206 802
ENSG00000087237 167
ENSG00000087245 520
ENSG00000087250 61
ENSG00000087253 534
ENSG00000087258 381
ENSG00000087263 1010
ENSG00000087266 701
ENSG00000087269 64
ENSG00000087274 460
ENSG00000087299 1020
ENSG00000087301 360
ENSG00000087302 117
ENSG00000087303 1247
ENSG00000087338 504
ENSG00000087365 1304
ENSG00000087448 520
ENSG00000087460 353
ENSG00000087470 178
ENSG00000087494 593
ENSG00000087495 634
ENSG00000087502 290
ENSG00000087510 460
ENSG00000087586 487
ENSG00000087589 1078
ENSG00000087842 146
ENSG00000087884 425
ENSG00000087903 979
ENSG00000087916 602
ENSG00000087995 383
ENSG00000088002 285
ENSG00000088035 324
ENSG00000088038 540
ENSG00000088053 408
ENSG00000088179 913
ENSG00000088205 650
ENSG00000088247 644
ENSG00000088256 348
ENSG00000088280 1006
ENSG00000088298 657
ENSG00000088305 912
ENSG00000088320 619
ENSG00000088325 132
ENSG00000088340 879
ENSG00000088356 879
ENSG00000088367 488
ENSG00000088386 696
ENSG00000088387 2099
ENSG00000088448 541
ENSG00000088451 850
ENSG00000088538 1830
ENSG00000088543 567
ENSG00000088682 217
ENSG00000088726 167
ENSG00000088727 1343
ENSG00000088756 889
ENSG00000088766 442
ENSG00000088782 111
ENSG00000088808 380
ENSG00000088812 1379
ENSG00000088826 446
ENSG00000088827 595
ENSG00000088832 1219
ENSG00000088833 385
ENSG00000088836 1118
ENSG00000088854 102
ENSG00000088876 854
ENSG00000088881 596
ENSG00000088882 301
ENSG00000088888 847
ENSG00000088899 1000
ENSG00000088926 488
ENSG00000088930 1706
ENSG00000088970 579
ENSG00000088986 4307
ENSG00000088992 1132
ENSG00000089006 450
ENSG00000089009 297
ENSG00000089012 197
ENSG00000089022 382
ENSG00000089041 431
ENSG00000089048 601
ENSG00000089050 897
ENSG00000089053 808
ENSG00000089057 598
ENSG00000089060 500
ENSG00000089063 200
ENSG00000089091 228
ENSG00000089094 1162
ENSG00000089101 137
ENSG00000089116 390
ENSG00000089123 1075
ENSG00000089127 273
ENSG00000089154 506
ENSG00000089157 192
ENSG00000089159 1035
ENSG00000089163 399
ENSG00000089169 2156
ENSG00000089177 1826
ENSG00000089195 289
ENSG00000089199 273
ENSG00000089220 182
ENSG00000089225 545
ENSG00000089234 766
ENSG00000089248 273
ENSG00000089250 1250
ENSG00000089280 262
ENSG00000089289 168
ENSG00000089327 89
ENSG00000089335 604
ENSG00000089336 492
ENSG00000089351 1513
ENSG00000089356 684
ENSG00000089472 84
ENSG00000089486 865
ENSG00000089505 2032
ENSG00000089558 1083
ENSG00000089597 236
ENSG00000089639 142
ENSG00000089682 517
ENSG00000089685 604
ENSG00000089692 990
ENSG00000089693 268
ENSG00000089723 271
ENSG00000089737 820
ENSG00000089775 697
ENSG00000089818 321
ENSG00000089820 439
ENSG00000089847 305
ENSG00000089876 1194
ENSG00000089902 328
ENSG00000089916 702
ENSG00000090006 1303
ENSG00000090013 456
ENSG00000090020 1943
ENSG00000090054 2364
ENSG00000090060 438
ENSG00000090061 372
ENSG00000090097 339
ENSG00000090104 217
ENSG00000090238 119
ENSG00000090263 142
ENSG00000090266 58
ENSG00000090269 399
ENSG00000090273 361
ENSG00000090316 307
ENSG00000090339 708
ENSG00000090372 797
ENSG00000090376 625
ENSG00000090382 115
ENSG00000090402 500
ENSG00000090432 90
ENSG00000090447 246
ENSG00000090470 125
ENSG00000090487 666
ENSG00000090512 367
ENSG00000090520 683
ENSG00000090530 736
ENSG00000090534 635
ENSG00000090539 332
ENSG00000090554 649
ENSG00000090565 512
ENSG00000090581 1256
ENSG00000090612 1169
ENSG00000090615 990
ENSG00000090621 631
ENSG00000090659 322
ENSG00000090661 383
ENSG00000090674 350
ENSG00000090686 1375
ENSG00000090776 228
ENSG00000090857 162
ENSG00000090861 188
ENSG00000090863 139
ENSG00000090889 793
ENSG00000090905 277
ENSG00000090920 233
ENSG00000090924 1385
ENSG00000090932 723
ENSG00000090971 169
ENSG00000090975 1244
ENSG00000090989 746
ENSG00000091009 1007
ENSG00000091010 410
ENSG00000091039 842
ENSG00000091073 620
ENSG00000091106 1065
ENSG00000091127 701
ENSG00000091128 1172
ENSG00000091129 535
ENSG00000091136 3695
ENSG00000091137 764
ENSG00000091138 739
ENSG00000091140 242
ENSG00000091157 548
ENSG00000091164 391
ENSG00000091181 153
ENSG00000091262 1437
ENSG00000091317 223
ENSG00000091409 1049
ENSG00000091428 923
ENSG00000091436 166
ENSG00000091482 787
ENSG00000091483 1084
ENSG00000091490 517
ENSG00000091513 279
ENSG00000091527 546
ENSG00000091536 2058
ENSG00000091542 302
ENSG00000091583 308
ENSG00000091592 740
ENSG00000091622 1349
ENSG00000091640 509
ENSG00000091651 435
ENSG00000091656 3703
ENSG00000091664 560
ENSG00000091704 906
ENSG00000091732 360
ENSG00000091831 854
ENSG00000091844 202
ENSG00000091879 498
ENSG00000091947 134
ENSG00000091972 136
ENSG00000091986 680
ENSG00000092009 264
ENSG00000092010 223
ENSG00000092020 575
ENSG00000092036 538
ENSG00000092051 748
ENSG00000092054 1941
ENSG00000092067 345
ENSG00000092068 507
ENSG00000092094 379
ENSG00000092096 577
ENSG00000092098 433
ENSG00000092108 688
ENSG00000092140 218
ENSG00000092148 416
ENSG00000092199 542
ENSG00000092200 730
ENSG00000092201 1048
ENSG00000092203 576
ENSG00000092208 782
ENSG00000092295 237
ENSG00000092330 467
ENSG00000092345 579
ENSG00000092377 526
ENSG00000092421 1151
ENSG00000092439 2022
ENSG00000092445 482
ENSG00000092470 830
ENSG00000092529 700
ENSG00000092531 88
ENSG00000092607 385
ENSG00000092621 586
ENSG00000092758 689
ENSG00000092820 746
ENSG00000092841 208
ENSG00000092847 587
ENSG00000092850 418
ENSG00000092853 226
ENSG00000092871 157
ENSG00000092929 2214
ENSG00000092931 455
ENSG00000092964 572
ENSG00000092969 390
ENSG00000092978 931
ENSG00000093000 380
ENSG00000093009 309
ENSG00000093010 251
ENSG00000093072 1054
ENSG00000093100 1124
ENSG00000093134 520
ENSG00000093144 474
ENSG00000093167 808
ENSG00000093183 307
ENSG00000093217 483
ENSG00000094631 1122
ENSG00000094661 313
ENSG00000094755 117
ENSG00000094796 623
ENSG00000094804 802
ENSG00000094841 317
ENSG00000094880 499
ENSG00000094914 399
ENSG00000094916 558
ENSG00000094963 532
ENSG00000094975 262
ENSG00000095002 193
ENSG00000095015 1313
ENSG00000095059 1270
ENSG00000095066 728
ENSG00000095110 292
ENSG00000095139 953
ENSG00000095203 598
ENSG00000095209 299
ENSG00000095261 377
ENSG00000095303 375
ENSG00000095319 1316
ENSG00000095321 446
ENSG00000095370 575
ENSG00000095380 317
ENSG00000095383 893
ENSG00000095397 153
ENSG00000095464 854
ENSG00000095485 293
ENSG00000095539 770
ENSG00000095564 158
ENSG00000095574 585
ENSG00000095585 1417
ENSG00000095587 1013
ENSG00000095596 2442
ENSG00000095627 1228
ENSG00000095637 1141
ENSG00000095713 395
ENSG00000095739 211
ENSG00000095752 178
ENSG00000095777 1032
ENSG00000095787 237
ENSG00000095794 353
ENSG00000095906 320
ENSG00000095917 275
ENSG00000095932 1011
ENSG00000095951 1214
ENSG00000095970 234
ENSG00000095981 330
ENSG00000096006 243
ENSG00000096060 459
ENSG00000096063 671
ENSG00000096070 1214
ENSG00000096080 130
ENSG00000096087 222
ENSG00000096088 388
ENSG00000096092 355
ENSG00000096093 831
ENSG00000096141 297
ENSG00000096148 241
ENSG00000096150 135
ENSG00000096155 1132
ENSG00000096171 127
ENSG00000096238 1640
ENSG00000096264 304
ENSG00000096384 732
ENSG00000096395 509
ENSG00000096401 191
ENSG00000096433 2701
ENSG00000096467 558
ENSG00000096474 834
ENSG00000096654 571
ENSG00000096696 470
ENSG00000096717 387
ENSG00000096746 449
ENSG00000096872 429
ENSG00000096968 1154
ENSG00000096996 422
ENSG00000097007 366
ENSG00000097021 252
ENSG00000097033 707
ENSG00000097046 531
ENSG00000097096 735
ENSG00000099139 755
ENSG00000099194 889
ENSG00000099203 1094
ENSG00000099204 1182
ENSG00000099219 284
ENSG00000099246 212
ENSG00000099250 142
ENSG00000099256 261
ENSG00000099260 673
ENSG00000099282 270
ENSG00000099284 128
ENSG00000099290 409
ENSG00000099308 1798
ENSG00000099326 1121
ENSG00000099330 154
ENSG00000099331 2548
ENSG00000099337 499
ENSG00000099338 141
ENSG00000099341 389
ENSG00000099364 805
ENSG00000099365 288
ENSG00000099377 372
ENSG00000099381 492
ENSG00000099385 202
ENSG00000099389 50
ENSG00000099399 347
ENSG00000099617 205
ENSG00000099622 686
ENSG00000099624 529
ENSG00000099625 238
ENSG00000099715 1347
ENSG00000099721 191
ENSG00000099725 358
ENSG00000099749 113
ENSG00000099769 1657
ENSG00000099783 589
ENSG00000099785 289
ENSG00000099795 128
ENSG00000099797 160
ENSG00000099800 90
ENSG00000099804 375
ENSG00000099810 580
ENSG00000099812 215
ENSG00000099814 1101
ENSG00000099817 481
ENSG00000099821 631
ENSG00000099822 890
ENSG00000099834 377
ENSG00000099840 473
ENSG00000099849 369
ENSG00000099860 165
ENSG00000099864 551
ENSG00000099866 209
ENSG00000099869 417
ENSG00000099875 465
ENSG00000099882 1253
ENSG00000099889 271
ENSG00000099899 659
ENSG00000099901 729
ENSG00000099904 308
ENSG00000099910 536
ENSG00000099917 1454
ENSG00000099937 135
ENSG00000099940 206
ENSG00000099942 245
ENSG00000099949 299
ENSG00000099953 476
ENSG00000099954 511
ENSG00000099956 1413
ENSG00000099957 422
ENSG00000099958 239
ENSG00000099960 619
ENSG00000099964 550
ENSG00000099968 334
ENSG00000099972 1896
ENSG00000099974 232
ENSG00000099977 2298
ENSG00000099985 440
ENSG00000099991 362
ENSG00000099992 292
ENSG00000099994 747
ENSG00000099995 346
ENSG00000099998 568
ENSG00000099999 703
ENSG00000100003 715
ENSG00000100010 717
ENSG00000100012 403
ENSG00000100014 141
ENSG00000100023 166
ENSG00000100024 144
ENSG00000100027 239
ENSG00000100028 118
ENSG00000100029 933
ENSG00000100030 517
ENSG00000100031 300
ENSG00000100033 186
ENSG00000100034 766
ENSG00000100036 313
ENSG00000100038 1001
ENSG00000100053 205
ENSG00000100055 400
ENSG00000100056 388
ENSG00000100058 252
ENSG00000100060 757
ENSG00000100065 277
ENSG00000100068 1950
ENSG00000100075 289
ENSG00000100077 689
ENSG00000100078 849
ENSG00000100079 135
ENSG00000100083 580
ENSG00000100084 724
ENSG00000100092 369
ENSG00000100095 688
ENSG00000100097 336
ENSG00000100099 1004
ENSG00000100100 736
ENSG00000100101 719
ENSG00000100104 464
ENSG00000100105 770
ENSG00000100106 567
ENSG00000100109 198
ENSG00000100116 775
ENSG00000100118 325
ENSG00000100121 225
ENSG00000100122 196
ENSG00000100124 530
ENSG00000100129 1220
ENSG00000100138 472
ENSG00000100139 115
ENSG00000100141 290
ENSG00000100142 210
ENSG00000100146 213
ENSG00000100147 964
ENSG00000100150 294
ENSG00000100151 652
ENSG00000100154 843
ENSG00000100156 478
ENSG00000100162 344
ENSG00000100167 361
ENSG00000100170 1179
ENSG00000100191 718
ENSG00000100196 212
ENSG00000100197 490
ENSG00000100201 950
ENSG00000100206 382
ENSG00000100207 345
ENSG00000100209 76
ENSG00000100211 389
ENSG00000100216 145
ENSG00000100218 366
ENSG00000100219 301
ENSG00000100220 160
ENSG00000100221 988
ENSG00000100225 293
ENSG00000100226 113
ENSG00000100227 368
ENSG00000100228 201
ENSG00000100234 220
ENSG00000100239 943
ENSG00000100241 1195
ENSG00000100242 812
ENSG00000100243 276
ENSG00000100246 190
ENSG00000100249 2151
ENSG00000100253 3664
ENSG00000100258 567
ENSG00000100262 521
ENSG00000100263 364
ENSG00000100266 444
ENSG00000100271 815
ENSG00000100276 716
ENSG00000100280 907
ENSG00000100281 317
ENSG00000100284 274
ENSG00000100285 373
ENSG00000100288 457
ENSG00000100290 2177
ENSG00000100292 724
ENSG00000100294 532
ENSG00000100296 257
ENSG00000100297 863
ENSG00000100298 384
ENSG00000100299 348
ENSG00000100300 385
ENSG00000100302 184
ENSG00000100304 538
ENSG00000100307 191
ENSG00000100311 211
ENSG00000100312 691
ENSG00000100314 173
ENSG00000100316 374
ENSG00000100319 229
ENSG00000100320 174
ENSG00000100321 258
ENSG00000100324 342
ENSG00000100325 400
ENSG00000100330 643
ENSG00000100335 1091
ENSG00000100336 402
ENSG00000100341 253
ENSG00000100342 345
ENSG00000100344 504
ENSG00000100345 1937
ENSG00000100346 2353
ENSG00000100347 694
ENSG00000100348 397
ENSG00000100350 486
ENSG00000100351 841
ENSG00000100353 913
ENSG00000100354 2968
ENSG00000100357 425
ENSG00000100359 1006
ENSG00000100360 184
ENSG00000100362 453
ENSG00000100364 607
ENSG00000100365 526
ENSG00000100368 378
ENSG00000100372 270
ENSG00000100373 184
ENSG00000100376 589
ENSG00000100379 428
ENSG00000100380 259
ENSG00000100385 272
ENSG00000100387 158
ENSG00000100393 864
ENSG00000100395 772
ENSG00000100399 184
ENSG00000100401 404
ENSG00000100403 971
ENSG00000100410 2039
ENSG00000100412 359
ENSG00000100413 223
ENSG00000100416 747
ENSG00000100417 882
ENSG00000100418 194
ENSG00000100422 267
ENSG00000100425 316
ENSG00000100426 234
ENSG00000100427 143
ENSG00000100429 93
ENSG00000100433 374
ENSG00000100439 409
ENSG00000100441 1072
ENSG00000100442 142
ENSG00000100445 140
ENSG00000100448 484
ENSG00000100450 247
ENSG00000100453 262
ENSG00000100461 420
ENSG00000100462 531
ENSG00000100473 3063
ENSG00000100478 1137
ENSG00000100479 2286
ENSG00000100483 1172
ENSG00000100485 1333
ENSG00000100490 579
ENSG00000100503 142
ENSG00000100504 843
ENSG00000100505 551
ENSG00000100519 253
ENSG00000100522 374
ENSG00000100523 903
ENSG00000100526 1030
ENSG00000100528 139
ENSG00000100532 301
ENSG00000100554 427
ENSG00000100557 328
ENSG00000100558 4684
ENSG00000100564 983
ENSG00000100565 65
ENSG00000100567 234
ENSG00000100568 203
ENSG00000100575 103
ENSG00000100577 876
ENSG00000100578 539
ENSG00000100580 240
ENSG00000100583 462
ENSG00000100591 848
ENSG00000100592 302
ENSG00000100593 201
ENSG00000100596 473
ENSG00000100599 895
ENSG00000100600 537
ENSG00000100601 611
ENSG00000100603 565
ENSG00000100604 675
ENSG00000100605 194
ENSG00000100612 260
ENSG00000100614 52
ENSG00000100625 332
ENSG00000100626 291
ENSG00000100628 335
ENSG00000100629 163
ENSG00000100632 486
ENSG00000100644 222
ENSG00000100647 648
ENSG00000100650 494
ENSG00000100652 358
ENSG00000100664 154
ENSG00000100665 723
ENSG00000100678 921
ENSG00000100697 1193
ENSG00000100711 471
ENSG00000100714 688
ENSG00000100721 498
ENSG00000100722 1668
ENSG00000100726 485
ENSG00000100731 291
ENSG00000100739 503
ENSG00000100744 420
ENSG00000100749 1428
ENSG00000100764 413
ENSG00000100767 386
ENSG00000100784 772
ENSG00000100796 481
ENSG00000100802 167
ENSG00000100804 264
ENSG00000100811 259
ENSG00000100813 517
ENSG00000100814 212
ENSG00000100815 476
ENSG00000100823 77
ENSG00000100829 299
ENSG00000100836 636
ENSG00000100842 817
ENSG00000100852 946
ENSG00000100865 1197
ENSG00000100867 313
ENSG00000100883 144
ENSG00000100884 593
ENSG00000100888 2997
ENSG00000100889 622
ENSG00000100890 403
ENSG00000100897 942
ENSG00000100902 241
ENSG00000100906 388
ENSG00000100908 473
ENSG00000100911 249
ENSG00000100916 75
ENSG00000100918 183
ENSG00000100926 258
ENSG00000100931 213
ENSG00000100934 303
ENSG00000100938 345
ENSG00000100941 131
ENSG00000100949 128
ENSG00000100968 1075
ENSG00000100979 627
ENSG00000100982 399
ENSG00000100983 637
ENSG00000100985 467
ENSG00000100987 244
ENSG00000100991 173
ENSG00000100994 89
ENSG00000100997 673
ENSG00000101000 807
ENSG00000101003 310
ENSG00000101004 515
ENSG00000101017 277
ENSG00000101019 309
ENSG00000101040 1102
ENSG00000101049 431
ENSG00000101052 132
ENSG00000101057 752
ENSG00000101074 224
ENSG00000101076 557
ENSG00000101079 371
ENSG00000101082 276
ENSG00000101084 673
ENSG00000101096 943
ENSG00000101098 308
ENSG00000101104 649
ENSG00000101109 435
ENSG00000101115 1300
ENSG00000101126 1131
ENSG00000101132 197
ENSG00000101134 326
ENSG00000101138 159
ENSG00000101144 513
ENSG00000101146 308
ENSG00000101150 204
ENSG00000101152 241
ENSG00000101158 580
ENSG00000101160 376
ENSG00000101161 522
ENSG00000101162 446
ENSG00000101166 172
ENSG00000101180 359
ENSG00000101181 492
ENSG00000101182 256
ENSG00000101187 710
ENSG00000101188 530
ENSG00000101189 214
ENSG00000101190 384
ENSG00000101191 287
ENSG00000101193 345
ENSG00000101194 469
ENSG00000101197 4829
ENSG00000101198 197
ENSG00000101199 175
ENSG00000101200 125
ENSG00000101203 1142
ENSG00000101204 503
ENSG00000101210 462
ENSG00000101213 214
ENSG00000101216 573
ENSG00000101220 1237
ENSG00000101222 302
ENSG00000101224 524
ENSG00000101230 428
ENSG00000101236 1623
ENSG00000101246 341
ENSG00000101247 384
ENSG00000101251 794
ENSG00000101255 343
ENSG00000101265 344
ENSG00000101266 217
ENSG00000101276 79
ENSG00000101278 365
ENSG00000101280 496
ENSG00000101282 272
ENSG00000101290 461
ENSG00000101292 393
ENSG00000101294 488
ENSG00000101298 98
ENSG00000101306 445
ENSG00000101307 259
ENSG00000101310 765
ENSG00000101311 166
ENSG00000101321 641
ENSG00000101323 217
ENSG00000101327 605
ENSG00000101331 576
ENSG00000101333 1234
ENSG00000101335 151
ENSG00000101336 66
ENSG00000101337 589
ENSG00000101342 1423
ENSG00000101343 1266
ENSG00000101346 1012
ENSG00000101347 1589
ENSG00000101349 681
ENSG00000101350 702
ENSG00000101353 566
ENSG00000101361 524
ENSG00000101363 879
ENSG00000101365 366
ENSG00000101367 332
ENSG00000101384 823
ENSG00000101391 79
ENSG00000101400 282
ENSG00000101405 875
ENSG00000101407 1070
ENSG00000101412 1649
ENSG00000101413 312
ENSG00000101417 195
ENSG00000101421 222
ENSG00000101425 453
ENSG00000101435 142
ENSG00000101438 213
ENSG00000101439 98
ENSG00000101440 232
ENSG00000101441 1117
ENSG00000101442 153
ENSG00000101443 220
ENSG00000101444 611
ENSG00000101445 528
ENSG00000101446 252
ENSG00000101447 747
ENSG00000101448 193
ENSG00000101452 576
ENSG00000101457 230
ENSG00000101460 1858
ENSG00000101463 238
ENSG00000101464 578
ENSG00000101470 161
ENSG00000101473 207
ENSG00000101474 76
ENSG00000101489 465
ENSG00000101493 400
ENSG00000101542 772
ENSG00000101544 76
ENSG00000101546 1594
ENSG00000101557 863
ENSG00000101558 521
ENSG00000101574 395
ENSG00000101577 890
ENSG00000101596 2005
ENSG00000101605 224
ENSG00000101608 172
ENSG00000101624 647
ENSG00000101638 359
ENSG00000101639 1584
ENSG00000101654 187
ENSG00000101665 496
ENSG00000101670 499
ENSG00000101680 142
ENSG00000101695 1314
ENSG00000101745 2663
ENSG00000101746 219
ENSG00000101751 713
ENSG00000101752 131
ENSG00000101773 425
ENSG00000101782 552
ENSG00000101811 431
ENSG00000101812 126
ENSG00000101825 228
ENSG00000101842 474
ENSG00000101843 123
ENSG00000101844 314
ENSG00000101846 1159
ENSG00000101849 514
ENSG00000101850 305
ENSG00000101856 321
ENSG00000101868 485
ENSG00000101871 477
ENSG00000101882 402
ENSG00000101883 686
ENSG00000101888 140
ENSG00000101890 1103
ENSG00000101892 279
ENSG00000101898 878
ENSG00000101901 214
ENSG00000101911 253
ENSG00000101916 1049
ENSG00000101928 114
ENSG00000101935 206
ENSG00000101938 99
ENSG00000101940 423
ENSG00000101945 462
ENSG00000101951 146
ENSG00000101955 465
ENSG00000101958 457
ENSG00000101966 180
ENSG00000101972 1258
ENSG00000101974 1177
ENSG00000101977 1137
ENSG00000101981 187
ENSG00000101986 274
ENSG00000101997 762
ENSG00000102001 2313
ENSG00000102003 977
ENSG00000102007 738
ENSG00000102010 1282
ENSG00000102021 346
ENSG00000102024 627
ENSG00000102030 396
ENSG00000102032 342
ENSG00000102034 371
ENSG00000102038 463
ENSG00000102043 660
ENSG00000102048 288
ENSG00000102050 185
ENSG00000102053 599
ENSG00000102054 1792
ENSG00000102055 205
ENSG00000102057 635
ENSG00000102069 529
ENSG00000102076 364
ENSG00000102078 323
ENSG00000102080 410
ENSG00000102081 255
ENSG00000102096 404
ENSG00000102098 208
ENSG00000102100 337
ENSG00000102103 21
ENSG00000102104 444
ENSG00000102109 496
ENSG00000102119 327
ENSG00000102125 789
ENSG00000102128 281
ENSG00000102144 604
ENSG00000102145 101
ENSG00000102158 334
ENSG00000102172 273
ENSG00000102174 983
ENSG00000102178 117
ENSG00000102181 1982
ENSG00000102189 1238
ENSG00000102195 362
ENSG00000102218 950
ENSG00000102221 790
ENSG00000102225 692
ENSG00000102226 798
ENSG00000102230 367
ENSG00000102239 1205
ENSG00000102241 476
ENSG00000102243 615
ENSG00000102245 164
ENSG00000102265 378
ENSG00000102271 587
ENSG00000102287 452
ENSG00000102290 374
ENSG00000102302 782
ENSG00000102309 163
ENSG00000102312 291
ENSG00000102313 494
ENSG00000102316 778
ENSG00000102317 530
ENSG00000102349 302
ENSG00000102359 638
ENSG00000102362 610
ENSG00000102383 488
ENSG00000102384 247
ENSG00000102385 263
ENSG00000102387 677
ENSG00000102390 94
ENSG00000102391 123
ENSG00000102393 550
ENSG00000102401 632
ENSG00000102409 111
ENSG00000102445 151
ENSG00000102452 1093
ENSG00000102466 245
ENSG00000102468 366
ENSG00000102471 221
ENSG00000102524 321
ENSG00000102531 1017
ENSG00000102539 508
ENSG00000102543 454
ENSG00000102547 118
ENSG00000102554 470
ENSG00000102572 368
ENSG00000102575 438
ENSG00000102580 621
ENSG00000102595 1531
ENSG00000102606 776
ENSG00000102678 233
ENSG00000102683 413
ENSG00000102699 533
ENSG00000102710 351
ENSG00000102738 439
ENSG00000102743 153
ENSG00000102753 529
ENSG00000102755 516
ENSG00000102760 632
ENSG00000102763 925
ENSG00000102780 791
ENSG00000102781 454
ENSG00000102786 1019
ENSG00000102794 393
ENSG00000102796 260
ENSG00000102802 430
ENSG00000102804 307
ENSG00000102805 438
ENSG00000102837 406
ENSG00000102854 702
ENSG00000102858 79
ENSG00000102870 1048
ENSG00000102871 582
ENSG00000102878 536
ENSG00000102879 318
ENSG00000102882 360
ENSG00000102886 539
ENSG00000102890 720
ENSG00000102891 68
ENSG00000102893 1235
ENSG00000102897 582
ENSG00000102898 349
ENSG00000102900 741
ENSG00000102901 138
ENSG00000102904 123
ENSG00000102908 1347
ENSG00000102910 959
ENSG00000102921 583
ENSG00000102924 474
ENSG00000102931 161
ENSG00000102934 336
ENSG00000102935 688
ENSG00000102962 134
ENSG00000102967 500
ENSG00000102970 120
ENSG00000102974 445
ENSG00000102977 432
ENSG00000102978 1174
ENSG00000102981 385
ENSG00000102984 136
ENSG00000102996 582
ENSG00000103005 139
ENSG00000103018 242
ENSG00000103021 446
ENSG00000103023 113
ENSG00000103024 337
ENSG00000103034 375
ENSG00000103035 1056
ENSG00000103037 1442
ENSG00000103042 456
ENSG00000103043 81
ENSG00000103044 552
ENSG00000103047 493
ENSG00000103051 828
ENSG00000103056 281
ENSG00000103061 771
ENSG00000103064 511
ENSG00000103066 231
ENSG00000103067 681
ENSG00000103089 955
ENSG00000103091 357
ENSG00000103111 555
ENSG00000103121 433
ENSG00000103126 327
ENSG00000103145 1159
ENSG00000103148 132
ENSG00000103150 648
ENSG00000103152 336
ENSG00000103154 351
ENSG00000103160 98
ENSG00000103168 588
ENSG00000103174 344
ENSG00000103175 93
ENSG00000103184 406
ENSG00000103187 669
ENSG00000103194 1134
ENSG00000103196 500
ENSG00000103197 180
ENSG00000103199 544
ENSG00000103200 152
ENSG00000103202 70
ENSG00000103222 353
ENSG00000103226 1267
ENSG00000103227 365
ENSG00000103241 319
ENSG00000103245 292
ENSG00000103248 656
ENSG00000103249 869
ENSG00000103253 578
ENSG00000103254 362
ENSG00000103257 384
ENSG00000103260 311
ENSG00000103264 745
ENSG00000103266 826
ENSG00000103269 441
ENSG00000103274 615
ENSG00000103275 183
ENSG00000103310 638
ENSG00000103313 521
ENSG00000103316 319
ENSG00000103319 437
ENSG00000103326 684
ENSG00000103335 118
ENSG00000103342 437
ENSG00000103343 590
ENSG00000103351 101
ENSG00000103353 764
ENSG00000103355 313
ENSG00000103356 645
ENSG00000103363 753
ENSG00000103365 639
ENSG00000103375 342
ENSG00000103381 956
ENSG00000103404 517
ENSG00000103415 288
ENSG00000103423 412
ENSG00000103426 472
ENSG00000103429 111
ENSG00000103449 432
ENSG00000103460 488
ENSG00000103479 228
ENSG00000103485 796
ENSG00000103489 527
ENSG00000103490 278
ENSG00000103494 242
ENSG00000103495 160
ENSG00000103496 289
ENSG00000103502 1444
ENSG00000103507 556
ENSG00000103510 828
ENSG00000103512 860
ENSG00000103522 176
ENSG00000103528 645
ENSG00000103534 307
ENSG00000103540 294
ENSG00000103544 79
ENSG00000103546 599
ENSG00000103549 975
ENSG00000103550 154
ENSG00000103569 261
ENSG00000103591 338
ENSG00000103599 443
ENSG00000103642 138
ENSG00000103647 525
ENSG00000103653 926
ENSG00000103657 417
ENSG00000103671 3038
ENSG00000103707 632
ENSG00000103710 803
ENSG00000103723 1094
ENSG00000103740 88
ENSG00000103742 178
ENSG00000103769 186
ENSG00000103811 255
ENSG00000103852 569
ENSG00000103855 80
ENSG00000103876 461
ENSG00000103888 305
ENSG00000103932 133
ENSG00000103942 354
ENSG00000103966 546
ENSG00000103978 226
ENSG00000103994 766
ENSG00000103995 986
ENSG00000104043 1310
ENSG00000104044 1036
ENSG00000104047 627
ENSG00000104055 684
ENSG00000104059 1905
ENSG00000104064 574
ENSG00000104067 568
ENSG00000104081 2724
ENSG00000104093 3027
ENSG00000104112 617
ENSG00000104129 782
ENSG00000104131 325
ENSG00000104133 552
ENSG00000104140 258
ENSG00000104142 839
ENSG00000104147 233
ENSG00000104154 388
ENSG00000104164 252
ENSG00000104177 296
ENSG00000104205 427
ENSG00000104213 1106
ENSG00000104218 566
ENSG00000104219 485
ENSG00000104221 415
ENSG00000104228 1127
ENSG00000104231 681
ENSG00000104237 2480
ENSG00000104267 261
ENSG00000104290 565
ENSG00000104299 995
ENSG00000104312 671
ENSG00000104313 919
ENSG00000104320 180
ENSG00000104321 432
ENSG00000104324 911
ENSG00000104325 292
ENSG00000104327 350
ENSG00000104331 288
ENSG00000104332 1148
ENSG00000104341 233
ENSG00000104343 321
ENSG00000104356 512
ENSG00000104361 410
ENSG00000104365 745
ENSG00000104368 292
ENSG00000104369 278
ENSG00000104371 350
ENSG00000104375 547
ENSG00000104381 367
ENSG00000104388 221
ENSG00000104408 548
ENSG00000104412 566
ENSG00000104413 229
ENSG00000104415 360
ENSG00000104419 133
ENSG00000104427 166
ENSG00000104432 459
ENSG00000104435 149
ENSG00000104442 343
ENSG00000104447 1104
ENSG00000104450 417
ENSG00000104472 406
ENSG00000104490 176
ENSG00000104497 342
ENSG00000104499 970
ENSG00000104517 5183
ENSG00000104518 508
ENSG00000104522 810
ENSG00000104524 320
ENSG00000104529 225
ENSG00000104537 505
ENSG00000104549 400
ENSG00000104611 576
ENSG00000104613 110
ENSG00000104626 247
ENSG00000104635 371
ENSG00000104637 581
ENSG00000104643 704
ENSG00000104660 167
ENSG00000104671 182
ENSG00000104679 382
ENSG00000104687 474
ENSG00000104689 747
ENSG00000104691 489
ENSG00000104695 309
ENSG00000104714 104
ENSG00000104722 543
ENSG00000104723 110
ENSG00000104725 900
ENSG00000104728 516
ENSG00000104731 382
ENSG00000104738 808
ENSG00000104755 355
ENSG00000104756 473
ENSG00000104760 551
ENSG00000104763 275
ENSG00000104765 1099
ENSG00000104774 1139
ENSG00000104777 575
ENSG00000104783 736
ENSG00000104804 542
ENSG00000104805 319
ENSG00000104808 333
ENSG00000104812 2422
ENSG00000104814 250
ENSG00000104818 187
ENSG00000104823 775
ENSG00000104824 463
ENSG00000104825 317
ENSG00000104826 658
ENSG00000104827 165
ENSG00000104833 434
ENSG00000104835 514
ENSG00000104848 529
ENSG00000104852 2226
ENSG00000104853 277
ENSG00000104856 142
ENSG00000104859 1147
ENSG00000104863 233
ENSG00000104866 355
ENSG00000104870 280
ENSG00000104872 548
ENSG00000104879 381
ENSG00000104880 2063
ENSG00000104881 89
ENSG00000104883 259
ENSG00000104884 297
ENSG00000104885 725
ENSG00000104886 793
ENSG00000104888 290
ENSG00000104889 286
ENSG00000104892 622
ENSG00000104894 337
ENSG00000104897 793
ENSG00000104899 428
ENSG00000104901 224
ENSG00000104903 212
ENSG00000104904 439
ENSG00000104907 733
ENSG00000104915 303
ENSG00000104918 111
ENSG00000104921 287
ENSG00000104936 570
ENSG00000104938 328
ENSG00000104941 1431
ENSG00000104946 767
ENSG00000104951 337
ENSG00000104953 773
ENSG00000104957 896
ENSG00000104960 368
ENSG00000104964 527
ENSG00000104967 510
ENSG00000104969 644
ENSG00000104970 387
ENSG00000104972 481
ENSG00000104973 989
ENSG00000104974 373
ENSG00000104976 368
ENSG00000104979 561
ENSG00000104980 194
ENSG00000104983 550
ENSG00000104998 403
ENSG00000105011 204
ENSG00000105048 210
ENSG00000105053 508
ENSG00000105058 372
ENSG00000105063 521
ENSG00000105072 176
ENSG00000105085 747
ENSG00000105088 485
ENSG00000105122 205
ENSG00000105127 2319
ENSG00000105131 439
ENSG00000105132 640
ENSG00000105135 575
ENSG00000105136 676
ENSG00000105137 501
ENSG00000105141 341
ENSG00000105143 524
ENSG00000105146 344
ENSG00000105171 199
ENSG00000105173 292
ENSG00000105176 449
ENSG00000105185 469
ENSG00000105186 1709
ENSG00000105193 145
ENSG00000105197 452
ENSG00000105198 782
ENSG00000105202 333
ENSG00000105204 763
ENSG00000105205 567
ENSG00000105216 647
ENSG00000105219 330
ENSG00000105220 791
ENSG00000105221 480
ENSG00000105223 933
ENSG00000105227 151
ENSG00000105229 628
ENSG00000105245 2115
ENSG00000105246 243
ENSG00000105248 631
ENSG00000105251 672
ENSG00000105254 108
ENSG00000105255 145
ENSG00000105258 172
ENSG00000105261 678
ENSG00000105270 1046
ENSG00000105278 310
ENSG00000105281 546
ENSG00000105287 912
ENSG00000105289 1190
ENSG00000105290 511
ENSG00000105298 480
ENSG00000105321 538
ENSG00000105323 346
ENSG00000105325 591
ENSG00000105327 1972
ENSG00000105329 160
ENSG00000105339 1274
ENSG00000105341 142
ENSG00000105352 252
ENSG00000105355 846
ENSG00000105357 1938
ENSG00000105364 348
ENSG00000105366 467
ENSG00000105369 359
ENSG00000105370 707
ENSG00000105371 547
ENSG00000105372 152
ENSG00000105373 1560
ENSG00000105374 158
ENSG00000105376 271
ENSG00000105379 333
ENSG00000105383 282
ENSG00000105388 244
ENSG00000105392 120
ENSG00000105393 520
ENSG00000105397 608
ENSG00000105398 79
ENSG00000105401 297
ENSG00000105402 926
ENSG00000105404 57
ENSG00000105409 1020
ENSG00000105426 657
ENSG00000105427 475
ENSG00000105428 936
ENSG00000105429 1229
ENSG00000105438 396
ENSG00000105443 398
ENSG00000105447 336
ENSG00000105464 1236
ENSG00000105467 229
ENSG00000105472 316
ENSG00000105479 377
ENSG00000105483 1037
ENSG00000105486 260
ENSG00000105492 551
ENSG00000105497 407
ENSG00000105499 781
ENSG00000105501 410
ENSG00000105507 275
ENSG00000105509 349
ENSG00000105514 227
ENSG00000105516 372
ENSG00000105518 226
ENSG00000105519 151
ENSG00000105520 325
ENSG00000105523 585
ENSG00000105538 357
ENSG00000105549 461
ENSG00000105550 211
ENSG00000105552 386
ENSG00000105556 536
ENSG00000105559 300
ENSG00000105568 524
ENSG00000105576 890
ENSG00000105583 480
ENSG00000105605 260
ENSG00000105607 1583
ENSG00000105609 448
ENSG00000105610 389
ENSG00000105612 475
ENSG00000105613 686
ENSG00000105617 61
ENSG00000105618 504
ENSG00000105619 235
ENSG00000105639 1132
ENSG00000105640 184
ENSG00000105641 659
ENSG00000105642 384
ENSG00000105643 433
ENSG00000105647 724
ENSG00000105649 211
ENSG00000105650 736
ENSG00000105655 263
ENSG00000105656 397
ENSG00000105662 401
ENSG00000105663 4911
ENSG00000105664 202
ENSG00000105668 335
ENSG00000105669 511
ENSG00000105671 455
ENSG00000105672 477
ENSG00000105675 246
ENSG00000105676 935
ENSG00000105677 798
ENSG00000105679 482
ENSG00000105695 335
ENSG00000105696 277
ENSG00000105697 499
ENSG00000105698 310
ENSG00000105699 339
ENSG00000105700 117
ENSG00000105701 259
ENSG00000105705 639
ENSG00000105707 1158
ENSG00000105708 501
ENSG00000105711 2009
ENSG00000105717 434
ENSG00000105722 628
ENSG00000105723 522
ENSG00000105726 1039
ENSG00000105732 645
ENSG00000105737 956
ENSG00000105738 1722
ENSG00000105750 738
ENSG00000105755 617
ENSG00000105767 398
ENSG00000105771 201
ENSG00000105778 1079
ENSG00000105784 446
ENSG00000105792 253
ENSG00000105793 284
ENSG00000105808 804
ENSG00000105810 292
ENSG00000105819 525
ENSG00000105821 554
ENSG00000105825 304
ENSG00000105829 111
ENSG00000105835 991
ENSG00000105849 510
ENSG00000105851 1044
ENSG00000105852 354
ENSG00000105854 355
ENSG00000105855 798
ENSG00000105856 141
ENSG00000105865 185
ENSG00000105866 781
ENSG00000105875 1748
ENSG00000105877 4471
ENSG00000105879 1189
ENSG00000105880 240
ENSG00000105887 166
ENSG00000105889 459
ENSG00000105894 593
ENSG00000105926 675
ENSG00000105928 338
ENSG00000105929 830
ENSG00000105939 300
ENSG00000105948 672
ENSG00000105953 257
ENSG00000105954 263
ENSG00000105963 247
ENSG00000105967 476
ENSG00000105968 129
ENSG00000105971 178
ENSG00000105972 216
ENSG00000105974 303
ENSG00000105976 293
ENSG00000105982 1072
ENSG00000105983 623
ENSG00000105989 391
ENSG00000105991 388
ENSG00000105993 348
ENSG00000105996 335
ENSG00000105997 376
ENSG00000106003 904
ENSG00000106004 320
ENSG00000106006 270
ENSG00000106009 449
ENSG00000106012 449
ENSG00000106013 727
ENSG00000106018 457
ENSG00000106025 253
ENSG00000106028 385
ENSG00000106031 313
ENSG00000106034 295
ENSG00000106038 2033
ENSG00000106049 286
ENSG00000106052 758
ENSG00000106066 658
ENSG00000106069 459
ENSG00000106070 395
ENSG00000106077 306
ENSG00000106078 1204
ENSG00000106080 201
ENSG00000106086 1121
ENSG00000106089 294
ENSG00000106100 431
ENSG00000106105 1343
ENSG00000106113 444
ENSG00000106121 360
ENSG00000106123 987
ENSG00000106125 271
ENSG00000106128 345
ENSG00000106133 423
ENSG00000106144 404
ENSG00000106153 118
ENSG00000106178 120
ENSG00000106211 509
ENSG00000106236 432
ENSG00000106244 671
ENSG00000106245 619
ENSG00000106246 206
ENSG00000106258 503
ENSG00000106261 472
ENSG00000106263 1382
ENSG00000106266 387
ENSG00000106268 212
ENSG00000106278 1430
ENSG00000106290 622
ENSG00000106299 264
ENSG00000106302 417
ENSG00000106304 481
ENSG00000106305 312
ENSG00000106327 760
ENSG00000106328 492
ENSG00000106330 518
ENSG00000106331 479
ENSG00000106333 3336
ENSG00000106336 403
ENSG00000106341 244
ENSG00000106344 1060
ENSG00000106346 358
ENSG00000106348 876
ENSG00000106351 406
ENSG00000106355 139
ENSG00000106366 338
ENSG00000106367 423
ENSG00000106384 334
ENSG00000106392 318
ENSG00000106397 737
ENSG00000106399 270
ENSG00000106400 1918
ENSG00000106404 239
ENSG00000106410 412
ENSG00000106415 617
ENSG00000106436 1914
ENSG00000106443 300
ENSG00000106459 1150
ENSG00000106460 262
ENSG00000106462 747
ENSG00000106477 235
ENSG00000106479 632
ENSG00000106483 325
ENSG00000106484 393
ENSG00000106511 254
ENSG00000106524 941
ENSG00000106526 417
ENSG00000106536 301
ENSG00000106537 305
ENSG00000106538 454
ENSG00000106540 122
ENSG00000106541 580
ENSG00000106546 701
ENSG00000106554 151
ENSG00000106560 306
ENSG00000106565 235
ENSG00000106571 1586
ENSG00000106588 263
ENSG00000106591 161
ENSG00000106603 580
ENSG00000106605 195
ENSG00000106608 1440
ENSG00000106609 131
ENSG00000106610 134
ENSG00000106615 417
ENSG00000106617 331
ENSG00000106624 184
ENSG00000106628 1107
ENSG00000106631 147
ENSG00000106633 923
ENSG00000106635 210
ENSG00000106636 200
ENSG00000106638 522
ENSG00000106648 607
ENSG00000106665 1427
ENSG00000106682 1585
ENSG00000106683 295
ENSG00000106686 295
ENSG00000106688 574
ENSG00000106689 406
ENSG00000106692 173
ENSG00000106701 498
ENSG00000106714 1331
ENSG00000106723 248
ENSG00000106733 241
ENSG00000106771 344
ENSG00000106772 636
ENSG00000106780 2845
ENSG00000106785 407
ENSG00000106789 474
ENSG00000106799 461
ENSG00000106803 299
ENSG00000106804 1745
ENSG00000106809 904
ENSG00000106819 3477
ENSG00000106823 1845
ENSG00000106829 772
ENSG00000106852 402
ENSG00000106853 500
ENSG00000106868 361
ENSG00000106927 447
ENSG00000106948 203
ENSG00000106952 281
ENSG00000106976 669
ENSG00000106991 239
ENSG00000106992 84
ENSG00000106993 472
ENSG00000107014 185
ENSG00000107018 158
ENSG00000107020 461
ENSG00000107021 775
ENSG00000107036 309
ENSG00000107077 1096
ENSG00000107099 2140
ENSG00000107104 2985
ENSG00000107105 326
ENSG00000107130 275
ENSG00000107140 267
ENSG00000107147 491
ENSG00000107159 290
ENSG00000107164 710
ENSG00000107165 529
ENSG00000107175 341
ENSG00000107185 299
ENSG00000107186 362
ENSG00000107187 406
ENSG00000107201 547
ENSG00000107223 932
ENSG00000107242 562
ENSG00000107249 524
ENSG00000107262 89
ENSG00000107263 349
ENSG00000107281 106
ENSG00000107282 1248
ENSG00000107290 671
ENSG00000107295 368
ENSG00000107317 199
ENSG00000107331 2261
ENSG00000107338 402
ENSG00000107341 236
ENSG00000107362 131
ENSG00000107371 293
ENSG00000107372 227
ENSG00000107404 204
ENSG00000107438 411
ENSG00000107443 435
ENSG00000107447 606
ENSG00000107485 480
ENSG00000107518 791
ENSG00000107521 218
ENSG00000107537 95
ENSG00000107551 238
ENSG00000107554 387
ENSG00000107560 1283
ENSG00000107562 713
ENSG00000107566 443
ENSG00000107581 585
ENSG00000107593 1732
ENSG00000107611 68
ENSG00000107614 142
ENSG00000107618 134
ENSG00000107623 396
ENSG00000107625 724
ENSG00000107643 816
ENSG00000107651 610
ENSG00000107669 411
ENSG00000107672 247
ENSG00000107679 1271
ENSG00000107719 1186
ENSG00000107731 842
ENSG00000107736 828
ENSG00000107738 366
ENSG00000107742 439
ENSG00000107745 264
ENSG00000107758 521
ENSG00000107771 35
ENSG00000107779 1038
ENSG00000107789 1332
ENSG00000107796 686
ENSG00000107798 372
ENSG00000107807 1032
ENSG00000107815 267
ENSG00000107816 596
ENSG00000107819 322
ENSG00000107821 115
ENSG00000107829 454
ENSG00000107831 194
ENSG00000107833 214
ENSG00000107854 1327
ENSG00000107859 317
ENSG00000107862 395
ENSG00000107863 1191
ENSG00000107864 589
ENSG00000107872 188
ENSG00000107874 386
ENSG00000107882 330
ENSG00000107890 1146
ENSG00000107897 268
ENSG00000107902 247
ENSG00000107929 724
ENSG00000107937 478
ENSG00000107938 442
ENSG00000107949 392
ENSG00000107951 188
ENSG00000107954 78
ENSG00000107957 501
ENSG00000107959 382
ENSG00000107960 256
ENSG00000107968 606
ENSG00000107984 514
ENSG00000108001 575
ENSG00000108010 164
ENSG00000108018 2426
ENSG00000108021 1247
ENSG00000108039 962
ENSG00000108046 145
ENSG00000108055 1197
ENSG00000108061 395
ENSG00000108064 619
ENSG00000108091 278
ENSG00000108094 776
ENSG00000108100 730
ENSG00000108106 1292
ENSG00000108107 136
ENSG00000108175 170
ENSG00000108176 559
ENSG00000108179 301
ENSG00000108187 731
ENSG00000108219 204
ENSG00000108231 370
ENSG00000108239 444
ENSG00000108242 490
ENSG00000108244 424
ENSG00000108255 199
ENSG00000108256 495
ENSG00000108262 153
ENSG00000108264 335
ENSG00000108270 413
ENSG00000108272 244
ENSG00000108278 403
ENSG00000108292 1027
ENSG00000108294 201
ENSG00000108296 161
ENSG00000108298 188
ENSG00000108306 674
ENSG00000108309 249
ENSG00000108312 1302
ENSG00000108342 836
ENSG00000108344 908
ENSG00000108349 716
ENSG00000108352 1601
ENSG00000108370 180
ENSG00000108375 317
ENSG00000108379 352
ENSG00000108381 408
ENSG00000108384 384
ENSG00000108387 358
ENSG00000108389 1198
ENSG00000108395 728
ENSG00000108405 453
ENSG00000108406 1157
ENSG00000108417 467
ENSG00000108423 963
ENSG00000108424 516
ENSG00000108433 250
ENSG00000108439 289
ENSG00000108442 299
ENSG00000108443 745
ENSG00000108448 465
ENSG00000108465 1893
ENSG00000108468 247
ENSG00000108469 1208
ENSG00000108474 188
ENSG00000108479 348
ENSG00000108504 298
ENSG00000108506 2190
ENSG00000108509 1673
ENSG00000108510 2177
ENSG00000108511 269
ENSG00000108515 434
ENSG00000108516 401
ENSG00000108518 516
ENSG00000108523 237
ENSG00000108528 866
ENSG00000108551 834
ENSG00000108556 517
ENSG00000108557 980
ENSG00000108559 656
ENSG00000108561 245
ENSG00000108576 620
ENSG00000108578 505
ENSG00000108582 540
ENSG00000108587 675
ENSG00000108588 955
ENSG00000108590 178
ENSG00000108591 367
ENSG00000108592 246
ENSG00000108599 326
ENSG00000108602 381
ENSG00000108604 476
ENSG00000108622 532
ENSG00000108639 223
ENSG00000108641 327
ENSG00000108651 249
ENSG00000108654 619
ENSG00000108666 276
ENSG00000108669 190
ENSG00000108671 226
ENSG00000108679 366
ENSG00000108684 87
ENSG00000108688 91
ENSG00000108691 127
ENSG00000108700 99
ENSG00000108702 98
ENSG00000108733 326
ENSG00000108753 631
ENSG00000108759 416
ENSG00000108771 1386
ENSG00000108773 2671
ENSG00000108774 215
ENSG00000108784 530
ENSG00000108786 270
ENSG00000108788 919
ENSG00000108797 1028
ENSG00000108798 513
ENSG00000108799 3144
ENSG00000108813 287
ENSG00000108819 1098
ENSG00000108821 175
ENSG00000108823 274
ENSG00000108825 155
ENSG00000108826 216
ENSG00000108828 419
ENSG00000108829 371
ENSG00000108830 232
ENSG00000108839 312
ENSG00000108840 1084
ENSG00000108846 1545
ENSG00000108848 287
ENSG00000108849 432
ENSG00000108852 681
ENSG00000108854 757
ENSG00000108861 650
ENSG00000108878 531
ENSG00000108883 266
ENSG00000108924 362
ENSG00000108932 505
ENSG00000108946 995
ENSG00000108947 333
ENSG00000108950 205
ENSG00000108953 246
ENSG00000108960 270
ENSG00000108961 127
ENSG00000108963 378
ENSG00000108984 448
ENSG00000109016 957
ENSG00000109046 1432
ENSG00000109047 971
ENSG00000109061 1946
ENSG00000109062 299
ENSG00000109063 1941
ENSG00000109065 227
ENSG00000109066 266
ENSG00000109072 204
ENSG00000109079 285
ENSG00000109083 474
ENSG00000109084 176
ENSG00000109089 262
ENSG00000109099 246
ENSG00000109101 763
ENSG00000109103 372
ENSG00000109107 364
ENSG00000109111 1087
ENSG00000109113 225
ENSG00000109118 292
ENSG00000109132 284
ENSG00000109133 131
ENSG00000109158 492
ENSG00000109163 305
ENSG00000109171 568
ENSG00000109180 493
ENSG00000109181 523
ENSG00000109182 195
ENSG00000109184 304
ENSG00000109189 814
ENSG00000109193 302
ENSG00000109205 289
ENSG00000109208 86
ENSG00000109220 224
ENSG00000109238 114
ENSG00000109255 415
ENSG00000109265 1093
ENSG00000109270 423
ENSG00000109272 359
ENSG00000109320 502
ENSG00000109321 252
ENSG00000109323 911
ENSG00000109332 147
ENSG00000109339 424
ENSG00000109381 619
ENSG00000109390 153
ENSG00000109424 161
ENSG00000109436 897
ENSG00000109445 541
ENSG00000109452 977
ENSG00000109458 159
ENSG00000109466 748
ENSG00000109471 369
ENSG00000109472 1380
ENSG00000109475 135
ENSG00000109501 576
ENSG00000109511 727
ENSG00000109519 654
ENSG00000109534 154
ENSG00000109536 182
ENSG00000109572 898
ENSG00000109576 423
ENSG00000109586 622
ENSG00000109606 919
ENSG00000109610 154
ENSG00000109618 180
ENSG00000109625 374
ENSG00000109654 715
ENSG00000109667 477
ENSG00000109670 566
ENSG00000109674 332
ENSG00000109680 648
ENSG00000109684 245
ENSG00000109685 2696
ENSG00000109686 175
ENSG00000109689 685
ENSG00000109705 234
ENSG00000109736 579
ENSG00000109738 456
ENSG00000109743 317
ENSG00000109756 1077
ENSG00000109758 445
ENSG00000109762 169
ENSG00000109771 1435
ENSG00000109775 142
ENSG00000109787 355
ENSG00000109790 718
ENSG00000109794 661
ENSG00000109805 741
ENSG00000109814 463
ENSG00000109819 1404
ENSG00000109832 859
ENSG00000109846 173
ENSG00000109851 544
ENSG00000109854 159
ENSG00000109861 339
ENSG00000109881 958
ENSG00000109906 459
ENSG00000109911 547
ENSG00000109917 415
ENSG00000109919 389
ENSG00000109920 1071
ENSG00000109927 607
ENSG00000109929 618
ENSG00000109943 253
ENSG00000109944 559
ENSG00000109956 911
ENSG00000109971 643
ENSG00000109991 471
ENSG00000110002 270
ENSG00000110011 504
ENSG00000110013 398
ENSG00000110025 886
ENSG00000110031 612
ENSG00000110042 347
ENSG00000110046 140
ENSG00000110047 1231
ENSG00000110048 736
ENSG00000110057 457
ENSG00000110060 529
ENSG00000110063 420
ENSG00000110066 786
ENSG00000110074 673
ENSG00000110075 966
ENSG00000110076 1477
ENSG00000110077 132
ENSG00000110079 240
ENSG00000110080 350
ENSG00000110090 1500
ENSG00000110092 283
ENSG00000110104 332
ENSG00000110107 342
ENSG00000110108 575
ENSG00000110148 838
ENSG00000110169 338
ENSG00000110171 744
ENSG00000110172 131
ENSG00000110195 750
ENSG00000110200 331
ENSG00000110203 255
ENSG00000110218 773
ENSG00000110237 709
ENSG00000110243 396
ENSG00000110245 101
ENSG00000110274 1654
ENSG00000110315 664
ENSG00000110318 1076
ENSG00000110321 1600
ENSG00000110324 117
ENSG00000110328 598
ENSG00000110330 1403
ENSG00000110344 1083
ENSG00000110347 488
ENSG00000110367 1308
ENSG00000110375 260
ENSG00000110395 201
ENSG00000110400 326
ENSG00000110422 1198
ENSG00000110427 217
ENSG00000110429 442
ENSG00000110435 359
ENSG00000110436 542
ENSG00000110442 183
ENSG00000110446 729
ENSG00000110448 367
ENSG00000110455 245
ENSG00000110484 95
ENSG00000110492 352
ENSG00000110497 819
ENSG00000110514 382
ENSG00000110536 254
ENSG00000110583 1025
ENSG00000110619 812
ENSG00000110628 538
ENSG00000110651 288
ENSG00000110660 408
ENSG00000110665 404
ENSG00000110675 621
ENSG00000110680 490
ENSG00000110693 763
ENSG00000110696 429
ENSG00000110697 332
ENSG00000110700 132
ENSG00000110711 384
ENSG00000110713 819
ENSG00000110717 213
ENSG00000110719 856
ENSG00000110721 543
ENSG00000110723 885
ENSG00000110756 708
ENSG00000110768 316
ENSG00000110777 187
ENSG00000110786 926
ENSG00000110799 1590
ENSG00000110801 257
ENSG00000110811 708
ENSG00000110841 701
ENSG00000110844 957
ENSG00000110848 354
ENSG00000110851 1718
ENSG00000110852 174
ENSG00000110871 265
ENSG00000110876 669
ENSG00000110880 489
ENSG00000110881 512
ENSG00000110887 435
ENSG00000110888 709
ENSG00000110900 355
ENSG00000110906 473
ENSG00000110911 550
ENSG00000110917 194
ENSG00000110921 833
ENSG00000110925 755
ENSG00000110931 505
ENSG00000110934 593
ENSG00000110944 179
ENSG00000110955 553
ENSG00000110958 434
ENSG00000110975 518
ENSG00000110987 706
ENSG00000111011 334
ENSG00000111012 531
ENSG00000111046 255
ENSG00000111049 313
ENSG00000111052 749
ENSG00000111057 432
ENSG00000111058 480
ENSG00000111077 2201
ENSG00000111087 116
ENSG00000111110 546
ENSG00000111142 386
ENSG00000111144 1741
ENSG00000111145 428
ENSG00000111181 632
ENSG00000111186 380
ENSG00000111196 207
ENSG00000111199 790
ENSG00000111203 667
ENSG00000111206 376
ENSG00000111215 201
ENSG00000111218 692
ENSG00000111224 1025
ENSG00000111229 300
ENSG00000111231 310
ENSG00000111237 221
ENSG00000111241 268
ENSG00000111245 169
ENSG00000111247 420
ENSG00000111249 1505
ENSG00000111252 632
ENSG00000111254 872
ENSG00000111261 457
ENSG00000111262 381
ENSG00000111266 295
ENSG00000111269 1022
ENSG00000111271 505
ENSG00000111275 609
ENSG00000111276 164
ENSG00000111291 441
ENSG00000111300 325
ENSG00000111305 235
ENSG00000111319 230
ENSG00000111321 297
ENSG00000111325 542
ENSG00000111328 372
ENSG00000111331 719
ENSG00000111332 115
ENSG00000111335 400
ENSG00000111339 389
ENSG00000111341 146
ENSG00000111344 189
ENSG00000111348 204
ENSG00000111358 395
ENSG00000111361 359
ENSG00000111364 881
ENSG00000111371 504
ENSG00000111404 1566
ENSG00000111405 210
ENSG00000111412 579
ENSG00000111424 283
ENSG00000111432 2098
ENSG00000111445 363
ENSG00000111450 288
ENSG00000111452 380
ENSG00000111481 143
ENSG00000111490 150
ENSG00000111530 170
ENSG00000111536 177
ENSG00000111537 208
ENSG00000111540 215
ENSG00000111554 338
ENSG00000111581 839
ENSG00000111596 2376
ENSG00000111602 224
ENSG00000111605 227
ENSG00000111615 736
ENSG00000111639 158
ENSG00000111640 408
ENSG00000111641 213
ENSG00000111642 2000
ENSG00000111644 156
ENSG00000111647 508
ENSG00000111652 327
ENSG00000111653 418
ENSG00000111664 340
ENSG00000111665 1024
ENSG00000111666 196
ENSG00000111667 1684
ENSG00000111669 230
ENSG00000111670 276
ENSG00000111671 273
ENSG00000111674 443
ENSG00000111676 3056
ENSG00000111678 336
ENSG00000111679 541
ENSG00000111684 544
ENSG00000111696 520
ENSG00000111700 691
ENSG00000111701 398
ENSG00000111704 173
ENSG00000111707 313
ENSG00000111711 132
ENSG00000111713 737
ENSG00000111716 332
ENSG00000111725 863
ENSG00000111726 164
ENSG00000111727 2035
ENSG00000111728 333
ENSG00000111729 197
ENSG00000111731 1535
ENSG00000111732 288
ENSG00000111737 259
ENSG00000111752 272
ENSG00000111775 122
ENSG00000111780 557
ENSG00000111783 749
ENSG00000111785 530
ENSG00000111786 951
ENSG00000111788 441
ENSG00000111790 439
ENSG00000111796 1012
ENSG00000111799 1261
ENSG00000111801 334
ENSG00000111802 326
ENSG00000111816 175
ENSG00000111817 1212
ENSG00000111832 319
ENSG00000111834 717
ENSG00000111837 362
ENSG00000111843 114
ENSG00000111845 352
ENSG00000111846 428
ENSG00000111850 316
ENSG00000111859 182
ENSG00000111860 240
ENSG00000111863 754
ENSG00000111875 195
ENSG00000111877 840
ENSG00000111879 135
ENSG00000111880 119
ENSG00000111885 434
ENSG00000111886 473
ENSG00000111897 225
ENSG00000111906 214
ENSG00000111907 224
ENSG00000111911 163
ENSG00000111912 2063
ENSG00000111913 1223
ENSG00000111961 657
ENSG00000111962 1092
ENSG00000111971 150
ENSG00000111975 125
ENSG00000111980 285
ENSG00000111981 734
ENSG00000111985 429
ENSG00000111987 95
ENSG00000112029 387
ENSG00000112031 774
ENSG00000112033 468
ENSG00000112038 380
ENSG00000112039 558
ENSG00000112041 390
ENSG00000112053 656
ENSG00000112062 365
ENSG00000112077 72
ENSG00000112078 926
ENSG00000112079 1315
ENSG00000112081 221
ENSG00000112090 105
ENSG00000112096 240
ENSG00000112110 175
ENSG00000112115 153
ENSG00000112116 202
ENSG00000112118 1980
ENSG00000112130 685
ENSG00000112137 452
ENSG00000112139 246
ENSG00000112144 466
ENSG00000112146 319
ENSG00000112149 267
ENSG00000112159 490
ENSG00000112164 148
ENSG00000112167 229
ENSG00000112175 408
ENSG00000112182 736
ENSG00000112183 439
ENSG00000112186 475
ENSG00000112195 311
ENSG00000112200 518
ENSG00000112208 345
ENSG00000112210 225
ENSG00000112212 437
ENSG00000112214 280
ENSG00000112218 368
ENSG00000112232 443
ENSG00000112234 428
ENSG00000112237 1395
ENSG00000112238 367
ENSG00000112242 437
ENSG00000112245 526
ENSG00000112246 461
ENSG00000112249 1087
ENSG00000112273 240
ENSG00000112276 140
ENSG00000112280 202
ENSG00000112282 200
ENSG00000112290 1190
ENSG00000112293 279
ENSG00000112294 148
ENSG00000112297 616
ENSG00000112299 357
ENSG00000112303 513
ENSG00000112304 379
ENSG00000112305 954
ENSG00000112306 158
ENSG00000112308 330
ENSG00000112309 334
ENSG00000112312 242
ENSG00000112319 573
ENSG00000112320 377
ENSG00000112333 139
ENSG00000112335 574
ENSG00000112337 599
ENSG00000112339 514
ENSG00000112343 964
ENSG00000112357 980
ENSG00000112365 634
ENSG00000112367 403
ENSG00000112378 745
ENSG00000112379 1785
ENSG00000112394 346
ENSG00000112406 184
ENSG00000112414 1321
ENSG00000112419 580
ENSG00000112425 1021
ENSG00000112448 539
ENSG00000112459 321
ENSG00000112461 340
ENSG00000112462 321
ENSG00000112473 469
ENSG00000112474 341
ENSG00000112478 723
ENSG00000112486 352
ENSG00000112494 717
ENSG00000112498 126
ENSG00000112499 554
ENSG00000112511 580
ENSG00000112514 1698
ENSG00000112526 801
ENSG00000112530 424
ENSG00000112531 118
ENSG00000112539 81
ENSG00000112541 220
ENSG00000112559 355
ENSG00000112561 575
ENSG00000112562 434
ENSG00000112576 289
ENSG00000112578 181
ENSG00000112584 1118
ENSG00000112592 375
ENSG00000112599 201
ENSG00000112619 683
ENSG00000112624 1395
ENSG00000112640 497
ENSG00000112651 303
ENSG00000112655 451
ENSG00000112658 429
ENSG00000112659 376
ENSG00000112664 331
ENSG00000112667 373
ENSG00000112679 190
ENSG00000112685 894
ENSG00000112695 79
ENSG00000112697 92
ENSG00000112699 526
ENSG00000112701 755
ENSG00000112706 320
ENSG00000112715 427
ENSG00000112727 136
ENSG00000112739 629
ENSG00000112742 147
ENSG00000112759 691
ENSG00000112761 250
ENSG00000112763 526
ENSG00000112769 3333
ENSG00000112773 357
ENSG00000112782 253
ENSG00000112787 309
ENSG00000112796 453
ENSG00000112799 1722
ENSG00000112812 260
ENSG00000112818 304
ENSG00000112837 602
ENSG00000112851 694
ENSG00000112852 818
ENSG00000112855 509
ENSG00000112874 164
ENSG00000112877 597
ENSG00000112893 630
ENSG00000112902 838
ENSG00000112936 2944
ENSG00000112941 553
ENSG00000112964 117
ENSG00000112972 5635
ENSG00000112977 153
ENSG00000112981 169
ENSG00000112983 651
ENSG00000112984 844
ENSG00000112992 264
ENSG00000112996 398
ENSG00000113013 673
ENSG00000113048 205
ENSG00000113068 104
ENSG00000113070 147
ENSG00000113073 1232
ENSG00000113083 512
ENSG00000113088 246
ENSG00000113100 799
ENSG00000113108 758
ENSG00000113119 634
ENSG00000113140 73
ENSG00000113141 739
ENSG00000113161 508
ENSG00000113163 84
ENSG00000113194 650
ENSG00000113196 491
ENSG00000113205 798
ENSG00000113209 795
ENSG00000113211 795
ENSG00000113212 794
ENSG00000113231 829
ENSG00000113240 638
ENSG00000113248 798
ENSG00000113249 89
ENSG00000113262 1212
ENSG00000113263 942
ENSG00000113269 696
ENSG00000113272 349
ENSG00000113273 507
ENSG00000113282 632
ENSG00000113296 956
ENSG00000113300 575
ENSG00000113302 219
ENSG00000113303 466
ENSG00000113312 501
ENSG00000113318 934
ENSG00000113319 1275
ENSG00000113327 465
ENSG00000113328 786
ENSG00000113356 218
ENSG00000113360 1105
ENSG00000113361 784
ENSG00000113368 664
ENSG00000113369 407
ENSG00000113384 401
ENSG00000113387 215
ENSG00000113389 1047
ENSG00000113391 828
ENSG00000113396 690
ENSG00000113407 802
ENSG00000113430 501
ENSG00000113441 697
ENSG00000113448 712
ENSG00000113456 495
ENSG00000113460 306
ENSG00000113492 132
ENSG00000113494 370
ENSG00000113504 1150
ENSG00000113520 825
ENSG00000113522 712
ENSG00000113525 420
ENSG00000113532 380
ENSG00000113552 680
ENSG00000113555 1040
ENSG00000113558 728
ENSG00000113569 1475
ENSG00000113575 126
ENSG00000113578 216
ENSG00000113580 1819
ENSG00000113583 417
ENSG00000113593 304
ENSG00000113594 399
ENSG00000113595 229
ENSG00000113597 74
ENSG00000113600 684
ENSG00000113615 767
ENSG00000113621 296
ENSG00000113638 151
ENSG00000113643 775
ENSG00000113645 654
ENSG00000113648 143
ENSG00000113649 531
ENSG00000113657 572
ENSG00000113658 552
ENSG00000113712 337
ENSG00000113716 832
ENSG00000113719 732
ENSG00000113721 1089
ENSG00000113722 258
ENSG00000113732 350
ENSG00000113734 322
ENSG00000113739 247
ENSG00000113742 698
ENSG00000113749 487
ENSG00000113758 477
ENSG00000113761 488
ENSG00000113763 259
ENSG00000113790 290
ENSG00000113805 1040
ENSG00000113810 1217
ENSG00000113811 397
ENSG00000113812 396
ENSG00000113838 244
ENSG00000113845 242
ENSG00000113851 120
ENSG00000113889 124
ENSG00000113905 115
ENSG00000113916 480
ENSG00000113924 445
ENSG00000113946 228
ENSG00000113966 179
ENSG00000113971 732
ENSG00000114013 205
ENSG00000114019 956
ENSG00000114021 327
ENSG00000114023 647
ENSG00000114026 677
ENSG00000114030 632
ENSG00000114054 703
ENSG00000114062 354
ENSG00000114098 198
ENSG00000114107 757
ENSG00000114113 135
ENSG00000114115 246
ENSG00000114120 300
ENSG00000114124 576
ENSG00000114125 108
ENSG00000114126 410
ENSG00000114127 336
ENSG00000114166 68
ENSG00000114200 1208
ENSG00000114204 258
ENSG00000114209 359
ENSG00000114248 301
ENSG00000114251 351
ENSG00000114268 520
ENSG00000114270 934
ENSG00000114279 225
ENSG00000114302 381
ENSG00000114315 406
ENSG00000114316 688
ENSG00000114331 740
ENSG00000114346 431
ENSG00000114349 245
ENSG00000114353 354
ENSG00000114354 80
ENSG00000114374 2547
ENSG00000114378 465
ENSG00000114383 209
ENSG00000114388 348
ENSG00000114391 140
ENSG00000114395 229
ENSG00000114405 285
ENSG00000114416 241
ENSG00000114423 405
ENSG00000114439 715
ENSG00000114446 437
ENSG00000114450 340
ENSG00000114455 700
ENSG00000114473 148
ENSG00000114480 698
ENSG00000114487 1718
ENSG00000114491 2225
ENSG00000114503 790
ENSG00000114520 162
ENSG00000114529 621
ENSG00000114541 1039
ENSG00000114544 573
ENSG00000114547 212
ENSG00000114554 442
ENSG00000114573 393
ENSG00000114626 272
ENSG00000114631 312
ENSG00000114638 258
ENSG00000114646 2322
ENSG00000114648 642
ENSG00000114650 1399
ENSG00000114654 483
ENSG00000114656 1742
ENSG00000114670 1172
ENSG00000114686 305
ENSG00000114698 295
ENSG00000114735 423
ENSG00000114737 135
ENSG00000114738 400
ENSG00000114739 513
ENSG00000114742 919
ENSG00000114744 190
ENSG00000114745 209
ENSG00000114757 373
ENSG00000114767 757
ENSG00000114770 1325
ENSG00000114771 523
ENSG00000114779 271
ENSG00000114784 165
ENSG00000114786 509
ENSG00000114790 616
ENSG00000114796 558
ENSG00000114805 524
ENSG00000114812 1243
ENSG00000114841 4485
ENSG00000114850 173
ENSG00000114853 589
ENSG00000114854 317
ENSG00000114857 690
ENSG00000114859 988
ENSG00000114861 492
ENSG00000114867 217
ENSG00000114902 224
ENSG00000114904 506
ENSG00000114923 1241
ENSG00000114933 192
ENSG00000114942 463
ENSG00000114948 906
ENSG00000114956 672
ENSG00000114978 216
ENSG00000114982 1898
ENSG00000114988 526
ENSG00000114993 609
ENSG00000114999 439
ENSG00000115008 570
ENSG00000115009 96
ENSG00000115020 318
ENSG00000115041 798
ENSG00000115042 445
ENSG00000115053 243
ENSG00000115073 377
ENSG00000115084 521
ENSG00000115085 2812
ENSG00000115091 418
ENSG00000115107 490
ENSG00000115109 1087
ENSG00000115112 71
ENSG00000115128 1925
ENSG00000115129 349
ENSG00000115137 360
ENSG00000115138 957
ENSG00000115145 540
ENSG00000115155 1153
ENSG00000115159 349
ENSG00000115163 149
ENSG00000115165 145
ENSG00000115170 503
ENSG00000115183 337
ENSG00000115194 323
ENSG00000115204 247
ENSG00000115207 2109
ENSG00000115211 351
ENSG00000115216 258
ENSG00000115221 799
ENSG00000115226 1888
ENSG00000115232 1066
ENSG00000115233 324
ENSG00000115234 344
ENSG00000115239 587
ENSG00000115241 454
ENSG00000115252 609
ENSG00000115254 265
ENSG00000115255 189
ENSG00000115257 260
ENSG00000115263 528
ENSG00000115266 1944
ENSG00000115267 130
ENSG00000115268 130
ENSG00000115271 257
ENSG00000115274 439
ENSG00000115275 777
ENSG00000115282 475
ENSG00000115286 124
ENSG00000115289 459
ENSG00000115290 594
ENSG00000115295 547
ENSG00000115297 330
ENSG00000115306 2137
ENSG00000115307 339
ENSG00000115310 473
ENSG00000115317 480
ENSG00000115318 774
ENSG00000115325 302
ENSG00000115339 571
ENSG00000115350 147
ENSG00000115353 396
ENSG00000115355 1211
ENSG00000115361 621
ENSG00000115363 415
ENSG00000115364 180
ENSG00000115365 416
ENSG00000115368 385
ENSG00000115380 1184
ENSG00000115386 184
ENSG00000115392 1249
ENSG00000115414 4061
ENSG00000115415 285
ENSG00000115419 477
ENSG00000115421 636
ENSG00000115423 4624
ENSG00000115425 359
ENSG00000115446 531
ENSG00000115457 259
ENSG00000115459 293
ENSG00000115461 258
ENSG00000115464 942
ENSG00000115468 749
ENSG00000115474 433
ENSG00000115484 535
ENSG00000115486 678
ENSG00000115488 415
ENSG00000115504 1523
ENSG00000115507 571
ENSG00000115514 127
ENSG00000115520 247
ENSG00000115523 549
ENSG00000115524 501
ENSG00000115525 375
ENSG00000115526 438
ENSG00000115539 241
ENSG00000115540 237
ENSG00000115541 86
ENSG00000115548 941
ENSG00000115556 789
ENSG00000115561 233
ENSG00000115568 474
ENSG00000115590 569
ENSG00000115592 569
ENSG00000115593 270
ENSG00000115594 152
ENSG00000115596 359
ENSG00000115598 556
ENSG00000115602 452
ENSG00000115604 155
ENSG00000115607 197
ENSG00000115616 815
ENSG00000115641 323
ENSG00000115648 651
ENSG00000115649 320
ENSG00000115652 699
ENSG00000115657 812
ENSG00000115661 433
ENSG00000115665 635
ENSG00000115677 525
ENSG00000115685 323
ENSG00000115687 773
ENSG00000115694 443
ENSG00000115705 1299
ENSG00000115718 94
ENSG00000115738 155
ENSG00000115750 450
ENSG00000115756 193
ENSG00000115758 237
ENSG00000115760 142
ENSG00000115761 232
ENSG00000115762 243
ENSG00000115806 583
ENSG00000115808 753
ENSG00000115816 150
ENSG00000115825 878
ENSG00000115827 323
ENSG00000115828 382
ENSG00000115839 213
ENSG00000115840 245
ENSG00000115841 314
ENSG00000115844 255
ENSG00000115850 1447
ENSG00000115866 236
ENSG00000115875 344
ENSG00000115884 472
ENSG00000115896 434
ENSG00000115902 508
ENSG00000115904 831
ENSG00000115919 115
ENSG00000115934 520
ENSG00000115935 379
ENSG00000115942 861
ENSG00000115944 63
ENSG00000115946 282
ENSG00000115947 711
ENSG00000115953 747
ENSG00000115956 353
ENSG00000115963 227
ENSG00000115966 271
ENSG00000115970 314
ENSG00000115977 425
ENSG00000115993 953
ENSG00000115998 148
ENSG00000116001 257
ENSG00000116005 389
ENSG00000116014 145
ENSG00000116016 278
ENSG00000116017 493
ENSG00000116030 301
ENSG00000116031 293
ENSG00000116032 1115
ENSG00000116035 334
ENSG00000116039 617
ENSG00000116044 772
ENSG00000116062 834
ENSG00000116095 425
ENSG00000116096 410
ENSG00000116106 983
ENSG00000116117 397
ENSG00000116120 508
ENSG00000116127 210
ENSG00000116128 1499
ENSG00000116132 981
ENSG00000116133 261
ENSG00000116138 150
ENSG00000116141 402
ENSG00000116147 1299
ENSG00000116151 315
ENSG00000116157 221
ENSG00000116161 134
ENSG00000116171 975
ENSG00000116176 235
ENSG00000116183 1628
ENSG00000116191 557
ENSG00000116194 147
ENSG00000116198 1618
ENSG00000116199 541
ENSG00000116205 248
ENSG00000116209 263
ENSG00000116212 812
ENSG00000116213 387
ENSG00000116218 613
ENSG00000116221 103
ENSG00000116237 237
ENSG00000116251 122
ENSG00000116254 1912
ENSG00000116260 1263
ENSG00000116266 593
ENSG00000116273 1004
ENSG00000116285 458
ENSG00000116288 976
ENSG00000116299 904
ENSG00000116329 354
ENSG00000116337 747
ENSG00000116350 164
ENSG00000116353 486
ENSG00000116396 757
ENSG00000116406 578
ENSG00000116455 701
ENSG00000116459 51
ENSG00000116473 216
ENSG00000116478 347
ENSG00000116489 557
ENSG00000116497 101
ENSG00000116514 838
ENSG00000116521 329
ENSG00000116525 209
ENSG00000116539 311
ENSG00000116544 1054
ENSG00000116560 1242
ENSG00000116574 205
ENSG00000116580 120
ENSG00000116584 912
ENSG00000116586 509
ENSG00000116604 473
ENSG00000116641 2047
ENSG00000116649 1068
ENSG00000116652 78
ENSG00000116661 368
ENSG00000116663 447
ENSG00000116667 725
ENSG00000116668 121
ENSG00000116670 205
ENSG00000116675 1259
ENSG00000116678 666
ENSG00000116679 1643
ENSG00000116685 553
ENSG00000116688 741
ENSG00000116690 225
ENSG00000116691 463
ENSG00000116698 1016
ENSG00000116701 390
ENSG00000116703 241
ENSG00000116704 365
ENSG00000116708 479
ENSG00000116711 148
ENSG00000116717 694
ENSG00000116721 188
ENSG00000116726 436
ENSG00000116729 515
ENSG00000116731 789
ENSG00000116741 1264
ENSG00000116745 148
ENSG00000116747 475
ENSG00000116748 650
ENSG00000116750 230
ENSG00000116752 350
ENSG00000116754 707
ENSG00000116761 165
ENSG00000116771 293
ENSG00000116774 402
ENSG00000116783 254
ENSG00000116785 270
ENSG00000116786 1056
ENSG00000116791 332
ENSG00000116793 104
ENSG00000116809 673
ENSG00000116815 225
ENSG00000116819 452
ENSG00000116824 1490
ENSG00000116830 905
ENSG00000116833 626
ENSG00000116852 1674
ENSG00000116857 771
ENSG00000116863 354
ENSG00000116871 199
ENSG00000116874 471
ENSG00000116882 370
ENSG00000116883 168
ENSG00000116885 282
ENSG00000116898 128
ENSG00000116903 735
ENSG00000116906 1318
ENSG00000116918 513
ENSG00000116922 663
ENSG00000116954 374
ENSG00000116957 424
ENSG00000116962 213
ENSG00000116977 136
ENSG00000116981 479
ENSG00000116983 193
ENSG00000116984 244
ENSG00000116985 402
ENSG00000116990 938
ENSG00000116991 1804
ENSG00000116996 424
ENSG00000117000 317
ENSG00000117009 291
ENSG00000117010 524
ENSG00000117013 872
ENSG00000117016 1411
ENSG00000117020 481
ENSG00000117036 361
ENSG00000117054 430
ENSG00000117069 302
ENSG00000117090 645
ENSG00000117091 323
ENSG00000117114 1474
ENSG00000117115 663
ENSG00000117118 664
ENSG00000117122 439
ENSG00000117133 228
ENSG00000117139 1690
ENSG00000117143 507
ENSG00000117148 375
ENSG00000117151 885
ENSG00000117152 1198
ENSG00000117153 708
ENSG00000117154 431
ENSG00000117155 244
ENSG00000117174 155
ENSG00000117215 150
ENSG00000117222 425
ENSG00000117226 591
ENSG00000117228 317
ENSG00000117242 312
ENSG00000117245 1388
ENSG00000117262 455
ENSG00000117266 523
ENSG00000117280 207
ENSG00000117281 353
ENSG00000117289 226
ENSG00000117298 217
ENSG00000117305 370
ENSG00000117308 669
ENSG00000117318 134
ENSG00000117322 2039
ENSG00000117335 835
ENSG00000117360 166
ENSG00000117362 518
ENSG00000117385 1448
ENSG00000117394 520
ENSG00000117395 285
ENSG00000117399 620
ENSG00000117400 245
ENSG00000117407 536
ENSG00000117408 975
ENSG00000117410 155
ENSG00000117411 398
ENSG00000117419 176
ENSG00000117425 1447
ENSG00000117448 411
ENSG00000117450 894
ENSG00000117461 393
ENSG00000117472 248
ENSG00000117475 187
ENSG00000117477 640
ENSG00000117479 591
ENSG00000117480 419
ENSG00000117481 340
ENSG00000117500 227
ENSG00000117501 211
ENSG00000117505 205
ENSG00000117507 533
ENSG00000117519 309
ENSG00000117523 175
ENSG00000117525 351
ENSG00000117528 740
ENSG00000117533 100
ENSG00000117543 82
ENSG00000117560 183
ENSG00000117569 531
ENSG00000117586 244
ENSG00000117592 214
ENSG00000117593 1116
ENSG00000117594 315
ENSG00000117595 498
ENSG00000117597 243
ENSG00000117598 763
ENSG00000117600 718
ENSG00000117601 460
ENSG00000117602 197
ENSG00000117614 855
ENSG00000117616 836
ENSG00000117620 396
ENSG00000117625 523
ENSG00000117632 291
ENSG00000117640 385
ENSG00000117643 699
ENSG00000117650 1258
ENSG00000117676 486
ENSG00000117682 475
ENSG00000117691 419
ENSG00000117697 171
ENSG00000117707 676
ENSG00000117713 308
ENSG00000117724 2701
ENSG00000117748 616
ENSG00000117751 360
ENSG00000117758 287
ENSG00000117791 337
ENSG00000117834 610
ENSG00000117859 889
ENSG00000117862 985
ENSG00000117868 1104
ENSG00000117877 1135
ENSG00000117899 362
ENSG00000117906 331
ENSG00000117971 458
ENSG00000117983 5030
ENSG00000117984 463
ENSG00000118004 277
ENSG00000118007 402
ENSG00000118017 353
ENSG00000118046 968
ENSG00000118050 268
ENSG00000118058 279
ENSG00000118094 729
ENSG00000118096 161
ENSG00000118113 267
ENSG00000118137 267
ENSG00000118156 660
ENSG00000118160 973
ENSG00000118162 385
ENSG00000118168 197
ENSG00000118181 133
ENSG00000118193 646
ENSG00000118194 278
ENSG00000118197 925
ENSG00000118200 327
ENSG00000118217 282
ENSG00000118231 174
ENSG00000118242 708
ENSG00000118245 926
ENSG00000118246 847
ENSG00000118257 923
ENSG00000118260 429
ENSG00000118263 283
ENSG00000118267 947
ENSG00000118271 1162
ENSG00000118276 388
ENSG00000118292 145
ENSG00000118298 262
ENSG00000118307 226
ENSG00000118308 552
ENSG00000118322 1499
ENSG00000118363 102
ENSG00000118369 3546
ENSG00000118402 270
ENSG00000118407 1269
ENSG00000118412 350
ENSG00000118418 90
ENSG00000118420 428
ENSG00000118432 248
ENSG00000118434 907
ENSG00000118454 626
ENSG00000118473 293
ENSG00000118479 3144
ENSG00000118482 1096
ENSG00000118487 3144
ENSG00000118491 325
ENSG00000118492 62
ENSG00000118495 745
ENSG00000118496 296
ENSG00000118503 654
ENSG00000118507 197
ENSG00000118508 194
ENSG00000118513 947
ENSG00000118514 511
ENSG00000118515 828
ENSG00000118518 663
ENSG00000118520 315
ENSG00000118523 732
ENSG00000118526 1960
ENSG00000118557 205
ENSG00000118564 621
ENSG00000118579 311
ENSG00000118596 500
ENSG00000118600 1383
ENSG00000118620 674
ENSG00000118639 420
ENSG00000118640 220
ENSG00000118655 1040
ENSG00000118680 157
ENSG00000118689 655
ENSG00000118690 282
ENSG00000118702 891
ENSG00000118705 607
ENSG00000118707 401
ENSG00000118729 390
ENSG00000118733 454
ENSG00000118762 4303
ENSG00000118777 678
ENSG00000118785 133
ENSG00000118804 1186
ENSG00000118816 369
ENSG00000118849 184
ENSG00000118855 586
ENSG00000118873 1069
ENSG00000118894 310
ENSG00000118898 523
ENSG00000118900 380
ENSG00000118903 584
ENSG00000118922 512
ENSG00000118939 223
ENSG00000118946 3298
ENSG00000118960 317
ENSG00000118961 574
ENSG00000118965 536
ENSG00000118971 295
ENSG00000118972 170
ENSG00000118976 231
ENSG00000118985 431
ENSG00000118990 157
ENSG00000118997 4158
ENSG00000119004 543
ENSG00000119013 105
ENSG00000119041 911
ENSG00000119042 763
ENSG00000119048 152
ENSG00000119121 1165
ENSG00000119125 693
ENSG00000119138 359
ENSG00000119139 1748
ENSG00000119147 740
ENSG00000119185 769
ENSG00000119203 782
ENSG00000119227 258
ENSG00000119231 574
ENSG00000119242 441
ENSG00000119280 115
ENSG00000119283 1214
ENSG00000119285 3144
ENSG00000119314 1388
ENSG00000119318 363
ENSG00000119321 211
ENSG00000119326 1225
ENSG00000119328 911
ENSG00000119333 1336
ENSG00000119335 2677
ENSG00000119383 416
ENSG00000119392 551
ENSG00000119396 203
ENSG00000119397 172
ENSG00000119401 425
ENSG00000119402 374
ENSG00000119403 888
ENSG00000119408 708
ENSG00000119411 132
ENSG00000119414 499
ENSG00000119421 113
ENSG00000119431 259
ENSG00000119440 965
ENSG00000119446 1271
ENSG00000119457 1807
ENSG00000119471 330
ENSG00000119487 667
ENSG00000119508 598
ENSG00000119509 585
ENSG00000119514 608
ENSG00000119522 405
ENSG00000119523 464
ENSG00000119535 144
ENSG00000119537 507
ENSG00000119541 437
ENSG00000119547 109
ENSG00000119559 132
ENSG00000119574 570
ENSG00000119596 515
ENSG00000119599 265
ENSG00000119608 737
ENSG00000119614 365
ENSG00000119616 86
ENSG00000119630 96
ENSG00000119632 585
ENSG00000119636 1045
ENSG00000119638 692
ENSG00000119640 319
ENSG00000119650 122
ENSG00000119655 1278
ENSG00000119661 605
ENSG00000119669 280
ENSG00000119673 421
ENSG00000119681 1595
ENSG00000119682 1589
ENSG00000119684 756
ENSG00000119685 1199
ENSG00000119686 555
ENSG00000119688 659
ENSG00000119689 1023
ENSG00000119698 417
ENSG00000119699 414
ENSG00000119703 222
ENSG00000119705 841
ENSG00000119707 236
ENSG00000119711 1030
ENSG00000119714 89
ENSG00000119715 423
ENSG00000119718 305
ENSG00000119720 707
ENSG00000119723 327
ENSG00000119725 862
ENSG00000119729 214
ENSG00000119737 362
ENSG00000119760 1137
ENSG00000119771 571
ENSG00000119772 736
ENSG00000119777 157
ENSG00000119778 371
ENSG00000119782 108
ENSG00000119787 558
ENSG00000119801 127
ENSG00000119812 163
ENSG00000119820 350
ENSG00000119844 308
ENSG00000119862 355
ENSG00000119865 87
ENSG00000119866 941
ENSG00000119878 217
ENSG00000119888 838
ENSG00000119899 497
ENSG00000119900 345
ENSG00000119906 158
ENSG00000119912 550
ENSG00000119913 2155
ENSG00000119915 296
ENSG00000119916 280
ENSG00000119917 472
ENSG00000119919 273
ENSG00000119922 478
ENSG00000119927 795
ENSG00000119929 179
ENSG00000119938 285
ENSG00000119943 105
ENSG00000119946 329
ENSG00000119950 715
ENSG00000119953 225
ENSG00000119965 128
ENSG00000119969 2202
ENSG00000119973 189
ENSG00000119977 697
ENSG00000119979 172
ENSG00000119986 819
ENSG00000120008 2320
ENSG00000120029 320
ENSG00000120049 227
ENSG00000120051 955
ENSG00000120053 421
ENSG00000120054 443
ENSG00000120055 1530
ENSG00000120057 346
ENSG00000120063 381
ENSG00000120068 217
ENSG00000120071 409
ENSG00000120075 251
ENSG00000120087 224
ENSG00000120088 412
ENSG00000120093 356
ENSG00000120094 284
ENSG00000120129 473
ENSG00000120137 570
ENSG00000120149 297
ENSG00000120156 1138
ENSG00000120158 299
ENSG00000120159 104
ENSG00000120160 1816
ENSG00000120162 217
ENSG00000120210 135
ENSG00000120211 225
ENSG00000120215 473
ENSG00000120217 494
ENSG00000120235 189
ENSG00000120242 189
ENSG00000120251 906
ENSG00000120253 326
ENSG00000120254 935
ENSG00000120256 713
ENSG00000120262 347
ENSG00000120265 326
ENSG00000120278 249
ENSG00000120279 1863
ENSG00000120280 799
ENSG00000120289 346
ENSG00000120306 206
ENSG00000120314 334
ENSG00000120318 1704
ENSG00000120322 793
ENSG00000120324 801
ENSG00000120327 798
ENSG00000120328 797
ENSG00000120329 301
ENSG00000120332 1409
ENSG00000120333 138
ENSG00000120334 269
ENSG00000120337 251
ENSG00000120341 2179
ENSG00000120370 310
ENSG00000120436 375
ENSG00000120437 298
ENSG00000120438 127
ENSG00000120440 423
ENSG00000120451 628
ENSG00000120457 445
ENSG00000120458 304
ENSG00000120471 490
ENSG00000120498 929
ENSG00000120500 409
ENSG00000120509 254
ENSG00000120519 438
ENSG00000120526 303
ENSG00000120533 538
ENSG00000120539 2626
ENSG00000120549 424
ENSG00000120563 322
ENSG00000120586 1456
ENSG00000120594 500
ENSG00000120616 691
ENSG00000120645 1478
ENSG00000120647 263
ENSG00000120656 211
ENSG00000120658 261
ENSG00000120659 281
ENSG00000120662 380
ENSG00000120669 82
ENSG00000120675 702
ENSG00000120685 1347
ENSG00000120686 307
ENSG00000120688 261
ENSG00000120690 380
ENSG00000120693 426
ENSG00000120694 3969
ENSG00000120696 674
ENSG00000120697 438
ENSG00000120699 291
ENSG00000120705 169
ENSG00000120708 354
ENSG00000120709 422
ENSG00000120725 207
ENSG00000120727 479
ENSG00000120729 2346
ENSG00000120733 1321
ENSG00000120738 502
ENSG00000120742 203
ENSG00000120756 828
ENSG00000120784 461
ENSG00000120798 352
ENSG00000120800 556
ENSG00000120802 420
ENSG00000120805 177
ENSG00000120820 371
ENSG00000120832 381
ENSG00000120833 211
ENSG00000120837 347
ENSG00000120853 117
ENSG00000120860 855
ENSG00000120868 144
ENSG00000120875 317
ENSG00000120885 466
ENSG00000120889 468
ENSG00000120896 1134
ENSG00000120899 1052
ENSG00000120903 450
ENSG00000120907 956
ENSG00000120910 524
ENSG00000120913 329
ENSG00000120915 455
ENSG00000120925 708
ENSG00000120937 919
ENSG00000120942 533
ENSG00000120948 432
ENSG00000120949 335
ENSG00000120952 474
ENSG00000120963 412
ENSG00000120992 417
ENSG00000121005 304
ENSG00000121022 406
ENSG00000121031 253
ENSG00000121039 195
ENSG00000121053 1201
ENSG00000121057 326
ENSG00000121058 636
ENSG00000121060 498
ENSG00000121064 389
ENSG00000121067 392
ENSG00000121068 520
ENSG00000121073 424
ENSG00000121075 743
ENSG00000121083 89
ENSG00000121101 123
ENSG00000121104 585
ENSG00000121152 1401
ENSG00000121207 345
ENSG00000121210 230
ENSG00000121211 1320
ENSG00000121236 493
ENSG00000121270 1549
ENSG00000121274 582
ENSG00000121281 1168
ENSG00000121289 273
ENSG00000121297 1034
ENSG00000121310 307
ENSG00000121314 318
ENSG00000121316 1458
ENSG00000121318 395
ENSG00000121335 1461
ENSG00000121350 480
ENSG00000121351 248
ENSG00000121361 423
ENSG00000121377 299
ENSG00000121380 485
ENSG00000121381 309
ENSG00000121388 85
ENSG00000121390 381
ENSG00000121406 533
ENSG00000121410 418
ENSG00000121413 348
ENSG00000121417 1167
ENSG00000121440 1482
ENSG00000121446 1076
ENSG00000121454 397
ENSG00000121481 406
ENSG00000121486 481
ENSG00000121542 1060
ENSG00000121552 158
ENSG00000121570 159
ENSG00000121577 360
ENSG00000121578 393
ENSG00000121579 237
ENSG00000121594 240
ENSG00000121621 1317
ENSG00000121634 358
ENSG00000121644 276
ENSG00000121653 520
ENSG00000121671 586
ENSG00000121680 377
ENSG00000121690 409
ENSG00000121691 1759
ENSG00000121716 303
ENSG00000121741 1142
ENSG00000121742 273
ENSG00000121743 382
ENSG00000121749 693
ENSG00000121753 1584
ENSG00000121764 1432
ENSG00000121766 1086
ENSG00000121769 132
ENSG00000121774 237
ENSG00000121775 488
ENSG00000121797 350
ENSG00000121807 374
ENSG00000121848 228
ENSG00000121851 316
ENSG00000121853 638
ENSG00000121858 1723
ENSG00000121864 1978
ENSG00000121871 845
ENSG00000121879 887
ENSG00000121892 133
ENSG00000121895 130
ENSG00000121897 388
ENSG00000121898 734
ENSG00000121900 277
ENSG00000121903 510
ENSG00000121904 3565
ENSG00000121905 188
ENSG00000121931 951
ENSG00000121933 332
ENSG00000121940 229
ENSG00000121957 652
ENSG00000121964 949
ENSG00000121966 368
ENSG00000121988 330
ENSG00000121989 147
ENSG00000122008 715
ENSG00000122012 683
ENSG00000122025 235
ENSG00000122026 490
ENSG00000122033 564
ENSG00000122034 185
ENSG00000122035 203
ENSG00000122042 76
ENSG00000122068 537
ENSG00000122085 417
ENSG00000122121 623
ENSG00000122122 1247
ENSG00000122126 522
ENSG00000122133 686
ENSG00000122136 368
ENSG00000122140 277
ENSG00000122145 535
ENSG00000122176 539
ENSG00000122180 2061
ENSG00000122188 262
ENSG00000122194 182
ENSG00000122203 714
ENSG00000122218 654
ENSG00000122223 847
ENSG00000122224 160
ENSG00000122254 307
ENSG00000122257 538
ENSG00000122299 494
ENSG00000122304 227
ENSG00000122335 236
ENSG00000122339 325
ENSG00000122359 324
ENSG00000122367 373
ENSG00000122375 402
ENSG00000122378 123
ENSG00000122386 648
ENSG00000122390 206
ENSG00000122406 427
ENSG00000122417 299
ENSG00000122420 531
ENSG00000122432 616
ENSG00000122435 463
ENSG00000122477 294
ENSG00000122481 243
ENSG00000122482 432
ENSG00000122483 564
ENSG00000122484 1393
ENSG00000122490 265
ENSG00000122497 269
ENSG00000122507 179
ENSG00000122512 193
ENSG00000122515 1067
ENSG00000122543 252
ENSG00000122545 434
ENSG00000122547 441
ENSG00000122548 648
ENSG00000122550 610
ENSG00000122557 391
ENSG00000122565 532
ENSG00000122566 372
ENSG00000122574 440
ENSG00000122584 563
ENSG00000122585 290
ENSG00000122591 509
ENSG00000122592 233
ENSG00000122641 366
ENSG00000122642 412
ENSG00000122643 292
ENSG00000122644 182
ENSG00000122674 482
ENSG00000122678 575
ENSG00000122679 175
ENSG00000122687 329
ENSG00000122691 223
ENSG00000122692 917
ENSG00000122694 1478
ENSG00000122696 682
ENSG00000122705 919
ENSG00000122707 547
ENSG00000122711 84
ENSG00000122718 312
ENSG00000122728 869
ENSG00000122729 555
ENSG00000122733 1173
ENSG00000122735 1060
ENSG00000122741 367
ENSG00000122756 155
ENSG00000122778 1249
ENSG00000122779 1124
ENSG00000122783 322
ENSG00000122786 141
ENSG00000122787 323
ENSG00000122824 710
ENSG00000122852 215
ENSG00000122854 248
ENSG00000122859 272
ENSG00000122861 101
ENSG00000122862 458
ENSG00000122863 530
ENSG00000122870 529
ENSG00000122873 450
ENSG00000122877 543
ENSG00000122882 749
ENSG00000122884 399
ENSG00000122912 497
ENSG00000122952 591
ENSG00000122958 4387
ENSG00000122965 190
ENSG00000122966 264
ENSG00000122970 777
ENSG00000122971 421
ENSG00000122986 117
ENSG00000123009 376
ENSG00000123064 631
ENSG00000123066 2145
ENSG00000123080 138
ENSG00000123091 811
ENSG00000123094 373
ENSG00000123095 412
ENSG00000123096 119
ENSG00000123104 2758
ENSG00000123106 374
ENSG00000123119 638
ENSG00000123124 414
ENSG00000123130 319
ENSG00000123131 256
ENSG00000123136 851
ENSG00000123143 490
ENSG00000123144 75
ENSG00000123146 210
ENSG00000123154 937
ENSG00000123159 522
ENSG00000123165 377
ENSG00000123171 296
ENSG00000123178 481
ENSG00000123179 306
ENSG00000123191 1500
ENSG00000123200 434
ENSG00000123201 619
ENSG00000123213 555
ENSG00000123219 1338
ENSG00000123240 337
ENSG00000123243 930
ENSG00000123268 518
ENSG00000123297 561
ENSG00000123307 382
ENSG00000123329 464
ENSG00000123338 1128
ENSG00000123342 606
ENSG00000123349 134
ENSG00000123352 300
ENSG00000123353 153
ENSG00000123358 404
ENSG00000123360 535
ENSG00000123364 282
ENSG00000123374 360
ENSG00000123384 4599
ENSG00000123388 342
ENSG00000123395 262
ENSG00000123405 1531
ENSG00000123407 304
ENSG00000123411 509
ENSG00000123415 748
ENSG00000123416 451
ENSG00000123427 218
ENSG00000123444 608
ENSG00000123453 31
ENSG00000123454 118
ENSG00000123472 168
ENSG00000123473 150
ENSG00000123485 51
ENSG00000123496 427
ENSG00000123500 559
ENSG00000123505 231
ENSG00000123545 91
ENSG00000123552 712
ENSG00000123560 1320
ENSG00000123561 490
ENSG00000123562 362
ENSG00000123569 126
ENSG00000123570 201
ENSG00000123572 230
ENSG00000123575 319
ENSG00000123576 561
ENSG00000123584 318
ENSG00000123594 1313
ENSG00000123595 207
ENSG00000123600 255
ENSG00000123607 1320
ENSG00000123609 83
ENSG00000123610 275
ENSG00000123612 505
ENSG00000123636 1878
ENSG00000123643 523
ENSG00000123684 585
ENSG00000123685 274
ENSG00000123689 496
ENSG00000123700 391
ENSG00000123728 183
ENSG00000123737 276
ENSG00000123739 384
ENSG00000123810 204
ENSG00000123815 647
ENSG00000123836 471
ENSG00000123838 624
ENSG00000123843 597
ENSG00000123870 540
ENSG00000123892 223
ENSG00000123901 336
ENSG00000123908 857
ENSG00000123933 206
ENSG00000123965 134
ENSG00000123975 79
ENSG00000123977 342
ENSG00000123983 698
ENSG00000123989 802
ENSG00000123992 1616
ENSG00000123999 42
ENSG00000124003 186
ENSG00000124006 7968
ENSG00000124019 546
ENSG00000124067 1021
ENSG00000124074 133
ENSG00000124089 122
ENSG00000124091 391
ENSG00000124092 391
ENSG00000124098 171
ENSG00000124102 270
ENSG00000124103 280
ENSG00000124104 316
ENSG00000124107 407
ENSG00000124116 124
ENSG00000124120 217
ENSG00000124126 1037
ENSG00000124134 272
ENSG00000124140 1085
ENSG00000124143 260
ENSG00000124145 442
ENSG00000124151 1464
ENSG00000124155 555
ENSG00000124157 462
ENSG00000124159 486
ENSG00000124160 614
ENSG00000124164 249
ENSG00000124171 346
ENSG00000124172 291
ENSG00000124177 1954
ENSG00000124181 456
ENSG00000124191 397
ENSG00000124193 272
ENSG00000124194 617
ENSG00000124196 167
ENSG00000124198 1849
ENSG00000124201 1036
ENSG00000124203 372
ENSG00000124205 178
ENSG00000124207 1071
ENSG00000124208 125
ENSG00000124209 563
ENSG00000124212 152
ENSG00000124214 62
ENSG00000124215 819
ENSG00000124216 312
ENSG00000124217 888
ENSG00000124222 276
ENSG00000124225 661
ENSG00000124226 632
ENSG00000124227 315
ENSG00000124228 483
ENSG00000124232 592
ENSG00000124233 666
ENSG00000124237 156
ENSG00000124243 928
ENSG00000124249 408
ENSG00000124251 90
ENSG00000124253 710
ENSG00000124256 693
ENSG00000124257 574
ENSG00000124260 315
ENSG00000124275 613
ENSG00000124279 710
ENSG00000124299 388
ENSG00000124302 486
ENSG00000124313 963
ENSG00000124333 116
ENSG00000124334 99
ENSG00000124343 1333
ENSG00000124356 2551
ENSG00000124357 409
ENSG00000124370 597
ENSG00000124374 402
ENSG00000124380 538
ENSG00000124383 471
ENSG00000124391 180
ENSG00000124406 347
ENSG00000124422 565
ENSG00000124429 528
ENSG00000124435 216
ENSG00000124440 349
ENSG00000124444 245
ENSG00000124449 411
ENSG00000124455 197
ENSG00000124459 663
ENSG00000124466 125
ENSG00000124467 435
ENSG00000124469 265
ENSG00000124479 597
ENSG00000124486 962
ENSG00000124490 249
ENSG00000124491 85
ENSG00000124493 879
ENSG00000124496 583
ENSG00000124507 742
ENSG00000124508 527
ENSG00000124523 314
ENSG00000124529 103
ENSG00000124532 583
ENSG00000124535 174
ENSG00000124541 339
ENSG00000124549 523
ENSG00000124557 180
ENSG00000124562 437
ENSG00000124564 439
ENSG00000124568 89
ENSG00000124570 375
ENSG00000124571 1151
ENSG00000124574 1503
ENSG00000124575 213
ENSG00000124578 135
ENSG00000124587 639
ENSG00000124588 274
ENSG00000124593 615
ENSG00000124596 97
ENSG00000124601 659
ENSG00000124602 931
ENSG00000124608 968
ENSG00000124610 194
ENSG00000124613 576
ENSG00000124614 176
ENSG00000124615 161
ENSG00000124635 126
ENSG00000124641 1581
ENSG00000124657 313
ENSG00000124659 557
ENSG00000124664 911
ENSG00000124678 416
ENSG00000124688 718
ENSG00000124693 136
ENSG00000124701 236
ENSG00000124702 406
ENSG00000124713 145
ENSG00000124721 4024
ENSG00000124731 1200
ENSG00000124732 315
ENSG00000124733 407
ENSG00000124743 578
ENSG00000124749 742
ENSG00000124762 212
ENSG00000124766 446
ENSG00000124767 967
ENSG00000124772 557
ENSG00000124780 309
ENSG00000124782 1410
ENSG00000124783 364
ENSG00000124784 792
ENSG00000124785 165
ENSG00000124786 432
ENSG00000124787 283
ENSG00000124788 475
ENSG00000124789 1156
ENSG00000124795 323
ENSG00000124802 343
ENSG00000124812 101
ENSG00000124813 453
ENSG00000124818 478
ENSG00000124827 436
ENSG00000124831 1453
ENSG00000124839 212
ENSG00000124875 114
ENSG00000124882 214
ENSG00000124900 207
ENSG00000124920 150
ENSG00000124935 90
ENSG00000124939 1746
ENSG00000124942 5795
ENSG00000125037 294
ENSG00000125046 536
ENSG00000125084 365
ENSG00000125089 492
ENSG00000125107 555
ENSG00000125122 367
ENSG00000125124 710
ENSG00000125144 61
ENSG00000125148 61
ENSG00000125149 404
ENSG00000125166 560
ENSG00000125170 496
ENSG00000125207 302
ENSG00000125245 367
ENSG00000125246 449
ENSG00000125247 915
ENSG00000125249 184
ENSG00000125255 394
ENSG00000125257 1527
ENSG00000125266 346
ENSG00000125285 391
ENSG00000125304 606
ENSG00000125319 174
ENSG00000125337 1368
ENSG00000125347 963
ENSG00000125351 476
ENSG00000125352 870
ENSG00000125354 369
ENSG00000125355 431
ENSG00000125356 872
ENSG00000125363 973
ENSG00000125375 103
ENSG00000125378 472
ENSG00000125384 402
ENSG00000125386 93
ENSG00000125388 2036
ENSG00000125398 446
ENSG00000125409 430
ENSG00000125414 1939
ENSG00000125430 406
ENSG00000125434 304
ENSG00000125445 125
ENSG00000125447 613
ENSG00000125449 501
ENSG00000125450 522
ENSG00000125454 282
ENSG00000125457 792
ENSG00000125458 236
ENSG00000125459 416
ENSG00000125462 495
ENSG00000125482 179
ENSG00000125484 886
ENSG00000125485 540
ENSG00000125492 777
ENSG00000125498 2108
ENSG00000125503 369
ENSG00000125505 435
ENSG00000125508 1099
ENSG00000125510 223
ENSG00000125514 256
ENSG00000125520 530
ENSG00000125522 328
ENSG00000125531 1177
ENSG00000125533 482
ENSG00000125534 153
ENSG00000125538 271
ENSG00000125551 96
ENSG00000125571 158
ENSG00000125611 227
ENSG00000125618 520
ENSG00000125629 277
ENSG00000125630 1720
ENSG00000125633 331
ENSG00000125637 1048
ENSG00000125648 469
ENSG00000125650 197
ENSG00000125651 291
ENSG00000125652 458
ENSG00000125656 707
ENSG00000125657 234
ENSG00000125675 883
ENSG00000125676 657
ENSG00000125686 244
ENSG00000125691 156
ENSG00000125695 330
ENSG00000125703 393
ENSG00000125726 668
ENSG00000125730 1466
ENSG00000125731 389
ENSG00000125733 905
ENSG00000125734 600
ENSG00000125735 250
ENSG00000125740 244
ENSG00000125741 960
ENSG00000125743 119
ENSG00000125744 776
ENSG00000125746 815
ENSG00000125753 673
ENSG00000125755 593
ENSG00000125772 331
ENSG00000125775 298
ENSG00000125779 598
ENSG00000125780 706
ENSG00000125787 92
ENSG00000125788 156
ENSG00000125798 473
ENSG00000125804 426
ENSG00000125810 238
ENSG00000125812 703
ENSG00000125813 340
ENSG00000125814 295
ENSG00000125815 145
ENSG00000125816 364
ENSG00000125817 140
ENSG00000125818 1843
ENSG00000125820 371
ENSG00000125821 351
ENSG00000125823 69
ENSG00000125826 165
ENSG00000125827 172
ENSG00000125831 194
ENSG00000125834 514
ENSG00000125835 248
ENSG00000125841 195
ENSG00000125843 174
ENSG00000125844 218
ENSG00000125845 1161
ENSG00000125846 706
ENSG00000125848 660
ENSG00000125850 267
ENSG00000125851 753
ENSG00000125861 400
ENSG00000125863 293
ENSG00000125864 450
ENSG00000125868 2871
ENSG00000125869 363
ENSG00000125870 255
ENSG00000125871 71
ENSG00000125872 708
ENSG00000125875 526
ENSG00000125877 267
ENSG00000125878 348
ENSG00000125879 596
ENSG00000125885 719
ENSG00000125888 168
ENSG00000125895 306
ENSG00000125898 315
ENSG00000125899 383
ENSG00000125900 342
ENSG00000125901 173
ENSG00000125903 93
ENSG00000125910 378
ENSG00000125912 584
ENSG00000125931 466
ENSG00000125944 623
ENSG00000125945 485
ENSG00000125952 540
ENSG00000125954 379
ENSG00000125962 360
ENSG00000125965 250
ENSG00000125966 390
ENSG00000125967 386
ENSG00000125968 206
ENSG00000125970 291
ENSG00000125971 399
ENSG00000125975 117
ENSG00000125977 327
ENSG00000125979 693
ENSG00000125991 377
ENSG00000125995 103
ENSG00000125998 1011
ENSG00000125999 851
ENSG00000126001 514
ENSG00000126003 463
ENSG00000126005 431
ENSG00000126010 271
ENSG00000126012 1544
ENSG00000126016 779
ENSG00000126062 137
ENSG00000126067 241
ENSG00000126070 851
ENSG00000126088 190
ENSG00000126091 529
ENSG00000126106 209
ENSG00000126107 776
ENSG00000126214 395
ENSG00000126215 280
ENSG00000126216 902
ENSG00000126217 476
ENSG00000126218 51
ENSG00000126226 350
ENSG00000126231 592
ENSG00000126233 586
ENSG00000126243 789
ENSG00000126246 119
ENSG00000126247 503
ENSG00000126249 239
ENSG00000126251 330
ENSG00000126254 413
ENSG00000126258 810
ENSG00000126259 757
ENSG00000126261 346
ENSG00000126262 300
ENSG00000126264 132
ENSG00000126266 459
ENSG00000126267 97
ENSG00000126337 455
ENSG00000126351 533
ENSG00000126353 374
ENSG00000126368 257
ENSG00000126391 206
ENSG00000126432 271
ENSG00000126453 194
ENSG00000126456 349
ENSG00000126457 1124
ENSG00000126458 204
ENSG00000126460 218
ENSG00000126461 805
ENSG00000126464 360
ENSG00000126467 764
ENSG00000126500 379
ENSG00000126522 204
ENSG00000126524 383
ENSG00000126545 116
ENSG00000126549 847
ENSG00000126550 556
ENSG00000126561 1113
ENSG00000126562 1743
ENSG00000126581 259
ENSG00000126583 737
ENSG00000126602 370
ENSG00000126603 620
ENSG00000126653 328
ENSG00000126656 910
ENSG00000126657 646
ENSG00000126698 494
ENSG00000126705 363
ENSG00000126709 444
ENSG00000126733 758
ENSG00000126746 475
ENSG00000126749 1461
ENSG00000126752 146
ENSG00000126756 420
ENSG00000126759 226
ENSG00000126767 265
ENSG00000126768 171
ENSG00000126773 493
ENSG00000126775 939
ENSG00000126777 354
ENSG00000126778 175
ENSG00000126785 191
ENSG00000126787 992
ENSG00000126790 54
ENSG00000126803 641
ENSG00000126804 619
ENSG00000126814 200
ENSG00000126821 568
ENSG00000126822 1386
ENSG00000126838 97
ENSG00000126858 70
ENSG00000126860 1051
ENSG00000126861 421
ENSG00000126870 334
ENSG00000126878 828
ENSG00000126882 339
ENSG00000126883 2012
ENSG00000126890 299
ENSG00000126895 424
ENSG00000126903 263
ENSG00000126934 393
ENSG00000126945 449
ENSG00000126947 1771
ENSG00000126950 247
ENSG00000126952 531
ENSG00000126953 353
ENSG00000126970 91
ENSG00000127022 315
ENSG00000127054 710
ENSG00000127074 1447
ENSG00000127080 202
ENSG00000127081 744
ENSG00000127083 524
ENSG00000127084 655
ENSG00000127098 264
ENSG00000127124 2446
ENSG00000127125 640
ENSG00000127129 212
ENSG00000127150 359
ENSG00000127152 835
ENSG00000127184 80
ENSG00000127191 416
ENSG00000127220 362
ENSG00000127226 495
ENSG00000127241 378
ENSG00000127249 1130
ENSG00000127252 175
ENSG00000127311 1381
ENSG00000127314 184
ENSG00000127318 155
ENSG00000127324 249
ENSG00000127325 509
ENSG00000127328 219
ENSG00000127329 802
ENSG00000127334 629
ENSG00000127337 1422
ENSG00000127359 118
ENSG00000127362 299
ENSG00000127364 316
ENSG00000127366 299
ENSG00000127377 174
ENSG00000127399 307
ENSG00000127412 871
ENSG00000127415 550
ENSG00000127418 253
ENSG00000127419 243
ENSG00000127423 83
ENSG00000127445 227
ENSG00000127452 417
ENSG00000127463 138
ENSG00000127472 394
ENSG00000127481 1888
ENSG00000127483 467
ENSG00000127507 886
ENSG00000127511 1273
ENSG00000127515 319
ENSG00000127526 416
ENSG00000127527 686
ENSG00000127528 362
ENSG00000127529 320
ENSG00000127530 309
ENSG00000127533 374
ENSG00000127540 838
ENSG00000127554 1907
ENSG00000127561 224
ENSG00000127564 192
ENSG00000127578 89
ENSG00000127580 546
ENSG00000127585 418
ENSG00000127586 276
ENSG00000127588 72
ENSG00000127589 450
ENSG00000127603 448
ENSG00000127616 1590
ENSG00000127663 1064
ENSG00000127666 117
ENSG00000127688 914
ENSG00000127720 893
ENSG00000127743 631
ENSG00000127774 159
ENSG00000127780 314
ENSG00000127804 335
ENSG00000127824 450
ENSG00000127831 1268
ENSG00000127837 489
ENSG00000127838 520
ENSG00000127863 241
ENSG00000127870 180
ENSG00000127884 303
ENSG00000127903 428
ENSG00000127914 692
ENSG00000127920 1859
ENSG00000127922 1226
ENSG00000127928 67
ENSG00000127946 1068
ENSG00000127947 597
ENSG00000127948 2517
ENSG00000127951 312
ENSG00000127952 422
ENSG00000127954 488
ENSG00000127955 184
ENSG00000127957 297
ENSG00000127980 299
ENSG00000127989 385
ENSG00000127990 289
ENSG00000127993 941
ENSG00000127995 2342
ENSG00000128000 641
ENSG00000128011 683
ENSG00000128016 278
ENSG00000128039 254
ENSG00000128040 79
ENSG00000128045 242
ENSG00000128050 1338
ENSG00000128052 1338
ENSG00000128059 814
ENSG00000128159 528
ENSG00000128165 362
ENSG00000128185 476
ENSG00000128191 220
ENSG00000128203 390
ENSG00000128218 1507
ENSG00000128228 93
ENSG00000128242 335
ENSG00000128245 255
ENSG00000128250 331
ENSG00000128253 317
ENSG00000128254 148
ENSG00000128266 354
ENSG00000128268 447
ENSG00000128271 326
ENSG00000128272 181
ENSG00000128274 340
ENSG00000128276 378
ENSG00000128283 356
ENSG00000128284 337
ENSG00000128285 86
ENSG00000128294 370
ENSG00000128298 511
ENSG00000128309 1018
ENSG00000128310 387
ENSG00000128311 230
ENSG00000128313 351
ENSG00000128322 106
ENSG00000128335 398
ENSG00000128340 192
ENSG00000128342 1097
ENSG00000128346 992
ENSG00000128383 1088
ENSG00000128389 350
ENSG00000128394 386
ENSG00000128408 379
ENSG00000128463 123
ENSG00000128482 994
ENSG00000128487 352
ENSG00000128510 417
ENSG00000128512 2030
ENSG00000128513 836
ENSG00000128519 317
ENSG00000128524 226
ENSG00000128534 103
ENSG00000128536 852
ENSG00000128563 384
ENSG00000128564 1298
ENSG00000128567 383
ENSG00000128573 677
ENSG00000128578 837
ENSG00000128581 236
ENSG00000128585 1088
ENSG00000128590 232
ENSG00000128591 2602
ENSG00000128594 257
ENSG00000128595 417
ENSG00000128596 874
ENSG00000128602 555
ENSG00000128604 451
ENSG00000128606 581
ENSG00000128607 619
ENSG00000128609 81
ENSG00000128610 353
ENSG00000128617 370
ENSG00000128626 194
ENSG00000128641 1043
ENSG00000128645 335
ENSG00000128652 328
ENSG00000128654 466
ENSG00000128655 779
ENSG00000128656 393
ENSG00000128683 110
ENSG00000128692 579
ENSG00000128694 505
ENSG00000128699 131
ENSG00000128708 798
ENSG00000128709 290
ENSG00000128710 260
ENSG00000128713 340
ENSG00000128714 275
ENSG00000128731 4861
ENSG00000128739 240
ENSG00000128789 288
ENSG00000128791 368
ENSG00000128802 372
ENSG00000128805 1957
ENSG00000128815 3526
ENSG00000128829 1115
ENSG00000128833 1849
ENSG00000128845 154
ENSG00000128849 405
ENSG00000128872 359
ENSG00000128881 1321
ENSG00000128886 640
ENSG00000128891 161
ENSG00000128908 558
ENSG00000128915 866
ENSG00000128917 618
ENSG00000128918 501
ENSG00000128923 469
ENSG00000128928 1696
ENSG00000128944 445
ENSG00000128951 141
ENSG00000128965 573
ENSG00000128973 358
ENSG00000128989 210
ENSG00000129003 4022
ENSG00000129007 149
ENSG00000129009 745
ENSG00000129028 387
ENSG00000129038 1947
ENSG00000129048 346
ENSG00000129055 84
ENSG00000129071 291
ENSG00000129083 906
ENSG00000129084 58
ENSG00000129103 374
ENSG00000129116 856
ENSG00000129128 226
ENSG00000129151 1114
ENSG00000129152 504
ENSG00000129158 45
ENSG00000129159 911
ENSG00000129167 300
ENSG00000129170 193
ENSG00000129173 911
ENSG00000129187 773
ENSG00000129194 240
ENSG00000129195 621
ENSG00000129197 128
ENSG00000129204 858
ENSG00000129214 1741
ENSG00000129219 1074
ENSG00000129221 499
ENSG00000129226 238
ENSG00000129235 825
ENSG00000129244 303
ENSG00000129245 621
ENSG00000129250 1816
ENSG00000129255 137
ENSG00000129270 513
ENSG00000129277 92
ENSG00000129282 446
ENSG00000129292 436
ENSG00000129295 653
ENSG00000129315 350
ENSG00000129317 481
ENSG00000129347 462
ENSG00000129351 390
ENSG00000129353 657
ENSG00000129354 423
ENSG00000129355 168
ENSG00000129422 421
ENSG00000129437 277
ENSG00000129450 499
ENSG00000129451 617
ENSG00000129455 253
ENSG00000129460 151
ENSG00000129465 540
ENSG00000129467 1144
ENSG00000129472 212
ENSG00000129473 920
ENSG00000129474 146
ENSG00000129480 209
ENSG00000129484 1014
ENSG00000129493 682
ENSG00000129514 350
ENSG00000129515 404
ENSG00000129518 796
ENSG00000129521 407
ENSG00000129534 456
ENSG00000129535 1582
ENSG00000129538 741
ENSG00000129543 273
ENSG00000129559 1000
ENSG00000129562 629
ENSG00000129566 4289
ENSG00000129586 1171
ENSG00000129595 733
ENSG00000129596 166
ENSG00000129625 257
ENSG00000129636 272
ENSG00000129646 776
ENSG00000129654 318
ENSG00000129657 568
ENSG00000129667 855
ENSG00000129673 136
ENSG00000129675 1597
ENSG00000129680 732
ENSG00000129682 243
ENSG00000129691 2969
ENSG00000129696 100
ENSG00000129699 464
ENSG00000129744 420
ENSG00000129749 1306
ENSG00000129757 198
ENSG00000129810 680
ENSG00000129816 70
ENSG00000129824 263
ENSG00000129845 362
ENSG00000129862 125
ENSG00000129864 186
ENSG00000129873 540
ENSG00000129910 713
ENSG00000129911 416
ENSG00000129925 443
ENSG00000129932 2069
ENSG00000129933 699
ENSG00000129946 583
ENSG00000129951 343
ENSG00000129965 1382
ENSG00000129968 393
ENSG00000129988 1308
ENSG00000129990 425
ENSG00000129991 182
ENSG00000129993 333
ENSG00000130005 379
ENSG00000130021 543
ENSG00000130023 279
ENSG00000130024 749
ENSG00000130032 202
ENSG00000130035 657
ENSG00000130037 653
ENSG00000130038 294
ENSG00000130045 212
ENSG00000130052 370
ENSG00000130054 458
ENSG00000130055 314
ENSG00000130066 265
ENSG00000130119 607
ENSG00000130147 790
ENSG00000130150 213
ENSG00000130158 1870
ENSG00000130159 160
ENSG00000130164 507
ENSG00000130165 112
ENSG00000130167 294
ENSG00000130173 172
ENSG00000130175 209
ENSG00000130176 555
ENSG00000130177 1227
ENSG00000130182 496
ENSG00000130193 138
ENSG00000130201 656
ENSG00000130202 517
ENSG00000130203 189
ENSG00000130204 309
ENSG00000130207 99
ENSG00000130208 4563
ENSG00000130222 160
ENSG00000130224 728
ENSG00000130225 106
ENSG00000130226 766
ENSG00000130227 1125
ENSG00000130234 544
ENSG00000130244 330
ENSG00000130254 915
ENSG00000130255 105
ENSG00000130270 1209
ENSG00000130283 308
ENSG00000130287 837
ENSG00000130288 145
ENSG00000130294 998
ENSG00000130299 602
ENSG00000130300 256
ENSG00000130303 318
ENSG00000130304 791
ENSG00000130305 384
ENSG00000130307 828
ENSG00000130309 304
ENSG00000130311 479
ENSG00000130312 65
ENSG00000130313 483
ENSG00000130332 80
ENSG00000130338 442
ENSG00000130340 465
ENSG00000130347 103
ENSG00000130348 1663
ENSG00000130349 123
ENSG00000130363 309
ENSG00000130368 415
ENSG00000130377 724
ENSG00000130382 256
ENSG00000130383 405
ENSG00000130385 424
ENSG00000130396 568
ENSG00000130402 901
ENSG00000130413 1019
ENSG00000130414 377
ENSG00000130427 508
ENSG00000130429 370
ENSG00000130433 275
ENSG00000130449 1185
ENSG00000130475 365
ENSG00000130477 1275
ENSG00000130479 2468
ENSG00000130487 763
ENSG00000130489 301
ENSG00000130508 1463
ENSG00000130511 388
ENSG00000130513 407
ENSG00000130517 196
ENSG00000130518 900
ENSG00000130520 102
ENSG00000130522 347
ENSG00000130528 932
ENSG00000130529 1732
ENSG00000130538 345
ENSG00000130540 464
ENSG00000130544 456
ENSG00000130545 1285
ENSG00000130558 347
ENSG00000130559 296
ENSG00000130560 1012
ENSG00000130561 328
ENSG00000130584 511
ENSG00000130589 713
ENSG00000130590 1053
ENSG00000130592 125
ENSG00000130595 298
ENSG00000130598 187
ENSG00000130612 322
ENSG00000130635 1744
ENSG00000130638 454
ENSG00000130640 430
ENSG00000130643 592
ENSG00000130649 497
ENSG00000130653 1366
ENSG00000130656 142
ENSG00000130669 559
ENSG00000130675 582
ENSG00000130684 1342
ENSG00000130695 386
ENSG00000130699 862
ENSG00000130700 442
ENSG00000130701 114
ENSG00000130702 1823
ENSG00000130703 950
ENSG00000130706 408
ENSG00000130707 265
ENSG00000130711 504
ENSG00000130713 195
ENSG00000130714 141
ENSG00000130717 329
ENSG00000130720 101
ENSG00000130723 411
ENSG00000130724 196
ENSG00000130725 1119
ENSG00000130726 1050
ENSG00000130731 871
ENSG00000130733 306
ENSG00000130734 458
ENSG00000130741 472
ENSG00000130748 161
ENSG00000130749 948
ENSG00000130751 406
ENSG00000130755 142
ENSG00000130758 314
ENSG00000130762 841
ENSG00000130764 321
ENSG00000130766 492
ENSG00000130768 453
ENSG00000130770 737
ENSG00000130772 651
ENSG00000130775 924
ENSG00000130779 704
ENSG00000130783 474
ENSG00000130787 345
ENSG00000130803 1004
ENSG00000130810 535
ENSG00000130811 357
ENSG00000130812 388
ENSG00000130813 262
ENSG00000130816 1577
ENSG00000130818 752
ENSG00000130821 636
ENSG00000130822 370
ENSG00000130826 226
ENSG00000130827 1909
ENSG00000130829 625
ENSG00000130830 690
ENSG00000130844 320
ENSG00000130856 738
ENSG00000130876 318
ENSG00000130881 4655
ENSG00000130921 709
ENSG00000130935 688
ENSG00000130939 1066
ENSG00000130940 786
ENSG00000130943 968
ENSG00000130948 387
ENSG00000130950 756
ENSG00000130956 560
ENSG00000130957 338
ENSG00000130958 355
ENSG00000130962 1093
ENSG00000130985 510
ENSG00000130988 1705
ENSG00000130997 494
ENSG00000131002 182
ENSG00000131007 61
ENSG00000131009 69
ENSG00000131013 161
ENSG00000131015 244
ENSG00000131016 1901
ENSG00000131018 548
ENSG00000131019 246
ENSG00000131023 179
ENSG00000131037 268
ENSG00000131042 650
ENSG00000131043 314
ENSG00000131044 887
ENSG00000131050 1700
ENSG00000131051 239
ENSG00000131055 169
ENSG00000131059 249
ENSG00000131061 778
ENSG00000131062 55
ENSG00000131067 493
ENSG00000131068 102
ENSG00000131069 689
ENSG00000131080 417
ENSG00000131089 596
ENSG00000131094 652
ENSG00000131095 736
ENSG00000131096 70
ENSG00000131097 93
ENSG00000131100 247
ENSG00000131115 803
ENSG00000131116 554
ENSG00000131126 202
ENSG00000131127 457
ENSG00000131142 119
ENSG00000131143 261
ENSG00000131148 355
ENSG00000131149 484
ENSG00000131153 196
ENSG00000131165 602
ENSG00000131171 665
ENSG00000131174 75
ENSG00000131183 467
ENSG00000131187 625
ENSG00000131188 275
ENSG00000131196 694
ENSG00000131203 407
ENSG00000131233 433
ENSG00000131236 401
ENSG00000131238 1664
ENSG00000131242 756
ENSG00000131263 154
ENSG00000131264 313
ENSG00000131269 842
ENSG00000131323 501
ENSG00000131351 142
ENSG00000131355 823
ENSG00000131368 167
ENSG00000131370 393
ENSG00000131373 909
ENSG00000131374 1298
ENSG00000131375 641
ENSG00000131378 541
ENSG00000131379 467
ENSG00000131381 322
ENSG00000131386 558
ENSG00000131389 797
ENSG00000131398 638
ENSG00000131400 393
ENSG00000131408 579
ENSG00000131409 685
ENSG00000131435 364
ENSG00000131437 725
ENSG00000131446 3026
ENSG00000131459 699
ENSG00000131462 475
ENSG00000131467 239
ENSG00000131469 148
ENSG00000131470 718
ENSG00000131471 756
ENSG00000131473 416
ENSG00000131475 973
ENSG00000131477 148
ENSG00000131480 575
ENSG00000131482 346
ENSG00000131495 70
ENSG00000131503 763
ENSG00000131504 385
ENSG00000131507 462
ENSG00000131508 147
ENSG00000131538 56
ENSG00000131548 95
ENSG00000131558 756
ENSG00000131584 778
ENSG00000131586 149
ENSG00000131591 194
ENSG00000131620 660
ENSG00000131626 757
ENSG00000131634 136
ENSG00000131650 473
ENSG00000131652 683
ENSG00000131653 522
ENSG00000131668 387
ENSG00000131669 436
ENSG00000131686 317
ENSG00000131697 1330
ENSG00000131711 2805
ENSG00000131721 184
ENSG00000131724 862
ENSG00000131725 677
ENSG00000131730 381
ENSG00000131732 707
ENSG00000131737 381
ENSG00000131738 404
ENSG00000131746 1445
ENSG00000131747 765
ENSG00000131748 403
ENSG00000131759 412
ENSG00000131771 171
ENSG00000131773 349
ENSG00000131778 151
ENSG00000131779 247
ENSG00000131781 558
ENSG00000131788 621
ENSG00000131791 270
ENSG00000131795 266
ENSG00000131797 264
ENSG00000131808 749
ENSG00000131828 388
ENSG00000131831 1906
ENSG00000131844 725
ENSG00000131845 478
ENSG00000131848 708
ENSG00000131849 623
ENSG00000131864 1077
ENSG00000131871 412
ENSG00000131873 147
ENSG00000131876 159
ENSG00000131899 1257
ENSG00000131910 470
ENSG00000131914 379
ENSG00000131931 1953
ENSG00000131941 695
ENSG00000131943 173
ENSG00000131944 917
ENSG00000131951 1537
ENSG00000131966 136
ENSG00000131969 430
ENSG00000131979 781
ENSG00000131981 132
ENSG00000132000 354
ENSG00000132002 397
ENSG00000132003 696
ENSG00000132004 598
ENSG00000132005 774
ENSG00000132010 458
ENSG00000132016 106
ENSG00000132017 351
ENSG00000132024 2353
ENSG00000132026 102
ENSG00000132031 956
ENSG00000132109 826
ENSG00000132122 893
ENSG00000132128 602
ENSG00000132130 786
ENSG00000132139 681
ENSG00000132141 548
ENSG00000132142 839
ENSG00000132153 1369
ENSG00000132155 656
ENSG00000132164 476
ENSG00000132170 441
ENSG00000132182 971
ENSG00000132185 434
ENSG00000132196 736
ENSG00000132199 434
ENSG00000132204 306
ENSG00000132205 1016
ENSG00000132207 759
ENSG00000132249 1093
ENSG00000132254 373
ENSG00000132256 500
ENSG00000132259 694
ENSG00000132274 667
ENSG00000132275 755
ENSG00000132283 737
ENSG00000132286 83
ENSG00000132294 538
ENSG00000132297 1401
ENSG00000132300 388
ENSG00000132305 514
ENSG00000132313 92
ENSG00000132321 817
ENSG00000132323 388
ENSG00000132326 1290
ENSG00000132329 306
ENSG00000132330 688
ENSG00000132334 1912
ENSG00000132341 201
ENSG00000132356 434
ENSG00000132357 90
ENSG00000132359 663
ENSG00000132361 374
ENSG00000132376 644
ENSG00000132382 208
ENSG00000132383 445
ENSG00000132386 303
ENSG00000132388 207
ENSG00000132394 314
ENSG00000132405 275
ENSG00000132406 238
ENSG00000132423 371
ENSG00000132424 659
ENSG00000132429 364
ENSG00000132432 96
ENSG00000132434 399
ENSG00000132436 458
ENSG00000132437 427
ENSG00000132446 147
ENSG00000132463 148
ENSG00000132464 591
ENSG00000132465 53
ENSG00000132466 361
ENSG00000132467 963
ENSG00000132470 788
ENSG00000132471 309
ENSG00000132475 136
ENSG00000132478 232
ENSG00000132481 759
ENSG00000132485 459
ENSG00000132498 823
ENSG00000132507 153
ENSG00000132510 844
ENSG00000132514 748
ENSG00000132517 445
ENSG00000132518 1073
ENSG00000132522 242
ENSG00000132530 397
ENSG00000132535 817
ENSG00000132541 719
ENSG00000132549 3174
ENSG00000132554 152
ENSG00000132561 496
ENSG00000132563 201
ENSG00000132570 1649
ENSG00000132581 221
ENSG00000132589 427
ENSG00000132591 322
ENSG00000132600 375
ENSG00000132603 254
ENSG00000132604 439
ENSG00000132612 570
ENSG00000132613 755
ENSG00000132622 675
ENSG00000132623 360
ENSG00000132631 151
ENSG00000132635 734
ENSG00000132639 211
ENSG00000132640 525
ENSG00000132646 361
ENSG00000132661 308
ENSG00000132664 708
ENSG00000132669 783
ENSG00000132670 1015
ENSG00000132671 418
ENSG00000132676 187
ENSG00000132677 386
ENSG00000132680 520
ENSG00000132681 1013
ENSG00000132688 750
ENSG00000132692 2415
ENSG00000132693 446
ENSG00000132694 1369
ENSG00000132698 203
ENSG00000132702 354
ENSG00000132703 373
ENSG00000132704 429
ENSG00000132716 463
ENSG00000132718 523
ENSG00000132740 183
ENSG00000132744 313
ENSG00000132746 468
ENSG00000132749 378
ENSG00000132763 250
ENSG00000132768 443
ENSG00000132773 344
ENSG00000132780 864
ENSG00000132781 750
ENSG00000132792 210
ENSG00000132793 896
ENSG00000132801 633
ENSG00000132819 430
ENSG00000132821 285
ENSG00000132823 192
ENSG00000132824 456
ENSG00000132825 317
ENSG00000132837 183
ENSG00000132840 406
ENSG00000132842 142
ENSG00000132846 217
ENSG00000132849 244
ENSG00000132854 840
ENSG00000132855 493
ENSG00000132872 590
ENSG00000132874 389
ENSG00000132879 708
ENSG00000132881 191
ENSG00000132906 479
ENSG00000132911 426
ENSG00000132912 186
ENSG00000132915 875
ENSG00000132932 1164
ENSG00000132938 967
ENSG00000132950 1548
ENSG00000132952 2555
ENSG00000132953 971
ENSG00000132958 140
ENSG00000132963 542
ENSG00000132964 346
ENSG00000132965 563
ENSG00000132970 498
ENSG00000132972 474
ENSG00000132975 572
ENSG00000133019 466
ENSG00000133020 1935
ENSG00000133026 154
ENSG00000133027 1130
ENSG00000133028 649
ENSG00000133030 330
ENSG00000133048 272
ENSG00000133055 700
ENSG00000133056 1686
ENSG00000133059 832
ENSG00000133063 468
ENSG00000133065 571
ENSG00000133067 907
ENSG00000133069 653
ENSG00000133083 260
ENSG00000133101 444
ENSG00000133103 839
ENSG00000133104 2223
ENSG00000133105 757
ENSG00000133106 851
ENSG00000133107 848
ENSG00000133110 208
ENSG00000133111 1363
ENSG00000133112 501
ENSG00000133114 1083
ENSG00000133115 356
ENSG00000133116 1044
ENSG00000133119 354
ENSG00000133121 585
ENSG00000133124 1338
ENSG00000133131 939
ENSG00000133134 125
ENSG00000133135 326
ENSG00000133138 549
ENSG00000133142 200
ENSG00000133149 249
ENSG00000133169 118
ENSG00000133193 118
ENSG00000133195 831
ENSG00000133216 984
ENSG00000133226 261
ENSG00000133243 482
ENSG00000133246 520
ENSG00000133247 885
ENSG00000133250 478
ENSG00000133256 860
ENSG00000133265 553
ENSG00000133275 422
ENSG00000133302 1873
ENSG00000133313 507
ENSG00000133315 1514
ENSG00000133316 378
ENSG00000133317 399
ENSG00000133318 545
ENSG00000133321 294
ENSG00000133328 168
ENSG00000133392 1976
ENSG00000133393 963
ENSG00000133398 373
ENSG00000133401 519
ENSG00000133422 984
ENSG00000133424 721
ENSG00000133433 240
ENSG00000133454 2054
ENSG00000133460 541
ENSG00000133466 243
ENSG00000133475 569
ENSG00000133477 478
ENSG00000133488 400
ENSG00000133511 421
ENSG00000133519 2354
ENSG00000133561 307
ENSG00000133574 337
ENSG00000133597 530
ENSG00000133606 465
ENSG00000133612 1192
ENSG00000133619 154
ENSG00000133624 468
ENSG00000133627 394
ENSG00000133636 410
ENSG00000133639 206
ENSG00000133640 1119
ENSG00000133641 275
ENSG00000133657 1180
ENSG00000133661 248
ENSG00000133665 177
ENSG00000133678 93
ENSG00000133687 44
ENSG00000133703 189
ENSG00000133704 1038
ENSG00000133706 597
ENSG00000133710 94
ENSG00000133731 684
ENSG00000133739 796
ENSG00000133740 413
ENSG00000133742 337
ENSG00000133773 808
ENSG00000133789 548
ENSG00000133794 411
ENSG00000133800 3801
ENSG00000133805 879
ENSG00000133808 383
ENSG00000133812 747
ENSG00000133816 1067
ENSG00000133818 400
ENSG00000133835 310
ENSG00000133858 396
ENSG00000133863 1497
ENSG00000133872 240
ENSG00000133874 327
ENSG00000133878 150
ENSG00000133884 660
ENSG00000133895 297
ENSG00000133935 293
ENSG00000133937 478
ENSG00000133943 193
ENSG00000133958 936
ENSG00000133961 609
ENSG00000133962 472
ENSG00000133980 163
ENSG00000133983 410
ENSG00000133985 531
ENSG00000133997 270
ENSG00000134001 144
ENSG00000134007 572
ENSG00000134013 574
ENSG00000134014 826
ENSG00000134020 187
ENSG00000134025 591
ENSG00000134028 706
ENSG00000134030 807
ENSG00000134042 715
ENSG00000134046 605
ENSG00000134049 860
ENSG00000134056 323
ENSG00000134057 432
ENSG00000134058 326
ENSG00000134061 437
ENSG00000134070 712
ENSG00000134072 404
ENSG00000134075 75
ENSG00000134077 473
ENSG00000134086 139
ENSG00000134107 235
ENSG00000134108 186
ENSG00000134109 1401
ENSG00000134115 1100
ENSG00000134121 395
ENSG00000134138 390
ENSG00000134146 348
ENSG00000134152 531
ENSG00000134153 198
ENSG00000134160 862
ENSG00000134183 350
ENSG00000134184 226
ENSG00000134186 312
ENSG00000134193 175
ENSG00000134198 241
ENSG00000134200 1081
ENSG00000134201 218
ENSG00000134202 218
ENSG00000134207 386
ENSG00000134215 878
ENSG00000134216 772
ENSG00000134222 156
ENSG00000134240 520
ENSG00000134242 1174
ENSG00000134243 2214
ENSG00000134245 370
ENSG00000134247 353
ENSG00000134248 684
ENSG00000134249 462
ENSG00000134250 2555
ENSG00000134253 344
ENSG00000134255 865
ENSG00000134256 1325
ENSG00000134258 307
ENSG00000134259 710
ENSG00000134262 147
ENSG00000134265 298
ENSG00000134278 249
ENSG00000134283 480
ENSG00000134285 582
ENSG00000134287 181
ENSG00000134291 274
ENSG00000134294 487
ENSG00000134297 519
ENSG00000134308 248
ENSG00000134313 179
ENSG00000134317 168
ENSG00000134318 1354
ENSG00000134321 442
ENSG00000134323 357
ENSG00000134324 1927
ENSG00000134326 373
ENSG00000134330 993
ENSG00000134333 381
ENSG00000134343 999
ENSG00000134352 468
ENSG00000134363 847
ENSG00000134365 330
ENSG00000134369 207
ENSG00000134371 560
ENSG00000134375 225
ENSG00000134376 619
ENSG00000134389 331
ENSG00000134391 330
ENSG00000134398 977
ENSG00000134419 151
ENSG00000134438 463
ENSG00000134440 483
ENSG00000134443 384
ENSG00000134444 622
ENSG00000134452 278
ENSG00000134453 238
ENSG00000134460 200
ENSG00000134461 2062
ENSG00000134463 292
ENSG00000134470 380
ENSG00000134480 344
ENSG00000134489 445
ENSG00000134490 867
ENSG00000134504 265
ENSG00000134508 2220
ENSG00000134516 1865
ENSG00000134531 766
ENSG00000134532 474
ENSG00000134533 205
ENSG00000134538 670
ENSG00000134539 225
ENSG00000134545 451
ENSG00000134548 132
ENSG00000134551 2335
ENSG00000134569 770
ENSG00000134571 1142
ENSG00000134574 1140
ENSG00000134575 164
ENSG00000134588 1087
ENSG00000134590 254
ENSG00000134594 218
ENSG00000134595 753
ENSG00000134597 437
ENSG00000134602 123
ENSG00000134612 385
ENSG00000134627 882
ENSG00000134640 350
ENSG00000134644 559
ENSG00000134668 396
ENSG00000134684 360
ENSG00000134686 1004
ENSG00000134690 559
ENSG00000134697 634
ENSG00000134698 860
ENSG00000134709 525
ENSG00000134716 491
ENSG00000134717 214
ENSG00000134744 192
ENSG00000134748 2649
ENSG00000134755 894
ENSG00000134757 1118
ENSG00000134758 432
ENSG00000134759 1332
ENSG00000134760 958
ENSG00000134762 901
ENSG00000134765 312
ENSG00000134769 730
ENSG00000134775 1164
ENSG00000134779 290
ENSG00000134780 1117
ENSG00000134802 507
ENSG00000134809 549
ENSG00000134812 833
ENSG00000134815 707
ENSG00000134817 242
ENSG00000134824 208
ENSG00000134825 1151
ENSG00000134827 141
ENSG00000134830 222
ENSG00000134851 297
ENSG00000134852 286
ENSG00000134853 377
ENSG00000134864 347
ENSG00000134871 1669
ENSG00000134873 805
ENSG00000134874 767
ENSG00000134882 405
ENSG00000134884 354
ENSG00000134897 236
ENSG00000134899 782
ENSG00000134900 563
ENSG00000134901 196
ENSG00000134905 218
ENSG00000134909 818
ENSG00000134910 583
ENSG00000134917 1686
ENSG00000134940 1128
ENSG00000134954 254
ENSG00000134955 3674
ENSG00000134962 638
ENSG00000134970 712
ENSG00000134982 501
ENSG00000134986 107
ENSG00000134987 1181
ENSG00000134996 128
ENSG00000135002 2472
ENSG00000135018 1118
ENSG00000135040 626
ENSG00000135045 118
ENSG00000135046 316
ENSG00000135047 329
ENSG00000135048 219
ENSG00000135049 423
ENSG00000135052 419
ENSG00000135063 161
ENSG00000135069 423
ENSG00000135070 446
ENSG00000135074 739
ENSG00000135077 359
ENSG00000135083 377
ENSG00000135090 1235
ENSG00000135093 605
ENSG00000135094 211
ENSG00000135097 1360
ENSG00000135100 154
ENSG00000135108 1043
ENSG00000135111 702
ENSG00000135114 1087
ENSG00000135116 390
ENSG00000135119 435
ENSG00000135124 397
ENSG00000135127 351
ENSG00000135144 298
ENSG00000135148 376
ENSG00000135164 542
ENSG00000135180 287
ENSG00000135185 327
ENSG00000135205 750
ENSG00000135211 323
ENSG00000135213 834
ENSG00000135218 385
ENSG00000135220 527
ENSG00000135222 185
ENSG00000135226 530
ENSG00000135241 1317
ENSG00000135245 106
ENSG00000135248 302
ENSG00000135249 452
ENSG00000135250 655
ENSG00000135253 1036
ENSG00000135269 314
ENSG00000135272 2089
ENSG00000135297 179
ENSG00000135298 1572
ENSG00000135299 776
ENSG00000135312 422
ENSG00000135314 197
ENSG00000135315 341
ENSG00000135316 730
ENSG00000135317 968
ENSG00000135318 561
ENSG00000135324 127
ENSG00000135333 1035
ENSG00000135334 192
ENSG00000135336 577
ENSG00000135338 670
ENSG00000135341 1288
ENSG00000135346 702
ENSG00000135355 80
ENSG00000135362 168
ENSG00000135363 156
ENSG00000135365 323
ENSG00000135372 788
ENSG00000135373 541
ENSG00000135374 663
ENSG00000135378 231
ENSG00000135387 506
ENSG00000135390 136
ENSG00000135392 2243
ENSG00000135404 495
ENSG00000135406 555
ENSG00000135407 362
ENSG00000135409 504
ENSG00000135413 481
ENSG00000135414 1532
ENSG00000135423 669
ENSG00000135424 1130
ENSG00000135426 1132
ENSG00000135436 273
ENSG00000135437 317
ENSG00000135439 857
ENSG00000135441 391
ENSG00000135443 600
ENSG00000135446 305
ENSG00000135447 305
ENSG00000135451 434
ENSG00000135452 221
ENSG00000135454 329
ENSG00000135457 396
ENSG00000135469 164
ENSG00000135472 179
ENSG00000135473 387
ENSG00000135476 223
ENSG00000135477 309
ENSG00000135480 535
ENSG00000135482 291
ENSG00000135486 320
ENSG00000135502 607
ENSG00000135503 376
ENSG00000135506 237
ENSG00000135517 691
ENSG00000135519 1159
ENSG00000135521 360
ENSG00000135525 813
ENSG00000135535 566
ENSG00000135537 288
ENSG00000135540 337
ENSG00000135541 1603
ENSG00000135547 304
ENSG00000135549 76
ENSG00000135569 351
ENSG00000135577 547
ENSG00000135587 827
ENSG00000135596 657
ENSG00000135597 567
ENSG00000135604 249
ENSG00000135605 329
ENSG00000135617 200
ENSG00000135622 862
ENSG00000135624 545
ENSG00000135625 387
ENSG00000135631 637
ENSG00000135632 804
ENSG00000135636 187
ENSG00000135637 875
ENSG00000135638 1322
ENSG00000135643 279
ENSG00000135655 494
ENSG00000135677 178
ENSG00000135678 476
ENSG00000135679 714
ENSG00000135686 363
ENSG00000135697 314
ENSG00000135698 716
ENSG00000135702 386
ENSG00000135709 495
ENSG00000135720 523
ENSG00000135722 491
ENSG00000135723 284
ENSG00000135736 419
ENSG00000135740 798
ENSG00000135744 503
ENSG00000135747 464
ENSG00000135749 2341
ENSG00000135750 1107
ENSG00000135763 2235
ENSG00000135766 1207
ENSG00000135773 681
ENSG00000135775 980
ENSG00000135776 766
ENSG00000135778 341
ENSG00000135801 1085
ENSG00000135821 594
ENSG00000135823 355
ENSG00000135824 495
ENSG00000135828 340
ENSG00000135829 1220
ENSG00000135835 456
ENSG00000135837 2479
ENSG00000135838 608
ENSG00000135842 1630
ENSG00000135845 554
ENSG00000135847 534
ENSG00000135862 1761
ENSG00000135870 928
ENSG00000135898 361
ENSG00000135899 879
ENSG00000135900 215
ENSG00000135902 501
ENSG00000135903 416
ENSG00000135905 305
ENSG00000135912 772
ENSG00000135913 1121
ENSG00000135914 471
ENSG00000135916 266
ENSG00000135917 497
ENSG00000135919 211
ENSG00000135924 340
ENSG00000135925 1651
ENSG00000135926 642
ENSG00000135929 522
ENSG00000135930 611
ENSG00000135931 673
ENSG00000135932 195
ENSG00000135940 150
ENSG00000135945 1114
ENSG00000135951 669
ENSG00000135953 518
ENSG00000135956 219
ENSG00000135960 215
ENSG00000135966 350
ENSG00000135968 775
ENSG00000135972 242
ENSG00000135973 395
ENSG00000135974 628
ENSG00000135999 836
ENSG00000136002 526
ENSG00000136003 154
ENSG00000136010 517
ENSG00000136011 2570
ENSG00000136014 1124
ENSG00000136021 201
ENSG00000136026 683
ENSG00000136040 1909
ENSG00000136044 709
ENSG00000136045 417
ENSG00000136048 230
ENSG00000136051 107
ENSG00000136052 513
ENSG00000136059 827
ENSG00000136068 2647
ENSG00000136098 445
ENSG00000136099 1069
ENSG00000136100 796
ENSG00000136104 299
ENSG00000136108 506
ENSG00000136110 77
ENSG00000136111 1168
ENSG00000136112 316
ENSG00000136114 1608
ENSG00000136122 746
ENSG00000136141 1032
ENSG00000136143 333
ENSG00000136144 213
ENSG00000136146 131
ENSG00000136147 410
ENSG00000136152 738
ENSG00000136153 165
ENSG00000136155 330
ENSG00000136156 263
ENSG00000136158 319
ENSG00000136159 222
ENSG00000136160 427
ENSG00000136161 531
ENSG00000136167 629
ENSG00000136169 1291
ENSG00000136193 98
ENSG00000136197 118
ENSG00000136205 1735
ENSG00000136206 464
ENSG00000136213 352
ENSG00000136231 556
ENSG00000136235 284
ENSG00000136237 1011
ENSG00000136238 708
ENSG00000136240 212
ENSG00000136243 599
ENSG00000136244 918
ENSG00000136247 327
ENSG00000136250 345
ENSG00000136261 419
ENSG00000136267 735
ENSG00000136270 411
ENSG00000136271 600
ENSG00000136273 278
ENSG00000136274 215
ENSG00000136275 129
ENSG00000136279 261
ENSG00000136280 99
ENSG00000136286 1098
ENSG00000136295 534
ENSG00000136297 377
ENSG00000136305 219
ENSG00000136319 2025
ENSG00000136327 301
ENSG00000136352 332
ENSG00000136367 1243
ENSG00000136371 604
ENSG00000136378 860
ENSG00000136379 288
ENSG00000136381 460
ENSG00000136383 1928
ENSG00000136404 806
ENSG00000136425 191
ENSG00000136436 691
ENSG00000136444 194
ENSG00000136447 177
ENSG00000136448 153
ENSG00000136449 477
ENSG00000136450 317
ENSG00000136451 779
ENSG00000136457 762
ENSG00000136463 224
ENSG00000136478 410
ENSG00000136480 1239
ENSG00000136485 1066
ENSG00000136487 1519
ENSG00000136488 199
ENSG00000136490 676
ENSG00000136492 1328
ENSG00000136504 458
ENSG00000136514 232
ENSG00000136518 1036
ENSG00000136521 129
ENSG00000136522 279
ENSG00000136527 282
ENSG00000136531 218
ENSG00000136535 339
ENSG00000136536 910
ENSG00000136539 351
ENSG00000136541 475
ENSG00000136542 633
ENSG00000136546 2016
ENSG00000136560 1990
ENSG00000136573 87
ENSG00000136574 443
ENSG00000136603 359
ENSG00000136628 523
ENSG00000136630 1009
ENSG00000136631 854
ENSG00000136634 419
ENSG00000136636 263
ENSG00000136643 482
ENSG00000136653 321
ENSG00000136682 395
ENSG00000136688 164
ENSG00000136689 398
ENSG00000136694 155
ENSG00000136695 269
ENSG00000136696 218
ENSG00000136697 169
ENSG00000136698 583
ENSG00000136699 655
ENSG00000136709 559
ENSG00000136710 670
ENSG00000136715 689
ENSG00000136717 198
ENSG00000136718 184
ENSG00000136720 103
ENSG00000136728 79
ENSG00000136731 494
ENSG00000136732 91
ENSG00000136738 436
ENSG00000136750 594
ENSG00000136754 210
ENSG00000136758 2452
ENSG00000136770 223
ENSG00000136783 328
ENSG00000136802 315
ENSG00000136805 112
ENSG00000136807 464
ENSG00000136810 166
ENSG00000136811 250
ENSG00000136813 540
ENSG00000136816 332
ENSG00000136819 711
ENSG00000136824 1235
ENSG00000136826 345
ENSG00000136827 1045
ENSG00000136828 755
ENSG00000136830 928
ENSG00000136834 355
ENSG00000136839 320
ENSG00000136840 305
ENSG00000136842 198
ENSG00000136848 588
ENSG00000136854 236
ENSG00000136856 512
ENSG00000136859 491
ENSG00000136861 601
ENSG00000136866 519
ENSG00000136867 190
ENSG00000136868 874
ENSG00000136869 904
ENSG00000136870 478
ENSG00000136872 364
ENSG00000136874 325
ENSG00000136875 1007
ENSG00000136877 1151
ENSG00000136878 785
ENSG00000136881 180
ENSG00000136883 1056
ENSG00000136888 119
ENSG00000136891 202
ENSG00000136895 217
ENSG00000136897 166
ENSG00000136908 260
ENSG00000136918 494
ENSG00000136925 1326
ENSG00000136928 961
ENSG00000136929 454
ENSG00000136930 239
ENSG00000136931 245
ENSG00000136932 248
ENSG00000136933 569
ENSG00000136935 430
ENSG00000136936 250
ENSG00000136937 153
ENSG00000136938 249
ENSG00000136939 324
ENSG00000136940 1717
ENSG00000136942 110
ENSG00000136943 333
ENSG00000136944 382
ENSG00000136950 418
ENSG00000136960 925
ENSG00000136982 775
ENSG00000136986 212
ENSG00000136997 629
ENSG00000136999 492
ENSG00000137033 234
ENSG00000137038 155
ENSG00000137040 465
ENSG00000137054 338
ENSG00000137055 496
ENSG00000137070 325
ENSG00000137073 502
ENSG00000137074 54
ENSG00000137075 541
ENSG00000137076 1015
ENSG00000137077 96
ENSG00000137078 400
ENSG00000137080 189
ENSG00000137090 639
ENSG00000137094 337
ENSG00000137098 227
ENSG00000137100 401
ENSG00000137101 193
ENSG00000137103 219
ENSG00000137106 626
ENSG00000137124 512
ENSG00000137133 126
ENSG00000137135 479
ENSG00000137142 282
ENSG00000137145 471
ENSG00000137154 204
ENSG00000137156 515
ENSG00000137161 182
ENSG00000137166 431
ENSG00000137168 177
ENSG00000137171 504
ENSG00000137177 298
ENSG00000137185 578
ENSG00000137193 227
ENSG00000137198 360
ENSG00000137200 770
ENSG00000137203 939
ENSG00000137204 563
ENSG00000137207 316
ENSG00000137210 99
ENSG00000137216 807
ENSG00000137218 508
ENSG00000137221 34350
ENSG00000137225 672
ENSG00000137251 1208
ENSG00000137252 278
ENSG00000137259 130
ENSG00000137261 823
ENSG00000137265 427
ENSG00000137266 555
ENSG00000137267 451
ENSG00000137269 275
ENSG00000137270 625
ENSG00000137273 354
ENSG00000137274 5171
ENSG00000137275 519
ENSG00000137285 445
ENSG00000137288 254
ENSG00000137309 130
ENSG00000137310 199
ENSG00000137311 152
ENSG00000137312 427
ENSG00000137313 630
ENSG00000137315 383
ENSG00000137321 124
ENSG00000137324 1210
ENSG00000137330 258
ENSG00000137332 913
ENSG00000137336 152
ENSG00000137337 2089
ENSG00000137338 320
ENSG00000137343 1188
ENSG00000137345 341
ENSG00000137364 248
ENSG00000137379 444
ENSG00000137384 465
ENSG00000137392 455
ENSG00000137393 292
ENSG00000137394 481
ENSG00000137397 588
ENSG00000137404 262
ENSG00000137409 904
ENSG00000137413 349
ENSG00000137414 176
ENSG00000137420 1146
ENSG00000137434 102
ENSG00000137440 208
ENSG00000137441 234
ENSG00000137449 566
ENSG00000137460 1412
ENSG00000137462 786
ENSG00000137463 667
ENSG00000137473 2481
ENSG00000137474 1294
ENSG00000137478 690
ENSG00000137486 372
ENSG00000137491 643
ENSG00000137492 849
ENSG00000137494 368
ENSG00000137496 667
ENSG00000137497 695
ENSG00000137500 359
ENSG00000137501 562
ENSG00000137502 216
ENSG00000137504 371
ENSG00000137507 552
ENSG00000137509 62
ENSG00000137513 622
ENSG00000137522 304
ENSG00000137547 145
ENSG00000137558 330
ENSG00000137561 342
ENSG00000137563 111
ENSG00000137571 724
ENSG00000137573 1827
ENSG00000137574 480
ENSG00000137575 198
ENSG00000137601 645
ENSG00000137628 614
ENSG00000137634 559
ENSG00000137642 198
ENSG00000137648 454
ENSG00000137656 328
ENSG00000137672 973
ENSG00000137673 477
ENSG00000137674 469
ENSG00000137675 261
ENSG00000137691 251
ENSG00000137692 292
ENSG00000137693 180
ENSG00000137699 513
ENSG00000137700 558
ENSG00000137702 85
ENSG00000137707 252
ENSG00000137709 479
ENSG00000137710 1075
ENSG00000137713 589
ENSG00000137714 183
ENSG00000137720 479
ENSG00000137726 178
ENSG00000137727 494
ENSG00000137731 1185
ENSG00000137745 470
ENSG00000137747 348
ENSG00000137752 834
ENSG00000137757 377
ENSG00000137760 221
ENSG00000137764 399
ENSG00000137766 1591
ENSG00000137767 430
ENSG00000137770 2027
ENSG00000137776 132
ENSG00000137801 228
ENSG00000137802 216
ENSG00000137804 82
ENSG00000137806 144
ENSG00000137807 665
ENSG00000137808 578
ENSG00000137809 1167
ENSG00000137812 433
ENSG00000137814 418
ENSG00000137815 1400
ENSG00000137817 1724
ENSG00000137818 317
ENSG00000137819 277
ENSG00000137821 523
ENSG00000137822 907
ENSG00000137824 410
ENSG00000137825 278
ENSG00000137831 249
ENSG00000137834 465
ENSG00000137841 1216
ENSG00000137842 210
ENSG00000137843 591
ENSG00000137845 99
ENSG00000137857 244
ENSG00000137860 649
ENSG00000137868 81
ENSG00000137869 508
ENSG00000137871 737
ENSG00000137872 930
ENSG00000137875 448
ENSG00000137876 1914
ENSG00000137877 2564
ENSG00000137878 553
ENSG00000137880 394
ENSG00000137936 870
ENSG00000137941 843
ENSG00000137942 2809
ENSG00000137944 422
ENSG00000137947 376
ENSG00000137948 501
ENSG00000137955 377
ENSG00000137959 278
ENSG00000137960 333
ENSG00000137962 729
ENSG00000137965 119
ENSG00000137968 710
ENSG00000137975 914
ENSG00000137976 360
ENSG00000137992 279
ENSG00000137996 229
ENSG00000138002 785
ENSG00000138018 122
ENSG00000138028 1302
ENSG00000138029 763
ENSG00000138030 346
ENSG00000138031 1091
ENSG00000138032 382
ENSG00000138035 261
ENSG00000138036 492
ENSG00000138039 141
ENSG00000138041 833
ENSG00000138050 353
ENSG00000138061 515
ENSG00000138068 414
ENSG00000138069 217
ENSG00000138071 812
ENSG00000138073 224
ENSG00000138074 643
ENSG00000138075 646
ENSG00000138078 223
ENSG00000138079 270
ENSG00000138080 441
ENSG00000138081 954
ENSG00000138083 291
ENSG00000138085 114
ENSG00000138092 339
ENSG00000138095 321
ENSG00000138100 297
ENSG00000138101 743
ENSG00000138107 376
ENSG00000138109 490
ENSG00000138111 297
ENSG00000138115 491
ENSG00000138119 320
ENSG00000138131 753
ENSG00000138134 1225
ENSG00000138135 131
ENSG00000138136 615
ENSG00000138138 104
ENSG00000138152 587
ENSG00000138160 3256
ENSG00000138161 1424
ENSG00000138162 805
ENSG00000138166 394
ENSG00000138171 163
ENSG00000138172 346
ENSG00000138175 184
ENSG00000138180 373
ENSG00000138182 396
ENSG00000138185 1019
ENSG00000138190 708
ENSG00000138193 378
ENSG00000138207 1247
ENSG00000138231 325
ENSG00000138246 198
ENSG00000138271 370
ENSG00000138279 673
ENSG00000138286 773
ENSG00000138293 1424
ENSG00000138294 630
ENSG00000138297 257
ENSG00000138303 294
ENSG00000138308 189
ENSG00000138311 261
ENSG00000138315 1046
ENSG00000138316 1427
ENSG00000138326 143
ENSG00000138336 421
ENSG00000138346 3036
ENSG00000138347 1273
ENSG00000138356 1102
ENSG00000138363 484
ENSG00000138375 97
ENSG00000138376 246
ENSG00000138378 770
ENSG00000138379 450
ENSG00000138380 432
ENSG00000138381 629
ENSG00000138382 472
ENSG00000138385 382
ENSG00000138386 359
ENSG00000138395 469
ENSG00000138398 207
ENSG00000138399 1009
ENSG00000138400 956
ENSG00000138411 1606
ENSG00000138413 393
ENSG00000138430 545
ENSG00000138433 172
ENSG00000138434 473
ENSG00000138435 479
ENSG00000138439 453
ENSG00000138442 1129
ENSG00000138443 508
ENSG00000138448 1152
ENSG00000138449 1288
ENSG00000138459 324
ENSG00000138463 104
ENSG00000138468 1112
ENSG00000138472 200
ENSG00000138483 194
ENSG00000138495 106
ENSG00000138496 854
ENSG00000138587 407
ENSG00000138592 1102
ENSG00000138593 303
ENSG00000138594 351
ENSG00000138600 592
ENSG00000138604 610
ENSG00000138606 495
ENSG00000138613 265
ENSG00000138614 220
ENSG00000138615 574
ENSG00000138617 656
ENSG00000138621 680
ENSG00000138622 774
ENSG00000138623 1073
ENSG00000138629 73
ENSG00000138639 1491
ENSG00000138640 615
ENSG00000138641 4834
ENSG00000138642 1024
ENSG00000138646 1057
ENSG00000138650 539
ENSG00000138653 873
ENSG00000138658 314
ENSG00000138660 603
ENSG00000138663 423
ENSG00000138668 306
ENSG00000138669 686
ENSG00000138670 481
ENSG00000138674 1032
ENSG00000138675 206
ENSG00000138678 1416
ENSG00000138684 538
ENSG00000138685 251
ENSG00000138686 341
ENSG00000138688 1409
ENSG00000138696 532
ENSG00000138698 605
ENSG00000138709 1096
ENSG00000138722 707
ENSG00000138735 809
ENSG00000138738 801
ENSG00000138741 793
ENSG00000138744 214
ENSG00000138750 326
ENSG00000138755 128
ENSG00000138756 986
ENSG00000138757 466
ENSG00000138758 454
ENSG00000138759 2549
ENSG00000138760 552
ENSG00000138764 295
ENSG00000138767 775
ENSG00000138768 58
ENSG00000138769 357
ENSG00000138771 1616
ENSG00000138772 339
ENSG00000138777 406
ENSG00000138778 943
ENSG00000138780 222
ENSG00000138784 926
ENSG00000138785 600
ENSG00000138792 767
ENSG00000138794 418
ENSG00000138795 151
ENSG00000138796 261
ENSG00000138798 1210
ENSG00000138801 1791
ENSG00000138802 1093
ENSG00000138813 302
ENSG00000138814 309
ENSG00000138821 469
ENSG00000138823 118
ENSG00000138829 2871
ENSG00000138834 824
ENSG00000138835 211
ENSG00000138867 404
ENSG00000138869 359
ENSG00000138942 192
ENSG00000138944 2579
ENSG00000138964 364
ENSG00000139044 566
ENSG00000139053 177
ENSG00000139055 467
ENSG00000139083 510
ENSG00000139112 117
ENSG00000139116 890
ENSG00000139117 633
ENSG00000139131 528
ENSG00000139132 725
ENSG00000139133 937
ENSG00000139144 1634
ENSG00000139146 2224
ENSG00000139151 321
ENSG00000139154 1158
ENSG00000139155 702
ENSG00000139160 301
ENSG00000139163 1309
ENSG00000139168 356
ENSG00000139173 245
ENSG00000139174 509
ENSG00000139178 333
ENSG00000139180 172
ENSG00000139182 955
ENSG00000139187 231
ENSG00000139190 532
ENSG00000139192 2363
ENSG00000139193 534
ENSG00000139194 201
ENSG00000139197 626
ENSG00000139200 269
ENSG00000139209 504
ENSG00000139211 493
ENSG00000139218 282
ENSG00000139219 1366
ENSG00000139220 1202
ENSG00000139223 234
ENSG00000139233 972
ENSG00000139263 1065
ENSG00000139266 291
ENSG00000139269 352
ENSG00000139278 376
ENSG00000139287 444
ENSG00000139289 406
ENSG00000139291 140
ENSG00000139292 951
ENSG00000139304 1216
ENSG00000139318 384
ENSG00000139323 407
ENSG00000139324 836
ENSG00000139329 371
ENSG00000139330 732
ENSG00000139343 92
ENSG00000139344 657
ENSG00000139350 975
ENSG00000139351 1530
ENSG00000139352 757
ENSG00000139354 880
ENSG00000139357 580
ENSG00000139364 1023
ENSG00000139370 581
ENSG00000139372 188
ENSG00000139405 414
ENSG00000139410 328
ENSG00000139428 418
ENSG00000139433 601
ENSG00000139436 761
ENSG00000139437 904
ENSG00000139438 182
ENSG00000139445 490
ENSG00000139496 1729
ENSG00000139505 1867
ENSG00000139508 768
ENSG00000139514 367
ENSG00000139515 1447
ENSG00000139517 728
ENSG00000139531 357
ENSG00000139537 563
ENSG00000139540 647
ENSG00000139546 575
ENSG00000139547 331
ENSG00000139549 558
ENSG00000139567 493
ENSG00000139572 423
ENSG00000139574 522
ENSG00000139579 204
ENSG00000139597 263
ENSG00000139610 394
ENSG00000139613 1105
ENSG00000139617 243
ENSG00000139618 1863
ENSG00000139620 652
ENSG00000139624 394
ENSG00000139625 847
ENSG00000139626 788
ENSG00000139629 940
ENSG00000139631 211
ENSG00000139636 490
ENSG00000139637 242
ENSG00000139641 406
ENSG00000139644 363
ENSG00000139645 1375
ENSG00000139648 564
ENSG00000139651 137
ENSG00000139656 1951
ENSG00000139668 410
ENSG00000139675 305
ENSG00000139679 365
ENSG00000139684 575
ENSG00000139687 356
ENSG00000139697 424
ENSG00000139714 79
ENSG00000139718 1707
ENSG00000139719 336
ENSG00000139722 397
ENSG00000139725 210
ENSG00000139726 657
ENSG00000139734 1101
ENSG00000139737 289
ENSG00000139746 784
ENSG00000139767 2181
ENSG00000139780 217
ENSG00000139793 388
ENSG00000139797 343
ENSG00000139800 334
ENSG00000139826 315
ENSG00000139832 201
ENSG00000139835 480
ENSG00000139842 768
ENSG00000139865 440
ENSG00000139874 5147
ENSG00000139880 3354
ENSG00000139890 298
ENSG00000139899 224
ENSG00000139908 268
ENSG00000139910 496
ENSG00000139914 152
ENSG00000139915 955
ENSG00000139921 149
ENSG00000139926 570
ENSG00000139946 418
ENSG00000139970 1359
ENSG00000139971 53
ENSG00000139973 421
ENSG00000139974 472
ENSG00000139977 300
ENSG00000139985 726
ENSG00000139988 318
ENSG00000139990 569
ENSG00000139998 215
ENSG00000140006 472
ENSG00000140009 595
ENSG00000140015 1017
ENSG00000140022 735
ENSG00000140025 100
ENSG00000140030 348
ENSG00000140043 329
ENSG00000140044 243
ENSG00000140057 172
ENSG00000140067 224
ENSG00000140090 644
ENSG00000140092 443
ENSG00000140093 338
ENSG00000140104 722
ENSG00000140105 617
ENSG00000140107 251
ENSG00000140153 606
ENSG00000140157 329
ENSG00000140199 1139
ENSG00000140254 1739
ENSG00000140259 409
ENSG00000140262 242
ENSG00000140263 159
ENSG00000140264 999
ENSG00000140265 389
ENSG00000140274 343
ENSG00000140279 1551
ENSG00000140280 227
ENSG00000140284 646
ENSG00000140285 208
ENSG00000140287 585
ENSG00000140297 400
ENSG00000140299 219
ENSG00000140307 406
ENSG00000140319 86
ENSG00000140320 2608
ENSG00000140323 1524
ENSG00000140326 514
ENSG00000140332 743
ENSG00000140350 1477
ENSG00000140365 195
ENSG00000140367 422
ENSG00000140368 311
ENSG00000140374 481
ENSG00000140379 163
ENSG00000140382 377
ENSG00000140386 235
ENSG00000140391 283
ENSG00000140395 1066
ENSG00000140396 1441
ENSG00000140398 354
ENSG00000140400 1009
ENSG00000140403 480
ENSG00000140406 999
ENSG00000140416 243
ENSG00000140443 195
ENSG00000140450 414
ENSG00000140451 910
ENSG00000140455 1042
ENSG00000140459 2325
ENSG00000140463 721
ENSG00000140464 660
ENSG00000140465 503
ENSG00000140470 1224
ENSG00000140471 262
ENSG00000140474 1036
ENSG00000140478 693
ENSG00000140479 913
ENSG00000140481 958
ENSG00000140488 485
ENSG00000140497 338
ENSG00000140505 512
ENSG00000140506 414
ENSG00000140511 340
ENSG00000140519 417
ENSG00000140521 117
ENSG00000140522 327
ENSG00000140525 374
ENSG00000140526 405
ENSG00000140527 357
ENSG00000140534 281
ENSG00000140538 822
ENSG00000140543 165
ENSG00000140545 342
ENSG00000140548 641
ENSG00000140553 1090
ENSG00000140557 356
ENSG00000140563 999
ENSG00000140564 189
ENSG00000140575 1182
ENSG00000140577 693
ENSG00000140598 469
ENSG00000140600 352
ENSG00000140612 247
ENSG00000140623 429
ENSG00000140632 68
ENSG00000140650 262
ENSG00000140660 571
ENSG00000140675 664
ENSG00000140678 1048
ENSG00000140682 412
ENSG00000140688 265
ENSG00000140691 1044
ENSG00000140694 310
ENSG00000140718 1315
ENSG00000140740 480
ENSG00000140743 465
ENSG00000140749 407
ENSG00000140750 475
ENSG00000140795 596
ENSG00000140798 1492
ENSG00000140807 415
ENSG00000140829 400
ENSG00000140830 142
ENSG00000140832 558
ENSG00000140835 479
ENSG00000140836 1427
ENSG00000140839 171
ENSG00000140848 545
ENSG00000140853 1024
ENSG00000140854 491
ENSG00000140859 838
ENSG00000140873 1095
ENSG00000140876 316
ENSG00000140905 837
ENSG00000140931 248
ENSG00000140932 169
ENSG00000140937 788
ENSG00000140939 812
ENSG00000140941 121
ENSG00000140943 628
ENSG00000140945 794
ENSG00000140948 166
ENSG00000140950 1330
ENSG00000140955 576
ENSG00000140961 335
ENSG00000140968 503
ENSG00000140983 618
ENSG00000140986 51
ENSG00000140987 673
ENSG00000140988 56
ENSG00000140990 179
ENSG00000140992 529
ENSG00000140993 521
ENSG00000140995 631
ENSG00000141002 214
ENSG00000141012 342
ENSG00000141013 476
ENSG00000141026 268
ENSG00000141027 916
ENSG00000141028 152
ENSG00000141030 443
ENSG00000141034 115
ENSG00000141040 593
ENSG00000141048 1940
ENSG00000141052 103
ENSG00000141068 1066
ENSG00000141076 601
ENSG00000141084 784
ENSG00000141086 268
ENSG00000141096 486
ENSG00000141098 390
ENSG00000141101 241
ENSG00000141127 356
ENSG00000141140 1858
ENSG00000141141 666
ENSG00000141150 203
ENSG00000141161 944
ENSG00000141179 311
ENSG00000141194 310
ENSG00000141198 208
ENSG00000141200 706
ENSG00000141219 184
ENSG00000141232 152
ENSG00000141252 723
ENSG00000141255 469
ENSG00000141258 1148
ENSG00000141279 478
ENSG00000141293 121
ENSG00000141294 670
ENSG00000141295 414
ENSG00000141298 1049
ENSG00000141314 303
ENSG00000141316 294
ENSG00000141325 297
ENSG00000141337 590
ENSG00000141338 2146
ENSG00000141342 4243
ENSG00000141349 355
ENSG00000141367 610
ENSG00000141371 562
ENSG00000141376 584
ENSG00000141378 550
ENSG00000141380 188
ENSG00000141384 929
ENSG00000141385 1163
ENSG00000141391 828
ENSG00000141401 277
ENSG00000141404 354
ENSG00000141424 539
ENSG00000141425 303
ENSG00000141428 112
ENSG00000141429 368
ENSG00000141431 1435
ENSG00000141433 189
ENSG00000141434 746
ENSG00000141437 297
ENSG00000141441 248
ENSG00000141446 390
ENSG00000141447 747
ENSG00000141448 397
ENSG00000141449 540
ENSG00000141452 1013
ENSG00000141456 385
ENSG00000141458 125
ENSG00000141469 766
ENSG00000141480 418
ENSG00000141485 626
ENSG00000141497 365
ENSG00000141499 848
ENSG00000141503 465
ENSG00000141504 171
ENSG00000141505 308
ENSG00000141506 1358
ENSG00000141510 761
ENSG00000141519 755
ENSG00000141522 445
ENSG00000141524 1006
ENSG00000141526 504
ENSG00000141527 1154
ENSG00000141540 450
ENSG00000141542 277
ENSG00000141543 407
ENSG00000141551 337
ENSG00000141552 185
ENSG00000141556 1266
ENSG00000141560 404
ENSG00000141562 476
ENSG00000141564 784
ENSG00000141568 733
ENSG00000141569 449
ENSG00000141570 251
ENSG00000141574 307
ENSG00000141576 203
ENSG00000141577 589
ENSG00000141579 691
ENSG00000141580 454
ENSG00000141582 183
ENSG00000141622 679
ENSG00000141627 116
ENSG00000141639 379
ENSG00000141642 256
ENSG00000141644 1328
ENSG00000141646 425
ENSG00000141655 923
ENSG00000141664 241
ENSG00000141665 927
ENSG00000141668 193
ENSG00000141682 343
ENSG00000141696 68
ENSG00000141698 610
ENSG00000141699 497
ENSG00000141720 406
ENSG00000141736 960
ENSG00000141738 217
ENSG00000141741 788
ENSG00000141744 637
ENSG00000141748 179
ENSG00000141750 424
ENSG00000141753 291
ENSG00000141756 496
ENSG00000141759 528
ENSG00000141837 493
ENSG00000141854 137
ENSG00000141858 274
ENSG00000141867 726
ENSG00000141873 309
ENSG00000141905 420
ENSG00000141933 127
ENSG00000141934 284
ENSG00000141946 487
ENSG00000141956 571
ENSG00000141959 780
ENSG00000141965 624
ENSG00000141968 847
ENSG00000141971 455
ENSG00000141977 187
ENSG00000141979 219
ENSG00000141985 239
ENSG00000141994 314
ENSG00000142002 898
ENSG00000142025 192
ENSG00000142039 555
ENSG00000142046 482
ENSG00000142065 257
ENSG00000142082 389
ENSG00000142089 132
ENSG00000142102 924
ENSG00000142149 456
ENSG00000142156 1676
ENSG00000142166 1801
ENSG00000142168 581
ENSG00000142173 1028
ENSG00000142178 620
ENSG00000142182 853
ENSG00000142185 1603
ENSG00000142186 312
ENSG00000142188 157
ENSG00000142192 340
ENSG00000142197 2465
ENSG00000142207 553
ENSG00000142208 646
ENSG00000142224 193
ENSG00000142227 167
ENSG00000142230 4579
ENSG00000142233 1621
ENSG00000142235 1503
ENSG00000142252 167
ENSG00000142273 982
ENSG00000142279 449
ENSG00000142303 2644
ENSG00000142319 617
ENSG00000142327 98
ENSG00000142330 170
ENSG00000142347 1108
ENSG00000142396 465
ENSG00000142405 1033
ENSG00000142408 275
ENSG00000142409 782
ENSG00000142444 541
ENSG00000142449 2911
ENSG00000142453 347
ENSG00000142459 448
ENSG00000142484 202
ENSG00000142494 461
ENSG00000142507 263
ENSG00000142511 319
ENSG00000142512 832
ENSG00000142513 505
ENSG00000142515 261
ENSG00000142528 626
ENSG00000142530 823
ENSG00000142534 165
ENSG00000142538 451
ENSG00000142539 405
ENSG00000142541 165
ENSG00000142544 1844
ENSG00000142546 1203
ENSG00000142549 397
ENSG00000142552 317
ENSG00000142556 576
ENSG00000142583 509
ENSG00000142599 196
ENSG00000142606 282
ENSG00000142609 399
ENSG00000142611 1507
ENSG00000142615 258
ENSG00000142619 665
ENSG00000142621 529
ENSG00000142623 889
ENSG00000142627 976
ENSG00000142632 1173
ENSG00000142634 239
ENSG00000142655 403
ENSG00000142657 58
ENSG00000142661 1465
ENSG00000142669 107
ENSG00000142675 144
ENSG00000142676 214
ENSG00000142677 311
ENSG00000142684 1267
ENSG00000142686 126
ENSG00000142687 483
ENSG00000142694 152
ENSG00000142698 198
ENSG00000142700 367
ENSG00000142731 646
ENSG00000142733 1374
ENSG00000142748 313
ENSG00000142751 374
ENSG00000142765 723
ENSG00000142784 686
ENSG00000142789 269
ENSG00000142794 240
ENSG00000142798 554
ENSG00000142856 268
ENSG00000142864 127
ENSG00000142867 412
ENSG00000142871 956
ENSG00000142875 351
ENSG00000142892 130
ENSG00000142910 476
ENSG00000142920 1610
ENSG00000142937 194
ENSG00000142945 673
ENSG00000142949 700
ENSG00000142959 668
ENSG00000142961 216
ENSG00000142973 519
ENSG00000143001 133
ENSG00000143006 504
ENSG00000143013 145
ENSG00000143028 259
ENSG00000143032 327
ENSG00000143033 753
ENSG00000143036 706
ENSG00000143061 1021
ENSG00000143079 194
ENSG00000143093 544
ENSG00000143105 447
ENSG00000143106 261
ENSG00000143107 196
ENSG00000143110 362
ENSG00000143119 61
ENSG00000143125 129
ENSG00000143126 3014
ENSG00000143127 331
ENSG00000143140 333
ENSG00000143147 338
ENSG00000143149 487
ENSG00000143153 1029
ENSG00000143155 301
ENSG00000143156 186
ENSG00000143157 595
ENSG00000143158 109
ENSG00000143162 508
ENSG00000143164 791
ENSG00000143167 320
ENSG00000143171 533
ENSG00000143178 607
ENSG00000143179 277
ENSG00000143183 477
ENSG00000143184 261
ENSG00000143185 114
ENSG00000143190 1887
ENSG00000143194 396
ENSG00000143195 125
ENSG00000143196 235
ENSG00000143198 147
ENSG00000143199 1353
ENSG00000143207 501
ENSG00000143217 549
ENSG00000143222 471
ENSG00000143224 1278
ENSG00000143226 198
ENSG00000143228 350
ENSG00000143248 205
ENSG00000143252 252
ENSG00000143256 122
ENSG00000143257 434
ENSG00000143258 914
ENSG00000143278 732
ENSG00000143294 364
ENSG00000143297 515
ENSG00000143303 623
ENSG00000143314 153
ENSG00000143315 252
ENSG00000143318 242
ENSG00000143319 599
ENSG00000143320 137
ENSG00000143321 179
ENSG00000143322 1130
ENSG00000143324 507
ENSG00000143333 596
ENSG00000143337 510
ENSG00000143340 162
ENSG00000143341 420
ENSG00000143344 466
ENSG00000143353 171
ENSG00000143355 356
ENSG00000143363 259
ENSG00000143365 470
ENSG00000143367 506
ENSG00000143368 1217
ENSG00000143369 723
ENSG00000143373 378
ENSG00000143374 730
ENSG00000143375 1156
ENSG00000143376 840
ENSG00000143379 1923
ENSG00000143382 1691
ENSG00000143384 165
ENSG00000143387 335
ENSG00000143390 735
ENSG00000143393 2044
ENSG00000143398 592
ENSG00000143401 131
ENSG00000143409 221
ENSG00000143412 327
ENSG00000143416 1366
ENSG00000143418 261
ENSG00000143420 458
ENSG00000143434 888
ENSG00000143436 311
ENSG00000143437 717
ENSG00000143442 609
ENSG00000143443 451
ENSG00000143450 189
ENSG00000143452 73
ENSG00000143457 553
ENSG00000143458 395
ENSG00000143466 756
ENSG00000143469 426
ENSG00000143473 519
ENSG00000143476 168
ENSG00000143479 601
ENSG00000143486 202
ENSG00000143493 887
ENSG00000143494 365
ENSG00000143498 124
ENSG00000143499 490
ENSG00000143502 255
ENSG00000143507 220
ENSG00000143512 782
ENSG00000143514 1090
ENSG00000143515 1251
ENSG00000143520 1135
ENSG00000143536 848
ENSG00000143537 909
ENSG00000143543 331
ENSG00000143545 244
ENSG00000143546 101
ENSG00000143549 223
ENSG00000143552 554
ENSG00000143553 292
ENSG00000143554 620
ENSG00000143556 90
ENSG00000143569 922
ENSG00000143570 406
ENSG00000143575 419
ENSG00000143578 461
ENSG00000143590 213
ENSG00000143595 295
ENSG00000143603 579
ENSG00000143612 639
ENSG00000143614 633
ENSG00000143620 238
ENSG00000143621 379
ENSG00000143622 452
ENSG00000143624 1204
ENSG00000143627 531
ENSG00000143630 889
ENSG00000143631 2391
ENSG00000143632 911
ENSG00000143633 102
ENSG00000143641 559
ENSG00000143643 705
ENSG00000143653 520
ENSG00000143669 296
ENSG00000143674 1104
ENSG00000143702 1460
ENSG00000143727 271
ENSG00000143740 400
ENSG00000143742 488
ENSG00000143748 1132
ENSG00000143751 131
ENSG00000143753 756
ENSG00000143756 283
ENSG00000143761 48
ENSG00000143768 366
ENSG00000143771 160
ENSG00000143772 461
ENSG00000143774 762
ENSG00000143776 1479
ENSG00000143786 160
ENSG00000143787 379
ENSG00000143793 535
ENSG00000143797 495
ENSG00000143799 639
ENSG00000143801 467
ENSG00000143811 319
ENSG00000143815 481
ENSG00000143816 351
ENSG00000143819 5120
ENSG00000143839 417
ENSG00000143842 315
ENSG00000143845 452
ENSG00000143847 1194
ENSG00000143850 1116
ENSG00000143851 595
ENSG00000143858 422
ENSG00000143862 186
ENSG00000143867 979
ENSG00000143869 455
ENSG00000143870 519
ENSG00000143878 193
ENSG00000143882 382
ENSG00000143889 747
ENSG00000143891 458
ENSG00000143919 510
ENSG00000143921 651
ENSG00000143924 896
ENSG00000143933 181
ENSG00000143940 1969
ENSG00000143942 222
ENSG00000143947 115
ENSG00000143951 586
ENSG00000143952 699
ENSG00000143954 175
ENSG00000143970 1541
ENSG00000143971 886
ENSG00000143977 86
ENSG00000143994 367
ENSG00000143995 88
ENSG00000144010 551
ENSG00000144015 723
ENSG00000144021 327
ENSG00000144026 541
ENSG00000144028 316
ENSG00000144029 296
ENSG00000144031 1076
ENSG00000144034 272
ENSG00000144035 321
ENSG00000144036 409
ENSG00000144040 337
ENSG00000144043 124
ENSG00000144045 519
ENSG00000144048 482
ENSG00000144057 406
ENSG00000144061 1241
ENSG00000144063 401
ENSG00000144115 743
ENSG00000144118 206
ENSG00000144119 245
ENSG00000144120 504
ENSG00000144130 548
ENSG00000144134 1068
ENSG00000144136 398
ENSG00000144140 612
ENSG00000144152 448
ENSG00000144161 1189
ENSG00000144182 1076
ENSG00000144188 449
ENSG00000144191 664
ENSG00000144199 314
ENSG00000144214 414
ENSG00000144218 1311
ENSG00000144224 297
ENSG00000144227 271
ENSG00000144228 331
ENSG00000144229 1657
ENSG00000144230 360
ENSG00000144231 275
ENSG00000144233 333
ENSG00000144278 581
ENSG00000144283 797
ENSG00000144285 414
ENSG00000144290 602
ENSG00000144306 425
ENSG00000144320 178
ENSG00000144331 366
ENSG00000144339 380
ENSG00000144354 252
ENSG00000144355 96
ENSG00000144357 1755
ENSG00000144362 267
ENSG00000144366 669
ENSG00000144369 826
ENSG00000144381 390
ENSG00000144395 554
ENSG00000144401 351
ENSG00000144406 718
ENSG00000144407 351
ENSG00000144410 458
ENSG00000144426 2946
ENSG00000144445 117
ENSG00000144451 401
ENSG00000144452 156
ENSG00000144455 870
ENSG00000144460 1216
ENSG00000144468 409
ENSG00000144476 342
ENSG00000144481 1865
ENSG00000144485 166
ENSG00000144488 2120
ENSG00000144504 871
ENSG00000144524 275
ENSG00000144535 1054
ENSG00000144550 564
ENSG00000144554 140
ENSG00000144559 660
ENSG00000144560 326
ENSG00000144566 213
ENSG00000144567 247
ENSG00000144579 961
ENSG00000144580 376
ENSG00000144583 253
ENSG00000144589 103
ENSG00000144591 158
ENSG00000144596 1128
ENSG00000144597 560
ENSG00000144619 1028
ENSG00000144635 638
ENSG00000144642 407
ENSG00000144644 500
ENSG00000144645 240
ENSG00000144647 542
ENSG00000144648 406
ENSG00000144649 329
ENSG00000144655 843
ENSG00000144659 311
ENSG00000144668 1063
ENSG00000144671 551
ENSG00000144674 1498
ENSG00000144677 271
ENSG00000144681 364
ENSG00000144711 287
ENSG00000144712 1230
ENSG00000144713 125
ENSG00000144724 1897
ENSG00000144730 791
ENSG00000144736 503
ENSG00000144741 1584
ENSG00000144744 1058
ENSG00000144746 178
ENSG00000144747 183
ENSG00000144749 825
ENSG00000144771 723
ENSG00000144785 92
ENSG00000144791 1083
ENSG00000144792 1059
ENSG00000144802 260
ENSG00000144810 843
ENSG00000144815 365
ENSG00000144820 1221
ENSG00000144821 1995
ENSG00000144824 1377
ENSG00000144827 360
ENSG00000144834 731
ENSG00000144837 177
ENSG00000144840 372
ENSG00000144843 309
ENSG00000144847 2623
ENSG00000144848 2078
ENSG00000144852 486
ENSG00000144857 357
ENSG00000144867 533
ENSG00000144868 140
ENSG00000144891 514
ENSG00000144893 181
ENSG00000144895 113
ENSG00000144908 541
ENSG00000144909 764
ENSG00000144935 1119
ENSG00000144959 580
ENSG00000144962 652
ENSG00000145012 1394
ENSG00000145014 400
ENSG00000145016 1050
ENSG00000145020 1020
ENSG00000145022 586
ENSG00000145029 709
ENSG00000145040 124
ENSG00000145041 840
ENSG00000145050 187
ENSG00000145063 79
ENSG00000145075 563
ENSG00000145087 570
ENSG00000145088 268
ENSG00000145103 144
ENSG00000145107 201
ENSG00000145113 2541
ENSG00000145147 1534
ENSG00000145191 523
ENSG00000145192 609
ENSG00000145194 770
ENSG00000145198 1220
ENSG00000145214 1271
ENSG00000145216 2386
ENSG00000145217 606
ENSG00000145220 830
ENSG00000145241 599
ENSG00000145242 986
ENSG00000145244 1860
ENSG00000145246 1461
ENSG00000145247 245
ENSG00000145248 348
ENSG00000145283 522
ENSG00000145284 495
ENSG00000145287 212
ENSG00000145293 628
ENSG00000145309 99
ENSG00000145321 282
ENSG00000145331 622
ENSG00000145332 586
ENSG00000145335 718
ENSG00000145337 1606
ENSG00000145348 527
ENSG00000145349 664
ENSG00000145354 108
ENSG00000145358 855
ENSG00000145362 1881
ENSG00000145365 161
ENSG00000145375 305
ENSG00000145384 133
ENSG00000145386 465
ENSG00000145388 1190
ENSG00000145390 711
ENSG00000145391 473
ENSG00000145414 795
ENSG00000145416 281
ENSG00000145423 314
ENSG00000145425 293
ENSG00000145428 258
ENSG00000145431 241
ENSG00000145439 277
ENSG00000145451 452
ENSG00000145476 531
ENSG00000145491 212
ENSG00000145494 106
ENSG00000145495 278
ENSG00000145506 470
ENSG00000145526 832
ENSG00000145536 950
ENSG00000145545 1093
ENSG00000145555 610
ENSG00000145569 115
ENSG00000145592 93
ENSG00000145604 163
ENSG00000145623 414
ENSG00000145626 529
ENSG00000145632 603
ENSG00000145642 190
ENSG00000145649 149
ENSG00000145675 576
ENSG00000145681 138
ENSG00000145685 220
ENSG00000145687 199
ENSG00000145692 547
ENSG00000145700 301
ENSG00000145703 1657
ENSG00000145708 182
ENSG00000145715 163
ENSG00000145721 337
ENSG00000145723 665
ENSG00000145725 1433
ENSG00000145730 338
ENSG00000145734 247
ENSG00000145736 548
ENSG00000145740 429
ENSG00000145741 523
ENSG00000145743 479
ENSG00000145757 105
ENSG00000145777 353
ENSG00000145779 400
ENSG00000145780 627
ENSG00000145781 198
ENSG00000145782 220
ENSG00000145794 781
ENSG00000145808 1221
ENSG00000145817 244
ENSG00000145819 638
ENSG00000145824 109
ENSG00000145826 334
ENSG00000145832 1143
ENSG00000145833 648
ENSG00000145835 372
ENSG00000145839 521
ENSG00000145850 301
ENSG00000145860 230
ENSG00000145861 281
ENSG00000145863 462
ENSG00000145864 474
ENSG00000145868 296
ENSG00000145879 80
ENSG00000145882 505
ENSG00000145888 533
ENSG00000145901 1360
ENSG00000145907 706
ENSG00000145908 475
ENSG00000145911 1770
ENSG00000145912 347
ENSG00000145916 391
ENSG00000145919 3051
ENSG00000145920 134
ENSG00000145934 2725
ENSG00000145936 1236
ENSG00000145945 339
ENSG00000145949 795
ENSG00000145965 294
ENSG00000145975 231
ENSG00000145979 795
ENSG00000145982 589
ENSG00000145990 422
ENSG00000145996 126
ENSG00000146001 776
ENSG00000146005 1024
ENSG00000146006 522
ENSG00000146007 638
ENSG00000146013 464
ENSG00000146021 593
ENSG00000146038 354
ENSG00000146039 579
ENSG00000146047 128
ENSG00000146049 471
ENSG00000146054 488
ENSG00000146063 258
ENSG00000146066 97
ENSG00000146067 444
ENSG00000146070 392
ENSG00000146072 461
ENSG00000146083 783
ENSG00000146085 876
ENSG00000146090 473
ENSG00000146094 412
ENSG00000146109 859
ENSG00000146112 785
ENSG00000146122 1078
ENSG00000146143 420
ENSG00000146147 244
ENSG00000146151 186
ENSG00000146166 180
ENSG00000146192 961
ENSG00000146197 999
ENSG00000146205 910
ENSG00000146215 208
ENSG00000146216 583
ENSG00000146221 103
ENSG00000146223 266
ENSG00000146232 313
ENSG00000146233 503
ENSG00000146242 562
ENSG00000146243 1378
ENSG00000146247 376
ENSG00000146250 280
ENSG00000146263 622
ENSG00000146267 1243
ENSG00000146276 440
ENSG00000146278 783
ENSG00000146281 502
ENSG00000146282 660
ENSG00000146285 700
ENSG00000146350 409
ENSG00000146352 354
ENSG00000146360 1017
ENSG00000146373 866
ENSG00000146374 243
ENSG00000146376 881
ENSG00000146378 339
ENSG00000146383 337
ENSG00000146385 345
ENSG00000146386 136
ENSG00000146399 369
ENSG00000146409 128
ENSG00000146410 392
ENSG00000146411 496
ENSG00000146414 478
ENSG00000146416 605
ENSG00000146425 89
ENSG00000146426 1591
ENSG00000146433 517
ENSG00000146453 538
ENSG00000146457 461
ENSG00000146463 1370
ENSG00000146469 438
ENSG00000146476 276
ENSG00000146477 555
ENSG00000146521 191
ENSG00000146535 359
ENSG00000146540 253
ENSG00000146555 328
ENSG00000146574 821
ENSG00000146576 421
ENSG00000146587 1116
ENSG00000146592 395
ENSG00000146618 380
ENSG00000146648 1017
ENSG00000146670 241
ENSG00000146674 328
ENSG00000146676 322
ENSG00000146678 150
ENSG00000146700 654
ENSG00000146701 334
ENSG00000146707 634
ENSG00000146722 108
ENSG00000146729 284
ENSG00000146731 530
ENSG00000146733 533
ENSG00000146755 452
ENSG00000146757 1191
ENSG00000146776 257
ENSG00000146802 324
ENSG00000146809 278
ENSG00000146826 314
ENSG00000146828 1083
ENSG00000146830 193
ENSG00000146833 744
ENSG00000146834 342
ENSG00000146839 111
ENSG00000146842 173
ENSG00000146856 902
ENSG00000146857 667
ENSG00000146858 426
ENSG00000146859 216
ENSG00000146872 766
ENSG00000146904 133
ENSG00000146909 699
ENSG00000146910 217
ENSG00000146918 1498
ENSG00000146926 1129
ENSG00000146938 848
ENSG00000146950 852
ENSG00000146955 206
ENSG00000146963 162
ENSG00000146966 801
ENSG00000147003 368
ENSG00000147010 347
ENSG00000147027 475
ENSG00000147036 450
ENSG00000147041 671
ENSG00000147044 1202
ENSG00000147050 124
ENSG00000147059 270
ENSG00000147065 467
ENSG00000147081 853
ENSG00000147082 398
ENSG00000147099 952
ENSG00000147100 523
ENSG00000147113 79
ENSG00000147117 538
ENSG00000147118 869
ENSG00000147119 395
ENSG00000147121 452
ENSG00000147123 172
ENSG00000147124 446
ENSG00000147127 476
ENSG00000147130 1377
ENSG00000147133 1826
ENSG00000147138 373
ENSG00000147140 1222
ENSG00000147144 279
ENSG00000147145 353
ENSG00000147155 206
ENSG00000147160 328
ENSG00000147162 451
ENSG00000147164 270
ENSG00000147166 200
ENSG00000147168 551
ENSG00000147174 543
ENSG00000147180 664
ENSG00000147183 476
ENSG00000147202 1272
ENSG00000147206 626
ENSG00000147223 211
ENSG00000147224 318
ENSG00000147231 222
ENSG00000147234 1309
ENSG00000147246 481
ENSG00000147251 2183
ENSG00000147255 903
ENSG00000147256 267
ENSG00000147257 272
ENSG00000147262 1346
ENSG00000147274 415
ENSG00000147316 311
ENSG00000147324 387
ENSG00000147364 580
ENSG00000147378 4981
ENSG00000147380 348
ENSG00000147381 314
ENSG00000147382 274
ENSG00000147383 1437
ENSG00000147394 751
ENSG00000147400 172
ENSG00000147402 467
ENSG00000147403 214
ENSG00000147408 367
ENSG00000147416 513
ENSG00000147419 307
ENSG00000147421 601
ENSG00000147432 502
ENSG00000147434 468
ENSG00000147437 298
ENSG00000147439 565
ENSG00000147443 481
ENSG00000147454 321
ENSG00000147457 201
ENSG00000147459 1966
ENSG00000147465 4614
ENSG00000147471 469
ENSG00000147475 346
ENSG00000147481 540
ENSG00000147485 529
ENSG00000147488 372
ENSG00000147507 116
ENSG00000147509 196
ENSG00000147526 490
ENSG00000147533 731
ENSG00000147535 271
ENSG00000147536 685
ENSG00000147548 1365
ENSG00000147570 1028
ENSG00000147571 411
ENSG00000147573 358
ENSG00000147576 2850
ENSG00000147586 414
ENSG00000147588 248
ENSG00000147592 563
ENSG00000147596 717
ENSG00000147601 806
ENSG00000147604 246
ENSG00000147606 744
ENSG00000147613 424
ENSG00000147614 351
ENSG00000147642 352
ENSG00000147647 564
ENSG00000147649 237
ENSG00000147650 500
ENSG00000147654 241
ENSG00000147655 263
ENSG00000147669 150
ENSG00000147676 623
ENSG00000147677 320
ENSG00000147679 2785
ENSG00000147684 186
ENSG00000147687 420
ENSG00000147689 414
ENSG00000147697 411
ENSG00000147724 1515
ENSG00000147789 498
ENSG00000147799 1180
ENSG00000147804 314
ENSG00000147813 334
ENSG00000147852 176
ENSG00000147853 239
ENSG00000147854 793
ENSG00000147862 509
ENSG00000147869 416
ENSG00000147872 470
ENSG00000147873 189
ENSG00000147874 71
ENSG00000147877 188
ENSG00000147883 316
ENSG00000147885 189
ENSG00000147889 220
ENSG00000147894 170
ENSG00000147896 166
ENSG00000147905 1495
ENSG00000147912 542
ENSG00000147926 1347
ENSG00000147955 400
ENSG00000147996 551
ENSG00000148019 659
ENSG00000148053 796
ENSG00000148057 552
ENSG00000148082 582
ENSG00000148090 892
ENSG00000148110 153
ENSG00000148120 967
ENSG00000148123 142
ENSG00000148136 347
ENSG00000148143 563
ENSG00000148153 1445
ENSG00000148154 578
ENSG00000148156 435
ENSG00000148158 519
ENSG00000148175 189
ENSG00000148180 580
ENSG00000148187 1687
ENSG00000148200 541
ENSG00000148204 1406
ENSG00000148215 309
ENSG00000148218 640
ENSG00000148219 1302
ENSG00000148225 661
ENSG00000148229 527
ENSG00000148248 256
ENSG00000148288 70
ENSG00000148290 399
ENSG00000148291 300
ENSG00000148296 269
ENSG00000148297 144
ENSG00000148300 1221
ENSG00000148303 288
ENSG00000148308 822
ENSG00000148331 329
ENSG00000148334 266
ENSG00000148335 140
ENSG00000148337 184
ENSG00000148339 477
ENSG00000148341 365
ENSG00000148343 632
ENSG00000148344 190
ENSG00000148346 458
ENSG00000148356 590
ENSG00000148358 508
ENSG00000148362 230
ENSG00000148377 227
ENSG00000148384 924
ENSG00000148386 175
ENSG00000148396 192
ENSG00000148399 313
ENSG00000148400 506
ENSG00000148408 2505
ENSG00000148411 1834
ENSG00000148426 369
ENSG00000148429 667
ENSG00000148444 199
ENSG00000148450 116
ENSG00000148459 191
ENSG00000148468 283
ENSG00000148481 585
ENSG00000148482 342
ENSG00000148483 741
ENSG00000148484 295
ENSG00000148488 376
ENSG00000148498 2517
ENSG00000148513 823
ENSG00000148516 364
ENSG00000148541 915
ENSG00000148572 114
ENSG00000148584 495
ENSG00000148600 924
ENSG00000148602 560
ENSG00000148604 1237
ENSG00000148606 108
ENSG00000148634 1050
ENSG00000148655 898
ENSG00000148660 499
ENSG00000148671 763
ENSG00000148672 334
ENSG00000148677 938
ENSG00000148680 440
ENSG00000148688 220
ENSG00000148690 369
ENSG00000148700 726
ENSG00000148702 260
ENSG00000148704 845
ENSG00000148719 358
ENSG00000148730 118
ENSG00000148734 325
ENSG00000148735 1666
ENSG00000148737 588
ENSG00000148773 352
ENSG00000148795 1140
ENSG00000148798 343
ENSG00000148803 186
ENSG00000148805 1096
ENSG00000148814 334
ENSG00000148824 653
ENSG00000148826 367
ENSG00000148828 258
ENSG00000148832 392
ENSG00000148834 218
ENSG00000148835 589
ENSG00000148840 735
ENSG00000148841 584
ENSG00000148842 880
ENSG00000148843 958
ENSG00000148848 769
ENSG00000148908 291
ENSG00000148925 612
ENSG00000148926 148
ENSG00000148935 345
ENSG00000148942 675
ENSG00000148943 207
ENSG00000148948 241
ENSG00000148950 758
ENSG00000148965 122
ENSG00000148985 922
ENSG00000149016 177
ENSG00000149021 920
ENSG00000149043 403
ENSG00000149050 459
ENSG00000149054 606
ENSG00000149084 300
ENSG00000149089 510
ENSG00000149090 148
ENSG00000149091 942
ENSG00000149100 218
ENSG00000149115 446
ENSG00000149124 509
ENSG00000149131 1353
ENSG00000149133 313
ENSG00000149136 185
ENSG00000149150 535
ENSG00000149177 1115
ENSG00000149179 289
ENSG00000149182 406
ENSG00000149187 138
ENSG00000149196 251
ENSG00000149201 950
ENSG00000149212 480
ENSG00000149218 589
ENSG00000149231 652
ENSG00000149243 644
ENSG00000149256 2699
ENSG00000149257 424
ENSG00000149260 821
ENSG00000149262 1043
ENSG00000149269 408
ENSG00000149273 264
ENSG00000149289 772
ENSG00000149292 1244
ENSG00000149294 193
ENSG00000149295 446
ENSG00000149300 121
ENSG00000149305 478
ENSG00000149308 802
ENSG00000149311 823
ENSG00000149313 497
ENSG00000149328 654
ENSG00000149346 137
ENSG00000149357 292
ENSG00000149380 535
ENSG00000149397 330
ENSG00000149403 919
ENSG00000149418 418
ENSG00000149428 299
ENSG00000149435 100
ENSG00000149443 344
ENSG00000149451 787
ENSG00000149452 548
ENSG00000149474 1221
ENSG00000149476 277
ENSG00000149480 715
ENSG00000149483 75
ENSG00000149485 444
ENSG00000149488 760
ENSG00000149489 287
ENSG00000149499 649
ENSG00000149503 236
ENSG00000149506 933
ENSG00000149507 97
ENSG00000149516 521
ENSG00000149527 1693
ENSG00000149531 2135
ENSG00000149532 551
ENSG00000149534 257
ENSG00000149541 323
ENSG00000149547 1210
ENSG00000149548 905
ENSG00000149554 466
ENSG00000149557 238
ENSG00000149564 593
ENSG00000149571 708
ENSG00000149573 269
ENSG00000149575 2005
ENSG00000149577 827
ENSG00000149582 412
ENSG00000149591 199
ENSG00000149596 661
ENSG00000149599 198
ENSG00000149600 85
ENSG00000149609 165
ENSG00000149633 762
ENSG00000149634 571
ENSG00000149635 215
ENSG00000149636 1040
ENSG00000149639 314
ENSG00000149646 664
ENSG00000149651 89
ENSG00000149654 801
ENSG00000149656 170
ENSG00000149657 463
ENSG00000149658 671
ENSG00000149679 633
ENSG00000149716 295
ENSG00000149735 375
ENSG00000149742 542
ENSG00000149743 1281
ENSG00000149761 375
ENSG00000149781 640
ENSG00000149782 1185
ENSG00000149792 212
ENSG00000149798 280
ENSG00000149806 102
ENSG00000149809 574
ENSG00000149823 346
ENSG00000149922 518
ENSG00000149923 502
ENSG00000149925 517
ENSG00000149926 257
ENSG00000149927 2073
ENSG00000149929 1017
ENSG00000149930 1001
ENSG00000149932 115
ENSG00000149948 107
ENSG00000149968 316
ENSG00000149970 720
ENSG00000149972 1026
ENSG00000150045 179
ENSG00000150048 490
ENSG00000150051 995
ENSG00000150054 540
ENSG00000150076 184
ENSG00000150086 1464
ENSG00000150093 1163
ENSG00000150165 339
ENSG00000150175 714
ENSG00000150201 87
ENSG00000150244 638
ENSG00000150261 315
ENSG00000150269 311
ENSG00000150275 1184
ENSG00000150281 975
ENSG00000150316 123
ENSG00000150337 5405
ENSG00000150347 594
ENSG00000150361 581
ENSG00000150394 785
ENSG00000150401 259
ENSG00000150403 182
ENSG00000150433 229
ENSG00000150455 612
ENSG00000150456 214
ENSG00000150457 1130
ENSG00000150459 223
ENSG00000150471 1459
ENSG00000150477 1013
ENSG00000150510 861
ENSG00000150526 222
ENSG00000150527 504
ENSG00000150540 465
ENSG00000150551 412
ENSG00000150556 372
ENSG00000150593 344
ENSG00000150594 820
ENSG00000150625 476
ENSG00000150627 620
ENSG00000150628 520
ENSG00000150630 207
ENSG00000150636 550
ENSG00000150637 297
ENSG00000150656 605
ENSG00000150667 695
ENSG00000150672 904
ENSG00000150676 544
ENSG00000150681 210
ENSG00000150687 389
ENSG00000150712 709
ENSG00000150722 204
ENSG00000150750 123
ENSG00000150753 539
ENSG00000150756 235
ENSG00000150760 412
ENSG00000150764 1401
ENSG00000150768 453
ENSG00000150773 290
ENSG00000150776 121
ENSG00000150779 97
ENSG00000150782 541
ENSG00000150783 940
ENSG00000150787 2314
ENSG00000150867 754
ENSG00000150873 159
ENSG00000150893 2179
ENSG00000150907 517
ENSG00000150938 322
ENSG00000150961 1094
ENSG00000150967 735
ENSG00000150977 403
ENSG00000150990 1008
ENSG00000150991 540
ENSG00000150995 414
ENSG00000151005 596
ENSG00000151006 855
ENSG00000151012 333
ENSG00000151014 516
ENSG00000151023 482
ENSG00000151025 335
ENSG00000151033 148
ENSG00000151062 1091
ENSG00000151065 582
ENSG00000151067 2339
ENSG00000151079 613
ENSG00000151090 415
ENSG00000151092 640
ENSG00000151093 758
ENSG00000151116 153
ENSG00000151117 470
ENSG00000151131 218
ENSG00000151135 406
ENSG00000151136 475
ENSG00000151148 875
ENSG00000151150 151
ENSG00000151151 76
ENSG00000151164 391
ENSG00000151176 552
ENSG00000151208 724
ENSG00000151224 1265
ENSG00000151229 235
ENSG00000151233 349
ENSG00000151239 136
ENSG00000151240 1576
ENSG00000151247 224
ENSG00000151276 219
ENSG00000151287 289
ENSG00000151292 415
ENSG00000151303 435
ENSG00000151304 830
ENSG00000151320 427
ENSG00000151322 824
ENSG00000151327 136
ENSG00000151332 1003
ENSG00000151338 713
ENSG00000151348 746
ENSG00000151353 198
ENSG00000151360 1620
ENSG00000151364 329
ENSG00000151365 622
ENSG00000151366 76
ENSG00000151376 584
ENSG00000151379 240
ENSG00000151388 1103
ENSG00000151413 271
ENSG00000151414 313
ENSG00000151418 118
ENSG00000151422 680
ENSG00000151445 56
ENSG00000151458 239
ENSG00000151461 1129
ENSG00000151465 1445
ENSG00000151466 487
ENSG00000151468 360
ENSG00000151470 132
ENSG00000151474 505
ENSG00000151475 298
ENSG00000151490 979
ENSG00000151491 896
ENSG00000151498 2458
ENSG00000151500 2768
ENSG00000151502 327
ENSG00000151503 1015
ENSG00000151514 1007
ENSG00000151532 474
ENSG00000151539 332
ENSG00000151552 405
ENSG00000151553 972
ENSG00000151572 981
ENSG00000151575 1127
ENSG00000151576 698
ENSG00000151577 443
ENSG00000151611 298
ENSG00000151612 177
ENSG00000151615 420
ENSG00000151617 238
ENSG00000151623 462
ENSG00000151631 914
ENSG00000151632 323
ENSG00000151640 570
ENSG00000151650 354
ENSG00000151651 754
ENSG00000151655 911
ENSG00000151657 396
ENSG00000151665 854
ENSG00000151687 4377
ENSG00000151689 448
ENSG00000151690 450
ENSG00000151692 102
ENSG00000151693 480
ENSG00000151694 814
ENSG00000151702 579
ENSG00000151704 418
ENSG00000151715 275
ENSG00000151718 1113
ENSG00000151725 561
ENSG00000151726 1098
ENSG00000151729 715
ENSG00000151743 573
ENSG00000151746 974
ENSG00000151748 532
ENSG00000151773 278
ENSG00000151778 66
ENSG00000151779 518
ENSG00000151789 422
ENSG00000151790 395
ENSG00000151792 277
ENSG00000151806 1108
ENSG00000151812 421
ENSG00000151834 456
ENSG00000151835 124
ENSG00000151838 774
ENSG00000151846 306
ENSG00000151849 756
ENSG00000151876 155
ENSG00000151881 872
ENSG00000151882 112
ENSG00000151883 630
ENSG00000151892 682
ENSG00000151893 195
ENSG00000151914 663
ENSG00000151917 183
ENSG00000151923 1701
ENSG00000151929 211
ENSG00000151948 184
ENSG00000151952 1107
ENSG00000151962 476
ENSG00000151963 743
ENSG00000151967 96
ENSG00000151989 82
ENSG00000152022 208
ENSG00000152034 422
ENSG00000152042 421
ENSG00000152049 103
ENSG00000152056 157
ENSG00000152061 343
ENSG00000152076 378
ENSG00000152078 222
ENSG00000152082 158
ENSG00000152086 450
ENSG00000152092 431
ENSG00000152102 244
ENSG00000152104 2485
ENSG00000152117 516
ENSG00000152127 205
ENSG00000152128 369
ENSG00000152133 1079
ENSG00000152137 170
ENSG00000152147 1508
ENSG00000152154 311
ENSG00000152192 361
ENSG00000152193 275
ENSG00000152207 337
ENSG00000152208 1009
ENSG00000152213 244
ENSG00000152214 219
ENSG00000152217 719
ENSG00000152219 145
ENSG00000152223 456
ENSG00000152229 416
ENSG00000152234 1147
ENSG00000152240 530
ENSG00000152242 220
ENSG00000152253 197
ENSG00000152254 241
ENSG00000152256 341
ENSG00000152266 177
ENSG00000152268 1216
ENSG00000152270 1141
ENSG00000152284 551
ENSG00000152291 710
ENSG00000152292 339
ENSG00000152315 430
ENSG00000152332 1464
ENSG00000152348 494
ENSG00000152359 324
ENSG00000152377 375
ENSG00000152380 585
ENSG00000152382 585
ENSG00000152402 149
ENSG00000152404 538
ENSG00000152409 334
ENSG00000152413 824
ENSG00000152422 346
ENSG00000152428 900
ENSG00000152430 107
ENSG00000152433 836
ENSG00000152439 489
ENSG00000152443 537
ENSG00000152454 659
ENSG00000152455 412
ENSG00000152457 532
ENSG00000152463 380
ENSG00000152464 268
ENSG00000152465 496
ENSG00000152467 851
ENSG00000152475 936
ENSG00000152484 920
ENSG00000152487 429
ENSG00000152492 425
ENSG00000152495 558
ENSG00000152503 493
ENSG00000152518 338
ENSG00000152520 1202
ENSG00000152527 1364
ENSG00000152556 1049
ENSG00000152558 461
ENSG00000152578 894
ENSG00000152580 213
ENSG00000152582 236
ENSG00000152583 261
ENSG00000152591 356
ENSG00000152592 1565
ENSG00000152595 689
ENSG00000152601 248
ENSG00000152611 1296
ENSG00000152620 97
ENSG00000152642 555
ENSG00000152661 543
ENSG00000152669 520
ENSG00000152670 483
ENSG00000152672 219
ENSG00000152683 765
ENSG00000152684 469
ENSG00000152689 609
ENSG00000152700 198
ENSG00000152705 530
ENSG00000152726 1341
ENSG00000152749 2367
ENSG00000152760 436
ENSG00000152763 626
ENSG00000152766 264
ENSG00000152767 215
ENSG00000152778 490
ENSG00000152779 471
ENSG00000152782 741
ENSG00000152784 608
ENSG00000152785 478
ENSG00000152795 293
ENSG00000152804 493
ENSG00000152818 597
ENSG00000152822 662
ENSG00000152894 1337
ENSG00000152904 652
ENSG00000152910 1288
ENSG00000152926 417
ENSG00000152931 657
ENSG00000152932 219
ENSG00000152936 894
ENSG00000152939 173
ENSG00000152942 192
ENSG00000152944 212
ENSG00000152952 727
ENSG00000152953 396
ENSG00000152954 931
ENSG00000152969 1321
ENSG00000152977 956
ENSG00000152990 1338
ENSG00000153002 437
ENSG00000153006 914
ENSG00000153012 557
ENSG00000153015 687
ENSG00000153029 316
ENSG00000153037 136
ENSG00000153044 3210
ENSG00000153046 541
ENSG00000153048 955
ENSG00000153060 435
ENSG00000153064 260
ENSG00000153066 454
ENSG00000153071 1189
ENSG00000153081 395
ENSG00000153086 532
ENSG00000153093 700
ENSG00000153094 160
ENSG00000153107 74
ENSG00000153113 483
ENSG00000153130 266
ENSG00000153132 167
ENSG00000153140 172
ENSG00000153143 150
ENSG00000153147 1647
ENSG00000153157 663
ENSG00000153162 454
ENSG00000153165 1013
ENSG00000153179 326
ENSG00000153187 633
ENSG00000153201 655
ENSG00000153207 102
ENSG00000153208 250
ENSG00000153214 555
ENSG00000153230 321
ENSG00000153233 2332
ENSG00000153234 598
ENSG00000153237 872
ENSG00000153246 456
ENSG00000153250 390
ENSG00000153253 215
ENSG00000153266 475
ENSG00000153283 323
ENSG00000153291 312
ENSG00000153292 543
ENSG00000153294 528
ENSG00000153303 980
ENSG00000153310 323
ENSG00000153317 264
ENSG00000153339 3859
ENSG00000153347 365
ENSG00000153363 270
ENSG00000153391 343
ENSG00000153395 832
ENSG00000153404 2253
ENSG00000153406 252
ENSG00000153443 586
ENSG00000153446 458
ENSG00000153485 490
ENSG00000153487 1249
ENSG00000153495 412
ENSG00000153498 227
ENSG00000153531 802
ENSG00000153551 183
ENSG00000153558 447
ENSG00000153560 74
ENSG00000153561 470
ENSG00000153563 329
ENSG00000153574 315
ENSG00000153575 667
ENSG00000153666 295
ENSG00000153684 430
ENSG00000153707 1997
ENSG00000153714 1335
ENSG00000153721 1034
ENSG00000153767 109
ENSG00000153774 223
ENSG00000153779 479
ENSG00000153786 413
ENSG00000153789 2351
ENSG00000153790 234
ENSG00000153802 416
ENSG00000153807 273
ENSG00000153814 1246
ENSG00000153815 457
ENSG00000153820 99
ENSG00000153822 375
ENSG00000153823 704
ENSG00000153827 1979
ENSG00000153832 711
ENSG00000153879 281
ENSG00000153885 225
ENSG00000153896 904
ENSG00000153898 580
ENSG00000153902 548
ENSG00000153904 102
ENSG00000153914 484
ENSG00000153922 897
ENSG00000153923 943
ENSG00000153930 1434
ENSG00000153933 1214
ENSG00000153936 686
ENSG00000153944 362
ENSG00000153951 310
ENSG00000153956 272
ENSG00000153975 140
ENSG00000153976 342
ENSG00000153982 398
ENSG00000153989 1139
ENSG00000153993 751
ENSG00000154001 602
ENSG00000154007 453
ENSG00000154016 330
ENSG00000154025 681
ENSG00000154027 223
ENSG00000154035 998
ENSG00000154040 215
ENSG00000154059 359
ENSG00000154065 1086
ENSG00000154079 152
ENSG00000154080 424
ENSG00000154096 507
ENSG00000154099 713
ENSG00000154102 442
ENSG00000154114 1192
ENSG00000154118 696
ENSG00000154122 2542
ENSG00000154124 356
ENSG00000154127 661
ENSG00000154133 1386
ENSG00000154134 1378
ENSG00000154143 633
ENSG00000154144 682
ENSG00000154146 434
ENSG00000154153 543
ENSG00000154162 796
ENSG00000154165 334
ENSG00000154174 74
ENSG00000154175 1621
ENSG00000154188 346
ENSG00000154198 505
ENSG00000154217 291
ENSG00000154222 951
ENSG00000154227 380
ENSG00000154229 1093
ENSG00000154237 721
ENSG00000154240 821
ENSG00000154251 158
ENSG00000154252 423
ENSG00000154258 1581
ENSG00000154262 1642
ENSG00000154263 1624
ENSG00000154265 2273
ENSG00000154269 863
ENSG00000154274 519
ENSG00000154277 358
ENSG00000154305 541
ENSG00000154309 854
ENSG00000154310 936
ENSG00000154316 410
ENSG00000154319 275
ENSG00000154328 390
ENSG00000154330 295
ENSG00000154342 360
ENSG00000154358 131
ENSG00000154359 690
ENSG00000154370 481
ENSG00000154380 252
ENSG00000154415 109
ENSG00000154429 141
ENSG00000154438 2248
ENSG00000154447 93
ENSG00000154451 640
ENSG00000154473 1085
ENSG00000154474 601
ENSG00000154478 361
ENSG00000154479 126
ENSG00000154485 483
ENSG00000154493 445
ENSG00000154511 946
ENSG00000154518 141
ENSG00000154529 164
ENSG00000154537 67
ENSG00000154545 741
ENSG00000154548 597
ENSG00000154553 352
ENSG00000154556 1292
ENSG00000154582 118
ENSG00000154589 162
ENSG00000154608 174
ENSG00000154611 246
ENSG00000154620 44
ENSG00000154639 515
ENSG00000154640 158
ENSG00000154642 341
ENSG00000154645 453
ENSG00000154646 607
ENSG00000154654 858
ENSG00000154655 780
ENSG00000154678 536
ENSG00000154710 138
ENSG00000154719 380
ENSG00000154721 299
ENSG00000154723 69
ENSG00000154727 448
ENSG00000154734 1207
ENSG00000154736 837
ENSG00000154743 171
ENSG00000154760 578
ENSG00000154764 365
ENSG00000154767 273
ENSG00000154768 172
ENSG00000154781 162
ENSG00000154783 766
ENSG00000154803 396
ENSG00000154813 78
ENSG00000154814 567
ENSG00000154822 1095
ENSG00000154832 209
ENSG00000154839 1042
ENSG00000154845 307
ENSG00000154856 565
ENSG00000154864 2036
ENSG00000154874 1427
ENSG00000154889 294
ENSG00000154898 725
ENSG00000154914 1325
ENSG00000154917 216
ENSG00000154920 254
ENSG00000154928 1008
ENSG00000154930 577
ENSG00000154945 183
ENSG00000154957 655
ENSG00000154975 777
ENSG00000154997 285
ENSG00000154999 137
ENSG00000155008 188
ENSG00000155011 266
ENSG00000155016 504
ENSG00000155026 415
ENSG00000155034 370
ENSG00000155052 1308
ENSG00000155066 865
ENSG00000155070 70
ENSG00000155085 127
ENSG00000155087 253
ENSG00000155090 349
ENSG00000155093 201
ENSG00000155096 392
ENSG00000155097 511
ENSG00000155099 158
ENSG00000155100 288
ENSG00000155111 1512
ENSG00000155115 519
ENSG00000155130 520
ENSG00000155158 613
ENSG00000155189 2302
ENSG00000155229 949
ENSG00000155249 273
ENSG00000155252 102
ENSG00000155254 176
ENSG00000155256 2539
ENSG00000155265 256
ENSG00000155269 540
ENSG00000155275 482
ENSG00000155287 338
ENSG00000155304 352
ENSG00000155307 626
ENSG00000155313 2620
ENSG00000155319 140
ENSG00000155324 354
ENSG00000155329 902
ENSG00000155330 223
ENSG00000155352 468
ENSG00000155363 115
ENSG00000155366 196
ENSG00000155367 514
ENSG00000155368 666
ENSG00000155380 510
ENSG00000155393 855
ENSG00000155428 250
ENSG00000155438 544
ENSG00000155463 444
ENSG00000155465 143
ENSG00000155495 343
ENSG00000155506 756
ENSG00000155508 285
ENSG00000155511 328
ENSG00000155530 820
ENSG00000155542 638
ENSG00000155545 545
ENSG00000155561 318
ENSG00000155592 563
ENSG00000155621 1444
ENSG00000155622 160
ENSG00000155629 210
ENSG00000155636 1051
ENSG00000155640 198
ENSG00000155657 494
ENSG00000155659 327
ENSG00000155660 505
ENSG00000155666 463
ENSG00000155714 174
ENSG00000155719 354
ENSG00000155729 321
ENSG00000155744 319
ENSG00000155749 623
ENSG00000155754 725
ENSG00000155755 953
ENSG00000155760 706
ENSG00000155761 631
ENSG00000155792 1572
ENSG00000155816 1419
ENSG00000155827 947
ENSG00000155833 651
ENSG00000155846 798
ENSG00000155849 381
ENSG00000155850 701
ENSG00000155858 123
ENSG00000155868 246
ENSG00000155875 144
ENSG00000155876 1335
ENSG00000155886 1099
ENSG00000155890 630
ENSG00000155893 732
ENSG00000155897 1080
ENSG00000155903 1047
ENSG00000155906 147
ENSG00000155918 334
ENSG00000155926 581
ENSG00000155957 311
ENSG00000155959 154
ENSG00000155961 217
ENSG00000155962 241
ENSG00000155966 1210
ENSG00000155970 434
ENSG00000155974 371
ENSG00000155975 617
ENSG00000155980 1234
ENSG00000155984 438
ENSG00000156006 290
ENSG00000156009 314
ENSG00000156011 771
ENSG00000156017 194
ENSG00000156026 513
ENSG00000156030 828
ENSG00000156035 256
ENSG00000156042 1141
ENSG00000156049 377
ENSG00000156050 660
ENSG00000156052 354
ENSG00000156076 204
ENSG00000156096 527
ENSG00000156097 693
ENSG00000156103 669
ENSG00000156110 614
ENSG00000156113 151
ENSG00000156127 127
ENSG00000156136 662
ENSG00000156140 1211
ENSG00000156150 326
ENSG00000156162 716
ENSG00000156170 207
ENSG00000156171 138
ENSG00000156172 452
ENSG00000156194 653
ENSG00000156206 242
ENSG00000156218 951
ENSG00000156219 327
ENSG00000156222 619
ENSG00000156232 890
ENSG00000156234 94
ENSG00000156239 184
ENSG00000156253 292
ENSG00000156256 981
ENSG00000156261 557
ENSG00000156265 571
ENSG00000156269 235
ENSG00000156273 518
ENSG00000156282 305
ENSG00000156284 211
ENSG00000156298 245
ENSG00000156299 386
ENSG00000156304 1082
ENSG00000156313 1286
ENSG00000156345 369
ENSG00000156363 488
ENSG00000156374 256
ENSG00000156381 201
ENSG00000156384 689
ENSG00000156395 1159
ENSG00000156398 322
ENSG00000156411 574
ENSG00000156413 374
ENSG00000156414 1177
ENSG00000156427 216
ENSG00000156453 944
ENSG00000156463 888
ENSG00000156466 501
ENSG00000156467 91
ENSG00000156469 350
ENSG00000156471 390
ENSG00000156475 601
ENSG00000156482 159
ENSG00000156486 526
ENSG00000156500 301
ENSG00000156502 629
ENSG00000156504 287
ENSG00000156508 569
ENSG00000156509 717
ENSG00000156510 748
ENSG00000156515 352
ENSG00000156521 519
ENSG00000156531 110
ENSG00000156535 128
ENSG00000156564 771
ENSG00000156574 1040
ENSG00000156575 222
ENSG00000156587 154
ENSG00000156599 344
ENSG00000156603 208
ENSG00000156639 268
ENSG00000156642 420
ENSG00000156650 2004
ENSG00000156671 446
ENSG00000156675 363
ENSG00000156687 931
ENSG00000156689 302
ENSG00000156697 406
ENSG00000156709 147
ENSG00000156711 367
ENSG00000156735 575
ENSG00000156738 519
ENSG00000156787 1154
ENSG00000156795 132
ENSG00000156802 361
ENSG00000156804 539
ENSG00000156831 266
ENSG00000156853 1237
ENSG00000156858 148
ENSG00000156860 321
ENSG00000156869 1322
ENSG00000156873 387
ENSG00000156875 134
ENSG00000156876 479
ENSG00000156885 109
ENSG00000156886 1035
ENSG00000156920 708
ENSG00000156925 532
ENSG00000156928 236
ENSG00000156931 364
ENSG00000156958 392
ENSG00000156959 222
ENSG00000156966 384
ENSG00000156968 499
ENSG00000156970 535
ENSG00000156973 858
ENSG00000156976 406
ENSG00000156983 390
ENSG00000156990 545
ENSG00000157005 365
ENSG00000157014 297
ENSG00000157017 423
ENSG00000157020 854
ENSG00000157021 289
ENSG00000157036 691
ENSG00000157045 243
ENSG00000157060 1254
ENSG00000157064 279
ENSG00000157077 777
ENSG00000157087 1258
ENSG00000157093 148
ENSG00000157103 437
ENSG00000157106 159
ENSG00000157107 889
ENSG00000157110 516
ENSG00000157111 297
ENSG00000157119 518
ENSG00000157131 703
ENSG00000157150 211
ENSG00000157152 705
ENSG00000157168 503
ENSG00000157181 501
ENSG00000157184 803
ENSG00000157191 275
ENSG00000157193 1613
ENSG00000157211 836
ENSG00000157212 341
ENSG00000157214 339
ENSG00000157216 361
ENSG00000157219 388
ENSG00000157224 207
ENSG00000157227 471
ENSG00000157240 581
ENSG00000157259 136
ENSG00000157303 822
ENSG00000157306 297
ENSG00000157312 441
ENSG00000157315 229
ENSG00000157322 455
ENSG00000157326 302
ENSG00000157330 128
ENSG00000157335 446
ENSG00000157343 330
ENSG00000157344 235
ENSG00000157349 478
ENSG00000157350 340
ENSG00000157353 364
ENSG00000157358 478
ENSG00000157368 270
ENSG00000157379 377
ENSG00000157388 2221
ENSG00000157399 593
ENSG00000157404 266
ENSG00000157423 521
ENSG00000157426 576
ENSG00000157429 549
ENSG00000157445 1150
ENSG00000157450 685
ENSG00000157456 433
ENSG00000157470 466
ENSG00000157483 1006
ENSG00000157500 320
ENSG00000157502 710
ENSG00000157510 1093
ENSG00000157514 780
ENSG00000157538 2053
ENSG00000157540 869
ENSG00000157542 419
ENSG00000157551 436
ENSG00000157554 383
ENSG00000157557 441
ENSG00000157570 270
ENSG00000157578 164
ENSG00000157593 322
ENSG00000157600 289
ENSG00000157601 893
ENSG00000157606 426
ENSG00000157613 1033
ENSG00000157617 36
ENSG00000157625 693
ENSG00000157637 561
ENSG00000157653 409
ENSG00000157654 903
ENSG00000157657 781
ENSG00000157680 1220
ENSG00000157693 179
ENSG00000157703 77
ENSG00000157734 373
ENSG00000157741 1278
ENSG00000157764 435
ENSG00000157765 639
ENSG00000157766 4391
ENSG00000157778 264
ENSG00000157782 478
ENSG00000157796 432
ENSG00000157800 501
ENSG00000157823 193
ENSG00000157827 1722
ENSG00000157828 263
ENSG00000157833 876
ENSG00000157837 520
ENSG00000157851 572
ENSG00000157856 520
ENSG00000157869 256
ENSG00000157870 559
ENSG00000157873 129
ENSG00000157881 370
ENSG00000157884 187
ENSG00000157890 1140
ENSG00000157895 360
ENSG00000157911 448
ENSG00000157916 391
ENSG00000157927 426
ENSG00000157933 1246
ENSG00000157950 188
ENSG00000157954 446
ENSG00000157965 188
ENSG00000157978 363
ENSG00000157985 429
ENSG00000157992 545
ENSG00000157999 235
ENSG00000158006 531
ENSG00000158008 718
ENSG00000158014 507
ENSG00000158019 1001
ENSG00000158022 475
ENSG00000158023 698
ENSG00000158042 251
ENSG00000158050 493
ENSG00000158055 625
ENSG00000158062 280
ENSG00000158077 1043
ENSG00000158079 358
ENSG00000158089 556
ENSG00000158092 339
ENSG00000158104 402
ENSG00000158106 236
ENSG00000158109 275
ENSG00000158113 428
ENSG00000158122 83
ENSG00000158125 501
ENSG00000158156 579
ENSG00000158158 707
ENSG00000158161 538
ENSG00000158163 420
ENSG00000158164 44
ENSG00000158169 859
ENSG00000158186 266
ENSG00000158195 559
ENSG00000158201 425
ENSG00000158220 921
ENSG00000158234 224
ENSG00000158246 442
ENSG00000158258 981
ENSG00000158270 271
ENSG00000158286 732
ENSG00000158290 759
ENSG00000158292 470
ENSG00000158296 592
ENSG00000158301 1395
ENSG00000158315 438
ENSG00000158321 972
ENSG00000158352 1995
ENSG00000158373 125
ENSG00000158402 580
ENSG00000158406 103
ENSG00000158411 560
ENSG00000158417 727
ENSG00000158423 288
ENSG00000158427 45
ENSG00000158428 177
ENSG00000158435 203
ENSG00000158445 456
ENSG00000158457 320
ENSG00000158458 640
ENSG00000158467 530
ENSG00000158470 344
ENSG00000158473 333
ENSG00000158477 556
ENSG00000158480 437
ENSG00000158481 333
ENSG00000158482 249
ENSG00000158483 330
ENSG00000158485 327
ENSG00000158486 4427
ENSG00000158488 335
ENSG00000158497 1136
ENSG00000158516 419
ENSG00000158525 421
ENSG00000158526 804
ENSG00000158527 785
ENSG00000158528 108
ENSG00000158545 310
ENSG00000158552 145
ENSG00000158553 139
ENSG00000158555 623
ENSG00000158560 354
ENSG00000158571 175
ENSG00000158578 1942
ENSG00000158604 217
ENSG00000158615 674
ENSG00000158623 871
ENSG00000158636 457
ENSG00000158639 113
ENSG00000158669 364
ENSG00000158683 392
ENSG00000158691 725
ENSG00000158710 1454
ENSG00000158711 407
ENSG00000158714 335
ENSG00000158715 530
ENSG00000158716 184
ENSG00000158717 346
ENSG00000158731 309
ENSG00000158747 2754
ENSG00000158748 357
ENSG00000158764 313
ENSG00000158769 1124
ENSG00000158773 259
ENSG00000158786 142
ENSG00000158792 307
ENSG00000158793 1504
ENSG00000158796 326
ENSG00000158805 458
ENSG00000158806 320
ENSG00000158813 448
ENSG00000158815 207
ENSG00000158816 478
ENSG00000158825 449
ENSG00000158828 717
ENSG00000158850 372
ENSG00000158856 375
ENSG00000158859 1205
ENSG00000158863 765
ENSG00000158864 727
ENSG00000158865 596
ENSG00000158869 244
ENSG00000158874 267
ENSG00000158882 492
ENSG00000158887 251
ENSG00000158901 224
ENSG00000158927 208
ENSG00000158941 716
ENSG00000158955 365
ENSG00000158966 459
ENSG00000158985 79
ENSG00000158987 580
ENSG00000159023 298
ENSG00000159055 885
ENSG00000159063 507
ENSG00000159069 412
ENSG00000159079 322
ENSG00000159082 1314
ENSG00000159086 178
ENSG00000159110 557
ENSG00000159111 267
ENSG00000159113 578
ENSG00000159123 342
ENSG00000159128 489
ENSG00000159131 517
ENSG00000159140 217
ENSG00000159147 396
ENSG00000159164 739
ENSG00000159166 105
ENSG00000159167 358
ENSG00000159173 160
ENSG00000159176 585
ENSG00000159182 474
ENSG00000159184 272
ENSG00000159186 94
ENSG00000159189 251
ENSG00000159197 129
ENSG00000159199 256
ENSG00000159200 1191
ENSG00000159202 151
ENSG00000159208 199
ENSG00000159210 385
ENSG00000159212 410
ENSG00000159214 66
ENSG00000159216 613
ENSG00000159217 315
ENSG00000159224 466
ENSG00000159228 2442
ENSG00000159231 277
ENSG00000159239 193
ENSG00000159247 71
ENSG00000159248 362
ENSG00000159251 375
ENSG00000159256 1032
ENSG00000159259 938
ENSG00000159261 244
ENSG00000159263 766
ENSG00000159266 761
ENSG00000159267 487
ENSG00000159279 445
ENSG00000159289 400
ENSG00000159307 440
ENSG00000159322 1338
ENSG00000159335 111
ENSG00000159337 541
ENSG00000159339 664
ENSG00000159346 357
ENSG00000159348 2385
ENSG00000159352 534
ENSG00000159363 1204
ENSG00000159374 74
ENSG00000159377 205
ENSG00000159387 483
ENSG00000159388 171
ENSG00000159398 287
ENSG00000159399 917
ENSG00000159403 487
ENSG00000159409 508
ENSG00000159423 385
ENSG00000159433 1023
ENSG00000159445 140
ENSG00000159450 1024
ENSG00000159455 106
ENSG00000159459 475
ENSG00000159461 310
ENSG00000159479 233
ENSG00000159495 720
ENSG00000159496 137
ENSG00000159516 72
ENSG00000159527 576
ENSG00000159556 349
ENSG00000159579 234
ENSG00000159588 951
ENSG00000159592 330
ENSG00000159593 162
ENSG00000159596 324
ENSG00000159618 1079
ENSG00000159625 229
ENSG00000159640 614
ENSG00000159648 2627
ENSG00000159650 426
ENSG00000159658 2533
ENSG00000159674 807
ENSG00000159685 110
ENSG00000159692 563
ENSG00000159708 419
ENSG00000159712 992
ENSG00000159713 170
ENSG00000159714 284
ENSG00000159720 371
ENSG00000159723 2045
ENSG00000159733 411
ENSG00000159753 1372
ENSG00000159761 147
ENSG00000159763 862
ENSG00000159784 335
ENSG00000159788 467
ENSG00000159792 579
ENSG00000159797 204
ENSG00000159840 744
ENSG00000159842 381
ENSG00000159871 246
ENSG00000159873 515
ENSG00000159882 825
ENSG00000159884 280
ENSG00000159885 617
ENSG00000159899 1061
ENSG00000159904 707
ENSG00000159905 670
ENSG00000159915 417
ENSG00000159917 700
ENSG00000159921 536
ENSG00000159958 293
ENSG00000159961 315
ENSG00000160007 550
ENSG00000160013 463
ENSG00000160014 149
ENSG00000160049 95
ENSG00000160050 274
ENSG00000160051 598
ENSG00000160055 258
ENSG00000160058 400
ENSG00000160072 634
ENSG00000160075 709
ENSG00000160087 318
ENSG00000160094 481
ENSG00000160097 234
ENSG00000160111 160
ENSG00000160113 410
ENSG00000160117 765
ENSG00000160124 916
ENSG00000160131 169
ENSG00000160145 680
ENSG00000160161 1184
ENSG00000160179 709
ENSG00000160180 129
ENSG00000160181 84
ENSG00000160182 347
ENSG00000160183 492
ENSG00000160185 425
ENSG00000160188 240
ENSG00000160190 559
ENSG00000160191 885
ENSG00000160193 697
ENSG00000160194 249
ENSG00000160199 889
ENSG00000160200 237
ENSG00000160201 246
ENSG00000160202 593
ENSG00000160207 529
ENSG00000160208 282
ENSG00000160209 469
ENSG00000160211 357
ENSG00000160213 98
ENSG00000160214 758
ENSG00000160216 278
ENSG00000160218 420
ENSG00000160219 676
ENSG00000160220 590
ENSG00000160221 462
ENSG00000160223 284
ENSG00000160224 330
ENSG00000160226 81
ENSG00000160229 441
ENSG00000160233 371
ENSG00000160255 798
ENSG00000160256 204
ENSG00000160271 327
ENSG00000160282 344
ENSG00000160284 79
ENSG00000160285 140
ENSG00000160293 205
ENSG00000160294 904
ENSG00000160296 686
ENSG00000160298 167
ENSG00000160299 178
ENSG00000160305 313
ENSG00000160307 4870
ENSG00000160310 361
ENSG00000160318 253
ENSG00000160321 478
ENSG00000160323 1593
ENSG00000160325 181
ENSG00000160326 501
ENSG00000160336 510
ENSG00000160339 326
ENSG00000160345 376
ENSG00000160349 192
ENSG00000160352 430
ENSG00000160360 327
ENSG00000160392 404
ENSG00000160396 1215
ENSG00000160401 136
ENSG00000160404 336
ENSG00000160408 336
ENSG00000160410 1258
ENSG00000160439 316
ENSG00000160445 2406
ENSG00000160446 412
ENSG00000160447 984
ENSG00000160460 2390
ENSG00000160469 399
ENSG00000160471 86
ENSG00000160472 270
ENSG00000160505 1034
ENSG00000160539 295
ENSG00000160551 425
ENSG00000160563 600
ENSG00000160570 335
ENSG00000160584 1735
ENSG00000160588 215
ENSG00000160593 310
ENSG00000160602 302
ENSG00000160606 623
ENSG00000160613 969
ENSG00000160629 360
ENSG00000160633 640
ENSG00000160654 207
ENSG00000160678 99
ENSG00000160679 269
ENSG00000160683 352
ENSG00000160685 584
ENSG00000160688 515
ENSG00000160691 509
ENSG00000160695 145
ENSG00000160703 1866
ENSG00000160710 1301
ENSG00000160712 134
ENSG00000160714 152
ENSG00000160716 482
ENSG00000160741 634
ENSG00000160746 394
ENSG00000160752 881
ENSG00000160753 415
ENSG00000160767 414
ENSG00000160781 273
ENSG00000160783 287
ENSG00000160785 341
ENSG00000160789 655
ENSG00000160791 360
ENSG00000160796 1314
ENSG00000160799 514
ENSG00000160801 767
ENSG00000160803 655
ENSG00000160808 1960
ENSG00000160813 298
ENSG00000160818 525
ENSG00000160828 134
ENSG00000160838 164
ENSG00000160844 423
ENSG00000160856 508
ENSG00000160862 652
ENSG00000160867 806
ENSG00000160868 469
ENSG00000160870 502
ENSG00000160877 1849
ENSG00000160882 126
ENSG00000160883 917
ENSG00000160886 140
ENSG00000160888 653
ENSG00000160908 358
ENSG00000160916 298
ENSG00000160917 684
ENSG00000160932 128
ENSG00000160948 176
ENSG00000160949 381
ENSG00000160951 1154
ENSG00000160953 352
ENSG00000160957 649
ENSG00000160959 277
ENSG00000160961 463
ENSG00000160963 441
ENSG00000160967 273
ENSG00000160972 145
ENSG00000160973 489
ENSG00000160991 314
ENSG00000160993 286
ENSG00000160994 342
ENSG00000160999 756
ENSG00000161010 417
ENSG00000161011 450
ENSG00000161013 535
ENSG00000161016 248
ENSG00000161021 774
ENSG00000161031 223
ENSG00000161036 370
ENSG00000161040 326
ENSG00000161047 577
ENSG00000161048 1909
ENSG00000161055 93
ENSG00000161057 418
ENSG00000161082 486
ENSG00000161091 118
ENSG00000161103 229
ENSG00000161132 461
ENSG00000161133 1235
ENSG00000161179 115
ENSG00000161180 180
ENSG00000161202 736
ENSG00000161203 442
ENSG00000161204 623
ENSG00000161217 2034
ENSG00000161241 292
ENSG00000161243 367
ENSG00000161249 3685
ENSG00000161265 475
ENSG00000161267 245
ENSG00000161270 113
ENSG00000161277 309
ENSG00000161281 88
ENSG00000161298 561
ENSG00000161326 198
ENSG00000161328 311
ENSG00000161381 241
ENSG00000161395 315
ENSG00000161405 526
ENSG00000161509 1484
ENSG00000161513 407
ENSG00000161526 387
ENSG00000161533 406
ENSG00000161542 592
ENSG00000161544 1278
ENSG00000161547 248
ENSG00000161551 170
ENSG00000161558 185
ENSG00000161570 92
ENSG00000161572 159
ENSG00000161573 113
ENSG00000161574 93
ENSG00000161583 549
ENSG00000161594 244
ENSG00000161609 674
ENSG00000161610 252
ENSG00000161618 197
ENSG00000161634 194
ENSG00000161638 1032
ENSG00000161640 697
ENSG00000161642 554
ENSG00000161643 328
ENSG00000161647 576
ENSG00000161649 299
ENSG00000161652 229
ENSG00000161653 515
ENSG00000161654 360
ENSG00000161664 588
ENSG00000161671 329
ENSG00000161677 202
ENSG00000161681 342
ENSG00000161682 890
ENSG00000161692 674
ENSG00000161714 756
ENSG00000161791 1087
ENSG00000161798 323
ENSG00000161800 1388
ENSG00000161807 312
ENSG00000161813 914
ENSG00000161835 217
ENSG00000161847 189
ENSG00000161849 493
ENSG00000161850 505
ENSG00000161853 459
ENSG00000161860 351
ENSG00000161888 376
ENSG00000161896 426
ENSG00000161904 181
ENSG00000161905 663
ENSG00000161911 477
ENSG00000161912 363
ENSG00000161914 606
ENSG00000161920 135
ENSG00000161921 99
ENSG00000161929 620
ENSG00000161939 342
ENSG00000161940 446
ENSG00000161944 291
ENSG00000161955 317
ENSG00000161956 589
ENSG00000161958 208
ENSG00000161960 452
ENSG00000161970 145
ENSG00000161973 693
ENSG00000161980 125
ENSG00000161981 160
ENSG00000161992 438
ENSG00000161996 460
ENSG00000161999 403
ENSG00000162004 488
ENSG00000162006 577
ENSG00000162009 388
ENSG00000162032 263
ENSG00000162039 275
ENSG00000162040 346
ENSG00000162062 468
ENSG00000162063 404
ENSG00000162065 699
ENSG00000162066 411
ENSG00000162068 604
ENSG00000162069 488
ENSG00000162073 311
ENSG00000162076 716
ENSG00000162078 63
ENSG00000162086 723
ENSG00000162104 1251
ENSG00000162105 2161
ENSG00000162129 425
ENSG00000162139 380
ENSG00000162144 251
ENSG00000162148 313
ENSG00000162174 202
ENSG00000162188 71
ENSG00000162191 331
ENSG00000162194 597
ENSG00000162222 239
ENSG00000162227 800
ENSG00000162231 1564
ENSG00000162236 297
ENSG00000162241 314
ENSG00000162244 137
ENSG00000162267 946
ENSG00000162290 461
ENSG00000162298 1063
ENSG00000162300 416
ENSG00000162302 740
ENSG00000162337 252
ENSG00000162341 140
ENSG00000162344 207
ENSG00000162365 519
ENSG00000162366 140
ENSG00000162367 242
ENSG00000162368 389
ENSG00000162373 593
ENSG00000162374 367
ENSG00000162377 155
ENSG00000162378 678
ENSG00000162383 564
ENSG00000162384 156
ENSG00000162385 149
ENSG00000162390 125
ENSG00000162391 91
ENSG00000162396 272
ENSG00000162398 373
ENSG00000162399 233
ENSG00000162402 525
ENSG00000162407 288
ENSG00000162408 1167
ENSG00000162409 550
ENSG00000162413 604
ENSG00000162415 989
ENSG00000162419 372
ENSG00000162426 491
ENSG00000162430 145
ENSG00000162433 227
ENSG00000162434 183
ENSG00000162437 606
ENSG00000162438 263
ENSG00000162441 148
ENSG00000162444 135
ENSG00000162456 486
ENSG00000162458 1133
ENSG00000162460 255
ENSG00000162461 321
ENSG00000162482 359
ENSG00000162490 172
ENSG00000162493 396
ENSG00000162494 754
ENSG00000162496 258
ENSG00000162510 507
ENSG00000162511 1630
ENSG00000162512 201
ENSG00000162517 418
ENSG00000162520 580
ENSG00000162521 714
ENSG00000162522 653
ENSG00000162526 358
ENSG00000162542 677
ENSG00000162543 234
ENSG00000162545 193
ENSG00000162551 532
ENSG00000162552 355
ENSG00000162571 857
ENSG00000162572 640
ENSG00000162576 204
ENSG00000162585 406
ENSG00000162591 1044
ENSG00000162592 208
ENSG00000162594 189
ENSG00000162595 199
ENSG00000162598 180
ENSG00000162599 1026
ENSG00000162600 273
ENSG00000162601 859
ENSG00000162604 208
ENSG00000162606 161
ENSG00000162607 1318
ENSG00000162613 835
ENSG00000162614 170
ENSG00000162616 324
ENSG00000162618 424
ENSG00000162620 1336
ENSG00000162621 313
ENSG00000162623 448
ENSG00000162624 363
ENSG00000162627 406
ENSG00000162630 326
ENSG00000162631 808
ENSG00000162636 384
ENSG00000162639 190
ENSG00000162641 393
ENSG00000162642 385
ENSG00000162643 1518
ENSG00000162645 592
ENSG00000162647 72
ENSG00000162650 833
ENSG00000162654 595
ENSG00000162664 406
ENSG00000162669 348
ENSG00000162670 783
ENSG00000162676 330
ENSG00000162687 1230
ENSG00000162688 672
ENSG00000162692 290
ENSG00000162694 676
ENSG00000162695 461
ENSG00000162701 1009
ENSG00000162702 438
ENSG00000162704 178
ENSG00000162706 435
ENSG00000162711 1062
ENSG00000162714 646
ENSG00000162722 755
ENSG00000162723 285
ENSG00000162727 311
ENSG00000162728 424
ENSG00000162729 241
ENSG00000162733 913
ENSG00000162734 488
ENSG00000162735 336
ENSG00000162736 697
ENSG00000162738 524
ENSG00000162739 345
ENSG00000162745 652
ENSG00000162746 359
ENSG00000162747 254
ENSG00000162753 1177
ENSG00000162755 623
ENSG00000162757 725
ENSG00000162761 1460
ENSG00000162763 725
ENSG00000162769 993
ENSG00000162771 326
ENSG00000162772 505
ENSG00000162775 669
ENSG00000162777 928
ENSG00000162779 489
ENSG00000162782 651
ENSG00000162783 404
ENSG00000162804 910
ENSG00000162813 726
ENSG00000162814 569
ENSG00000162817 509
ENSG00000162819 246
ENSG00000162836 325
ENSG00000162843 891
ENSG00000162849 1882
ENSG00000162851 346
ENSG00000162852 173
ENSG00000162864 315
ENSG00000162869 260
ENSG00000162873 495
ENSG00000162877 897
ENSG00000162878 93
ENSG00000162881 341
ENSG00000162882 455
ENSG00000162885 331
ENSG00000162888 180
ENSG00000162889 125
ENSG00000162891 177
ENSG00000162892 629
ENSG00000162894 316
ENSG00000162896 760
ENSG00000162897 488
ENSG00000162909 714
ENSG00000162910 138
ENSG00000162913 152
ENSG00000162923 544
ENSG00000162924 3460
ENSG00000162927 347
ENSG00000162928 359
ENSG00000162929 345
ENSG00000162931 564
ENSG00000162944 578
ENSG00000162946 478
ENSG00000162949 719
ENSG00000162951 740
ENSG00000162959 833
ENSG00000162961 415
ENSG00000162971 395
ENSG00000162972 721
ENSG00000162975 170
ENSG00000162976 291
ENSG00000162980 201
ENSG00000162981 1179
ENSG00000162989 427
ENSG00000162992 345
ENSG00000162994 387
ENSG00000162997 149
ENSG00000162998 295
ENSG00000162999 188
ENSG00000163001 242
ENSG00000163002 468
ENSG00000163006 289
ENSG00000163009 291
ENSG00000163012 485
ENSG00000163013 709
ENSG00000163016 410
ENSG00000163017 297
ENSG00000163026 325
ENSG00000163029 1101
ENSG00000163032 1812
ENSG00000163040 508
ENSG00000163041 136
ENSG00000163046 162
ENSG00000163050 626
ENSG00000163053 426
ENSG00000163060 490
ENSG00000163064 888
ENSG00000163067 718
ENSG00000163069 387
ENSG00000163071 361
ENSG00000163072 301
ENSG00000163074 251
ENSG00000163075 230
ENSG00000163081 665
ENSG00000163082 441
ENSG00000163083 426
ENSG00000163092 1843
ENSG00000163093 519
ENSG00000163104 1214
ENSG00000163106 328
ENSG00000163110 330
ENSG00000163113 926
ENSG00000163114 647
ENSG00000163116 117
ENSG00000163121 542
ENSG00000163125 326
ENSG00000163126 191
ENSG00000163131 321
ENSG00000163132 248
ENSG00000163138 346
ENSG00000163141 194
ENSG00000163145 259
ENSG00000163154 186
ENSG00000163155 148
ENSG00000163156 1325
ENSG00000163157 352
ENSG00000163159 977
ENSG00000163161 760
ENSG00000163162 359
ENSG00000163166 423
ENSG00000163170 86
ENSG00000163171 210
ENSG00000163191 97
ENSG00000163202 94
ENSG00000163206 984
ENSG00000163207 658
ENSG00000163209 151
ENSG00000163214 779
ENSG00000163216 72
ENSG00000163217 326
ENSG00000163218 341
ENSG00000163219 748
ENSG00000163220 93
ENSG00000163221 105
ENSG00000163235 860
ENSG00000163239 756
ENSG00000163249 274
ENSG00000163251 537
ENSG00000163254 175
ENSG00000163257 414
ENSG00000163263 349
ENSG00000163273 134
ENSG00000163281 289
ENSG00000163283 426
ENSG00000163285 506
ENSG00000163286 528
ENSG00000163288 117
ENSG00000163291 614
ENSG00000163293 2271
ENSG00000163295 535
ENSG00000163297 564
ENSG00000163312 659
ENSG00000163319 258
ENSG00000163320 195
ENSG00000163322 157
ENSG00000163328 609
ENSG00000163331 454
ENSG00000163344 862
ENSG00000163346 172
ENSG00000163347 224
ENSG00000163348 419
ENSG00000163349 1037
ENSG00000163352 503
ENSG00000163354 706
ENSG00000163357 692
ENSG00000163359 1019
ENSG00000163362 183
ENSG00000163374 182
ENSG00000163376 684
ENSG00000163377 133
ENSG00000163378 325
ENSG00000163380 547
ENSG00000163382 2275
ENSG00000163386 869
ENSG00000163389 99
ENSG00000163393 594
ENSG00000163394 268
ENSG00000163395 124
ENSG00000163399 1218
ENSG00000163406 708
ENSG00000163412 245
ENSG00000163421 105
ENSG00000163424 279
ENSG00000163428 239
ENSG00000163430 3274
ENSG00000163431 1683
ENSG00000163435 593
ENSG00000163440 485
ENSG00000163444 219
ENSG00000163449 697
ENSG00000163453 240
ENSG00000163462 580
ENSG00000163463 486
ENSG00000163464 125
ENSG00000163466 624
ENSG00000163467 123
ENSG00000163468 541
ENSG00000163472 136
ENSG00000163479 286
ENSG00000163481 148
ENSG00000163482 401
ENSG00000163485 770
ENSG00000163486 617
ENSG00000163491 605
ENSG00000163492 163
ENSG00000163497 382
ENSG00000163499 215
ENSG00000163501 613
ENSG00000163507 277
ENSG00000163508 101
ENSG00000163510 563
ENSG00000163512 1083
ENSG00000163513 503
ENSG00000163515 134
ENSG00000163516 441
ENSG00000163517 669
ENSG00000163518 734
ENSG00000163519 704
ENSG00000163520 703
ENSG00000163521 443
ENSG00000163526 448
ENSG00000163527 705
ENSG00000163528 1907
ENSG00000163530 863
ENSG00000163531 270
ENSG00000163534 299
ENSG00000163535 561
ENSG00000163536 484
ENSG00000163539 1538
ENSG00000163541 223
ENSG00000163545 661
ENSG00000163554 1726
ENSG00000163558 697
ENSG00000163563 205
ENSG00000163564 482
ENSG00000163565 1462
ENSG00000163568 1723
ENSG00000163576 530
ENSG00000163577 248
ENSG00000163581 492
ENSG00000163584 160
ENSG00000163586 132
ENSG00000163590 372
ENSG00000163596 500
ENSG00000163597 445
ENSG00000163599 719
ENSG00000163600 302
ENSG00000163602 346
ENSG00000163605 950
ENSG00000163606 403
ENSG00000163607 403
ENSG00000163608 424
ENSG00000163611 411
ENSG00000163612 165
ENSG00000163617 905
ENSG00000163618 1127
ENSG00000163623 333
ENSG00000163624 188
ENSG00000163625 400
ENSG00000163626 63
ENSG00000163629 780
ENSG00000163630 929
ENSG00000163631 523
ENSG00000163632 630
ENSG00000163633 395
ENSG00000163634 341
ENSG00000163635 376
ENSG00000163636 504
ENSG00000163637 831
ENSG00000163638 890
ENSG00000163644 505
ENSG00000163645 214
ENSG00000163646 633
ENSG00000163655 148
ENSG00000163659 854
ENSG00000163660 580
ENSG00000163661 180
ENSG00000163666 225
ENSG00000163669 1021
ENSG00000163673 766
ENSG00000163681 1235
ENSG00000163682 192
ENSG00000163683 199
ENSG00000163684 1230
ENSG00000163686 349
ENSG00000163687 299
ENSG00000163689 131
ENSG00000163694 533
ENSG00000163697 710
ENSG00000163701 739
ENSG00000163702 502
ENSG00000163703 290
ENSG00000163704 340
ENSG00000163705 496
ENSG00000163710 449
ENSG00000163714 440
ENSG00000163719 1849
ENSG00000163728 860
ENSG00000163734 107
ENSG00000163735 107
ENSG00000163736 114
ENSG00000163737 207
ENSG00000163738 107
ENSG00000163739 593
ENSG00000163743 420
ENSG00000163746 318
ENSG00000163749 219
ENSG00000163751 417
ENSG00000163754 501
ENSG00000163755 700
ENSG00000163762 316
ENSG00000163781 862
ENSG00000163785 228
ENSG00000163788 155
ENSG00000163792 179
ENSG00000163793 199
ENSG00000163794 138
ENSG00000163795 567
ENSG00000163797 188
ENSG00000163798 213
ENSG00000163800 125
ENSG00000163803 795
ENSG00000163806 335
ENSG00000163807 5005
ENSG00000163808 1648
ENSG00000163810 693
ENSG00000163811 459
ENSG00000163812 367
ENSG00000163814 371
ENSG00000163815 1660
ENSG00000163817 634
ENSG00000163818 190
ENSG00000163820 783
ENSG00000163823 362
ENSG00000163825 225
ENSG00000163827 524
ENSG00000163828 198
ENSG00000163832 508
ENSG00000163833 471
ENSG00000163840 622
ENSG00000163848 626
ENSG00000163864 307
ENSG00000163866 113
ENSG00000163867 669
ENSG00000163870 333
ENSG00000163872 543
ENSG00000163873 908
ENSG00000163874 810
ENSG00000163875 270
ENSG00000163877 62
ENSG00000163879 227
ENSG00000163882 127
ENSG00000163884 323
ENSG00000163885 584
ENSG00000163888 78
ENSG00000163898 398
ENSG00000163900 308
ENSG00000163902 549
ENSG00000163904 644
ENSG00000163909 337
ENSG00000163913 156
ENSG00000163914 348
ENSG00000163915 1670
ENSG00000163918 356
ENSG00000163923 70
ENSG00000163930 519
ENSG00000163931 626
ENSG00000163932 890
ENSG00000163933 196
ENSG00000163935 993
ENSG00000163938 582
ENSG00000163939 591
ENSG00000163945 1646
ENSG00000163946 267
ENSG00000163947 986
ENSG00000163950 261
ENSG00000163956 1298
ENSG00000163958 388
ENSG00000163959 439
ENSG00000163960 441
ENSG00000163961 350
ENSG00000163964 504
ENSG00000163975 710
ENSG00000163982 477
ENSG00000163993 79
ENSG00000163995 778
ENSG00000164002 1290
ENSG00000164007 261
ENSG00000164008 233
ENSG00000164010 339
ENSG00000164011 500
ENSG00000164012 1081
ENSG00000164022 325
ENSG00000164023 419
ENSG00000164024 519
ENSG00000164031 316
ENSG00000164032 372
ENSG00000164035 845
ENSG00000164037 386
ENSG00000164038 515
ENSG00000164039 419
ENSG00000164040 195
ENSG00000164045 160
ENSG00000164047 1602
ENSG00000164048 575
ENSG00000164049 1052
ENSG00000164050 1894
ENSG00000164051 306
ENSG00000164053 159
ENSG00000164054 197
ENSG00000164056 72
ENSG00000164061 320
ENSG00000164062 547
ENSG00000164066 769
ENSG00000164068 155
ENSG00000164070 641
ENSG00000164073 560
ENSG00000164074 248
ENSG00000164076 217
ENSG00000164077 216
ENSG00000164078 351
ENSG00000164080 1835
ENSG00000164081 196
ENSG00000164082 1194
ENSG00000164086 381
ENSG00000164087 600
ENSG00000164088 360
ENSG00000164089 946
ENSG00000164091 890
ENSG00000164093 314
ENSG00000164096 792
ENSG00000164099 525
ENSG00000164100 883
ENSG00000164104 215
ENSG00000164105 199
ENSG00000164106 478
ENSG00000164107 215
ENSG00000164109 274
ENSG00000164111 319
ENSG00000164112 183
ENSG00000164113 813
ENSG00000164114 749
ENSG00000164116 732
ENSG00000164117 522
ENSG00000164118 340
ENSG00000164120 472
ENSG00000164122 426
ENSG00000164123 267
ENSG00000164124 459
ENSG00000164125 359
ENSG00000164128 165
ENSG00000164129 375
ENSG00000164134 456
ENSG00000164136 132
ENSG00000164144 516
ENSG00000164151 1837
ENSG00000164161 270
ENSG00000164162 585
ENSG00000164163 606
ENSG00000164164 398
ENSG00000164167 91
ENSG00000164168 407
ENSG00000164169 1113
ENSG00000164171 1039
ENSG00000164172 636
ENSG00000164175 782
ENSG00000164176 148
ENSG00000164180 479
ENSG00000164181 265
ENSG00000164182 298
ENSG00000164185 871
ENSG00000164187 540
ENSG00000164188 205
ENSG00000164190 502
ENSG00000164197 328
ENSG00000164199 549
ENSG00000164209 288
ENSG00000164211 445
ENSG00000164219 567
ENSG00000164220 1205
ENSG00000164221 560
ENSG00000164236 131
ENSG00000164237 486
ENSG00000164241 901
ENSG00000164244 116
ENSG00000164251 425
ENSG00000164252 875
ENSG00000164253 943
ENSG00000164256 689
ENSG00000164258 264
ENSG00000164265 104
ENSG00000164266 181
ENSG00000164270 456
ENSG00000164283 318
ENSG00000164284 217
ENSG00000164287 404
ENSG00000164291 599
ENSG00000164292 727
ENSG00000164294 187
ENSG00000164296 593
ENSG00000164299 392
ENSG00000164300 518
ENSG00000164303 477
ENSG00000164304 559
ENSG00000164305 452
ENSG00000164306 833
ENSG00000164307 437
ENSG00000164308 941
ENSG00000164309 262
ENSG00000164318 293
ENSG00000164323 2635
ENSG00000164325 379
ENSG00000164326 445
ENSG00000164327 2087
ENSG00000164329 523
ENSG00000164330 717
ENSG00000164331 345
ENSG00000164332 158
ENSG00000164334 339
ENSG00000164338 253
ENSG00000164342 784
ENSG00000164344 250
ENSG00000164346 642
ENSG00000164347 751
ENSG00000164362 500
ENSG00000164363 727
ENSG00000164366 140
ENSG00000164379 680
ENSG00000164385 456
ENSG00000164393 911
ENSG00000164398 683
ENSG00000164399 897
ENSG00000164400 400
ENSG00000164402 437
ENSG00000164403 577
ENSG00000164404 375
ENSG00000164405 111
ENSG00000164406 239
ENSG00000164411 261
ENSG00000164414 308
ENSG00000164418 918
ENSG00000164430 508
ENSG00000164434 128
ENSG00000164438 284
ENSG00000164440 546
ENSG00000164442 193
ENSG00000164451 94
ENSG00000164458 127
ENSG00000164463 224
ENSG00000164465 334
ENSG00000164466 78
ENSG00000164483 538
ENSG00000164484 418
ENSG00000164485 574
ENSG00000164488 836
ENSG00000164494 827
ENSG00000164500 418
ENSG00000164506 553
ENSG00000164508 213
ENSG00000164509 153
ENSG00000164512 300
ENSG00000164520 244
ENSG00000164530 258
ENSG00000164532 398
ENSG00000164535 1042
ENSG00000164542 613
ENSG00000164543 855
ENSG00000164548 451
ENSG00000164556 134
ENSG00000164574 602
ENSG00000164576 613
ENSG00000164587 151
ENSG00000164588 486
ENSG00000164591 264
ENSG00000164597 785
ENSG00000164600 331
ENSG00000164603 99
ENSG00000164604 396
ENSG00000164608 535
ENSG00000164609 1034
ENSG00000164610 694
ENSG00000164611 487
ENSG00000164615 501
ENSG00000164616 436
ENSG00000164619 402
ENSG00000164620 271
ENSG00000164621 103
ENSG00000164626 393
ENSG00000164627 957
ENSG00000164631 573
ENSG00000164638 475
ENSG00000164645 206
ENSG00000164647 302
ENSG00000164649 228
ENSG00000164651 431
ENSG00000164654 285
ENSG00000164659 1029
ENSG00000164663 1035
ENSG00000164669 286
ENSG00000164674 895
ENSG00000164675 1631
ENSG00000164683 286
ENSG00000164684 590
ENSG00000164687 132
ENSG00000164690 480
ENSG00000164691 264
ENSG00000164692 1464
ENSG00000164694 1204
ENSG00000164695 224
ENSG00000164707 602
ENSG00000164708 254
ENSG00000164713 251
ENSG00000164715 1374
ENSG00000164729 411
ENSG00000164733 527
ENSG00000164736 233
ENSG00000164741 974
ENSG00000164742 407
ENSG00000164743 374
ENSG00000164744 95
ENSG00000164746 113
ENSG00000164749 474
ENSG00000164751 305
ENSG00000164754 282
ENSG00000164756 376
ENSG00000164758 200
ENSG00000164761 125
ENSG00000164764 533
ENSG00000164776 1821
ENSG00000164778 392
ENSG00000164794 1149
ENSG00000164796 3487
ENSG00000164808 515
ENSG00000164815 436
ENSG00000164816 97
ENSG00000164818 2144
ENSG00000164821 94
ENSG00000164822 94
ENSG00000164823 560
ENSG00000164825 100
ENSG00000164828 518
ENSG00000164830 312
ENSG00000164841 275
ENSG00000164845 329
ENSG00000164849 963
ENSG00000164850 727
ENSG00000164853 597
ENSG00000164855 860
ENSG00000164867 1153
ENSG00000164871 123
ENSG00000164877 863
ENSG00000164879 260
ENSG00000164880 462
ENSG00000164885 303
ENSG00000164889 119
ENSG00000164893 194
ENSG00000164896 1054
ENSG00000164897 741
ENSG00000164898 131
ENSG00000164900 632
ENSG00000164902 702
ENSG00000164904 161
ENSG00000164916 622
ENSG00000164917 694
ENSG00000164919 129
ENSG00000164920 266
ENSG00000164924 245
ENSG00000164929 2897
ENSG00000164930 585
ENSG00000164932 349
ENSG00000164933 474
ENSG00000164934 222
ENSG00000164935 570
ENSG00000164938 290
ENSG00000164941 962
ENSG00000164944 170
ENSG00000164946 210
ENSG00000164949 209
ENSG00000164951 457
ENSG00000164953 559
ENSG00000164961 780
ENSG00000164967 226
ENSG00000164970 262
ENSG00000164972 163
ENSG00000164975 334
ENSG00000164976 154
ENSG00000164978 193
ENSG00000164983 380
ENSG00000164985 426
ENSG00000164989 77
ENSG00000165006 344
ENSG00000165023 198
ENSG00000165025 950
ENSG00000165028 247
ENSG00000165029 200
ENSG00000165030 508
ENSG00000165046 739
ENSG00000165055 378
ENSG00000165059 351
ENSG00000165060 233
ENSG00000165061 289
ENSG00000165066 277
ENSG00000165071 260
ENSG00000165072 153
ENSG00000165076 150
ENSG00000165078 436
ENSG00000165084 229
ENSG00000165091 238
ENSG00000165092 256
ENSG00000165097 763
ENSG00000165102 728
ENSG00000165105 281
ENSG00000165113 275
ENSG00000165115 384
ENSG00000165118 152
ENSG00000165119 391
ENSG00000165120 146
ENSG00000165124 727
ENSG00000165125 729
ENSG00000165131 177
ENSG00000165138 656
ENSG00000165140 743
ENSG00000165152 116
ENSG00000165156 272
ENSG00000165164 301
ENSG00000165168 195
ENSG00000165169 113
ENSG00000165171 281
ENSG00000165175 1132
ENSG00000165178 391
ENSG00000165181 361
ENSG00000165182 855
ENSG00000165185 902
ENSG00000165186 887
ENSG00000165188 247
ENSG00000165192 467
ENSG00000165194 1135
ENSG00000165195 641
ENSG00000165197 419
ENSG00000165202 330
ENSG00000165204 313
ENSG00000165209 350
ENSG00000165215 230
ENSG00000165219 597
ENSG00000165233 253
ENSG00000165238 2382
ENSG00000165240 226
ENSG00000165244 744
ENSG00000165246 816
ENSG00000165259 308
ENSG00000165264 189
ENSG00000165269 342
ENSG00000165271 529
ENSG00000165272 271
ENSG00000165275 339
ENSG00000165280 271
ENSG00000165282 931
ENSG00000165283 398
ENSG00000165288 1224
ENSG00000165300 837
ENSG00000165304 375
ENSG00000165309 867
ENSG00000165312 234
ENSG00000165322 786
ENSG00000165323 4349
ENSG00000165325 949
ENSG00000165338 2612
ENSG00000165349 124
ENSG00000165355 355
ENSG00000165359 716
ENSG00000165366 696
ENSG00000165370 138
ENSG00000165376 205
ENSG00000165379 635
ENSG00000165383 441
ENSG00000165388 448
ENSG00000165389 1094
ENSG00000165390 488
ENSG00000165392 665
ENSG00000165406 704
ENSG00000165409 138
ENSG00000165410 166
ENSG00000165416 484
ENSG00000165417 391
ENSG00000165424 131
ENSG00000165429 806
ENSG00000165434 562
ENSG00000165443 1060
ENSG00000165449 539
ENSG00000165457 257
ENSG00000165458 1189
ENSG00000165462 613
ENSG00000165471 344
ENSG00000165474 283
ENSG00000165475 175
ENSG00000165476 252
ENSG00000165478 462
ENSG00000165480 340
ENSG00000165487 779
ENSG00000165490 476
ENSG00000165494 1237
ENSG00000165495 436
ENSG00000165496 217
ENSG00000165501 611
ENSG00000165502 106
ENSG00000165506 1164
ENSG00000165507 511
ENSG00000165509 373
ENSG00000165511 2430
ENSG00000165512 532
ENSG00000165516 406
ENSG00000165521 981
ENSG00000165525 292
ENSG00000165526 343
ENSG00000165527 180
ENSG00000165533 741
ENSG00000165548 832
ENSG00000165553 293
ENSG00000165555 68
ENSG00000165556 265
ENSG00000165566 247
ENSG00000165568 302
ENSG00000165572 621
ENSG00000165583 188
ENSG00000165584 188
ENSG00000165588 354
ENSG00000165591 579
ENSG00000165606 364
ENSG00000165609 180
ENSG00000165617 599
ENSG00000165621 423
ENSG00000165623 548
ENSG00000165626 122
ENSG00000165629 827
ENSG00000165630 579
ENSG00000165632 1199
ENSG00000165633 1435
ENSG00000165637 283
ENSG00000165643 445
ENSG00000165644 1202
ENSG00000165646 525
ENSG00000165650 517
ENSG00000165655 544
ENSG00000165659 770
ENSG00000165660 409
ENSG00000165661 747
ENSG00000165669 230
ENSG00000165671 282
ENSG00000165672 198
ENSG00000165675 643
ENSG00000165678 530
ENSG00000165682 280
ENSG00000165684 411
ENSG00000165685 625
ENSG00000165688 1031
ENSG00000165689 1076
ENSG00000165694 622
ENSG00000165695 516
ENSG00000165698 172
ENSG00000165699 287
ENSG00000165702 432
ENSG00000165704 393
ENSG00000165714 99
ENSG00000165716 428
ENSG00000165724 460
ENSG00000165730 905
ENSG00000165731 610
ENSG00000165732 824
ENSG00000165733 77
ENSG00000165752 414
ENSG00000165757 454
ENSG00000165762 311
ENSG00000165775 155
ENSG00000165782 257
ENSG00000165792 1211
ENSG00000165794 324
ENSG00000165795 394
ENSG00000165799 150
ENSG00000165801 425
ENSG00000165802 380
ENSG00000165804 1048
ENSG00000165805 205
ENSG00000165806 293
ENSG00000165807 140
ENSG00000165810 500
ENSG00000165813 94
ENSG00000165816 445
ENSG00000165819 594
ENSG00000165821 1324
ENSG00000165828 718
ENSG00000165832 427
ENSG00000165837 79
ENSG00000165841 490
ENSG00000165861 887
ENSG00000165862 467
ENSG00000165863 462
ENSG00000165868 858
ENSG00000165874 112
ENSG00000165879 4007
ENSG00000165886 649
ENSG00000165887 319
ENSG00000165891 281
ENSG00000165895 1076
ENSG00000165898 129
ENSG00000165899 1197
ENSG00000165905 262
ENSG00000165912 486
ENSG00000165914 858
ENSG00000165915 691
ENSG00000165916 440
ENSG00000165917 1250
ENSG00000165923 1226
ENSG00000165929 712
ENSG00000165934 1443
ENSG00000165935 225
ENSG00000165943 288
ENSG00000165948 130
ENSG00000165949 287
ENSG00000165951 201
ENSG00000165953 422
ENSG00000165959 332
ENSG00000165966 1066
ENSG00000165970 630
ENSG00000165972 611
ENSG00000165973 530
ENSG00000165983 403
ENSG00000165985 287
ENSG00000165990 127
ENSG00000165995 598
ENSG00000165996 754
ENSG00000165997 179
ENSG00000166002 221
ENSG00000166004 390
ENSG00000166006 511
ENSG00000166007 133
ENSG00000166008 315
ENSG00000166012 188
ENSG00000166013 147
ENSG00000166016 478
ENSG00000166024 311
ENSG00000166025 453
ENSG00000166033 1641
ENSG00000166035 231
ENSG00000166037 464
ENSG00000166046 509
ENSG00000166049 331
ENSG00000166068 303
ENSG00000166069 706
ENSG00000166073 373
ENSG00000166086 298
ENSG00000166090 206
ENSG00000166091 234
ENSG00000166104 131
ENSG00000166105 636
ENSG00000166106 1223
ENSG00000166111 492
ENSG00000166118 538
ENSG00000166123 496
ENSG00000166126 258
ENSG00000166128 207
ENSG00000166130 718
ENSG00000166133 312
ENSG00000166135 826
ENSG00000166136 137
ENSG00000166140 1539
ENSG00000166143 165
ENSG00000166145 714
ENSG00000166147 439
ENSG00000166148 157
ENSG00000166152 64
ENSG00000166153 529
ENSG00000166157 522
ENSG00000166159 345
ENSG00000166160 364
ENSG00000166164 1362
ENSG00000166165 240
ENSG00000166166 504
ENSG00000166167 464
ENSG00000166169 335
ENSG00000166170 457
ENSG00000166171 172
ENSG00000166173 738
ENSG00000166181 267
ENSG00000166183 311
ENSG00000166188 2279
ENSG00000166189 1129
ENSG00000166192 984
ENSG00000166197 702
ENSG00000166199 261
ENSG00000166200 471
ENSG00000166206 474
ENSG00000166211 262
ENSG00000166220 254
ENSG00000166224 1265
ENSG00000166225 592
ENSG00000166226 556
ENSG00000166228 103
ENSG00000166233 2236
ENSG00000166246 422
ENSG00000166250 655
ENSG00000166257 2000
ENSG00000166260 443
ENSG00000166261 395
ENSG00000166262 178
ENSG00000166263 592
ENSG00000166265 141
ENSG00000166266 895
ENSG00000166268 603
ENSG00000166272 123
ENSG00000166275 184
ENSG00000166278 1487
ENSG00000166285 764
ENSG00000166289 4074
ENSG00000166292 291
ENSG00000166295 148
ENSG00000166311 621
ENSG00000166313 575
ENSG00000166317 265
ENSG00000166321 462
ENSG00000166323 95
ENSG00000166326 446
ENSG00000166329 116
ENSG00000166333 392
ENSG00000166337 414
ENSG00000166340 353
ENSG00000166341 1955
ENSG00000166342 628
ENSG00000166343 703
ENSG00000166347 146
ENSG00000166348 1073
ENSG00000166349 648
ENSG00000166351 581
ENSG00000166352 197
ENSG00000166359 2873
ENSG00000166363 315
ENSG00000166368 320
ENSG00000166377 1047
ENSG00000166387 1011
ENSG00000166391 334
ENSG00000166394 305
ENSG00000166396 376
ENSG00000166398 1411
ENSG00000166401 380
ENSG00000166402 523
ENSG00000166404 351
ENSG00000166405 1423
ENSG00000166407 322
ENSG00000166411 1019
ENSG00000166415 654
ENSG00000166426 185
ENSG00000166428 490
ENSG00000166432 839
ENSG00000166435 350
ENSG00000166436 517
ENSG00000166439 571
ENSG00000166441 145
ENSG00000166444 561
ENSG00000166446 598
ENSG00000166448 362
ENSG00000166450 343
ENSG00000166451 180
ENSG00000166452 894
ENSG00000166454 541
ENSG00000166455 204
ENSG00000166471 264
ENSG00000166473 2849
ENSG00000166477 479
ENSG00000166478 1687
ENSG00000166479 313
ENSG00000166482 362
ENSG00000166483 677
ENSG00000166484 721
ENSG00000166492 295
ENSG00000166501 672
ENSG00000166503 671
ENSG00000166507 882
ENSG00000166508 821
ENSG00000166509 191
ENSG00000166510 604
ENSG00000166523 215
ENSG00000166526 519
ENSG00000166527 213
ENSG00000166529 977
ENSG00000166530 144
ENSG00000166532 391
ENSG00000166535 1474
ENSG00000166546 2624
ENSG00000166548 234
ENSG00000166557 201
ENSG00000166558 462
ENSG00000166562 179
ENSG00000166569 158
ENSG00000166573 116
ENSG00000166575 195
ENSG00000166578 466
ENSG00000166579 346
ENSG00000166582 188
ENSG00000166589 814
ENSG00000166592 583
ENSG00000166595 160
ENSG00000166596 485
ENSG00000166598 399
ENSG00000166603 360
ENSG00000166619 202
ENSG00000166634 392
ENSG00000166664 345
ENSG00000166667 337
ENSG00000166669 1270
ENSG00000166670 779
ENSG00000166676 213
ENSG00000166681 128
ENSG00000166682 437
ENSG00000166685 1388
ENSG00000166689 1048
ENSG00000166704 641
ENSG00000166710 175
ENSG00000166716 364
ENSG00000166734 703
ENSG00000166736 458
ENSG00000166741 81
ENSG00000166743 697
ENSG00000166747 949
ENSG00000166748 1001
ENSG00000166750 223
ENSG00000166762 780
ENSG00000166763 1772
ENSG00000166780 312
ENSG00000166783 282
ENSG00000166787 1124
ENSG00000166788 130
ENSG00000166793 119
ENSG00000166794 165
ENSG00000166796 334
ENSG00000166797 304
ENSG00000166800 727
ENSG00000166801 321
ENSG00000166803 441
ENSG00000166813 814
ENSG00000166816 332
ENSG00000166819 221
ENSG00000166821 919
ENSG00000166822 74
ENSG00000166823 234
ENSG00000166825 478
ENSG00000166828 638
ENSG00000166831 196
ENSG00000166833 1877
ENSG00000166839 320
ENSG00000166840 350
ENSG00000166845 270
ENSG00000166847 460
ENSG00000166848 509
ENSG00000166851 522
ENSG00000166855 669
ENSG00000166856 440
ENSG00000166860 1195
ENSG00000166862 222
ENSG00000166863 113
ENSG00000166866 970
ENSG00000166869 195
ENSG00000166881 121
ENSG00000166884 318
ENSG00000166886 487
ENSG00000166887 386
ENSG00000166888 748
ENSG00000166889 126
ENSG00000166896 68
ENSG00000166897 719
ENSG00000166900 288
ENSG00000166902 296
ENSG00000166908 416
ENSG00000166912 549
ENSG00000166920 938
ENSG00000166922 852
ENSG00000166923 1949
ENSG00000166924 194
ENSG00000166925 134
ENSG00000166926 248
ENSG00000166927 200
ENSG00000166928 152
ENSG00000166930 214
ENSG00000166938 369
ENSG00000166946 605
ENSG00000166947 870
ENSG00000166948 687
ENSG00000166949 467
ENSG00000166959 147
ENSG00000166960 122
ENSG00000166961 679
ENSG00000166963 572
ENSG00000166965 522
ENSG00000166971 479
ENSG00000166974 268
ENSG00000166979 247
ENSG00000166984 503
ENSG00000166986 903
ENSG00000166987 1494
ENSG00000166997 278
ENSG00000166998 417
ENSG00000167004 525
ENSG00000167005 269
ENSG00000167011 841
ENSG00000167014 1910
ENSG00000167034 239
ENSG00000167037 399
ENSG00000167065 665
ENSG00000167074 374
ENSG00000167077 602
ENSG00000167080 533
ENSG00000167081 430
ENSG00000167083 347
ENSG00000167085 299
ENSG00000167088 937
ENSG00000167094 735
ENSG00000167098 424
ENSG00000167100 122
ENSG00000167103 668
ENSG00000167104 507
ENSG00000167105 159
ENSG00000167106 214
ENSG00000167107 701
ENSG00000167110 767
ENSG00000167112 349
ENSG00000167113 369
ENSG00000167114 730
ENSG00000167117 991
ENSG00000167118 931
ENSG00000167123 626
ENSG00000167130 617
ENSG00000167131 175
ENSG00000167136 420
ENSG00000167139 403
ENSG00000167157 245
ENSG00000167159 1217
ENSG00000167165 165
ENSG00000167173 226
ENSG00000167178 359
ENSG00000167182 785
ENSG00000167183 1390
ENSG00000167186 468
ENSG00000167191 556
ENSG00000167193 303
ENSG00000167194 331
ENSG00000167195 693
ENSG00000167196 628
ENSG00000167202 917
ENSG00000167207 953
ENSG00000167208 522
ENSG00000167210 711
ENSG00000167216 490
ENSG00000167220 203
ENSG00000167230 206
ENSG00000167232 217
ENSG00000167236 93
ENSG00000167244 1367
ENSG00000167257 3280
ENSG00000167258 502
ENSG00000167261 411
ENSG00000167264 176
ENSG00000167272 1024
ENSG00000167280 1142
ENSG00000167281 397
ENSG00000167283 108
ENSG00000167286 300
ENSG00000167291 691
ENSG00000167302 264
ENSG00000167306 1855
ENSG00000167311 314
ENSG00000167315 427
ENSG00000167323 1287
ENSG00000167325 219
ENSG00000167332 317
ENSG00000167333 756
ENSG00000167346 562
ENSG00000167355 310
ENSG00000167359 302
ENSG00000167360 315
ENSG00000167363 389
ENSG00000167371 306
ENSG00000167377 224
ENSG00000167378 481
ENSG00000167380 706
ENSG00000167383 799
ENSG00000167384 321
ENSG00000167393 1150
ENSG00000167394 610
ENSG00000167395 425
ENSG00000167397 1749
ENSG00000167414 68
ENSG00000167419 470
ENSG00000167433 698
ENSG00000167434 260
ENSG00000167447 157
ENSG00000167459 123
ENSG00000167460 284
ENSG00000167461 203
ENSG00000167468 226
ENSG00000167470 441
ENSG00000167475 347
ENSG00000167476 628
ENSG00000167483 733
ENSG00000167487 600
ENSG00000167491 680
ENSG00000167508 548
ENSG00000167513 529
ENSG00000167515 816
ENSG00000167522 420
ENSG00000167523 224
ENSG00000167524 294
ENSG00000167525 620
ENSG00000167526 203
ENSG00000167528 485
ENSG00000167531 152
ENSG00000167535 660
ENSG00000167536 317
ENSG00000167543 795
ENSG00000167548 471
ENSG00000167549 1001
ENSG00000167550 284
ENSG00000167552 549
ENSG00000167553 451
ENSG00000167554 1411
ENSG00000167555 577
ENSG00000167562 742
ENSG00000167565 314
ENSG00000167566 787
ENSG00000167578 213
ENSG00000167580 269
ENSG00000167588 351
ENSG00000167595 179
ENSG00000167600 501
ENSG00000167601 85
ENSG00000167604 356
ENSG00000167608 1102
ENSG00000167612 1058
ENSG00000167613 143
ENSG00000167614 69
ENSG00000167615 264
ENSG00000167617 254
ENSG00000167618 287
ENSG00000167619 345
ENSG00000167625 197
ENSG00000167632 188
ENSG00000167633 304
ENSG00000167634 892
ENSG00000167635 389
ENSG00000167637 599
ENSG00000167641 139
ENSG00000167642 529
ENSG00000167644 1241
ENSG00000167645 293
ENSG00000167646 176
ENSG00000167653 219
ENSG00000167654 267
ENSG00000167656 297
ENSG00000167657 370
ENSG00000167658 725
ENSG00000167664 262
ENSG00000167670 388
ENSG00000167671 508
ENSG00000167674 251
ENSG00000167676 1622
ENSG00000167680 1030
ENSG00000167685 671
ENSG00000167693 156
ENSG00000167695 544
ENSG00000167699 260
ENSG00000167700 543
ENSG00000167701 494
ENSG00000167702 673
ENSG00000167703 559
ENSG00000167705 155
ENSG00000167711 1075
ENSG00000167716 1490
ENSG00000167720 2752
ENSG00000167721 308
ENSG00000167723 764
ENSG00000167733 396
ENSG00000167740 228
ENSG00000167741 586
ENSG00000167744 257
ENSG00000167747 422
ENSG00000167748 256
ENSG00000167749 261
ENSG00000167751 262
ENSG00000167754 254
ENSG00000167755 293
ENSG00000167757 276
ENSG00000167759 248
ENSG00000167766 661
ENSG00000167767 469
ENSG00000167768 576
ENSG00000167769 780
ENSG00000167770 843
ENSG00000167771 482
ENSG00000167772 460
ENSG00000167774 128
ENSG00000167775 232
ENSG00000167778 79
ENSG00000167779 272
ENSG00000167780 550
ENSG00000167785 423
ENSG00000167791 227
ENSG00000167792 210
ENSG00000167797 115
ENSG00000167798 738
ENSG00000167799 238
ENSG00000167800 631
ENSG00000167807 315
ENSG00000167815 199
ENSG00000167822 315
ENSG00000167825 309
ENSG00000167840 474
ENSG00000167842 618
ENSG00000167850 194
ENSG00000167851 201
ENSG00000167858 303
ENSG00000167861 416
ENSG00000167862 199
ENSG00000167863 51
ENSG00000167874 183
ENSG00000167880 416
ENSG00000167881 504
ENSG00000167889 741
ENSG00000167895 723
ENSG00000167900 398
ENSG00000167904 339
ENSG00000167910 503
ENSG00000167914 257
ENSG00000167916 422
ENSG00000167920 226
ENSG00000167925 315
ENSG00000167930 447
ENSG00000167941 206
ENSG00000167957 431
ENSG00000167962 424
ENSG00000167964 213
ENSG00000167965 97
ENSG00000167967 900
ENSG00000167968 302
ENSG00000167969 521
ENSG00000167971 215
ENSG00000167972 2435
ENSG00000167977 259
ENSG00000167978 904
ENSG00000167981 498
ENSG00000167984 1382
ENSG00000167985 379
ENSG00000167986 285
ENSG00000167987 285
ENSG00000167992 325
ENSG00000167994 51
ENSG00000167995 421
ENSG00000167996 278
ENSG00000168000 1802
ENSG00000168002 142
ENSG00000168003 985
ENSG00000168004 162
ENSG00000168005 93
ENSG00000168010 607
ENSG00000168014 706
ENSG00000168016 408
ENSG00000168026 410
ENSG00000168028 434
ENSG00000168032 495
ENSG00000168036 895
ENSG00000168038 214
ENSG00000168040 482
ENSG00000168056 1821
ENSG00000168060 740
ENSG00000168061 1132
ENSG00000168062 558
ENSG00000168065 531
ENSG00000168066 994
ENSG00000168067 833
ENSG00000168070 381
ENSG00000168071 419
ENSG00000168077 1279
ENSG00000168078 1522
ENSG00000168079 606
ENSG00000168081 252
ENSG00000168090 334
ENSG00000168092 728
ENSG00000168096 317
ENSG00000168101 2170
ENSG00000168113 312
ENSG00000168116 828
ENSG00000168118 721
ENSG00000168122 187
ENSG00000168124 323
ENSG00000168126 320
ENSG00000168131 310
ENSG00000168135 501
ENSG00000168137 440
ENSG00000168140 355
ENSG00000168143 434
ENSG00000168148 175
ENSG00000168152 274
ENSG00000168158 317
ENSG00000168159 227
ENSG00000168172 719
ENSG00000168175 205
ENSG00000168209 193
ENSG00000168214 365
ENSG00000168216 356
ENSG00000168228 404
ENSG00000168229 273
ENSG00000168234 616
ENSG00000168237 722
ENSG00000168242 125
ENSG00000168243 75
ENSG00000168246 227
ENSG00000168256 192
ENSG00000168259 198
ENSG00000168263 500
ENSG00000168264 584
ENSG00000168267 349
ENSG00000168268 455
ENSG00000168269 365
ENSG00000168273 506
ENSG00000168274 131
ENSG00000168275 900
ENSG00000168280 1032
ENSG00000168282 445
ENSG00000168283 184
ENSG00000168286 257
ENSG00000168288 410
ENSG00000168291 390
ENSG00000168297 1479
ENSG00000168298 221
ENSG00000168300 2024
ENSG00000168301 234
ENSG00000168303 171
ENSG00000168306 660
ENSG00000168309 169
ENSG00000168310 325
ENSG00000168314 225
ENSG00000168329 298
ENSG00000168333 80
ENSG00000168334 497
ENSG00000168348 510
ENSG00000168350 323
ENSG00000168356 1956
ENSG00000168374 181
ENSG00000168383 261
ENSG00000168384 260
ENSG00000168385 367
ENSG00000168386 759
ENSG00000168387 2957
ENSG00000168389 465
ENSG00000168393 392
ENSG00000168394 808
ENSG00000168395 240
ENSG00000168397 398
ENSG00000168398 353
ENSG00000168399 273
ENSG00000168404 1453
ENSG00000168405 247
ENSG00000168411 731
ENSG00000168412 894
ENSG00000168418 436
ENSG00000168421 191
ENSG00000168427 655
ENSG00000168434 657
ENSG00000168438 1227
ENSG00000168439 746
ENSG00000168447 669
ENSG00000168452 306
ENSG00000168453 290
ENSG00000168454 280
ENSG00000168461 203
ENSG00000168468 670
ENSG00000168476 255
ENSG00000168477 4289
ENSG00000168481 545
ENSG00000168482 494
ENSG00000168484 523
ENSG00000168487 392
ENSG00000168488 815
ENSG00000168490 291
ENSG00000168491 1925
ENSG00000168495 534
ENSG00000168496 617
ENSG00000168497 211
ENSG00000168502 794
ENSG00000168505 363
ENSG00000168509 437
ENSG00000168515 95
ENSG00000168517 359
ENSG00000168522 1114
ENSG00000168528 453
ENSG00000168530 377
ENSG00000168538 219
ENSG00000168539 1101
ENSG00000168542 752
ENSG00000168546 465
ENSG00000168556 422
ENSG00000168564 536
ENSG00000168566 522
ENSG00000168569 254
ENSG00000168575 679
ENSG00000168582 196
ENSG00000168589 96
ENSG00000168591 246
ENSG00000168593 500
ENSG00000168594 775
ENSG00000168597 126
ENSG00000168610 851
ENSG00000168612 433
ENSG00000168615 824
ENSG00000168619 824
ENSG00000168621 225
ENSG00000168631 203
ENSG00000168634 111
ENSG00000168646 862
ENSG00000168653 175
ENSG00000168658 1184
ENSG00000168661 425
ENSG00000168671 523
ENSG00000168672 292
ENSG00000168675 238
ENSG00000168676 426
ENSG00000168679 465
ENSG00000168685 212
ENSG00000168692 169
ENSG00000168701 146
ENSG00000168702 859
ENSG00000168703 87
ENSG00000168710 904
ENSG00000168724 358
ENSG00000168734 78
ENSG00000168738 123
ENSG00000168743 294
ENSG00000168746 436
ENSG00000168748 308
ENSG00000168754 1173
ENSG00000168757 308
ENSG00000168758 832
ENSG00000168763 875
ENSG00000168765 225
ENSG00000168769 2136
ENSG00000168772 656
ENSG00000168775 419
ENSG00000168778 587
ENSG00000168779 631
ENSG00000168781 671
ENSG00000168785 238
ENSG00000168792 196
ENSG00000168795 1013
ENSG00000168802 316
ENSG00000168803 583
ENSG00000168806 334
ENSG00000168807 538
ENSG00000168811 199
ENSG00000168813 646
ENSG00000168818 302
ENSG00000168824 744
ENSG00000168826 953
ENSG00000168827 629
ENSG00000168828 308
ENSG00000168830 377
ENSG00000168843 842
ENSG00000168872 907
ENSG00000168874 152
ENSG00000168875 889
ENSG00000168876 232
ENSG00000168878 448
ENSG00000168883 800
ENSG00000168884 636
ENSG00000168887 987
ENSG00000168890 114
ENSG00000168894 592
ENSG00000168899 141
ENSG00000168903 455
ENSG00000168904 530
ENSG00000168906 395
ENSG00000168907 838
ENSG00000168913 123
ENSG00000168916 371
ENSG00000168917 365
ENSG00000168918 462
ENSG00000168924 131
ENSG00000168925 263
ENSG00000168928 1173
ENSG00000168930 375
ENSG00000168936 165
ENSG00000168938 216
ENSG00000168939 315
ENSG00000168944 1012
ENSG00000168948 4158
ENSG00000168952 1151
ENSG00000168955 202
ENSG00000168958 173
ENSG00000168959 912
ENSG00000168961 356
ENSG00000168964 320
ENSG00000168967 146
ENSG00000168970 749
ENSG00000168993 312
ENSG00000168994 458
ENSG00000168995 453
ENSG00000169006 418
ENSG00000169016 346
ENSG00000169018 669
ENSG00000169019 200
ENSG00000169020 161
ENSG00000169021 325
ENSG00000169026 791
ENSG00000169031 1712
ENSG00000169032 196
ENSG00000169035 244
ENSG00000169040 86
ENSG00000169045 392
ENSG00000169047 686
ENSG00000169057 172
ENSG00000169059 216
ENSG00000169062 330
ENSG00000169064 373
ENSG00000169067 377
ENSG00000169071 937
ENSG00000169083 822
ENSG00000169084 319
ENSG00000169085 585
ENSG00000169087 268
ENSG00000169093 455
ENSG00000169094 409
ENSG00000169100 298
ENSG00000169105 341
ENSG00000169116 379
ENSG00000169118 416
ENSG00000169122 295
ENSG00000169126 872
ENSG00000169129 768
ENSG00000169131 544
ENSG00000169136 351
ENSG00000169139 238
ENSG00000169154 603
ENSG00000169155 909
ENSG00000169169 772
ENSG00000169174 785
ENSG00000169180 1204
ENSG00000169181 1217
ENSG00000169184 263
ENSG00000169188 318
ENSG00000169189 373
ENSG00000169193 511
ENSG00000169194 328
ENSG00000169202 298
ENSG00000169208 310
ENSG00000169213 220
ENSG00000169214 314
ENSG00000169217 639
ENSG00000169218 560
ENSG00000169220 159
ENSG00000169221 508
ENSG00000169223 510
ENSG00000169224 191
ENSG00000169228 237
ENSG00000169230 277
ENSG00000169231 1172
ENSG00000169239 305
ENSG00000169241 303
ENSG00000169242 240
ENSG00000169245 279
ENSG00000169246 944
ENSG00000169247 1336
ENSG00000169248 98
ENSG00000169249 479
ENSG00000169251 1043
ENSG00000169252 477
ENSG00000169255 335
ENSG00000169258 980
ENSG00000169260 666
ENSG00000169271 182
ENSG00000169282 511
ENSG00000169288 163
ENSG00000169291 340
ENSG00000169297 231
ENSG00000169299 622
ENSG00000169302 365
ENSG00000169306 393
ENSG00000169313 339
ENSG00000169314 240
ENSG00000169325 102
ENSG00000169327 324
ENSG00000169330 2266
ENSG00000169340 440
ENSG00000169344 1318
ENSG00000169347 206
ENSG00000169359 834
ENSG00000169371 254
ENSG00000169372 661
ENSG00000169375 522
ENSG00000169379 297
ENSG00000169385 156
ENSG00000169393 184
ENSG00000169397 172
ENSG00000169398 390
ENSG00000169402 870
ENSG00000169403 232
ENSG00000169410 360
ENSG00000169413 147
ENSG00000169418 782
ENSG00000169427 307
ENSG00000169429 177
ENSG00000169432 1980
ENSG00000169435 418
ENSG00000169436 112
ENSG00000169439 310
ENSG00000169442 458
ENSG00000169446 168
ENSG00000169469 89
ENSG00000169474 211
ENSG00000169484 304
ENSG00000169488 310
ENSG00000169490 207
ENSG00000169495 453
ENSG00000169499 404
ENSG00000169504 236
ENSG00000169507 1119
ENSG00000169508 404
ENSG00000169509 829
ENSG00000169515 486
ENSG00000169519 274
ENSG00000169548 796
ENSG00000169550 512
ENSG00000169551 459
ENSG00000169554 1124
ENSG00000169562 365
ENSG00000169564 487
ENSG00000169567 443
ENSG00000169570 304
ENSG00000169575 123
ENSG00000169583 247
ENSG00000169592 878
ENSG00000169594 292
ENSG00000169598 331
ENSG00000169599 457
ENSG00000169604 464
ENSG00000169605 366
ENSG00000169607 152
ENSG00000169609 1047
ENSG00000169612 360
ENSG00000169618 1211
ENSG00000169621 279
ENSG00000169627 137
ENSG00000169629 904
ENSG00000169635 733
ENSG00000169641 338
ENSG00000169659 101
ENSG00000169660 556
ENSG00000169662 181
ENSG00000169664 235
ENSG00000169668 1755
ENSG00000169676 467
ENSG00000169679 1050
ENSG00000169682 722
ENSG00000169683 656
ENSG00000169684 627
ENSG00000169688 61
ENSG00000169689 138
ENSG00000169692 1175
ENSG00000169696 561
ENSG00000169704 395
ENSG00000169710 549
ENSG00000169714 81
ENSG00000169715 49
ENSG00000169717 376
ENSG00000169718 217
ENSG00000169727 3670
ENSG00000169733 107
ENSG00000169738 367
ENSG00000169740 542
ENSG00000169744 411
ENSG00000169750 192
ENSG00000169752 720
ENSG00000169756 638
ENSG00000169758 301
ENSG00000169760 421
ENSG00000169762 686
ENSG00000169763 147
ENSG00000169764 1516
ENSG00000169777 220
ENSG00000169783 584
ENSG00000169789 110
ENSG00000169800 496
ENSG00000169807 147
ENSG00000169811 496
ENSG00000169813 355
ENSG00000169814 178
ENSG00000169826 532
ENSG00000169836 398
ENSG00000169840 155
ENSG00000169851 1060
ENSG00000169855 332
ENSG00000169856 408
ENSG00000169857 913
ENSG00000169860 595
ENSG00000169861 414
ENSG00000169862 968
ENSG00000169871 548
ENSG00000169876 22152
ENSG00000169877 299
ENSG00000169884 417
ENSG00000169885 146
ENSG00000169887 5478
ENSG00000169891 744
ENSG00000169892 240
ENSG00000169894 5179
ENSG00000169895 985
ENSG00000169896 1170
ENSG00000169900 1178
ENSG00000169902 448
ENSG00000169903 229
ENSG00000169905 583
ENSG00000169906 92
ENSG00000169908 209
ENSG00000169910 187
ENSG00000169914 481
ENSG00000169918 293
ENSG00000169919 683
ENSG00000169921 438
ENSG00000169925 801
ENSG00000169926 402
ENSG00000169933 1810
ENSG00000169946 1004
ENSG00000169951 394
ENSG00000169953 423
ENSG00000169955 644
ENSG00000169957 155
ENSG00000169962 839
ENSG00000169964 233
ENSG00000169967 1512
ENSG00000169972 661
ENSG00000169976 424
ENSG00000169981 539
ENSG00000169989 471
ENSG00000169991 563
ENSG00000169992 840
ENSG00000169994 2215
ENSG00000170004 1828
ENSG00000170006 271
ENSG00000170011 982
ENSG00000170017 281
ENSG00000170027 246
ENSG00000170035 201
ENSG00000170037 1306
ENSG00000170043 1249
ENSG00000170044 444
ENSG00000170049 367
ENSG00000170054 753
ENSG00000170074 168
ENSG00000170075 926
ENSG00000170085 188
ENSG00000170088 177
ENSG00000170091 185
ENSG00000170092 2813
ENSG00000170099 476
ENSG00000170100 760
ENSG00000170113 180
ENSG00000170122 478
ENSG00000170128 433
ENSG00000170142 147
ENSG00000170144 353
ENSG00000170145 783
ENSG00000170153 400
ENSG00000170160 503
ENSG00000170161 94
ENSG00000170162 258
ENSG00000170166 416
ENSG00000170175 498
ENSG00000170178 338
ENSG00000170180 285
ENSG00000170185 979
ENSG00000170190 487
ENSG00000170191 305
ENSG00000170209 492
ENSG00000170214 466
ENSG00000170215 67
ENSG00000170222 570
ENSG00000170231 135
ENSG00000170234 501
ENSG00000170236 963
ENSG00000170242 366
ENSG00000170248 212
ENSG00000170255 289
ENSG00000170260 564
ENSG00000170262 205
ENSG00000170264 160
ENSG00000170265 895
ENSG00000170266 415
ENSG00000170270 229
ENSG00000170271 506
ENSG00000170275 393
ENSG00000170276 205
ENSG00000170279 590
ENSG00000170289 909
ENSG00000170290 198
ENSG00000170291 201
ENSG00000170293 175
ENSG00000170296 453
ENSG00000170298 316
ENSG00000170310 261
ENSG00000170312 824
ENSG00000170315 76
ENSG00000170322 916
ENSG00000170323 390
ENSG00000170324 1578
ENSG00000170325 354
ENSG00000170340 415
ENSG00000170345 326
ENSG00000170348 214
ENSG00000170364 393
ENSG00000170365 95
ENSG00000170367 146
ENSG00000170369 141
ENSG00000170370 257
ENSG00000170373 149
ENSG00000170374 376
ENSG00000170379 921
ENSG00000170381 777
ENSG00000170382 716
ENSG00000170385 496
ENSG00000170390 740
ENSG00000170396 833
ENSG00000170412 403
ENSG00000170417 612
ENSG00000170419 232
ENSG00000170421 452
ENSG00000170423 551
ENSG00000170425 412
ENSG00000170426 425
ENSG00000170430 303
ENSG00000170439 244
ENSG00000170442 507
ENSG00000170445 739
ENSG00000170448 1120
ENSG00000170454 529
ENSG00000170456 1287
ENSG00000170458 336
ENSG00000170464 304
ENSG00000170465 564
ENSG00000170471 1233
ENSG00000170473 907
ENSG00000170476 382
ENSG00000170477 629
ENSG00000170482 558
ENSG00000170484 540
ENSG00000170485 590
ENSG00000170486 523
ENSG00000170498 778
ENSG00000170500 416
ENSG00000170502 236
ENSG00000170509 312
ENSG00000170515 509
ENSG00000170516 83
ENSG00000170522 299
ENSG00000170523 513
ENSG00000170525 505
ENSG00000170534 118
ENSG00000170537 805
ENSG00000170540 163
ENSG00000170542 374
ENSG00000170545 467
ENSG00000170549 1257
ENSG00000170558 882
ENSG00000170561 480
ENSG00000170571 1958
ENSG00000170577 284
ENSG00000170579 1919
ENSG00000170581 750
ENSG00000170584 583
ENSG00000170604 520
ENSG00000170605 314
ENSG00000170606 639
ENSG00000170608 457
ENSG00000170613 594
ENSG00000170615 780
ENSG00000170616 424
ENSG00000170619 199
ENSG00000170624 318
ENSG00000170627 720
ENSG00000170629 242
ENSG00000170631 642
ENSG00000170632 464
ENSG00000170633 362
ENSG00000170634 99
ENSG00000170638 288
ENSG00000170647 1834
ENSG00000170653 703
ENSG00000170667 803
ENSG00000170677 536
ENSG00000170681 145
ENSG00000170683 303
ENSG00000170684 1066
ENSG00000170689 243
ENSG00000170703 1277
ENSG00000170714 132
ENSG00000170727 283
ENSG00000170734 1410
ENSG00000170743 172
ENSG00000170745 477
ENSG00000170748 420
ENSG00000170759 393
ENSG00000170775 309
ENSG00000170776 1439
ENSG00000170777 206
ENSG00000170779 268
ENSG00000170782 314
ENSG00000170786 311
ENSG00000170788 784
ENSG00000170790 481
ENSG00000170791 235
ENSG00000170801 458
ENSG00000170802 648
ENSG00000170803 323
ENSG00000170807 600
ENSG00000170819 665
ENSG00000170820 129
ENSG00000170832 1352
ENSG00000170835 3312
ENSG00000170836 479
ENSG00000170837 337
ENSG00000170848 428
ENSG00000170852 191
ENSG00000170854 169
ENSG00000170855 468
ENSG00000170858 439
ENSG00000170860 95
ENSG00000170866 483
ENSG00000170871 972
ENSG00000170873 725
ENSG00000170876 159
ENSG00000170881 245
ENSG00000170889 208
ENSG00000170890 254
ENSG00000170891 359
ENSG00000170892 465
ENSG00000170893 1943
ENSG00000170899 222
ENSG00000170903 1801
ENSG00000170906 99
ENSG00000170909 916
ENSG00000170915 346
ENSG00000170917 219
ENSG00000170920 324
ENSG00000170921 1861
ENSG00000170923 311
ENSG00000170925 409
ENSG00000170927 222
ENSG00000170929 309
ENSG00000170935 1321
ENSG00000170941 532
ENSG00000170946 341
ENSG00000170948 359
ENSG00000170949 506
ENSG00000170950 417
ENSG00000170953 311
ENSG00000170954 312
ENSG00000170955 1276
ENSG00000170956 526
ENSG00000170959 476
ENSG00000170961 578
ENSG00000170962 345
ENSG00000170965 1463
ENSG00000170967 711
ENSG00000170983 104
ENSG00000170989 408
ENSG00000171004 401
ENSG00000171014 307
ENSG00000171016 842
ENSG00000171017 858
ENSG00000171032 839
ENSG00000171033 535
ENSG00000171044 686
ENSG00000171045 239
ENSG00000171049 350
ENSG00000171051 419
ENSG00000171053 113
ENSG00000171054 307
ENSG00000171055 392
ENSG00000171056 828
ENSG00000171060 719
ENSG00000171067 132
ENSG00000171084 165
ENSG00000171094 664
ENSG00000171097 351
ENSG00000171100 412
ENSG00000171102 170
ENSG00000171103 276
ENSG00000171105 1297
ENSG00000171109 1052
ENSG00000171115 300
ENSG00000171116 596
ENSG00000171119 204
ENSG00000171121 235
ENSG00000171124 343
ENSG00000171126 466
ENSG00000171129 423
ENSG00000171130 81
ENSG00000171132 676
ENSG00000171133 311
ENSG00000171135 1238
ENSG00000171136 185
ENSG00000171142 226
ENSG00000171147 321
ENSG00000171148 420
ENSG00000171150 440
ENSG00000171155 141
ENSG00000171159 222
ENSG00000171160 240
ENSG00000171161 556
ENSG00000171163 312
ENSG00000171169 2371
ENSG00000171174 209
ENSG00000171180 312
ENSG00000171189 1007
ENSG00000171195 2392
ENSG00000171199 129
ENSG00000171201 134
ENSG00000171202 339
ENSG00000171204 195
ENSG00000171206 511
ENSG00000171208 533
ENSG00000171209 797
ENSG00000171217 211
ENSG00000171219 1711
ENSG00000171222 1791
ENSG00000171223 538
ENSG00000171224 581
ENSG00000171227 425
ENSG00000171234 528
ENSG00000171236 491
ENSG00000171241 630
ENSG00000171243 1332
ENSG00000171246 282
ENSG00000171262 519
ENSG00000171282 109
ENSG00000171291 828
ENSG00000171295 499
ENSG00000171298 655
ENSG00000171302 1119
ENSG00000171303 426
ENSG00000171307 337
ENSG00000171310 356
ENSG00000171311 368
ENSG00000171314 699
ENSG00000171316 2715
ENSG00000171320 840
ENSG00000171345 430
ENSG00000171346 472
ENSG00000171357 101
ENSG00000171360 449
ENSG00000171362 353
ENSG00000171365 760
ENSG00000171368 176
ENSG00000171385 630
ENSG00000171388 2843
ENSG00000171396 195
ENSG00000171401 494
ENSG00000171402 111
ENSG00000171403 431
ENSG00000171405 111
ENSG00000171408 482
ENSG00000171421 188
ENSG00000171425 172
ENSG00000171428 562
ENSG00000171431 400
ENSG00000171433 313
ENSG00000171435 921
ENSG00000171443 1311
ENSG00000171444 301
ENSG00000171446 468
ENSG00000171448 435
ENSG00000171450 307
ENSG00000171451 149
ENSG00000171453 67
ENSG00000171456 1339
ENSG00000171459 311
ENSG00000171462 383
ENSG00000171466 486
ENSG00000171467 595
ENSG00000171469 790
ENSG00000171471 419
ENSG00000171475 503
ENSG00000171476 217
ENSG00000171478 146
ENSG00000171481 310
ENSG00000171483 188
ENSG00000171484 309
ENSG00000171487 994
ENSG00000171488 803
ENSG00000171489 159
ENSG00000171490 196
ENSG00000171492 803
ENSG00000171495 304
ENSG00000171496 311
ENSG00000171497 212
ENSG00000171501 311
ENSG00000171502 540
ENSG00000171503 255
ENSG00000171505 313
ENSG00000171509 188
ENSG00000171517 351
ENSG00000171522 390
ENSG00000171530 1250
ENSG00000171532 356
ENSG00000171533 1152
ENSG00000171540 89
ENSG00000171551 883
ENSG00000171552 193
ENSG00000171557 491
ENSG00000171560 569
ENSG00000171561 309
ENSG00000171564 866
ENSG00000171566 782
ENSG00000171567 164
ENSG00000171570 426
ENSG00000171574 553
ENSG00000171587 896
ENSG00000171595 699
ENSG00000171596 498
ENSG00000171603 616
ENSG00000171604 198
ENSG00000171606 504
ENSG00000171608 1070
ENSG00000171611 689
ENSG00000171612 1000
ENSG00000171617 743
ENSG00000171621 448
ENSG00000171631 344
ENSG00000171634 308
ENSG00000171643 95
ENSG00000171649 639
ENSG00000171656 484
ENSG00000171657 346
ENSG00000171658 453
ENSG00000171659 356
ENSG00000171671 59
ENSG00000171680 1191
ENSG00000171681 174
ENSG00000171695 134
ENSG00000171700 235
ENSG00000171703 301
ENSG00000171711 68
ENSG00000171714 955
ENSG00000171720 488
ENSG00000171722 302
ENSG00000171723 908
ENSG00000171724 380
ENSG00000171729 406
ENSG00000171735 449
ENSG00000171747 250
ENSG00000171757 692
ENSG00000171759 331
ENSG00000171763 379
ENSG00000171766 329
ENSG00000171772 748
ENSG00000171773 397
ENSG00000171777 690
ENSG00000171786 462
ENSG00000171790 897
ENSG00000171791 233
ENSG00000171792 129
ENSG00000171793 395
ENSG00000171794 91
ENSG00000171798 758
ENSG00000171804 491
ENSG00000171806 78
ENSG00000171811 876
ENSG00000171812 744
ENSG00000171813 755
ENSG00000171815 941
ENSG00000171817 1300
ENSG00000171819 470
ENSG00000171823 735
ENSG00000171824 439
ENSG00000171827 686
ENSG00000171840 152
ENSG00000171843 90
ENSG00000171847 371
ENSG00000171848 351
ENSG00000171853 770
ENSG00000171855 189
ENSG00000171858 119
ENSG00000171860 1130
ENSG00000171861 534
ENSG00000171862 281
ENSG00000171863 249
ENSG00000171864 103
ENSG00000171865 444
ENSG00000171867 153
ENSG00000171872 252
ENSG00000171873 520
ENSG00000171877 597
ENSG00000171885 292
ENSG00000171889 93
ENSG00000171903 520
ENSG00000171914 2541
ENSG00000171916 356
ENSG00000171928 213
ENSG00000171931 286
ENSG00000171936 315
ENSG00000171940 517
ENSG00000171942 318
ENSG00000171944 304
ENSG00000171951 677
ENSG00000171953 328
ENSG00000171954 524
ENSG00000171956 350
ENSG00000171960 754
ENSG00000171962 583
ENSG00000171970 161
ENSG00000171984 318
ENSG00000171987 158
ENSG00000171988 1761
ENSG00000171989 332
ENSG00000171992 1093
ENSG00000172000 628
ENSG00000172005 824
ENSG00000172006 407
ENSG00000172007 237
ENSG00000172009 204
ENSG00000172014 823
ENSG00000172016 166
ENSG00000172018 341
ENSG00000172020 704
ENSG00000172023 166
ENSG00000172031 337
ENSG00000172037 1786
ENSG00000172046 372
ENSG00000172053 475
ENSG00000172057 153
ENSG00000172058 370
ENSG00000172059 480
ENSG00000172061 493
ENSG00000172062 294
ENSG00000172070 356
ENSG00000172071 551
ENSG00000172073 1164
ENSG00000172081 216
ENSG00000172086 492
ENSG00000172113 212
ENSG00000172115 102
ENSG00000172116 211
ENSG00000172123 901
ENSG00000172137 261
ENSG00000172139 309
ENSG00000172146 332
ENSG00000172148 325
ENSG00000172150 309
ENSG00000172154 312
ENSG00000172155 118
ENSG00000172156 115
ENSG00000172159 549
ENSG00000172164 505
ENSG00000172167 283
ENSG00000172171 300
ENSG00000172172 198
ENSG00000172175 153
ENSG00000172179 622
ENSG00000172183 167
ENSG00000172188 309
ENSG00000172197 354
ENSG00000172199 359
ENSG00000172201 119
ENSG00000172208 305
ENSG00000172209 349
ENSG00000172215 372
ENSG00000172216 358
ENSG00000172232 477
ENSG00000172236 275
ENSG00000172238 66
ENSG00000172239 415
ENSG00000172243 209
ENSG00000172244 442
ENSG00000172247 285
ENSG00000172250 110
ENSG00000172260 81
ENSG00000172262 351
ENSG00000172264 325
ENSG00000172269 1089
ENSG00000172270 254
ENSG00000172273 232
ENSG00000172283 147
ENSG00000172288 284
ENSG00000172289 314
ENSG00000172292 392
ENSG00000172296 562
ENSG00000172301 275
ENSG00000172315 346
ENSG00000172318 361
ENSG00000172320 303
ENSG00000172322 71
ENSG00000172324 315
ENSG00000172331 1022
ENSG00000172336 163
ENSG00000172339 488
ENSG00000172340 463
ENSG00000172345 205
ENSG00000172346 102
ENSG00000172348 252
ENSG00000172349 162
ENSG00000172350 655
ENSG00000172352 540
ENSG00000172354 340
ENSG00000172361 384
ENSG00000172362 314
ENSG00000172365 324
ENSG00000172366 204
ENSG00000172367 2839
ENSG00000172375 116
ENSG00000172377 327
ENSG00000172379 300
ENSG00000172380 73
ENSG00000172381 317
ENSG00000172382 383
ENSG00000172399 299
ENSG00000172403 477
ENSG00000172404 326
ENSG00000172409 538
ENSG00000172410 139
ENSG00000172421 269
ENSG00000172425 297
ENSG00000172426 805
ENSG00000172428 498
ENSG00000172432 669
ENSG00000172456 802
ENSG00000172457 305
ENSG00000172458 197
ENSG00000172459 316
ENSG00000172460 194
ENSG00000172461 575
ENSG00000172464 311
ENSG00000172465 221
ENSG00000172466 643
ENSG00000172468 401
ENSG00000172469 85
ENSG00000172476 981
ENSG00000172478 412
ENSG00000172482 299
ENSG00000172487 310
ENSG00000172489 329
ENSG00000172493 730
ENSG00000172497 607
ENSG00000172500 211
ENSG00000172508 289
ENSG00000172519 316
ENSG00000172524 258
ENSG00000172530 197
ENSG00000172531 567
ENSG00000172533 220
ENSG00000172534 314
ENSG00000172538 330
ENSG00000172543 331
ENSG00000172548 437
ENSG00000172551 261
ENSG00000172554 517
ENSG00000172568 575
ENSG00000172572 941
ENSG00000172575 107
ENSG00000172578 755
ENSG00000172586 142
ENSG00000172590 128
ENSG00000172594 132
ENSG00000172602 1374
ENSG00000172611 308
ENSG00000172613 747
ENSG00000172638 493
ENSG00000172640 303
ENSG00000172650 663
ENSG00000172653 193
ENSG00000172660 3224
ENSG00000172661 1253
ENSG00000172663 129
ENSG00000172667 199
ENSG00000172671 565
ENSG00000172673 366
ENSG00000172678 307
ENSG00000172680 99
ENSG00000172687 536
ENSG00000172689 1036
ENSG00000172716 194
ENSG00000172717 241
ENSG00000172724 89
ENSG00000172725 461
ENSG00000172728 526
ENSG00000172731 370
ENSG00000172732 696
ENSG00000172733 312
ENSG00000172738 87
ENSG00000172742 314
ENSG00000172748 648
ENSG00000172752 3177
ENSG00000172757 1796
ENSG00000172765 726
ENSG00000172766 982
ENSG00000172769 309
ENSG00000172771 177
ENSG00000172772 309
ENSG00000172774 314
ENSG00000172775 2090
ENSG00000172780 245
ENSG00000172782 445
ENSG00000172785 395
ENSG00000172789 264
ENSG00000172794 333
ENSG00000172795 618
ENSG00000172803 440
ENSG00000172809 97
ENSG00000172817 504
ENSG00000172818 185
ENSG00000172819 455
ENSG00000172824 282
ENSG00000172828 559
ENSG00000172830 1423
ENSG00000172831 567
ENSG00000172840 537
ENSG00000172845 183
ENSG00000172850 95
ENSG00000172867 295
ENSG00000172869 674
ENSG00000172878 1084
ENSG00000172886 129
ENSG00000172888 422
ENSG00000172889 553
ENSG00000172890 297
ENSG00000172893 516
ENSG00000172900 331
ENSG00000172901 517
ENSG00000172915 314
ENSG00000172922 312
ENSG00000172927 600
ENSG00000172932 541
ENSG00000172935 311
ENSG00000172936 439
ENSG00000172938 204
ENSG00000172939 459
ENSG00000172940 553
ENSG00000172943 381
ENSG00000172954 379
ENSG00000172955 380
ENSG00000172967 449
ENSG00000172969 278
ENSG00000172977 100
ENSG00000172985 729
ENSG00000172986 440
ENSG00000172987 775
ENSG00000172992 600
ENSG00000172995 112
ENSG00000173011 443
ENSG00000173013 323
ENSG00000173020 1544
ENSG00000173039 213
ENSG00000173040 105
ENSG00000173041 411
ENSG00000173064 1533
ENSG00000173065 187
ENSG00000173068 994
ENSG00000173077 565
ENSG00000173080 469
ENSG00000173083 592
ENSG00000173085 210
ENSG00000173088 105
ENSG00000173093 684
ENSG00000173110 840
ENSG00000173113 386
ENSG00000173114 713
ENSG00000173120 520
ENSG00000173124 579
ENSG00000173126 1340
ENSG00000173137 544
ENSG00000173141 396
ENSG00000173145 749
ENSG00000173153 261
ENSG00000173156 193
ENSG00000173157 967
ENSG00000173163 1626
ENSG00000173166 183
ENSG00000173171 1270
ENSG00000173175 1077
ENSG00000173193 701
ENSG00000173198 1339
ENSG00000173200 1720
ENSG00000173207 745
ENSG00000173208 745
ENSG00000173209 338
ENSG00000173210 611
ENSG00000173212 380
ENSG00000173213 446
ENSG00000173214 534
ENSG00000173218 100
ENSG00000173221 497
ENSG00000173226 822
ENSG00000173227 431
ENSG00000173230 137
ENSG00000173237 216
ENSG00000173239 475
ENSG00000173250 434
ENSG00000173253 373
ENSG00000173258 516
ENSG00000173261 184
ENSG00000173262 617
ENSG00000173264 387
ENSG00000173267 134
ENSG00000173269 1228
ENSG00000173272 113
ENSG00000173273 666
ENSG00000173275 450
ENSG00000173276 1766
ENSG00000173280 125
ENSG00000173281 1122
ENSG00000173285 276
ENSG00000173302 333
ENSG00000173320 989
ENSG00000173327 954
ENSG00000173334 76
ENSG00000173335 147
ENSG00000173338 313
ENSG00000173349 160
ENSG00000173366 1041
ENSG00000173369 282
ENSG00000173372 363
ENSG00000173376 216
ENSG00000173389 695
ENSG00000173391 750
ENSG00000173401 6307
ENSG00000173402 381
ENSG00000173404 213
ENSG00000173406 1068
ENSG00000173409 220
ENSG00000173418 242
ENSG00000173419 3507
ENSG00000173421 373
ENSG00000173431 156
ENSG00000173432 474
ENSG00000173436 135
ENSG00000173442 486
ENSG00000173451 213
ENSG00000173452 445
ENSG00000173456 459
ENSG00000173457 147
ENSG00000173464 216
ENSG00000173465 204
ENSG00000173467 175
ENSG00000173473 79
ENSG00000173480 594
ENSG00000173482 1439
ENSG00000173486 142
ENSG00000173487 556
ENSG00000173511 232
ENSG00000173517 1406
ENSG00000173530 259
ENSG00000173531 655
ENSG00000173535 440
ENSG00000173540 420
ENSG00000173542 419
ENSG00000173545 439
ENSG00000173546 3396
ENSG00000173548 403
ENSG00000173557 385
ENSG00000173559 454
ENSG00000173566 295
ENSG00000173567 2799
ENSG00000173572 1061
ENSG00000173575 1709
ENSG00000173578 114
ENSG00000173581 499
ENSG00000173585 355
ENSG00000173588 1142
ENSG00000173597 295
ENSG00000173598 172
ENSG00000173599 51
ENSG00000173610 534
ENSG00000173611 403
ENSG00000173612 572
ENSG00000173614 307
ENSG00000173621 628
ENSG00000173626 752
ENSG00000173627 224
ENSG00000173638 77
ENSG00000173641 160
ENSG00000173653 475
ENSG00000173660 453
ENSG00000173662 390
ENSG00000173673 173
ENSG00000173674 1749
ENSG00000173678 258
ENSG00000173679 316
ENSG00000173681 976
ENSG00000173692 442
ENSG00000173698 419
ENSG00000173699 2472
ENSG00000173702 5478
ENSG00000173705 490
ENSG00000173706 1572
ENSG00000173714 548
ENSG00000173715 123
ENSG00000173726 492
ENSG00000173727 338
ENSG00000173728 91
ENSG00000173744 423
ENSG00000173757 794
ENSG00000173762 229
ENSG00000173769 572
ENSG00000173786 160
ENSG00000173801 500
ENSG00000173805 351
ENSG00000173809 287
ENSG00000173811 166
ENSG00000173812 113
ENSG00000173818 167
ENSG00000173821 297
ENSG00000173825 525
ENSG00000173826 988
ENSG00000173838 346
ENSG00000173846 685
ENSG00000173848 803
ENSG00000173852 73
ENSG00000173867 306
ENSG00000173868 301
ENSG00000173875 636
ENSG00000173876 444
ENSG00000173889 858
ENSG00000173890 1215
ENSG00000173894 185
ENSG00000173898 2443
ENSG00000173905 3259
ENSG00000173908 459
ENSG00000173914 593
ENSG00000173915 5202
ENSG00000173917 301
ENSG00000173918 258
ENSG00000173926 246
ENSG00000173928 232
ENSG00000173930 722
ENSG00000173933 359
ENSG00000173947 546
ENSG00000173950 904
ENSG00000173954 539
ENSG00000173959 932
ENSG00000173960 520
ENSG00000173976 691
ENSG00000173988 259
ENSG00000173991 837
ENSG00000173992 344
ENSG00000174004 662
ENSG00000174007 294
ENSG00000174010 628
ENSG00000174013 372
ENSG00000174015 591
ENSG00000174016 391
ENSG00000174021 75
ENSG00000174028 235
ENSG00000174032 409
ENSG00000174038 136
ENSG00000174059 364
ENSG00000174080 401
ENSG00000174083 880
ENSG00000174093 248
ENSG00000174099 182
ENSG00000174100 332
ENSG00000174106 1134
ENSG00000174111 535
ENSG00000174115 924
ENSG00000174123 2542
ENSG00000174125 811
ENSG00000174130 858
ENSG00000174132 233
ENSG00000174136 450
ENSG00000174137 325
ENSG00000174145 1494
ENSG00000174151 169
ENSG00000174156 222
ENSG00000174165 409
ENSG00000174166 1692
ENSG00000174173 195
ENSG00000174175 610
ENSG00000174177 145
ENSG00000174194 663
ENSG00000174196 1320
ENSG00000174197 482
ENSG00000174206 166
ENSG00000174225 1485
ENSG00000174226 437
ENSG00000174227 219
ENSG00000174231 941
ENSG00000174233 1261
ENSG00000174236 1272
ENSG00000174238 328
ENSG00000174243 783
ENSG00000174255 686
ENSG00000174276 154
ENSG00000174279 407
ENSG00000174282 574
ENSG00000174292 319
ENSG00000174306 837
ENSG00000174307 152
ENSG00000174325 229
ENSG00000174326 515
ENSG00000174327 486
ENSG00000174332 266
ENSG00000174339 318
ENSG00000174343 502
ENSG00000174348 683
ENSG00000174353 461
ENSG00000174358 628
ENSG00000174365 234
ENSG00000174368 134
ENSG00000174370 122
ENSG00000174371 496
ENSG00000174373 1043
ENSG00000174374 852
ENSG00000174384 134
ENSG00000174403 117
ENSG00000174405 922
ENSG00000174407 227
ENSG00000174417 738
ENSG00000174428 949
ENSG00000174429 288
ENSG00000174437 1001
ENSG00000174442 779
ENSG00000174444 25
ENSG00000174446 1469
ENSG00000174448 213
ENSG00000174450 621
ENSG00000174453 1294
ENSG00000174456 159
ENSG00000174460 1644
ENSG00000174469 1384
ENSG00000174473 443
ENSG00000174482 620
ENSG00000174483 492
ENSG00000174485 464
ENSG00000174496 696
ENSG00000174498 1066
ENSG00000174500 438
ENSG00000174502 970
ENSG00000174514 412
ENSG00000174516 420
ENSG00000174521 222
ENSG00000174527 1018
ENSG00000174529 168
ENSG00000174541 323
ENSG00000174547 261
ENSG00000174562 251
ENSG00000174564 553
ENSG00000174567 212
ENSG00000174574 199
ENSG00000174576 933
ENSG00000174579 614
ENSG00000174586 587
ENSG00000174595 288
ENSG00000174599 430
ENSG00000174600 739
ENSG00000174606 670
ENSG00000174607 332
ENSG00000174611 465
ENSG00000174622 113
ENSG00000174628 159
ENSG00000174640 712
ENSG00000174652 627
ENSG00000174667 312
ENSG00000174669 456
ENSG00000174672 794
ENSG00000174677 395
ENSG00000174678 1035
ENSG00000174680 256
ENSG00000174684 498
ENSG00000174695 487
ENSG00000174697 1165
ENSG00000174705 1133
ENSG00000174718 452
ENSG00000174720 491
ENSG00000174721 223
ENSG00000174738 614
ENSG00000174740 644
ENSG00000174744 323
ENSG00000174748 215
ENSG00000174749 568
ENSG00000174775 507
ENSG00000174776 677
ENSG00000174780 627
ENSG00000174788 107
ENSG00000174791 269
ENSG00000174792 250
ENSG00000174796 395
ENSG00000174799 521
ENSG00000174804 666
ENSG00000174807 370
ENSG00000174808 478
ENSG00000174827 402
ENSG00000174837 163
ENSG00000174839 919
ENSG00000174840 934
ENSG00000174842 775
ENSG00000174844 861
ENSG00000174851 917
ENSG00000174871 809
ENSG00000174876 511
ENSG00000174885 1200
ENSG00000174891 576
ENSG00000174893 745
ENSG00000174898 493
ENSG00000174899 285
ENSG00000174903 205
ENSG00000174914 314
ENSG00000174915 473
ENSG00000174917 63
ENSG00000174928 353
ENSG00000174930 782
ENSG00000174937 311
ENSG00000174938 1024
ENSG00000174939 346
ENSG00000174942 311
ENSG00000174943 325
ENSG00000174944 354
ENSG00000174945 511
ENSG00000174946 529
ENSG00000174948 347
ENSG00000174950 1453
ENSG00000174951 492
ENSG00000174953 703
ENSG00000174957 314
ENSG00000174963 467
ENSG00000174970 317
ENSG00000174982 309
ENSG00000174989 707
ENSG00000174990 312
ENSG00000174991 67
ENSG00000174996 569
ENSG00000175003 652
ENSG00000175018 335
ENSG00000175029 440
ENSG00000175040 411
ENSG00000175048 622
ENSG00000175054 2492
ENSG00000175061 148
ENSG00000175063 152
ENSG00000175065 999
ENSG00000175066 553
ENSG00000175073 119
ENSG00000175077 1192
ENSG00000175084 524
ENSG00000175087 421
ENSG00000175093 355
ENSG00000175097 1043
ENSG00000175104 557
ENSG00000175105 615
ENSG00000175106 454
ENSG00000175110 142
ENSG00000175115 468
ENSG00000175121 231
ENSG00000175130 1359
ENSG00000175137 561
ENSG00000175143 319
ENSG00000175147 1012
ENSG00000175155 119
ENSG00000175161 442
ENSG00000175164 677
ENSG00000175166 953
ENSG00000175170 144
ENSG00000175175 605
ENSG00000175176 171
ENSG00000175180 501
ENSG00000175182 158
ENSG00000175183 193
ENSG00000175189 407
ENSG00000175193 189
ENSG00000175197 399
ENSG00000175198 403
ENSG00000175202 106
ENSG00000175203 1278
ENSG00000175206 1169
ENSG00000175213 2248
ENSG00000175215 261
ENSG00000175216 602
ENSG00000175220 266
ENSG00000175221 788
ENSG00000175224 1209
ENSG00000175229 398
ENSG00000175262 120
ENSG00000175264 882
ENSG00000175265 693
ENSG00000175267 755
ENSG00000175279 177
ENSG00000175283 504
ENSG00000175287 314
ENSG00000175294 466
ENSG00000175305 410
ENSG00000175309 499
ENSG00000175311 1249
ENSG00000175315 136
ENSG00000175318 264
ENSG00000175322 492
ENSG00000175324 195
ENSG00000175325 834
ENSG00000175329 451
ENSG00000175334 90
ENSG00000175336 317
ENSG00000175344 494
ENSG00000175348 258
ENSG00000175352 231
ENSG00000175354 1636
ENSG00000175356 988
ENSG00000175374 448
ENSG00000175376 236
ENSG00000175387 465
ENSG00000175388 210
ENSG00000175390 445
ENSG00000175393 317
ENSG00000175395 368
ENSG00000175398 312
ENSG00000175414 331
ENSG00000175416 248
ENSG00000175426 6669
ENSG00000175445 399
ENSG00000175449 340
ENSG00000175455 715
ENSG00000175463 533
ENSG00000175467 71
ENSG00000175470 443
ENSG00000175471 116
ENSG00000175482 466
ENSG00000175483 1142
ENSG00000175485 315
ENSG00000175486 316
ENSG00000175487 361
ENSG00000175489 513
ENSG00000175497 3130
ENSG00000175505 551
ENSG00000175513 250
ENSG00000175514 419
ENSG00000175518 601
ENSG00000175520 624
ENSG00000175535 398
ENSG00000175536 876
ENSG00000175538 123
ENSG00000175544 192
ENSG00000175548 473
ENSG00000175550 112
ENSG00000175553 1361
ENSG00000175556 754
ENSG00000175564 309
ENSG00000175567 307
ENSG00000175573 122
ENSG00000175575 155
ENSG00000175581 250
ENSG00000175582 208
ENSG00000175591 373
ENSG00000175592 338
ENSG00000175595 940
ENSG00000175600 1480
ENSG00000175602 553
ENSG00000175604 789
ENSG00000175606 247
ENSG00000175609 324
ENSG00000175619 315
ENSG00000175634 525
ENSG00000175643 625
ENSG00000175646 471
ENSG00000175662 476
ENSG00000175664 662
ENSG00000175676 597
ENSG00000175691 570
ENSG00000175697 870
ENSG00000175699 529
ENSG00000175701 174
ENSG00000175707 696
ENSG00000175711 402
ENSG00000175718 122
ENSG00000175727 800
ENSG00000175728 333
ENSG00000175745 1125
ENSG00000175746 179
ENSG00000175756 1089
ENSG00000175764 673
ENSG00000175766 861
ENSG00000175768 56
ENSG00000175772 219
ENSG00000175779 534
ENSG00000175782 405
ENSG00000175785 344
ENSG00000175787 754
ENSG00000175792 377
ENSG00000175793 247
ENSG00000175806 235
ENSG00000175809 1327
ENSG00000175818 456
ENSG00000175820 341
ENSG00000175826 336
ENSG00000175832 512
ENSG00000175841 416
ENSG00000175854 69
ENSG00000175857 215
ENSG00000175866 1522
ENSG00000175868 271
ENSG00000175874 220
ENSG00000175877 245
ENSG00000175879 255
ENSG00000175893 365
ENSG00000175894 475
ENSG00000175895 279
ENSG00000175898 382
ENSG00000175899 153
ENSG00000175906 192
ENSG00000175913 228
ENSG00000175920 331
ENSG00000175928 2527
ENSG00000175931 152
ENSG00000175938 254
ENSG00000175946 616
ENSG00000175970 240
ENSG00000175984 1009
ENSG00000175985 206
ENSG00000176007 431
ENSG00000176009 193
ENSG00000176014 444
ENSG00000176018 215
ENSG00000176020 522
ENSG00000176022 310
ENSG00000176024 705
ENSG00000176029 79
ENSG00000176034 332
ENSG00000176040 811
ENSG00000176046 562
ENSG00000176049 626
ENSG00000176055 126
ENSG00000176058 481
ENSG00000176076 260
ENSG00000176083 498
ENSG00000176087 325
ENSG00000176092 245
ENSG00000176095 683
ENSG00000176101 659
ENSG00000176102 577
ENSG00000176105 594
ENSG00000176108 219
ENSG00000176124 491
ENSG00000176125 887
ENSG00000176127 319
ENSG00000176136 332
ENSG00000176142 291
ENSG00000176148 423
ENSG00000176153 201
ENSG00000176155 106
ENSG00000176160 493
ENSG00000176165 444
ENSG00000176170 63
ENSG00000176171 314
ENSG00000176177 121
ENSG00000176182 477
ENSG00000176194 1608
ENSG00000176198 326
ENSG00000176200 311
ENSG00000176201 927
ENSG00000176204 581
ENSG00000176205 314
ENSG00000176208 103
ENSG00000176209 102
ENSG00000176213 330
ENSG00000176219 324
ENSG00000176222 642
ENSG00000176225 246
ENSG00000176230 324
ENSG00000176231 316
ENSG00000176232 671
ENSG00000176236 221
ENSG00000176239 312
ENSG00000176244 282
ENSG00000176246 312
ENSG00000176248 743
ENSG00000176253 323
ENSG00000176256 200
ENSG00000176261 372
ENSG00000176269 305
ENSG00000176273 336
ENSG00000176274 297
ENSG00000176276 2347
ENSG00000176281 315
ENSG00000176290 314
ENSG00000176293 427
ENSG00000176294 313
ENSG00000176299 312
ENSG00000176302 403
ENSG00000176305 220
ENSG00000176340 106
ENSG00000176343 92
ENSG00000176358 129
ENSG00000176366 804
ENSG00000176371 408
ENSG00000176381 217
ENSG00000176383 372
ENSG00000176386 591
ENSG00000176387 292
ENSG00000176390 371
ENSG00000176393 335
ENSG00000176395 300
ENSG00000176396 161
ENSG00000176399 472
ENSG00000176401 187
ENSG00000176402 439
ENSG00000176406 1692
ENSG00000176407 210
ENSG00000176410 388
ENSG00000176415 441
ENSG00000176422 442
ENSG00000176424 592
ENSG00000176428 355
ENSG00000176433 124
ENSG00000176435 323
ENSG00000176438 6885
ENSG00000176444 484
ENSG00000176454 1265
ENSG00000176463 709
ENSG00000176472 896
ENSG00000176473 920
ENSG00000176476 871
ENSG00000176485 162
ENSG00000176490 1556
ENSG00000176495 298
ENSG00000176510 316
ENSG00000176531 1253
ENSG00000176532 585
ENSG00000176540 302
ENSG00000176542 634
ENSG00000176547 309
ENSG00000176555 313
ENSG00000176563 1288
ENSG00000176566 396
ENSG00000176567 311
ENSG00000176571 421
ENSG00000176581 215
ENSG00000176584 2413
ENSG00000176595 606
ENSG00000176597 378
ENSG00000176601 233
ENSG00000176605 674
ENSG00000176607 310
ENSG00000176619 586
ENSG00000176623 128
ENSG00000176624 569
ENSG00000176635 394
ENSG00000176641 245
ENSG00000176654 491
ENSG00000176658 1028
ENSG00000176659 205
ENSG00000176678 660
ENSG00000176679 241
ENSG00000176681 463
ENSG00000176692 553
ENSG00000176695 312
ENSG00000176697 343
ENSG00000176700 179
ENSG00000176714 630
ENSG00000176715 615
ENSG00000176720 387
ENSG00000176723 808
ENSG00000176728 322
ENSG00000176731 365
ENSG00000176732 137
ENSG00000176742 327
ENSG00000176746 275
ENSG00000176748 320
ENSG00000176749 347
ENSG00000176753 183
ENSG00000176754 372
ENSG00000176769 1098
ENSG00000176771 441
ENSG00000176774 356
ENSG00000176782 72
ENSG00000176783 225
ENSG00000176787 308
ENSG00000176788 385
ENSG00000176797 154
ENSG00000176798 316
ENSG00000176809 1700
ENSG00000176826 131
ENSG00000176834 339
ENSG00000176840 359
ENSG00000176842 519
ENSG00000176845 291
ENSG00000176853 464
ENSG00000176871 421
ENSG00000176876 578
ENSG00000176879 330
ENSG00000176884 1336
ENSG00000176887 466
ENSG00000176890 566
ENSG00000176893 321
ENSG00000176894 254
ENSG00000176895 313
ENSG00000176896 801
ENSG00000176900 323
ENSG00000176903 399
ENSG00000176904 314
ENSG00000176907 541
ENSG00000176909 879
ENSG00000176912 372
ENSG00000176915 575
ENSG00000176919 591
ENSG00000176920 365
ENSG00000176922 317
ENSG00000176925 319
ENSG00000176927 438
ENSG00000176928 438
ENSG00000176937 321
ENSG00000176945 1255
ENSG00000176946 577
ENSG00000176953 2839
ENSG00000176956 131
ENSG00000176971 453
ENSG00000176973 184
ENSG00000176974 296
ENSG00000176978 796
ENSG00000176979 403
ENSG00000176986 1268
ENSG00000176988 376
ENSG00000176994 454
ENSG00000177000 203
ENSG00000177021 343
ENSG00000177023 67
ENSG00000177025 1159
ENSG00000177030 483
ENSG00000177034 263
ENSG00000177042 394
ENSG00000177045 760
ENSG00000177047 207
ENSG00000177054 267
ENSG00000177058 435
ENSG00000177076 622
ENSG00000177082 1102
ENSG00000177084 107
ENSG00000177096 249
ENSG00000177098 1836
ENSG00000177103 2012
ENSG00000177105 211
ENSG00000177106 723
ENSG00000177108 265
ENSG00000177119 913
ENSG00000177125 487
ENSG00000177138 332
ENSG00000177143 1065
ENSG00000177150 86
ENSG00000177151 318
ENSG00000177156 108
ENSG00000177169 534
ENSG00000177174 309
ENSG00000177181 1052
ENSG00000177182 115
ENSG00000177186 312
ENSG00000177189 733
ENSG00000177191 401
ENSG00000177192 1435
ENSG00000177200 2302
ENSG00000177201 316
ENSG00000177202 215
ENSG00000177212 315
ENSG00000177214 242
ENSG00000177225 358
ENSG00000177233 347
ENSG00000177234 233
ENSG00000177238 500
ENSG00000177239 641
ENSG00000177243 67
ENSG00000177257 64
ENSG00000177272 499
ENSG00000177275 316
ENSG00000177283 574
ENSG00000177291 294
ENSG00000177294 1188
ENSG00000177300 219
ENSG00000177301 495
ENSG00000177302 1626
ENSG00000177303 1431
ENSG00000177311 503
ENSG00000177324 137
ENSG00000177335 84
ENSG00000177338 647
ENSG00000177340 198
ENSG00000177350 322
ENSG00000177352 233
ENSG00000177354 628
ENSG00000177359 1185
ENSG00000177363 555
ENSG00000177370 125
ENSG00000177374 386
ENSG00000177380 1257
ENSG00000177383 523
ENSG00000177398 431
ENSG00000177409 469
ENSG00000177410 126
ENSG00000177414 197
ENSG00000177425 687
ENSG00000177426 567
ENSG00000177427 411
ENSG00000177432 375
ENSG00000177453 377
ENSG00000177455 661
ENSG00000177459 206
ENSG00000177460 183
ENSG00000177461 438
ENSG00000177462 320
ENSG00000177463 483
ENSG00000177464 372
ENSG00000177465 483
ENSG00000177468 323
ENSG00000177469 364
ENSG00000177476 317
ENSG00000177479 557
ENSG00000177483 357
ENSG00000177485 427
ENSG00000177489 317
ENSG00000177494 694
ENSG00000177504 206
ENSG00000177508 471
ENSG00000177511 375
ENSG00000177519 120
ENSG00000177529 185
ENSG00000177535 313
ENSG00000177542 225
ENSG00000177548 862
ENSG00000177551 133
ENSG00000177556 321
ENSG00000177558 188
ENSG00000177565 615
ENSG00000177570 681
ENSG00000177575 1237
ENSG00000177576 583
ENSG00000177584 152
ENSG00000177595 415
ENSG00000177599 529
ENSG00000177600 114
ENSG00000177602 553
ENSG00000177606 347
ENSG00000177613 717
ENSG00000177614 585
ENSG00000177627 282
ENSG00000177628 547
ENSG00000177640 127
ENSG00000177646 415
ENSG00000177663 336
ENSG00000177664 4523
ENSG00000177666 532
ENSG00000177669 520
ENSG00000177673 962
ENSG00000177674 213
ENSG00000177675 1156
ENSG00000177679 339
ENSG00000177683 577
ENSG00000177684 82
ENSG00000177685 858
ENSG00000177688 103
ENSG00000177689 407
ENSG00000177692 273
ENSG00000177693 305
ENSG00000177694 446
ENSG00000177697 375
ENSG00000177700 58
ENSG00000177706 513
ENSG00000177707 538
ENSG00000177710 352
ENSG00000177721 333
ENSG00000177728 364
ENSG00000177731 452
ENSG00000177732 441
ENSG00000177733 538
ENSG00000177735 4158
ENSG00000177752 236
ENSG00000177757 286
ENSG00000177764 1178
ENSG00000177791 231
ENSG00000177799 312
ENSG00000177800 266
ENSG00000177807 623
ENSG00000177820 122
ENSG00000177830 165
ENSG00000177842 560
ENSG00000177853 892
ENSG00000177854 213
ENSG00000177868 627
ENSG00000177873 954
ENSG00000177875 166
ENSG00000177879 418
ENSG00000177885 1923
ENSG00000177886 270
ENSG00000177888 1239
ENSG00000177889 200
ENSG00000177906 349
ENSG00000177917 360
ENSG00000177932 612
ENSG00000177938 286
ENSG00000177943 270
ENSG00000177947 636
ENSG00000177951 473
ENSG00000177954 84
ENSG00000177963 369
ENSG00000177971 175
ENSG00000177981 318
ENSG00000177984 865
ENSG00000177989 254
ENSG00000177990 675
ENSG00000177992 289
ENSG00000177994 168
ENSG00000178015 731
ENSG00000178021 417
ENSG00000178026 347
ENSG00000178028 175
ENSG00000178031 106
ENSG00000178033 314
ENSG00000178035 514
ENSG00000178038 923
ENSG00000178042 535
ENSG00000178053 292
ENSG00000178055 318
ENSG00000178057 491
ENSG00000178074 166
ENSG00000178075 738
ENSG00000178078 295
ENSG00000178081 70
ENSG00000178084 441
ENSG00000178093 328
ENSG00000178096 212
ENSG00000178104 1437
ENSG00000178105 134
ENSG00000178115 393
ENSG00000178125 880
ENSG00000178127 464
ENSG00000178130 315
ENSG00000178149 895
ENSG00000178150 783
ENSG00000178162 150
ENSG00000178163 1483
ENSG00000178171 1135
ENSG00000178172 1064
ENSG00000178175 407
ENSG00000178177 190
ENSG00000178184 372
ENSG00000178187 1061
ENSG00000178188 431
ENSG00000178199 883
ENSG00000178201 202
ENSG00000178202 502
ENSG00000178206 299
ENSG00000178209 172
ENSG00000178217 454
ENSG00000178222 180
ENSG00000178226 870
ENSG00000178229 241
ENSG00000178233 468
ENSG00000178234 603
ENSG00000178235 108
ENSG00000178243 450
ENSG00000178248 273
ENSG00000178252 415
ENSG00000178257 102
ENSG00000178279 55
ENSG00000178287 340
ENSG00000178295 296
ENSG00000178297 829
ENSG00000178301 301
ENSG00000178306 310
ENSG00000178307 421
ENSG00000178338 605
ENSG00000178342 513
ENSG00000178343 295
ENSG00000178358 308
ENSG00000178363 588
ENSG00000178372 196
ENSG00000178381 3567
ENSG00000178385 1019
ENSG00000178386 451
ENSG00000178394 529
ENSG00000178395 169
ENSG00000178397 1042
ENSG00000178401 531
ENSG00000178403 237
ENSG00000178409 1874
ENSG00000178425 201
ENSG00000178440 83
ENSG00000178445 173
ENSG00000178449 245
ENSG00000178457 139
ENSG00000178458 136
ENSG00000178459 955
ENSG00000178460 159
ENSG00000178462 449
ENSG00000178467 658
ENSG00000178473 112
ENSG00000178498 740
ENSG00000178502 608
ENSG00000178522 382
ENSG00000178531 1663
ENSG00000178537 303
ENSG00000178538 264
ENSG00000178550 296
ENSG00000178558 369
ENSG00000178562 260
ENSG00000178567 331
ENSG00000178568 1342
ENSG00000178573 156
ENSG00000178585 436
ENSG00000178586 312
ENSG00000178591 71
ENSG00000178597 193
ENSG00000178602 128
ENSG00000178604 610
ENSG00000178605 406
ENSG00000178606 972
ENSG00000178607 904
ENSG00000178623 381
ENSG00000178645 435
ENSG00000178662 543
ENSG00000178665 771
ENSG00000178685 238
ENSG00000178690 403
ENSG00000178691 410
ENSG00000178694 767
ENSG00000178695 232
ENSG00000178700 520
ENSG00000178718 154
ENSG00000178719 776
ENSG00000178722 198
ENSG00000178726 186
ENSG00000178729 315
ENSG00000178732 339
ENSG00000178741 171
ENSG00000178750 335
ENSG00000178752 302
ENSG00000178761 94
ENSG00000178764 873
ENSG00000178772 1885
ENSG00000178773 557
ENSG00000178776 343
ENSG00000178789 224
ENSG00000178795 256
ENSG00000178802 473
ENSG00000178804 255
ENSG00000178809 477
ENSG00000178811 195
ENSG00000178814 802
ENSG00000178821 253
ENSG00000178826 162
ENSG00000178828 192
ENSG00000178852 525
ENSG00000178860 551
ENSG00000178878 380
ENSG00000178882 164
ENSG00000178896 275
ENSG00000178904 758
ENSG00000178913 462
ENSG00000178917 165
ENSG00000178919 439
ENSG00000178921 1010
ENSG00000178922 555
ENSG00000178927 113
ENSG00000178928 175
ENSG00000178934 323
ENSG00000178935 670
ENSG00000178947 336
ENSG00000178950 116
ENSG00000178951 688
ENSG00000178952 325
ENSG00000178965 398
ENSG00000178966 393
ENSG00000178971 90
ENSG00000178974 555
ENSG00000178977 360
ENSG00000178980 346
ENSG00000178982 258
ENSG00000178988 235
ENSG00000178996 470
ENSG00000178997 672
ENSG00000178999 476
ENSG00000179002 841
ENSG00000179008 592
ENSG00000179010 577
ENSG00000179021 165
ENSG00000179023 442
ENSG00000179028 503
ENSG00000179029 129
ENSG00000179033 1328
ENSG00000179036 118
ENSG00000179038 847
ENSG00000179041 103
ENSG00000179044 846
ENSG00000179046 468
ENSG00000179051 421
ENSG00000179055 318
ENSG00000179057 467
ENSG00000179058 202
ENSG00000179059 502
ENSG00000179071 849
ENSG00000179074 308
ENSG00000179082 51
ENSG00000179083 354
ENSG00000179085 84
ENSG00000179087 533
ENSG00000179088 492
ENSG00000179091 181
ENSG00000179094 1756
ENSG00000179097 365
ENSG00000179104 774
ENSG00000179111 224
ENSG00000179115 243
ENSG00000179119 363
ENSG00000179133 223
ENSG00000179134 529
ENSG00000179142 503
ENSG00000179144 292
ENSG00000179148 674
ENSG00000179151 391
ENSG00000179152 141
ENSG00000179163 467
ENSG00000179165 212
ENSG00000179168 697
ENSG00000179172 292
ENSG00000179175 176
ENSG00000179178 319
ENSG00000179195 106
ENSG00000179213 336
ENSG00000179218 461
ENSG00000179219 224
ENSG00000179222 643
ENSG00000179240 145
ENSG00000179241 272
ENSG00000179242 829
ENSG00000179256 194
ENSG00000179257 333
ENSG00000179262 495
ENSG00000179270 201
ENSG00000179271 486
ENSG00000179277 275
ENSG00000179284 543
ENSG00000179292 984
ENSG00000179294 190
ENSG00000179295 102
ENSG00000179299 469
ENSG00000179300 513
ENSG00000179304 104
ENSG00000179314 404
ENSG00000179331 727
ENSG00000179335 499
ENSG00000179344 279
ENSG00000179348 413
ENSG00000179361 593
ENSG00000179362 664
ENSG00000179363 222
ENSG00000179364 963
ENSG00000179378 135
ENSG00000179387 334
ENSG00000179388 476
ENSG00000179397 147
ENSG00000179399 345
ENSG00000179403 1253
ENSG00000179406 307
ENSG00000179407 309
ENSG00000179409 280
ENSG00000179443 75
ENSG00000179454 615
ENSG00000179455 416
ENSG00000179456 1845
ENSG00000179468 263
ENSG00000179476 440
ENSG00000179477 130
ENSG00000179520 582
ENSG00000179526 1498
ENSG00000179528 281
ENSG00000179532 260
ENSG00000179542 977
ENSG00000179546 390
ENSG00000179562 834
ENSG00000179564 663
ENSG00000179580 438
ENSG00000179582 188
ENSG00000179583 146
ENSG00000179588 437
ENSG00000179593 701
ENSG00000179598 536
ENSG00000179600 129
ENSG00000179603 915
ENSG00000179604 148
ENSG00000179615 320
ENSG00000179626 311
ENSG00000179628 522
ENSG00000179630 139
ENSG00000179632 434
ENSG00000179636 1148
ENSG00000179639 321
ENSG00000179673 1461
ENSG00000179674 196
ENSG00000179676 272
ENSG00000179695 312
ENSG00000179698 611
ENSG00000179709 980
ENSG00000179715 454
ENSG00000179724 350
ENSG00000179740 130
ENSG00000179750 199
ENSG00000179751 564
ENSG00000179755 121
ENSG00000179758 371
ENSG00000179761 509
ENSG00000179766 1192
ENSG00000179770 115
ENSG00000179772 311
ENSG00000179774 354
ENSG00000179776 916
ENSG00000179796 335
ENSG00000179801 411
ENSG00000179813 195
ENSG00000179817 322
ENSG00000179818 170
ENSG00000179820 2567
ENSG00000179826 330
ENSG00000179832 2071
ENSG00000179833 236
ENSG00000179837 1001
ENSG00000179840 1489
ENSG00000179841 854
ENSG00000179846 165
ENSG00000179855 315
ENSG00000179859 153
ENSG00000179862 270
ENSG00000179869 2595
ENSG00000179873 655
ENSG00000179886 512
ENSG00000179889 283
ENSG00000179902 177
ENSG00000179909 794
ENSG00000179912 1099
ENSG00000179913 397
ENSG00000179914 620
ENSG00000179915 197
ENSG00000179918 558
ENSG00000179919 314
ENSG00000179921 621
ENSG00000179922 281
ENSG00000179930 1829
ENSG00000179933 453
ENSG00000179934 378
ENSG00000179938 632
ENSG00000179941 92
ENSG00000179943 262
ENSG00000179950 381
ENSG00000179954 699
ENSG00000179958 792
ENSG00000179965 691
ENSG00000179979 432
ENSG00000179981 277
ENSG00000179988 363
ENSG00000179994 549
ENSG00000180008 225
ENSG00000180011 412
ENSG00000180016 312
ENSG00000180022 76
ENSG00000180024 247
ENSG00000180035 682
ENSG00000180043 204
ENSG00000180053 324
ENSG00000180061 577
ENSG00000180066 699
ENSG00000180068 315
ENSG00000180071 518
ENSG00000180081 911
ENSG00000180083 73
ENSG00000180089 240
ENSG00000180090 314
ENSG00000180096 760
ENSG00000180098 852
ENSG00000180104 924
ENSG00000180113 981
ENSG00000180116 116
ENSG00000180138 623
ENSG00000180144 330
ENSG00000180152 298
ENSG00000180155 267
ENSG00000180176 311
ENSG00000180178 746
ENSG00000180182 2174
ENSG00000180185 314
ENSG00000180190 508
ENSG00000180198 551
ENSG00000180205 241
ENSG00000180206 138
ENSG00000180209 175
ENSG00000180210 689
ENSG00000180212 333
ENSG00000180219 605
ENSG00000180228 465
ENSG00000180229 481
ENSG00000180230 215
ENSG00000180233 227
ENSG00000180245 364
ENSG00000180251 834
ENSG00000180257 1349
ENSG00000180259 337
ENSG00000180263 1462
ENSG00000180264 404
ENSG00000180269 494
ENSG00000180287 506
ENSG00000180304 228
ENSG00000180305 567
ENSG00000180316 152
ENSG00000180318 605
ENSG00000180329 316
ENSG00000180332 815
ENSG00000180336 121
ENSG00000180340 647
ENSG00000180346 591
ENSG00000180347 780
ENSG00000180353 526
ENSG00000180354 573
ENSG00000180357 1512
ENSG00000180359 634
ENSG00000180370 545
ENSG00000180376 484
ENSG00000180383 67
ENSG00000180386 156
ENSG00000180389 450
ENSG00000180393 1156
ENSG00000180398 925
ENSG00000180408 845
ENSG00000180422 193
ENSG00000180423 181
ENSG00000180424 76
ENSG00000180425 267
ENSG00000180432 506
ENSG00000180433 315
ENSG00000180438 411
ENSG00000180440 121
ENSG00000180447 1013
ENSG00000180448 90
ENSG00000180458 306
ENSG00000180475 313
ENSG00000180479 536
ENSG00000180481 225
ENSG00000180483 123
ENSG00000180488 149
ENSG00000180509 655
ENSG00000180525 208
ENSG00000180530 115
ENSG00000180532 613
ENSG00000180535 381
ENSG00000180537 153
ENSG00000180539 229
ENSG00000180543 414
ENSG00000180549 359
ENSG00000180561 397
ENSG00000180573 130
ENSG00000180574 333
ENSG00000180576 98
ENSG00000180581 86
ENSG00000180592 685
ENSG00000180596 125
ENSG00000180598 551
ENSG00000180610 424
ENSG00000180611 430
ENSG00000180613 264
ENSG00000180616 391
ENSG00000180626 116
ENSG00000180628 242
ENSG00000180638 570
ENSG00000180644 715
ENSG00000180658 311
ENSG00000180660 477
ENSG00000180667 325
ENSG00000180694 643
ENSG00000180697 393
ENSG00000180708 313
ENSG00000180715 1137
ENSG00000180720 590
ENSG00000180730 387
ENSG00000180739 384
ENSG00000180745 232
ENSG00000180747 132
ENSG00000180758 814
ENSG00000180764 271
ENSG00000180767 414
ENSG00000180771 1312
ENSG00000180772 359
ENSG00000180773 470
ENSG00000180776 309
ENSG00000180777 1397
ENSG00000180785 324
ENSG00000180787 597
ENSG00000180801 569
ENSG00000180806 242
ENSG00000180812 216
ENSG00000180815 947
ENSG00000180817 334
ENSG00000180818 250
ENSG00000180822 122
ENSG00000180828 225
ENSG00000180834 1040
ENSG00000180843 4167
ENSG00000180846 690
ENSG00000180855 627
ENSG00000180861 1747
ENSG00000180869 418
ENSG00000180871 350
ENSG00000180872 67
ENSG00000180875 184
ENSG00000180878 1849
ENSG00000180879 183
ENSG00000180881 189
ENSG00000180884 576
ENSG00000180891 3623
ENSG00000180900 370
ENSG00000180901 257
ENSG00000180902 376
ENSG00000180910 68
ENSG00000180914 527
ENSG00000180917 505
ENSG00000180919 322
ENSG00000180921 823
ENSG00000180922 581
ENSG00000180923 314
ENSG00000180929 451
ENSG00000180934 297
ENSG00000180938 609
ENSG00000180947 312
ENSG00000180953 294
ENSG00000180957 270
ENSG00000180964 100
ENSG00000180974 325
ENSG00000180979 542
ENSG00000180988 320
ENSG00000180991 913
ENSG00000180992 178
ENSG00000180998 399
ENSG00000180999 236
ENSG00000181001 317
ENSG00000181004 723
ENSG00000181007 694
ENSG00000181009 321
ENSG00000181013 384
ENSG00000181016 369
ENSG00000181017 321
ENSG00000181019 97
ENSG00000181023 313
ENSG00000181026 1216
ENSG00000181027 349
ENSG00000181029 219
ENSG00000181031 1020
ENSG00000181035 370
ENSG00000181036 977
ENSG00000181038 57
ENSG00000181039 268
ENSG00000181045 418
ENSG00000181061 669
ENSG00000181072 460
ENSG00000181074 321
ENSG00000181085 360
ENSG00000181090 300
ENSG00000181092 80
ENSG00000181104 322
ENSG00000181109 324
ENSG00000181110 316
ENSG00000181135 76
ENSG00000181143 334
ENSG00000181163 178
ENSG00000181171 319
ENSG00000181191 852
ENSG00000181192 357
ENSG00000181195 101
ENSG00000181210 450
ENSG00000181215 168
ENSG00000181218 129
ENSG00000181220 193
ENSG00000181222 115
ENSG00000181234 1078
ENSG00000181240 338
ENSG00000181264 458
ENSG00000181273 309
ENSG00000181274 279
ENSG00000181282 309
ENSG00000181284 257
ENSG00000181291 1099
ENSG00000181295 153
ENSG00000181315 521
ENSG00000181322 432
ENSG00000181323 3267
ENSG00000181333 371
ENSG00000181350 408
ENSG00000181355 211
ENSG00000181358 74
ENSG00000181363 769
ENSG00000181371 307
ENSG00000181374 97
ENSG00000181378 283
ENSG00000181381 1712
ENSG00000181392 505
ENSG00000181396 659
ENSG00000181404 264
ENSG00000181408 299
ENSG00000181409 560
ENSG00000181418 1198
ENSG00000181433 953
ENSG00000181437 187
ENSG00000181444 1412
ENSG00000181449 276
ENSG00000181450 584
ENSG00000181457 313
ENSG00000181458 291
ENSG00000181467 183
ENSG00000181472 713
ENSG00000181481 376
ENSG00000181495 442
ENSG00000181499 313
ENSG00000181513 549
ENSG00000181518 311
ENSG00000181523 654
ENSG00000181541 359
ENSG00000181544 1455
ENSG00000181552 147
ENSG00000181555 1542
ENSG00000181562 2414
ENSG00000181577 652
ENSG00000181585 219
ENSG00000181588 659
ENSG00000181609 335
ENSG00000181610 360
ENSG00000181616 313
ENSG00000181617 417
ENSG00000181619 874
ENSG00000181625 275
ENSG00000181626 1211
ENSG00000181631 342
ENSG00000181634 240
ENSG00000181638 1580
ENSG00000181649 259
ENSG00000181652 839
ENSG00000181656 358
ENSG00000181666 917
ENSG00000181689 319
ENSG00000181690 158
ENSG00000181693 310
ENSG00000181698 324
ENSG00000181704 257
ENSG00000181718 326
ENSG00000181722 803
ENSG00000181723 316
ENSG00000181733 311
ENSG00000181744 242
ENSG00000181751 157
ENSG00000181752 312
ENSG00000181754 643
ENSG00000181757 384
ENSG00000181761 312
ENSG00000181763 373
ENSG00000181767 311
ENSG00000181773 453
ENSG00000181778 392
ENSG00000181781 274
ENSG00000181784 161
ENSG00000181785 310
ENSG00000181786 415
ENSG00000181788 282
ENSG00000181789 871
ENSG00000181790 780
ENSG00000181796 163
ENSG00000181798 162
ENSG00000181800 519
ENSG00000181803 317
ENSG00000181804 577
ENSG00000181817 699
ENSG00000181819 162
ENSG00000181826 579
ENSG00000181827 928
ENSG00000181828 316
ENSG00000181830 466
ENSG00000181847 236
ENSG00000181852 420
ENSG00000181856 496
ENSG00000181867 902
ENSG00000181873 475
ENSG00000181885 220
ENSG00000181894 582
ENSG00000181896 542
ENSG00000181903 326
ENSG00000181904 121
ENSG00000181915 517
ENSG00000181924 85
ENSG00000181927 308
ENSG00000181929 272
ENSG00000181935 316
ENSG00000181938 185
ENSG00000181939 309
ENSG00000181958 323
ENSG00000181961 314
ENSG00000181963 314
ENSG00000181965 654
ENSG00000181977 586
ENSG00000181982 591
ENSG00000181984 603
ENSG00000181991 201
ENSG00000181995 778
ENSG00000181997 282
ENSG00000182004 463
ENSG00000182010 670
ENSG00000182013 448
ENSG00000182022 284
ENSG00000182035 374
ENSG00000182040 552
ENSG00000182050 548
ENSG00000182053 369
ENSG00000182054 414
ENSG00000182070 321
ENSG00000182077 1392
ENSG00000182083 311
ENSG00000182087 304
ENSG00000182090 167
ENSG00000182093 104
ENSG00000182095 2968
ENSG00000182103 354
ENSG00000182107 361
ENSG00000182108 550
ENSG00000182111 555
ENSG00000182112 126
ENSG00000182117 471
ENSG00000182118 159
ENSG00000182132 142
ENSG00000182134 1098
ENSG00000182141 369
ENSG00000182149 915
ENSG00000182150 631
ENSG00000182154 206
ENSG00000182156 440
ENSG00000182157 547
ENSG00000182158 519
ENSG00000182162 328
ENSG00000182165 197
ENSG00000182168 945
ENSG00000182170 343
ENSG00000182173 310
ENSG00000182175 710
ENSG00000182177 295
ENSG00000182179 1052
ENSG00000182180 257
ENSG00000182183 208
ENSG00000182185 320
ENSG00000182187 174
ENSG00000182195 860
ENSG00000182196 203
ENSG00000182197 1989
ENSG00000182199 288
ENSG00000182208 351
ENSG00000182217 98
ENSG00000182218 616
ENSG00000182220 406
ENSG00000182223 321
ENSG00000182224 337
ENSG00000182230 310
ENSG00000182240 501
ENSG00000182242 410
ENSG00000182247 193
ENSG00000182253 476
ENSG00000182255 575
ENSG00000182256 467
ENSG00000182257 276
ENSG00000182261 327
ENSG00000182263 219
ENSG00000182264 289
ENSG00000182271 156
ENSG00000182272 998
ENSG00000182287 158
ENSG00000182307 205
ENSG00000182308 495
ENSG00000182310 131
ENSG00000182314 248
ENSG00000182315 204
ENSG00000182318 473
ENSG00000182319 83
ENSG00000182324 360
ENSG00000182325 691
ENSG00000182326 705
ENSG00000182327 214
ENSG00000182329 448
ENSG00000182330 474
ENSG00000182333 500
ENSG00000182334 322
ENSG00000182342 97
ENSG00000182346 189
ENSG00000182348 1209
ENSG00000182352 344
ENSG00000182359 623
ENSG00000182362 340
ENSG00000182366 230
ENSG00000182368 89
ENSG00000182372 311
ENSG00000182378 1127
ENSG00000182379 252
ENSG00000182389 484
ENSG00000182393 200
ENSG00000182397 138
ENSG00000182400 159
ENSG00000182405 592
ENSG00000182415 541
ENSG00000182418 355
ENSG00000182424 165
ENSG00000182446 350
ENSG00000182447 2925
ENSG00000182450 394
ENSG00000182459 2789
ENSG00000182463 1077
ENSG00000182472 739
ENSG00000182473 804
ENSG00000182481 163
ENSG00000182482 329
ENSG00000182484 477
ENSG00000182487 729
ENSG00000182489 3374
ENSG00000182492 196
ENSG00000182498 152
ENSG00000182500 178
ENSG00000182502 308
ENSG00000182504 689
ENSG00000182508 200
ENSG00000182511 822
ENSG00000182512 335
ENSG00000182518 120
ENSG00000182521 186
ENSG00000182533 162
ENSG00000182534 2828
ENSG00000182541 647
ENSG00000182544 514
ENSG00000182545 305
ENSG00000182551 1017
ENSG00000182552 267
ENSG00000182556 310
ENSG00000182557 549
ENSG00000182566 539
ENSG00000182568 170
ENSG00000182572 136
ENSG00000182575 264
ENSG00000182578 256
ENSG00000182580 1055
ENSG00000182583 1222
ENSG00000182584 483
ENSG00000182585 224
ENSG00000182586 145
ENSG00000182591 341
ENSG00000182600 581
ENSG00000182601 367
ENSG00000182606 469
ENSG00000182611 128
ENSG00000182612 159
ENSG00000182613 308
ENSG00000182621 283
ENSG00000182628 255
ENSG00000182631 407
ENSG00000182632 359
ENSG00000182634 332
ENSG00000182636 396
ENSG00000182645 257
ENSG00000182646 213
ENSG00000182648 445
ENSG00000182652 313
ENSG00000182667 410
ENSG00000182670 272
ENSG00000182674 858
ENSG00000182676 2080
ENSG00000182685 265
ENSG00000182687 349
ENSG00000182698 199
ENSG00000182700 452
ENSG00000182704 592
ENSG00000182707 95
ENSG00000182712 303
ENSG00000182718 346
ENSG00000182732 181
ENSG00000182742 431
ENSG00000182747 337
ENSG00000182749 1820
ENSG00000182752 736
ENSG00000182754 192
ENSG00000182758 250
ENSG00000182759 256
ENSG00000182768 184
ENSG00000182771 902
ENSG00000182774 146
ENSG00000182776 123
ENSG00000182782 103
ENSG00000182783 317
ENSG00000182791 360
ENSG00000182793 222
ENSG00000182795 918
ENSG00000182798 341
ENSG00000182805 344
ENSG00000182809 77
ENSG00000182810 796
ENSG00000182816 172
ENSG00000182827 1024
ENSG00000182831 520
ENSG00000182836 323
ENSG00000182841 280
ENSG00000182851 1011
ENSG00000182852 130
ENSG00000182853 514
ENSG00000182854 309
ENSG00000182858 492
ENSG00000182866 455
ENSG00000182870 637
ENSG00000182871 1497
ENSG00000182872 1139
ENSG00000182880 312
ENSG00000182885 455
ENSG00000182890 558
ENSG00000182896 110
ENSG00000182898 1287
ENSG00000182899 117
ENSG00000182901 472
ENSG00000182902 323
ENSG00000182903 126
ENSG00000182909 779
ENSG00000182912 33
ENSG00000182916 200
ENSG00000182919 236
ENSG00000182923 500
ENSG00000182931 79
ENSG00000182934 271
ENSG00000182938 562
ENSG00000182944 476
ENSG00000182945 530
ENSG00000182950 612
ENSG00000182952 99
ENSG00000182957 190
ENSG00000182963 205
ENSG00000182968 384
ENSG00000182973 292
ENSG00000182974 313
ENSG00000182979 62
ENSG00000182981 271
ENSG00000182983 331
ENSG00000182985 789
ENSG00000182986 582
ENSG00000182992 112
ENSG00000182993 183
ENSG00000183010 461
ENSG00000183011 96
ENSG00000183016 289
ENSG00000183018 528
ENSG00000183019 176
ENSG00000183020 977
ENSG00000183023 525
ENSG00000183024 337
ENSG00000183032 392
ENSG00000183034 612
ENSG00000183035 362
ENSG00000183036 136
ENSG00000183038 225
ENSG00000183044 941
ENSG00000183048 1912
ENSG00000183049 343
ENSG00000183054 1765
ENSG00000183055 248
ENSG00000183060 306
ENSG00000183066 641
ENSG00000183067 1194
ENSG00000183072 354
ENSG00000183077 797
ENSG00000183086 269
ENSG00000183087 313
ENSG00000183090 3169
ENSG00000183091 1014
ENSG00000183092 450
ENSG00000183093 192
ENSG00000183098 926
ENSG00000183103 346
ENSG00000183111 130
ENSG00000183114 423
ENSG00000183117 450
ENSG00000183127 313
ENSG00000183128 323
ENSG00000183130 312
ENSG00000183134 346
ENSG00000183137 947
ENSG00000183145 118
ENSG00000183146 99
ENSG00000183148 823
ENSG00000183150 331
ENSG00000183153 321
ENSG00000183155 451
ENSG00000183160 514
ENSG00000183161 536
ENSG00000183166 149
ENSG00000183172 290
ENSG00000183174 518
ENSG00000183185 465
ENSG00000183186 364
ENSG00000183196 390
ENSG00000183199 381
ENSG00000183206 498
ENSG00000183207 456
ENSG00000183208 185
ENSG00000183214 383
ENSG00000183230 953
ENSG00000183242 354
ENSG00000183246 1545
ENSG00000183248 131
ENSG00000183250 441
ENSG00000183251 312
ENSG00000183255 202
ENSG00000183258 660
ENSG00000183260 245
ENSG00000183269 313
ENSG00000183273 144
ENSG00000183281 96
ENSG00000183283 407
ENSG00000183287 1150
ENSG00000183291 432
ENSG00000183303 310
ENSG00000183304 70
ENSG00000183305 124
ENSG00000183307 423
ENSG00000183308 320
ENSG00000183309 477
ENSG00000183310 320
ENSG00000183311 444
ENSG00000183313 314
ENSG00000183317 1005
ENSG00000183318 208
ENSG00000183323 223
ENSG00000183324 293
ENSG00000183336 86
ENSG00000183337 1711
ENSG00000183340 163
ENSG00000183346 133
ENSG00000183347 586
ENSG00000183354 1516
ENSG00000183359 1585
ENSG00000183378 1134
ENSG00000183379 163
ENSG00000183385 95
ENSG00000183386 279
ENSG00000183389 315
ENSG00000183395 340
ENSG00000183396 159
ENSG00000183397 462
ENSG00000183401 105
ENSG00000183403 320
ENSG00000183412 68
ENSG00000183421 518
ENSG00000183423 550
ENSG00000183431 464
ENSG00000183434 446
ENSG00000183439 471
ENSG00000183443 223
ENSG00000183454 503
ENSG00000183461 160
ENSG00000183463 389
ENSG00000183470 466
ENSG00000183473 369
ENSG00000183474 249
ENSG00000183475 421
ENSG00000183476 270
ENSG00000183479 369
ENSG00000183484 797
ENSG00000183486 662
ENSG00000183495 147
ENSG00000183496 520
ENSG00000183499 489
ENSG00000183506 262
ENSG00000183508 424
ENSG00000183513 586
ENSG00000183520 341
ENSG00000183527 271
ENSG00000183530 364
ENSG00000183535 137
ENSG00000183542 240
ENSG00000183549 580
ENSG00000183553 318
ENSG00000183558 130
ENSG00000183559 642
ENSG00000183560 243
ENSG00000183566 569
ENSG00000183569 421
ENSG00000183570 365
ENSG00000183571 567
ENSG00000183574 190
ENSG00000183576 2564
ENSG00000183578 184
ENSG00000183579 242
ENSG00000183580 539
ENSG00000183597 160
ENSG00000183598 136
ENSG00000183600 781
ENSG00000183604 1538
ENSG00000183605 321
ENSG00000183607 185
ENSG00000183609 291
ENSG00000183615 214
ENSG00000183617 112
ENSG00000183621 470
ENSG00000183624 339
ENSG00000183625 374
ENSG00000183627 125
ENSG00000183628 220
ENSG00000183629 430
ENSG00000183631 174
ENSG00000183632 132
ENSG00000183638 184
ENSG00000183640 87
ENSG00000183643 304
ENSG00000183644 197
ENSG00000183647 530
ENSG00000183648 144
ENSG00000183653 74
ENSG00000183654 808
ENSG00000183655 589
ENSG00000183662 276
ENSG00000183665 732
ENSG00000183668 426
ENSG00000183671 415
ENSG00000183673 521
ENSG00000183674 161
ENSG00000183675 435
ENSG00000183678 180
ENSG00000183682 431
ENSG00000183684 351
ENSG00000183686 317
ENSG00000183688 216
ENSG00000183690 640
ENSG00000183691 731
ENSG00000183695 322
ENSG00000183696 320
ENSG00000183704 128
ENSG00000183706 307
ENSG00000183709 229
ENSG00000183715 141
ENSG00000183718 487
ENSG00000183722 184
ENSG00000183723 182
ENSG00000183726 275
ENSG00000183729 1427
ENSG00000183733 653
ENSG00000183734 236
ENSG00000183735 451
ENSG00000183741 478
ENSG00000183742 258
ENSG00000183747 577
ENSG00000183748 172
ENSG00000183751 447
ENSG00000183753 106
ENSG00000183760 572
ENSG00000183762 259
ENSG00000183763 670
ENSG00000183765 235
ENSG00000183770 345
ENSG00000183773 373
ENSG00000183775 283
ENSG00000183778 378
ENSG00000183779 129
ENSG00000183780 374
ENSG00000183783 289
ENSG00000183784 341
ENSG00000183785 241
ENSG00000183791 784
ENSG00000183795 125
ENSG00000183798 1053
ENSG00000183801 396
ENSG00000183807 154
ENSG00000183808 218
ENSG00000183813 355
ENSG00000183814 197
ENSG00000183826 378
ENSG00000183828 352
ENSG00000183831 993
ENSG00000183833 926
ENSG00000183837 364
ENSG00000183840 613
ENSG00000183844 230
ENSG00000183850 138
ENSG00000183853 963
ENSG00000183856 1575
ENSG00000183862 686
ENSG00000183864 345
ENSG00000183873 228
ENSG00000183876 562
ENSG00000183878 1401
ENSG00000183888 290
ENSG00000183889 369
ENSG00000183891 519
ENSG00000183900 501
ENSG00000183908 1247
ENSG00000183914 4330
ENSG00000183918 304
ENSG00000183921 208
ENSG00000183941 103
ENSG00000183943 313
ENSG00000183955 366
ENSG00000183960 1196
ENSG00000183963 461
ENSG00000183971 499
ENSG00000183977 97
ENSG00000183978 558
ENSG00000183979 125
ENSG00000183981 161
ENSG00000184005 374
ENSG00000184007 173
ENSG00000184009 377
ENSG00000184012 345
ENSG00000184014 1673
ENSG00000184022 320
ENSG00000184029 297
ENSG00000184032 56
ENSG00000184033 201
ENSG00000184040 351
ENSG00000184047 615
ENSG00000184056 596
ENSG00000184058 448
ENSG00000184060 374
ENSG00000184076 82
ENSG00000184083 910
ENSG00000184090 305
ENSG00000184106 321
ENSG00000184108 710
ENSG00000184110 913
ENSG00000184113 209
ENSG00000184117 2804
ENSG00000184140 305
ENSG00000184144 1018
ENSG00000184148 169
ENSG00000184150 196
ENSG00000184154 757
ENSG00000184155 329
ENSG00000184156 872
ENSG00000184157 334
ENSG00000184160 450
ENSG00000184162 596
ENSG00000184163 280
ENSG00000184164 420
ENSG00000184166 318
ENSG00000184178 642
ENSG00000184182 179
ENSG00000184185 390
ENSG00000184194 319
ENSG00000184203 1041
ENSG00000184205 437
ENSG00000184206 463
ENSG00000184207 556
ENSG00000184209 530
ENSG00000184210 496
ENSG00000184216 82
ENSG00000184220 572
ENSG00000184221 510
ENSG00000184224 123
ENSG00000184226 1070
ENSG00000184227 780
ENSG00000184232 339
ENSG00000184246 1357
ENSG00000184254 518
ENSG00000184258 1287
ENSG00000184260 130
ENSG00000184261 538
ENSG00000184270 130
ENSG00000184271 359
ENSG00000184274 65
ENSG00000184276 73
ENSG00000184277 214
ENSG00000184280 979
ENSG00000184281 387
ENSG00000184292 314
ENSG00000184293 687
ENSG00000184301 208
ENSG00000184302 739
ENSG00000184304 671
ENSG00000184305 1806
ENSG00000184307 263
ENSG00000184313 243
ENSG00000184321 312
ENSG00000184324 78
ENSG00000184330 147
ENSG00000184334 352
ENSG00000184343 688
ENSG00000184344 429
ENSG00000184345 205
ENSG00000184347 1529
ENSG00000184348 130
ENSG00000184349 201
ENSG00000184350 321
ENSG00000184351 105
ENSG00000184357 219
ENSG00000184361 130
ENSG00000184363 881
ENSG00000184368 841
ENSG00000184371 972
ENSG00000184374 1329
ENSG00000184378 151
ENSG00000184381 138
ENSG00000184384 1016
ENSG00000184385 161
ENSG00000184388 200
ENSG00000184389 1454
ENSG00000184394 316
ENSG00000184402 495
ENSG00000184408 647
ENSG00000184428 55
ENSG00000184432 1224
ENSG00000184434 261
ENSG00000184436 222
ENSG00000184444 383
ENSG00000184445 644
ENSG00000184451 757
ENSG00000184454 573
ENSG00000184459 458
ENSG00000184470 649
ENSG00000184471 289
ENSG00000184478 314
ENSG00000184481 673
ENSG00000184486 451
ENSG00000184489 167
ENSG00000184492 140
ENSG00000184494 415
ENSG00000184497 349
ENSG00000184500 275
ENSG00000184502 447
ENSG00000184504 296
ENSG00000184507 441
ENSG00000184508 204
ENSG00000184515 120
ENSG00000184517 533
ENSG00000184524 381
ENSG00000184525 1700
ENSG00000184530 108
ENSG00000184538 1765
ENSG00000184540 411
ENSG00000184544 325
ENSG00000184545 368
ENSG00000184557 198
ENSG00000184560 154
ENSG00000184564 958
ENSG00000184565 58
ENSG00000184571 973
ENSG00000184574 370
ENSG00000184575 1087
ENSG00000184584 324
ENSG00000184586 103
ENSG00000184588 886
ENSG00000184599 131
ENSG00000184601 208
ENSG00000184602 1055
ENSG00000184608 106
ENSG00000184611 994
ENSG00000184613 810
ENSG00000184617 811
ENSG00000184619 1030
ENSG00000184624 121
ENSG00000184634 117
ENSG00000184635 618
ENSG00000184640 483
ENSG00000184647 187
ENSG00000184650 829
ENSG00000184659 416
ENSG00000184661 574
ENSG00000184672 206
ENSG00000184674 210
ENSG00000184675 671
ENSG00000184677 712
ENSG00000184678 193
ENSG00000184682 154
ENSG00000184697 218
ENSG00000184698 315
ENSG00000184701 251
ENSG00000184702 478
ENSG00000184708 120
ENSG00000184709 305
ENSG00000184716 473
ENSG00000184719 483
ENSG00000184721 530
ENSG00000184724 169
ENSG00000184730 666
ENSG00000184731 370
ENSG00000184735 599
ENSG00000184743 583
ENSG00000184750 309
ENSG00000184752 141
ENSG00000184771 349
ENSG00000184774 478
ENSG00000184779 135
ENSG00000184785 123
ENSG00000184786 142
ENSG00000184787 170
ENSG00000184788 733
ENSG00000184792 807
ENSG00000184809 96
ENSG00000184811 380
ENSG00000184814 262
ENSG00000184824 364
ENSG00000184825 130
ENSG00000184828 539
ENSG00000184831 268
ENSG00000184838 129
ENSG00000184840 325
ENSG00000184845 238
ENSG00000184856 230
ENSG00000184857 229
ENSG00000184860 173
ENSG00000184863 759
ENSG00000184867 453
ENSG00000184881 312
ENSG00000184886 493
ENSG00000184887 522
ENSG00000184895 137
ENSG00000184897 207
ENSG00000184898 480
ENSG00000184900 101
ENSG00000184903 166
ENSG00000184905 157
ENSG00000184908 687
ENSG00000184909 253
ENSG00000184911 192
ENSG00000184916 1218
ENSG00000184922 1028
ENSG00000184923 878
ENSG00000184924 892
ENSG00000184925 187
ENSG00000184933 310
ENSG00000184937 476
ENSG00000184939 532
ENSG00000184945 180
ENSG00000184949 128
ENSG00000184954 312
ENSG00000184956 5703
ENSG00000184967 800
ENSG00000184979 530
ENSG00000184983 116
ENSG00000184984 479
ENSG00000184985 1168
ENSG00000184986 438
ENSG00000184988 477
ENSG00000184990 196
ENSG00000184991 90
ENSG00000184992 419
ENSG00000184995 187
ENSG00000184999 553
ENSG00000185000 249
ENSG00000185002 616
ENSG00000185008 1651
ENSG00000185009 1153
ENSG00000185010 413
ENSG00000185013 368
ENSG00000185015 354
ENSG00000185019 372
ENSG00000185022 323
ENSG00000185024 365
ENSG00000185028 292
ENSG00000185033 761
ENSG00000185037 343
ENSG00000185038 366
ENSG00000185040 265
ENSG00000185041 467
ENSG00000185043 339
ENSG00000185046 1134
ENSG00000185049 979
ENSG00000185051 278
ENSG00000185052 661
ENSG00000185053 291
ENSG00000185055 266
ENSG00000185056 87
ENSG00000185057 198
ENSG00000185065 151
ENSG00000185068 462
ENSG00000185069 645
ENSG00000185070 646
ENSG00000185078 257
ENSG00000185085 963
ENSG00000185087 670
ENSG00000185088 80
ENSG00000185090 462
ENSG00000185097 312
ENSG00000185100 592
ENSG00000185101 1232
ENSG00000185104 356
ENSG00000185105 1647
ENSG00000185112 834
ENSG00000185115 308
ENSG00000185122 418
ENSG00000185127 469
ENSG00000185128 549
ENSG00000185129 456
ENSG00000185130 126
ENSG00000185133 394
ENSG00000185149 384
ENSG00000185155 526
ENSG00000185156 449
ENSG00000185158 347
ENSG00000185163 737
ENSG00000185164 1222
ENSG00000185168 141
ENSG00000185176 295
ENSG00000185177 364
ENSG00000185186 89
ENSG00000185187 481
ENSG00000185189 287
ENSG00000185198 406
ENSG00000185201 125
ENSG00000185208 380
ENSG00000185214 597
ENSG00000185215 316
ENSG00000185219 327
ENSG00000185220 809
ENSG00000185222 357
ENSG00000185231 375
ENSG00000185236 216
ENSG00000185238 433
ENSG00000185245 361
ENSG00000185246 499
ENSG00000185247 369
ENSG00000185250 492
ENSG00000185252 489
ENSG00000185254 164
ENSG00000185261 299
ENSG00000185262 177
ENSG00000185264 260
ENSG00000185267 817
ENSG00000185269 251
ENSG00000185271 620
ENSG00000185272 930
ENSG00000185274 639
ENSG00000185275 757
ENSG00000185278 504
ENSG00000185290 287
ENSG00000185291 242
ENSG00000185294 291
ENSG00000185295 339
ENSG00000185298 1154
ENSG00000185303 248
ENSG00000185304 1748
ENSG00000185305 192
ENSG00000185306 812
ENSG00000185313 1988
ENSG00000185319 194
ENSG00000185324 213
ENSG00000185332 496
ENSG00000185338 873
ENSG00000185339 433
ENSG00000185340 126
ENSG00000185344 837
ENSG00000185345 4128
ENSG00000185347 325
ENSG00000185351 393
ENSG00000185352 605
ENSG00000185359 663
ENSG00000185361 1972
ENSG00000185379 376
ENSG00000185385 309
ENSG00000185386 464
ENSG00000185404 222
ENSG00000185408 312
ENSG00000185409 104
ENSG00000185414 256
ENSG00000185418 491
ENSG00000185420 433
ENSG00000185432 562
ENSG00000185433 40
ENSG00000185436 636
ENSG00000185437 963
ENSG00000185442 190
ENSG00000185448 389
ENSG00000185453 272
ENSG00000185467 536
ENSG00000185469 563
ENSG00000185475 233
ENSG00000185477 458
ENSG00000185479 564
ENSG00000185480 139
ENSG00000185482 411
ENSG00000185483 230
ENSG00000185495 168
ENSG00000185499 6254
ENSG00000185504 330
ENSG00000185507 467
ENSG00000185513 695
ENSG00000185515 3418
ENSG00000185518 742
ENSG00000185519 332
ENSG00000185522 449
ENSG00000185523 235
ENSG00000185527 360
ENSG00000185532 97
ENSG00000185551 423
ENSG00000185554 626
ENSG00000185559 846
ENSG00000185561 247
ENSG00000185565 385
ENSG00000185567 1196
ENSG00000185585 272
ENSG00000185591 151
ENSG00000185594 599
ENSG00000185596 625
ENSG00000185602 814
ENSG00000185608 338
ENSG00000185610 343
ENSG00000185614 218
ENSG00000185615 508
ENSG00000185619 344
ENSG00000185621 173
ENSG00000185624 370
ENSG00000185627 456
ENSG00000185630 106
ENSG00000185633 174
ENSG00000185634 594
ENSG00000185640 520
ENSG00000185650 221
ENSG00000185651 259
ENSG00000185652 127
ENSG00000185654 226
ENSG00000185658 736
ENSG00000185662 147
ENSG00000185664 307
ENSG00000185666 582
ENSG00000185668 436
ENSG00000185669 268
ENSG00000185670 514
ENSG00000185674 194
ENSG00000185681 146
ENSG00000185684 867
ENSG00000185686 647
ENSG00000185689 751
ENSG00000185697 322
ENSG00000185700 61
ENSG00000185716 346
ENSG00000185721 649
ENSG00000185722 126
ENSG00000185728 579
ENSG00000185730 172
ENSG00000185736 741
ENSG00000185737 850
ENSG00000185739 3230
ENSG00000185742 115
ENSG00000185745 1025
ENSG00000185751 111
ENSG00000185753 433
ENSG00000185758 292
ENSG00000185760 695
ENSG00000185761 1074
ENSG00000185774 270
ENSG00000185775 1347
ENSG00000185787 271
ENSG00000185792 1048
ENSG00000185798 982
ENSG00000185800 760
ENSG00000185803 588
ENSG00000185808 1089
ENSG00000185811 716
ENSG00000185813 369
ENSG00000185818 227
ENSG00000185821 312
ENSG00000185823 903
ENSG00000185825 241
ENSG00000185829 197
ENSG00000185838 355
ENSG00000185842 2957
ENSG00000185860 203
ENSG00000185862 232
ENSG00000185863 561
ENSG00000185869 812
ENSG00000185873 421
ENSG00000185875 105
ENSG00000185880 485
ENSG00000185883 483
ENSG00000185885 492
ENSG00000185888 124
ENSG00000185894 106
ENSG00000185896 1587
ENSG00000185897 330
ENSG00000185899 299
ENSG00000185900 103
ENSG00000185905 114
ENSG00000185909 350
ENSG00000185915 533
ENSG00000185917 594
ENSG00000185918 94
ENSG00000185920 531
ENSG00000185924 976
ENSG00000185926 311
ENSG00000185928 231
ENSG00000185933 1274
ENSG00000185940 288
ENSG00000185942 208
ENSG00000185945 619
ENSG00000185946 157
ENSG00000185947 549
ENSG00000185950 1242
ENSG00000185955 405
ENSG00000185958 168
ENSG00000185960 331
ENSG00000185962 110
ENSG00000185963 975
ENSG00000185966 92
ENSG00000185972 793
ENSG00000185973 282
ENSG00000185974 217
ENSG00000185978 115
ENSG00000185982 99
ENSG00000185985 696
ENSG00000185988 970
ENSG00000185989 849
ENSG00000185990 371
ENSG00000186001 765
ENSG00000186007 98
ENSG00000186009 1035
ENSG00000186010 139
ENSG00000186017 499
ENSG00000186019 482
ENSG00000186020 628
ENSG00000186026 679
ENSG00000186031 1419
ENSG00000186038 454
ENSG00000186047 55
ENSG00000186049 511
ENSG00000186051 331
ENSG00000186060 955
ENSG00000186063 198
ENSG00000186073 126
ENSG00000186074 121
ENSG00000186075 351
ENSG00000186076 253
ENSG00000186081 534
ENSG00000186086 633
ENSG00000186088 297
ENSG00000186090 447
ENSG00000186092 312
ENSG00000186094 886
ENSG00000186103 1279
ENSG00000186104 502
ENSG00000186105 1496
ENSG00000186106 282
ENSG00000186111 540
ENSG00000186113 314
ENSG00000186115 511
ENSG00000186117 321
ENSG00000186118 305
ENSG00000186119 328
ENSG00000186130 677
ENSG00000186132 196
ENSG00000186136 307
ENSG00000186141 1133
ENSG00000186143 108
ENSG00000186146 79
ENSG00000186148 341
ENSG00000186150 157
ENSG00000186152 598
ENSG00000186153 1092
ENSG00000186160 509
ENSG00000186166 413
ENSG00000186174 217
ENSG00000186184 346
ENSG00000186185 898
ENSG00000186187 540
ENSG00000186188 335
ENSG00000186190 484
ENSG00000186191 476
ENSG00000186193 190
ENSG00000186197 883
ENSG00000186198 340
ENSG00000186204 524
ENSG00000186205 188
ENSG00000186207 99
ENSG00000186212 613
ENSG00000186222 744
ENSG00000186223 194
ENSG00000186226 114
ENSG00000186230 191
ENSG00000186231 634
ENSG00000186232 587
ENSG00000186234 296
ENSG00000186260 931
ENSG00000186265 659
ENSG00000186268 312
ENSG00000186269 118
ENSG00000186272 682
ENSG00000186280 1056
ENSG00000186281 329
ENSG00000186283 321
ENSG00000186288 614
ENSG00000186297 554
ENSG00000186298 327
ENSG00000186300 538
ENSG00000186306 322
ENSG00000186310 460
ENSG00000186312 1137
ENSG00000186314 219
ENSG00000186318 418
ENSG00000186322 293
ENSG00000186326 257
ENSG00000186329 200
ENSG00000186334 483
ENSG00000186335 476
ENSG00000186340 1170
ENSG00000186350 754
ENSG00000186352 1001
ENSG00000186354 147
ENSG00000186364 195
ENSG00000186367 916
ENSG00000186369 773
ENSG00000186376 426
ENSG00000186377 525
ENSG00000186393 450
ENSG00000186395 534
ENSG00000186400 305
ENSG00000186407 290
ENSG00000186409 154
ENSG00000186416 610
ENSG00000186417 484
ENSG00000186419 348
ENSG00000186431 532
ENSG00000186432 521
ENSG00000186439 391
ENSG00000186440 317
ENSG00000186442 644
ENSG00000186445 326
ENSG00000186446 480
ENSG00000186448 629
ENSG00000186451 366
ENSG00000186452 1059
ENSG00000186453 407
ENSG00000186458 70
ENSG00000186462 391
ENSG00000186468 83
ENSG00000186469 74
ENSG00000186470 513
ENSG00000186471 1782
ENSG00000186472 250
ENSG00000186474 282
ENSG00000186479 1159
ENSG00000186480 579
ENSG00000186481 823
ENSG00000186487 2073
ENSG00000186493 394
ENSG00000186496 513
ENSG00000186501 230
ENSG00000186509 335
ENSG00000186510 225
ENSG00000186513 310
ENSG00000186517 1261
ENSG00000186522 212
ENSG00000186523 285
ENSG00000186526 520
ENSG00000186529 520
ENSG00000186530 650
ENSG00000186532 428
ENSG00000186562 72
ENSG00000186564 465
ENSG00000186566 446
ENSG00000186567 363
ENSG00000186572 65
ENSG00000186575 525
ENSG00000186577 493
ENSG00000186579 65
ENSG00000186583 309
ENSG00000186591 185
ENSG00000186594 147
ENSG00000186599 78
ENSG00000186603 191
ENSG00000186615 310
ENSG00000186625 1357
ENSG00000186628 496
ENSG00000186629 652
ENSG00000186635 606
ENSG00000186638 960
ENSG00000186642 709
ENSG00000186645 265
ENSG00000186648 1371
ENSG00000186652 114
ENSG00000186654 1091
ENSG00000186660 636
ENSG00000186665 973
ENSG00000186666 675
ENSG00000186675 957
ENSG00000186676 281
ENSG00000186684 296
ENSG00000186687 88
ENSG00000186688 1447
ENSG00000186702 131
ENSG00000186704 134
ENSG00000186710 149
ENSG00000186714 467
ENSG00000186715 570
ENSG00000186716 129
ENSG00000186719 305
ENSG00000186723 311
ENSG00000186732 489
ENSG00000186765 493
ENSG00000186766 378
ENSG00000186767 258
ENSG00000186787 258
ENSG00000186788 164
ENSG00000186790 373
ENSG00000186792 473
ENSG00000186795 332
ENSG00000186803 132
ENSG00000186807 327
ENSG00000186809 189
ENSG00000186810 360
ENSG00000186812 335
ENSG00000186814 395
ENSG00000186815 1259
ENSG00000186818 631
ENSG00000186827 435
ENSG00000186831 473
ENSG00000186832 456
ENSG00000186834 486
ENSG00000186838 195
ENSG00000186842 72
ENSG00000186844 440
ENSG00000186847 458
ENSG00000186854 517
ENSG00000186860 137
ENSG00000186862 942
ENSG00000186866 388
ENSG00000186867 361
ENSG00000186868 274
ENSG00000186871 957
ENSG00000186881 314
ENSG00000186889 192
ENSG00000186891 184
ENSG00000186895 155
ENSG00000186897 255
ENSG00000186907 441
ENSG00000186908 377
ENSG00000186910 508
ENSG00000186912 377
ENSG00000186918 561
ENSG00000186919 295
ENSG00000186923 63
ENSG00000186924 83
ENSG00000186925 58
ENSG00000186930 71
ENSG00000186940 87
ENSG00000186943 318
ENSG00000186951 386
ENSG00000186952 494
ENSG00000186960 636
ENSG00000186964 72
ENSG00000186965 90
ENSG00000186966 81
ENSG00000186967 52
ENSG00000186970 160
ENSG00000186971 172
ENSG00000186973 154
ENSG00000186975 175
ENSG00000186976 1503
ENSG00000186977 84
ENSG00000186980 45
ENSG00000186994 851
ENSG00000186998 166
ENSG00000187003 426
ENSG00000187005 44
ENSG00000187008 2459
ENSG00000187009 547
ENSG00000187010 856
ENSG00000187013 609
ENSG00000187017 1005
ENSG00000187021 465
ENSG00000187024 115
ENSG00000187026 79
ENSG00000187033 173
ENSG00000187037 353
ENSG00000187045 457
ENSG00000187048 500
ENSG00000187049 235
ENSG00000187051 789
ENSG00000187054 283
ENSG00000187066 493
ENSG00000187068 689
ENSG00000187079 399
ENSG00000187080 328
ENSG00000187082 78
ENSG00000187091 376
ENSG00000187094 428
ENSG00000187095 489
ENSG00000187097 616
ENSG00000187098 249
ENSG00000187105 680
ENSG00000187109 75
ENSG00000187116 499
ENSG00000187118 72
ENSG00000187122 109
ENSG00000187123 251
ENSG00000187134 316
ENSG00000187135 243
ENSG00000187140 495
ENSG00000187144 786
ENSG00000187147 726
ENSG00000187151 406
ENSG00000187155 519
ENSG00000187156 51
ENSG00000187164 582
ENSG00000187166 392
ENSG00000187170 92
ENSG00000187172 447
ENSG00000187173 118
ENSG00000187175 163
ENSG00000187180 110
ENSG00000187187 715
ENSG00000187189 355
ENSG00000187193 61
ENSG00000187210 837
ENSG00000187223 110
ENSG00000187225 95
ENSG00000187231 418
ENSG00000187238 89
ENSG00000187239 309
ENSG00000187240 4646
ENSG00000187242 593
ENSG00000187243 606
ENSG00000187244 313
ENSG00000187251 187
ENSG00000187257 754
ENSG00000187258 247
ENSG00000187260 452
ENSG00000187266 625
ENSG00000187267 639
ENSG00000187268 186
ENSG00000187272 159
ENSG00000187288 219
ENSG00000187323 393
ENSG00000187325 251
ENSG00000187372 795
ENSG00000187391 1491
ENSG00000187398 1076
ENSG00000187416 228
ENSG00000187446 273
ENSG00000187451 158
ENSG00000187456 309
ENSG00000187461 298
ENSG00000187474 351
ENSG00000187475 346
ENSG00000187479 473
ENSG00000187483 414
ENSG00000187486 379
ENSG00000187488 214
ENSG00000187492 885
ENSG00000187498 1663
ENSG00000187510 790
ENSG00000187513 435
ENSG00000187514 1070
ENSG00000187516 175
ENSG00000187522 646
ENSG00000187527 1196
ENSG00000187531 355
ENSG00000187533 459
ENSG00000187535 1241
ENSG00000187537 584
ENSG00000187545 871
ENSG00000187546 271
ENSG00000187550 496
ENSG00000187553 512
ENSG00000187554 839
ENSG00000187555 1406
ENSG00000187556 138
ENSG00000187559 408
ENSG00000187566 358
ENSG00000187569 298
ENSG00000187574 317
ENSG00000187581 69
ENSG00000187583 520
ENSG00000187595 471
ENSG00000187600 131
ENSG00000187601 304
ENSG00000187605 2002
ENSG00000187607 435
ENSG00000187608 274
ENSG00000187609 869
ENSG00000187612 321
ENSG00000187616 270
ENSG00000187621 128
ENSG00000187624 379
ENSG00000187626 538
ENSG00000187627 391
ENSG00000187630 717
ENSG00000187634 202
ENSG00000187642 728
ENSG00000187650 873
ENSG00000187653 44
ENSG00000187658 161
ENSG00000187664 360
ENSG00000187667 809
ENSG00000187669 96
ENSG00000187672 1308
ENSG00000187676 500
ENSG00000187678 288
ENSG00000187681 619
ENSG00000187682 740
ENSG00000187688 839
ENSG00000187689 357
ENSG00000187690 251
ENSG00000187695 364
ENSG00000187699 572
ENSG00000187701 320
ENSG00000187713 136
ENSG00000187714 782
ENSG00000187715 505
ENSG00000187720 852
ENSG00000187726 375
ENSG00000187730 473
ENSG00000187733 511
ENSG00000187735 189
ENSG00000187736 537
ENSG00000187741 166
ENSG00000187742 221
ENSG00000187747 314
ENSG00000187753 239
ENSG00000187754 188
ENSG00000187758 437
ENSG00000187761 130
ENSG00000187764 833
ENSG00000187766 375
ENSG00000187772 209
ENSG00000187773 296
ENSG00000187775 3507
ENSG00000187778 392
ENSG00000187783 295
ENSG00000187786 201
ENSG00000187790 375
ENSG00000187791 221
ENSG00000187792 193
ENSG00000187796 431
ENSG00000187800 130
ENSG00000187801 526
ENSG00000187806 666
ENSG00000187808 525
ENSG00000187809 295
ENSG00000187811 299
ENSG00000187815 438
ENSG00000187820 867
ENSG00000187821 838
ENSG00000187823 949
ENSG00000187824 240
ENSG00000187833 546
ENSG00000187837 215
ENSG00000187838 224
ENSG00000187840 864
ENSG00000187847 312
ENSG00000187848 399
ENSG00000187855 180
ENSG00000187857 312
ENSG00000187860 199
ENSG00000187862 447
ENSG00000187866 256
ENSG00000187867 1383
ENSG00000187871 299
ENSG00000187876 95
ENSG00000187878 182
ENSG00000187889 1468
ENSG00000187902 325
ENSG00000187905 646
ENSG00000187908 467
ENSG00000187909 135
ENSG00000187912 195
ENSG00000187918 314
ENSG00000187919 1179
ENSG00000187922 686
ENSG00000187929 97
ENSG00000187942 205
ENSG00000187944 530
ENSG00000187950 227
ENSG00000187951 1023
ENSG00000187953 932
ENSG00000187954 394
ENSG00000187955 602
ENSG00000187957 353
ENSG00000187959 268
ENSG00000187961 604
ENSG00000187969 402
ENSG00000187975 491
ENSG00000187980 144
ENSG00000187984 823
ENSG00000187987 491
ENSG00000187990 126
ENSG00000187994 461
ENSG00000187997 154
ENSG00000188000 319
ENSG00000188001 219
ENSG00000188004 120
ENSG00000188010 497
ENSG00000188011 156
ENSG00000188013 477
ENSG00000188014 334
ENSG00000188015 98
ENSG00000188021 589
ENSG00000188022 232
ENSG00000188026 929
ENSG00000188029 334
ENSG00000188032 291
ENSG00000188033 340
ENSG00000188037 167
ENSG00000188038 262
ENSG00000188039 856
ENSG00000188042 200
ENSG00000188050 428
ENSG00000188051 160
ENSG00000188056 195
ENSG00000188060 212
ENSG00000188064 349
ENSG00000188069 320
ENSG00000188073 440
ENSG00000188082 202
ENSG00000188085 4471
ENSG00000188086 293
ENSG00000188089 818
ENSG00000188091 203
ENSG00000188092 384
ENSG00000188095 268
ENSG00000188100 89
ENSG00000188107 3144
ENSG00000188108 172
ENSG00000188112 152
ENSG00000188120 740
ENSG00000188124 316
ENSG00000188126 442
ENSG00000188130 364
ENSG00000188133 689
ENSG00000188134 514
ENSG00000188152 756
ENSG00000188153 1690
ENSG00000188155 401
ENSG00000188157 166
ENSG00000188158 709
ENSG00000188162 1997
ENSG00000188163 58
ENSG00000188167 88
ENSG00000188170 142
ENSG00000188171 306
ENSG00000188175 205
ENSG00000188176 457
ENSG00000188177 1303
ENSG00000188185 217
ENSG00000188186 1026
ENSG00000188191 381
ENSG00000188199 878
ENSG00000188205 279
ENSG00000188215 259
ENSG00000188219 545
ENSG00000188223 117
ENSG00000188227 632
ENSG00000188229 445
ENSG00000188234 223
ENSG00000188243 224
ENSG00000188257 806
ENSG00000188263 267
ENSG00000188266 198
ENSG00000188269 310
ENSG00000188277 157
ENSG00000188279 764
ENSG00000188282 469
ENSG00000188283 550
ENSG00000188290 186
ENSG00000188293 180
ENSG00000188295 619
ENSG00000188305 148
ENSG00000188306 624
ENSG00000188312 300
ENSG00000188313 514
ENSG00000188315 184
ENSG00000188316 434
ENSG00000188321 402
ENSG00000188322 250
ENSG00000188324 309
ENSG00000188334 3926
ENSG00000188338 506
ENSG00000188340 312
ENSG00000188342 517
ENSG00000188343 838
ENSG00000188352 1562
ENSG00000188368 295
ENSG00000188372 745
ENSG00000188373 258
ENSG00000188375 136
ENSG00000188379 189
ENSG00000188384 208
ENSG00000188385 810
ENSG00000188386 690
ENSG00000188388 650
ENSG00000188389 868
ENSG00000188393 229
ENSG00000188394 358
ENSG00000188396 198
ENSG00000188400 196
ENSG00000188403 123
ENSG00000188404 952
ENSG00000188408 346
ENSG00000188419 368
ENSG00000188425 292
ENSG00000188428 406
ENSG00000188438 73
ENSG00000188452 537
ENSG00000188459 502
ENSG00000188463 668
ENSG00000188467 605
ENSG00000188474 382
ENSG00000188477 208
ENSG00000188483 223
ENSG00000188484 377
ENSG00000188486 372
ENSG00000188487 399
ENSG00000188488 547
ENSG00000188493 260
ENSG00000188501 533
ENSG00000188505 677
ENSG00000188508 181
ENSG00000188511 107
ENSG00000188512 380
ENSG00000188517 1714
ENSG00000188522 500
ENSG00000188523 389
ENSG00000188525 91
ENSG00000188529 262
ENSG00000188536 142
ENSG00000188542 1158
ENSG00000188549 220
ENSG00000188558 309
ENSG00000188559 290
ENSG00000188566 187
ENSG00000188573 605
ENSG00000188580 207
ENSG00000188581 250
ENSG00000188582 344
ENSG00000188585 131
ENSG00000188596 57
ENSG00000188599 136
ENSG00000188603 1002
ENSG00000188605 500
ENSG00000188610 149
ENSG00000188611 395
ENSG00000188613 232
ENSG00000188620 273
ENSG00000188624 119
ENSG00000188626 620
ENSG00000188629 711
ENSG00000188636 146
ENSG00000188641 99
ENSG00000188643 104
ENSG00000188647 342
ENSG00000188649 1561
ENSG00000188655 154
ENSG00000188656 308
ENSG00000188659 474
ENSG00000188660 162
ENSG00000188662 63
ENSG00000188666 658
ENSG00000188672 611
ENSG00000188674 140
ENSG00000188676 263
ENSG00000188677 372
ENSG00000188686 993
ENSG00000188687 1079
ENSG00000188690 361
ENSG00000188693 128
ENSG00000188694 65
ENSG00000188706 765
ENSG00000188707 482
ENSG00000188710 425
ENSG00000188716 1548
ENSG00000188725 2095
ENSG00000188729 334
ENSG00000188730 222
ENSG00000188732 244
ENSG00000188735 343
ENSG00000188739 1170
ENSG00000188740 123
ENSG00000188747 765
ENSG00000188760 178
ENSG00000188761 327
ENSG00000188763 694
ENSG00000188765 581
ENSG00000188766 418
ENSG00000188770 577
ENSG00000188771 350
ENSG00000188778 413
ENSG00000188779 198
ENSG00000188782 398
ENSG00000188783 417
ENSG00000188784 145
ENSG00000188785 402
ENSG00000188786 399
ENSG00000188800 188
ENSG00000188801 402
ENSG00000188803 281
ENSG00000188807 507
ENSG00000188811 726
ENSG00000188816 373
ENSG00000188817 496
ENSG00000188818 111
ENSG00000188820 309
ENSG00000188822 472
ENSG00000188825 72
ENSG00000188827 1104
ENSG00000188828 464
ENSG00000188833 604
ENSG00000188846 211
ENSG00000188848 270
ENSG00000188849 549
ENSG00000188859 283
ENSG00000188868 426
ENSG00000188869 906
ENSG00000188877 165
ENSG00000188878 461
ENSG00000188883 195
ENSG00000188886 679
ENSG00000188888 541
ENSG00000188895 328
ENSG00000188897 132
ENSG00000188906 2038
ENSG00000188909 430
ENSG00000188910 226
ENSG00000188916 63
ENSG00000188917 625
ENSG00000188921 362
ENSG00000188931 100
ENSG00000188935 2093
ENSG00000188937 410
ENSG00000188938 1096
ENSG00000188958 3433
ENSG00000188959 231
ENSG00000188971 158
ENSG00000188976 689
ENSG00000188981 203
ENSG00000188984 401
ENSG00000188985 187
ENSG00000188986 528
ENSG00000188987 103
ENSG00000188991 577
ENSG00000188992 451
ENSG00000188993 580
ENSG00000188994 754
ENSG00000188996 714
ENSG00000188997 419
ENSG00000189001 472
ENSG00000189007 502
ENSG00000189011 297
ENSG00000189013 348
ENSG00000189014 835
ENSG00000189023 347
ENSG00000189030 589
ENSG00000189037 367
ENSG00000189039 399
ENSG00000189042 418
ENSG00000189043 84
ENSG00000189045 69
ENSG00000189046 389
ENSG00000189050 485
ENSG00000189051 566
ENSG00000189052 165
ENSG00000189056 303
ENSG00000189057 611
ENSG00000189058 127
ENSG00000189060 711
ENSG00000189067 410
ENSG00000189068 120
ENSG00000189077 519
ENSG00000189079 1188
ENSG00000189090 89
ENSG00000189091 872
ENSG00000189092 169
ENSG00000189096 455
ENSG00000189099 530
ENSG00000189108 696
ENSG00000189114 142
ENSG00000189115 1530
ENSG00000189120 398
ENSG00000189127 496
ENSG00000189129 115
ENSG00000189132 778
ENSG00000189134 208
ENSG00000189139 299
ENSG00000189143 220
ENSG00000189144 529
ENSG00000189149 341
ENSG00000189152 319
ENSG00000189157 397
ENSG00000189159 190
ENSG00000189162 217
ENSG00000189164 670
ENSG00000189167 619
ENSG00000189169 298
ENSG00000189171 92
ENSG00000189180 751
ENSG00000189181 312
ENSG00000189182 638
ENSG00000189184 1159
ENSG00000189186 597
ENSG00000189190 588
ENSG00000189195 1132
ENSG00000189201 333
ENSG00000189203 270
ENSG00000189212 723
ENSG00000189221 823
ENSG00000189227 266
ENSG00000189233 121
ENSG00000189241 514
ENSG00000189252 180
ENSG00000189253 452
ENSG00000189258 1229
ENSG00000189262 44
ENSG00000189266 327
ENSG00000189269 391
ENSG00000189277 554
ENSG00000189280 266
ENSG00000189283 1143
ENSG00000189292 129
ENSG00000189295 903
ENSG00000189298 967
ENSG00000189299 292
ENSG00000189306 1871
ENSG00000189308 116
ENSG00000189309 549
ENSG00000189319 398
ENSG00000189320 1720
ENSG00000189321 158
ENSG00000189325 118
ENSG00000189326 141
ENSG00000189332 361
ENSG00000189334 98
ENSG00000189337 304
ENSG00000189339 410
ENSG00000189348 464
ENSG00000189350 827
ENSG00000189357 917
ENSG00000189362 444
ENSG00000189366 216
ENSG00000189367 1089
ENSG00000189369 499
ENSG00000189375 250
ENSG00000189376 294
ENSG00000189377 739
ENSG00000189385 137
ENSG00000189401 348
ENSG00000189403 109
ENSG00000189409 569
ENSG00000189410 860
ENSG00000189415 123
ENSG00000189419 154
ENSG00000189420 570
ENSG00000189423 145
ENSG00000189430 190
ENSG00000189431 435
ENSG00000189433 270
ENSG00000189437 1871
ENSG00000196071 312
ENSG00000196072 125
ENSG00000196074 976
ENSG00000196081 1173
ENSG00000196083 177
ENSG00000196084 403
ENSG00000196085 221
ENSG00000196090 1948
ENSG00000196091 132
ENSG00000196092 350
ENSG00000196098 321
ENSG00000196099 319
ENSG00000196101 266
ENSG00000196102 632
ENSG00000196104 424
ENSG00000196109 568
ENSG00000196110 374
ENSG00000196115 735
ENSG00000196116 2096
ENSG00000196118 146
ENSG00000196119 312
ENSG00000196123 784
ENSG00000196126 447
ENSG00000196130 158
ENSG00000196131 353
ENSG00000196132 1186
ENSG00000196134 119
ENSG00000196136 672
ENSG00000196139 323
ENSG00000196141 392
ENSG00000196143 314
ENSG00000196150 579
ENSG00000196151 565
ENSG00000196152 545
ENSG00000196154 101
ENSG00000196155 1219
ENSG00000196156 136
ENSG00000196159 4589
ENSG00000196161 221
ENSG00000196166 604
ENSG00000196167 123
ENSG00000196169 1029
ENSG00000196171 347
ENSG00000196172 530
ENSG00000196176 103
ENSG00000196177 1059
ENSG00000196182 491
ENSG00000196184 315
ENSG00000196187 342
ENSG00000196188 412
ENSG00000196189 782
ENSG00000196196 1158
ENSG00000196199 576
ENSG00000196204 221
ENSG00000196208 1871
ENSG00000196209 398
ENSG00000196214 523
ENSG00000196218 604
ENSG00000196220 1085
ENSG00000196224 177
ENSG00000196226 127
ENSG00000196227 149
ENSG00000196228 296
ENSG00000196230 444
ENSG00000196231 312
ENSG00000196233 602
ENSG00000196235 117
ENSG00000196236 674
ENSG00000196240 311
ENSG00000196242 312
ENSG00000196243 138
ENSG00000196247 436
ENSG00000196248 324
ENSG00000196260 78
ENSG00000196262 165
ENSG00000196263 717
ENSG00000196266 320
ENSG00000196267 559
ENSG00000196268 437
ENSG00000196273 162
ENSG00000196275 959
ENSG00000196277 877
ENSG00000196284 545
ENSG00000196285 136
ENSG00000196289 233
ENSG00000196290 1375
ENSG00000196296 357
ENSG00000196299 563
ENSG00000196302 140
ENSG00000196305 506
ENSG00000196306 338
ENSG00000196312 485
ENSG00000196313 292
ENSG00000196318 511
ENSG00000196323 467
ENSG00000196325 117
ENSG00000196326 3911
ENSG00000196329 329
ENSG00000196331 126
ENSG00000196335 426
ENSG00000196338 835
ENSG00000196341 310
ENSG00000196344 368
ENSG00000196345 485
ENSG00000196347 1132
ENSG00000196350 420
ENSG00000196352 113
ENSG00000196353 537
ENSG00000196357 553
ENSG00000196358 539
ENSG00000196361 359
ENSG00000196363 330
ENSG00000196364 290
ENSG00000196365 759
ENSG00000196366 101
ENSG00000196367 725
ENSG00000196368 164
ENSG00000196371 361
ENSG00000196372 309
ENSG00000196374 126
ENSG00000196376 350
ENSG00000196378 273
ENSG00000196381 687
ENSG00000196383 312
ENSG00000196387 262
ENSG00000196388 515
ENSG00000196391 442
ENSG00000196396 460
ENSG00000196405 810
ENSG00000196406 97
ENSG00000196407 240
ENSG00000196408 998
ENSG00000196409 819
ENSG00000196410 229
ENSG00000196411 998
ENSG00000196415 1150
ENSG00000196417 408
ENSG00000196418 390
ENSG00000196419 655
ENSG00000196420 101
ENSG00000196421 304
ENSG00000196422 3000
ENSG00000196427 351
ENSG00000196428 1073
ENSG00000196431 197
ENSG00000196433 182
ENSG00000196435 180
ENSG00000196437 644
ENSG00000196440 379
ENSG00000196449 327
ENSG00000196453 518
ENSG00000196455 386
ENSG00000196456 483
ENSG00000196458 722
ENSG00000196459 145
ENSG00000196460 1605
ENSG00000196465 173
ENSG00000196466 374
ENSG00000196468 247
ENSG00000196470 523
ENSG00000196475 78
ENSG00000196476 408
ENSG00000196478 384
ENSG00000196482 500
ENSG00000196497 963
ENSG00000196498 2440
ENSG00000196502 1047
ENSG00000196503 186
ENSG00000196504 546
ENSG00000196505 358
ENSG00000196507 227
ENSG00000196510 755
ENSG00000196511 249
ENSG00000196517 635
ENSG00000196526 599
ENSG00000196531 1562
ENSG00000196532 136
ENSG00000196533 199
ENSG00000196535 1530
ENSG00000196539 324
ENSG00000196540 1343
ENSG00000196542 185
ENSG00000196544 97
ENSG00000196547 1144
ENSG00000196549 244
ENSG00000196550 422
ENSG00000196553 422
ENSG00000196557 2377
ENSG00000196559 315
ENSG00000196562 871
ENSG00000196565 147
ENSG00000196567 2626
ENSG00000196569 3075
ENSG00000196570 140
ENSG00000196576 2135
ENSG00000196578 319
ENSG00000196581 545
ENSG00000196584 633
ENSG00000196585 233
ENSG00000196586 1742
ENSG00000196588 570
ENSG00000196589 204
ENSG00000196591 482
ENSG00000196593 614
ENSG00000196596 98
ENSG00000196597 355
ENSG00000196600 322
ENSG00000196604 1075
ENSG00000196605 348
ENSG00000196610 224
ENSG00000196611 508
ENSG00000196614 412
ENSG00000196616 375
ENSG00000196622 401
ENSG00000196624 227
ENSG00000196628 903
ENSG00000196632 2297
ENSG00000196636 336
ENSG00000196639 525
ENSG00000196642 1356
ENSG00000196644 537
ENSG00000196645 124
ENSG00000196646 658
ENSG00000196648 466
ENSG00000196652 545
ENSG00000196653 271
ENSG00000196655 180
ENSG00000196656 115
ENSG00000196659 665
ENSG00000196660 429
ENSG00000196661 313
ENSG00000196663 678
ENSG00000196664 796
ENSG00000196665 1359
ENSG00000196666 173
ENSG00000196668 139
ENSG00000196670 452
ENSG00000196678 725
ENSG00000196683 608
ENSG00000196684 401
ENSG00000196689 253
ENSG00000196693 810
ENSG00000196696 788
ENSG00000196700 993
ENSG00000196703 311
ENSG00000196704 119
ENSG00000196705 570
ENSG00000196711 582
ENSG00000196712 675
ENSG00000196715 163
ENSG00000196724 575
ENSG00000196730 327
ENSG00000196734 110
ENSG00000196735 255
ENSG00000196739 475
ENSG00000196741 711
ENSG00000196743 220
ENSG00000196747 130
ENSG00000196748 126
ENSG00000196754 94
ENSG00000196757 642
ENSG00000196761 616
ENSG00000196763 366
ENSG00000196767 500
ENSG00000196772 314
ENSG00000196774 594
ENSG00000196776 1304
ENSG00000196778 311
ENSG00000196781 264
ENSG00000196782 1153
ENSG00000196785 433
ENSG00000196787 128
ENSG00000196792 1775
ENSG00000196793 522
ENSG00000196800 86
ENSG00000196805 365
ENSG00000196810 1133
ENSG00000196811 493
ENSG00000196812 604
ENSG00000196814 273
ENSG00000196815 464
ENSG00000196821 230
ENSG00000196826 563
ENSG00000196832 315
ENSG00000196834 85
ENSG00000196839 351
ENSG00000196843 1312
ENSG00000196844 1323
ENSG00000196850 302
ENSG00000196859 491
ENSG00000196860 255
ENSG00000196861 927
ENSG00000196862 1766
ENSG00000196865 395
ENSG00000196866 130
ENSG00000196867 407
ENSG00000196872 447
ENSG00000196873 395
ENSG00000196876 1682
ENSG00000196877 565
ENSG00000196878 1798
ENSG00000196890 126
ENSG00000196900 176
ENSG00000196906 312
ENSG00000196908 369
ENSG00000196911 521
ENSG00000196912 94
ENSG00000196914 1522
ENSG00000196917 363
ENSG00000196922 628
ENSG00000196923 596
ENSG00000196924 1213
ENSG00000196932 366
ENSG00000196933 125
ENSG00000196934 1545
ENSG00000196935 158
ENSG00000196936 312
ENSG00000196937 227
ENSG00000196941 70
ENSG00000196943 4069
ENSG00000196944 318
ENSG00000196946 819
ENSG00000196950 307
ENSG00000196954 277
ENSG00000196959 1419
ENSG00000196960 83
ENSG00000196961 154
ENSG00000196963 787
ENSG00000196966 136
ENSG00000196967 1074
ENSG00000196968 479
ENSG00000196972 78
ENSG00000196975 323
ENSG00000196976 525
ENSG00000196981 974
ENSG00000196987 392
ENSG00000196990 167
ENSG00000196998 344
ENSG00000197003 63
ENSG00000197006 291
ENSG00000197008 207
ENSG00000197013 188
ENSG00000197016 3925
ENSG00000197019 340
ENSG00000197020 1325
ENSG00000197021 158
ENSG00000197024 534
ENSG00000197025 1365
ENSG00000197031 85
ENSG00000197034 126
ENSG00000197036 314
ENSG00000197037 498
ENSG00000197042 250
ENSG00000197043 320
ENSG00000197044 595
ENSG00000197045 530
ENSG00000197046 396
ENSG00000197049 184
ENSG00000197050 510
ENSG00000197053 159
ENSG00000197054 746
ENSG00000197056 227
ENSG00000197057 140
ENSG00000197061 103
ENSG00000197062 457
ENSG00000197063 164
ENSG00000197065 3013
ENSG00000197070 388
ENSG00000197077 752
ENSG00000197079 436
ENSG00000197081 1025
ENSG00000197083 279
ENSG00000197084 118
ENSG00000197093 431
ENSG00000197102 4486
ENSG00000197106 736
ENSG00000197110 200
ENSG00000197111 356
ENSG00000197114 167
ENSG00000197119 307
ENSG00000197121 289
ENSG00000197122 232
ENSG00000197123 525
ENSG00000197124 576
ENSG00000197125 309
ENSG00000197128 317
ENSG00000197134 474
ENSG00000197136 2137
ENSG00000197140 790
ENSG00000197142 711
ENSG00000197147 810
ENSG00000197150 752
ENSG00000197153 136
ENSG00000197157 919
ENSG00000197161 309
ENSG00000197162 323
ENSG00000197165 295
ENSG00000197168 841
ENSG00000197170 422
ENSG00000197172 429
ENSG00000197177 377
ENSG00000197181 861
ENSG00000197183 292
ENSG00000197185 151
ENSG00000197191 423
ENSG00000197194 85
ENSG00000197195 376
ENSG00000197202 306
ENSG00000197208 556
ENSG00000197213 496
ENSG00000197217 529
ENSG00000197223 890
ENSG00000197226 1120
ENSG00000197233 322
ENSG00000197238 103
ENSG00000197241 507
ENSG00000197245 344
ENSG00000197249 420
ENSG00000197251 336
ENSG00000197253 304
ENSG00000197256 1352
ENSG00000197261 829
ENSG00000197262 566
ENSG00000197263 308
ENSG00000197265 439
ENSG00000197272 171
ENSG00000197273 209
ENSG00000197275 328
ENSG00000197279 818
ENSG00000197283 451
ENSG00000197284 428
ENSG00000197296 292
ENSG00000197299 500
ENSG00000197302 483
ENSG00000197308 501
ENSG00000197309 312
ENSG00000197312 396
ENSG00000197321 3574
ENSG00000197322 97
ENSG00000197323 653
ENSG00000197324 238
ENSG00000197329 1588
ENSG00000197332 1677
ENSG00000197343 581
ENSG00000197345 149
ENSG00000197353 141
ENSG00000197355 1416
ENSG00000197360 620
ENSG00000197361 434
ENSG00000197362 405
ENSG00000197363 1163
ENSG00000197364 101
ENSG00000197369 168
ENSG00000197371 99
ENSG00000197372 581
ENSG00000197373 117
ENSG00000197375 551
ENSG00000197376 307
ENSG00000197380 774
ENSG00000197381 991
ENSG00000197385 533
ENSG00000197386 690
ENSG00000197403 313
ENSG00000197405 337
ENSG00000197406 273
ENSG00000197408 494
ENSG00000197409 136
ENSG00000197410 859
ENSG00000197414 227
ENSG00000197415 600
ENSG00000197416 127
ENSG00000197417 292
ENSG00000197421 569
ENSG00000197423 376
ENSG00000197428 312
ENSG00000197429 491
ENSG00000197430 179
ENSG00000197437 319
ENSG00000197442 1607
ENSG00000197443 288
ENSG00000197444 429
ENSG00000197445 395
ENSG00000197446 493
ENSG00000197448 633
ENSG00000197451 378
ENSG00000197453 340
ENSG00000197454 312
ENSG00000197459 126
ENSG00000197461 593
ENSG00000197463 127
ENSG00000197465 128
ENSG00000197467 550
ENSG00000197471 221
ENSG00000197472 519
ENSG00000197479 800
ENSG00000197483 461
ENSG00000197487 522
ENSG00000197496 387
ENSG00000197497 261
ENSG00000197498 253
ENSG00000197503 468
ENSG00000197506 658
ENSG00000197511 128
ENSG00000197518 183
ENSG00000197520 213
ENSG00000197530 1006
ENSG00000197532 313
ENSG00000197533 502
ENSG00000197535 1341
ENSG00000197536 323
ENSG00000197540 578
ENSG00000197548 275
ENSG00000197549 478
ENSG00000197555 240
ENSG00000197557 361
ENSG00000197558 243
ENSG00000197561 607
ENSG00000197562 278
ENSG00000197563 423
ENSG00000197565 1685
ENSG00000197566 536
ENSG00000197568 414
ENSG00000197576 443
ENSG00000197578 138
ENSG00000197579 322
ENSG00000197580 547
ENSG00000197582 560
ENSG00000197584 191
ENSG00000197586 428
ENSG00000197587 185
ENSG00000197588 709
ENSG00000197591 326
ENSG00000197592 529
ENSG00000197594 803
ENSG00000197595 303
ENSG00000197597 257
ENSG00000197599 210
ENSG00000197601 329
ENSG00000197603 639
ENSG00000197604 495
ENSG00000197608 716
ENSG00000197614 255
ENSG00000197616 1939
ENSG00000197617 301
ENSG00000197619 617
ENSG00000197620 264
ENSG00000197621 314
ENSG00000197622 482
ENSG00000197627 306
ENSG00000197629 2042
ENSG00000197632 123
ENSG00000197635 737
ENSG00000197639 507
ENSG00000197641 405
ENSG00000197646 290
ENSG00000197647 652
ENSG00000197651 706
ENSG00000197653 177
ENSG00000197657 509
ENSG00000197658 686
ENSG00000197665 166
ENSG00000197681 549
ENSG00000197683 254
ENSG00000197689 210
ENSG00000197694 2418
ENSG00000197696 390
ENSG00000197697 125
ENSG00000197701 807
ENSG00000197702 59
ENSG00000197704 320
ENSG00000197705 604
ENSG00000197706 312
ENSG00000197711 543
ENSG00000197712 435
ENSG00000197713 264
ENSG00000197714 522
ENSG00000197721 101
ENSG00000197723 196
ENSG00000197724 403
ENSG00000197728 115
ENSG00000197734 125
ENSG00000197745 90
ENSG00000197746 873
ENSG00000197747 114
ENSG00000197748 307
ENSG00000197753 226
ENSG00000197756 105
ENSG00000197757 222
ENSG00000197763 524
ENSG00000197766 764
ENSG00000197768 338
ENSG00000197769 125
ENSG00000197771 898
ENSG00000197774 570
ENSG00000197775 244
ENSG00000197776 354
ENSG00000197779 273
ENSG00000197780 161
ENSG00000197782 302
ENSG00000197785 1458
ENSG00000197786 314
ENSG00000197790 319
ENSG00000197798 357
ENSG00000197800 769
ENSG00000197808 562
ENSG00000197816 1035
ENSG00000197818 725
ENSG00000197822 264
ENSG00000197826 1062
ENSG00000197837 103
ENSG00000197838 494
ENSG00000197839 511
ENSG00000197841 692
ENSG00000197846 125
ENSG00000197847 408
ENSG00000197848 897
ENSG00000197849 314
ENSG00000197851 198
ENSG00000197852 125
ENSG00000197857 803
ENSG00000197858 319
ENSG00000197859 525
ENSG00000197860 313
ENSG00000197863 425
ENSG00000197865 595
ENSG00000197870 416
ENSG00000197872 779
ENSG00000197879 1136
ENSG00000197880 169
ENSG00000197885 621
ENSG00000197887 325
ENSG00000197888 530
ENSG00000197889 1274
ENSG00000197891 550
ENSG00000197892 1805
ENSG00000197893 568
ENSG00000197894 374
ENSG00000197896 1347
ENSG00000197901 557
ENSG00000197903 126
ENSG00000197905 435
ENSG00000197910 89
ENSG00000197912 308
ENSG00000197914 103
ENSG00000197915 307
ENSG00000197919 189
ENSG00000197921 221
ENSG00000197927 296
ENSG00000197928 588
ENSG00000197930 925
ENSG00000197932 165
ENSG00000197933 412
ENSG00000197935 666
ENSG00000197937 294
ENSG00000197938 313
ENSG00000197943 1290
ENSG00000197948 426
ENSG00000197951 446
ENSG00000197953 408
ENSG00000197956 92
ENSG00000197958 178
ENSG00000197959 870
ENSG00000197961 383
ENSG00000197964 598
ENSG00000197965 176
ENSG00000197969 208
ENSG00000197971 472
ENSG00000197976 645
ENSG00000197977 279
ENSG00000197978 432
ENSG00000197980 172
ENSG00000197982 90
ENSG00000197989 108
ENSG00000197990 522
ENSG00000197991 1148
ENSG00000197992 247
ENSG00000197993 624
ENSG00000197995 373
ENSG00000197996 663
ENSG00000198000 257
ENSG00000198001 596
ENSG00000198003 1101
ENSG00000198010 977
ENSG00000198013 521
ENSG00000198015 395
ENSG00000198018 484
ENSG00000198019 374
ENSG00000198021 97
ENSG00000198022 299
ENSG00000198026 680
ENSG00000198028 538
ENSG00000198033 450
ENSG00000198034 243
ENSG00000198035 663
ENSG00000198039 655
ENSG00000198040 428
ENSG00000198042 725
ENSG00000198046 613
ENSG00000198049 418
ENSG00000198050 126
ENSG00000198053 1683
ENSG00000198054 190
ENSG00000198055 590
ENSG00000198056 933
ENSG00000198060 410
ENSG00000198062 594
ENSG00000198064 1356
ENSG00000198068 310
ENSG00000198074 325
ENSG00000198075 304
ENSG00000198077 494
ENSG00000198081 913
ENSG00000198082 130
ENSG00000198083 160
ENSG00000198087 173
ENSG00000198088 544
ENSG00000198089 86
ENSG00000198090 186
ENSG00000198092 423
ENSG00000198093 568
ENSG00000198099 375
ENSG00000198104 315
ENSG00000198105 458
ENSG00000198106 375
ENSG00000198108 775
ENSG00000198113 76
ENSG00000198118 312
ENSG00000198121 132
ENSG00000198125 376
ENSG00000198128 312
ENSG00000198129 66
ENSG00000198130 490
ENSG00000198131 600
ENSG00000198133 495
ENSG00000198142 793
ENSG00000198146 540
ENSG00000198153 475
ENSG00000198155 503
ENSG00000198156 221
ENSG00000198157 260
ENSG00000198160 468
ENSG00000198161 719
ENSG00000198162 653
ENSG00000198168 2214
ENSG00000198169 560
ENSG00000198171 436
ENSG00000198173 645
ENSG00000198176 502
ENSG00000198178 237
ENSG00000198182 792
ENSG00000198183 493
ENSG00000198185 665
ENSG00000198189 575
ENSG00000198198 598
ENSG00000198203 296
ENSG00000198205 277
ENSG00000198208 311
ENSG00000198211 445
ENSG00000198216 2161
ENSG00000198218 431
ENSG00000198221 254
ENSG00000198223 554
ENSG00000198231 622
ENSG00000198237 125
ENSG00000198242 128
ENSG00000198246 456
ENSG00000198250 489
ENSG00000198252 313
ENSG00000198258 174
ENSG00000198265 327
ENSG00000198270 351
ENSG00000198271 166
ENSG00000198274 221
ENSG00000198276 261
ENSG00000198283 314
ENSG00000198284 164
ENSG00000198286 1032
ENSG00000198298 852
ENSG00000198300 708
ENSG00000198301 929
ENSG00000198305 265
ENSG00000198307 115
ENSG00000198315 626
ENSG00000198324 329
ENSG00000198326 469
ENSG00000198327 103
ENSG00000198329 550
ENSG00000198331 277
ENSG00000198336 195
ENSG00000198339 103
ENSG00000198342 626
ENSG00000198346 903
ENSG00000198353 330
ENSG00000198354 463
ENSG00000198355 311
ENSG00000198356 876
ENSG00000198358 75
ENSG00000198359 377
ENSG00000198363 369
ENSG00000198366 136
ENSG00000198369 444
ENSG00000198373 922
ENSG00000198374 130
ENSG00000198380 385
ENSG00000198382 1347
ENSG00000198390 112
ENSG00000198393 456
ENSG00000198397 85
ENSG00000198398 350
ENSG00000198399 1721
ENSG00000198400 344
ENSG00000198408 942
ENSG00000198416 769
ENSG00000198417 61
ENSG00000198420 512
ENSG00000198431 331
ENSG00000198435 1730
ENSG00000198440 517
ENSG00000198443 98
ENSG00000198444 371
ENSG00000198445 557
ENSG00000198452 314
ENSG00000198453 647
ENSG00000198454 394
ENSG00000198455 799
ENSG00000198457 462
ENSG00000198464 524
ENSG00000198466 402
ENSG00000198467 284
ENSG00000198468 386
ENSG00000198471 263
ENSG00000198477 542
ENSG00000198478 114
ENSG00000198482 903
ENSG00000198483 272
ENSG00000198487 1188
ENSG00000198488 378
ENSG00000198492 559
ENSG00000198493 715
ENSG00000198496 966
ENSG00000198498 186
ENSG00000198502 266
ENSG00000198513 471
ENSG00000198515 81
ENSG00000198517 162
ENSG00000198518 103
ENSG00000198520 107
ENSG00000198521 821
ENSG00000198522 262
ENSG00000198523 139
ENSG00000198526 392
ENSG00000198535 485
ENSG00000198538 533
ENSG00000198542 552
ENSG00000198546 683
ENSG00000198551 528
ENSG00000198553 932
ENSG00000198554 3184
ENSG00000198556 615
ENSG00000198558 103
ENSG00000198561 781
ENSG00000198563 522
ENSG00000198566 491
ENSG00000198569 690
ENSG00000198570 409
ENSG00000198573 103
ENSG00000198574 128
ENSG00000198576 167
ENSG00000198585 164
ENSG00000198586 449
ENSG00000198589 230
ENSG00000198590 229
ENSG00000198594 1265
ENSG00000198597 1301
ENSG00000198598 607
ENSG00000198601 312
ENSG00000198604 192
ENSG00000198610 323
ENSG00000198612 264
ENSG00000198614 94
ENSG00000198618 458
ENSG00000198624 335
ENSG00000198625 491
ENSG00000198626 5038
ENSG00000198632 264
ENSG00000198633 130
ENSG00000198637 52
ENSG00000198641 578
ENSG00000198642 620
ENSG00000198643 227
ENSG00000198646 579
ENSG00000198648 465
ENSG00000198650 1935
ENSG00000198657 313
ENSG00000198658 310
ENSG00000198663 340
ENSG00000198668 149
ENSG00000198669 395
ENSG00000198670 366
ENSG00000198673 133
ENSG00000198674 311
ENSG00000198677 189
ENSG00000198680 1543
ENSG00000198681 403
ENSG00000198682 624
ENSG00000198685 440
ENSG00000198689 896
ENSG00000198690 650
ENSG00000198691 1704
ENSG00000198692 144
ENSG00000198695 603
ENSG00000198700 1037
ENSG00000198704 221
ENSG00000198707 1941
ENSG00000198711 239
ENSG00000198712 513
ENSG00000198715 208
ENSG00000198716 84
ENSG00000198718 1019
ENSG00000198719 383
ENSG00000198720 590
ENSG00000198721 738
ENSG00000198722 1703
ENSG00000198723 657
ENSG00000198727 286
ENSG00000198728 567
ENSG00000198729 147
ENSG00000198730 635
ENSG00000198732 294
ENSG00000198734 987
ENSG00000198736 235
ENSG00000198738 275
ENSG00000198739 516
ENSG00000198740 505
ENSG00000198742 513
ENSG00000198743 672
ENSG00000198744 1465
ENSG00000198746 528
ENSG00000198750 329
ENSG00000198752 1732
ENSG00000198753 1838
ENSG00000198754 159
ENSG00000198755 563
ENSG00000198756 622
ENSG00000198758 715
ENSG00000198759 452
ENSG00000198762 222
ENSG00000198763 2090
ENSG00000198765 134
ENSG00000198767 414
ENSG00000198768 514
ENSG00000198771 756
ENSG00000198774 419
ENSG00000198780 195
ENSG00000198783 432
ENSG00000198785 121
ENSG00000198786 459
ENSG00000198788 189
ENSG00000198791 557
ENSG00000198792 413
ENSG00000198793 399
ENSG00000198794 229
ENSG00000198795 540
ENSG00000198796 1244
ENSG00000198797 224
ENSG00000198798 319
ENSG00000198799 1093
ENSG00000198802 227
ENSG00000198804 90
ENSG00000198805 176
ENSG00000198807 450
ENSG00000198812 2863
ENSG00000198814 529
ENSG00000198815 574
ENSG00000198816 532
ENSG00000198818 221
ENSG00000198820 97
ENSG00000198821 182
ENSG00000198822 872
ENSG00000198824 1081
ENSG00000198825 587
ENSG00000198826 1101
ENSG00000198829 432
ENSG00000198830 90
ENSG00000198832 94
ENSG00000198833 165
ENSG00000198835 396
ENSG00000198836 342
ENSG00000198838 4965
ENSG00000198839 614
ENSG00000198840 347
ENSG00000198841 212
ENSG00000198842 211
ENSG00000198843 189
ENSG00000198844 1544
ENSG00000198846 621
ENSG00000198848 571
ENSG00000198851 171
ENSG00000198853 902
ENSG00000198854 224
ENSG00000198855 364
ENSG00000198856 757
ENSG00000198858 679
ENSG00000198860 582
ENSG00000198862 1969
ENSG00000198863 473
ENSG00000198864 187
ENSG00000198865 595
ENSG00000198868 115
ENSG00000198870 348
ENSG00000198873 578
ENSG00000198874 668
ENSG00000198876 395
ENSG00000198877 320
ENSG00000198879 866
ENSG00000198881 323
ENSG00000198883 463
ENSG00000198885 410
ENSG00000198886 98
ENSG00000198887 1288
ENSG00000198888 1749
ENSG00000198889 453
ENSG00000198890 637
ENSG00000198892 238
ENSG00000198894 2601
ENSG00000198898 286
ENSG00000198899 215
ENSG00000198900 601
ENSG00000198901 309
ENSG00000198904 382
ENSG00000198908 189
ENSG00000198909 619
ENSG00000198910 196
ENSG00000198911 1147
ENSG00000198912 1530
ENSG00000198914 443
ENSG00000198915 473
ENSG00000198917 232
ENSG00000198918 51
ENSG00000198919 867
ENSG00000198920 521
ENSG00000198924 337
ENSG00000198925 703
ENSG00000198929 348
ENSG00000198930 493
ENSG00000198931 356
ENSG00000198932 478
ENSG00000198933 729
ENSG00000198934 741
ENSG00000198937 121
ENSG00000198938 227
ENSG00000198939 868
ENSG00000198944 389
ENSG00000198945 705
ENSG00000198946 188
ENSG00000198947 340
ENSG00000198948 1114
ENSG00000198951 494
ENSG00000198952 3657
ENSG00000198954 419
ENSG00000198959 817
ENSG00000198960 558
ENSG00000198961 643
ENSG00000198963 556
ENSG00000198964 483
ENSG00000198965 319
ENSG00000198967 326
ENSG00000203326 264
ENSG00000203369 442
ENSG00000203485 918
ENSG00000203581 312
ENSG00000203618 626
ENSG00000203621 378
ENSG00000203622 294
ENSG00000203623 141
ENSG00000203624 196
ENSG00000203661 320
ENSG00000203663 345
ENSG00000203664 314
ENSG00000203666 211
ENSG00000203667 834
ENSG00000203668 653
ENSG00000203685 408
ENSG00000203689 218
ENSG00000203690 1488
ENSG00000203691 125
ENSG00000203693 3507
ENSG00000203694 3507
ENSG00000203697 813
ENSG00000203705 761
ENSG00000203706 294
ENSG00000203710 569
ENSG00000203711 715
ENSG00000203721 94
ENSG00000203722 1097
ENSG00000203724 182
ENSG00000203727 520
ENSG00000203729 246
ENSG00000203730 631
ENSG00000203733 370
ENSG00000203734 250
ENSG00000203737 362
ENSG00000203740 223
ENSG00000203744 227
ENSG00000203747 310
ENSG00000203756 641
ENSG00000203757 324
ENSG00000203759 1390
ENSG00000203760 287
ENSG00000203772 664
ENSG00000203773 333
ENSG00000203778 990
ENSG00000203780 2048
ENSG00000203782 852
ENSG00000203783 274
ENSG00000203784 388
ENSG00000203785 72
ENSG00000203786 369
ENSG00000203791 318
ENSG00000203795 274
ENSG00000203796 125
ENSG00000203797 347
ENSG00000203798 195
ENSG00000203799 396
ENSG00000203800 460
ENSG00000203804 98
ENSG00000203805 524
ENSG00000203811 136
ENSG00000203812 130
ENSG00000203813 136
ENSG00000203814 126
ENSG00000203815 169
ENSG00000203820 280
ENSG00000203827 670
ENSG00000203832 670
ENSG00000203833 699
ENSG00000203834 440
ENSG00000203835 310
ENSG00000203836 942
ENSG00000203837 469
ENSG00000203839 153
ENSG00000203843 204
ENSG00000203847 158
ENSG00000203849 233
ENSG00000203850 75
ENSG00000203852 136
ENSG00000203857 254
ENSG00000203858 169
ENSG00000203859 373
ENSG00000203864 357
ENSG00000203867 1125
ENSG00000203869 960
ENSG00000203870 361
ENSG00000203871 329
ENSG00000203872 97
ENSG00000203877 151
ENSG00000203879 454
ENSG00000203880 357
ENSG00000203883 414
ENSG00000203887 137
ENSG00000203896 127
ENSG00000203897 508
ENSG00000203902 399
ENSG00000203907 494
ENSG00000203908 230
ENSG00000203909 304
ENSG00000203910 158
ENSG00000203923 494
ENSG00000203924 72
ENSG00000203926 512
ENSG00000203929 103
ENSG00000203933 79
ENSG00000203936 3144
ENSG00000203937 3144
ENSG00000203939 639
ENSG00000203940 3144
ENSG00000203942 229
ENSG00000203943 201
ENSG00000203946 189
ENSG00000203947 189
ENSG00000203948 189
ENSG00000203950 530
ENSG00000203951 122
ENSG00000203952 386
ENSG00000203963 129
ENSG00000203965 1501
ENSG00000203970 87
ENSG00000203972 294
ENSG00000203975 288
ENSG00000203976 288
ENSG00000203977 288
ENSG00000203978 288
ENSG00000203979 189
ENSG00000203981 288
ENSG00000203983 288
ENSG00000203985 947
ENSG00000203993 98
ENSG00000203995 858
ENSG00000204001 163
ENSG00000204003 176
ENSG00000204006 297
ENSG00000204007 371
ENSG00000204010 442
ENSG00000204011 531
ENSG00000204014 223
ENSG00000204018 78
ENSG00000204019 588
ENSG00000204020 423
ENSG00000204021 366
ENSG00000204022 460
ENSG00000204025 512
ENSG00000204033 623
ENSG00000204037 716
ENSG00000204043 878
ENSG00000204052 259
ENSG00000204053 364
ENSG00000204057 75
ENSG00000204060 505
ENSG00000204065 215
ENSG00000204070 158
ENSG00000204071 206
ENSG00000204075 234
ENSG00000204082 81
ENSG00000204084 412
ENSG00000204086 121
ENSG00000204099 428
ENSG00000204103 352
ENSG00000204104 442
ENSG00000204105 486
ENSG00000204110 163
ENSG00000204113 206
ENSG00000204116 476
ENSG00000204118 182
ENSG00000204119 183
ENSG00000204120 1035
ENSG00000204128 1288
ENSG00000204130 708
ENSG00000204131 1610
ENSG00000204136 662
ENSG00000204138 559
ENSG00000204140 100
ENSG00000204147 375
ENSG00000204148 185
ENSG00000204149 663
ENSG00000204150 658
ENSG00000204152 248
ENSG00000204154 201
ENSG00000204157 260
ENSG00000204160 632
ENSG00000204161 172
ENSG00000204165 111
ENSG00000204169 663
ENSG00000204172 703
ENSG00000204173 69
ENSG00000204174 381
ENSG00000204175 1008
ENSG00000204176 555
ENSG00000204178 5938
ENSG00000204179 420
ENSG00000204183 364
ENSG00000204186 217
ENSG00000204187 167
ENSG00000204188 318
ENSG00000204193 330
ENSG00000204195 512
ENSG00000204197 792
ENSG00000204209 740
ENSG00000204210 634
ENSG00000204217 685
ENSG00000204218 777
ENSG00000204219 299
ENSG00000204220 129
ENSG00000204222 422
ENSG00000204227 985
ENSG00000204228 261
ENSG00000204231 533
ENSG00000204237 145
ENSG00000204241 154
ENSG00000204245 318
ENSG00000204246 318
ENSG00000204248 1806
ENSG00000204252 250
ENSG00000204256 801
ENSG00000204257 261
ENSG00000204261 219
ENSG00000204262 1838
ENSG00000204264 276
ENSG00000204267 241
ENSG00000204271 262
ENSG00000204272 78
ENSG00000204273 250
ENSG00000204276 255
ENSG00000204278 79
ENSG00000204279 188
ENSG00000204290 289
ENSG00000204291 166
ENSG00000204293 326
ENSG00000204296 159
ENSG00000204298 311
ENSG00000204299 311
ENSG00000204300 1888
ENSG00000204301 2321
ENSG00000204304 430
ENSG00000204305 404
ENSG00000204308 180
ENSG00000204310 283
ENSG00000204311 708
ENSG00000204313 254
ENSG00000204314 306
ENSG00000204315 570
ENSG00000204316 423
ENSG00000204319 1691
ENSG00000204330 335
ENSG00000204332 215
ENSG00000204334 180
ENSG00000204335 784
ENSG00000204338 978
ENSG00000204343 520
ENSG00000204344 305
ENSG00000204345 205
ENSG00000204347 506
ENSG00000204348 396
ENSG00000204352 402
ENSG00000204356 380
ENSG00000204359 80
ENSG00000204361 547
ENSG00000204363 99
ENSG00000204364 752
ENSG00000204365 154
ENSG00000204366 459
ENSG00000204368 188
ENSG00000204370 280
ENSG00000204371 1267
ENSG00000204375 160
ENSG00000204376 160
ENSG00000204377 156
ENSG00000204379 160
ENSG00000204381 398
ENSG00000204382 102
ENSG00000204385 710
ENSG00000204386 238
ENSG00000204387 148
ENSG00000204388 641
ENSG00000204389 641
ENSG00000204390 390
ENSG00000204392 133
ENSG00000204393 211
ENSG00000204394 1264
ENSG00000204396 891
ENSG00000204397 1004
ENSG00000204399 498
ENSG00000204403 521
ENSG00000204406 580
ENSG00000204410 936
ENSG00000204414 207
ENSG00000204420 241
ENSG00000204421 125
ENSG00000204424 133
ENSG00000204427 356
ENSG00000204428 150
ENSG00000204434 376
ENSG00000204435 350
ENSG00000204437 218
ENSG00000204438 1132
ENSG00000204442 398
ENSG00000204444 343
ENSG00000204446 369
ENSG00000204449 142
ENSG00000204450 353
ENSG00000204455 456
ENSG00000204463 2157
ENSG00000204464 169
ENSG00000204466 1065
ENSG00000204472 147
ENSG00000204474 33
ENSG00000204475 276
ENSG00000204478 410
ENSG00000204479 474
ENSG00000204480 479
ENSG00000204481 474
ENSG00000204482 97
ENSG00000204485 476
ENSG00000204486 475
ENSG00000204487 205
ENSG00000204488 426
ENSG00000204490 233
ENSG00000204491 474
ENSG00000204495 483
ENSG00000204496 233
ENSG00000204501 474
ENSG00000204502 478
ENSG00000204503 474
ENSG00000204505 474
ENSG00000204507 479
ENSG00000204508 475
ENSG00000204509 476
ENSG00000204510 476
ENSG00000204511 119
ENSG00000204513 474
ENSG00000204514 363
ENSG00000204516 383
ENSG00000204518 407
ENSG00000204519 422
ENSG00000204520 976
ENSG00000204524 664
ENSG00000204525 362
ENSG00000204527 424
ENSG00000204528 136
ENSG00000204531 360
ENSG00000204532 495
ENSG00000204536 782
ENSG00000204540 147
ENSG00000204542 325
ENSG00000204544 566
ENSG00000204548 84
ENSG00000204552 2353
ENSG00000204560 795
ENSG00000204561 593
ENSG00000204564 315
ENSG00000204566 136
ENSG00000204568 258
ENSG00000204569 351
ENSG00000204571 202
ENSG00000204572 155
ENSG00000204574 845
ENSG00000204576 188
ENSG00000204577 299
ENSG00000204580 913
ENSG00000204583 305
ENSG00000204590 607
ENSG00000204595 116
ENSG00000204596 154
ENSG00000204597 617
ENSG00000204599 518
ENSG00000204604 595
ENSG00000204609 317
ENSG00000204610 465
ENSG00000204611 731
ENSG00000204612 325
ENSG00000204613 242
ENSG00000204614 518
ENSG00000204616 425
ENSG00000204618 420
ENSG00000204619 126
ENSG00000204624 888
ENSG00000204628 69
ENSG00000204632 338
ENSG00000204633 894
ENSG00000204634 293
ENSG00000204640 299
ENSG00000204642 358
ENSG00000204644 310
ENSG00000204645 188
ENSG00000204646 579
ENSG00000204648 187
ENSG00000204650 252
ENSG00000204653 553
ENSG00000204659 126
ENSG00000204660 353
ENSG00000204661 197
ENSG00000204662 147
ENSG00000204663 138
ENSG00000204669 80
ENSG00000204671 732
ENSG00000204673 292
ENSG00000204674 446
ENSG00000204677 387
ENSG00000204681 454
ENSG00000204682 145
ENSG00000204683 1229
ENSG00000204686 312
ENSG00000204687 378
ENSG00000204688 316
ENSG00000204689 312
ENSG00000204690 322
ENSG00000204693 3924
ENSG00000204694 315
ENSG00000204695 311
ENSG00000204700 312
ENSG00000204702 316
ENSG00000204703 357
ENSG00000204704 320
ENSG00000204705 411
ENSG00000204710 313
ENSG00000204711 228
ENSG00000204713 513
ENSG00000204716 1011
ENSG00000204740 155
ENSG00000204748 542
ENSG00000204763 362
ENSG00000204764 620
ENSG00000204767 148
ENSG00000204779 416
ENSG00000204790 395
ENSG00000204793 416
ENSG00000204794 228
ENSG00000204801 352
ENSG00000204802 94
ENSG00000204804 469
ENSG00000204805 215
ENSG00000204807 126
ENSG00000204814 347
ENSG00000204815 582
ENSG00000204816 97
ENSG00000204817 97
ENSG00000204822 123
ENSG00000204824 75
ENSG00000204828 417
ENSG00000204829 395
ENSG00000204833 375
ENSG00000204836 94
ENSG00000204837 97
ENSG00000204838 456
ENSG00000204839 146
ENSG00000204840 1347
ENSG00000204842 1075
ENSG00000204843 178
ENSG00000204844 127
ENSG00000204847 309
ENSG00000204848 1347
ENSG00000204849 159
ENSG00000204851 439
ENSG00000204852 160
ENSG00000204856 116
ENSG00000204859 371
ENSG00000204860 235
ENSG00000204866 110
ENSG00000204869 125
ENSG00000204872 286
ENSG00000204873 174
ENSG00000204875 63
ENSG00000204877 201
ENSG00000204882 355
ENSG00000204889 431
ENSG00000204897 525
ENSG00000204899 107
ENSG00000204904 633
ENSG00000204909 85
ENSG00000204913 963
ENSG00000204914 221
ENSG00000204916 221
ENSG00000204917 221
ENSG00000204918 221
ENSG00000204919 564
ENSG00000204920 437
ENSG00000204922 347
ENSG00000204923 452
ENSG00000204928 290
ENSG00000204930 606
ENSG00000204936 583
ENSG00000204941 335
ENSG00000204946 699
ENSG00000204947 1284
ENSG00000204950 88
ENSG00000204952 255
ENSG00000204954 262
ENSG00000204955 931
ENSG00000204956 1007
ENSG00000204957 122
ENSG00000204961 950
ENSG00000204962 937
ENSG00000204963 950
ENSG00000204964 936
ENSG00000204965 947
ENSG00000204967 950
ENSG00000204968 948
ENSG00000204969 950
ENSG00000204970 1310
ENSG00000204973 684
ENSG00000204977 468
ENSG00000204978 627
ENSG00000204979 267
ENSG00000204982 247
ENSG00000204983 754
ENSG00000204986 613
ENSG00000204987 315
ENSG00000204991 756
ENSG00000205002 552
ENSG00000205011 1706
ENSG00000205017 93
ENSG00000205019 505
ENSG00000205020 92
ENSG00000205021 93
ENSG00000205022 3160
ENSG00000205025 200
ENSG00000205029 314
ENSG00000205030 311
ENSG00000205034 43
ENSG00000205036 515
ENSG00000205038 149
ENSG00000205045 418
ENSG00000205046 328
ENSG00000205054 454
ENSG00000205056 196
ENSG00000205057 346
ENSG00000205060 401
ENSG00000205073 134
ENSG00000205076 136
ENSG00000205078 595
ENSG00000205081 233
ENSG00000205084 475
ENSG00000205085 344
ENSG00000205089 323
ENSG00000205090 356
ENSG00000205094 252
ENSG00000205095 424
ENSG00000205097 282
ENSG00000205100 839
ENSG00000205108 556
ENSG00000205111 592
ENSG00000205115 163
ENSG00000205116 555
ENSG00000205126 501
ENSG00000205129 113
ENSG00000205133 216
ENSG00000205138 104
ENSG00000205141 610
ENSG00000205143 561
ENSG00000205148 451
ENSG00000205155 199
ENSG00000205166 462
ENSG00000205174 133
ENSG00000205177 169
ENSG00000205184 437
ENSG00000205186 132
ENSG00000205189 429
ENSG00000205191 169
ENSG00000205208 186
ENSG00000205209 468
ENSG00000205212 164
ENSG00000205213 433
ENSG00000205215 413
ENSG00000205217 352
ENSG00000205220 919
ENSG00000205221 191
ENSG00000205238 258
ENSG00000205245 555
ENSG00000205250 465
ENSG00000205267 337
ENSG00000205268 150
ENSG00000205269 144
ENSG00000205271 124
ENSG00000205275 208
ENSG00000205279 82
ENSG00000205281 432
ENSG00000205301 346
ENSG00000205302 428
ENSG00000205307 153
ENSG00000205309 428
ENSG00000205318 453
ENSG00000205323 224
ENSG00000205325 167
ENSG00000205327 312
ENSG00000205328 313
ENSG00000205329 312
ENSG00000205330 331
ENSG00000205336 319
ENSG00000205339 1097
ENSG00000205351 221
ENSG00000205352 1215
ENSG00000205356 1029
ENSG00000205358 62
ENSG00000205359 848
ENSG00000205361 61
ENSG00000205362 267
ENSG00000205363 385
ENSG00000205364 61
ENSG00000205403 1231
ENSG00000205406 953
ENSG00000205409 315
ENSG00000205410 101
ENSG00000205413 415
ENSG00000205414 83
ENSG00000205418 196
ENSG00000205420 590
ENSG00000205423 261
ENSG00000205426 456
ENSG00000205432 674
ENSG00000205436 105
ENSG00000205439 259
ENSG00000205441 365
ENSG00000205442 1079
ENSG00000205445 282
ENSG00000205456 132
ENSG00000205457 132
ENSG00000205463 567
ENSG00000205464 243
ENSG00000205476 202
ENSG00000205482 312
ENSG00000205494 312
ENSG00000205495 350
ENSG00000205496 312
ENSG00000205497 313
ENSG00000205502 369
ENSG00000205505 265
ENSG00000205506 265
ENSG00000205509 265
ENSG00000205510 314
ENSG00000205515 109
ENSG00000205517 777
ENSG00000205527 597
ENSG00000205531 506
ENSG00000205534 159
ENSG00000205542 44
ENSG00000205544 223
ENSG00000205549 342
ENSG00000205560 773
ENSG00000205570 140
ENSG00000205571 2005
ENSG00000205572 110
ENSG00000205575 140
ENSG00000205578 1249
ENSG00000205580 258
ENSG00000205581 211
ENSG00000205583 134
ENSG00000205592 646
ENSG00000205593 608
ENSG00000205595 574
ENSG00000205609 814
ENSG00000205629 509
ENSG00000205639 393
ENSG00000205642 139
ENSG00000205643 105
ENSG00000205649 57
ENSG00000205659 868
ENSG00000205667 525
ENSG00000205669 421
ENSG00000205670 58
ENSG00000205678 259
ENSG00000205683 353
ENSG00000205693 544
ENSG00000205704 165
ENSG00000205707 91
ENSG00000205710 148
ENSG00000205717 194
ENSG00000205718 208
ENSG00000205726 2671
ENSG00000205730 555
ENSG00000205744 426
ENSG00000205751 177
ENSG00000205755 422
ENSG00000205758 1403
ENSG00000205765 156
ENSG00000205771 629
ENSG00000205773 672
ENSG00000205775 116
ENSG00000205777 108
ENSG00000205784 418
ENSG00000205794 841
ENSG00000205795 381
ENSG00000205804 221
ENSG00000205808 428
ENSG00000205809 233
ENSG00000205810 216
ENSG00000205822 140
ENSG00000205830 634
ENSG00000205832 233
ENSG00000205835 130
ENSG00000205838 1316
ENSG00000205846 188
ENSG00000205850 262
ENSG00000205853 111
ENSG00000205856 107
ENSG00000205857 362
ENSG00000205858 182
ENSG00000205861 415
ENSG00000205864 237
ENSG00000205865 349
ENSG00000205867 278
ENSG00000205869 191
ENSG00000205872 522
ENSG00000205879 464
ENSG00000205882 61
ENSG00000205883 66
ENSG00000205884 77
ENSG00000205890 122
ENSG00000205899 651
ENSG00000205903 666
ENSG00000205916 558
ENSG00000205918 556
ENSG00000205922 485
ENSG00000205923 742
ENSG00000205927 271
ENSG00000205928 790
ENSG00000205929 290
ENSG00000205930 81
ENSG00000205937 494
ENSG00000205940 471
ENSG00000205944 744
ENSG00000205946 530
ENSG00000205947 530
ENSG00000205955 418
ENSG00000205962 653
ENSG00000205978 1105
ENSG00000205981 95
ENSG00000205989 87
ENSG00000206011 496
ENSG00000206013 133
ENSG00000206023 464
ENSG00000206026 391
ENSG00000206032 398
ENSG00000206033 251
ENSG00000206034 168
ENSG00000206043 248
ENSG00000206044 540
ENSG00000206046 496
ENSG00000206047 94
ENSG00000206052 306
ENSG00000206053 357
ENSG00000206069 147
ENSG00000206072 397
ENSG00000206073 391
ENSG00000206075 390
ENSG00000206077 531
ENSG00000206083 720
ENSG00000206102 63
ENSG00000206104 65
ENSG00000206105 44
ENSG00000206106 48
ENSG00000206107 210
ENSG00000206114 85
ENSG00000206115 1286
ENSG00000206120 292
ENSG00000206123 309
ENSG00000206125 526
ENSG00000206127 295
ENSG00000206128 126
ENSG00000206138 168
ENSG00000206140 160
ENSG00000206141 168
ENSG00000206148 1462
ENSG00000206150 147
ENSG00000206151 104
ENSG00000206156 201
ENSG00000206171 199
ENSG00000206172 142
ENSG00000206176 121
ENSG00000206177 147
ENSG00000206181 772
ENSG00000206190 475
ENSG00000206192 241
ENSG00000206199 128
ENSG00000206203 367
ENSG00000206206 280
ENSG00000206207 741
ENSG00000206208 448
ENSG00000206210 777
ENSG00000206211 129
ENSG00000206212 152
ENSG00000206214 723
ENSG00000206215 406
ENSG00000206216 261
ENSG00000206217 749
ENSG00000206218 462
ENSG00000206224 258
ENSG00000206225 260
ENSG00000206226 263
ENSG00000206229 266
ENSG00000206232 276
ENSG00000206233 808
ENSG00000206234 276
ENSG00000206235 686
ENSG00000206236 255
ENSG00000206237 261
ENSG00000206239 255
ENSG00000206240 266
ENSG00000206241 266
ENSG00000206246 160
ENSG00000206247 430
ENSG00000206253 404
ENSG00000206254 180
ENSG00000206255 283
ENSG00000206256 302
ENSG00000206257 87
ENSG00000206258 311
ENSG00000206260 101
ENSG00000206262 290
ENSG00000206265 368
ENSG00000206266 538
ENSG00000206268 380
ENSG00000206269 653
ENSG00000206270 415
ENSG00000206279 740
ENSG00000206280 634
ENSG00000206281 468
ENSG00000206282 768
ENSG00000206283 783
ENSG00000206285 378
ENSG00000206286 444
ENSG00000206287 406
ENSG00000206288 469
ENSG00000206289 533
ENSG00000206291 255
ENSG00000206292 250
ENSG00000206293 261
ENSG00000206294 261
ENSG00000206296 219
ENSG00000206297 898
ENSG00000206298 277
ENSG00000206299 686
ENSG00000206300 215
ENSG00000206302 261
ENSG00000206304 188
ENSG00000206305 505
ENSG00000206306 266
ENSG00000206308 273
ENSG00000206313 1132
ENSG00000206314 160
ENSG00000206315 430
ENSG00000206318 487
ENSG00000206319 147
ENSG00000206320 527
ENSG00000206321 201
ENSG00000206324 589
ENSG00000206325 97
ENSG00000206327 244
ENSG00000206328 177
ENSG00000206329 302
ENSG00000206331 306
ENSG00000206334 118
ENSG00000206335 563
ENSG00000206337 1203
ENSG00000206338 494
ENSG00000206341 365
ENSG00000206346 396
ENSG00000206349 360
ENSG00000206353 218
ENSG00000206357 590
ENSG00000206359 187
ENSG00000206361 566
ENSG00000206366 1053
ENSG00000206372 752
ENSG00000206375 1264
ENSG00000206376 1210
ENSG00000206377 327
ENSG00000206378 710
ENSG00000206379 2725
ENSG00000206384 2615
ENSG00000206385 211
ENSG00000206391 262
ENSG00000206393 613
ENSG00000206394 241
ENSG00000206395 285
ENSG00000206396 222
ENSG00000206397 1041
ENSG00000206398 150
ENSG00000206400 421
ENSG00000206402 125
ENSG00000206403 558
ENSG00000206404 867
ENSG00000206405 421
ENSG00000206406 215
ENSG00000206407 940
ENSG00000206409 188
ENSG00000206410 845
ENSG00000206411 188
ENSG00000206412 914
ENSG00000206413 1101
ENSG00000206415 154
ENSG00000206417 136
ENSG00000206418 200
ENSG00000206419 518
ENSG00000206421 539
ENSG00000206422 223
ENSG00000206423 442
ENSG00000206424 481
ENSG00000206425 258
ENSG00000206427 2157
ENSG00000206428 306
ENSG00000206429 126
ENSG00000206430 201
ENSG00000206432 377
ENSG00000206433 649
ENSG00000206437 244
ENSG00000206439 233
ENSG00000206440 381
ENSG00000206441 365
ENSG00000206443 346
ENSG00000206445 118
ENSG00000206447 119
ENSG00000206449 383
ENSG00000206450 362
ENSG00000206452 366
ENSG00000206454 338
ENSG00000206456 247
ENSG00000206457 192
ENSG00000206459 136
ENSG00000206460 445
ENSG00000206463 709
ENSG00000206465 375
ENSG00000206466 961
ENSG00000206467 316
ENSG00000206468 318
ENSG00000206470 378
ENSG00000206471 316
ENSG00000206472 315
ENSG00000206476 308
ENSG00000206478 156
ENSG00000206479 202
ENSG00000206480 427
ENSG00000206481 2089
ENSG00000206483 1992
ENSG00000206484 237
ENSG00000206485 613
ENSG00000206487 315
ENSG00000206488 421
ENSG00000206489 940
ENSG00000206490 599
ENSG00000206491 356
ENSG00000206492 607
ENSG00000206493 358
ENSG00000206495 465
ENSG00000206499 539
ENSG00000206501 940
ENSG00000206502 126
ENSG00000206503 568
ENSG00000206505 365
ENSG00000206506 338
ENSG00000206511 961
ENSG00000206515 752
ENSG00000206516 316
ENSG00000206517 313
ENSG00000206519 301
ENSG00000206522 311
ENSG00000206523 312
ENSG00000206524 313
ENSG00000206525 320
ENSG00000206527 288
ENSG00000206530 412
ENSG00000206531 325
ENSG00000206532 153
ENSG00000206535 250
ENSG00000206536 316
ENSG00000206537 362
ENSG00000206538 317
ENSG00000206549 961
ENSG00000206557 246
ENSG00000206559 648
ENSG00000206560 1050
ENSG00000206561 267
ENSG00000206562 209
ENSG00000206573 316
ENSG00000206579 459
ENSG00000211445 190
ENSG00000211446 162
ENSG00000211448 249
ENSG00000211450 596
ENSG00000211451 328
ENSG00000211452 1065
ENSG00000211454 331
ENSG00000211455 486
ENSG00000211456 122
ENSG00000211460 290
ENSG00000211505 335
ENSG00000211592 137
ENSG00000211598 129
ENSG00000211599 134
ENSG00000211600 117
ENSG00000211602 115
ENSG00000211605 129
ENSG00000211607 129
ENSG00000211610 116
ENSG00000211615 129
ENSG00000211618 117
ENSG00000211628 732
ENSG00000211629 133
ENSG00000211644 117
ENSG00000211652 628
ENSG00000211677 547
ENSG00000211679 105
ENSG00000211686 177
ENSG00000211699 133
ENSG00000211735 135
ENSG00000211739 135
ENSG00000211762 142
ENSG00000211790 139
ENSG00000211799 1349
ENSG00000211810 131
ENSG00000211889 235
ENSG00000211890 353
ENSG00000211891 384
ENSG00000211892 377
ENSG00000211893 330
ENSG00000211895 1251
ENSG00000211896 428
ENSG00000211897 326
ENSG00000211898 340
ENSG00000211899 327
ENSG00000211934 117
ENSG00000211949 117
ENSG00000211962 4374
ENSG00000212121 340
ENSG00000212122 329
ENSG00000212123 209
ENSG00000212124 314
ENSG00000212125 299
ENSG00000212126 309
ENSG00000212127 303
ENSG00000212128 307
ENSG00000212630 158
ENSG00000212633 337
ENSG00000212638 424
ENSG00000212640 424
ENSG00000212643 220
ENSG00000212657 245
ENSG00000212658 517
ENSG00000212659 169
ENSG00000212660 127
ENSG00000212664 204
ENSG00000212700 348
ENSG00000212703 245
ENSG00000212707 505
ENSG00000212710 180
ENSG00000212722 195
ENSG00000212724 128
ENSG00000212725 174
ENSG00000212726 177
ENSG00000212730 190
ENSG00000212734 265
ENSG00000212744 210
ENSG00000212747 113
ENSG00000212753 530
ENSG00000212754 530
ENSG00000212755 530
ENSG00000212756 530
ENSG00000212757 823
ENSG00000212758 530
ENSG00000212759 530
ENSG00000212766 344
ENSG00000212769 100
ENSG00000212789 369
ENSG00000212807 312
ENSG00000212809 310
ENSG00000212810 310
ENSG00000212811 308
ENSG00000212812 310
ENSG00000212813 318
ENSG00000212814 327
ENSG00000212816 323
ENSG00000212818 338
ENSG00000212819 323
ENSG00000212820 310
ENSG00000212821 309
ENSG00000212826 124
ENSG00000212827 141
ENSG00000212833 312
ENSG00000212836 127
ENSG00000212837 141
ENSG00000212857 259
ENSG00000212858 184
ENSG00000212860 641
ENSG00000212861 75
ENSG00000212862 273
ENSG00000212864 634
ENSG00000212866 641
ENSG00000212867 452
ENSG00000212899 98
ENSG00000212900 98
ENSG00000212901 129
ENSG00000212902 128
ENSG00000212903 128
ENSG00000212904 128
ENSG00000212905 128
ENSG00000212906 210
ENSG00000212907 207
ENSG00000212908 201
ENSG00000212912 137
ENSG00000212916 1117
ENSG00000212930 508
ENSG00000212931 311
ENSG00000212933 146
ENSG00000212935 255
ENSG00000212938 62
ENSG00000212972 704
ENSG00000212987 132
ENSG00000212993 360
ENSG00000212998 333
ENSG00000213003 111
ENSG00000213005 202
ENSG00000213010 100
ENSG00000213015 562
ENSG00000213016 444
ENSG00000213020 462
ENSG00000213022 260
ENSG00000213023 419
ENSG00000213024 507
ENSG00000213029 795
ENSG00000213030 167
ENSG00000213044 83
ENSG00000213052 508
ENSG00000213054 142
ENSG00000213056 674
ENSG00000213057 229
ENSG00000213064 159
ENSG00000213066 1857
ENSG00000213071 756
ENSG00000213079 977
ENSG00000213088 619
ENSG00000213096 682
ENSG00000213114 428
ENSG00000213123 179
ENSG00000213139 442
ENSG00000213145 1503
ENSG00000213160 634
ENSG00000213163 72
ENSG00000213166 72
ENSG00000213171 592
ENSG00000213185 105
ENSG00000213186 486
ENSG00000213190 818
ENSG00000213192 329
ENSG00000213199 528
ENSG00000213203 261
ENSG00000213204 76
ENSG00000213213 923
ENSG00000213214 201
ENSG00000213215 314
ENSG00000213221 911
ENSG00000213231 114
ENSG00000213240 718
ENSG00000213246 685
ENSG00000213265 698
ENSG00000213281 208
ENSG00000213297 739
ENSG00000213316 1624
ENSG00000213337 158
ENSG00000213339 853
ENSG00000213341 350
ENSG00000213347 221
ENSG00000213351 300
ENSG00000213366 218
ENSG00000213380 770
ENSG00000213390 663
ENSG00000213397 270
ENSG00000213398 1025
ENSG00000213401 314
ENSG00000213402 1203
ENSG00000213413 303
ENSG00000213415 159
ENSG00000213416 195
ENSG00000213417 128
ENSG00000213418 98
ENSG00000213420 558
ENSG00000213424 678
ENSG00000213441 189
ENSG00000213444 189
ENSG00000213445 1162
ENSG00000213457 313
ENSG00000213463 1012
ENSG00000213465 181
ENSG00000213471 644
ENSG00000213494 98
ENSG00000213496 355
ENSG00000213499 288
ENSG00000213503 288
ENSG00000213504 288
ENSG00000213505 288
ENSG00000213512 633
ENSG00000213521 131
ENSG00000213523 1029
ENSG00000213533 243
ENSG00000213551 253
ENSG00000213563 829
ENSG00000213565 261
ENSG00000213578 134
ENSG00000213585 106
ENSG00000213588 512
ENSG00000213593 349
ENSG00000213599 295
ENSG00000213603 179
ENSG00000213611 68
ENSG00000213614 185
ENSG00000213619 463
ENSG00000213625 170
ENSG00000213626 2925
ENSG00000213638 191
ENSG00000213639 330
ENSG00000213648 295
ENSG00000213654 677
ENSG00000213658 1088
ENSG00000213672 360
ENSG00000213676 703
ENSG00000213689 230
ENSG00000213694 353
ENSG00000213699 1984
ENSG00000213705 1037
ENSG00000213709 891
ENSG00000213714 171
ENSG00000213719 241
ENSG00000213722 285
ENSG00000213741 84
ENSG00000213759 528
ENSG00000213760 118
ENSG00000213762 654
ENSG00000213780 462
ENSG00000213782 1031
ENSG00000213784 902
ENSG00000213802 625
ENSG00000213809 231
ENSG00000213818 751
ENSG00000213822 484
ENSG00000213853 157
ENSG00000213859 313
ENSG00000213865 185
ENSG00000213884 220
ENSG00000213892 3117
ENSG00000213901 650
ENSG00000213903 326
ENSG00000213906 352
ENSG00000213918 105
ENSG00000213920 1857
ENSG00000213921 400
ENSG00000213923 415
ENSG00000213927 94
ENSG00000213928 426
ENSG00000213930 603
ENSG00000213931 208
ENSG00000213937 225
ENSG00000213949 1189
ENSG00000213957 500
ENSG00000213963 121
ENSG00000213965 323
ENSG00000213967 151
ENSG00000213973 531
ENSG00000213974 110
ENSG00000213977 312
ENSG00000213983 822
ENSG00000213995 579
ENSG00000213996 370
ENSG00000214004 183
ENSG00000214013 944
ENSG00000214014 289
ENSG00000214021 592
ENSG00000214022 236
ENSG00000214026 206
ENSG00000214029 171
ENSG00000214040 189
ENSG00000214042 189
ENSG00000214043 128
ENSG00000214050 434
ENSG00000214063 253
ENSG00000214078 281
ENSG00000214081 118
ENSG00000214087 204
ENSG00000214088 646
ENSG00000214097 575
ENSG00000214100 496
ENSG00000214102 646
ENSG00000214107 314
ENSG00000214112 468
ENSG00000214113 88
ENSG00000214114 4640
ENSG00000214128 194
ENSG00000214133 308
ENSG00000214140 491
ENSG00000214143 282
ENSG00000214160 416
ENSG00000214180 538
ENSG00000214193 853
ENSG00000214194 203
ENSG00000214210 214
ENSG00000214212 615
ENSG00000214215 126
ENSG00000214216 1027
ENSG00000214226 570
ENSG00000214237 2136
ENSG00000214252 204
ENSG00000214253 594
ENSG00000214265 121
ENSG00000214272 1794
ENSG00000214274 544
ENSG00000214285 371
ENSG00000214289 75
ENSG00000214290 303
ENSG00000214300 290
ENSG00000214309 235
ENSG00000214311 1347
ENSG00000214313 377
ENSG00000214316 95
ENSG00000214320 771
ENSG00000214324 118
ENSG00000214329 215
ENSG00000214336 138
ENSG00000214338 1257
ENSG00000214344 312
ENSG00000214357 285
ENSG00000214360 159
ENSG00000214367 698
ENSG00000214372 221
ENSG00000214376 124
ENSG00000214381 143
ENSG00000214390 4589
ENSG00000214402 121
ENSG00000214406 577
ENSG00000214407 199
ENSG00000214413 193
ENSG00000214414 447
ENSG00000214415 354
ENSG00000214420 1634
ENSG00000214424 132
ENSG00000214432 164
ENSG00000214435 1873
ENSG00000214439 1060
ENSG00000214446 508
ENSG00000214447 53
ENSG00000214456 852
ENSG00000214470 140
ENSG00000214481 198
ENSG00000214510 97
ENSG00000214511 99
ENSG00000214513 2003
ENSG00000214517 430
ENSG00000214518 128
ENSG00000214525 95
ENSG00000214530 472
ENSG00000214534 300
ENSG00000214542 144
ENSG00000214546 148
ENSG00000214553 122
ENSG00000214556 453
ENSG00000214559 3144
ENSG00000214562 308
ENSG00000214567 932
ENSG00000214570 929
ENSG00000214574 932
ENSG00000214575 501
ENSG00000214580 932
ENSG00000214583 935
ENSG00000214587 287
ENSG00000214594 932
ENSG00000214595 1958
ENSG00000214597 476
ENSG00000214600 949
ENSG00000214605 313
ENSG00000214608 950
ENSG00000214611 102
ENSG00000214625 121
ENSG00000214642 113
ENSG00000214643 95
ENSG00000214652 559
ENSG00000214654 320
ENSG00000214655 614
ENSG00000214677 213
ENSG00000214681 164
ENSG00000214686 173
ENSG00000214688 110
ENSG00000214694 85
ENSG00000214699 178
ENSG00000214700 293
ENSG00000214701 656
ENSG00000214706 451
ENSG00000214707 835
ENSG00000214711 669
ENSG00000214717 800
ENSG00000214719 253
ENSG00000214725 422
ENSG00000214730 148
ENSG00000214732 201
ENSG00000214733 66
ENSG00000214736 361
ENSG00000214753 856
ENSG00000214756 94
ENSG00000214765 358
ENSG00000214776 275
ENSG00000214787 239
ENSG00000214788 149
ENSG00000214789 208
ENSG00000214801 304
ENSG00000214814 2093
ENSG00000214819 253
ENSG00000214822 190
ENSG00000214826 970
ENSG00000214827 68
ENSG00000214842 352
ENSG00000214845 166
ENSG00000214847 196
ENSG00000214851 238
ENSG00000214856 635
ENSG00000214866 648
ENSG00000214869 284
ENSG00000214872 116
ENSG00000214876 587
ENSG00000214877 79
ENSG00000214881 112
ENSG00000214882 341
ENSG00000214886 165
ENSG00000214888 1576
ENSG00000214891 449
ENSG00000214893 767
ENSG00000214894 161
ENSG00000214897 499
ENSG00000214900 300
ENSG00000214929 153
ENSG00000214941 743
ENSG00000214944 1705
ENSG00000214946 688
ENSG00000214954 687
ENSG00000214955 430
ENSG00000214960 205
ENSG00000214967 1426
ENSG00000214978 331
ENSG00000214982 729
ENSG00000214986 195
ENSG00000214990 395
ENSG00000214992 695
ENSG00000214999 119
ENSG00000215009 586
ENSG00000215011 231
ENSG00000215012 505
ENSG00000215018 925
ENSG00000215021 394
ENSG00000215032 1105
ENSG00000215041 1200
ENSG00000215045 248
ENSG00000215048 258
ENSG00000215077 1058
ENSG00000215104 102
ENSG00000215105 469
ENSG00000215112 123
ENSG00000215113 512
ENSG00000215114 259
ENSG00000215115 68
ENSG00000215117 310
ENSG00000215126 247
ENSG00000215127 585
ENSG00000215131 402
ENSG00000215146 251
ENSG00000215147 180
ENSG00000215148 273
ENSG00000215153 341
ENSG00000215155 376
ENSG00000215158 140
ENSG00000215162 502
ENSG00000215182 2169
ENSG00000215183 123
ENSG00000215187 317
ENSG00000215190 90
ENSG00000215193 1283
ENSG00000215198 372
ENSG00000215203 532
ENSG00000215204 1335
ENSG00000215217 134
ENSG00000215218 675
ENSG00000215232 273
ENSG00000215237 101
ENSG00000215240 276
ENSG00000215251 662
ENSG00000215252 631
ENSG00000215253 138
ENSG00000215258 616
ENSG00000215262 1135
ENSG00000215266 117
ENSG00000215269 116
ENSG00000215271 361
ENSG00000215273 135
ENSG00000215274 118
ENSG00000215275 117
ENSG00000215276 74
ENSG00000215277 197
ENSG00000215288 159
ENSG00000215292 51
ENSG00000215296 288
ENSG00000215301 427
ENSG00000215304 70
ENSG00000215305 941
ENSG00000215312 766
ENSG00000215315 233
ENSG00000215336 380
ENSG00000215339 300
ENSG00000215340 79
ENSG00000215343 300
ENSG00000215344 183
ENSG00000215346 92
ENSG00000215352 464
ENSG00000215354 464
ENSG00000215356 300
ENSG00000215365 464
ENSG00000215366 459
ENSG00000215367 429
ENSG00000215371 66
ENSG00000215372 300
ENSG00000215373 463
ENSG00000215375 197
ENSG00000215377 318
ENSG00000215379 124
ENSG00000215380 1543
ENSG00000215397 348
ENSG00000215398 46
ENSG00000215405 401
ENSG00000215407 547
ENSG00000215409 101
ENSG00000215412 428
ENSG00000215417 263
ENSG00000215419 138
ENSG00000215421 552
ENSG00000215424 77
ENSG00000215425 428
ENSG00000215427 1689
ENSG00000215429 341
ENSG00000215440 493
ENSG00000215443 873
ENSG00000215452 426
ENSG00000215454 221
ENSG00000215455 574
ENSG00000215458 585
ENSG00000215461 65
ENSG00000215465 138
ENSG00000215474 1042
ENSG00000215475 324
ENSG00000215476 462
ENSG00000215486 321
ENSG00000215492 235
ENSG00000215498 286
ENSG00000215512 130
ENSG00000215513 816
ENSG00000215522 169
ENSG00000215523 161
ENSG00000215525 685
ENSG00000215529 140
ENSG00000215544 181
ENSG00000215545 88
ENSG00000215547 69
ENSG00000215552 302
ENSG00000215557 1382
ENSG00000215559 126
ENSG00000215567 62
ENSG00000215568 586
ENSG00000215575 250
ENSG00000215580 441
ENSG00000215595 48
ENSG00000215604 271
ENSG00000215612 53
ENSG00000215615 153
ENSG00000215627 92
ENSG00000215629 1053
ENSG00000215641 513
ENSG00000215644 106
ENSG00000215672 801
ENSG00000215673 224
ENSG00000215674 124
ENSG00000215676 124
ENSG00000215678 208
ENSG00000215679 97
ENSG00000215684 262
ENSG00000215691 598
ENSG00000215693 249
ENSG00000215694 212
ENSG00000215695 842
ENSG00000215698 239
ENSG00000215699 794
ENSG00000215700 139
ENSG00000215704 269
ENSG00000215711 488
ENSG00000215712 141
ENSG00000215723 121
ENSG00000215724 153
ENSG00000215725 199
ENSG00000215726 526
ENSG00000215727 98
ENSG00000215729 296
ENSG00000215731 208
ENSG00000215734 292
ENSG00000215739 57
ENSG00000215741 57
ENSG00000215745 163
ENSG00000215748 549
ENSG00000215750 153
ENSG00000215751 371
ENSG00000215754 100
ENSG00000215755 99
ENSG00000215756 416
ENSG00000215757 375
ENSG00000215758 328
ENSG00000215760 310
ENSG00000215765 410
ENSG00000215767 348
ENSG00000215768 350
ENSG00000215769 529
ENSG00000215770 400
ENSG00000215772 464
ENSG00000215773 491
ENSG00000215778 352
ENSG00000215782 355
ENSG00000215784 403
ENSG00000215788 655
ENSG00000215792 552
ENSG00000215812 341
ENSG00000215825 388
ENSG00000215845 538
ENSG00000215846 2491
ENSG00000215853 109
ENSG00000215854 276
ENSG00000215858 240
ENSG00000215859 114
ENSG00000215860 402
ENSG00000215862 754
ENSG00000215864 638
ENSG00000215866 263
ENSG00000215877 142
ENSG00000215882 314
ENSG00000215883 521
ENSG00000215887 374
ENSG00000215889 684
ENSG00000215897 424
ENSG00000215906 455
ENSG00000215908 2017
ENSG00000215910 231
ENSG00000215912 566
ENSG00000215913 262
ENSG00000215915 648
ENSG00000216490 792
ENSG00000216649 117
ENSG00000216740 193
ENSG00000216829 97
ENSG00000216937 585
ENSG00000217128 324
ENSG00000217473 284
ENSG00000217555 173
ENSG00000217912 288
ENSG00000217930 116
ENSG00000217977 118
ENSG00000217988 208
ENSG00000218109 318
ENSG00000218328 126
ENSG00000218336 2774
ENSG00000218609 237
ENSG00000218758 470
ENSG00000218823 745
ENSG00000218891 478
ENSG00000218940 2603
ENSG00000219073 270
ENSG00000219130 153
ENSG00000219200 164
ENSG00000219435 240
ENSG00000219438 140
ENSG00000219481 921
ENSG00000219870 125
ENSG00000220008 606
ENSG00000220201 463
ENSG00000220323 126
ENSG00000220515 254
ENSG00000220949 476
