# Supplementary material for: ProteinHistorian: Tools for the Comparative Analysis of Eukaryote Protein Origin
Source: PLoS Comput Biol. 2012 Jun 28;8(6):e1002567. doi: 10.1371/journal.pcbi.1002567 (PMC3386163; doi:10.1371/journal.pcbi.1002567)
Supplement: Dataset S1 — ProteinHistorian source code and examples. This archive contains the python source code for the command line version of ProteinHistorian. Installation instructions and several example analyses are given in the README file. (ZIP) [file pcbi.1002567.s001.zip › ProteinHistorian/example/human_low_expr.txt]

A0FGR8
A0FGR9
A0JNW5
A2RU67
A2RUQ5
A2RUT3
A4FU69
A6H8Z2
A6NDU8
A8K8P3
O00142
O00198
O00220
O00257
O00444
O00526
O00534
O00746
O14512
O14523
O14529
O14717
O14807
O14842
O14966
O14972
O15015
O15037
O15079
O15118
O15342
O15382
O15400
O15467
O15479
O15496
O15525
O43149
O43175
O43314
O43597
O43615
O43660
O43704
O43781
O43805
O43813
O43852
O43909
O43933
O60220
O60262
O60423
O60479
O60487
O60518
O60733
O60831
O60895
O60906
O60925
O75030
O75031
O75052
O75112
O75123
O75153
O75251
O75324
O75363
O75367
O75382
O75425
O75489
O75558
O75563
O75593
O75638
O75688
O75838
O75880
O75923
O75952
O75969
O76050
O94763
O94776
O94782
O94829
O94967
O94991
O95104
O95139
O95156
O95159
O95171
O95182
O95237
O95251
O95399
O95455
O95544
O95602
O95628
O95639
O95704
O95716
O95777
O95831
O95990
O95998
P00734
P00746
P01568
P01732
P02776
P02808
P04181
P04628
P06127
P07864
P07947
P07948
P08294
P09417
P09543
P09693
P10176
P10515
P10523
P10720
P11137
P11216
P11234
P11413
P11586
P11678
P12107
P13164
P13804
P13929
P14672
P14679
P14866
P15692
P16066
P16219
P16333
P17021
P17174
P17302
P19387
P19484
P20073
P20648
P20702
P20783
P21452
P21579
P21741
P21796
P21912
P21941
P22223
P22307
P22460
P22732
P23458
P23468
P23511
P23786
P26045
P26232
P26368
P26440
P26715
P26717
P27449
P27708
P27797
P27815
P29122
P29274
P29372
P29377
P29597
P29965
P30039
P30048
P30838
P30954
P31040
P31151
P31274
P31930
P32243
P32321
P32322
P32780
P33176
P33261
P34913
P34949
P35080
P35222
P35609
P35914
P36873
P36915
P37198
P38570
P39656
P40926
P41231
P41587
P42025
P42765
P43155
P43250
P43251
P43307
P45880
P46020
P46109
P47755
P47985
P48147
P48426
P48443
P48552
P48553
P48730
P48735
P49336
P49411
P49448
P49642
P49682
P49736
P50607
P51149
P51178
P51786
P51795
P52943
P52961
P53041
P53355
P53708
P53814
P53992
P54136
P54296
P54578
P54922
P55039
P55145
P55212
P55273
P55290
P55347
P56278
P56524
P57055
P59044
P60331
P60896
P61328
P62068
P62191
P62805
P62807
P62879
P63146
P63252
P68402
P68431
P78312
P82279
P82912
P82930
P98182
P98196
P99999
Q00535
Q01955
Q01970
Q02548
Q02978
Q03154
Q04671
Q05084
Q05932
Q05D60
Q06141
Q06203
Q06323
Q08379
Q08623
Q08ER8
Q0VDF9
Q0VF96
Q10586
Q10588
Q12765
Q12837
Q12913
Q13033
Q13049
Q13099
Q13123
Q13164
Q13200
Q13217
Q13303
Q13349
Q13393
Q13423
Q13424
Q13426
Q13443
Q13495
Q13507
Q13526
Q13591
Q13607
Q13619
Q13635
Q13769
Q13813
Q13868
Q13956
Q14139
Q14207
Q14249
Q14258
Q14397
Q14457
Q14493
Q14527
Q14582
Q14623
Q14626
Q14683
Q14749
Q14789
Q14790
Q14938
Q15070
Q15075
Q15154
Q15513
Q15527
Q15561
Q15648
Q15726
Q15771
Q15796
Q15811
Q15833
Q15916
Q15973
Q16384
Q16795
Q16891
Q2KHN1
Q2M243
Q2M296
Q2TBE0
Q2VPK5
Q3B726
Q3I5F7
Q3MIP1
Q49AH0
Q49AM3
Q49MG5
Q4AE62
Q4KMG9
Q4VC31
Q4ZHG4
Q4ZJI4
Q53S33
Q58DX5
Q5C9Z4
Q5FWF4
Q5FWF6
Q5H8C1
Q5HYI7
Q5I0X7
Q5IJ48
Q5JRV8
Q5JT25
Q5JUK2
Q5JWR5
Q5JX71
Q5JXB2
Q5JXX7
Q5MNV8
Q5R372
Q5SNT2
Q5SRI9
Q5SW24
Q5SY16
Q5T280
Q5T6L9
Q5T7N3
Q5T848
Q5T9G4
Q5T9L3
Q5TA79
Q5THR3
Q5TZ20
Q5U623
Q5VSY0
Q5VTR2
Q5VTT2
Q5VW32
Q5VW36
Q5XG99
Q5XUX1
Q641Q3
Q658L1
Q659C4
Q66LE6
Q68D91
Q6AZY7
Q6DD88
Q6FIF0
Q6H3X3
Q6IAN0
Q6IFG1
Q6IN84
Q6ISB3
Q6N063
Q6NUP7
Q6NW34
Q6P2C8
Q6P2I3
Q6P3W2
Q6P4R8
Q6P9B6
Q6P9G0
Q6RI45
Q6UB99
Q6UW88
Q6UWI4
Q6UWM9
Q6UX53
Q6UX98
Q6UXF7
Q6UXU4
Q6V1X1
Q6VN20
Q6XPS3
Q6Y288
Q6YP21
Q6ZMN8
Q6ZN11
Q6ZN55
Q6ZNA5
Q6ZP80
Q6ZS17
Q6ZSM3
Q6ZT98
Q6ZTI6
Q6ZUT9
Q6ZVD7
Q6ZW31
Q6ZWB6
Q70SY1
Q71H61
Q71SY5
Q7L2H7
Q7L4P6
Q7L622
Q7L8W6
Q7LFL8
Q7RTV0
Q7Z2W4
Q7Z333
Q7Z3B3
Q7Z3E5
Q7Z3F1
Q7Z3S7
Q7Z406
Q7Z418
Q7Z422
Q7Z449
Q7Z4H9
Q7Z553
Q7Z569
Q7Z5B4
Q7Z6E9
Q7Z769
Q7Z7A4
Q7Z7C8
Q7Z7H5
Q86SJ2
Q86SR1
Q86T20
Q86TB9
Q86TI2
Q86TM6
Q86TV6
Q86TW2
Q86U70
Q86UK5
Q86UN6
Q86UW9
Q86V59
Q86VH2
Q86VK4
Q86VM9
Q86VP6
Q86VW0
Q86VZ4
Q86W74
Q86WA6
Q86WK6
Q86WK9
Q86X67
Q86XZ4
Q86Y37
Q86Y56
Q86Y82
Q86YH6
Q86YP4
Q8IU81
Q8IUG5
Q8IV13
Q8IV33
Q8IV42
Q8IV77
Q8IVA1
Q8IVV2
Q8IWV7
Q8IWZ8
Q8IX05
Q8IXQ3
Q8IXS8
Q8IXU6
Q8IY49
Q8IY81
Q8IYA6
Q8IYH5
Q8IYJ0
Q8IYK4
Q8IYP9
Q8IYU2
Q8IZ26
Q8IZC7
Q8IZD2
Q8IZQ1
Q8J025
Q8N0U7
Q8N0V3
Q8N0X2
Q8N0Z2
Q8N0Z9
Q8N114
Q8N119
Q8N131
Q8N1B4
Q8N257
Q8N371
Q8N3F8
Q8N465
Q8N4Z0
Q8N567
Q8N5W9
Q8N635
Q8N6C8
Q8N6D5
Q8N6T7
Q8N8L6
Q8N8N7
Q8N8Q9
Q8N912
Q8N988
Q8N9V3
Q8NA57
Q8NA70
Q8NAX2
Q8NB16
Q8NB78
Q8NBH2
Q8NBU5
Q8NBX0
Q8NC69
Q8NCC5
Q8NCQ5
Q8NCW5
Q8ND82
Q8NDN9
Q8NE22
Q8NE86
Q8NEY4
Q8NF91
Q8NFF5
Q8NFP9
Q8NFQ6
Q8NFU1
Q8NFW5
Q8NG08
Q8NGH3
Q8NGI4
Q8NGN1
Q8NGR5
Q8NGT0
Q8NGT2
Q8NGW1
Q8NGX0
Q8NGZ3
Q8NGZ6
Q8NHG8
Q8NHP6
Q8NHS4
Q8NHX9
Q8TAD2
Q8TAD8
Q8TAF3
Q8TAK5
Q8TAS1
Q8TB40
Q8TB96
Q8TBB5
Q8TBE9
Q8TBZ2
Q8TCG1
Q8TCI5
Q8TD16
Q8TD19
Q8TD26
Q8TD33
Q8TD43
Q8TD57
Q8TDG4
Q8TDR0
Q8TDS7
Q8TET4
Q8TF42
Q8WU17
Q8WU20
Q8WU39
Q8WUF5
Q8WUH1
Q8WUX9
Q8WV19
Q8WV35
Q8WV60
Q8WV74
Q8WV93
Q8WVK2
Q8WW01
Q8WW62
Q8WWG1
Q8WXD5
Q8WXF0
Q8WXF8
Q92530
Q92616
Q92736
Q92858
Q92859
Q92890
Q92905
Q92947
Q92959
Q92963
Q92995
Q93077
Q969G3
Q969M1
Q969U7
Q969Z3
Q96A47
Q96A54
Q96AJ9
Q96AP4
Q96AX1
Q96AZ1
Q96B36
Q96B96
Q96BT7
Q96C00
Q96C11
Q96CB9
Q96CD0
Q96CF2
Q96CP7
Q96CW6
Q96CX3
Q96D31
Q96DC8
Q96DD0
Q96DM1
Q96DY2
Q96DZ1
Q96E29
Q96EB1
Q96EF6
Q96EK9
Q96EP0
Q96EP5
Q96ER3
Q96EX2
Q96F10
Q96F83
Q96FI4
Q96FN4
Q96FW1
Q96G28
Q96GP6
Q96HI0
Q96HS1
Q96I15
Q96I82
Q96JK2
Q96K19
Q96KJ9
Q96L94
Q96LA8
Q96LR2
Q96LU5
Q96M98
Q96MB7
Q96MT3
Q96MU7
Q96MZ0
Q96N28
Q96N96
Q96NJ6
Q96PY5
Q96Q05
Q96Q07
Q96RJ0
Q96RK0
Q96RQ1
Q96RT8
Q96RU2
Q96S96
Q96SA4
Q96SB4
Q96SK3
Q96SL1
Q96SW2
Q96T54
Q96T76
Q99439
Q99460
Q99469
Q99571
Q99593
Q99614
Q99622
Q99676
Q99707
Q99733
Q99766
Q99798
Q99808
Q99961
Q9BPW5
Q9BQ66
Q9BQ90
Q9BQ95
Q9BQT8
Q9BR61
Q9BRF8
Q9BRJ2
Q9BRK4
Q9BRQ5
Q9BRR8
Q9BRT9
Q9BRY0
Q9BSE4
Q9BSG0
Q9BSH3
Q9BSH4
Q9BT22
Q9BT25
Q9BTE1
Q9BTE7
Q9BU02
Q9BU20
Q9BUK6
Q9BUR5
Q9BUV8
Q9BV10
Q9BV19
Q9BVA6
Q9BVG3
Q9BVK8
Q9BVN2
Q9BVT8
Q9BW61
Q9BW66
Q9BW92
Q9BWK5
Q9BWQ8
Q9BWT7
Q9BX59
Q9BX82
Q9BXT4
Q9BXU0
Q9BXV9
Q9BYD1
Q9BYK8
Q9BYP8
Q9BYQ4
Q9BYV7
Q9BZE1
Q9BZE7
Q9BZR8
Q9C030
Q9C0B6
Q9C0D4
Q9C0F3
Q9C0K7
Q9GZK7
Q9GZP9
Q9GZT6
Q9GZU0
Q9GZU2
Q9H0B6
Q9H0C3
Q9H0E2
Q9H0F5
Q9H0H0
Q9H0H3
Q9H0W5
Q9H0Z9
Q9H171
Q9H1E3
Q9H1X3
Q9H2J4
Q9H305
Q9H330
Q9H3T3
Q9H4Y5
Q9H501
Q9H5H4
Q9H5V9
Q9H607
Q9H6L4
Q9H773
Q9H7V2
Q9H7Z3
Q9H808
Q9H898
Q9H8M7
Q9H8N7
Q9H8Y8
Q9H9C1
Q9H9L3
Q9H9P2
Q9H9P8
Q9H9T3
Q9H9Y2
Q9HAJ7
Q9HAP6
Q9HAQ2
Q9HAU8
Q9HB90
Q9HBM6
Q9HBU9
Q9HBZ2
Q9HC62
Q9HCD5
Q9HCM9
Q9HCP0
Q9HCZ1
Q9NPA0
Q9NPB0
Q9NPB1
Q9NPC7
Q9NPD3
Q9NPF4
Q9NQ55
Q9NQ60
Q9NQG6
Q9NQL2
Q9NQN1
Q9NQS1
Q9NQS7
Q9NQW7
Q9NQX6
Q9NR46
Q9NR50
Q9NRD5
Q9NRL2
Q9NRM2
Q9NRN7
Q9NRR8
Q9NUQ8
Q9NUQ9
Q9NV70
Q9NVD7
Q9NVE7
Q9NVG8
Q9NVV5
Q9NWU1
Q9NWV8
Q9NX18
Q9NX46
Q9NXJ5
Q9NXP7
Q9NYL5
Q9NYQ8
Q9NYV4
Q9NYW8
Q9NYY8
Q9NZ45
Q9NZB2
Q9NZB8
Q9NZG7
Q9NZJ6
Q9NZN8
Q9P000
Q9P021
Q9P0K8
Q9P0S3
Q9P1U1
Q9P1W8
Q9P203
Q9P260
Q9P267
Q9P299
Q9P2R7
Q9P2T1
Q9UBF2
Q9UBF6
Q9UBI9
Q9UBK8
Q9UBM8
Q9UBW8
Q9UFB7
Q9UGM1
Q9UGN5
Q9UGR2
Q9UH65
Q9UHN1
Q9UI42
Q9UI46
Q9UIL8
Q9UIW0
Q9UK99
Q9UKC9
Q9UKN8
Q9UKP4
Q9UKT5
Q9UKU0
Q9UKY7
Q9ULA0
Q9ULH7
Q9ULJ1
Q9ULR0
Q9ULW5
Q9UN66
Q9UN72
Q9UN73
Q9UN74
Q9UN75
Q9UPQ7
Q9UPY6
Q9UQ80
Q9UQC2
Q9UQK1
Q9UQR1
Q9Y224
Q9Y276
Q9Y289
Q9Y2G3
Q9Y2I8
Q9Y2P8
Q9Y2S7
Q9Y2U9
Q9Y2V0
Q9Y2X8
Q9Y337
Q9Y388
Q9Y3A0
Q9Y3C6
Q9Y3Q4
Q9Y463
Q9Y473
Q9Y4A5
Q9Y4U1
Q9Y4X1
Q9Y546
Q9Y570
Q9Y5H5
Q9Y5H7
Q9Y5I4
Q9Y5J7
Q9Y5S2
Q9Y6G9
Q9Y6H1
Q9Y6Q2
Q9Y6V7
