# Supplementary material for: ProteinHistorian: Tools for the Comparative Analysis of Eukaryote Protein Origin
Source: PLoS Comput Biol. 2012 Jun 28;8(6):e1002567. doi: 10.1371/journal.pcbi.1002567 (PMC3386163; doi:10.1371/journal.pcbi.1002567)
Supplement: Dataset S1 — ProteinHistorian source code and examples. This archive contains the python source code for the command line version of ProteinHistorian. Installation instructions and several example analyses are given in the README file. (ZIP) [file pcbi.1002567.s001.zip › ProteinHistorian/example/human_quickgo_bio_reg.txt]

A1A4S6
A2A288
A4D1B5
A4QPB2
A5D6W6
A5LHX3
A5PKW4
A6NCS4
A6NDB9
A6NDV4
A6NIX2
A7KAX9
A7MBM2
A7MD48
A8K0Z3
A8K2U0
A8K8P3
A8MPY1
A8MT69
A8MTJ3
A8MTJ6
A8MU46
A8MV23
A8MWX3
A8MXD5
A8MYU2
A8MYZ6
A9QM74
B0YJ81
B2RTY4
O00139
O00141
O00144
O00155
O00170
O00175
O00178
O00180
O00182
O00186
O00187
O00194
O00198
O00206
O00212
O00213
O00220
O00221
O00222
O00231
O00232
O00233
O00238
O00241
O00244
O00253
O00254
O00255
O00257
O00267
O00268
O00270
O00273
O00287
O00291
O00292
O00294
O00299
O00300
O00305
O00308
O00311
O00327
O00329
O00330
O00358
O00401
O00408
O00409
O00410
O00418
O00421
O00422
O00425
O00429
O00443
O00444
O00445
O00451
O00453
O00459
O00463
O00468
O00476
O00482
O00487
O00488
O00505
O00506
O00507
O00512
O00522
O00533
O00541
O00548
O00555
O00559
O00560
O00562
O00566
O00570
O00574
O00585
O00590
O00591
O00592
O00622
O00625
O00626
O00629
O00631
O00634
O00635
O00712
O00716
O00744
O00755
O00762
O00763
O14492
O14493
O14494
O14495
O14497
O14503
O14508
O14511
O14514
O14522
O14529
O14543
O14544
O14545
O14556
O14593
O14595
O14604
O14610
O14613
O14617
O14625
O14626
O14628
O14640
O14641
O14646
O14647
O14653
O14654
O14672
O14681
O14684
O14686
O14709
O14713
O14717
O14718
O14727
O14732
O14733
O14737
O14744
O14745
O14746
O14756
O14757
O14763
O14764
O14770
O14773
O14775
O14776
O14777
O14782
O14786
O14788
O14793
O14795
O14796
O14798
O14802
O14804
O14807
O14810
O14813
O14818
O14827
O14830
O14836
O14842
O14843
O14862
O14863
O14867
O14879
O14880
O14896
O14901
O14904
O14905
O14907
O14908
O14920
O14921
O14924
O14931
O14933
O14936
O14939
O14944
O14948
O14964
O14965
O14974
O14977
O14978
O14981
O14983
O14990
O14994
O15013
O15034
O15055
O15066
O15068
O15075
O15078
O15079
O15085
O15105
O15111
O15117
O15118
O15119
O15120
O15123
O15130
O15131
O15146
O15151
O15162
O15164
O15169
O15173
O15178
O15197
O15198
O15204
O15205
O15211
O15218
O15226
O15230
O15243
O15244
O15247
O15259
O15260
O15263
O15264
O15266
O15294
O15296
O15297
O15303
O15304
O15315
O15318
O15320
O15327
O15335
O15342
O15344
O15350
O15353
O15354
O15355
O15370
O15372
O15379
O15392
O15397
O15399
O15405
O15409
O15427
O15439
O15444
O15446
O15455
O15484
O15492
O15496
O15499
O15503
O15504
O15514
O15516
O15519
O15520
O15522
O15524
O15525
O15527
O15528
O15529
O15530
O15534
O15539
O15540
O15547
O15551
O15552
O15553
O15554
O43150
O43155
O43157
O43159
O43164
O43166
O43174
O43181
O43182
O43184
O43186
O43187
O43189
O43193
O43194
O43236
O43242
O43251
O43255
O43264
O43272
O43278
O43281
O43283
O43290
O43291
O43292
O43293
O43294
O43295
O43303
O43306
O43307
O43310
O43312
O43315
O43318
O43320
O43324
O43345
O43353
O43374
O43399
O43422
O43424
O43427
O43432
O43435
O43439
O43448
O43462
O43463
O43464
O43474
O43497
O43502
O43504
O43511
O43513
O43520
O43521
O43524
O43525
O43526
O43541
O43555
O43557
O43559
O43561
O43566
O43572
O43586
O43593
O43597
O43598
O43603
O43609
O43613
O43614
O43623
O43638
O43639
O43657
O43660
O43665
O43670
O43679
O43680
O43683
O43684
O43704
O43707
O43715
O43719
O43731
O43734
O43739
O43741
O43747
O43749
O43759
O43761
O43768
O43772
O43781
O43813
O43815
O43822
O43823
O43826
O43829
O43847
O43852
O43861
O43889
O43909
O43913
O43914
O43915
O43918
O43921
O43924
O43927
O43929
O60216
O60229
O60234
O60237
O60238
O60239
O60241
O60242
O60244
O60248
O60256
O60258
O60259
O60260
O60262
O60264
O60266
O60271
O60285
O60291
O60312
O60313
O60315
O60331
O60341
O60344
O60346
O60353
O60356
O60359
O60381
O60383
O60391
O60462
O60469
O60477
O60479
O60481
O60494
O60496
O60503
O60504
O60506
O60519
O60543
O60547
O60548
O60563
O60565
O60566
O60573
O60583
O60602
O60603
O60609
O60610
O60663
O60667
O60671
O60674
O60675
O60676
O60682
O60687
O60706
O60711
O60716
O60739
O60755
O60759
O60760
O60765
O60806
O60828
O60832
O60840
O60841
O60858
O60861
O60869
O60880
O60882
O60884
O60885
O60890
O60894
O60895
O60896
O60906
O60907
O60921
O60925
O60928
O60934
O60936
O60939
O75019
O75022
O75023
O75027
O75030
O75044
O75051
O75052
O75072
O75078
O75083
O75084
O75093
O75094
O75096
O75110
O75113
O75116
O75122
O75144
O75151
O75155
O75159
O75161
O75164
O75177
O75190
O75192
O75197
O75204
O75293
O75298
O75310
O75312
O75325
O75326
O75333
O75339
O75343
O75348
O75356
O75362
O75364
O75366
O75367
O75368
O75369
O75376
O75381
O75385
O75386
O75388
O75398
O75400
O75414
O75419
O75437
O75445
O75446
O75448
O75460
O75461
O75462
O75469
O75473
O75475
O75478
O75486
O75489
O75494
O75496
O75503
O75506
O75528
O75529
O75530
O75563
O75569
O75570
O75575
O75581
O75582
O75586
O75593
O75594
O75603
O75604
O75608
O75610
O75618
O75626
O75629
O75635
O75636
O75663
O75676
O75688
O75689
O75691
O75694
O75695
O75781
O75783
O75787
O75791
O75794
O75807
O75808
O75815
O75820
O75830
O75832
O75840
O75864
O75886
O75888
O75899
O75907
O75908
O75909
O75911
O75912
O75914
O75916
O75925
O75928
O75940
O75943
O75962
O75971
O76003
O76021
O76024
O76027
O76031
O76036
O76039
O76054
O76061
O76064
O76071
O76074
O76075
O76076
O76081
O76082
O76083
O76093
O76095
O76096
O76099
O94760
O94763
O94768
O94777
O94782
O94788
O94804
O94805
O94806
O94810
O94811
O94812
O94813
O94817
O94823
O94827
O94832
O94844
O94856
O94864
O94874
O94887
O94901
O94906
O94907
O94910
O94916
O94921
O94925
O94966
O94973
O94979
O94983
O94988
O94989
O94992
O94993
O95067
O95069
O95070
O95071
O95096
O95125
O95136
O95140
O95150
O95156
O95157
O95158
O95159
O95163
O95180
O95185
O95190
O95199
O95201
O95218
O95221
O95222
O95229
O95236
O95238
O95251
O95256
O95257
O95259
O95264
O95267
O95271
O95292
O95294
O95295
O95297
O95319
O95352
O95361
O95365
O95371
O95373
O95379
O95382
O95388
O95389
O95393
O95398
O95399
O95400
O95402
O95405
O95406
O95409
O95416
O95429
O95433
O95436
O95445
O95461
O95466
O95476
O95477
O95490
O95497
O95551
O95619
O95622
O95630
O95633
O95639
O95644
O95661
O95665
O95670
O95672
O95684
O95714
O95715
O95718
O95727
O95747
O95750
O95751
O95758
O95759
O95760
O95782
O95786
O95789
O95800
O95813
O95817
O95819
O95831
O95833
O95835
O95837
O95838
O95843
O95859
O95863
O95865
O95876
O95905
O95907
O95918
O95931
O95935
O95936
O95944
O95970
O95971
O95976
O95977
O95980
O95990
O95994
O95995
O95996
O95997
O95998
O95999
O96001
O96004
O96005
O96009
O96011
O96013
O96014
O96015
O96017
O96018
O96019
O96020
P00352
P00367
P00374
P00439
P00441
P00450
P00451
P00488
P00491
P00492
P00519
P00533
P00709
P00734
P00736
P00738
P00740
P00742
P00746
P00747
P00748
P00749
P00750
P00751
P00797
P00813
P00973
P00995
P01008
P01009
P01011
P01019
P01023
P01024
P01031
P01033
P01034
P01037
P01040
P01042
P01100
P01106
P01111
P01112
P01116
P01127
P01130
P01133
P01135
P01137
P01138
P01148
P01160
P01178
P01185
P01189
P01210
P01215
P01222
P01225
P01229
P01233
P01236
P01241
P01242
P01243
P01258
P01266
P01270
P01275
P01282
P01286
P01303
P01308
P01344
P01350
P01374
P01375
P01562
P01563
P01566
P01567
P01568
P01569
P01570
P01571
P01574
P01579
P01583
P01584
P01588
P01589
P01601
P01602
P01730
P01732
P01733
P01737
P01743
P01764
P01834
P01848
P01850
P01857
P01859
P01860
P01861
P01893
P01903
P01906
P01920
P02042
P02100
P02452
P02461
P02489
P02511
P02538
P02545
P02585
P02647
P02649
P02652
P02654
P02655
P02656
P02671
P02675
P02679
P02686
P02708
P02730
P02735
P02741
P02745
P02746
P02747
P02748
P02749
P02751
P02753
P02760
P02765
P02768
P02775
P02776
P02778
P02786
P02787
P02790
P02792
P02794
P02795
P02808
P03372
P03950
P03951
P03952
P03956
P03971
P03973
P03986
P03999
P04000
P04001
P04004
P04040
P04049
P04054
P04062
P04070
P04075
P04080
P04083
P04085
P04114
P04141
P04150
P04156
P04179
P04180
P04196
P04198
P04201
P04207
P04211
P04216
P04229
P04233
P04234
P04264
P04271
P04275
P04278
P04406
P04431
P04433
P04434
P04435
P04436
P04437
P04440
P04626
P04628
P04629
P04632
P04637
P04731
P04732
P04733
P04792
P04808
P04818
P04899
P05000
P05013
P05014
P05015
P05019
P05023
P05026
P05062
P05067
P05091
P05093
P05106
P05107
P05108
P05111
P05112
P05113
P05114
P05120
P05121
P05129
P05141
P05154
P05155
P05160
P05161
P05164
P05198
P05204
P05230
P05231
P05305
P05362
P05408
P05412
P05413
P05423
P05451
P05452
P05538
P05543
P05546
P05549
P05556
P05771
P05783
P05814
P05981
P06127
P06133
P06213
P06239
P06241
P06280
P06307
P06310
P06314
P06315
P06316
P06340
P06396
P06400
P06401
P06493
P06576
P06681
P06702
P06703
P06727
P06729
P06730
P06733
P06734
P06737
P06744
P06748
P06753
P06756
P06850
P06858
P07093
P07101
P07202
P07203
P07204
P07225
P07288
P07307
P07332
P07333
P07355
P07357
P07358
P07359
P07384
P07437
P07438
P07478
P07492
P07510
P07550
P07602
P07737
P07766
P07858
P07900
P07911
P07942
P07947
P07948
P07949
P07951
P07992
P07996
P08047
P08069
P08100
P08107
P08123
P08134
P08138
P08151
P08172
P08173
P08174
P08185
P08195
P08235
P08237
P08238
P08240
P08243
P08246
P08247
P08319
P08476
P08514
P08519
P08559
P08567
P08571
P08572
P08575
P08581
P08588
P08590
P08603
P08620
P08621
P08631
P08637
P08648
P08651
P08684
P08686
P08697
P08700
P08708
P08709
P08729
P08754
P08758
P08833
P08887
P08908
P08912
P08913
P08922
P08949
P08962
P09016
P09017
P09038
P09086
P09211
P09228
P09326
P09327
P09341
P09382
P09429
P09430
P09467
P09471
P09486
P09493
P09496
P09525
P09529
P09544
P09564
P09601
P09603
P09619
P09622
P09629
P09630
P09668
P09681
P09683
P09693
P09758
P09769
P09871
P09884
P09912
P09913
P09914
P09919
P09936
P09958
P0C0L4
P0C1S8
P0C1Z6
P0C869
P10070
P10071
P10072
P10074
P10082
P10092
P10114
P10124
P10144
P10145
P10147
P10242
P10243
P10244
P10253
P10275
P10276
P10301
P10321
P10323
P10398
P10415
P10515
P10523
P10586
P10588
P10589
P10599
P10600
P10619
P10635
P10636
P10643
P10644
P10645
P10646
P10721
P10747
P10767
P10809
P10826
P10827
P10828
P10909
P10911
P10912
P10914
P10916
P10966
P10997
P11021
P11047
P11142
P11150
P11161
P11166
P11168
P11171
P11177
P11215
P11226
P11229
P11230
P11233
P11234
P11274
P11308
P11309
P11362
P11388
P11413
P11473
P11474
P11487
P11488
P11511
P11597
P11684
P11717
P11802
P11831
P11912
P11926
P11940
P12004
P12034
P12235
P12236
P12259
P12270
P12272
P12314
P12429
P12524
P12525
P12544
P12643
P12644
P12755
P12757
P12814
P12821
P12829
P12830
P12872
P12883
P12931
P12956
P12980
P13010
P13056
P13164
P13224
P13232
P13236
P13284
P13349
P13378
P13385
P13473
P13489
P13497
P13500
P13501
P13521
P13533
P13591
P13598
P13612
P13631
P13640
P13671
P13682
P13688
P13693
P13725
P13726
P13747
P13765
P13796
P13805
P13861
P13945
P13984
P13987
P14060
P14061
P14138
P14151
P14174
P14210
P14314
P14316
P14317
P14373
P14415
P14416
P14555
P14616
P14625
P14635
P14653
P14672
P14735
P14770
P14778
P14780
P14784
P14859
P14867
P14921
P14923
P15018
P15036
P15056
P15104
P15121
P15151
P15153
P15172
P15173
P15248
P15260
P15311
P15313
P15336
P15382
P15391
P15407
P15408
P15428
P15498
P15514
P15531
P15538
P15559
P15692
P15735
P15813
P15882
P15884
P15923
P15927
P15941
P15976
P16035
P16066
P16070
P16104
P16109
P16118
P16150
P16220
P16234
P16284
P16333
P16383
P16389
P16410
P16422
P16435
P16444
P16455
P16471
P16473
P16499
P16519
P16520
P16581
P16591
P16615
P16619
P16671
P16860
P16870
P16871
P16885
P16949
P16989
P17010
P17014
P17023
P17026
P17028
P17029
P17032
P17036
P17081
P17096
P17098
P17181
P17213
P17252
P17275
P17301
P17302
P17342
P17405
P17480
P17481
P17482
P17483
P17509
P17516
P17535
P17542
P17544
P17612
P17658
P17661
P17676
P17677
P17693
P17706
P17787
P17813
P17844
P17861
P17900
P17927
P17936
P17947
P17948
P17980
P18031
P18054
P18065
P18074
P18075
P18089
P18136
P18146
P18206
P18405
P18428
P18433
P18505
P18507
P18509
P18510
P18545
P18583
P18615
P18669
P18754
P18825
P18846
P18847
P18848
P18850
P18858
P19013
P19022
P19075
P19086
P19087
P19099
P19174
P19235
P19237
P19256
P19320
P19387
P19388
P19397
P19419
P19429
P19438
P19440
P19447
P19474
P19484
P19525
P19532
P19544
P19634
P19784
P19793
P19823
P19835
P19838
P19883
P19957
P20020
P20023
P20036
P20138
P20155
P20160
P20248
P20264
P20265
P20309
P20333
P20336
P20339
P20366
P20382
P20393
P20396
P20585
P20591
P20592
P20594
P20618
P20645
P20701
P20702
P20719
P20742
P20749
P20774
P20783
P20800
P20807
P20809
P20810
P20823
P20827
P20848
P20851
P20916
P20929
P20936
P20941
P20963
P21127
P21145
P21246
P21281
P21283
P21333
P21359
P21397
P21452
P21453
P21462
P21554
P21579
P21580
P21583
P21675
P21709
P21728
P21730
P21731
P21741
P21754
P21757
P21781
P21796
P21802
P21817
P21854
P21860
P21917
P21918
P21926
P21964
P21980
P22001
P22004
P22301
P22303
P22362
P22413
P22415
P22455
P22459
P22460
P22466
P22557
P22607
P22612
P22670
P22680
P22681
P22692
P22694
P22736
P22760
P22792
P22794
P22888
P23193
P23219
P23229
P23276
P23297
P23381
P23396
P23409
P23415
P23416
P23443
P23458
P23467
P23468
P23469
P23470
P23471
P23497
P23508
P23510
P23511
P23515
P23528
P23582
P23588
P23634
P23677
P23743
P23759
P23760
P23763
P23769
P23771
P23786
P23945
P23946
P24046
P24158
P24278
P24385
P24387
P24394
P24468
P24522
P24530
P24588
P24592
P24593
P24723
P24844
P24864
P24928
P24941
P25021
P25024
P25025
P25054
P25063
P25089
P25090
P25092
P25098
P25100
P25101
P25103
P25105
P25106
P25116
P25205
P25208
P25311
P25391
P25445
P25490
P25686
P25705
P25713
P25786
P25787
P25788
P25789
P25791
P25800
P25929
P25942
P25963
P26006
P26010
P26038
P26045
P26232
P26358
P26367
P26368
P26439
P26447
P26583
P26599
P26651
P26678
P26715
P26717
P26718
P26842
P26951
P26992
P27037
P27169
P27348
P27361
P27449
P27487
P27540
P27694
P27695
P27797
P27815
P27918
P27930
P27986
P27987
P28062
P28065
P28066
P28067
P28068
P28069
P28070
P28072
P28074
P28221
P28222
P28223
P28324
P28325
P28328
P28329
P28330
P28331
P28335
P28336
P28340
P28347
P28360
P28370
P28472
P28476
P28482
P28562
P28566
P28698
P28702
P28715
P28749
P28799
P28827
P28845
P28906
P28907
P28908
P29120
P29122
P29218
P29274
P29275
P29279
P29317
P29320
P29322
P29323
P29350
P29353
P29371
P29373
P29374
P29375
P29376
P29459
P29460
P29466
P29474
P29475
P29508
P29590
P29597
P29622
P29692
P29728
P29762
P29965
P29966
P29972
P29992
P30044
P30047
P30048
P30101
P30153
P30154
P30260
P30273
P30279
P30281
P30291
P30304
P30305
P30307
P30411
P30419
P30455
P30460
P30498
P30511
P30518
P30519
P30530
P30531
P30532
P30533
P30536
P30542
P30550
P30556
P30559
P30613
P30622
P30626
P30679
P30740
P30793
P30872
P30874
P30876
P30926
P30939
P30953
P30954
P30968
P30988
P30989
P30990
P31025
P31146
P31150
P31151
P31152
P31213
P31249
P31268
P31270
P31273
P31276
P31277
P31321
P31323
P31327
P31350
P31358
P31371
P31391
P31431
P31483
P31629
P31644
P31645
P31749
P31751
P31785
P31941
P31943
P31946
P31947
P31949
P31994
P32004
P32019
P32119
P32121
P32238
P32239
P32241
P32242
P32243
P32245
P32246
P32247
P32248
P32249
P32297
P32298
P32302
P32314
P32320
P32418
P32455
P32456
P32519
P32745
P32780
P32856
P32881
P32927
P32942
P32970
P32971
P33032
P33076
P33121
P33151
P33402
P33552
P33681
P33765
P33981
P33991
P33992
P33993
P34903
P34913
P34925
P34947
P34969
P34972
P34981
P34982
P34995
P34998
P35070
P35080
P35125
P35221
P35222
P35225
P35226
P35227
P35228
P35232
P35237
P35240
P35243
P35244
P35247
P35249
P35250
P35251
P35269
P35270
P35318
P35346
P35348
P35354
P35367
P35368
P35372
P35398
P35408
P35410
P35414
P35442
P35443
P35452
P35453
P35462
P35498
P35499
P35523
P35548
P35555
P35556
P35557
P35558
P35568
P35575
P35579
P35590
P35609
P35610
P35611
P35612
P35613
P35625
P35626
P35638
P35658
P35659
P35670
P35680
P35711
P35712
P35713
P35716
P35789
P35790
P35813
P35858
P35869
P35913
P35916
P35968
P35998
P36222
P36402
P36404
P36406
P36507
P36508
P36543
P36544
P36575
P36888
P36894
P36896
P36897
P36915
P36941
P36952
P36954
P36955
P36956
P37023
P37058
P37173
P37198
P37231
P37275
P37287
P37288
P37840
P38159
P38398
P38405
P38435
P38484
P38606
P38646
P38919
P38936
P39019
P39059
P39060
P39086
P39210
P39687
P39748
P39880
P39900
P39905
P40121
P40123
P40145
P40189
P40197
P40199
P40200
P40225
P40238
P40259
P40305
P40306
P40337
P40394
P40424
P40616
P40763
P40879
P40933
P40937
P40938
P41002
P41134
P41143
P41145
P41146
P41159
P41161
P41180
P41182
P41208
P41212
P41217
P41218
P41220
P41221
P41222
P41223
P41225
P41226
P41231
P41235
P41238
P41240
P41273
P41279
P41567
P41586
P41587
P41594
P41595
P41597
P41743
P41968
P41970
P42081
P42127
P42224
P42226
P42229
P42261
P42262
P42263
P42331
P42336
P42338
P42345
P42356
P42566
P42574
P42575
P42679
P42680
P42681
P42684
P42685
P42701
P42702
P42765
P42768
P42772
P42773
P42785
P42830
P42858
P42892
P43003
P43026
P43034
P43080
P43088
P43115
P43116
P43119
P43146
P43220
P43246
P43250
P43268
P43307
P43354
P43403
P43405
P43487
P43489
P43490
P43626
P43627
P43629
P43630
P43631
P43657
P43681
P43686
P43694
P43699
P43897
P45378
P45379
P45844
P45877
P45880
P45973
P45974
P45983
P45984
P45985
P46060
P46087
P46089
P46091
P46092
P46093
P46094
P46095
P46098
P46100
P46108
P46109
P46199
P46379
P46459
P46527
P46531
P46663
P46695
P46734
P46736
P46781
P46782
P46934
P46937
P46939
P46940
P46952
P47211
P47224
P47712
P47736
P47755
P47756
P47775
P47804
P47869
P47870
P47871
P47872
P47881
P47883
P47887
P47888
P47890
P47895
P47898
P47900
P47901
P47928
P47974
P47992
P48023
P48039
P48048
P48050
P48051
P48058
P48059
P48061
P48065
P48066
P48145
P48146
P48167
P48169
P48357
P48380
P48382
P48431
P48436
P48443
P48454
P48506
P48507
P48544
P48546
P48547
P48549
P48551
P48552
P48556
P48594
P48595
P48645
P48681
P48729
P48730
P48736
P48740
P48742
P48788
P48960
P48995
P49005
P49019
P49023
P49069
P49116
P49137
P49146
P49189
P49190
P49238
P49257
P49279
P49281
P49286
P49327
P49335
P49354
P49366
P49407
P49427
P49441
P49454
P49459
P49619
P49639
P49640
P49642
P49643
P49662
P49674
P49675
P49682
P49683
P49685
P49711
P49715
P49720
P49721
P49736
P49747
P49748
P49756
P49757
P49758
P49759
P49760
P49761
P49763
P49765
P49767
P49768
P49770
P49771
P49773
P49788
P49790
P49792
P49795
P49796
P49798
P49802
P49810
P49815
P49840
P49841
P49848
P49895
P49910
P49913
P49917
P49918
P49959
P49961
P50052
P50148
P50150
P50219
P50224
P50391
P50395
P50402
P50406
P50416
P50452
P50453
P50454
P50458
P50539
P50548
P50549
P50552
P50553
P50570
P50583
P50591
P50607
P50613
P50616
P50748
P50750
P50895
P50897
P50993
P51149
P51151
P51159
P51161
P51397
P51398
P51449
P51451
P51452
P51504
P51508
P51511
P51512
P51522
P51523
P51530
P51531
P51532
P51572
P51575
P51582
P51587
P51589
P51606
P51608
P51610
P51617
P51636
P51649
P51654
P51665
P51668
P51671
P51677
P51679
P51681
P51684
P51685
P51686
P51692
P51693
P51786
P51787
P51788
P51790
P51793
P51797
P51800
P51801
P51805
P51808
P51810
P51812
P51813
P51814
P51815
P51816
P51817
P51825
P51828
P51841
P51843
P51857
P51858
P51911
P51946
P51948
P51955
P51959
P51965
P52198
P52292
P52294
P52298
P52306
P52333
P52429
P52434
P52435
P52564
P52565
P52566
P52597
P52630
P52655
P52657
P52701
P52732
P52735
P52736
P52737
P52738
P52739
P52740
P52741
P52742
P52743
P52744
P52747
P52756
P52757
P52758
P52797
P52798
P52799
P52803
P52815
P52823
P52824
P52907
P52926
P52945
P52948
P52951
P52952
P53041
P53350
P53355
P53365
P53367
P53384
P53396
P53539
P53567
P53582
P53602
P53621
P53667
P53675
P53680
P53778
P53779
P53803
P53805
P53985
P53999
P54132
P54198
P54252
P54253
P54259
P54274
P54284
P54289
P54368
P54577
P54578
P54619
P54646
P54709
P54725
P54727
P54750
P54753
P54756
P54760
P54762
P54764
P54821
P54826
P54845
P54852
P55008
P55010
P55036
P55039
P55040
P55042
P55055
P55056
P55064
P55072
P55073
P55075
P55085
P55087
P55089
P55107
P55160
P55196
P55197
P55198
P55199
P55201
P55209
P55210
P55211
P55212
P55265
P55273
P55290
P55291
P55316
P55317
P55318
P55345
P55347
P55771
P55773
P55774
P55822
P55884
P55957
P56159
P56178
P56179
P56180
P56211
P56282
P56373
P56377
P56524
P56539
P56545
P56597
P56693
P56703
P56704
P56705
P56706
P56715
P56945
P56975
P57058
P57059
P57071
P57073
P57082
P57086
P57087
P57103
P57679
P57682
P57727
P57729
P57735
P57740
P57771
P57789
P57796
P58012
P58170
P58181
P58340
P58499
P58546
P58753
P59044
P59046
P59551
P59768
P60008
P60022
P60033
P60201
P60228
P60321
P60323
P60484
P60510
P60520
P60568
P60602
P60709
P60763
P60842
P60880
P60893
P60900
P60903
P60953
P60983
P61009
P61024
P61073
P61077
P61088
P61106
P61201
P61218
P61221
P61224
P61225
P61244
P61247
P61278
P61289
P61296
P61328
P61371
P61421
P61457
P61586
P61604
P61764
P61769
P61803
P61812
P61916
P61925
P61952
P61966
P61968
P61978
P61981
P62068
P62136
P62140
P62158
P62166
P62191
P62195
P62244
P62258
P62263
P62277
P62324
P62328
P62330
P62333
P62341
P62380
P62487
P62495
P62508
P62633
P62701
P62714
P62745
P62753
P62805
P62826
P62834
P62847
P62854
P62873
P62875
P62879
P62937
P62942
P62955
P62979
P62987
P62993
P62995
P63000
P63010
P63027
P63096
P63104
P63146
P63165
P63167
P63172
P63208
P63211
P63215
P63218
P63244
P63252
P63261
P63272
P63279
P63316
P67775
P67809
P67812
P67870
P68036
P68106
P68366
P68371
P68400
P68431
P69892
P69905
P78310
P78314
P78317
P78318
P78324
P78325
P78334
P78344
P78347
P78348
P78352
P78356
P78357
P78362
P78363
P78367
P78368
P78380
P78395
P78396
P78406
P78423
P78424
P78426
P78504
P78508
P78509
P78524
P78527
P78536
P78543
P78545
P78552
P78556
P78560
P79483
P80075
P80098
P80162
P80188
P80192
P80217
P80294
P80297
P80365
P80404
P80511
P80723
P81133
P81274
P81534
P81877
P82094
P82251
P82970
P82979
P83436
P83859
P84022
P84077
P84095
P84243
P84550
P85037
P85298
P98066
P98077
P98082
P98155
P98168
P98170
P98171
P98174
P98177
P98179
P98194
P98196
P99999
Q00005
Q00013
Q00059
Q00444
Q00534
Q00535
Q00577
Q00587
Q00604
Q00610
Q00613
Q00653
Q00722
Q00839
Q00975
Q00978
Q00987
Q00994
Q01064
Q01085
Q01094
Q01105
Q01113
Q01118
Q01130
Q01151
Q01167
Q01196
Q01201
Q01344
Q01362
Q01518
Q01538
Q01543
Q01628
Q01629
Q01638
Q01650
Q01658
Q01664
Q01668
Q01718
Q01814
Q01826
Q01831
Q01851
Q01860
Q01892
Q01954
Q01955
Q01959
Q01968
Q01973
Q01974
Q02040
Q02045
Q02078
Q02080
Q02086
Q02094
Q02108
Q02153
Q02156
Q02223
Q02224
Q02241
Q02297
Q02363
Q02386
Q02413
Q02446
Q02447
Q02505
Q02535
Q02556
Q02577
Q02641
Q02643
Q02747
Q02750
Q02763
Q02779
Q02790
Q02833
Q02846
Q02878
Q02880
Q02930
Q02952
Q02962
Q03014
Q03052
Q03060
Q03112
Q03113
Q03135
Q03164
Q03167
Q03181
Q03393
Q03405
Q03431
Q03468
Q03518
Q03519
Q03591
Q03721
Q03923
Q03924
Q03933
Q03936
Q03938
Q03989
Q04206
Q04323
Q04637
Q04656
Q04721
Q04724
Q04725
Q04726
Q04759
Q04760
Q04771
Q04828
Q04837
Q04844
Q04864
Q04900
Q04912
Q04917
Q04941
Q05066
Q05195
Q05215
Q05329
Q05397
Q05481
Q05513
Q05516
Q05586
Q05655
Q05823
Q05901
Q05923
Q05940
Q05996
Q06033
Q06124
Q06187
Q06190
Q06210
Q06265
Q06323
Q06330
Q06413
Q06416
Q06418
Q06432
Q06455
Q06481
Q06495
Q06546
Q06547
Q06587
Q06609
Q06643
Q06710
Q06730
Q06732
Q06787
Q06828
Q06889
Q06945
Q07001
Q07002
Q07011
Q07021
Q07075
Q07092
Q07108
Q07325
Q07352
Q07444
Q07666
Q07687
Q07699
Q07812
Q07817
Q07820
Q07864
Q07866
Q07869
Q07889
Q07890
Q07912
Q07954
Q07960
Q07973
Q08043
Q08050
Q08116
Q08117
Q08170
Q08211
Q08289
Q08334
Q08345
Q08380
Q08462
Q08629
Q08708
Q08722
Q08828
Q08881
Q08945
Q08999
Q08AM6
Q09013
Q09028
Q09161
Q09428
Q09470
Q09472
Q0D2K3
Q0VAM2
Q0VDE8
Q0ZGT2
Q10567
Q10586
Q10587
Q10589
Q12769
Q12770
Q12772
Q12778
Q12788
Q12791
Q12792
Q12800
Q12802
Q12805
Q12809
Q12824
Q12830
Q12834
Q12836
Q12837
Q12840
Q12841
Q12846
Q12851
Q12852
Q12857
Q12866
Q12870
Q12872
Q12873
Q12879
Q12884
Q12888
Q12891
Q12893
Q12901
Q12904
Q12905
Q12906
Q12913
Q12918
Q12926
Q12929
Q12933
Q12946
Q12947
Q12948
Q12950
Q12951
Q12952
Q12959
Q12962
Q12967
Q12968
Q12972
Q12979
Q12981
Q12982
Q12983
Q12986
Q12999
Q13002
Q13003
Q13009
Q13015
Q13017
Q13018
Q13021
Q13029
Q13033
Q13042
Q13043
Q13049
Q13075
Q13077
Q13085
Q13087
Q13093
Q13094
Q13098
Q13103
Q13105
Q13106
Q13107
Q13114
Q13115
Q13118
Q13127
Q13129
Q13131
Q13133
Q13136
Q13144
Q13145
Q13148
Q13151
Q13153
Q13156
Q13158
Q13162
Q13163
Q13164
Q13177
Q13185
Q13188
Q13191
Q13200
Q13201
Q13202
Q13203
Q13207
Q13216
Q13217
Q13224
Q13227
Q13232
Q13233
Q13237
Q13239
Q13241
Q13242
Q13247
Q13253
Q13255
Q13257
Q13258
Q13261
Q13263
Q13268
Q13283
Q13285
Q13286
Q13287
Q13291
Q13303
Q13304
Q13308
Q13310
Q13315
Q13319
Q13322
Q13323
Q13324
Q13330
Q13332
Q13342
Q13351
Q13352
Q13356
Q13360
Q13362
Q13363
Q13368
Q13370
Q13371
Q13387
Q13393
Q13395
Q13415
Q13416
Q13418
Q13426
Q13432
Q13433
Q13438
Q13442
Q13443
Q13445
Q13459
Q13461
Q13464
Q13465
Q13467
Q13469
Q13470
Q13477
Q13478
Q13480
Q13485
Q13487
Q13488
Q13489
Q13490
Q13492
Q13496
Q13501
Q13503
Q13506
Q13507
Q13519
Q13522
Q13526
Q13535
Q13541
Q13546
Q13547
Q13554
Q13555
Q13557
Q13562
Q13563
Q13564
Q13568
Q13572
Q13573
Q13574
Q13576
Q13585
Q13586
Q13588
Q13606
Q13607
Q13608
Q13616
Q13617
Q13618
Q13619
Q13625
Q13635
Q13639
Q13642
Q13651
Q13671
Q13685
Q13686
Q13698
Q13705
Q13733
Q13740
Q13761
Q13772
Q13794
Q13795
Q13822
Q13829
Q13835
Q13862
Q13868
Q13873
Q13882
Q13886
Q13888
Q13889
Q13905
Q13936
Q13938
Q13946
Q13950
Q13951
Q13952
Q13956
Q13972
Q14003
Q14004
Q14011
Q14012
Q14103
Q14106
Q14114
Q14116
Q14118
Q14119
Q14123
Q14134
Q14137
Q14140
Q14149
Q14154
Q14155
Q14160
Q14161
Q14162
Q14164
Q14168
Q14181
Q14183
Q14184
Q14185
Q14186
Q14188
Q14190
Q14191
Q14192
Q14195
Q14201
Q14202
Q14203
Q14207
Q14209
Q14213
Q14232
Q14240
Q14241
Q14242
Q14246
Q14258
Q14289
Q14296
Q14318
Q14330
Q14332
Q14344
Q14393
Q14397
Q14416
Q14432
Q14439
Q14444
Q14449
Q14451
Q14457
Q14469
Q14493
Q14494
Q14500
Q14508
Q14511
Q14512
Q14524
Q14526
Q14527
Q14541
Q14549
Q14554
Q14558
Q14563
Q14566
Q14571
Q14573
Q14574
Q14582
Q14585
Q14587
Q14596
Q14623
Q14624
Q14626
Q14627
Q14641
Q14643
Q14644
Q14653
Q14654
Q14674
Q14676
Q14678
Q14680
Q14683
Q14684
Q14686
Q14694
Q14703
Q14721
Q14722
Q14738
Q14765
Q14766
Q14767
Q14773
Q14781
Q14790
Q14807
Q14814
Q14831
Q14832
Q14833
Q14839
Q14847
Q14863
Q14865
Q14872
Q14894
Q14896
Q14919
Q14929
Q14934
Q14938
Q14943
Q14956
Q14957
Q14974
Q14982
Q14994
Q14995
Q14997
Q14999
Q14C86
Q14C87
Q14CB8
Q14CM0
Q14CW9
Q15005
Q15008
Q15011
Q15013
Q15014
Q15022
Q15025
Q15036
Q15042
Q15043
Q15049
Q15051
Q15052
Q15054
Q15056
Q15070
Q15072
Q15077
Q15078
Q15084
Q15109
Q15111
Q15113
Q15116
Q15118
Q15119
Q15120
Q15121
Q15125
Q15131
Q15139
Q15154
Q15170
Q15172
Q15173
Q15185
Q15198
Q15208
Q15223
Q15256
Q15257
Q15262
Q15269
Q15283
Q15303
Q15306
Q15311
Q15319
Q15326
Q15327
Q15329
Q15349
Q15363
Q15366
Q15369
Q15370
Q15375
Q15382
Q15389
Q15391
Q15392
Q15398
Q15399
Q15404
Q15406
Q15418
Q15435
Q15438
Q15464
Q15465
Q15466
Q15468
Q15475
Q15493
Q15532
Q15542
Q15543
Q15544
Q15545
Q15554
Q15555
Q15560
Q15561
Q15562
Q15582
Q15583
Q15596
Q155Q3
Q15612
Q15614
Q15615
Q15617
Q15620
Q15622
Q15628
Q15633
Q15637
Q15642
Q15643
Q15645
Q15646
Q15648
Q15649
Q15650
Q15652
Q15653
Q15654
Q15669
Q15672
Q15691
Q15697
Q15699
Q15700
Q15717
Q15722
Q15723
Q15742
Q15743
Q15746
Q15750
Q15751
Q15759
Q15760
Q15761
Q15762
Q15768
Q15772
Q15784
Q15796
Q15797
Q15811
Q15819
Q15822
Q15825
Q15828
Q15831
Q15833
Q15834
Q15835
Q15836
Q15842
Q15848
Q15853
Q15858
Q15878
Q15906
Q15910
Q15911
Q15915
Q15942
Q16082
Q16099
Q16143
Q16181
Q16186
Q16236
Q16254
Q16270
Q16281
Q16288
Q16384
Q16385
Q16394
Q16401
Q16445
Q16478
Q16512
Q16513
Q16514
Q16520
Q16526
Q16531
Q16537
Q16539
Q16543
Q16548
Q16549
Q16552
Q16553
Q16555
Q16558
Q16566
Q16568
Q16570
Q16572
Q16576
Q16581
Q16584
Q16587
Q16589
Q16594
Q16595
Q16602
Q16610
Q16611
Q16619
Q16620
Q16621
Q16623
Q16627
Q16629
Q16633
Q16643
Q16644
Q16649
Q16650
Q16653
Q16654
Q16656
Q16659
Q16661
Q16663
Q16665
Q16666
Q16667
Q16670
Q16671
Q16676
Q16690
Q16695
Q16720
Q16760
Q16763
Q16799
Q16827
Q16828
Q16829
Q16832
Q16849
Q16864
Q16881
Q16890
Q17R89
Q18PE1
Q19AV6
Q1MSJ5
Q29980
Q29983
Q29RF7
Q2LD37
Q2M1K9
Q2M1P5
Q2M1Z3
Q2M2I8
Q2M3G0
Q2M5E4
Q2MKA7
Q2NKJ3
Q2PPJ7
Q2QGD7
Q2T9J0
Q2TAL6
Q2VIQ3
Q2VWA4
Q30154
Q30167
Q30201
Q32MK0
Q32MZ4
Q32P28
Q3KRB8
Q3MIR4
Q3SYB3
Q3V6T2
Q3YBR2
Q495A1
Q496M5
Q49AM1
Q49AN0
Q49MI3
Q4KMG0
Q4KMP7
Q4KMQ2
Q4KWH8
Q4VC05
Q4VCS5
Q504Y2
Q52LW3
Q53EL6
Q53ET0
Q53EU6
Q53FA7
Q53FZ2
Q53GL7
Q53H47
Q53QZ3
Q53T94
Q53TN4
Q562E7
Q56NI9
Q56P03
Q58F21
Q58WW2
Q59EK9
Q5BJF2
Q5DT21
Q5EBL4
Q5FBB7
Q5FWF5
Q5H9R7
Q5HYA8
Q5HYK7
Q5JQC9
Q5JRA6
Q5JRX3
Q5JS13
Q5JSL3
Q5JSP0
Q5JT82
Q5JU85
Q5JUK3
Q5JVF3
Q5JVS0
Q5JWF2
Q5JZY3
Q5KSL6
Q5KU26
Q5MJ70
Q5MNZ9
Q5NUL3
Q5QGS0
Q5QJU3
Q5R372
Q5R3F8
Q5S007
Q5SRE5
Q5SW96
Q5SXM2
Q5SZQ8
Q5T1C6
Q5T1M5
Q5T1R4
Q5T230
Q5T2T1
Q5T2W1
Q5T4F4
Q5T4F7
Q5T4W7
Q5T5C0
Q5T5Y3
Q5T601
Q5T8A7
Q5T8P6
Q5T9L3
Q5TA31
Q5TA89
Q5TAX3
Q5TB30
Q5TC82
Q5TCQ9
Q5TCX8
Q5TG30
Q5TH69
Q5U651
Q5UE93
Q5VSL9
Q5VST9
Q5VSY0
Q5VT97
Q5VTD9
Q5VTR2
Q5VV16
Q5VV41
Q5VV43
Q5VVH5
Q5VVJ2
Q5VVQ6
Q5VWG9
Q5VWK5
Q5VWQ8
Q5VYV0
Q5VZF2
Q5VZK9
Q5VZL5
Q5VZM2
Q5XUX0
Q5ZPR3
Q63HK5
Q63HR2
Q658P3
Q66K89
Q66LE6
Q685J3
Q68CZ1
Q68E01
Q68EM7
Q69YI7
Q6AZZ1
Q6DJT9
Q6DN12
Q6DN14
Q6DN90
Q6DWJ6
Q6EIG7
Q6FHJ7
Q6FI81
Q6GPH4
Q6GQQ9
Q6GV28
Q6GYQ0
Q6IA17
Q6IA86
Q6IAA8
Q6ICB4
Q6IE81
Q6IMN6
Q6IQ32
Q6IV72
Q6KC79
Q6KF10
Q6N069
Q6NS38
Q6NT76
Q6NTF7
Q6NUM9
Q6NUN9
Q6NUQ1
Q6NVH7
Q6NW40
Q6NXG1
Q6NXT6
Q6NYC1
Q6NZY7
Q6P0Q8
Q6P179
Q6P1J9
Q6P1K2
Q6P1M3
Q6P1N0
Q6P1X5
Q6P2C8
Q6P3W7
Q6P4F7
Q6P5Z2
Q6P9H4
Q6PCB7
Q6PCD5
Q6PGN9
Q6PGQ7
Q6PHR2
Q6PHW0
Q6PI25
Q6PIV2
Q6PIW4
Q6PIZ9
Q6PJF5
Q6PJQ5
Q6PJW8
Q6PML9
Q6PUV4
Q6Q0C0
Q6Q788
Q6QNK2
Q6QNY0
Q6QNY1
Q6R327
Q6R6M4
Q6RI45
Q6SA08
Q6STE5
Q6T310
Q6UUV9
Q6UVK1
Q6UVM3
Q6UVW9
Q6UW88
Q6UWB1
Q6UWE0
Q6UWF3
Q6UWI2
Q6UWU4
Q6UWV6
Q6UWZ7
Q6UX65
Q6UXG2
Q6UXI9
Q6UXK2
Q6UXN8
Q6UXR4
Q6UY14
Q6V0L0
Q6VB85
Q6VEQ5
Q6VMQ6
Q6VY07
Q6W2J9
Q6W4X9
Q6WBX8
Q6XD76
Q6ZMJ2
Q6ZMJ4
Q6ZMY3
Q6ZMZ3
Q6ZN17
Q6ZN44
Q6ZNA4
Q6ZNL6
Q6ZQN5
Q6ZRI8
Q6ZRS2
Q6ZSZ5
Q6ZUM4
Q6ZUT3
Q6ZV73
Q6ZW31
Q6ZW49
Q70CQ2
Q70J99
Q70SY1
Q70UQ0
Q70Z35
Q719H9
Q71DI3
Q71RC2
Q71SY5
Q71UM5
Q75N03
Q76FK4
Q76I76
Q76LX8
Q76MJ5
Q7KZ85
Q7KZF4
Q7KZI7
Q7L099
Q7L0Q8
Q7L1S5
Q7L1T6
Q7L523
Q7L590
Q7L5Y9
Q7L7X3
Q7L8A9
Q7L9L4
Q7LC44
Q7LDG7
Q7LFL8
Q7RTN6
Q7RTR2
Q7RTS3
Q7RTU7
Q7RTV0
Q7RTV3
Q7RTX0
Q7RTX1
Q7Z2E3
Q7Z2X4
Q7Z2Z1
Q7Z3B4
Q7Z3T8
Q7Z3U7
Q7Z3Z4
Q7Z401
Q7Z418
Q7Z419
Q7Z434
Q7Z460
Q7Z465
Q7Z494
Q7Z4H4
Q7Z4P5
Q7Z4V0
Q7Z569
Q7Z5H3
Q7Z5K2
Q7Z5L7
Q7Z5R6
Q7Z602
Q7Z628
Q7Z698
Q7Z699
Q7Z6A9
Q7Z6B7
Q7Z6I6
Q7Z6J0
Q7Z6J4
Q7Z6K1
Q7Z6K4
Q7Z6M3
Q7Z7A4
Q7Z7C8
Q7Z7G1
Q7Z7H5
Q7Z7K6
Q7Z7L7
Q7Z7M1
Q86SE8
Q86SJ2
Q86SQ3
Q86SQ4
Q86SQ6
Q86T24
Q86TG7
Q86TH1
Q86TM6
Q86TU7
Q86U17
Q86U42
Q86U70
Q86U86
Q86U90
Q86UE4
Q86UE8
Q86UK0
Q86UK5
Q86UL3
Q86UL8
Q86UR1
Q86UR5
Q86US8
Q86UT5
Q86UT6
Q86UU0
Q86UX7
Q86V24
Q86V25
Q86V86
Q86VE9
Q86VI1
Q86VP1
Q86VP6
Q86VQ3
Q86VQ6
Q86VS8
Q86VW0
Q86VX2
Q86VY4
Q86VZ6
Q86W33
Q86W47
Q86WA8
Q86WC6
Q86WD7
Q86WG5
Q86WI3
Q86WK6
Q86WV1
Q86WV6
Q86X10
Q86X24
Q86X52
Q86X55
Q86X95
Q86XN8
Q86XP1
Q86XP3
Q86XR7
Q86XR8
Q86Y01
Q86Y07
Q86Y82
Q86Y91
Q86YL7
Q86YM7
Q86YN6
Q86YP4
Q86YT9
Q86YV0
Q86YW5
Q86Z02
Q86Z14
Q8HWS3
Q8IU54
Q8IU57
Q8IU80
Q8IU85
Q8IUC6
Q8IUD2
Q8IUD6
Q8IUH4
Q8IUH5
Q8IUI8
Q8IUQ4
Q8IUX7
Q8IV16
Q8IV61
Q8IVF5
Q8IVF7
Q8IVH2
Q8IVH8
Q8IVI9
Q8IVL5
Q8IVL6
Q8IVQ6
Q8IVT5
Q8IW41
Q8IW75
Q8IW93
Q8IWA5
Q8IWB9
Q8IWE4
Q8IWJ2
Q8IWK6
Q8IWT1
Q8IWU2
Q8IWU4
Q8IWU5
Q8IWU6
Q8IWV1
Q8IWV2
Q8IWV7
Q8IWV8
Q8IWW6
Q8IWX8
Q8IWY4
Q8IX03
Q8IX07
Q8IX90
Q8IXA5
Q8IXB1
Q8IXF0
Q8IXH7
Q8IXI1
Q8IXI2
Q8IXJ6
Q8IXQ6
Q8IXZ2
Q8IY57
Q8IY92
Q8IYB4
Q8IYB8
Q8IYF1
Q8IYL9
Q8IYM9
Q8IYT8
Q8IYW5
Q8IYX4
Q8IZ81
Q8IZD2
Q8IZF2
Q8IZF3
Q8IZF4
Q8IZF5
Q8IZF6
Q8IZF7
Q8IZJ1
Q8IZL2
Q8IZP0
Q8IZP9
Q8IZQ8
Q8IZT8
Q8IZV5
Q8IZX4
Q8J025
Q8N0W4
Q8N0Z2
Q8N0Z3
Q8N103
Q8N108
Q8N114
Q8N122
Q8N130
Q8N131
Q8N149
Q8N157
Q8N163
Q8N1F7
Q8N1H7
Q8N1I0
Q8N1K5
Q8N1N5
Q8N264
Q8N2A8
Q8N2Q7
Q8N2R0
Q8N2S1
Q8N2W9
Q8N2Z9
Q8N302
Q8N336
Q8N339
Q8N371
Q8N392
Q8N3U4
Q8N3V7
Q8N3Y3
Q8N3Y7
Q8N423
Q8N441
Q8N474
Q8N488
Q8N4B1
Q8N4C8
Q8N4E7
Q8N4N8
Q8N4X5
Q8N567
Q8N5A5
Q8N5C8
Q8N5F7
Q8N5H7
Q8N5K1
Q8N5P1
Q8N5U6
Q8N5V2
Q8N5X7
Q8N5Y2
Q8N653
Q8N668
Q8N693
Q8N6C5
Q8N6C8
Q8N6I1
Q8N6M3
Q8N6P7
Q8N6Q3
Q8N6S4
Q8N6T3
Q8N6Y2
Q8N720
Q8N726
Q8N729
Q8N8D1
Q8N8S7
Q8N8U9
Q8N8Y2
Q8N961
Q8N9A8
Q8N9B5
Q8N9B8
Q8N9I0
Q8N9M5
Q8N9N2
Q8N9R8
Q8N9W6
Q8NAM6
Q8NAP3
Q8NAT2
Q8NB49
Q8NB78
Q8NBF1
Q8NBI3
Q8NBP7
Q8NBQ5
Q8NBS3
Q8NBS9
Q8NC01
Q8NC51
Q8NC60
Q8NCD3
Q8NCG7
Q8NCN5
Q8ND04
Q8ND76
Q8NDG6
Q8NDT2
Q8NDV2
Q8NDV7
Q8NDX1
Q8NE09
Q8NE65
Q8NE71
Q8NE79
Q8NE86
Q8NEA6
Q8NEB9
Q8NEN9
Q8NER1
Q8NER5
Q8NET5
Q8NEU8
Q8NEV8
Q8NEV9
Q8NEY4
Q8NF50
Q8NF64
Q8NF91
Q8NFA2
Q8NFD5
Q8NFG4
Q8NFH3
Q8NFH4
Q8NFH5
Q8NFH8
Q8NFJ5
Q8NFM4
Q8NFT8
Q8NFU1
Q8NFU7
Q8NFW5
Q8NFZ4
Q8NG31
Q8NG41
Q8NG66
Q8NHE4
Q8NHJ6
Q8NHL6
Q8NHM5
Q8NHU6
Q8NHV9
Q8NHW3
Q8NHX9
Q8NHY0
Q8NHY2
Q8NHY3
Q8NHZ8
Q8NI17
Q8NI35
Q8NI51
Q8NI77
Q8TAA3
Q8TAC9
Q8TAD4
Q8TAD8
Q8TAI7
Q8TAK5
Q8TAM1
Q8TAP6
Q8TAP8
Q8TAQ2
Q8TAS1
Q8TAT2
Q8TAX0
Q8TB45
Q8TB61
Q8TB73
Q8TBB6
Q8TBE0
Q8TBE1
Q8TBK2
Q8TC07
Q8TC12
Q8TC59
Q8TCD1
Q8TCI5
Q8TCS8
Q8TCU5
Q8TCU6
Q8TCY5
Q8TD07
Q8TD08
Q8TD16
Q8TD17
Q8TD23
Q8TD26
Q8TD43
Q8TD46
Q8TDC3
Q8TDD1
Q8TDD2
Q8TDF5
Q8TDF6
Q8TDM6
Q8TDN4
Q8TDS5
Q8TDW4
Q8TDX7
Q8TDY2
Q8TDZ2
Q8TE23
Q8TE77
Q8TE85
Q8TEC5
Q8TEK3
Q8TEM1
Q8TEP8
Q8TEU7
Q8TEW0
Q8TEY7
Q8TF05
Q8TF40
Q8TF47
Q8TF76
Q8WTP8
Q8WTR2
Q8WTS1
Q8WTV0
Q8WTW4
Q8WU17
Q8WU20
Q8WU39
Q8WUD1
Q8WUD6
Q8WUF5
Q8WUG5
Q8WUH2
Q8WUI4
Q8WUM0
Q8WUM9
Q8WUY3
Q8WUY8
Q8WUY9
Q8WV28
Q8WVK7
Q8WVL7
Q8WVM8
Q8WVN6
Q8WVQ1
Q8WVV5
Q8WVV9
Q8WW38
Q8WW43
Q8WWA0
Q8WWB7
Q8WWH4
Q8WWN8
Q8WWQ0
Q8WWY7
Q8WWZ7
Q8WX92
Q8WXC3
Q8WXD2
Q8WXD9
Q8WXE1
Q8WXE9
Q8WXF0
Q8WXF8
Q8WXG6
Q8WXG9
Q8WXH0
Q8WXH2
Q8WXH5
Q8WXI4
Q8WXS5
Q8WXT5
Q8WXU2
Q8WY21
Q8WY41
Q8WYA1
Q8WYA6
Q8WYB5
Q8WYH8
Q8WYL5
Q8WYN3
Q8WYP3
Q8WYQ5
Q8WYR1
Q8WZ19
Q8WZ42
Q8WZ64
Q8WZ75
Q8WZA2
Q92481
Q92482
Q92499
Q92502
Q92506
Q92508
Q92519
Q92523
Q92529
Q92530
Q92536
Q92539
Q92540
Q92542
Q92556
Q92560
Q92563
Q92565
Q92569
Q92570
Q92572
Q92574
Q92583
Q92585
Q92597
Q92598
Q92608
Q92611
Q92614
Q92619
Q92621
Q92622
Q92625
Q92626
Q92630
Q92633
Q92636
Q92637
Q92667
Q92673
Q92681
Q92686
Q92692
Q92729
Q92730
Q92731
Q92733
Q92734
Q92736
Q92737
Q92748
Q92750
Q92753
Q92754
Q92759
Q92765
Q92766
Q92769
Q92772
Q92782
Q92783
Q92785
Q92786
Q92793
Q92794
Q92796
Q92804
Q92813
Q92823
Q92824
Q92828
Q92830
Q92831
Q92833
Q92835
Q92838
Q92843
Q92844
Q92845
Q92847
Q92851
Q92854
Q92858
Q92859
Q92870
Q92876
Q92878
Q92879
Q92882
Q92886
Q92888
Q92889
Q92900
Q92903
Q92904
Q92905
Q92908
Q92911
Q92913
Q92914
Q92915
Q92918
Q92922
Q92925
Q92932
Q92934
Q92949
Q92953
Q92956
Q92963
Q92974
Q92985
Q92988
Q92989
Q92990
Q92993
Q92997
Q93008
Q93009
Q93033
Q93034
Q93038
Q93045
Q93050
Q93062
Q93063
Q93074
Q93075
Q93084
Q93086
Q93088
Q93097
Q93098
Q95460
Q969F8
Q969G3
Q969H0
Q969H4
Q969H8
Q969J5
Q969N4
Q969Q1
Q969R5
Q969S3
Q969S8
Q969V5
Q969V6
Q969W9
Q969Z0
Q96A05
Q96A54
Q96A58
Q96AB3
Q96AD5
Q96AE4
Q96AH0
Q96AK3
Q96AP0
Q96AP7
Q96AQ6
Q96AQ7
Q96AW1
Q96AX1
Q96AX9
Q96AZ6
Q96B36
Q96B97
Q96BD5
Q96BD8
Q96BF6
Q96BH1
Q96BI3
Q96BJ3
Q96BK5
Q96BN2
Q96BQ1
Q96BR1
Q96BS2
Q96BY2
Q96C11
Q96C24
Q96CA5
Q96CC6
Q96CV9
Q96CW1
Q96D21
Q96D31
Q96D96
Q96DB9
Q96DT0
Q96DW6
Q96DX5
Q96DZ5
Q96E29
Q96E93
Q96EB1
Q96EB6
Q96EE3
Q96EP0
Q96EP1
Q96EQ8
Q96EV8
Q96EY1
Q96F46
Q96F81
Q96FA3
Q96FC9
Q96FE5
Q96FF9
Q96FG2
Q96FI4
Q96FJ2
Q96FS4
Q96FV9
Q96FX2
Q96G01
Q96G30
Q96G74
Q96GC6
Q96GC9
Q96GD3
Q96GD4
Q96GM5
Q96GN5
Q96GR2
Q96GX1
Q96GX5
Q96H20
Q96H72
Q96HA1
Q96HA7
Q96HC4
Q96HF1
Q96HP0
Q96HR3
Q96HU1
Q96HZ4
Q96I23
Q96I24
Q96IF1
Q96IK0
Q96IT1
Q96IZ0
Q96J02
Q96J87
Q96J92
Q96J94
Q96JB2
Q96JB3
Q96JB5
Q96JJ6
Q96JK9
Q96JM3
Q96JP5
Q96JY0
Q96K30
Q96K76
Q96K78
Q96KC8
Q96KK3
Q96KQ4
Q96KQ7
Q96KS0
Q96L33
Q96L34
Q96L73
Q96L93
Q96LA5
Q96LA8
Q96LB1
Q96LB4
Q96LB8
Q96LB9
Q96LC9
Q96LD1
Q96LQ0
Q96LR2
Q96LW7
Q96M96
Q96MH2
Q96MM3
Q96MT3
Q96MT8
Q96MU8
Q96N67
Q96N96
Q96NN9
Q96NR3
Q96NR8
Q96NT5
Q96NW4
Q96NZ1
Q96P15
Q96P20
Q96P48
Q96P63
Q96P65
Q96P68
Q96P69
Q96P71
Q96PC3
Q96PD2
Q96PD4
Q96PD5
Q96PD7
Q96PE1
Q96PE2
Q96PE3
Q96PH1
Q96PK6
Q96PM5
Q96PN7
Q96PQ0
Q96PR1
Q96PU4
Q96PU5
Q96PV0
Q96PY5
Q96Q04
Q96Q27
Q96Q35
Q96Q42
Q96Q80
Q96Q83
Q96Q89
Q96QA5
Q96QB1
Q96QD5
Q96QD8
Q96QE5
Q96QR1
Q96QR8
Q96QT6
Q96QV1
Q96QZ7
Q96R06
Q96R27
Q96RA2
Q96RD7
Q96RE7
Q96RF0
Q96RG2
Q96RI0
Q96RI1
Q96RI8
Q96RJ0
Q96RJ6
Q96RK1
Q96RK4
Q96RL1
Q96RR4
Q96RT1
Q96RU2
Q96RU7
Q96RU8
Q96S37
Q96S38
Q96S55
Q96S65
Q96SB3
Q96SB4
Q96SN8
Q96ST3
Q96SZ4
Q96SZ6
Q96T23
Q96T37
Q96T49
Q96T58
Q96T68
Q96T76
Q96T83
Q96T88
Q96TA1
Q99062
Q99075
Q99081
Q99217
Q99250
Q99259
Q99417
Q99418
Q99436
Q99437
Q99439
Q99445
Q99453
Q99459
Q99460
Q99463
Q99466
Q99469
Q99471
Q99490
Q99497
Q99500
Q99501
Q99502
Q99504
Q99523
Q99527
Q99538
Q99543
Q99558
Q99567
Q99569
Q99570
Q99571
Q99572
Q99574
Q99576
Q99578
Q99581
Q99583
Q99584
Q99592
Q99593
Q99594
Q99607
Q99608
Q99612
Q99616
Q99623
Q99626
Q99638
Q99640
Q99650
Q99653
Q99661
Q99665
Q99674
Q99675
Q99676
Q99677
Q99678
Q99679
Q99680
Q99683
Q99684
Q99685
Q99697
Q99698
Q99700
Q99704
Q99705
Q99706
Q99708
Q99712
Q99717
Q99719
Q99726
Q99727
Q99728
Q99729
Q99731
Q99732
Q99741
Q99742
Q99743
Q99747
Q99748
Q99750
Q99755
Q99759
Q99788
Q99801
Q99811
Q99814
Q99816
Q99819
Q99828
Q99835
Q99836
Q99853
Q99856
Q99873
Q99929
Q99933
Q99935
Q99941
Q99943
Q99956
Q99958
Q99961
Q99962
Q99963
Q99966
Q99967
Q99969
Q99973
Q99988
Q99990
Q99996
Q9BPU6
Q9BPW9
Q9BPX6
Q9BPY8
Q9BPZ3
Q9BPZ7
Q9BQ04
Q9BQ15
Q9BQ16
Q9BQ31
Q9BQ51
Q9BQ70
Q9BQ90
Q9BQ95
Q9BQA1
Q9BQA5
Q9BQB4
Q9BQE4
Q9BQG0
Q9BQI3
Q9BQI5
Q9BQI7
Q9BQS7
Q9BQY9
Q9BR39
Q9BRA2
Q9BRG2
Q9BRI3
Q9BRJ9
Q9BRP0
Q9BRP8
Q9BRQ8
Q9BRR0
Q9BRR9
Q9BRT3
Q9BRU2
Q9BRV3
Q9BRX8
Q9BS26
Q9BSD3
Q9BSG1
Q9BSI4
Q9BSK4
Q9BSQ5
Q9BST9
Q9BSW2
Q9BT04
Q9BT40
Q9BT49
Q9BT67
Q9BT76
Q9BT81
Q9BT92
Q9BTA9
Q9BTT0
Q9BTW9
Q9BU20
Q9BU40
Q9BUB5
Q9BUI4
Q9BUL8
Q9BUN8
Q9BUP3
Q9BUR4
Q9BUT1
Q9BUZ4
Q9BV73
Q9BVA0
Q9BVA6
Q9BVC3
Q9BVC4
Q9BVK6
Q9BVL2
Q9BVN2
Q9BVP2
Q9BVW5
Q9BW19
Q9BW27
Q9BWF2
Q9BWF3
Q9BWQ8
Q9BWT1
Q9BWT7
Q9BWV1
Q9BWW7
Q9BWX5
Q9BX46
Q9BX63
Q9BX66
Q9BX67
Q9BX79
Q9BXB1
Q9BXC9
Q9BXH1
Q9BXJ9
Q9BXK5
Q9BXL6
Q9BXL7
Q9BXM0
Q9BXM7
Q9BXN1
Q9BXN2
Q9BXP5
Q9BXP8
Q9BXR5
Q9BXR6
Q9BXS5
Q9BXS6
Q9BXT2
Q9BXT4
Q9BXX3
Q9BXY8
Q9BY15
Q9BY41
Q9BY44
Q9BY50
Q9BY67
Q9BY76
Q9BY77
Q9BY84
Q9BYB0
Q9BYB4
Q9BYE7
Q9BYE9
Q9BYF1
Q9BYG3
Q9BYG5
Q9BYI3
Q9BYK8
Q9BYM8
Q9BYP7
Q9BYU1
Q9BYV2
Q9BYV6
Q9BYV7
Q9BYX2
Q9BYX4
Q9BYX7
Q9BYZ6
Q9BZ29
Q9BZA7
Q9BZC1
Q9BZC7
Q9BZE0
Q9BZE4
Q9BZI7
Q9BZK7
Q9BZL6
Q9BZM4
Q9BZM5
Q9BZM6
Q9BZP6
Q9BZQ8
Q9BZR6
Q9BZS1
Q9BZW8
Q9BZX4
Q9BZZ5
Q9C000
Q9C009
Q9C040
Q9C056
Q9C0B1
Q9C0C2
Q9C0C4
Q9C0E2
Q9C0H5
Q9C0H9
Q9C0J9
Q9C0K0
Q9C0K7
Q9GZN0
Q9GZN2
Q9GZP9
Q9GZQ4
Q9GZQ6
Q9GZR1
Q9GZR2
Q9GZR5
Q9GZT5
Q9GZT8
Q9GZT9
Q9GZU1
Q9GZU7
Q9GZV3
Q9GZV4
Q9GZV5
Q9GZV9
Q9GZX5
Q9GZX7
Q9GZY6
Q9GZZ6
Q9GZZ8
Q9H015
Q9H063
Q9H074
Q9H093
Q9H0B6
Q9H0C5
Q9H0E2
Q9H0E3
Q9H0E7
Q9H0E9
Q9H0F6
Q9H0F7
Q9H0G5
Q9H0H5
Q9H0K1
Q9H0M0
Q9H0N0
Q9H0N5
Q9H0W5
Q9H0Y0
Q9H0Z9
Q9H116
Q9H160
Q9H165
Q9H175
Q9H190
Q9H1A4
Q9H1C4
Q9H1D0
Q9H1D9
Q9H1J1
Q9H1J5
Q9H1J7
Q9H1K0
Q9H1R3
Q9H1Y0
Q9H1Y3
Q9H207
Q9H210
Q9H211
Q9H221
Q9H222
Q9H244
Q9H251
Q9H254
Q9H255
Q9H257
Q9H2A2
Q9H2A3
Q9H2A7
Q9H2A9
Q9H2C5
Q9H2C8
Q9H2D6
Q9H2E6
Q9H2F5
Q9H2G4
Q9H2G9
Q9H2H0
Q9H2H9
Q9H2K0
Q9H2K2
Q9H2K8
Q9H2M9
Q9H2S9
Q9H2X0
Q9H2X3
Q9H2X6
Q9H2X9
Q9H305
Q9H334
Q9H339
Q9H340
Q9H341
Q9H342
Q9H343
Q9H344
Q9H346
Q9H3D4
Q9H3M7
Q9H3N1
Q9H3N8
Q9H3P2
Q9H3Q1
Q9H3R0
Q9H3Z4
Q9H422
Q9H427
Q9H461
Q9H469
Q9H488
Q9H490
Q9H4A3
Q9H4A6
Q9H4B4
Q9H4B6
Q9H4E5
Q9H4F8
Q9H4I2
Q9H4L7
Q9H4M9
Q9H4P4
Q9H4S2
Q9H4X1
Q9H4Z3
Q9H598
Q9H5Q4
Q9H611
Q9H668
Q9H694
Q9H6I2
Q9H6P5
Q9H6Q3
Q9H6Q4
Q9H6T0
Q9H6X2
Q9H6Y7
Q9H6Z9
Q9H772
Q9H788
Q9H7D0
Q9H7E2
Q9H7L9
Q9H7P9
Q9H7S9
Q9H7V2
Q9H7Z6
Q9H816
Q9H869
Q9H8N7
Q9H8P0
Q9H8S9
Q9H8T0
Q9H8V3
Q9H900
Q9H944
Q9H9B1
Q9H9G7
Q9H9Q4
Q9H9S0
Q9H9S4
Q9H9T3
Q9H9Z2
Q9HAQ2
Q9HAR2
Q9HAT8
Q9HAU4
Q9HAV5
Q9HAW4
Q9HAZ1
Q9HAZ2
Q9HB19
Q9HB21
Q9HB29
Q9HB58
Q9HB65
Q9HB75
Q9HB89
Q9HB90
Q9HBA0
Q9HBE1
Q9HBE4
Q9HBE5
Q9HBF4
Q9HBG4
Q9HBH0
Q9HBH1
Q9HBH7
Q9HBH9
Q9HBM6
Q9HBU1
Q9HBW0
Q9HBW9
Q9HBX9
Q9HBY8
Q9HBZ2
Q9HC10
Q9HC16
Q9HC23
Q9HC29
Q9HC52
Q9HC57
Q9HC62
Q9HC77
Q9HC96
Q9HC97
Q9HC98
Q9HCC9
Q9HCE1
Q9HCE7
Q9HCG1
Q9HCG8
Q9HCH5
Q9HCJ1
Q9HCJ2
Q9HCK4
Q9HCK5
Q9HCK8
Q9HCM2
Q9HCN6
Q9HCP6
Q9HCQ7
Q9HCR9
Q9HCS4
Q9HCT0
Q9HCU4
Q9HCU5
Q9HCU8
Q9HCU9
Q9HCX4
Q9HCY8
Q9HD15
Q9HD26
Q9HD36
Q9HD40
Q9HD42
Q9HD43
Q9HD90
Q9HDC5
Q9NNW5
Q9NNX6
Q9NP08
Q9NP31
Q9NP56
Q9NP58
Q9NP59
Q9NP60
Q9NP61
Q9NP62
Q9NP66
Q9NP71
Q9NP72
Q9NP78
Q9NP84
Q9NP86
Q9NP95
Q9NP99
Q9NPA1
Q9NPA3
Q9NPA8
Q9NPB3
Q9NPB9
Q9NPC1
Q9NPC7
Q9NPC8
Q9NPD3
Q9NPF0
Q9NPF5
Q9NPF7
Q9NPF8
Q9NPG1
Q9NPG3
Q9NPH3
Q9NPH5
Q9NPH9
Q9NPI1
Q9NPI9
Q9NPJ1
Q9NPJ6
Q9NPP4
Q9NQ03
Q9NQ25
Q9NQ33
Q9NQ34
Q9NQ38
Q9NQ66
Q9NQ69
Q9NQ84
Q9NQ87
Q9NQ94
Q9NQA3
Q9NQB0
Q9NQC3
Q9NQC7
Q9NQC8
Q9NQG7
Q9NQL2
Q9NQN1
Q9NQR1
Q9NQR9
Q9NQS1
Q9NQT8
Q9NQU5
Q9NQW6
Q9NQW8
Q9NQX1
Q9NQX6
Q9NQX7
Q9NQZ3
Q9NQZ8
Q9NR09
Q9NR22
Q9NR28
Q9NR50
Q9NR55
Q9NR56
Q9NR61
Q9NR63
Q9NR71
Q9NR80
Q9NR81
Q9NR82
Q9NR83
Q9NR96
Q9NR97
Q9NRA0
Q9NRA1
Q9NRC8
Q9NRD0
Q9NRD1
Q9NRD5
Q9NRD8
Q9NRD9
Q9NRF2
Q9NRG1
Q9NRG4
Q9NRG9
Q9NRI5
Q9NRJ4
Q9NRL2
Q9NRM2
Q9NRM6
Q9NRM7
Q9NRP4
Q9NRP7
Q9NRQ2
Q9NRR1
Q9NRR3
Q9NRR8
Q9NRW4
Q9NRW7
Q9NRX4
Q9NRX5
Q9NRY4
Q9NRY6
Q9NRY7
Q9NRZ9
Q9NS18
Q9NS23
Q9NS28
Q9NS37
Q9NS56
Q9NS61
Q9NS64
Q9NS66
Q9NS67
Q9NS68
Q9NS73
Q9NS75
Q9NS82
Q9NS86
Q9NS87
Q9NSA1
Q9NSA2
Q9NSA3
Q9NSB8
Q9NSC2
Q9NSC5
Q9NSD5
Q9NSD7
Q9NSE2
Q9NSI6
Q9NSI8
Q9NSY0
Q9NSY2
Q9NTI2
Q9NTI5
Q9NTM9
Q9NTX7
Q9NU39
Q9NU63
Q9NUK0
Q9NUN7
Q9NUQ3
Q9NUX5
Q9NV92
Q9NV96
Q9NVC6
Q9NVH2
Q9NVH6
Q9NVI7
Q9NVM4
Q9NVM9
Q9NVN3
Q9NVR7
Q9NVV9
Q9NVW2
Q9NW07
Q9NW08
Q9NW75
Q9NWB7
Q9NWF9
Q9NWM8
Q9NWQ8
Q9NWS1
Q9NWT8
Q9NWV8
Q9NWW5
Q9NWZ3
Q9NX02
Q9NX07
Q9NX47
Q9NX61
Q9NXA8
Q9NXR7
Q9NXR8
Q9NXV6
Q9NY15
Q9NY25
Q9NY27
Q9NY30
Q9NY46
Q9NY47
Q9NY61
Q9NY72
Q9NYA1
Q9NYB0
Q9NYD6
Q9NYF5
Q9NYF8
Q9NYG5
Q9NYI0
Q9NYJ8
Q9NYK1
Q9NYL2
Q9NYM4
Q9NYQ6
Q9NYQ7
Q9NYR9
Q9NYS0
Q9NYV4
Q9NYV7
Q9NYV8
Q9NYV9
Q9NYW0
Q9NYW1
Q9NYW2
Q9NYW3
Q9NYW4
Q9NYW5
Q9NYW6
Q9NYW7
Q9NYW8
Q9NYX4
Q9NYY1
Q9NYY3
Q9NYZ3
Q9NYZ4
Q9NZ08
Q9NZ42
Q9NZ71
Q9NZ72
Q9NZ94
Q9NZC4
Q9NZC7
Q9NZC9
Q9NZD8
Q9NZI2
Q9NZI6
Q9NZI7
Q9NZI8
Q9NZJ0
Q9NZJ4
Q9NZJ5
Q9NZJ7
Q9NZJ9
Q9NZL3
Q9NZL4
Q9NZL6
Q9NZL9
Q9NZM3
Q9NZN1
Q9NZN3
Q9NZN4
Q9NZN5
Q9NZN8
Q9NZP0
Q9NZP2
Q9NZP5
Q9NZQ3
Q9NZQ7
Q9NZR4
Q9NZS2
Q9NZS9
Q9NZT1
Q9NZT2
Q9NZU0
Q9NZU1
Q9NZU5
Q9NZU7
Q9NZV1
Q9NZV8
Q9P035
Q9P0G3
Q9P0J0
Q9P0J1
Q9P0K1
Q9P0K8
Q9P0L0
Q9P0L2
Q9P0L9
Q9P0M4
Q9P0M6
Q9P0N9
Q9P0U3
Q9P0U4
Q9P0W0
Q9P0W2
Q9P0X4
Q9P107
Q9P126
Q9P1P5
Q9P1Q5
Q9P1T7
Q9P1W8
Q9P1W9
Q9P1Y5
Q9P1Z2
Q9P202
Q9P212
Q9P219
Q9P241
Q9P246
Q9P278
Q9P286
Q9P287
Q9P289
Q9P2A4
Q9P2D0
Q9P2D1
Q9P2E9
Q9P2F6
Q9P2J9
Q9P2K8
Q9P2K9
Q9P2N2
Q9P2U7
Q9P2W1
Q9P2X0
Q9P2X7
Q9P2Y4
Q9UBB5
Q9UBC0
Q9UBC1
Q9UBC2
Q9UBC3
Q9UBD3
Q9UBD5
Q9UBD6
Q9UBD9
Q9UBE0
Q9UBE8
Q9UBF6
Q9UBF8
Q9UBG7
Q9UBH0
Q9UBH6
Q9UBI6
Q9UBK2
Q9UBK5
Q9UBK9
Q9UBL3
Q9UBL9
Q9UBN1
Q9UBN6
Q9UBN7
Q9UBP4
Q9UBP5
Q9UBP9
Q9UBR4
Q9UBS0
Q9UBS3
Q9UBS4
Q9UBS5
Q9UBS8
Q9UBT2
Q9UBT3
Q9UBT7
Q9UBU2
Q9UBU3
Q9UBU7
Q9UBV4
Q9UBV7
Q9UBX5
Q9UBY5
Q9UBY8
Q9UBY9
Q9UC06
Q9UD71
Q9UDV6
Q9UDV7
Q9UDY8
Q9UEE5
Q9UEF7
Q9UER7
Q9UEW3
Q9UEW8
Q9UF02
Q9UF11
Q9UFF9
Q9UGC6
Q9UGI0
Q9UGI8
Q9UGI9
Q9UGJ0
Q9UGK8
Q9UGL1
Q9UGM1
Q9UGM3
Q9UGP4
Q9UGU0
Q9UGU5
Q9UGV2
Q9UH17
Q9UH92
Q9UH99
Q9UHA4
Q9UHB6
Q9UHB7
Q9UHC3
Q9UHD0
Q9UHD1
Q9UHD2
Q9UHD4
Q9UHF0
Q9UHF7
Q9UHG2
Q9UHH9
Q9UHI5
Q9UHI6
Q9UHI8
Q9UHK0
Q9UHL0
Q9UHL9
Q9UHM6
Q9UHP7
Q9UHR4
Q9UHR5
Q9UHV2
Q9UHV5
Q9UHV7
Q9UHX3
Q9UHY8
Q9UI08
Q9UI10
Q9UI12
Q9UI32
Q9UI33
Q9UI36
Q9UI95
Q9UIA0
Q9UIB8
Q9UID6
Q9UIF8
Q9UIF9
Q9UIG0
Q9UIH9
Q9UII2
Q9UII4
Q9UIJ7
Q9UIK4
Q9UIS9
Q9UIV1
Q9UIV8
Q9UIW0
Q9UIW2
Q9UJ90
Q9UJ96
Q9UJA3
Q9UJF2
Q9UJG1
Q9UJM3
Q9UJT2
Q9UJU2
Q9UJU5
Q9UJU6
Q9UJW3
Q9UJW9
Q9UJX0
Q9UJX2
Q9UJX3
Q9UJX4
Q9UJX5
Q9UJX6
Q9UK05
Q9UK08
Q9UK17
Q9UK32
Q9UK39
Q9UK41
Q9UK53
Q9UK55
Q9UK73
Q9UK80
Q9UK85
Q9UKA1
Q9UKA4
Q9UKA9
Q9UKB1
Q9UKE5
Q9UKF7
Q9UKG1
Q9UKI2
Q9UKI8
Q9UKI9
Q9UKJ0
Q9UKJ1
Q9UKL0
Q9UKL2
Q9UKL3
Q9UKN1
Q9UKN5
Q9UKN8
Q9UKP3
Q9UKP6
Q9UKS6
Q9UKT4
Q9UKT5
Q9UKT7
Q9UKT9
Q9UKU6
Q9UKV0
Q9UKV3
Q9UKV5
Q9UKV8
Q9UKW4
Q9UKX7
Q9UKY1
Q9UKZ4
Q9UKZ9
Q9UL03
Q9UL15
Q9UL17
Q9UL18
Q9UL19
Q9UL36
Q9UL45
Q9UL46
Q9UL49
Q9UL54
Q9UL58
Q9UL59
Q9UL63
Q9ULB1
Q9ULC4
Q9ULD4
Q9ULD8
Q9ULG1
Q9ULH0
Q9ULH7
Q9ULI4
Q9ULJ3
Q9ULK4
Q9ULM3
Q9ULQ0
Q9ULR5
Q9ULU4
Q9ULV1
Q9ULV4
Q9ULV5
Q9ULV8
Q9ULW0
Q9ULW2
Q9ULW3
Q9ULW5
Q9ULX9
Q9ULZ1
Q9ULZ2
Q9ULZ3
Q9ULZ9
Q9UM01
Q9UM11
Q9UM13
Q9UM47
Q9UM54
Q9UM63
Q9UM73
Q9UMN6
Q9UMR3
Q9UMR7
Q9UMS5
Q9UMW8
Q9UMX0
Q9UMX1
Q9UMX2
Q9UMX3
Q9UMX6
Q9UMZ3
Q9UN19
Q9UN30
Q9UN42
Q9UN79
Q9UN86
Q9UN88
Q9UNA1
Q9UNE0
Q9UNE7
Q9UNG2
Q9UNH7
Q9UNI6
Q9UNL4
Q9UNM6
Q9UNN5
Q9UNN8
Q9UNP9
Q9UNQ0
Q9UNS1
Q9UNS2
Q9UNX9
Q9UP38
Q9UP52
Q9UP65
Q9UP79
Q9UP95
Q9UPC5
Q9UPG8
Q9UPM6
Q9UPM9
Q9UPN7
Q9UPN9
Q9UPP1
Q9UPP2
Q9UPQ4
Q9UPR3
Q9UPR5
Q9UPT6
Q9UPT9
Q9UPU3
Q9UPU9
Q9UPV9
Q9UPW0
Q9UPX8
Q9UPY3
Q9UPY5
Q9UPY6
Q9UPY8
Q9UPZ9
Q9UQ05
Q9UQ07
Q9UQ13
Q9UQ80
Q9UQB3
Q9UQB8
Q9UQB9
Q9UQC2
Q9UQD0
Q9UQE7
Q9UQF2
Q9UQL6
Q9UQM7
Q9UQQ2
Q9UQR0
Q9UQR1
Q9Y210
Q9Y215
Q9Y219
Q9Y222
Q9Y233
Q9Y235
Q9Y238
Q9Y239
Q9Y240
Q9Y242
Q9Y243
Q9Y250
Q9Y251
Q9Y252
Q9Y253
Q9Y257
Q9Y258
Q9Y261
Q9Y263
Q9Y264
Q9Y265
Q9Y271
Q9Y272
Q9Y275
Q9Y277
Q9Y283
Q9Y294
Q9Y297
Q9Y2A4
Q9Y2B4
Q9Y2B9
Q9Y2C9
Q9Y2D1
Q9Y2G1
Q9Y2G2
Q9Y2G3
Q9Y2G9
Q9Y2H1
Q9Y2H9
Q9Y2K6
Q9Y2L1
Q9Y2L8
Q9Y2M5
Q9Y2P7
Q9Y2Q0
Q9Y2Q1
Q9Y2Q5
Q9Y2R2
Q9Y2T1
Q9Y2T4
Q9Y2T5
Q9Y2T6
Q9Y2T7
Q9Y2U5
Q9Y2U8
Q9Y2V2
Q9Y2W1
Q9Y2W7
Q9Y2X0
Q9Y2X7
Q9Y2X9
Q9Y2Y0
Q9Y2Y4
Q9Y2Y8
Q9Y2Z0
Q9Y314
Q9Y316
Q9Y336
Q9Y337
Q9Y371
Q9Y376
Q9Y3A2
Q9Y3A5
Q9Y3D2
Q9Y3D6
Q9Y3E0
Q9Y3I1
Q9Y3L5
Q9Y3M2
Q9Y3M8
Q9Y3P8
Q9Y3P9
Q9Y3Q8
Q9Y3R0
Q9Y3S1
Q9Y3T9
Q9Y3Z3
Q9Y448
Q9Y450
Q9Y458
Q9Y462
Q9Y463
Q9Y466
Q9Y467
Q9Y468
Q9Y473
Q9Y478
Q9Y487
Q9Y490
Q9Y496
Q9Y4A5
Q9Y4A8
Q9Y4C1
Q9Y4C8
Q9Y4D2
Q9Y4F1
Q9Y4F3
Q9Y4G8
Q9Y4H2
Q9Y4I5
Q9Y4J8
Q9Y4K3
Q9Y4K4
Q9Y4L1
Q9Y4X4
Q9Y4X5
Q9Y4Z2
Q9Y561
Q9Y566
Q9Y570
Q9Y572
Q9Y576
Q9Y585
Q9Y5A6
Q9Y5A7
Q9Y5B0
Q9Y5B6
Q9Y5B9
Q9Y5C1
Q9Y5I7
Q9Y5J3
Q9Y5J5
Q9Y5K5
Q9Y5K6
Q9Y5K8
Q9Y5L2
Q9Y5M8
Q9Y5N1
Q9Y5N5
Q9Y5N6
Q9Y5P0
Q9Y5P1
Q9Y5P8
Q9Y5Q3
Q9Y5Q5
Q9Y5R2
Q9Y5R5
Q9Y5R6
Q9Y5S2
Q9Y5S8
Q9Y5T5
Q9Y5U4
Q9Y5U5
Q9Y5U9
Q9Y5V3
Q9Y5W3
Q9Y5W5
Q9Y5W8
Q9Y5X1
Q9Y5X4
Q9Y5X5
Q9Y5X9
Q9Y5Y0
Q9Y5Y4
Q9Y5Z0
Q9Y5Z7
Q9Y613
Q9Y616
Q9Y618
Q9Y624
Q9Y639
Q9Y651
Q9Y653
Q9Y691
Q9Y692
Q9Y696
Q9Y698
Q9Y6A9
Q9Y6B2
Q9Y6C5
Q9Y6D5
Q9Y6D6
Q9Y6D9
Q9Y6E0
Q9Y6E7
Q9Y6F6
Q9Y6F9
Q9Y6G9
Q9Y6H5
Q9Y6I3
Q9Y6I4
Q9Y6J0
Q9Y6J3
Q9Y6J6
Q9Y6J8
Q9Y6J9
Q9Y6K1
Q9Y6K5
Q9Y6K9
Q9Y6M1
Q9Y6M4
Q9Y6M5
Q9Y6N7
Q9Y6P5
Q9Y6Q1
Q9Y6Q2
Q9Y6Q3
Q9Y6Q5
Q9Y6Q6
Q9Y6Q9
Q9Y6R0
Q9Y6R4
Q9Y6T7
Q9Y6U3
Q9Y6V0
Q9Y6W5
Q9Y6W6
Q9Y6W8
Q9Y6X1
Q9Y6X2
Q9Y6X6
Q9Y6X8
Q9Y6Y9
