# Supplementary material for: ProteinHistorian: Tools for the Comparative Analysis of Eukaryote Protein Origin
Source: PLoS Comput Biol. 2012 Jun 28;8(6):e1002567. doi: 10.1371/journal.pcbi.1002567 (PMC3386163; doi:10.1371/journal.pcbi.1002567)
Supplement: Dataset S1 — ProteinHistorian source code and examples. This archive contains the python source code for the command line version of ProteinHistorian. Installation instructions and several example analyses are given in the README file. (ZIP) [file pcbi.1002567.s001.zip › ProteinHistorian/example/human_quickgo_cat_act.txt]

A0AVT1
A0PJZ3
A1KZ92
A1Z1Q3
A2RUC4
A2VDF0
A4D2B8
A5YM72
A6NGU5
A8MQ11
A8MTJ3
B0YJ81
B5MD39
O00115
O00116
O00139
O00141
O00142
O00154
O00167
O00178
O00187
O00194
O00204
O00212
O00217
O00237
O00238
O00254
O00255
O00273
O00308
O00311
O00329
O00338
O00391
O00408
O00411
O00418
O00442
O00443
O00444
O00459
O00462
O00469
O00483
O00487
O00506
O00507
O00519
O00571
O00584
O00625
O00716
O00743
O00746
O00748
O00750
O00754
O00757
O00762
O00763
O00764
O00767
O14494
O14495
O14521
O14522
O14548
O14556
O14561
O14576
O14578
O14595
O14610
O14618
O14638
O14645
O14646
O14647
O14656
O14672
O14678
O14684
O14717
O14732
O14733
O14734
O14735
O14744
O14746
O14756
O14757
O14773
O14775
O14782
O14786
O14792
O14802
O14807
O14815
O14829
O14830
O14832
O14841
O14874
O14880
O14920
O14929
O14933
O14936
O14939
O14965
O14966
O14975
O14976
O14983
O14986
O15033
O15047
O15066
O15067
O15072
O15075
O15111
O15120
O15146
O15160
O15164
O15197
O15204
O15217
O15228
O15229
O15239
O15254
O15264
O15269
O15270
O15294
O15296
O15297
O15305
O15318
O15327
O15342
O15355
O15379
O15382
O15393
O15438
O15439
O15457
O15460
O15466
O15484
O15488
O15496
O15498
O15514
O15527
O15528
O15530
O15533
O43143
O43148
O43151
O43159
O43164
O43173
O43174
O43175
O43181
O43184
O43187
O43196
O43236
O43240
O43252
O43272
O43280
O43283
O43286
O43292
O43293
O43306
O43314
O43318
O43320
O43353
O43396
O43426
O43447
O43451
O43462
O43463
O43464
O43488
O43505
O43506
O43520
O43529
O43548
O43567
O43570
O43598
O43674
O43676
O43677
O43678
O43683
O43688
O43704
O43708
O43709
O43716
O43741
O43766
O43776
O43781
O43795
O43825
O43837
O43847
O43861
O43895
O43896
O43916
O43920
O43930
O43933
O60218
O60229
O60231
O60235
O60243
O60258
O60259
O60260
O60264
O60266
O60282
O60285
O60291
O60312
O60313
O60333
O60337
O60341
O60344
O60346
O60423
O60462
O60476
O60488
O60502
O60503
O60507
O60512
O60513
O60547
O60551
O60566
O60568
O60658
O60671
O60673
O60674
O60678
O60701
O60704
O60725
O60733
O60760
O60762
O60825
O60832
O60858
O60869
O60882
O60906
O60909
O60911
O60930
O60934
O60942
O75027
O75063
O75077
O75078
O75116
O75122
O75131
O75150
O75151
O75164
O75173
O75185
O75191
O75223
O75251
O75306
O75317
O75319
O75339
O75342
O75344
O75351
O75356
O75365
O75380
O75385
O75390
O75414
O75417
O75426
O75438
O75449
O75452
O75460
O75478
O75486
O75489
O75493
O75521
O75528
O75529
O75530
O75575
O75582
O75600
O75604
O75608
O75643
O75648
O75676
O75688
O75747
O75752
O75792
O75808
O75817
O75818
O75828
O75844
O75845
O75874
O75879
O75881
O75891
O75897
O75900
O75907
O75908
O75912
O75914
O75925
O75928
O75936
O75947
O75962
O75964
O75976
O76031
O76039
O76064
O76074
O76075
O76083
O76093
O94760
O94761
O94762
O94766
O94768
O94777
O94782
O94788
O94804
O94806
O94808
O94864
O94874
O94911
O94921
O94923
O94925
O94952
O94955
O94966
O95045
O95071
O95073
O95139
O95147
O95154
O95167
O95168
O95169
O95178
O95182
O95237
O95243
O95248
O95255
O95260
O95263
O95271
O95278
O95298
O95299
O95302
O95336
O95340
O95342
O95352
O95363
O95376
O95382
O95391
O95394
O95395
O95396
O95405
O95450
O95453
O95461
O95470
O95476
O95479
O95497
O95498
O95544
O95551
O95571
O95573
O95622
O95628
O95661
O95672
O95674
O95685
O95707
O95714
O95716
O95744
O95747
O95749
O95750
O95819
O95822
O95825
O95835
O95837
O95861
O95865
O95922
O95954
O95985
O95989
O95992
O96000
O96006
O96007
O96009
O96013
O96015
O96017
O96024
P00156
P00167
P00326
P00338
P00352
P00367
P00374
P00387
P00390
P00395
P00403
P00414
P00439
P00441
P00450
P00480
P00488
P00491
P00492
P00505
P00519
P00533
P00558
P00568
P00734
P00736
P00740
P00742
P00746
P00747
P00748
P00749
P00750
P00751
P00790
P00797
P00813
P00846
P00915
P00918
P00966
P00973
P01127
P01135
P01185
P01266
P02788
P02792
P02794
P03886
P03891
P03897
P03901
P03905
P03915
P03923
P03928
P03950
P03951
P03952
P03956
P04035
P04040
P04049
P04053
P04054
P04062
P04066
P04070
P04075
P04179
P04180
P04181
P04183
P04406
P04424
P04626
P04629
P04632
P04745
P04746
P04798
P04818
P04839
P04843
P04844
P04899
P05023
P05026
P05062
P05089
P05091
P05093
P05106
P05108
P05129
P05156
P05164
P05165
P05166
P05177
P05181
P05187
P05230
P05771
P05981
P06132
P06133
P06213
P06239
P06241
P06276
P06280
P06400
P06493
P06576
P06732
P06733
P06737
P06744
P06746
P06858
P06870
P07098
P07099
P07101
P07195
P07202
P07203
P07205
P07237
P07288
P07311
P07327
P07332
P07333
P07339
P07451
P07477
P07478
P07686
P07711
P07738
P07741
P07814
P07858
P07864
P07900
P07919
P07947
P07948
P07949
P07954
P07992
P07998
P08069
P08134
P08183
P08217
P08218
P08236
P08237
P08238
P08243
P08246
P08253
P08254
P08263
P08294
P08311
P08319
P08397
P08473
P08519
P08575
P08581
P08620
P08631
P08684
P08686
P08709
P08754
P08842
P08861
P08912
P08922
P09038
P09093
P09104
P09172
P09210
P09211
P09237
P09238
P09417
P09467
P09471
P09488
P09543
P09601
P09619
P09622
P09668
P09769
P09848
P09871
P09874
P09884
P09917
P09923
P09936
P09958
P09960
P09972
P0C869
P10114
P10144
P10147
P10153
P10176
P10253
P10301
P10323
P10398
P10515
P10586
P10606
P10619
P10620
P10632
P10635
P10696
P10721
P10746
P10767
P10768
P10809
P10909
P11021
P11055
P11086
P11117
P11142
P11150
P11172
P11177
P11216
P11217
P11229
P11234
P11245
P11274
P11309
P11310
P11362
P11387
P11388
P11413
P11441
P11488
P11498
P11509
P11511
P11586
P11678
P11712
P11717
P11766
P11801
P11802
P11908
P11926
P12004
P12034
P12081
P12268
P12277
P12532
P12544
P12643
P12694
P12724
P12821
P12883
P12931
P12955
P12956
P13010
P13051
P13073
P13284
P13497
P13498
P13500
P13501
P13533
P13569
P13637
P13674
P13686
P13716
P13798
P13804
P13807
P13929
P13995
P14060
P14061
P14091
P14174
P14210
P14373
P14384
P14410
P14415
P14550
P14555
P14598
P14616
P14618
P14621
P14649
P14679
P14735
P14780
P14854
P14868
P14902
P14920
P15056
P15085
P15086
P15088
P15104
P15121
P15144
P15153
P15169
P15170
P15259
P15289
P15291
P15374
P15428
P15531
P15538
P15559
P15586
P15735
P15848
P15907
P15918
P16050
P16066
P16083
P16118
P16152
P16219
P16233
P16234
P16278
P16435
P16442
P16444
P16455
P16499
P16519
P16520
P16591
P16615
P16662
P16870
P16885
P16930
P17050
P17081
P17096
P17174
P17252
P17405
P17516
P17538
P17540
P17568
P17612
P17655
P17706
P17707
P17735
P17752
P17812
P17813
P17844
P17858
P17948
P18031
P18054
P18074
P18085
P18283
P18405
P18433
P18440
P18669
P18827
P18858
P18859
P19021
P19086
P19087
P19099
P19113
P19174
P19367
P19387
P19388
P19404
P19440
P19447
P19474
P19525
P19526
P19623
P19801
P19835
P19961
P19971
P20020
P20132
P20142
P20151
P20292
P20309
P20336
P20337
P20338
P20339
P20585
P20592
P20594
P20648
P20674
P20711
P20718
P20794
P20807
P20813
P20815
P20839
P20933
P21108
P21127
P21128
P21217
P21266
P21281
P21283
P21397
P21399
P21439
P21549
P21580
P21589
P21673
P21675
P21695
P21709
P21802
P21860
P21953
P21964
P21980
P22033
P22061
P22083
P22102
P22234
P22303
P22304
P22352
P22413
P22455
P22557
P22570
P22607
P22612
P22674
P22680
P22681
P22694
P22735
P22748
P22760
P22830
P22894
P23109
P23141
P23219
P23276
P23280
P23284
P23368
P23378
P23381
P23396
P23434
P23443
P23458
P23467
P23468
P23469
P23470
P23471
P23526
P23634
P23677
P23743
P23786
P23919
P23921
P23946
P24158
P24298
P24310
P24311
P24347
P24386
P24462
P24539
P24666
P24723
P24752
P24903
P24928
P24941
P25092
P25098
P25101
P25311
P25325
P25440
P25705
P25774
P26045
P26196
P26358
P26367
P26439
P26440
P26572
P26639
P26640
P26885
P27037
P27169
P27338
P27361
P27448
P27449
P27487
P27695
P27707
P27708
P27815
P27986
P27987
P28039
P28072
P28161
P28223
P28288
P28300
P28330
P28331
P28332
P28335
P28340
P28370
P28482
P28562
P28715
P28827
P28838
P28845
P29074
P29120
P29122
P29144
P29218
P29317
P29320
P29322
P29323
P29350
P29353
P29376
P29401
P29466
P29474
P29475
P29597
P29728
P29803
P29992
P30038
P30040
P30041
P30043
P30044
P30046
P30048
P30049
P30084
P30085
P30101
P30291
P30305
P30307
P30411
P30419
P30519
P30520
P30530
P30566
P30613
P30679
P30711
P30793
P30838
P30876
P31040
P31152
P31153
P31213
P31327
P31350
P31371
P31512
P31513
P31749
P31751
P31930
P31937
P31939
P31941
P31944
P32019
P32119
P32189
P32239
P32246
P32320
P32321
P32322
P32754
P32780
P32929
P33121
P33176
P33260
P33261
P33316
P33402
P33527
P33897
P33908
P33981
P33991
P33993
P34059
P34096
P34896
P34897
P34913
P34925
P34947
P34949
P35030
P35125
P35218
P35219
P35228
P35236
P35270
P35354
P35475
P35520
P35557
P35558
P35568
P35573
P35575
P35579
P35580
P35590
P35610
P35626
P35670
P35754
P35790
P35813
P35913
P35914
P35916
P35968
P35998
P36222
P36268
P36269
P36404
P36406
P36507
P36542
P36551
P36639
P36776
P36871
P36873
P36888
P36894
P36896
P36897
P36954
P36959
P36969
P37023
P37059
P37173
P37198
P37268
P37287
P37837
P38398
P38405
P38435
P38571
P38919
P38935
P38936
P39656
P39748
P39877
P39900
P40126
P40145
P40261
P40394
P40616
P40692
P40763
P40818
P40925
P40926
P40938
P40939
P41091
P41180
P41222
P41226
P41227
P41238
P41240
P41250
P41252
P41279
P41595
P41743
P42126
P42224
P42330
P42336
P42338
P42345
P42356
P42574
P42575
P42658
P42679
P42680
P42681
P42684
P42685
P42765
P42785
P42892
P42898
P43166
P43234
P43235
P43246
P43251
P43304
P43353
P43378
P43403
P43405
P43686
P45378
P45379
P45381
P45452
P45844
P45954
P45974
P45983
P45984
P45985
P46019
P46020
P46063
P46100
P46109
P46439
P46527
P46597
P46734
P46736
P46926
P46934
P46952
P46977
P47712
P47736
P47895
P47897
P47985
P47989
P48047
P48052
P48147
P48163
P48426
P48436
P48448
P48449
P48506
P48507
P48637
P48729
P48730
P48735
P48736
P48740
P48775
P49137
P49184
P49189
P49221
P49247
P49326
P49327
P49336
P49354
P49356
P49366
P49407
P49419
P49427
P49441
P49447
P49448
P49459
P49585
P49589
P49590
P49591
P49619
P49641
P49642
P49643
P49674
P49703
P49748
P49753
P49759
P49760
P49761
P49768
P49789
P49810
P49821
P49840
P49841
P49842
P49862
P49863
P49888
P49895
P49902
P49914
P49915
P49916
P49917
P49959
P50053
P50148
P50224
P50225
P50226
P50281
P50336
P50416
P50440
P50570
P50579
P50583
P50613
P50747
P50750
P50897
P50990
P50993
P51003
P51124
P51148
P51149
P51151
P51153
P51157
P51159
P51164
P51178
P51451
P51452
P51511
P51512
P51530
P51531
P51532
P51553
P51570
P51580
P51587
P51589
P51617
P51648
P51649
P51659
P51668
P51681
P51687
P51688
P51689
P51690
P51784
P51812
P51813
P51817
P51828
P51841
P51854
P51878
P51946
P51948
P51955
P51956
P51957
P51965
P51970
P51993
P52198
P52209
P52333
P52429
P52434
P52435
P52564
P52701
P52732
P52788
P52789
P52790
P52797
P52798
P52824
P52888
P52895
P52926
P52961
P53004
P53041
P53350
P53355
P53396
P53582
P53602
P53609
P53634
P53667
P53671
P53701
P53778
P53779
P53804
P53816
P54098
P54132
P54136
P54277
P54278
P54315
P54317
P54577
P54578
P54619
P54646
P54687
P54707
P54709
P54710
P54750
P54753
P54756
P54760
P54762
P54764
P54793
P54802
P54819
P54829
P54840
P54855
P54922
P55010
P55040
P55042
P55072
P55073
P55075
P55084
P55210
P55211
P55212
P55263
P55265
P55345
P55786
P55809
P55895
P56134
P56180
P56181
P56192
P56202
P56282
P56381
P56385
P56524
P56556
P56559
P56597
P56730
P56817
P56937
P57054
P57058
P57059
P57081
P57727
P57729
P57772
P58215
P60174
P60484
P60510
P60604
P60660
P60763
P60842
P60896
P60900
P60953
P61011
P61018
P61019
P61020
P61077
P61081
P61086
P61088
P61106
P61204
P61218
P61224
P61457
P61586
P61587
P61626
P61647
P61803
P61812
P61952
P61964
P62068
P62070
P62136
P62140
P62191
P62195
P62253
P62256
P62330
P62333
P62487
P62491
P62714
P62745
P62820
P62826
P62834
P62837
P62873
P62875
P62877
P62879
P62942
P62979
P62987
P63000
P63096
P63146
P63167
P63208
P63211
P63215
P63218
P63279
P67870
P68032
P68036
P68106
P68400
P69905
P78317
P78325
P78329
P78330
P78345
P78346
P78356
P78362
P78363
P78368
P78417
P78509
P78527
P78536
P78540
P78549
P78562
P78563
P80075
P80108
P80192
P80404
P84077
P84085
P84095
P98160
P98187
P98194
P98198
P99999
Q00013
Q00266
Q00526
Q00532
Q00534
Q00535
Q00536
Q00537
Q00688
Q00722
Q00796
Q00973
Q00987
Q01064
Q01094
Q01415
Q01432
Q01433
Q01449
Q01581
Q01740
Q01780
Q01813
Q01814
Q01968
Q01970
Q01973
Q01974
Q02108
Q02127
Q02153
Q02156
Q02218
Q02224
Q02241
Q02252
Q02318
Q02338
Q02742
Q02750
Q02763
Q02779
Q02790
Q02846
Q02880
Q02928
Q02962
Q03013
Q03113
Q03154
Q03164
Q03167
Q03393
Q03426
Q03468
Q03518
Q03519
Q04446
Q04609
Q04656
Q04756
Q04759
Q04760
Q04771
Q04828
Q04912
Q05086
Q05193
Q05209
Q05397
Q05513
Q05655
Q05823
Q05923
Q05932
Q06124
Q06136
Q06187
Q06203
Q06210
Q06265
Q06278
Q06330
Q06418
Q06430
Q06520
Q06609
Q06830
Q07002
Q07075
Q07326
Q07343
Q07864
Q07866
Q07912
Q07973
Q08188
Q08209
Q08211
Q08257
Q08345
Q08426
Q08462
Q08477
Q08493
Q08499
Q08828
Q08881
Q08AH1
Q08J23
Q09013
Q09028
Q09328
Q09472
Q10469
Q10471
Q10472
Q10713
Q10981
Q11128
Q11130
Q11201
Q11203
Q11206
Q12756
Q12766
Q12772
Q12792
Q12794
Q12797
Q12802
Q12805
Q12830
Q12840
Q12851
Q12852
Q12866
Q12873
Q12882
Q12884
Q12887
Q12891
Q12913
Q12923
Q12933
Q12959
Q12962
Q12965
Q12972
Q12974
Q13011
Q13017
Q13043
Q13049
Q13057
Q13085
Q13087
Q13093
Q13107
Q13115
Q13126
Q13131
Q13153
Q13162
Q13163
Q13164
Q13177
Q13188
Q13202
Q13206
Q13216
Q13219
Q13231
Q13233
Q13237
Q13263
Q13268
Q13283
Q13308
Q13315
Q13332
Q13356
Q13368
Q13370
Q13393
Q13402
Q13409
Q13418
Q13423
Q13426
Q13443
Q13444
Q13451
Q13454
Q13459
Q13464
Q13470
Q13472
Q13489
Q13490
Q13496
Q13503
Q13508
Q13510
Q13523
Q13526
Q13535
Q13546
Q13547
Q13554
Q13555
Q13557
Q13564
Q13569
Q13572
Q13574
Q13608
Q13609
Q13613
Q13614
Q13615
Q13618
Q13627
Q13630
Q13636
Q13670
Q13686
Q13705
Q13724
Q13733
Q13795
Q13822
Q13823
Q13825
Q13829
Q13838
Q13867
Q13868
Q13873
Q13882
Q13888
Q13889
Q13907
Q13946
Q14004
Q14012
Q14032
Q14088
Q14117
Q14123
Q14164
Q14168
Q14191
Q14194
Q14197
Q14204
Q14240
Q14289
Q14296
Q14318
Q14344
Q14353
Q14376
Q14390
Q14410
Q14432
Q14435
Q14442
Q14534
Q14554
Q14562
Q14566
Q14642
Q14669
Q14674
Q14680
Q14683
Q14694
Q14703
Q14749
Q14766
Q14790
Q14807
Q14839
Q14914
Q15008
Q15022
Q15024
Q15029
Q15034
Q15046
Q15054
Q15067
Q15078
Q15084
Q15111
Q15116
Q15118
Q15119
Q15120
Q15124
Q15125
Q15126
Q15131
Q15139
Q15147
Q15165
Q15166
Q15181
Q15185
Q15198
Q15208
Q15256
Q15257
Q15262
Q15274
Q15286
Q15291
Q15303
Q15311
Q15349
Q15375
Q15382
Q15386
Q15392
Q15398
Q15418
Q15477
Q15493
Q15526
Q15542
Q15569
Q15661
Q15678
Q15700
Q15738
Q15746
Q15759
Q15768
Q15771
Q15800
Q15814
Q15831
Q15835
Q15907
Q15910
Q16134
Q16206
Q16222
Q16394
Q16512
Q16513
Q16514
Q16526
Q16539
Q16549
Q16555
Q16581
Q16584
Q16594
Q16595
Q16613
Q16620
Q16635
Q16644
Q16647
Q16651
Q16654
Q16659
Q16667
Q16678
Q16690
Q16698
Q16706
Q16718
Q16719
Q16720
Q16739
Q16740
Q16760
Q16762
Q16763
Q16769
Q16772
Q16773
Q16774
Q16775
Q16790
Q16795
Q16798
Q16819
Q16822
Q16825
Q16827
Q16828
Q16829
Q16831
Q16832
Q16836
Q16842
Q16849
Q16851
Q16853
Q16854
Q16864
Q16873
Q16875
Q16877
Q16878
Q16880
Q16881
Q2M1P5
Q2M2I8
Q2M3G0
Q2M3T9
Q2T9J0
Q32MK0
Q32NB8
Q3ZCQ8
Q49AN0
Q4FZB7
Q4G0N0
Q4G0W2
Q4G148
Q4G176
Q4KWH8
Q4L235
Q504Q3
Q504Y2
Q53EU6
Q53F39
Q53FA7
Q53H47
Q53H76
Q53HV7
Q53RT3
Q53TN4
Q58F21
Q59H18
Q5EBM0
Q5FVE4
Q5FYA8
Q5FYB0
Q5FYB1
Q5GLZ8
Q5H8A4
Q5JPH6
Q5JRX3
Q5JWF2
Q5JZY3
Q5K4E3
Q5KSL6
Q5QGS0
Q5QJU3
Q5RKV6
Q5S007
Q5SGD2
Q5SQI0
Q5SY16
Q5T0T0
Q5T2R2
Q5T447
Q5T8I9
Q5TA31
Q5TAX3
Q5TC82
Q5TCQ9
Q5U5R9
Q5UE93
Q5VT25
Q5VT66
Q5VTB9
Q5VTR2
Q5VU57
Q5VVJ2
Q5VVQ6
Q5VWZ2
Q5VYS8
Q5VZP5
Q5VZY2
Q5XG92
Q66K74
Q66K79
Q68CP4
Q68J44
Q6AZZ1
Q6BCY4
Q6DD88
Q6DHV7
Q6DT37
Q6HA08
Q6IA69
Q6IB77
Q6IMI6
Q6L9W6
Q6N021
Q6N069
Q6NS38
Q6NT32
Q6NTF7
Q6NUI2
Q6NUM9
Q6NVH7
Q6NVY1
Q6NYC1
Q6P179
Q6P4F1
Q6P531
Q6P587
Q6P5S7
Q6P5Z2
Q6PCD5
Q6PCE3
Q6PFW1
Q6PHR2
Q6PHW0
Q6PI48
Q6PIW4
Q6PIY7
Q6PIZ9
Q6Q0C0
Q6QHF9
Q6R6M4
Q6SA08
Q6UB28
Q6UB35
Q6UW60
Q6UW88
Q6UWE0
Q6UWM9
Q6UWV6
Q6UWW8
Q6UWY0
Q6UXN9
Q6V0L0
Q6V1X1
Q6VVB1
Q6W2J9
Q6XQN6
Q6XZB0
Q6YP21
Q6ZMB0
Q6ZMT4
Q6ZNA4
Q6ZNA5
Q6ZNB7
Q6ZNW5
Q6ZQW0
Q6ZRS2
Q6ZT12
Q6ZVT0
Q70CQ2
Q70EK8
Q712K3
Q75N03
Q75T13
Q76I76
Q76KP1
Q76LX8
Q76MJ5
Q76N89
Q7KZI7
Q7KZN9
Q7L1S5
Q7L1T6
Q7L266
Q7L592
Q7L5N7
Q7L7X3
Q7LFX5
Q7LGC8
Q7RTN6
Q7RTV2
Q7RTY8
Q7Z2E3
Q7Z2Z2
Q7Z333
Q7Z3V4
Q7Z419
Q7Z4W1
Q7Z569
Q7Z6E9
Q7Z6Z7
Q7Z7A4
Q7Z7L7
Q7Z7M8
Q7Z7M9
Q86SF2
Q86T82
Q86TL0
Q86TM6
Q86TU7
Q86TX2
Q86U44
Q86UE8
Q86UL3
Q86US8
Q86UW6
Q86V86
Q86VD9
Q86VQ3
Q86VQ6
Q86VZ5
Q86W56
Q86WA8
Q86WJ1
Q86X52
Q86X55
Q86X76
Q86XE5
Q86XF0
Q86XK2
Q86XP1
Q86XS8
Q86Y07
Q86Y13
Q86Y38
Q86YB8
Q86YH6
Q86YN1
Q8IU60
Q8IU80
Q8IUD6
Q8IUH4
Q8IUH5
Q8IUL8
Q8IUQ4
Q8IUX7
Q8IV08
Q8IV48
Q8IVH8
Q8IVL5
Q8IVS2
Q8IVS8
Q8IVT5
Q8IVU3
Q8IVW4
Q8IW19
Q8IW41
Q8IWA4
Q8IWQ3
Q8IWU2
Q8IWU5
Q8IWU6
Q8IWU9
Q8IWW8
Q8IWX5
Q8IXA5
Q8IXB1
Q8IXJ6
Q8IXL7
Q8IY84
Q8IY92
Q8IYB8
Q8IYT8
Q8IYU2
Q8IYW5
Q8IZD2
Q8IZE3
Q8IZT8
Q8IZV5
Q8IZX4
Q8N0W3
Q8N0W4
Q8N0Y7
Q8N142
Q8N159
Q8N1E6
Q8N1G2
Q8N2A8
Q8N2Q7
Q8N2S1
Q8N2W9
Q8N371
Q8N3Y7
Q8N441
Q8N465
Q8N474
Q8N4C8
Q8N4T0
Q8N4T8
Q8N531
Q8N5B7
Q8N5Z0
Q8N608
Q8N661
Q8N6D2
Q8N6G5
Q8N6M6
Q8N6T7
Q8N8N0
Q8N8N7
Q8N8Q3
Q8N9F0
Q8N9L9
Q8NB78
Q8NBL1
Q8NBP7
Q8NBQ5
Q8NCC3
Q8NCE2
Q8NCG5
Q8NCH0
Q8NCL4
Q8NCM8
Q8ND25
Q8NDL9
Q8NDV1
Q8NE65
Q8NEB5
Q8NEB9
Q8NEJ0
Q8NEM8
Q8NER5
Q8NET6
Q8NEV4
Q8NEZ5
Q8NF37
Q8NFA0
Q8NFM4
Q8NFP7
Q8NFR3
Q8NFU7
Q8NFZ3
Q8NFZ4
Q8NG08
Q8NG66
Q8NHE4
Q8NHH9
Q8NHM5
Q8NHU3
Q8NHY0
Q8NI77
Q8TAC2
Q8TAS1
Q8TAT5
Q8TB92
Q8TBA6
Q8TBE9
Q8TBF2
Q8TBG4
Q8TBK2
Q8TC12
Q8TC41
Q8TCD5
Q8TCJ0
Q8TCJ2
Q8TCQ1
Q8TCS8
Q8TCT0
Q8TCT9
Q8TD08
Q8TD30
Q8TD57
Q8TDB6
Q8TDC3
Q8TDD1
Q8TDE3
Q8TDX5
Q8TDX6
Q8TDX7
Q8TE73
Q8TE77
Q8TEA7
Q8TEK3
Q8TET4
Q8TEY7
Q8TF05
Q8TF09
Q8TF46
Q8TF76
Q8WTP8
Q8WTQ7
Q8WTR2
Q8WTS1
Q8WTS6
Q8WTW4
Q8WU17
Q8WUD6
Q8WUJ0
Q8WUK0
Q8WVN8
Q8WW43
Q8WWI1
Q8WWM9
Q8WWN9
Q8WWQ2
Q8WWQ8
Q8WWR8
Q8WWY8
Q8WXF7
Q8WXI4
Q8WXX0
Q8WY64
Q8WYB5
Q8WYK0
Q8WYL5
Q8WYN0
Q8WYR1
Q8WZ04
Q8WZ19
Q8WZ42
Q8WZ82
Q8WZA1
Q92185
Q92186
Q92187
Q92466
Q92499
Q92506
Q92519
Q92521
Q92523
Q92535
Q92539
Q92542
Q92560
Q92569
Q92611
Q92624
Q92626
Q92630
Q92643
Q92685
Q92696
Q92729
Q92730
Q92737
Q92743
Q92759
Q92769
Q92772
Q92781
Q92793
Q92794
Q92796
Q92813
Q92820
Q92824
Q92830
Q92831
Q92833
Q92835
Q92841
Q92851
Q92871
Q92874
Q92876
Q92878
Q92887
Q92889
Q92890
Q92900
Q92903
Q92905
Q92918
Q92930
Q92932
Q92947
Q92979
Q92989
Q92993
Q92995
Q93008
Q93009
Q93063
Q93070
Q93084
Q93088
Q93091
Q93096
Q93099
Q969G3
Q969G6
Q969M7
Q969N2
Q969P6
Q969S8
Q969S9
Q969T4
Q969V5
Q969W0
Q969X2
Q969Z3
Q96A11
Q96A58
Q96AD5
Q96AT9
Q96AY3
Q96AZ6
Q96B02
Q96B26
Q96BH1
Q96BI3
Q96BM9
Q96BN2
Q96BR1
Q96BT7
Q96CC6
Q96CD2
Q96D21
Q96DB2
Q96DC9
Q96DT5
Q96DT6
Q96EB1
Q96EB6
Q96EG1
Q96EK6
Q96EN8
Q96EP0
Q96EP1
Q96EU7
Q96FC9
Q96FI4
Q96FM1
Q96FV3
Q96FW1
Q96G03
Q96G61
Q96GD4
Q96GR2
Q96GW9
Q96GX5
Q96GX9
Q96HA8
Q96HE7
Q96I15
Q96I59
Q96I99
Q96IY4
Q96J02
Q96J92
Q96JB1
Q96JF0
Q96JH7
Q96JP5
Q96K76
Q96KB5
Q96KG9
Q96KJ9
Q96KP4
Q96KQ7
Q96KS0
Q96L34
Q96L58
Q96L73
Q96L93
Q96LA8
Q96LR5
Q96M32
Q96MA6
Q96MI6
Q96MI9
Q96N76
Q96NR8
Q96NY9
Q96PC2
Q96PD5
Q96PD7
Q96PE7
Q96PF2
Q96PH1
Q96PM5
Q96PN6
Q96PN8
Q96PU4
Q96PU5
Q96PY6
Q96Q11
Q96Q15
Q96Q83
Q96Q89
Q96QE5
Q96QI5
Q96QU6
Q96RG2
Q96RK4
Q96RP7
Q96RP9
Q96RQ3
Q96RR1
Q96RR4
Q96RS0
Q96RU2
Q96RU7
Q96RU8
Q96S38
Q96S44
Q96S52
Q96S53
Q96S55
Q96SB4
Q96SD1
Q96SQ9
Q96T23
Q96T52
Q96T53
Q96T60
Q96T66
Q96T68
Q99259
Q99424
Q99447
Q99470
Q99489
Q99496
Q99497
Q99502
Q99504
Q99518
Q99519
Q99538
Q99558
Q99570
Q99575
Q99578
Q99611
Q99638
Q99640
Q99661
Q99683
Q99685
Q99708
Q99714
Q99719
Q99728
Q99735
Q99755
Q99758
Q99759
Q99797
Q99873
Q99895
Q99942
Q99943
Q99952
Q99956
Q99965
Q99973
Q99986
Q99999
Q9BPW9
Q9BPX1
Q9BQ50
Q9BQ51
Q9BQ69
Q9BQ83
Q9BQ95
Q9BQF6
Q9BQG2
Q9BQI3
Q9BR01
Q9BRA2
Q9BRQ8
Q9BRZ2
Q9BS26
Q9BSK4
Q9BT22
Q9BT40
Q9BTM9
Q9BTU6
Q9BTZ2
Q9BU02
Q9BU89
Q9BUB4
Q9BUB5
Q9BUI4
Q9BUQ8
Q9BUT1
Q9BV10
Q9BV20
Q9BV47
Q9BV57
Q9BV79
Q9BV86
Q9BV94
Q9BVA0
Q9BVA6
Q9BVG8
Q9BVH7
Q9BVK2
Q9BVM4
Q9BW19
Q9BW60
Q9BW91
Q9BWD1
Q9BX51
Q9BX63
Q9BXA6
Q9BXA7
Q9BXI3
Q9BXJ9
Q9BXL7
Q9BXM7
Q9BXP8
Q9BXR0
Q9BXS1
Q9BXT6
Q9BY11
Q9BY41
Q9BY49
Q9BY84
Q9BYC5
Q9BYE2
Q9BYF1
Q9BYG0
Q9BYM8
Q9BYN0
Q9BYP7
Q9BYT3
Q9BYV1
Q9BYV7
Q9BZ11
Q9BZ95
Q9BZC7
Q9BZE4
Q9BZJ3
Q9BZL6
Q9BZM1
Q9BZM2
Q9BZP6
Q9BZQ4
Q9BZX2
Q9C026
Q9C040
Q9C0B1
Q9C0G6
Q9C0K7
Q9GZR1
Q9GZR7
Q9GZS0
Q9GZS9
Q9GZT4
Q9GZT9
Q9GZU7
Q9GZV9
Q9GZX3
Q9GZX7
Q9GZZ9
Q9H008
Q9H093
Q9H0D6
Q9H0E3
Q9H0E7
Q9H0K1
Q9H0M0
Q9H0N0
Q9H0P0
Q9H0R6
Q9H0Y0
Q9H1B5
Q9H1D9
Q9H1E1
Q9H1H9
Q9H1R2
Q9H1R3
Q9H221
Q9H222
Q9H227
Q9H239
Q9H2A2
Q9H2A9
Q9H2F3
Q9H2F5
Q9H2G2
Q9H2K2
Q9H2K8
Q9H2P9
Q9H2R5
Q9H2U2
Q9H2X6
Q9H3F6
Q9H3H1
Q9H3H5
Q9H3M9
Q9H3N1
Q9H3Q3
Q9H3R0
Q9H3S3
Q9H3S4
Q9H422
Q9H469
Q9H479
Q9H488
Q9H490
Q9H4A3
Q9H4A4
Q9H4A9
Q9H4B4
Q9H4E5
Q9H4F1
Q9H4P4
Q9H4Y5
Q9H553
Q9H596
Q9H5I1
Q9H611
Q9H6E5
Q9H6P5
Q9H6Y7
Q9H773
Q9H792
Q9H7B4
Q9H7X0
Q9H7Z6
Q9H816
Q9H8P0
Q9H8T0
Q9H8X2
Q9H944
Q9H974
Q9H9B1
Q9H9P8
Q9H9S4
Q9HA47
Q9HA77
Q9HAB8
Q9HAN9
Q9HAU4
Q9HAY6
Q9HAZ1
Q9HB55
Q9HB90
Q9HBH0
Q9HBH1
Q9HBH9
Q9HBI6
Q9HBJ7
Q9HBK9
Q9HBU6
Q9HBY8
Q9HC16
Q9HC62
Q9HC96
Q9HC98
Q9HCC0
Q9HCE5
Q9HCE7
Q9HCG7
Q9HCK8
Q9HCL2
Q9HCQ5
Q9HCR9
Q9HCU8
Q9HD42
Q9HD43
Q9HDC9
Q9NNW7
Q9NP56
Q9NP58
Q9NP72
Q9NP78
Q9NP80
Q9NP81
Q9NP95
Q9NP97
Q9NPB1
Q9NPC4
Q9NPD3
Q9NPD8
Q9NPF2
Q9NPH0
Q9NPH5
Q9NPJ3
Q9NPZ5
Q9NQ66
Q9NQC7
Q9NQE7
Q9NQR1
Q9NQT4
Q9NQT5
Q9NQT8
Q9NQW7
Q9NQX3
Q9NR19
Q9NR20
Q9NR22
Q9NR30
Q9NR31
Q9NR33
Q9NR34
Q9NR45
Q9NR63
Q9NRA0
Q9NRB3
Q9NRD5
Q9NRD8
Q9NRD9
Q9NRF8
Q9NRF9
Q9NRG0
Q9NRG1
Q9NRG4
Q9NRH2
Q9NRK6
Q9NRL2
Q9NRM7
Q9NRN7
Q9NRP0
Q9NRP7
Q9NRR2
Q9NRR6
Q9NRS4
Q9NRW1
Q9NRW4
Q9NRX4
Q9NRZ5
Q9NRZ7
Q9NS00
Q9NS18
Q9NS39
Q9NS56
Q9NS84
Q9NS87
Q9NSC2
Q9NSC7
Q9NSD9
Q9NST1
Q9NSU2
Q9NSY0
Q9NT62
Q9NTG7
Q9NTJ5
Q9NTX7
Q9NU22
Q9NUB1
Q9NUD9
Q9NUN7
Q9NUQ2
Q9NUQ7
Q9NUT2
Q9NUV7
Q9NUW8
Q9NVH6
Q9NVJ2
Q9NVM4
Q9NVP1
Q9NVS9
Q9NVV4
Q9NVW2
Q9NW38
Q9NWM0
Q9NWM8
Q9NWU1
Q9NWX6
Q9NWZ3
Q9NX47
Q9NX52
Q9NXA8
Q9NXB9
Q9NXE4
Q9NXR8
Q9NXS2
Q9NXZ2
Q9NY15
Q9NY28
Q9NY33
Q9NY59
Q9NY84
Q9NY93
Q9NY97
Q9NYA1
Q9NYA4
Q9NYC9
Q9NYG5
Q9NYL2
Q9NYL4
Q9NYL5
Q9NYP7
Q9NYQ3
Q9NYR8
Q9NYR9
Q9NYS0
Q9NYU1
Q9NYU2
Q9NYV4
Q9NYY3
Q9NZ08
Q9NZ20
Q9NZ42
Q9NZ71
Q9NZ94
Q9NZC3
Q9NZC7
Q9NZC9
Q9NZJ0
Q9NZJ5
Q9NZJ6
Q9NZJ9
Q9NZK5
Q9NZK7
Q9NZQ7
Q9NZV1
Q9P0G3
Q9P0J0
Q9P0L2
Q9P0N8
Q9P0U3
Q9P0U4
Q9P0Z9
Q9P109
Q9P1W9
Q9P212
Q9P225
Q9P241
Q9P289
Q9P2D7
Q9P2E8
Q9P2J3
Q9P2J5
Q9P2K8
Q9P2N4
Q9P2N7
Q9P2P5
Q9P2P6
Q9P2R7
Q9P2X0
Q9UBC3
Q9UBE0
Q9UBE8
Q9UBF6
Q9UBF8
Q9UBK7
Q9UBK8
Q9UBL3
Q9UBM1
Q9UBM7
Q9UBN7
Q9UBP0
Q9UBP6
Q9UBQ6
Q9UBQ7
Q9UBR1
Q9UBR2
Q9UBS0
Q9UBS8
Q9UBT2
Q9UBV7
Q9UBX1
Q9UBX7
Q9UBX8
Q9UBZ9
Q9UDR5
Q9UDW1
Q9UDY2
Q9UDY8
Q9UEE5
Q9UEF7
Q9UEW8
Q9UFH2
Q9UGB7
Q9UGI0
Q9UGI9
Q9UGJ0
Q9UGL1
Q9UGP5
Q9UHB4
Q9UHC1
Q9UHD2
Q9UHD8
Q9UHE5
Q9UHF3
Q9UHG3
Q9UHI6
Q9UHI8
Q9UHL0
Q9UHL4
Q9UHN1
Q9UHP3
Q9UHV8
Q9UHY7
Q9UI09
Q9UI12
Q9UI17
Q9UI30
Q9UI32
Q9UI38
Q9UI42
Q9UI43
Q9UI46
Q9UIC8
Q9UIG0
Q9UII4
Q9UII6
Q9UIK4
Q9UIM3
Q9UIQ6
Q9UJ14
Q9UJ68
Q9UJ83
Q9UJM8
Q9UJP4
Q9UJT9
Q9UJW2
Q9UJX2
Q9UJX4
Q9UJX5
Q9UJX6
Q9UJY1
Q9UK08
Q9UK22
Q9UK23
Q9UK32
Q9UK59
Q9UK73
Q9UK80
Q9UK96
Q9UK97
Q9UK99
Q9UKA1
Q9UKB1
Q9UKC9
Q9UKE5
Q9UKF2
Q9UKF5
Q9UKF6
Q9UKI8
Q9UKJ8
Q9UKK3
Q9UKK9
Q9UKM7
Q9UKN8
Q9UKP4
Q9UKP5
Q9UKQ2
Q9UKQ9
Q9UKR0
Q9UKR3
Q9UKT5
Q9UKT6
Q9UKT7
Q9UKT8
Q9UKU0
Q9UKU6
Q9UKU7
Q9UKV0
Q9UKV3
Q9UKV5
Q9UKV8
Q9UKX2
Q9UKX3
Q9UKY3
Q9UL01
Q9UL19
Q9UL25
Q9UL26
Q9UL52
Q9UL54
Q9ULA0
Q9ULG1
Q9ULI4
Q9ULT8
Q9ULV8
Q9ULW8
Q9ULX7
Q9ULZ9
Q9UM07
Q9UM11
Q9UM13
Q9UM21
Q9UM54
Q9UM73
Q9UMQ6
Q9UMR2
Q9UMR5
Q9UMS4
Q9UMW8
Q9UN19
Q9UN37
Q9UNA0
Q9UNA3
Q9UNA4
Q9UNE7
Q9UNH5
Q9UNI6
Q9UNK4
Q9UNP4
Q9UNP9
Q9UNQ0
Q9UNT1
Q9UNU6
Q9UNW1
Q9UNY4
Q9UP65
Q9UP79
Q9UPE1
Q9UPP1
Q9UPQ7
Q9UPQ8
Q9UPS6
Q9UPT9
Q9UPW5
Q9UPY3
Q9UPZ9
Q9UQ07
Q9UQ10
Q9UQ16
Q9UQ49
Q9UQ53
Q9UQ84
Q9UQ90
Q9UQB9
Q9UQE7
Q9UQK1
Q9UQL6
Q9UQM7
Q9UQQ1
Q9Y216
Q9Y217
Q9Y223
Q9Y227
Q9Y230
Q9Y231
Q9Y233
Q9Y235
Q9Y243
Q9Y251
Q9Y252
Q9Y253
Q9Y256
Q9Y259
Q9Y265
Q9Y272
Q9Y274
Q9Y278
Q9Y285
Q9Y297
Q9Y2B2
Q9Y2C2
Q9Y2C3
Q9Y2C4
Q9Y2D0
Q9Y2G3
Q9Y2H1
Q9Y2H9
Q9Y2I7
Q9Y2K2
Q9Y2K6
Q9Y2L1
Q9Y2M0
Q9Y2M5
Q9Y2P4
Q9Y2P8
Q9Y2Q0
Q9Y2R2
Q9Y2S2
Q9Y2T3
Q9Y2U5
Q9Y2X8
Q9Y2Y1
Q9Y2Z4
Q9Y305
Q9Y315
Q9Y337
Q9Y376
Q9Y3B2
Q9Y3B8
Q9Y3C8
Q9Y3D2
Q9Y3D8
Q9Y3I0
Q9Y3I1
Q9Y3Q0
Q9Y3Q7
Q9Y3R4
Q9Y3S1
Q9Y463
Q9Y471
Q9Y478
Q9Y496
Q9Y4C5
Q9Y4D8
Q9Y4E8
Q9Y4H2
Q9Y4I1
Q9Y4K3
Q9Y4K4
Q9Y4L5
Q9Y4P1
Q9Y4R7
Q9Y4X1
Q9Y4X5
Q9Y530
Q9Y535
Q9Y570
Q9Y572
Q9Y577
Q9Y5B0
Q9Y5K2
Q9Y5K3
Q9Y5K5
Q9Y5N5
Q9Y5P4
Q9Y5P8
Q9Y5Q5
Q9Y5R2
Q9Y5S2
Q9Y5S8
Q9Y5T5
Q9Y5X9
Q9Y5Y6
Q9Y5Z0
Q9Y5Z6
Q9Y5Z9
Q9Y600
Q9Y606
Q9Y616
Q9Y617
Q9Y620
Q9Y623
Q9Y646
Q9Y661
Q9Y662
Q9Y663
Q9Y672
Q9Y673
Q9Y680
Q9Y697
Q9Y6A1
Q9Y6A2
Q9Y6B6
Q9Y6E0
Q9Y6E7
Q9Y6F1
Q9Y6H3
Q9Y6I4
Q9Y6J8
Q9Y6J9
Q9Y6K0
Q9Y6K1
Q9Y6K8
Q9Y6M0
Q9Y6M4
Q9Y6M9
Q9Y6N1
Q9Y6N5
Q9Y6Q1
Q9Y6Q9
Q9Y6R4
Q9Y6W6
