# Supplementary material for: ProteinHistorian: Tools for the Comparative Analysis of Eukaryote Protein Origin
Source: PLoS Comput Biol. 2012 Jun 28;8(6):e1002567. doi: 10.1371/journal.pcbi.1002567 (PMC3386163; doi:10.1371/journal.pcbi.1002567)
Supplement: Dataset S1 — ProteinHistorian source code and examples. This archive contains the python source code for the command line version of ProteinHistorian. Installation instructions and several example analyses are given in the README file. (ZIP) [file pcbi.1002567.s001.zip › ProteinHistorian/example/time_tree_dates.txt]

# Updated to include new labels (Ecdysozoa, Opisthokonta) for the revision on 12/27/11.
# TIMETREE USES THE NCBI TAXONOMY TOPOLOGY, SO IT DOES NOT AGREE WITH
# THE NEW TREE!!!!  I used the estimates from Table 1 of Chap. 24
# (Blair et al.) of the TimeTree book for Ecdysozoa, Bilateria, and Deuterostomia.
#
# Computed at http://www.timetree.org/ on 9/7/11.  When an "Expert
#Result" was available, it was used. Otherwise, the weighted average of
#all genes was used. 
Alveolata		1135.0
Amniota			324.5
Amoebozoa		1339.5
Ascomycota		895.0
Bikonts			1628.0
#Bilateria		867.4
Bilateria		910.0
Caenorhabditis		110.6
Catarrhini 29.6
Cellular_Organisms	4200.0
Chordata		797.0
Chromadorea		250.0
Clupeocephala		307.0
Coelomata		910.0
Deuterostomia		842.0
Diptera			471.4
Ecdysozoa		728.0
Euarchontoglires	91.0
Eukaryota		1628.0
Euteleostomi		454.6
Eutheria		97.4
Fungi_Metazoa		1368.0
Homininae  6.1
Laurasiatheria		84.6
Leotiomyceta		673.0
Magnoliophyta		147.8
Mammalia		220.2
Murinae	   36.8
Opisthokonta		1368.0
Opisthokonts		1368.0
Saccharomyceta		773.0
Saccharomycetaceae	311.0
Tetrapoda		361.2
Theria			176.1
Unikonts		1628.0
Viridiplantae		936.0
