# Supplementary material for: ProteinHistorian: Tools for the Comparative Analysis of Eukaryote Protein Origin
Source: PLoS Comput Biol. 2012 Jun 28;8(6):e1002567. doi: 10.1371/journal.pcbi.1002567 (PMC3386163; doi:10.1371/journal.pcbi.1002567)
Supplement: Dataset S1 — ProteinHistorian source code and examples. This archive contains the python source code for the command line version of ProteinHistorian. Installation instructions and several example analyses are given in the README file. (ZIP) [file pcbi.1002567.s001.zip › ProteinHistorian/README.ProteinHistorian]

ProteinHistorian v1.0 -- 10/19/11
Copyright (c) 2011  John A. Capra

Thank you for downloading ProteinHistorian.  The ProteinHistorian
tools are described in:

Capra JA, Williams AG, and Pollard KS (2012). ProteinHistorian: Tools
for the Comparative Analysis of Eukaryote Protein Origin. PLoS Comp
Bio, In Press.

If you use these programs, please cite the paper.

More information about the project, data downloads, and an online
analysis server are available at the supporting web site:
http://lighthouse.ucsf.edu/ProteinHistorian/

Please check the web site to make sure you are using the latest
version of ProteinHistorian!

The program is free software distributed under the GNU public
license. See the file COPYING for more information.


--- Revision History ---

04/11/12
- Updated to reflect paper revision.

01/18/12
- First Release.


--- Installation --- 

In order to run ProteinHistorian, the python (v2.6.*) and R
programming languages must be installed. These should be present on
most *nix machines, including those running Mac OS X. In addition to
python and R, the scipy (http://www.scipy.org/) and matplotlib v1.0.0
(http://matplotlib.sourceforge.net/) python modules are required. The
age_proteins.py program also requires DendroPy
(http://packages.python.org/DendroPy/) and, if you want to use Wagner
parsimony, the Count program
(http://www.iro.umontreal.ca/~csuros/gene_content/count.html).

Two example age databases for human are provided in this archive. We
recommend that you download the full protein age databases underlying
the ProteinHistorian server. These are contained in the archive:
http://lighthouse.ucsf.edu/ProteinHistorian/ProteinHistorian_databases.tar.gz.

If any of that sounds confusing, we suggest that you use the web
version of ProteinHistorian:
http://lighthouse.ucsf.edu/ProteinHistorian/ .


--- Introduction ---

ProteinHistorian can perform three main analyses:

1) Calculating enrichment for proteins of similar age in a set of
proteins of interest;

2) Calculating protein ages given a species tree and protein family
definitions;

3) Comparing the ages of proteins with other protein features.


Each of these tasks is carried out by a different python program found
at the root level of the installed ProteinHistorian/ directory. The
sections below provide basic usage examples and descriptions of the
relevant input file formats. Full documentation of all options is
provided in the documentation for each program, which can be accessed
by typing ("./program_name.py -h").


--- Quick Start ---

Let's say you just downloaded this program and want to do some
enrichment analysis right now without reading the whole README file.
To produce a protein age histogram from the example data, here's what
you type (broken across lines for legibility):

./age_enrichment_analysis.py -l example/ages/human_age-label_wagner1.txt \
			     example/ages/human_age-time_wagner1.txt \
			     example/human_high_expr.txt

If that doesn't make sense to you, please read on to learn more.  If
that's all you need, Godspeed!


--- Protein Age Enrichment Analysis ---

The program age_enrichment_analysis.py performs the main analysis of
protein age enrichment provdied by ProteinHistorian. It minimally
takes as input a set of proteins of interest (POI) and an assignment
of ages to all proteins in the species of interest. Here's a simple
example:

./age_enrichment_analysis.py example/ages/human_age-depth_wagner1.txt \
			     example/human_high_expr.txt

The first input to the program is a file that lists the ages of
proteins in human. Each line should have the format: 

prot_id1 prot_id2 ... prot_idN age 

where prot_id's are different identifiers for the protein and age can
be a character string or number.

The second input is a file that lists the identifiers of the POI, in
this case, those with human-specific high expression. The protein
identifiers can be listed on the same line separated by whitespace, or
on different lines, or a combination of both. This program also
accepts files in the GO Annotation File (GAF 2.0) format.

This command will produce a directory named
"results/enrichment/human_age-depth_wagner1--human_high_exp--Background/"
which contains three files. One is a summary text file giving the
number of proteins of each age in the POI and the background.  It also
provides a p-value for difference between the POI and background
overall age distributions (calculated with the Mann-Whitney U test)
and p-values for differences in the fraction of proteins of each age
between the two groups (calculated with Fisher's exact test). The
second gives the ages for each input protein. The third is a PDF bar
chart comparing the age distributions of the two sets.

To get titles for each age group in the output rather than integers
representing the raw ages, you can give another protein age file as
input that provides ages as names instead of numbers, for example:

./age_enrichment_analysis.py -l example/ages/human_age-label_wagner1.txt \
			     example/ages/human_age-depth_wagner1.txt \
			     example/human_high_expr.txt

This produces the same results, but now with more informative age
group names printed in the output files.  

The human_age-time_wagner1.txt file can be used in place of the
human_age-label_wagner1.txt file to produce plots in which the age
axis gives estimated divergence times rather than nodes in the species
tree. To scale the x-axis according to the divergence times, add the
"-s" option.

If you wish to limit the background proteins for comparison or compare
directly to another (potentially non-overlapping set of proteins), a
second protein set of interest can be specified after the first:

./age_enrichment_analysis.py -l example/ages/human_age-label_wagner1.txt \
			     example/ages/human_age-time_wagner1.txt \
			     example/human_high_expr.txt \
			     example/human_low_expr.txt

This should produce a figure similar to the histogram comparing the
ages of proteins with human-specific high and low expression in the
paper. 

Type:

./age_enrichment_analysis.py -h

to see the full list of options.  


--- Calculating Protein Ages ---

Pre-computed protein age files are provided for many species using two
different ancestral family reconstruction algorithms and several
family databases are available for download on the ProteinHistorian
web site (protein_historian_databases.tar.gz). However, advanced users
may wish to calculate protein ages using our approach based on their
own data.

If you have a data set or evolutionary analysis pipeline that you
think should be included in the web version of ProteinHistorian,
please contact us. We are eager to support additional data sources.

The age_proteins.py program calculates protein ages and outputs files
like the examples/ages/human_age-*.txt files. It takes as input a
species tree and a "family" file, which defines the proteins present
in each species and their evolutionary relationships. 

The tree must be in the Newick format and each leaf node must have a
unique label. In ProteinHistorian, the UniProt five letter species
codes, e.g., HUMAN, (see http://www.uniprot.org/docs/speclist) are
used, but if building your own dataset, any unique species names could
be used. If internal nodes of the tree are labeled, then these labels
will be used as ages. If not, then the leaf nodes under a given
internal node will be concatenated to provide a name for the node.

Each line of the family file lists proteins that are evolutionarily
related. Each protein from each species should appear once and only
once. In this file, each protein is identified by its species, a
divider token, and its identifiers. For example a line that reads:

HUMAN|ENSEMBL:ENSG00000143858|UniProtKB:Q8N9I0 \
 MOUSE|MGI:MGI:99666|UniProtKB:P46097 \
 RAT|RGD:3804|UniProtKB:P29101

indicates that the given human, mouse, and rat proteins are
evolutionarily related. This also implies that no other proteins from
species in the tree are in this "family". The exact meaning of
"evolutionarily related" will vary among aging strategies. For
example, it may mean strict orthology or merely homology across part
of the protein sequences.

Using the family file and the species trees, each protein is assigned
an age. The age is the highest node on the path from the species to
the root of the species tree in which the family is present according
to an ancestral family reconstruction.  Family reconstructions can be
carried out by either Dollo (default) or Wagner parsimony. We
recommend using Wagner parsimony, but it requires the Count package
(http://www.iro.umontreal.ca/~csuros/gene_content/count.html) to be
installed. See the paper for more details on these methods.

Putting this all together:

./age_proteins.py -s HUMAN -o example/ages/ \
		  example/families/PPODv4_PTHR7-OrthoMCL_families.txt \
		  example/families/PPODv4_PTHR7-OrthoMCL.tree

will generate three age files based on Dollo parsimony on the families
defined by OrthoMCL over all proteins in the PPOD species and place
them in example/ages/. The age_depth and age_label output files should
be identical to the example files human_age-depth_dollo.txt and
human_age-label_dollo.txt used in the previous example. The third file
contains a phylogenetic profile for each human protein.

If you would like to produce age files with ages in millions of years
ago, as in the human_age-time.txt file, you'll have to create a file
like example/time_tree_dates.txt that gives an age for each internal
node of your species tree. This file can then be given to
age_proteins.py as input:

./age_proteins.py -s HUMAN -o example/ages/ \
		  -t example/time_tree_dates.txt \
		  example/families/PPODv4_PTHR7-OrthoMCL_families.txt \
		  example/families/PPODv4_PTHR7-OrthoMCL.tree


Adding the '-a wagner' option will use Wagner parsimony instead of
Dollo parsimony. The age_proteins.py program also has several additional
features not illustrated here. See the program's help (-h) for
details.


--- Comparing Protein Ages with Other Features ---

We also provide a program, age_feature_analysis.py, which compares
protein ages with other quantifiable protein features and generates
box plots like the figure in the paper.

For example, to investigate the relationship between a protein's age
and its length in amino acids, we can type:

./age_feature_analysis.py -l example/ages/human_age-label_wagner1.txt \
			  example/ages/human_age-time_wagner1.txt \
			  example/human_lens.txt 

You've seen the age files before. The input file
"example/human_lens.txt" contains the length of each human protein
next to its identifiers instead of an age. This command generates two
output files in a directory called "results/feature/".  One,
human_age-time_wagner1--human_lens_boxplot.pdf, gives a boxplot that
summarizes the distribution of the input feature (length) over
proteins of each age.  The red x's indicate the average value. The
title of this plot also gives the Spearman rank correlation
coefficient (rho) between the ages and the input feature.  In this
case there is a significant correlation between age and length
(0.18). The other file, human_age-depth_wagner1--human_lens_stats.tab,
gives statistics about the values of the input feature for proteins of
each age.

As for the other programs, full documentation of all the options for
this program are given in the program's help (-h).


Please let us know if you have any problems or questions.

Tony Capra
tony.capra <AT> gladstone.ucsf.edu
04/15/11
